# Supplementary material for: Clinical and basic implications of dynamic T cell receptor clonotyping in hematopoietic cell transplantation
Source: JCI Insight. 2021 Jul 8;6(13):e149080. doi: 10.1172/jci.insight.149080 (PMC8410023; doi:10.1172/jci.insight.149080)
Supplement: Supplemental table 2 [file jciinsight-6-149080-s237.xlsx]

## Sheet: ST-2a
Supplemental Table 2a. Rearrangement details TCR VB repertoire in healthy controls and donors
Result	Group	Clones	Proportion	CDR3.nt	CDR3.aa	V.name	D.name	J.name	V.end	D.start	D.end	J.start	VJ.ins	VD.ins	DJ.ins	Sequence
HIP00169	HC	153	0.0282288	TGTGCCAGCAGTAAACTTACAGGGGACTCTGGGGCCAACGTCCTGACTTTCGGGGCC	CASSKLTGDSGANVLTF	TRBV6-1	TRBD1-1*01	TRBJ2-6	12	18	25	26	NA	6	1	GCTGCTCCCTCCCAGACATCTGTGTACTTCTGTGCCAGCAGTAAACTTACAGGGGACTCTGGGGCCAACGTCCTGACTTTCGGGGCC
HIP00169	HC	44	0.00811808	TGCGCCAGCAGCCAAGACTGGGTCGGCCCCTACGAGCAGTACTTCGGGCCG	CASSQDWVGPYEQYF	TRBV4-3	NA	TRBJ2-7	17	19	22	28	NA	2	6	CACACCCTGCAGCCAGAAGACTCGGCCCTGTATCTCTGCGCCAGCAGCCAAGACTGGGTCGGCCCCTACGAGCAGTACTTCGGGCCG
HIP00169	HC	24	0.00442804	TGTGCCAGCAGTTACGGGCCAGGGGATAGCATTTACGAGCAGTACGTCGGGCCG	CASSYGPGDSIYEQYV	TRBV6-1	TRBD1-1*01	TRBJ2-7	15	19	25	46	NA	4	21	TCGGCTGCTCCCTCCCAAACATCTGTGTACTTCTGTGCCAGCAGTTACGGGCCAGGGGATAGCATTTACGAGCAGTACGTCGGGCCG
HIP00169	HC	22	0.00405904	TGTGCCAGCAGCTTAGTGGGGGGACAGGGGAACAATGAGCAGTTCTTCGGGCCA	CASSLVGGQGNNEQFF	TRBV11-3	TRBD1-1*01	TRBJ2-1	16	20	30	31	NA	4	1	CCTGCAGAGCTTGGGGACTCGGCCGTGTATCTCTGTGCCAGCAGCTTAGTGGGGGGACAGGGGAACAATGAGCAGTTCTTCGGGCCA
HIP00169	HC	20	0.00369004	TGTGCCAGCAGCTTTCTGGGCAGGGCGGATGAAGCTTTCTTTGGACAA	CASSFLGRADEAFF	TRBV7-9	TRBD1-1*01	TRBJ1-1	14	20	25	29	NA	6	4	ATCCAGCGCACAGAGCAGGGGGACTCGGCCATGTATCTCTGTGCCAGCAGCTTTCTGGGCAGGGCGGATGAAGCTTTCTTTGGACAA
HIP00169	HC	15	0.00276753	TGTGCCAGTAGTATTGACAGGGGGCTGGCTGGCTACACCTTCGGTTCG	CASSIDRGLAGYTF	TRBV19-1	TRBD1-1*01	TRBJ1-2	14	15	25	29	NA	1	4	GTGACATCGGCCCAAAAGAACCCGACAGCTTTCTATCTCTGTGCCAGTAGTATTGACAGGGGGCTGGCTGGCTACACCTTCGGTTCG
HIP00169	HC	10	0.00184502	TGTGCCAGCAGTATACTAGCGGGGGGTCACCCCTACAATGAGCAGTTCTTCGGGCCA	CASSILAGGHPYNEQFF	TRBV6-1	TRBD2-1*01	TRBJ2-1	12	14	26	31	NA	2	5	GCTGCTCCCTCCCAGACATCTGTGTACTTCTGTGCCAGCAGTATACTAGCGGGGGGTCACCCCTACAATGAGCAGTTCTTCGGGCCA
HIP00169	HC	9	0.00166052	TGTGCCAGCACCTGGCGGCCTAACTATGGCTACACCTTCGGTTCG	CASTWRPNYGYTF	TRBV2-1	TRBD2-1	TRBJ1-2	10	14	18	19	NA	4	1	AAGATCCGGTCCACAAAGCTGGAGGACTCAGCCATGTACTTCTGTGCCAGCACCTGGCGGCCTAACTATGGCTACACCTTCGGTTCG
HIP00169	HC	9	0.00166052	TGTGCCAGCACCGCGAGGGGACTGACGAACACTGAAGCTTTCTTTGGACAA	CASTARGLTNTEAFF	TRBV2-1	TRBD2-1	TRBJ1-1	10	17	23	26	NA	7	3	CGGTCCACAAAGCTGGAGGACTCAGCCATGTACTTCTGTGCCAGCACCGCGAGGGGACTGACGAACACTGAAGCTTTCTTTGGACAA
HIP00169	HC	8	0.00147602	TGTGCCACCAGCAGAGATCGTCCTACACGAGGAAACACCATATATTTTGGAGAG	CATSRDRPTRGNTIYF	TRBV15-1	NA	TRBJ1-3	17	24	27	30	NA	7	3	TCACCAGGCCTGGGGGACGCAGCCATGTACCTGTGTGCCACCAGCAGAGATCGTCCTACACGAGGAAACACCATATATTTTGGAGAG
HIP00169	HC	7	0.00129151	TGTGCCAGCAGCTTGGATTGGGACAGCGGAGATGGCTACACCTTCGGTTCG	CASSLDWDSGDGYTF	TRBV5-6	TRBD1-1*01	TRBJ1-2	16	19	26	31	NA	3	5	AACGCCTTGTTGCTGGGGGACTCGGCCCTCTATCTCTGTGCCAGCAGCTTGGATTGGGACAGCGGAGATGGCTACACCTTCGGTTCG
HIP00169	HC	7	0.00129151	TGTGCCAGCAGTGAGCGGGCAGGGCCCGGGGAGCTGTTTTTTGGAGAA	CASSERAGPGELFF	TRBV6-4	NA	TRBJ2-2	14	19	24	25	NA	5	1	TTGGCGTCTGCTGTACCCTCTCAGACATCTGTGTACTTCTGTGCCAGCAGTGAGCGGGCAGGGCCCGGGGAGCTGTTTTTTGGAGAA
HIP00169	HC	6	0.00110701	TGTGCCAGCAGCGTAGGTTTCGCCTATGGCTACACCTTCGGTTCG	CASSVGFAYGYTF	TRBV9-1	NA	TRBJ1-2	16	21	NA	23	NA	5	0	AACCTGAGCTCTCTGGAGCTGGGGGACTCAGCTTTGTATTTCTGTGCCAGCAGCGTAGGTTTCGCCTATGGCTACACCTTCGGTTCG
HIP00169	HC	5	0.000922509	TGTGCCAGCAGTAAGAAAGAGAATTCACCCCTCCACTTTGGGAAC	CASSKKENSPLHF	TRBV6-1	TRBD2-1*02	TRBJ1-6	12	18	NA	21	NA	6	0	AGGCTGGAGTCGGCTGCTCCCTCCCAGACATCTGTGTACTTCTGTGCCAGCAGTAAGAAAGAGAATTCACCCCTCCACTTTGGGAAC
HIP00169	HC	5	0.000922509	TGTGCCAGCAGTTTACTAGCGGGGCAAGAGACCCAGTACTTCGGGCCA	CASSLLAGQETQYF	TRBV6-5	TRBD2-1*01	TRBJ2-5	13	14	NA	24	NA	1	0	CTGCTGTCGGCTGCTCCCTCCCAGACATCTGTGTACTTCTGTGCCAGCAGTTTACTAGCGGGGCAAGAGACCCAGTACTTCGGGCCA
HIP00169	HC	4	0.000738007	TGTGCCAGCAGCTTGGCCGGCAGAGACACTGAAGCTTTCTTTGGACAA	CASSLAGRDTEAFF	TRBV5-6	NA	TRBJ1-1	16	20	23	25	NA	4	2	GTGAACGCCTTGTTGCTGGGGGACTCGGCCCTCTATCTCTGTGCCAGCAGCTTGGCCGGCAGAGACACTGAAGCTTTCTTTGGACAA
HIP00169	HC	4	0.000738007	TGTGCCAGCAGTTACCATATAGACAGATTGGGCGGCTACACCTTCGGTTCG	CASSYHIDRLGGYTF	TRBV6-5	TRBD1-1*01	TRBJ1-2	15	21	26	33	NA	6	7	CTGTCGGCTGCTCCCTCCCAGACATCTGTGTACTTCTGTGCCAGCAGTTACCATATAGACAGATTGGGCGGCTACACCTTCGGTTCG
HIP00169	HC	4	0.000738007	TGTGCCAGCAGTTCTGGTTTATTGGGGGAGCAGTACTTCGGGCCG	CASSSGLLGEQYF	TRBV6-5	NA	TRBJ2-7	13	23	NA	27	NA	10	0	AGGCTGCTGTCGGCTGCTCCCTCCCAGACATCTGTGTACTTCTGTGCCAGCAGTTCTGGTTTATTGGGGGAGCAGTACTTCGGGCCG
HIP00169	HC	4	0.000738007	TGTGCCACCAGTGATTTGGGACAGGGCGTGGGGAATGAGCAGTTCTTCGGGCCA	CATSDLGQGVGNEQFF	TRBV24-1	TRBD1-1*01	TRBJ2-1	NA	18	26	33	NA	0	7	TCTGCCATCCCCAACCAGACAGCTCTTTACTTCTGTGCCACCAGTGATTTGGGACAGGGCGTGGGGAATGAGCAGTTCTTCGGGCCA
HIP00169	HC	4	0.000738007	TGTGCCAGTTCGACAGGGGTGAACACTGAAGCTTTCTTTGGACAA	CASSTGVNTEAFF	TRBV2-1	TRBD1-1*01	TRBJ1-1	8	11	NA	19	NA	3	0	AAGATCCGGTCCACAAAGCTGGAGGACTCAGCCATGTACTTCTGTGCCAGTTCGACAGGGGTGAACACTGAAGCTTTCTTTGGACAA
HIP00169	HC	4	0.000738007	TGTGCCAGCAGAGCCAAAGGGGGGATGAACACTGAAGCTTTCTTTGGACAA	CASRAKGGMNTEAFF	TRBV6-1	NA	TRBJ1-1	11	17	23	25	NA	6	2	GAGTCGGCTGCTCCCTCCCAAACATCTGTGTACTTCTGTGCCAGCAGAGCCAAAGGGGGGATGAACACTGAAGCTTTCTTTGGACAA
HIP00169	HC	4	0.000738007	TGTGCCAGCAGCTCCCGACAGGGGGCGGTTGCGGGGGAGCTGTTTTTTGGAGAA	CASSSRQGAVAGELFF	TRBV7-6	TRBD1-1*01	TRBJ2-2	13	16	26	33	NA	3	7	CGCACAGAGCAGCGGGACTCGGCCATGTATCGCTGTGCCAGCAGCTCCCGACAGGGGGCGGTTGCGGGGGAGCTGTTTTTTGGAGAA
HIP00169	HC	4	0.000738007	TGTGCCAGCAGGCGTAGTGCGGGGACAGGGGGCGGTTCACCCCTCCACTTTGGGAAC	CASRRSAGTGGGSPLHF	TRBV12-1	TRBD1-1*01	TRBJ1-6	11	21	33	35	NA	10	2	TCAGAACCCAGGGACTCAGCTGTGTACTTCTGTGCCAGCAGGCGTAGTGCGGGGACAGGGGGCGGTTCACCCCTCCACTTTGGGAAC
HIP00169	HC	3	0.000553506	TGTGCCAGCAGCTTCGTGTTGCACACTGAAGCTTTCTTTGGACAA	CASSFVLHTEAFF	TRBV2-1	NA	TRBJ1-1	11	20	NA	22	NA	9	0	AAGATCCGGTCCACAAAGCTGGAGGACTCAGCCATGTACTTCTGTGCCAGCAGCTTCGTGTTGCACACTGAAGCTTTCTTTGGACAA
HIP00169	HC	3	0.000553506	TGTGCCAGCTCACCTCGGGACAGGCTTGACTATGGCTACACCTTCGGTTCG	CASSPRDRLDYGYTF	TRBV18-1	TRBD1-1*01	TRBJ1-2	14	16	24	28	NA	2	4	CAGCAGGTAGTGCGAGGAGATTCGGCAGCTTATTTCTGTGCCAGCTCACCTCGGGACAGGCTTGACTATGGCTACACCTTCGGTTCG
HIP00169	HC	3	0.000553506	TGTGCCAGCAGTTTTGCCTCATGGAGGGGCACCGGGGAGCTGTTTTTTGGAGAA	CASSFASWRGTGELFF	TRBV27-1	TRBD2-1*02	TRBJ2-2	14	22	28	29	NA	8	1	TCGCCCAGCCCCAACCAGACCTCTCTGTACTTCTGTGCCAGCAGTTTTGCCTCATGGAGGGGCACCGGGGAGCTGTTTTTTGGAGAA
HIP00169	HC	3	0.000553506	TGTGCCAGCAGTCCCATTATATCTCGGGGCTATGAGCAGTTCTTCGGGCCA	CASSPIISRGYEQFF	TRBV27-1	NA	TRBJ2-1	12	25	30	31	NA	13	1	GAGTCGCCCAGCCCCAACCAGACCTCTCTGTACTTCTGTGCCAGCAGTCCCATTATATCTCGGGGCTATGAGCAGTTCTTCGGGCCA
HIP00169	HC	3	0.000553506	TGTGCCAGCAGATCCAGGGAATCCTATGGCTACACCTTCGGTTCG	CASRSRESYGYTF	TRBV5-6	TRBD1-1*01	TRBJ1-2	11	14	19	23	NA	3	4	AATGTGAACGCCTTGTTGCTGGGGGACTCGGCCCTCTATCTCTGTGCCAGCAGATCCAGGGAATCCTATGGCTACACCTTCGGTTCG
HIP00169	HC	3	0.000553506	TGTGCCATCAGTGAGACTCATATGCGGGACGGATCTAACTATGGCTACACCTTCGGTTCG	CAISETHMRDGSNYGYTF	TRBV10-3	TRBD2-1*02	TRBJ1-2	15	23	29	34	NA	8	5	ACCAGCTCCCAGACATCTGTGTACTTCTGTGCCATCAGTGAGACTCATATGCGGGACGGATCTAACTATGGCTACACCTTCGGTTCG
HIP00169	HC	3	0.000553506	TGCAGTGCTGGGGGGACAGGGGAGGAAAAACTGTTTTTTGGCAGT	CSAGGTGEEKLFF	TRBV20-1	TRBD1-1*01	TRBJ1-4	9	12	22	24	NA	3	2	ACAGTGACCAGTGCCCATCCTGAAGACAGCAGCTTCTACATCTGCAGTGCTGGGGGGACAGGGGAGGAAAAACTGTTTTTTGGCAGT
HIP00169	HC	3	0.000553506	TGTGCCAGCAGCTTGGGCAGCTACGAGCAGTACGTCGGGCCG	CASSLGSYEQYV	TRBV5-6	NA	TRBJ2-7	16	17	20	34	NA	1	14	CTGAATGTGAACGCCTTGTTGCTGGGGGACTCGGCCCTCTATCTCTGTGCCAGCAGCTTGGGCAGCTACGAGCAGTACGTCGGGCCG
HIP00169	HC	3	0.000553506	TGCGCCAGCAGCCAAGATTGGACAGCTGGGGCCAACGTCCTGACTTTCGGGGCC	CASSQDWTAGANVLTF	TRBV4-3	TRBD1-1*01	TRBJ2-6	17	19	NA	25	NA	2	0	ACCCTGCAGCCAGAAGACTCGGCCCTGTATCTCTGCGCCAGCAGCCAAGATTGGACAGCTGGGGCCAACGTCCTGACTTTCGGGGCC
HIP00169	HC	3	0.000553506	TGTGCCAGCTGCTCCCGCTCCTACAATGAGCAGTTCTTCGGGCCA	CASCSRSYNEQFF	TRBV6-5	NA	TRBJ2-1	9	10	12	17	NA	1	5	AGGCTGCTGTCGGCTGCTCCCTCCCAGACATCTGTGTACTTCTGTGCCAGCTGCTCCCGCTCCTACAATGAGCAGTTCTTCGGGCCA
HIP00169	HC	3	0.000553506	TGCGCCAGCAGTGAACTCCGCCAGCGGCCGTCGGAGACCCAGTACTTCGGGCCA	CASSELRQRPSETQYF	TRBV10-2	TRBD2-1	TRBJ2-5	14	22	27	33	NA	8	6	TCAGCTACCCGCTCCCAGACATCTGTGTATTTCTGCGCCAGCAGTGAACTCCGCCAGCGGCCGTCGGAGACCCAGTACTTCGGGCCA
HIP00169	HC	3	0.000553506	TGTGCCAGCAGTGCCCGAGGGGCCGGCACCTTCAATCAGCCCCAGCATTTTGGTGAT	CASSARGAGTFNQPQHF	TRBV6-1	NA	TRBJ1-5	13	17	22	32	NA	4	10	GCTGCTCCCTCCCAGACATCTGTGTACTTCTGTGCCAGCAGTGCCCGAGGGGCCGGCACCTTCAATCAGCCCCAGCATTTTGGTGAT
HIP00169	HC	3	0.000553506	TGTGCCAGCAGCTTGAACAATAATCAGCCCCAGCATTTTGGTGAT	CASSLNNNQPQHF	TRBV5-8	TRBD1-1*01	TRBJ1-5	15	16	19	21	NA	1	2	AATGTGAACGCCTTGGAGCTGGAGGACTCGGCCCTGTATCTCTGTGCCAGCAGCTTGAACAATAATCAGCCCCAGCATTTTGGTGAT
HIP00169	HC	3	0.000553506	TGTGCCAGCAGCTCTAAGGGGGGGACTAATGAAAAACTGTTTTTTGGCAGT	CASSSKGGTNEKLFF	TRBV9-1	TRBD2-1*01	TRBJ1-4	12	17	NA	24	NA	5	0	AGCTCTCTGGAGCTGGGGGACTCAGCTTTGTATTTCTGTGCCAGCAGCTCTAAGGGGGGGACTAATGAAAAACTGTTTTTTGGCAGT
HIP00169	HC	3	0.000553506	TGTGCCAGTATGGAGGGGGAGAATGAAAAACTGTTTTTTGGCAGT	CASMEGENEKLFF	TRBV2-1	NA	TRBJ1-4	8	13	19	21	NA	5	2	AAGATCCGGTCCACAAAGCTGGAGGACTCAGCCATGTACTTCTGTGCCAGTATGGAGGGGGAGAATGAAAAACTGTTTTTTGGCAGT
HIP00169	HC	3	0.000553506	TGTGCCAGCAGCCGACGCGACACCTCTAACTATGGCTACACCTTCGGTTCG	CASSRRDTSNYGYTF	TRBV5-6	TRBD1-1*01	TRBJ1-2	12	18	22	25	NA	6	3	AACGCCTTGTTGCTGGGGGACTCGGCCCTCTATCTCTGTGCCAGCAGCCGACGCGACACCTCTAACTATGGCTACACCTTCGGTTCG
HIP00169	HC	3	0.000553506	TGTGCCGGACAATGGAGGGGCAATCAGCCCCAGCATTTTGGTGAT	CAGQWRGNQPQHF	TRBV28-1	TRBD2-1*02	TRBJ1-5	6	13	NA	19	NA	7	0	ATTCTGGAGTCCGCCAGCACCAACCAGACATCTATGTACCTCTGTGCCGGACAATGGAGGGGCAATCAGCCCCAGCATTTTGGTGAT
HIP00169	HC	3	0.000553506	TGTGCCAGCAGGAGCCCTAGCGGGGGTGCAGATACGCAGTATTTTGGCCCA	CASRSPSGGADTQYF	TRBV2-1	TRBD2-1*01	TRBJ2-3	11	16	26	28	NA	5	2	CGGTCCACAAAGCTGGAGGACTCAGCCATGTACTTCTGTGCCAGCAGGAGCCCTAGCGGGGGTGCAGATACGCAGTATTTTGGCCCA
HIP00169	HC	3	0.000553506	TGTGCCAGCAGCAAAGGATTGAGGGTAGAAAGCAATGAGCAGTTCTTCGGGCCA	CASSKGLRVESNEQFF	TRBV21-1	TRBD2-1*02	TRBJ2-1	16	20	25	32	NA	4	7	TCCACGGAGTCAGGGGACACAGCACTGTATTTCTGTGCCAGCAGCAAAGGATTGAGGGTAGAAAGCAATGAGCAGTTCTTCGGGCCA
HIP00169	HC	3	0.000553506	TGTGCCATCAGTGAGTCTCTGGCTCGGAGCTACACCTTCGGTTCG	CAISESLARSYTF	TRBV10-3	NA	TRBJ1-2	17	25	NA	28	NA	8	0	ACTCTGGAGTCCGCTACCAGCTCCCAGACATCTGTGTACTTCTGTGCCATCAGTGAGTCTCTGGCTCGGAGCTACACCTTCGGTTCG
HIP00169	HC	3	0.000553506	TGCAGTGCCGATAGTAGCGTGGCAGATACGCAGTATTTTGGCCCA	CSADSSVADTQYF	TRBV20-1	TRBD2-1	TRBJ2-3	8	14	19	22	NA	6	3	ACAGTGACCAGTGCCCATCCTGAAGACAGCAGCTTCTACATCTGCAGTGCCGATAGTAGCGTGGCAGATACGCAGTATTTTGGCCCA
HIP00169	HC	2	0.000369004	TGTGCCAGCAGTTCTACCGGTTACGAGCAGTACTTCGGGCCG	CASSSTGYEQYF	TRBV27-1	TRBD2-1	TRBJ2-7	NA	13	16	21	NA	0	5	CTGATCCTGGAGTCGCCCAGCCCCAACCAGACCTCTCTGTACTTCTGTGCCAGCAGTTCTACCGGTTACGAGCAGTACTTCGGGCCG
HIP00169	HC	2	0.000369004	TGTGCCAGCAGTTACTCCTCGTTCGCGGGGGTTGGTGATGAGCAGTTCTTCGGGCCA	CASSYSSFAGVGDEQFF	TRBV6-1	TRBD2-1*01	TRBJ2-1	17	24	31	37	NA	7	6	GCTGCTCCCTCCCAGACATCTGTGTACTTCTGTGCCAGCAGTTACTCCTCGTTCGCGGGGGTTGGTGATGAGCAGTTCTTCGGGCCA
HIP00169	HC	2	0.000369004	TGTGCCAGCAGTTACATGGCAGATGGCTACACCTTCGGTTCG	CASSYMADGYTF	TRBV6-1	TRBD1-1*01	TRBJ1-2	15	19	NA	22	NA	4	0	CTGGGGTTGGAGTCGGCTGCTCCCTCCCAAACATCTGTGTACTTCTGTGCCAGCAGTTACATGGCAGATGGCTACACCTTCGGTTCG
HIP00169	HC	2	0.000369004	TGTGCCAGCAGTATCGGGAGTTACGGCGGGGAGCTGTTTTTTGGAGAA	CASSIGSYGGELFF	TRBV6-4	TRBD2-1*02	TRBJ2-2	12	14	20	26	NA	2	6	TTGGCGTCTGCTGTACCCTCTCAGACATCTGTGTACTTCTGTGCCAGCAGTATCGGGAGTTACGGCGGGGAGCTGTTTTTTGGAGAA
HIP00169	HC	2	0.000369004	TGTGCCAGCAGTGAGGGGACCGGGACAGGGAATTCACCCCTCCACTTTGGGAAC	CASSEGTGTGNSPLHF	TRBV6-1	TRBD1-1*01	TRBJ1-6	14	21	NA	30	NA	7	0	TCGGCTGCTCCCTCCCAGACATCTGTGTACTTCTGTGCCAGCAGTGAGGGGACCGGGACAGGGAATTCACCCCTCCACTTTGGGAAC
HIP00169	HC	2	0.000369004	TGTGCCAGTAGTATCGTCAGCGGGGGGGCCTTCGGGGAGCTGTTTTTTGGAGAA	CASSIVSGGAFGELFF	TRBV19-1	TRBD2-1*01	TRBJ2-2	14	18	28	32	NA	4	4	TCGGCCCAAAAGAACCCGACAGCTTTCTATCTCTGTGCCAGTAGTATCGTCAGCGGGGGGGCCTTCGGGGAGCTGTTTTTTGGAGAA
HIP00169	HC	2	0.000369004	TGCGCCAGCAGCCAAGATACCGGGACCAATCAGCCCCAGCATTTTGGTGAT	CASSQDTGTNQPQHF	TRBV4-1	NA	TRBJ1-5	17	21	NA	26	NA	4	0	CACGCCCTGCAGCCAGAAGACTCAGCCCTGTATCTCTGCGCCAGCAGCCAAGATACCGGGACCAATCAGCCCCAGCATTTTGGTGAT
HIP00169	HC	2	0.000369004	TGCGCCAGCAGCCAAGATCGGGACAGGGGGCTTGATAGATCCTACAATGAGCAGTTCTTCGGGCCA	CASSQDRDRGLDRSYNEQFF	TRBV4-1	TRBD1-1*01	TRBJ2-1	17	19	31	39	NA	2	8	GAAGACTCAGCCCTGTATCTCTGCGCCAGCAGCCAAGATCGGGACAGGGGGCTTGATAGATCCTACAATGAGCAGTTCTTCGGGCCA
HIP00169	HC	2	0.000369004	TGTGCCAGCAGCCCTACGAACGTGGGGAGCACCGGGGAGCTGTTTTTTGGAGAA	CASSPTNVGSTGELFF	TRBV7-2	TRBD2-1*02	TRBJ2-2	12	24	NA	29	NA	12	0	CGCACACAGCAGGAGGACTCGGCCGTGTATCTCTGTGCCAGCAGCCCTACGAACGTGGGGAGCACCGGGGAGCTGTTTTTTGGAGAA
HIP00169	HC	2	0.000369004	TGTGCCAGCAGCCCCGGGACAAGGGGCCCCTATGGCTACACCTTCGGTTCG	CASSPGTRGPYGYTF	TRBV27-1	TRBD1-1*01	TRBJ1-2	11	15	21	29	NA	4	8	GAGTCGCCCAGCCCCAACCAGACCTCTCTGTACTTCTGTGCCAGCAGCCCCGGGACAAGGGGCCCCTATGGCTACACCTTCGGTTCG
HIP00169	HC	2	0.000369004	TGTGCCAGCAGTGAGGTGACAGGGTCAGGTCGGGACACTGAAGCTTTCTTTGGACAA	CASSEVTGSGRDTEAFF	TRBV6-1	TRBD1-1*01	TRBJ1-1	14	17	24	34	NA	3	10	GCTGCTCCCTCCCAGACATCTGTGTACTTCTGTGCCAGCAGTGAGGTGACAGGGTCAGGTCGGGACACTGAAGCTTTCTTTGGACAA
HIP00169	HC	2	0.000369004	TGTGCCAGCAGTTACTCGAGGCTAGCGCCCAATGAGCAGTTCTTCGGGCCA	CASSYSRLAPNEQFF	TRBV6-5	TRBD2-1	TRBJ2-1	17	21	27	29	NA	4	2	CTGTCGGCTGCTCCCTCCCAGACATCTGTGTACTTCTGTGCCAGCAGTTACTCGAGGCTAGCGCCCAATGAGCAGTTCTTCGGGCCA
HIP00169	HC	2	0.000369004	TGTGCCAGCAGAGTAGCGGGGGGCATGAACACTGAAGCTTTCTTTGGACAA	CASRVAGGMNTEAFF	TRBV13-1	TRBD2-1*01	TRBJ1-1	11	13	23	25	NA	2	2	AGCTCCTTGGAGCTGGGGGACTCAGCCCTGTACTTCTGTGCCAGCAGAGTAGCGGGGGGCATGAACACTGAAGCTTTCTTTGGACAA
HIP00169	HC	2	0.000369004	TGTGCCAGCAGTGAGGGACTAGCGGAGGAGACCCAGTACTTCGGGCCA	CASSEGLAEETQYF	TRBV12-1	TRBD2-1	TRBJ2-5	12	14	25	27	NA	2	2	ATCCAGCCCTCAGAACCCAGGGACTCAGCTGTGTACTTCTGTGCCAGCAGTGAGGGACTAGCGGAGGAGACCCAGTACTTCGGGCCA
HIP00169	HC	2	0.000369004	TGCAGCGTCGAGGGGAGGGACAGGGACCCCAATGAGCAGTTCTTCGGGCCA	CSVEGRDRDPNEQFF	TRBV29-1	TRBD1-1*01	TRBJ2-1	8	16	25	29	NA	8	4	AGCAACATGAGCCCTGAAGACAGCAGCATATATCTCTGCAGCGTCGAGGGGAGGGACAGGGACCCCAATGAGCAGTTCTTCGGGCCA
HIP00169	HC	2	0.000369004	TGTGCCAGCAGTGACTCGACTAGCGGGGGCAATGAGCAGTTCTTCGGGCCA	CASSDSTSGGNEQFF	TRBV6-4	TRBD2-1*01	TRBJ2-1	NA	17	NA	29	NA	0	0	GCGTCTGCTGTACCCTCTCAGACATCTGTGTACTTCTGTGCCAGCAGTGACTCGACTAGCGGGGGCAATGAGCAGTTCTTCGGGCCA
HIP00169	HC	2	0.000369004	TGTGCCAGCAGCTCACTACTAGCGGGGGAAACAGATACGCAGTATTTTGGCCCA	CASSSLLAGETDTQYF	TRBV7-9	TRBD2-1*01	TRBJ2-3	13	17	28	30	NA	4	2	CGCACAGAGCAGGGGGACTCGGCCATGTATCTCTGTGCCAGCAGCTCACTACTAGCGGGGGAAACAGATACGCAGTATTTTGGCCCA
HIP00169	HC	2	0.000369004	TGTGCCAGCAGTCCGGACAGGGGGTTTTATGAAAACACTGAAGCTTTCTTTGGACAA	CASSPDRGFYENTEAFF	TRBV6-1	TRBD1-1*01	TRBJ1-1	12	14	24	33	NA	2	9	GCTGCTCCCTCCCAAACATCTGTGTACTTCTGTGCCAGCAGTCCGGACAGGGGGTTTTATGAAAACACTGAAGCTTTCTTTGGACAA
HIP00169	HC	2	0.000369004	TGTGCCAGCAGCTTGGGACAGGGCTACGAGCAGTACGTCGGGCCG	CASSLGQGYEQYV	TRBV5-6	TRBD1-1*01	TRBJ2-7	NA	16	23	37	NA	0	14	AATGTGAACGCCTTGTTGCTGGGGGACTCGGCCCTCTATCTCTGTGCCAGCAGCTTGGGACAGGGCTACGAGCAGTACGTCGGGCCG
HIP00169	HC	2	0.000369004	TGTGCCAGCAGCTTGTCCGGAGATGAGCAGTTCTTCGGGCCA	CASSLSGDEQFF	TRBV5-8	TRBD2-1*02	TRBJ2-1	15	18	NA	22	NA	3	0	CTGAATGTGAACGCCTTGGAGCTGGAGGACTCGGCCCTGTATCTCTGTGCCAGCAGCTTGTCCGGAGATGAGCAGTTCTTCGGGCCA
HIP00169	HC	2	0.000369004	TGTGCCAGCAGTTACGGCGAAAGGTCTGCCGAGCAGTACGTCGGGCCG	CASSYGERSAEQYV	TRBV6-1	NA	TRBJ2-7	15	33	36	40	NA	18	4	TTGGAGTCGGCTGCTCCCTCCCAAACATCTGTGTACTTCTGTGCCAGCAGTTACGGCGAAAGGTCTGCCGAGCAGTACGTCGGGCCG
HIP00169	HC	2	0.000369004	TGTGCCAGCAGTTTACAGGGGAACACTGAAGCTTTCTTTGGACAA	CASSLQGNTEAFF	TRBV12-1	TRBD1-1*01	TRBJ1-1	NA	15	NA	20	NA	0	0	AAGATCCAGCCCTCAGAACCCAGGGACTCAGCTGTGTACTTCTGTGCCAGCAGTTTACAGGGGAACACTGAAGCTTTCTTTGGACAA
HIP00169	HC	2	0.000369004	TGTGCCAGCAGTGAAGTGTTAGGGTTCCTGGAGACCCAGTACTTCGGGCCA	CASSEVLGFLETQYF	TRBV6-1	NA	TRBJ2-5	16	20	24	30	NA	4	6	GAGTCGGCTGCTCCCTCCCAGACATCTGTGTACTTCTGTGCCAGCAGTGAAGTGTTAGGGTTCCTGGAGACCCAGTACTTCGGGCCA
HIP00169	HC	2	0.000369004	TGTGCCATCAGAAGTGACAGGGGAGACAATGAGCAGTTCTTCGGGCCA	CAIRSDRGDNEQFF	TRBV10-3	TRBD1-1*01	TRBJ2-1	11	15	23	25	NA	4	2	CTGGAGTCCGCTACCAGCTCCCAGACATCTGTGTACTTCTGTGCCATCAGAAGTGACAGGGGAGACAATGAGCAGTTCTTCGGGCCA
HIP00169	HC	2	0.000369004	TGTGCCAGCAGCTTAATGACGGTGGGAGCTGAAGCTTTCTTTGGACAA	CASSLMTVGAEAFF	TRBV7-8	TRBD2-1*02	TRBJ1-1	15	23	NA	28	NA	8	0	ATCCAGCGCACACAGCAGGAGGACTCCGCCGTGTATCTCTGTGCCAGCAGCTTAATGACGGTGGGAGCTGAAGCTTTCTTTGGACAA
HIP00169	HC	2	0.000369004	TGTGCCAGCAGTTACTCGTGGTTTACAGGGGGCACTGAAGCTTTCTTTGGACAA	CASSYSWFTGGTEAFF	TRBV6-1	TRBD1-1*01	TRBJ1-1	17	24	NA	32	NA	7	0	TCGGCTGCTCCCTCCCAAACATCTGTGTACTTCTGTGCCAGCAGTTACTCGTGGTTTACAGGGGGCACTGAAGCTTTCTTTGGACAA
HIP00169	HC	2	0.000369004	TGTGCCAGCAGCTTAGGTGCGGACAACTACGAGCAGTACTTCGGGCCG	CASSLGADNYEQYF	TRBV7-8	TRBD1-1*01	TRBJ2-7	16	20	25	26	NA	4	1	ATCCAGCGCACACAGCAGGAGGACTCCGCCGTGTATCTCTGTGCCAGCAGCTTAGGTGCGGACAACTACGAGCAGTACTTCGGGCCG
HIP00169	HC	2	0.000369004	TGTGCCAGCACCGGGGGGGCTCGAGGCACCGGGGAGCTGTTTTTTGGAGAA	CASTGGARGTGELFF	TRBV2-1	TRBD2-1*01	TRBJ2-2	10	11	19	26	NA	1	7	CGGTCCACAAAGCTGGAGGACTCAGCCATGTACTTCTGTGCCAGCACCGGGGGGGCTCGAGGCACCGGGGAGCTGTTTTTTGGAGAA
HIP00169	HC	2	0.000369004	TGTGCCAGCAGCTTTGGGTCAGCCACCTACGAGCAGTACTTCGGGCCG	CASSFGSATYEQYF	TRBV7-2	NA	TRBJ2-7	14	15	18	25	NA	1	7	ATCCAGCGCACACAGCAGGAGGACTCGGCCGTGTATCTCTGTGCCAGCAGCTTTGGGTCAGCCACCTACGAGCAGTACTTCGGGCCG
HIP00169	HC	2	0.000369004	TGCGCCAGCAGCCAAGATCCCCAAAGGAGGTTTGAAAAACTGTTTTTTGGCAGT	CASSQDPQRRFEKLFF	TRBV4-1	TRBD2-1*02	TRBJ1-4	17	25	30	32	NA	8	2	GCCCTGCAGCCAGAAGACTCAGCCCTGTATCTCTGCGCCAGCAGCCAAGATCCCCAAAGGAGGTTTGAAAAACTGTTTTTTGGCAGT
HIP00169	HC	2	0.000369004	TGTGCCAGCAGCGTAGCCGGGAACGCGAACACTGAAGCTTTCTTTGGACAA	CASSVAGNANTEAFF	TRBV9-1	TRBD2-1*02	TRBJ1-1	16	17	22	26	NA	1	4	AGCTCTCTGGAGCTGGGGGACTCAGCTTTGTATTTCTGTGCCAGCAGCGTAGCCGGGAACGCGAACACTGAAGCTTTCTTTGGACAA
HIP00169	HC	2	0.000369004	TGTGCCAGCACCAGGACAGGGTACAATGAGCAGTTCTTCGGGCCA	CASTRTGYNEQFF	TRBV6-6	TRBD1-1*01	TRBJ2-1	10	13	NA	21	NA	3	0	AGGCTGGAGTTGGCTGCTCCCTCCCAGACATCTGTGTACTTCTGTGCCAGCACCAGGACAGGGTACAATGAGCAGTTCTTCGGGCCA
HIP00169	HC	2	0.000369004	TGTGCCGTACGGGACAGGGATGGGACTGAAGCTTTCTTTGGACAA	CAVRDRDGTEAFF	TRBV12-1	TRBD1-1*01	TRBJ1-1	6	10	19	24	NA	4	5	AAGATCCAGCCCTCAGAACCCAGGGACTCAGCTGTGTACTTCTGTGCCGTACGGGACAGGGATGGGACTGAAGCTTTCTTTGGACAA
HIP00169	HC	2	0.000369004	TGCAGTGCTAGAGGCCCCCGATCTAGCGGGCCATCAGAGACCCAGTACTTCGGGCCA	CSARGPRSSGPSETQYF	TRBV20-1	TRBD2-1	TRBJ2-5	13	22	30	35	NA	9	5	GCCCATCCTGAAGACAGCAGCTTCTACATCTGCAGTGCTAGAGGCCCCCGATCTAGCGGGCCATCAGAGACCCAGTACTTCGGGCCA
HIP00169	HC	2	0.000369004	TGTGCCAGCAGCTTTAGTTCGTTCGTATTTGGGCGCTCGGGGACTAGCGGGGGGCCCAACTCCCTAGATACGCAGTATTTTGGCCCA	CASSFSSFVFGRSGTSGGPNSLDTQYF	TRBV12-1	TRBD2-1*01	TRBJ2-3	15	39	54	65	NA	24	11	TGTGCCAGCAGCTTTAGTTCGTTCGTATTTGGGCGCTCGGGGACTAGCGGGGGGCCCAACTCCCTAGATACGCAGTATTTTGGCCCA
HIP00169	HC	2	0.000369004	TGTGCCAGCAGCGAAAATGAAAAACTGTTTTTTGGCAGT	CASSENEKLFF	TRBV2-1	NA	TRBJ1-4	NA	NA	NA	15	NA	0	0	ACTCTGAAGATCCGGTCCACAAAGCTGGAGGACTCAGCCATGTACTTCTGTGCCAGCAGCGAAAATGAAAAACTGTTTTTTGGCAGT
HIP00169	HC	2	0.000369004	TGTGCCAGCAGCTTGGGGCAGGTCTATGGCTACACCTTCGGTTCG	CASSLGQVYGYTF	TRBV5-6	TRBD1-1*01	TRBJ1-2	16	18	22	23	NA	2	1	AATGTGAACGCCTTGTTGCTGGGGGACTCGGCCCTCTATCTCTGTGCCAGCAGCTTGGGGCAGGTCTATGGCTACACCTTCGGTTCG
HIP00169	HC	2	0.000369004	TGTGCCAGCAGCCCGGTCGCGGGGCGGAACACTGAAGCTTTCTTTGGACAA	CASSPVAGRNTEAFF	TRBV11-2	TRBD2-1*01	TRBJ1-1	12	18	24	26	NA	6	2	CAGCCTGCAAAGCTTGAGGACTCGGCCGTGTATCTCTGTGCCAGCAGCCCGGTCGCGGGGCGGAACACTGAAGCTTTCTTTGGACAA
HIP00169	HC	2	0.000369004	TGTGCCAGCAGCCGGAGAAGAAGGGCTGAAGCTTTCTTTGGACAA	CASSRRRRAEAFF	TRBV7-2	NA	TRBJ1-1	12	21	NA	25	NA	9	0	ACGATCCAGCGCACACAGCAGGAGGACTCGGCCGTGTATCTCTGTGCCAGCAGCCGGAGAAGAAGGGCTGAAGCTTTCTTTGGACAA
HIP00169	HC	2	0.000369004	TGTGCCAGCAGTCCAACCGGACGCTACGAGCAGTACGTCGGGCCG	CASSPTGRYEQYV	TRBV27-1	NA	TRBJ2-7	12	18	22	37	NA	6	15	ATCCTGGAGTCGCCCAGCCCCAACCAGACCTCTCTGTACTTCTGTGCCAGCAGTCCAACCGGACGCTACGAGCAGTACGTCGGGCCG
HIP00169	HC	2	0.000369004	TGCGCCAGCAGCCCGGGAGTATCGACCGGGGAGCTGTTTTTTGGAGAA	CASSPGVSTGELFF	TRBV5-1	TRBD2-1*02	TRBJ2-2	12	13	19	24	NA	1	5	GTGAGCACCTTGGAGCTGGGGGACTCGGCCCTTTATCTTTGCGCCAGCAGCCCGGGAGTATCGACCGGGGAGCTGTTTTTTGGAGAA
HIP00169	HC	2	0.000369004	TGTGCCAGCAGCTTGGGCGAAGACTACAATGAGCAGTTCTTCGGGCCA	CASSLGEDYNEQFF	TRBV5-8	TRBD2-1	TRBJ2-1	NA	16	19	23	NA	0	4	GTGAATGCCTTGGAGCTGGAGGACTCGGCCCTGTATCTCTGTGCCAGCAGCTTGGGCGAAGACTACAATGAGCAGTTCTTCGGGCCA
HIP00169	HC	2	0.000369004	TGTGCCATCAGGGACAGGATGAACACTGAAGCTTTCTTTGGACAA	CAIRDRMNTEAFF	TRBV12-1	TRBD1-1*01	TRBJ1-1	NA	11	18	19	NA	0	1	AAGATCCAGCCCTCAGAACCCAGGGACTCAGCTGTGTACTTCTGTGCCATCAGGGACAGGATGAACACTGAAGCTTTCTTTGGACAA
HIP00169	HC	2	0.000369004	TGTGCCTGGAGTGCGGGGCGAAGTTCTAATGAAAAACTGTTTTTTGGCAGT	CAWSAGRSSNEKLFF	TRBV30-1	NA	TRBJ1-4	13	14	19	25	NA	1	6	AAGAAGCTCCTTCTCAGTGACTCTGGCTTCTATCTCTGTGCCTGGAGTGCGGGGCGAAGTTCTAATGAAAAACTGTTTTTTGGCAGT
HIP00169	HC	2	0.000369004	TGTGCCAGCAGTGAAGTGGGGGAGGCCGGAAACACCATATATTTTGGAGAG	CASSEVGEAGNTIYF	TRBV6-1	TRBD2-1*02	TRBJ1-3	16	19	25	27	NA	3	2	GAGTCGGCTGCTCCCTCCCAGACATCTGTGTACTTCTGTGCCAGCAGTGAAGTGGGGGAGGCCGGAAACACCATATATTTTGGAGAG
HIP00169	HC	2	0.000369004	TGTGCCAGCAGCCAAGATAGTGGTTGGCGGGTGGCCCCCGAGCAGTACTTCGGGCCG	CASSQDSGWRVAPEQYF	TRBV3-1	TRBD2-1	TRBJ2-7	17	26	31	38	NA	9	7	CTGGAGCTTGGTGACTCTGCTGTGTATTTCTGTGCCAGCAGCCAAGATAGTGGTTGGCGGGTGGCCCCCGAGCAGTACTTCGGGCCG
HIP00169	HC	2	0.000369004	TGTGCCAGCAGCCCCTTTGGAGGGGGTTACACAGATACGCAGTATTTTGGCCCA	CASSPFGGGYTDTQYF	TRBV7-3	NA	TRBJ2-3	12	20	26	29	NA	8	3	CGCACAGAGCGGGGGGACTCAGCCGTGTATCTCTGTGCCAGCAGCCCCTTTGGAGGGGGTTACACAGATACGCAGTATTTTGGCCCA
HIP00169	HC	2	0.000369004	TGTGCCAGCAGAGATACGCCCAACACTGAAGCTTTCTTTGGACAA	CASRDTPNTEAFF	TRBV5-6	NA	TRBJ1-1	11	12	14	21	NA	1	7	AATGTGAACGCCTTGTTGCTGGGGGACTCGGCCCTCTATCTCTGTGCCAGCAGAGATACGCCCAACACTGAAGCTTTCTTTGGACAA
HIP00169	HC	2	0.000369004	TGTGCCAGCAGTTTTCTTAGTACCAACAATGAGCAGTTCTTCGGGCCA	CASSFLSTNNEQFF	TRBV12-1	TRBD2-1	TRBJ2-1	14	17	20	25	NA	3	5	ATCCAGCCCTCAGAACCCAGGGACTCAGCTGTGTACTTCTGTGCCAGCAGTTTTCTTAGTACCAACAATGAGCAGTTCTTCGGGCCA
HIP00169	HC	2	0.000369004	TGTGCCGCCCGAGGGGGTGAGGGGGGGCAGCCCCAGCATTTTGGTGAT	CAARGGEGGQPQHF	TRBV6-6	TRBD2-1*01	TRBJ1-5	6	20	NA	27	NA	14	0	CTGGAGTTGGCTGCTCCCTCCCAGACATCTGTGTACTTCTGTGCCGCCCGAGGGGGTGAGGGGGGGCAGCCCCAGCATTTTGGTGAT
HIP00169	HC	2	0.000369004	TGTGCCAGCAGCGACGGATGGGCAGGGGGGGTTGTAGGAGAAAAACTGTTTTTTGGCAGT	CASSDGWAGGVVGEKLFF	TRBV7-9	NA	TRBJ1-4	12	22	29	39	NA	10	10	GAGCAGGGGGACTCGGCCATGTATCTCTGTGCCAGCAGCGACGGATGGGCAGGGGGGGTTGTAGGAGAAAAACTGTTTTTTGGCAGT
HIP00169	HC	2	0.000369004	TGTGCCAGCGGCGGACAGGCCTCTGGGGCCAACGTCCTGACTTTCGGGGCC	CASGGQASGANVLTF	TRBV6-1	TRBD1-1*01	TRBJ2-6	9	12	19	20	NA	3	1	GAGTCGGCTGCTCCCTCCCAGACATCTGTGTACTTCTGTGCCAGCGGCGGACAGGCCTCTGGGGCCAACGTCCTGACTTTCGGGGCC
HIP00169	HC	2	0.000369004	TGTGCCAGCAGCTTAGGCCCTTGGACAGGCGCCTACGAGCAGTACTTCGGGCCG	CASSLGPWTGAYEQYF	TRBV7-8	TRBD1-1*01	TRBJ2-7	16	22	29	31	NA	6	2	CGCACACAGCAGGAGGACTCCGCCGTGTATCTCTGTGCCAGCAGCTTAGGCCCTTGGACAGGCGCCTACGAGCAGTACTTCGGGCCG
HIP00169	HC	2	0.000369004	TGTGCCAGCAGTATTACAAACACTGAAGCTTTCTTTGGACAA	CASSITNTEAFF	TRBV2-1	TRBD1-1*01	TRBJ1-1	12	15	NA	18	NA	3	0	CTGAAGATCCGGTCCACAAAGCTGGAGGACTCAGCCATGTACTTCTGTGCCAGCAGTATTACAAACACTGAAGCTTTCTTTGGACAA
HIP00169	HC	2	0.000369004	TGTGCCAGCAGCTTGACACCAACATCCTACGAGCAGTACTTCGGGCCG	CASSLTPTSYEQYF	TRBV11-3	TRBD1-1*01	TRBJ2-7	NA	14	18	24	NA	0	6	ATCCAGCCTGCAGAGCTTGGGGACTCGGCCGTGTATCTCTGTGCCAGCAGCTTGACACCAACATCCTACGAGCAGTACTTCGGGCCG
HIP00169	HC	2	0.000369004	TGTGCCAGCAGCCCCGGGACAGGGTCTGGGGCCAACGTCCTGACTTTCGGGGCC	CASSPGTGSGANVLTF	TRBV7-9	TRBD1-1*01	TRBJ2-6	12	15	NA	24	NA	3	0	CGCACAGAGCAGGGGGACTCGGCCATGTATCTCTGTGCCAGCAGCCCCGGGACAGGGTCTGGGGCCAACGTCCTGACTTTCGGGGCC
HIP00169	HC	2	0.000369004	TGTGCCAGCAGTTACTCGGAAACAGGGGAAGCGTACTTCGGGCCG	CASSYSETGEAYF	TRBV6-1	TRBD1-1*01	TRBJ2-7	17	21	28	32	NA	4	4	GGGTTGGAGTCGGCTGCTCCCTCCCAAACATCTGTGTACTTCTGTGCCAGCAGTTACTCGGAAACAGGGGAAGCGTACTTCGGGCCG
HIP00169	HC	2	0.000369004	TGTGCCAGCAGTCCGGGGTATTCCTACAATGAGCAGTTCTTCGGGCCA	CASSPGYSYNEQFF	TRBV6-5	TRBD2-1*01	TRBJ2-1	12	13	18	21	NA	1	3	CTGCTGTCGGCTGCTCCCTCCCAGACATCTGTGTACTTCTGTGCCAGCAGTCCGGGGTATTCCTACAATGAGCAGTTCTTCGGGCCA
HIP00169	HC	2	0.000369004	TGCAGCGTTGGGGCAGGGAGAGGCACTGAAGCTTTCTTTGGACAA	CSVGAGRGTEAFF	TRBV29-1	NA	TRBJ1-1	10	13	18	23	NA	3	5	ACTGTGAGCAACATGAGCCCTGAAGACAGCAGCATATATCTCTGCAGCGTTGGGGCAGGGAGAGGCACTGAAGCTTTCTTTGGACAA
HIP00169	HC	2	0.000369004	TGTGCCAGCAGTCCCGGACAGGGAGATGGTAGCAATCAGCCCCAGCATTTTGGTGAT	CASSPGQGDGSNQPQHF	TRBV28-1	TRBD1-1*01	TRBJ1-5	12	15	23	29	NA	3	6	GCCAGCACCAACCAGACATCTATGTACCTCTGTGCCAGCAGTCCCGGACAGGGAGATGGTAGCAATCAGCCCCAGCATTTTGGTGAT
HIP00169	HC	2	0.000369004	TGTGCCACCAGCAGAGTGGCTAGCGGGTCCCCAACAGATACGCAGTATTTTGGCCCA	CATSRVASGSPTDTQYF	TRBV15-1	TRBD2-1	TRBJ2-3	16	19	27	33	NA	3	6	CCAGGCCTGGGGGACGCAGCCATGTACCTGTGTGCCACCAGCAGAGTGGCTAGCGGGTCCCCAACAGATACGCAGTATTTTGGCCCA
HIP00169	HC	2	0.000369004	TGTGCCAGCAGTTACTCGATGGGGGGAAGTGACGAGCAGTACTTCGGGCCG	CASSYSMGGSDEQYF	TRBV6-1	TRBD2-1*01	TRBJ2-7	17	20	26	31	NA	3	5	GAGTCGGCTGCTCCCTCCCAAACATCTGTGTACTTCTGTGCCAGCAGTTACTCGATGGGGGGAAGTGACGAGCAGTACTTCGGGCCG
HIP00169	HC	2	0.000369004	TGTGCCAGCAGCTTACAGGGGCCAGTGGGGACTGAAGCTTTCTTTGGACAA	CASSLQGPVGTEAFF	TRBV5-6	TRBD1-1*01	TRBJ1-1	NA	14	21	30	NA	0	9	AACGCCTTGTTGCTGGGGGACTCGGCCCTCTATCTCTGTGCCAGCAGCTTACAGGGGCCAGTGGGGACTGAAGCTTTCTTTGGACAA
HIP00169	HC	2	0.000369004	TGTGCCAGCAGTTCGACACCTCAAGAGACCCAGTACTTCGGGCCA	CASSSTPQETQYF	TRBV6-1	TRBD1-1*01	TRBJ2-5	13	14	18	21	NA	1	3	GGGTTGGAGTCGGCTGCTCCCTCCCAAACATCTGTGTACTTCTGTGCCAGCAGTTCGACACCTCAAGAGACCCAGTACTTCGGGCCA
HIP00169	HC	2	0.000369004	TGTGCCAGCAACGGCCGGGGGGCCTTCAATGAAAAACTGTTTTTTGGCAGT	CASNGRGAFNEKLFF	TRBV6-6	TRBD2-1*01	TRBJ1-4	10	15	22	27	NA	5	5	GAGTTGGCTGCTCCCTCCCAGACATCTGTGTACTTCTGTGCCAGCAACGGCCGGGGGGCCTTCAATGAAAAACTGTTTTTTGGCAGT
HIP00169	HC	2	0.000369004	TGTGCCAGCAGCCCCTGGCCGGACAGGGTGGCGTACGAGCAGTACTTCGGGCCG	CASSPWPDRVAYEQYF	TRBV11-2	TRBD1-1*01	TRBJ2-7	12	20	28	33	NA	8	5	CCTGCAAAGCTTGAGGACTCGGCCGTGTATCTCTGTGCCAGCAGCCCCTGGCCGGACAGGGTGGCGTACGAGCAGTACTTCGGGCCG
HIP00169	HC	2	0.000369004	TGTGCCAGCAGCGAGCCTAGCGAACACCCTCCAACTTTCGGGGCC	CASSEPSEHPPTF	TRBV6-1	TRBD2-1	TRBJ2-6	11	16	22	33	NA	5	11	AGGCTGGAGTCGGCTGCTCCCTCCCAGACATCTGTGTACTTCTGTGCCAGCAGCGAGCCTAGCGAACACCCTCCAACTTTCGGGGCC
HIP00169	HC	2	0.000369004	TGTGCCAGCAGTAAAGGTCCAACGGACGTTAACTATGGCTACACCTTCGGTTCG	CASSKGPTDVNYGYTF	TRBV6-1	NA	TRBJ1-2	16	23	27	29	NA	7	2	TCGGCTGCTCCCTCCCAGACATCTGTGTACTTCTGTGCCAGCAGTAAAGGTCCAACGGACGTTAACTATGGCTACACCTTCGGTTCG
HIP00169	HC	2	0.000369004	TGTGCCAGCAGTTCCTCAGGGGGCGGCTACGAGCAGTACGTCGGGCCG	CASSSSGGGYEQYV	TRBV6-6	TRBD1-1*01	TRBJ2-7	NA	17	24	40	NA	0	16	CTGGAGTTGGCTGCTCCCTCCCAGACATCTGTGTACTTCTGTGCCAGCAGTTCCTCAGGGGGCGGCTACGAGCAGTACGTCGGGCCG
HIP00169	HC	2	0.000369004	TGTGCCAGTAGCACGACAGGGGACGGCTACACCTTCGGTTCG	CASSTTGDGYTF	TRBV19-1	TRBD1-1*01	TRBJ1-2	11	14	22	24	NA	3	2	CTCACTGTGACATCGGCCCAAAAGAACCCGACAGCTTTCTATCTCTGTGCCAGTAGCACGACAGGGGACGGCTACACCTTCGGTTCG
HIP00169	HC	2	0.000369004	TGCAGTGCCACAATCGGGACAGGATCCTACGAGCAGTACTTCGGGCCG	CSATIGTGSYEQYF	TRBV20-1	TRBD1-1*01	TRBJ2-7	8	15	23	24	NA	7	1	GTGACCAGTGCCCATCCTGAAGACAGCAGCTTCTACATCTGCAGTGCCACAATCGGGACAGGATCCTACGAGCAGTACTTCGGGCCG
HIP00169	HC	2	0.000369004	TGTGCCAGCAGTGAACTACCTCGGGGAACCGGGGAGCTGTTTTTTGGAGAA	CASSELPRGTGELFF	TRBV6-1	TRBD2-1*01	TRBJ2-2	15	21	26	27	NA	6	1	GAGTCGGCTGCTCCCTCCCAGACATCTGTGTACTTCTGTGCCAGCAGTGAACTACCTCGGGGAACCGGGGAGCTGTTTTTTGGAGAA
HIP00169	HC	2	0.000369004	TGTGCCAGCCGATTCTCAGTGGGGGTGAACACTGAAGCTTTCTTTGGACAA	CASRFSVGVNTEAFF	TRBV6-1	NA	TRBJ1-1	9	20	NA	25	NA	11	0	GAGTCGGCTGCTCCCTCCCAAACATCTGTGTACTTCTGTGCCAGCCGATTCTCAGTGGGGGTGAACACTGAAGCTTTCTTTGGACAA
HIP00169	HC	2	0.000369004	TGTGCCAGCAGTGACGGACAGGGTTTCTCTGGAAACACCATATATTTTGGAGAG	CASSDGQGFSGNTIYF	TRBV6-1	TRBD1-1*01	TRBJ1-3	14	15	23	26	NA	1	3	TCGGCTGCTCCCTCCCAGACATCTGTGTACTTCTGTGCCAGCAGTGACGGACAGGGTTTCTCTGGAAACACCATATATTTTGGAGAG
HIP00169	HC	2	0.000369004	TGTGCCAGCACCCGGACAGGTGAAGCTTTCTTTGGACAA	CASTRTGEAFF	TRBV11-3	TRBD1-1*01	TRBJ1-1	10	13	NA	20	NA	3	0	ACTCTCAAGATCCAGCCTGCAGAGCTTGGGGACTCGGCCGTGTATCTCTGTGCCAGCACCCGGACAGGTGAAGCTTTCTTTGGACAA
HIP00169	HC	2	0.000369004	TGCGCCAGCAGCCTAACCTTTGTGGAGGGAGCTTTCTTTGGACAA	CASSLTFVEGAFF	TRBV4-1	TRBD2-1*02	TRBJ1-1	13	23	NA	29	NA	10	0	CACCTACACGCCCTGCAGCCAGAAGACTCAGCCCTGTATCTCTGCGCCAGCAGCCTAACCTTTGTGGAGGGAGCTTTCTTTGGACAA
HIP00169	HC	2	0.000369004	TGTGCCAGCAGCTTCCATGGCAATCAGCCCCAGCATTTTGGTGAT	CASSFHGNQPQHF	TRBV5-6	TRBD1-1*01	TRBJ1-5	14	15	17	19	NA	1	2	AATGTGAACGCCTTGTTGCTGGGGGACTCGGCCCTCTATCTCTGTGCCAGCAGCTTCCATGGCAATCAGCCCCAGCATTTTGGTGAT
HIP00169	HC	2	0.000369004	TGCGCCAGCAGCCAAGATGAGGGACAGGGAACTGAAGCTTTCTTTGGACAA	CASSQDEGQGTEAFF	TRBV4-3	TRBD1-1*01	TRBJ1-1	17	20	29	30	NA	3	1	CACACCCTGCAGCCAGAAGACTCGGCCCTGTATCTCTGCGCCAGCAGCCAAGATGAGGGACAGGGAACTGAAGCTTTCTTTGGACAA
HIP00169	HC	2	0.000369004	TGTGCCAGCAGCCAAACAGGGTTCGGAAACACCATATATTTTGGAGAG	CASSQTGFGNTIYF	TRBV6-5	TRBD1-1*01	TRBJ1-3	11	15	21	24	NA	4	3	CTGCTGTCGGCTGCTCCCTCCCAGACATCTGTGTACTTCTGTGCCAGCAGCCAAACAGGGTTCGGAAACACCATATATTTTGGAGAG
HIP00169	HC	2	0.000369004	TGTGCCAGCAGTTTCTCCCGGATGAACACTGAAGCTTTCTTTGGACAA	CASSFSRMNTEAFF	TRBV6-1	NA	TRBJ1-1	17	19	NA	22	NA	2	0	TTGGAGTCGGCTGCTCCCTCCCAAACATCTGTGTACTTCTGTGCCAGCAGTTTCTCCCGGATGAACACTGAAGCTTTCTTTGGACAA
HIP00169	HC	2	0.000369004	TGTGCCAGCAGTAGACTAACGGAAGCTTTCTTTGGACAA	CASSRLTEAFF	TRBV6-6	TRBD2-1	TRBJ1-1	12	13	18	21	NA	1	3	CCGCTCAGGCTGGAGTTGGCTGCTCCCTCCCAGACATCTGTGTACTTCTGTGCCAGCAGTAGACTAACGGAAGCTTTCTTTGGACAA
HIP00169	HC	2	0.000369004	TGCGCCAGCAGCCAAGATGTATTGACTGGAAACACCATATATTTTGGAGAG	CASSQDVLTGNTIYF	TRBV4-3	NA	TRBJ1-3	17	23	NA	25	NA	6	0	CACACCCTGCAGCCAGAAGACTCGGCCCTGTATCTCTGCGCCAGCAGCCAAGATGTATTGACTGGAAACACCATATATTTTGGAGAG
HIP00169	HC	2	0.000369004	TGTGCCAGCAGTTACCTATGGTCGGGGACCAACACCGGGGAGCTGTTTTTTGGAGAA	CASSYLWSGTNTGELFF	TRBV6-1	NA	TRBJ2-2	15	24	29	30	NA	9	1	GCTGCTCCCTCCCAGACATCTGTGTACTTCTGTGCCAGCAGTTACCTATGGTCGGGGACCAACACCGGGGAGCTGTTTTTTGGAGAA
HIP00169	HC	2	0.000369004	TGTGCCAGCAGTTACGCGGGCCCGAACACTGAAGCTTTCTTTGGACAA	CASSYAGPNTEAFF	TRBV6-5	TRBD2-1	TRBJ1-1	NA	15	20	23	NA	0	3	CTGCTGTCGGCTGCTCCCTCCCAGACATCTGTGTACTTCTGTGCCAGCAGTTACGCGGGCCCGAACACTGAAGCTTTCTTTGGACAA
HIP00169	HC	2	0.000369004	TGCGCCAGCAGCCAAGCATTCCATCAGCCCCAGCATTTTGGTGAT	CASSQAFHQPQHF	TRBV4-1	TRBD1-1*01	TRBJ1-5	NA	16	18	22	NA	0	4	CACCTACACGCCCTGCAGCCAGAAGACTCAGCCCTGTATCTCTGCGCCAGCAGCCAAGCATTCCATCAGCCCCAGCATTTTGGTGAT
HIP00169	HC	2	0.000369004	TGCGCCAGCAGCGCGCAGGGACCCCCAGGAGCTTTCTTTGGACAA	CASSAQGPPGAFF	TRBV5-1	NA	TRBJ1-1	12	17	22	29	NA	5	7	AATGTGAGCACCTTGGAGCTGGGGGACTCGGCCCTTTATCTTTGCGCCAGCAGCGCGCAGGGACCCCCAGGAGCTTTCTTTGGACAA
HIP00169	HC	2	0.000369004	TGTGCCTGGAGTGGGGACAGGGGTCAGCCCCAGCATTTTGGTGAT	CAWSGDRGQPQHF	TRBV30-1	TRBD1-1*01	TRBJ1-5	NA	13	NA	23	NA	0	0	AGTTCTAAGAAGCTCCTTCTCAGTGACTCTGGCTTCTATCTCTGTGCCTGGAGTGGGGACAGGGGTCAGCCCCAGCATTTTGGTGAT
HIP00169	HC	2	0.000369004	TGTGCCAGCAGAGAAACAGAGACTAATGAAAAACTGTTTTTTGGCAGT	CASRETETNEKLFF	TRBV6-1	TRBD1-1*01	TRBJ1-4	NA	15	19	21	NA	0	2	CTGGAGTCGGCTGCTCCCTCCCAGACATCTGTGTACTTCTGTGCCAGCAGAGAAACAGAGACTAATGAAAAACTGTTTTTTGGCAGT
HIP00169	HC	2	0.000369004	TGTGCCAGCAGTTACTCGACGGACAAGAGCTACGAGCAGTACTTCGGGCCG	CASSYSTDKSYEQYF	TRBV6-5	TRBD1-1*01	TRBJ2-7	17	20	25	29	NA	3	4	CTGTCGGCTGCTCCCTCCCAGACATCTGTGTACTTCTGTGCCAGCAGTTACTCGACGGACAAGAGCTACGAGCAGTACTTCGGGCCG
HIP00169	HC	2	0.000369004	TGTGCCAGTAGTGGGGACTTCTATGGCTACACCTTCGGTTCG	CASSGDFYGYTF	TRBV19-1	TRBD2-1	TRBJ1-2	12	13	19	20	NA	1	1	CTCACTGTGACATCGGCCCAAAAGAACCCGACAGCTTTCTATCTCTGTGCCAGTAGTGGGGACTTCTATGGCTACACCTTCGGTTCG
HIP00169	HC	2	0.000369004	TGTGCCAGCAGACTACGACAGGGGTTAAGGCTCAGGCTCGGCTACACCTTCGGTTCG	CASRLRQGLRLRLGYTF	TRBV6-1	TRBD1-1*01	TRBJ1-2	11	16	24	39	NA	5	15	GCTGCTCCCTCCCAAACATCTGTGTACTTCTGTGCCAGCAGACTACGACAGGGGTTAAGGCTCAGGCTCGGCTACACCTTCGGTTCG
HIP00169	HC	2	0.000369004	TGTGCCAGCAGCTTAGAGCGGGTCGGACAAGGATTTGAAGCTTTCTTTGGACAA	CASSLERVGQGFEAFF	TRBV7-2	TRBD2-1	TRBJ1-1	NA	16	22	35	NA	0	13	CGCACACAGCAGGAGGACTCGGCCGTGTATCTCTGTGCCAGCAGCTTAGAGCGGGTCGGACAAGGATTTGAAGCTTTCTTTGGACAA
HIP00169	HC	2	0.000369004	TGCGCCAGCAGCTCCCAACAGGGGCATGAAGAAAAACTGTTTTTTGGCAGT	CASSSQQGHEEKLFF	TRBV5-1	TRBD1-1*01	TRBJ1-4	13	17	24	30	NA	4	6	AGCACCTTGGAGCTGGGGGACTCGGCCCTTTATCTTTGCGCCAGCAGCTCCCAACAGGGGCATGAAGAAAAACTGTTTTTTGGCAGT
HIP00169	HC	2	0.000369004	TGTGCCAGCAGTTTACTTCGCATGAACACTGAAGCTTTCTTTGGACAA	CASSLLRMNTEAFF	TRBV27-1	NA	TRBJ1-1	15	20	NA	22	NA	5	0	CTGGAGTCGCCCAGCCCCAACCAGACCTCTCTGTACTTCTGTGCCAGCAGTTTACTTCGCATGAACACTGAAGCTTTCTTTGGACAA
HIP00169	HC	2	0.000369004	TGCGCCAGCAGTGAGGCCCAGGGGACAGGGCCCGTTTGTGAGCAGTACTTCGGGCCG	CASSEAQGTGPVCEQYF	TRBV10-1	TRBD1-1*01	TRBJ2-7	15	21	30	39	NA	6	9	GCTGCCTCCTCCCAGACATCTGTATATTTCTGCGCCAGCAGTGAGGCCCAGGGGACAGGGCCCGTTTGTGAGCAGTACTTCGGGCCG
HIP00169	HC	2	0.000369004	TGTGCCAGAAGCTTGGTATCGCGACGGCTTATAACTGAAGCTTTCTTTGGACAA	CARSLVSRRLITEAFF	TRBV5-3	NA	TRBJ1-1	16	22	25	33	NA	6	8	GCCTTGGAGCTGGGGGACTCGGCCCTGTATCTCTGTGCCAGAAGCTTGGTATCGCGACGGCTTATAACTGAAGCTTTCTTTGGACAA
HIP00169	HC	2	0.000369004	TGTGCCAGCAGCGCAACAGGGATGGGCAATCAGCCCCAGCATTTTGGTGAT	CASSATGMGNQPQHF	TRBV7-9	TRBD1-1*01	TRBJ1-5	12	15	21	25	NA	3	4	CAGCGCACAGAGCAGGGGGACTCGGCCATGTATCTCTGTGCCAGCAGCGCAACAGGGATGGGCAATCAGCCCCAGCATTTTGGTGAT
HIP00169	HC	2	0.000369004	TGTGCCAGTACCCCTCGGGTCTCGGGACTAGCGGGGGGGTCGGGCACAGATACGCAGTATTTTGGCCCA	CASTPRVSGLAGGSGTDTQYF	TRBV27-1	TRBD2-1*01	TRBJ2-3	8	23	39	43	NA	15	4	CAGACCTCTCTGTACTTCTGTGCCAGTACCCCTCGGGTCTCGGGACTAGCGGGGGGGTCGGGCACAGATACGCAGTATTTTGGCCCA
HIP00169	HC	2	0.000369004	TGCGCCAGCAGCCAATCTGCCCTGGCGGGGGGGGGTAGCGAGACCCAGTACTTCGGGCCA	CASSQSALAGGGSETQYF	TRBV4-1	TRBD2-1*01	TRBJ2-5	15	24	33	39	NA	9	6	CAGCCAGAAGACTCAGCCCTGTATCTCTGCGCCAGCAGCCAATCTGCCCTGGCGGGGGGGGGTAGCGAGACCCAGTACTTCGGGCCA
HIP00169	HC	2	0.000369004	TGTGCCAGCAGCTTGAGGGCAGGCTCCTACGAGCAGTACTTCGGGCCG	CASSLRAGSYEQYF	TRBV11-3	TRBD2-1*02	TRBJ2-7	NA	14	19	23	NA	0	4	ATCCAGCCTGCAGAGCTTGGGGACTCGGCCGTGTATCTCTGTGCCAGCAGCTTGAGGGCAGGCTCCTACGAGCAGTACTTCGGGCCG
HIP00169	HC	1	0.000184502	TGTGCCAGCAGCCGGGAAGGGACAACGAACAATGAGCAGTTCTTCGGGCCA	CASSREGTTNNEQFF	TRBV13-1	TRBD1-1*01	TRBJ2-1	12	18	24	28	NA	6	4	AGCTCCTTGGAGCTGGGGGACTCAGCCCTGTACTTCTGTGCCAGCAGCCGGGAAGGGACAACGAACAATGAGCAGTTCTTCGGGCCA
HIP00169	HC	1	0.000184502	TGTGCCAGCAGTGAGGGACACAAGAACACTGAAGCTTTCTTTGGACAA	CASSEGHKNTEAFF	TRBV6-6	TRBD1-1*01	TRBJ1-1	12	14	20	23	NA	2	3	CTGGAGTTGGCTGCTCCCTCCCAGACATCTGTGTACTTCTGTGCCAGCAGTGAGGGACACAAGAACACTGAAGCTTTCTTTGGACAA
HIP00169	HC	1	0.000184502	TGTGCCTGGAATGAGCGCGGGGAGCTGTTTTTTGGAGAA	CAWNERGELFF	TRBV30-1	TRBD2-1	TRBJ2-2	10	13	NA	17	NA	3	0	ATCCTGAGTTCTAAGAAGCTCCTTCTCAGTGACTCTGGCTTCTATCTCTGTGCCTGGAATGAGCGCGGGGAGCTGTTTTTTGGAGAA
HIP00169	HC	1	0.000184502	TGTGCCAGCAGCGCCGAGGAGGGACGATATGAAAAACTGTTTTTTGGCAGT	CASSAEEGRYEKLFF	TRBV7-9	TRBD2-1*02	TRBJ1-4	12	17	23	28	NA	5	5	CAGCGCACAGAGCAGGGGGACTCGGCCATGTATCTCTGTGCCAGCAGCGCCGAGGAGGGACGATATGAAAAACTGTTTTTTGGCAGT
HIP00169	HC	1	0.000184502	TGCAGTGCCCACAGATTTACAGGGTTTCCCTGGGGGAGCTCCTACGAGCAGTACGTCGGGCCG	CSAHRFTGFPWGSSYEQYV	TRBV20-1	TRBD1-1*01	TRBJ2-7	8	18	24	55	NA	10	31	CCTGAAGACAGCAGCTTCTACATCTGCAGTGCCCACAGATTTACAGGGTTTCCCTGGGGGAGCTCCTACGAGCAGTACGTCGGGCCG
HIP00169	HC	1	0.000184502	TGTGCCAGCAGTTACTCGAGGGTTAATGAGCAGTTCTTCGGGCCA	CASSYSRVNEQFF	TRBV6-1	TRBD2-1*02	TRBJ2-1	NA	17	22	24	NA	0	2	GGGTTGGAGTCGGCTGCTCCCTCCCAAACATCTGTGTACTTCTGTGCCAGCAGTTACTCGAGGGTTAATGAGCAGTTCTTCGGGCCA
HIP00169	HC	1	0.000184502	TGCAGTCAGGGGAGTTCAGGGGGGTTTAATCATGAGCAGTTCTTCGGGCCA	CSQGSSGGFNHEQFF	TRBV20-1	TRBD1-1*01	TRBJ2-1	6	16	23	31	NA	10	8	ACCAGTGCCCATCCTGAAGACAGCAGCTTCTACATCTGCAGTCAGGGGAGTTCAGGGGGGTTTAATCATGAGCAGTTCTTCGGGCCA
HIP00169	HC	1	0.000184502	TGTGCCAGCAGTGAGGGACTGAACACTGAAGCTTTCTTTGGACAA	CASSEGLNTEAFF	TRBV25-1	NA	TRBJ1-1	NA	14	NA	19	NA	0	0	ACCCTGGAGTCTGCCAGGCCCTCACATACCTCTCAGTACCTCTGTGCCAGCAGTGAGGGACTGAACACTGAAGCTTTCTTTGGACAA
HIP00169	HC	1	0.000184502	TGTGCCAGCAGTGAAATGCAGCAGCGGGGCACTGAAGCTTTCTTTGGACAA	CASSEMQQRGTEAFF	TRBV6-1	TRBD2-1*01	TRBJ1-1	15	22	NA	29	NA	7	0	GAGTCGGCTGCTCCCTCCCAGACATCTGTGTACTTCTGTGCCAGCAGTGAAATGCAGCAGCGGGGCACTGAAGCTTTCTTTGGACAA
HIP00169	HC	1	0.000184502	TGTGCCAGCAGTTACCTCAATCAGCCCCAGCATTTTGGTGAT	CASSYLNQPQHF	TRBV6-1	NA	TRBJ1-5	12	13	15	17	NA	1	2	CTCAGGCTGGAGTCGGCTGCTCCCTCCCAGACATCTGTGTACTTCTGTGCCAGCAGTTACCTCAATCAGCCCCAGCATTTTGGTGAT
HIP00169	HC	1	0.000184502	TGTGCCAGCAGTTTAGTTCAGGAGACAGCAGAAGCTTTCTTTGGACAA	CASSLVQETAEAFF	TRBV12-1	TRBD1-1*01	TRBJ1-1	16	23	28	30	NA	7	2	ATCCAGCCCTCAGAACCCAGGGACTCAGCTGTGTACTTCTGTGCCAGCAGTTTAGTTCAGGAGACAGCAGAAGCTTTCTTTGGACAA
HIP00169	HC	1	0.000184502	TGTGCCAGCAGTTTGGGTTATAGCAATCAGCCCCAGCATTTTGGTGAT	CASSLGYSNQPQHF	TRBV6-6	NA	TRBJ1-5	13	14	17	20	NA	1	3	CTGGAGTTGGCTGCTCCCTCCCAGACATCTGTGTACTTCTGTGCCAGCAGTTTGGGTTATAGCAATCAGCCCCAGCATTTTGGTGAT
HIP00169	HC	1	0.000184502	TGTGCCAGCAGTTACGAACTAGCGATGAATGAGCAGTTCTTCGGGCCA	CASSYELAMNEQFF	TRBV6-1	TRBD2-1	TRBJ2-1	15	17	24	27	NA	2	3	TTGGAGTCGGCTGCTCCCTCCCAAACATCTGTGTACTTCTGTGCCAGCAGTTACGAACTAGCGATGAATGAGCAGTTCTTCGGGCCA
HIP00169	HC	1	0.000184502	TGTGCCAGCAGCTTAGGTAGCAATCAGCCCCAGCATTTTGGTGAT	CASSLGSNQPQHF	TRBV11-2	NA	TRBJ1-5	NA	NA	16	17	NA	0	1	AAGATCCAGCCTGCAAAGCTTGAGGACTCGGCCGTGTATCTCTGTGCCAGCAGCTTAGGTAGCAATCAGCCCCAGCATTTTGGTGAT
HIP00169	HC	1	0.000184502	TGTGCCAGCAGCTTAGATACCCGATCTGAAGCTTTCTTTGGACAA	CASSLDTRSEAFF	TRBV9-1	NA	TRBJ1-1	16	22	24	25	NA	6	1	AACCTGAGCTCTCTGGAGCTGGGGGACTCAGCTTTGTATTTCTGTGCCAGCAGCTTAGATACCCGATCTGAAGCTTTCTTTGGACAA
HIP00169	HC	1	0.000184502	TGTGCCAGCAGCTTAGATACAGGGGGCTCGGCTGAAGCTTTCTTTGGACAA	CASSLDTGGSAEAFF	TRBV13-1	TRBD1-1*01	TRBJ1-1	16	18	27	31	NA	2	4	AGCTCCTTGGAGCTGGGGGACTCAGCCCTGTACTTCTGTGCCAGCAGCTTAGATACAGGGGGCTCGGCTGAAGCTTTCTTTGGACAA
HIP00169	HC	1	0.000184502	TGTGCCAGCAGTTTCCGGGATGGATTGACCGGGGAGCTGTTTTTTGGAGAA	CASSFRDGLTGELFF	TRBV12-1	TRBD2-1*02	TRBJ2-2	14	15	20	27	NA	1	7	CAGCCCTCAGAACCCAGGGACTCAGCTGTGTACTTCTGTGCCAGCAGTTTCCGGGATGGATTGACCGGGGAGCTGTTTTTTGGAGAA
HIP00169	HC	1	0.000184502	TGCGCCAGCAGTGACAGGGATCCCGGGGAGCTGTTTTTTGGAGAA	CASSDRDPGELFF	TRBV10-1	TRBD1-1*01	TRBJ2-2	NA	14	19	22	NA	0	3	ACTCTGGAGTCTGCTGCCTCCTCCCAGACATCTGTATATTTCTGCGCCAGCAGTGACAGGGATCCCGGGGAGCTGTTTTTTGGAGAA
HIP00169	HC	1	0.000184502	TGTGCCAGCAGCACAACAGGGGTTAGGAGCACTGAAGCTTTCTTTGGACAA	CASSTTGVRSTEAFF	TRBV7-9	TRBD1-1*01	TRBJ1-1	12	15	22	29	NA	3	7	CAGCGCACAGAGCAGGGGGACTCGGCCATGTATCTCTGTGCCAGCAGCACAACAGGGGTTAGGAGCACTGAAGCTTTCTTTGGACAA
HIP00169	HC	1	0.000184502	TGTGCCAGCAGCTTAGGGACAGGGGATGGCTACACCTTCGGTTCG	CASSLGTGDGYTF	TRBV11-2	TRBD1-1*01	TRBJ1-2	NA	16	NA	25	NA	0	0	AAGATCCAGCCTGCAAAGCTTGAGGACTCGGCCGTGTATCTCTGTGCCAGCAGCTTAGGGACAGGGGATGGCTACACCTTCGGTTCG
HIP00169	HC	1	0.000184502	TGTGCCAGCAGCTTGGTAGGTGTTTCTGAAGCTTTCTTTGGACAA	CASSLVGVSEAFF	TRBV5-6	NA	TRBJ1-1	16	17	20	25	NA	1	5	AATGTGAACGCCTTGTTGCTGGGGGACTCGGCCCTCTATCTCTGTGCCAGCAGCTTGGTAGGTGTTTCTGAAGCTTTCTTTGGACAA
HIP00169	HC	1	0.000184502	TGTGCCATCAGAAGCGGAGATCAGCCCCAGCATTTTGGTGAT	CAIRSGDQPQHF	TRBV10-3	TRBD2-1	TRBJ1-5	11	12	17	19	NA	1	2	CTCACTCTGGAGTCCGCTACCAGCTCCCAGACATCTGTGTACTTCTGTGCCATCAGAAGCGGAGATCAGCCCCAGCATTTTGGTGAT
HIP00169	HC	1	0.000184502	TGTGCCAGCAGCCAAGATTGGGACAGGGCGGCTACGAACATCTACGAGCAGTACGTCGGGCCG	CASSQDWDRAATNIYEQYV	TRBV14-1	TRBD1-1*01	TRBJ2-7	17	19	28	55	NA	2	27	CTGGAGGATTCTGGAGTTTATTTCTGTGCCAGCAGCCAAGATTGGGACAGGGCGGCTACGAACATCTACGAGCAGTACGTCGGGCCG
HIP00169	HC	1	0.000184502	TGTGCCAGTAGCAACACAGGGGGCACTGAAGCTTTCTTTGGACAA	CASSNTGGTEAFF	TRBV19-1	TRBD1-1*01	TRBJ1-1	11	15	NA	23	NA	4	0	ACTGTGACATCGGCCCAAAAGAACCCGACAGCTTTCTATCTCTGTGCCAGTAGCAACACAGGGGGCACTGAAGCTTTCTTTGGACAA
HIP00169	HC	1	0.000184502	TGTGCCACCAGCAGGACCAAGGGTCAGGGCGCCGACAATGAGCAGTTCTTCGGGCCA	CATSRTKGQGADNEQFF	TRBV15-1	TRBD1-1*01	TRBJ2-1	14	24	29	34	NA	10	5	CCAGGCCTGGCGGACGCAGCCATGTACCTGTGTGCCACCAGCAGGACCAAGGGTCAGGGCGCCGACAATGAGCAGTTCTTCGGGCCA
HIP00169	HC	1	0.000184502	TGTGCCAGCAGCTTAATGGGACAGGGTATCAATGAGCAGTTCTTCGGGCCA	CASSLMGQGINEQFF	TRBV5-8	TRBD1-1*01	TRBJ2-1	14	17	26	29	NA	3	3	AATGCCTTGGAGCTGGAGGACTCGGCCCTGTATCTCTGTGCCAGCAGCTTAATGGGACAGGGTATCAATGAGCAGTTCTTCGGGCCA
HIP00169	HC	1	0.000184502	TGTGCCAGCAGCTTCCCACGACAGGGGGCGAGGACCGGGGAGCTGTTTTTTGGAGAA	CASSFPRQGARTGELFF	TRBV11-2	TRBD1-1*01	TRBJ2-2	14	19	29	33	NA	5	4	GCAAAGCTTGAGGACTCGGCCGTGTATCTCTGTGCCAGCAGCTTCCCACGACAGGGGGCGAGGACCGGGGAGCTGTTTTTTGGAGAA
HIP00169	HC	1	0.000184502	TGTGCCACCAGTGATTGGGACGGGACCGGGGAGCTGTTTTTTGGAGAA	CATSDWDGTGELFF	TRBV24-1	NA	TRBJ2-2	NA	16	21	24	NA	0	3	CTAGAGTCTGCCATCCCCAACCAGACAGCTCTTTACTTCTGTGCCACCAGTGATTGGGACGGGACCGGGGAGCTGTTTTTTGGAGAA
HIP00169	HC	1	0.000184502	TGTGCCACCAGTGATTTGTCCATAAATCAGCCCCAGCATTTTGGTGAT	CATSDLSINQPQHF	TRBV24-1	NA	TRBJ1-5	18	20	22	24	NA	2	2	CTAGAGTCTGCCATCCCCAACCAGACAGCTCTTTACTTCTGTGCCACCAGTGATTTGTCCATAAATCAGCCCCAGCATTTTGGTGAT
HIP00169	HC	1	0.000184502	TGTGCCAGCAGCAACCGGGACAGGGATATCCGGGAGCTGTTTTTTGGAGAA	CASSNRDRDIRELFF	TRBV5-6	TRBD1-1*01	TRBJ2-2	12	16	25	31	NA	4	6	AACGCCTTGTTGCTGGGGGACTCGGCCCTCTATCTCTGTGCCAGCAGCAACCGGGACAGGGATATCCGGGAGCTGTTTTTTGGAGAA
HIP00169	HC	1	0.000184502	TGTGCCAGCAGCCGGGGACAGCGTAATGAAAAACTGTTTTTTGGCAGT	CASSRGQRNEKLFF	TRBV5-4	TRBD1-1*01	TRBJ1-4	12	14	21	23	NA	2	2	GTGAACGCCTTGGAGCTGGACGACTCGGCCCTGTATCTCTGTGCCAGCAGCCGGGGACAGCGTAATGAAAAACTGTTTTTTGGCAGT
HIP00169	HC	1	0.000184502	TGTGCCAGCAGCCAATGGGGCGGTCACCAAGAGACCCAGTACTTCGGGCCA	CASSQWGGHQETQYF	TRBV3-1	TRBD1-1*01	TRBJ2-5	15	16	21	25	NA	1	4	AATTCCCTGGAGCTTGGTGACTCTGCTGTGTATTTCTGTGCCAGCAGCCAATGGGGCGGTCACCAAGAGACCCAGTACTTCGGGCCA
HIP00169	HC	1	0.000184502	TGTGCCAGCAGCCCCCTCCCCGGGACAAGTAGGTACGAGCAGTACTTCGGGCCG	CASSPLPGTSRYEQYF	TRBV6-6	TRBD1-1*01	TRBJ2-7	11	21	27	33	NA	10	6	TTGGCTGCTCCCTCCCAGACATCTGTGTACTTCTGTGCCAGCAGCCCCCTCCCCGGGACAAGTAGGTACGAGCAGTACTTCGGGCCG
HIP00169	HC	1	0.000184502	TGCGCCAGCAGCCAACTTCGTCCGGGAGACTCTACTGACTACGAGCAGTACGTCGGGCCG	CASSQLRPGDSTDYEQYV	TRBV4-3	TRBD2-1*02	TRBJ2-7	15	22	28	52	NA	7	24	CAGCCAGAAGACTCGGCCCTGTATCTCTGCGCCAGCAGCCAACTTCGTCCGGGAGACTCTACTGACTACGAGCAGTACGTCGGGCCG
HIP00169	HC	1	0.000184502	TGTGCCTGGAGTTGGAGAGAGAACACTGAAGCTTTCTTTGGACAA	CAWSWRENTEAFF	TRBV30-1	TRBD2-1*02	TRBJ1-1	12	13	17	20	NA	1	3	AGTTCTAAGAAGCTCCTTCTCAGTGACTCTGGCTTCTATCTCTGTGCCTGGAGTTGGAGAGAGAACACTGAAGCTTTCTTTGGACAA
HIP00169	HC	1	0.000184502	TGTGCCAGCAGCTCGACTACAGGGTTCACCGGGGAGCTGTTTTTTGGAGAA	CASSSTTGFTGELFF	TRBV5-4	TRBD1-1*01	TRBJ2-2	13	18	24	26	NA	5	2	AACGCCTTGGAGCTGGACGACTCGGCCCTGTATCTCTGTGCCAGCAGCTCGACTACAGGGTTCACCGGGGAGCTGTTTTTTGGAGAA
HIP00169	HC	1	0.000184502	TGTGCCAGCAGTGTGGGGGGATCTGGAAACACCATATATTTTGGAGAG	CASSVGGSGNTIYF	TRBV2-1	TRBD2-1*01	TRBJ1-3	13	14	20	21	NA	1	1	ATCCGGTCCACAAAGCTGGAGGACTCAGCCATGTACTTCTGTGCCAGCAGTGTGGGGGGATCTGGAAACACCATATATTTTGGAGAG
HIP00169	HC	1	0.000184502	TGTGCCAGCAGCCGCCACGCTCCCTGGCGGGGGGGCATTTGGAATGAGCAGTTCTTCGGGCCA	CASSRHAPWRGGIWNEQFF	TRBV7-8	TRBD2-1*01	TRBJ2-1	12	26	35	42	NA	14	7	CAGGAGGACTCCGCCGTGTATCTCTGTGCCAGCAGCCGCCACGCTCCCTGGCGGGGGGGCATTTGGAATGAGCAGTTCTTCGGGCCA
HIP00169	HC	1	0.000184502	TGTGCCAGCAGTGAAGCGCGCGTCGGGAGAGAGCAGTACGTCGGGCCG	CASSEARVGREQYV	TRBV6-1	TRBD2-1*02	TRBJ2-7	17	23	29	40	NA	6	11	CTGGAGTCGGCTGCTCCCTCCCAGACATCTGTGTACTTCTGTGCCAGCAGTGAAGCGCGCGTCGGGAGAGAGCAGTACGTCGGGCCG
HIP00169	HC	1	0.000184502	TGTGCCAGCAGTTACTCACTAGGACGGGCCTACGAGCAGTACTTCGGGCCG	CASSYSLGRAYEQYF	TRBV6-1	TRBD2-1	TRBJ2-7	NA	17	22	28	NA	0	6	GAGTCGGCTGCTCCCTCCCAAACATCTGTGTACTTCTGTGCCAGCAGTTACTCACTAGGACGGGCCTACGAGCAGTACTTCGGGCCG
HIP00169	HC	1	0.000184502	TGTGCCAGCAGTGGACGGCGGGGGGGGGACAGCAATCAGCCCCAGCATTTTGGTGAT	CASSGRRGGDSNQPQHF	TRBV6-1	TRBD2-1*01	TRBJ1-5	13	17	26	30	NA	4	4	GCTGCTCCCTCCCAGACATCTGTGTACTTCTGTGCCAGCAGTGGACGGCGGGGGGGGGACAGCAATCAGCCCCAGCATTTTGGTGAT
HIP00169	HC	1	0.000184502	TGTGCCAGCAGTGAGCTAGCGGGGCCCAGGGAGACCCAGTACTTCGGGCCA	CASSELAGPRETQYF	TRBV2-1	TRBD2-1*01	TRBJ2-5	14	15	24	30	NA	1	6	CGGTCCACAAAGCTGGAGGACTCAGCCATGTACTTCTGTGCCAGCAGTGAGCTAGCGGGGCCCAGGGAGACCCAGTACTTCGGGCCA
HIP00169	HC	1	0.000184502	TGTGCCAGCAGCCAAGTAAGCCCCGGGGAGCTGTTTTTTGGAGAA	CASSQVSPGELFF	TRBV14-1	TRBD2-1	TRBJ2-2	16	18	21	22	NA	2	1	AAGGTGCAGCCTGCAGAACTGGAGGATTCTGGAGTTTATTTCTGTGCCAGCAGCCAAGTAAGCCCCGGGGAGCTGTTTTTTGGAGAA
HIP00169	HC	1	0.000184502	TGTGCCAGCAGTGACTCAAGCGGGGGGGCCGTCAATGAGCAGTTCTTCGGGCCA	CASSDSSGGAVNEQFF	TRBV6-4	TRBD2-1*01	TRBJ2-1	17	18	28	32	NA	1	4	TCTGCTGTACCCTCTCAGACATCTGTGTACTTCTGTGCCAGCAGTGACTCAAGCGGGGGGGCCGTCAATGAGCAGTTCTTCGGGCCA
HIP00169	HC	1	0.000184502	TGTGCCACCAGCAACGAGGGCACGGGGAGTGGGGCCAACGTCCTGACTTTCGGGGCC	CATSNEGTGSGANVLTF	TRBV15-1	TRBD2-1	TRBJ2-6	13	22	27	29	NA	9	2	CCAGGCCTGGCGGACGCAGCCATGTACCTGTGTGCCACCAGCAACGAGGGCACGGGGAGTGGGGCCAACGTCCTGACTTTCGGGGCC
HIP00169	HC	1	0.000184502	TGCAGCGTTGACGCCGACCTCCCTAGCGAAGGCAATGAGCAGTTCTTCGGGCCA	CSVDADLPSEGNEQFF	TRBV29-1	TRBD2-1	TRBJ2-1	11	22	28	32	NA	11	4	AACATGAGCCCTGAAGACAGCAGCATATATCTCTGCAGCGTTGACGCCGACCTCCCTAGCGAAGGCAATGAGCAGTTCTTCGGGCCA
HIP00169	HC	1	0.000184502	TGTGCCAGCAGCTTGGTTCGGCAGTGGGAGACCCAGTACTTCGGGCCA	CASSLVRQWETQYF	TRBV5-8	NA	TRBJ2-5	16	21	24	27	NA	5	3	GTGAATGCCTTGGAGCTGGAGGACTCGGCCCTGTATCTCTGTGCCAGCAGCTTGGTTCGGCAGTGGGAGACCCAGTACTTCGGGCCA
HIP00169	HC	1	0.000184502	TGTGCCAGCAGTGAAGTCCTAAGGGGTTCCAATGAGCAGTTCTTCGGGCCA	CASSEVLRGSNEQFF	TRBV2-1	TRBD1-1*01	TRBJ2-1	16	21	26	29	NA	5	3	CGGTCCACAAAGCTGGAGGACTCAGCCATGTACTTCTGTGCCAGCAGTGAAGTCCTAAGGGGTTCCAATGAGCAGTTCTTCGGGCCA
HIP00169	HC	1	0.000184502	TGTGCCAGCAGCTTTGTGACGGCCAACACCGGGGAGCTGTTTTTTGGAGAA	CASSFVTANTGELFF	TRBV11-2	NA	TRBJ2-2	14	17	20	24	NA	3	4	CAGCCTGCAAAGCTTGAGGACTCGGCCGTGTATCTCTGTGCCAGCAGCTTTGTGACGGCCAACACCGGGGAGCTGTTTTTTGGAGAA
HIP00169	HC	1	0.000184502	TGTGCCAGCAGTTTATTGGGGAATCAGCCCCAGCATTTTGGTGAT	CASSLLGNQPQHF	TRBV12-1	NA	TRBJ1-5	15	17	NA	21	NA	2	0	AAGATCCAGCCCTCAGAACCCAGGGACTCAGCTGTGTACTTCTGTGCCAGCAGTTTATTGGGGAATCAGCCCCAGCATTTTGGTGAT
HIP00169	HC	1	0.000184502	TGTGCCAGCAGCGGTGTGCGGGACAGGGCCGATGTGCCTAGAAACACCATATATTTTGGAGAG	CASSGVRDRADVPRNTIYF	TRBV5-6	TRBD1-1*01	TRBJ1-3	12	19	28	40	NA	7	12	CTGGGGGACTCGGCCCTCTATCTCTGTGCCAGCAGCGGTGTGCGGGACAGGGCCGATGTGCCTAGAAACACCATATATTTTGGAGAG
HIP00169	HC	1	0.000184502	TGTGCCAGCAGTTCCTTTAATACAGCGGGGGGCTACGAGCAGTACGTCGGGCCG	CASSSFNTAGGYEQYV	TRBV6-5	TRBD2-1*01	TRBJ2-7	13	23	32	46	NA	10	14	TCGGCTGCTCCCTCCCAGACATCTGTGTACTTCTGTGCCAGCAGTTCCTTTAATACAGCGGGGGGCTACGAGCAGTACGTCGGGCCG
HIP00169	HC	1	0.000184502	TGTGCCAGCAGTTACTCGGAAAGGGCAGAAGCTTTCTTTGGACAA	CASSYSERAEAFF	TRBV6-1	NA	TRBJ1-1	17	21	25	27	NA	4	2	GGGTTGGAGTCGGCTGCTCCCTCCCAAACATCTGTGTACTTCTGTGCCAGCAGTTACTCGGAAAGGGCAGAAGCTTTCTTTGGACAA
HIP00169	HC	1	0.000184502	TGTGCCAGCAGCTGGGCGGTAACAGGGATATCCTACAATGAGCAGTTCTTCGGGCCA	CASSWAVTGISYNEQFF	TRBV11-2	TRBD1-1*01	TRBJ2-1	13	21	27	30	NA	8	3	GCAAAGCTTGAGGACTCGGCCGTGTATCTCTGTGCCAGCAGCTGGGCGGTAACAGGGATATCCTACAATGAGCAGTTCTTCGGGCCA
HIP00169	HC	1	0.000184502	TGTGCCAGCAGGGGACAATTCAACACCGGGGAGCTGTTTTTTGGAGAA	CASRGQFNTGELFF	TRBV6-1	TRBD1-1*01	TRBJ2-2	NA	11	17	21	NA	0	4	TTGGAGTCGGCTGCTCCCTCCCAAACATCTGTGTACTTCTGTGCCAGCAGGGGACAATTCAACACCGGGGAGCTGTTTTTTGGAGAA
HIP00169	HC	1	0.000184502	TGTGCCAGCAGAGGGGGCGGAGGTGGAGAAGCTTTCTTTGGACAA	CASRGGGGGEAFF	TRBV27-1	TRBD1-1*01	TRBJ1-1	NA	11	18	27	NA	0	9	ATCCTGGAGTCGCCCAGCCCCAACCAGACCTCTCTGTACTTCTGTGCCAGCAGAGGGGGCGGAGGTGGAGAAGCTTTCTTTGGACAA
HIP00169	HC	1	0.000184502	TGTGCCAGTAGTATAGCAGATACGCAGTATTTTGGCCCA	CASSIADTQYF	TRBV19-1	NA	TRBJ2-3	NA	NA	NA	16	NA	0	0	CCTCTCACTGTGACATCGGCCCAAAAGAACCCGACAGCTTTCTATCTCTGTGCCAGTAGTATAGCAGATACGCAGTATTTTGGCCCA
HIP00169	HC	1	0.000184502	TGTGCCAGCAGCCCTCCAAGGACAGCGACTGCCGGGGAGCTGTTTTTTGGAGAA	CASSPPRTATAGELFF	TRBV7-8	TRBD1-1*01	TRBJ2-2	12	19	25	31	NA	7	6	CGCACACAGCAGGAGGACTCCGCCGTGTATCTCTGTGCCAGCAGCCCTCCAAGGACAGCGACTGCCGGGGAGCTGTTTTTTGGAGAA
HIP00169	HC	1	0.000184502	TGTGCCAGCAGTAACCAATGGACAGGGGGAGGCGAGCAGTACGTCGGGCCG	CASSNQWTGGGEQYV	TRBV6-1	TRBD1-1*01	TRBJ2-7	12	19	29	43	NA	7	14	GAGTCGGCTGCTCCCTCCCAAACATCTGTGTACTTCTGTGCCAGCAGTAACCAATGGACAGGGGGAGGCGAGCAGTACGTCGGGCCG
HIP00169	HC	1	0.000184502	TGTGCCAGCAGCTTACGACGTTACAATGAGCAGTTCTTCGGGCCA	CASSLRRYNEQFF	TRBV13-1	NA	TRBJ2-1	15	16	19	21	NA	1	2	AACATGAGCTCCTTGGAGCTGGGGGACTCAGCCCTGTACTTCTGTGCCAGCAGCTTACGACGTTACAATGAGCAGTTCTTCGGGCCA
HIP00169	HC	1	0.000184502	TGTGCCTGGAGTGGGATGAGGAACACTGAAGCTTTCTTTGGACAA	CAWSGMRNTEAFF	TRBV30-1	NA	TRBJ1-1	NA	13	16	20	NA	0	4	AGTTCTAAGAAGCTCCTTCTCAGTGACTCTGGCTTCTATCTCTGTGCCTGGAGTGGGATGAGGAACACTGAAGCTTTCTTTGGACAA
HIP00169	HC	1	0.000184502	TGCGCCAGCAGCCAAACGGAGGTTTCTGGAAACACCATATATTTTGGAGAG	CASSQTEVSGNTIYF	TRBV4-3	TRBD2-1*02	TRBJ1-3	15	17	22	24	NA	2	2	CACACCCTGCAGCCAGAAGACTCGGCCCTGTATCTCTGCGCCAGCAGCCAAACGGAGGTTTCTGGAAACACCATATATTTTGGAGAG
HIP00169	HC	1	0.000184502	TGCGCCAGCAGTGAAAGTATTGGGGAGCAGTTCTTCGGGCCA	CASSESIGEQFF	TRBV10-1	NA	TRBJ2-1	14	21	NA	24	NA	7	0	CTCACTCTGGAGTCTGCTGCCTCCTCCCAGACATCTGTATATTTCTGCGCCAGCAGTGAAAGTATTGGGGAGCAGTTCTTCGGGCCA
HIP00169	HC	1	0.000184502	TGTGCCAGCAGTTTTTTCGGGGGCACAGATACGCAGTATTTTGGCCCA	CASSFFGGTDTQYF	TRBV27-1	TRBD2-1*01	TRBJ2-3	14	17	NA	22	NA	3	0	CTGGAGTCGCCCAGCCCCAACCAGACCTCTCTGTACTTCTGTGCCAGCAGTTTTTTCGGGGGCACAGATACGCAGTATTTTGGCCCA
HIP00169	HC	1	0.000184502	TGTGCCAGCAGTTCCGTTTACGAGCAGTACGTCGGGCCG	CASSSVYEQYV	TRBV6-1	NA	TRBJ2-7	13	24	27	31	NA	11	4	CTGCTGGGGTTGGAGTCGGCTGCTCCCTCCCAAACATCTGTGTACTTCTGTGCCAGCAGTTCCGTTTACGAGCAGTACGTCGGGCCG
HIP00169	HC	1	0.000184502	TGTGCCAGCAGTGAATTTTGGGGGGCTAATCAGCCCCAGCATTTTGGTGAT	CASSEFWGANQPQHF	TRBV6-1	NA	TRBJ1-5	15	20	26	27	NA	5	1	GAGTCGGCTGCTCCCTCCCAGACATCTGTGTACTTCTGTGCCAGCAGTGAATTTTGGGGGGCTAATCAGCCCCAGCATTTTGGTGAT
HIP00169	HC	1	0.000184502	TGCGCCAGCAGCGCCACCGGGACAGGGGTGAACACTGAAGCTTTCTTTGGACAA	CASSATGTGVNTEAFF	TRBV4-3	TRBD1-1*01	TRBJ1-1	12	18	NA	28	NA	6	0	ACCCTGCAGCCAGAAGACTCGGCCCTGTATCTCTGCGCCAGCAGCGCCACCGGGACAGGGGTGAACACTGAAGCTTTCTTTGGACAA
HIP00169	HC	1	0.000184502	TGTGCCAGCAGCCCGACGGAGGGGGCCTACGAGCAGTACTTCGGGCCG	CASSPTEGAYEQYF	TRBV13-1	NA	TRBJ2-7	12	19	NA	25	NA	7	0	ATGAGCTCCTTGGAGCTGGGGGACTCAGCCCTGTACTTCTGTGCCAGCAGCCCGACGGAGGGGGCCTACGAGCAGTACTTCGGGCCG
HIP00169	HC	1	0.000184502	TGTGCCAGCAGCCTCAGCAGGGGGATTGAAGCTTTCTTTGGACAA	CASSLSRGIEAFF	TRBV3-1	TRBD1-1*01	TRBJ1-1	13	17	24	26	NA	4	2	CACATCAATTCCCTGGAGCTTGGTGACTCTGCTGTGTATTTCTGTGCCAGCAGCCTCAGCAGGGGGATTGAAGCTTTCTTTGGACAA
HIP00169	HC	1	0.000184502	TGCGCCAGCAGCCAAGTCCAGGGGGCAGGAGGTGAAAAACTGTTTTTTGGCAGT	CASSQVQGAGGEKLFF	TRBV4-1	TRBD1-1*01	TRBJ1-4	16	18	26	32	NA	2	6	GCCCTGCAGCCAGAAGACTCAGCCCTGTATCTCTGCGCCAGCAGCCAAGTCCAGGGGGCAGGAGGTGAAAAACTGTTTTTTGGCAGT
HIP00169	HC	1	0.000184502	TGTGCCTGGAGTGTAGAGGGGGGGGACAGGGACGTCCCATATGGCTACACCTTCGGTTCG	CAWSVEGGDRDVPYGYTF	TRBV30-1	TRBD1-1*01	TRBJ1-2	14	22	31	39	NA	8	8	CTTCTCAGTGACTCTGGCTTCTATCTCTGTGCCTGGAGTGTAGAGGGGGGGGACAGGGACGTCCCATATGGCTACACCTTCGGTTCG
HIP00169	HC	1	0.000184502	TGTGCCAGCAGTTACCGGGGGACAGGGGGAAGCGAGCAGTACTTCGGGCCG	CASSYRGTGGSEQYF	TRBV6-1	TRBD1-1*01	TRBJ2-7	15	18	29	32	NA	3	3	GAGTCGGCTGCTCCCTCCCAAACATCTGTGTACTTCTGTGCCAGCAGTTACCGGGGGACAGGGGGAAGCGAGCAGTACTTCGGGCCG
HIP00169	HC	1	0.000184502	TGTGCCAGCAGTTACTCCGACAGGGGGTATGGCTACACCTTCGGTTCG	CASSYSDRGYGYTF	TRBV6-1	TRBD1-1*01	TRBJ1-2	17	18	NA	27	NA	1	0	TTGGAGTCGGCTGCTCCCTCCCAAACATCTGTGTACTTCTGTGCCAGCAGTTACTCCGACAGGGGGTATGGCTACACCTTCGGTTCG
HIP00169	HC	1	0.000184502	TGTGCCAGCAGCTTGGGGATGGGTACAGGGGGCCCCACAGATACGCAGTATTTTGGCCCA	CASSLGMGTGGPTDTQYF	TRBV5-8	TRBD1-1*01	TRBJ2-3	16	24	33	35	NA	8	2	GAGCTGGAGGACTCGGCCCTGTATCTCTGTGCCAGCAGCTTGGGGATGGGTACAGGGGGCCCCACAGATACGCAGTATTTTGGCCCA
HIP00169	HC	1	0.000184502	TGTGCCAGCAGTGAAACAGGGGTTGAAAAACTGTTTTTTGGCAGT	CASSETGVEKLFF	TRBV2-1	TRBD1-1*01	TRBJ1-4	NA	15	22	23	NA	0	1	AAGATCCGGTCCACAAAGCTGGAGGACTCAGCCATGTACTTCTGTGCCAGCAGTGAAACAGGGGTTGAAAAACTGTTTTTTGGCAGT
HIP00169	HC	1	0.000184502	TGTGCCAGCAGTAAAGGGCCAACTAATGAAAAACTGTTTTTTGGCAGT	CASSKGPTNEKLFF	TRBV6-1	TRBD1-1*01	TRBJ1-4	NA	16	NA	19	NA	0	0	CTGGAGTCGGCTGCTCCCTCCCAGACATCTGTGTACTTCTGTGCCAGCAGTAAAGGGCCAACTAATGAAAAACTGTTTTTTGGCAGT
HIP00169	HC	1	0.000184502	TGTGCCAGCAGCTTAGCGGTGGAGGTAGAGACCCAGTACTTCGGGCCA	CASSLAVEVETQYF	TRBV6-1	TRBD2-1	TRBJ2-5	11	13	19	26	NA	2	7	TTGGAGTCGGCTGCTCCCTCCCAAACATCTGTGTACTTCTGTGCCAGCAGCTTAGCGGTGGAGGTAGAGACCCAGTACTTCGGGCCA
HIP00169	HC	1	0.000184502	TGCAGCGTTAACAGGGTTCCTCTCCACGACACTGAAGCTTTCTTTGGACAA	CSVNRVPLHDTEAFF	TRBV29-1	TRBD1-1*01	TRBJ1-1	9	10	16	28	NA	1	12	AGCAACATGAGCCCTGAAGACAGCAGCATATATCTCTGCAGCGTTAACAGGGTTCCTCTCCACGACACTGAAGCTTTCTTTGGACAA
HIP00169	HC	1	0.000184502	TGTGCCAGCAGTTACCTGAGCGGGGGTTCGGGAAATGAGCAGTTCTTCGGGCCA	CASSYLSGGSGNEQFF	TRBV6-5	TRBD2-1*01	TRBJ2-1	15	18	26	33	NA	3	7	TCGGCTGCTCCCTCCCAGACATCTGTGTACTTCTGTGCCAGCAGTTACCTGAGCGGGGGTTCGGGAAATGAGCAGTTCTTCGGGCCA
HIP00169	HC	1	0.000184502	TGTGCCAGCACCTTCTACAATAACTATGGCTACACCTTCGGTTCG	CASTFYNNYGYTF	TRBV6-1	NA	TRBJ1-2	10	16	19	20	NA	6	1	GGGTTGGAGTCGGCTGCTCCCTCCCAAACATCTGTGTACTTCTGTGCCAGCACCTTCTACAATAACTATGGCTACACCTTCGGTTCG
HIP00169	HC	1	0.000184502	TGTGCCAGCAGCTTGTCTAGGTCGCCTCTCTACGAGCAGTACTTCGGGCCG	CASSLSRSPLYEQYF	TRBV5-5	TRBD2-1	TRBJ2-7	15	16	20	29	NA	1	9	AACGCCTTGTTGCTGGGGGACTCGGCCCTGTATCTCTGTGCCAGCAGCTTGTCTAGGTCGCCTCTCTACGAGCAGTACTTCGGGCCG
HIP00169	HC	1	0.000184502	TGCGCCAGCACCATGGCTGGGGGGGCTAACTATGGCTACACCTTCGGTTCG	CASTMAGGANYGYTF	TRBV5-1	TRBD2-1*01	TRBJ1-2	10	18	NA	25	NA	8	0	AGCACCTTGGAGCTGGGGGACTCGGCCCTTTATCTTTGCGCCAGCACCATGGCTGGGGGGGCTAACTATGGCTACACCTTCGGTTCG
HIP00169	HC	1	0.000184502	TGCAGTGCTTACTCAGGGCGGTATGGCTACACCTTCGGTTCG	CSAYSGRYGYTF	TRBV20-1	TRBD1-1*01	TRBJ1-2	9	13	18	21	NA	4	3	CTGACAGTGACCAGTGCCCATCCTGAAGACAGCAGCTTCTACATCTGCAGTGCTTACTCAGGGCGGTATGGCTACACCTTCGGTTCG
HIP00169	HC	1	0.000184502	TGCGCCAGCAGCTCAGATCTACAAAGGGTGAAGGGAACTGAAGCTTTCTTTGGACAA	CASSSDLQRVKGTEAFF	TRBV5-1	NA	TRBJ1-1	13	32	NA	36	NA	19	0	TTGGAGCTGGGGGACTCGGCCCTTTATCTTTGCGCCAGCAGCTCAGATCTACAAAGGGTGAAGGGAACTGAAGCTTTCTTTGGACAA
HIP00169	HC	1	0.000184502	TGTGCCAGCAGTTACTCGGACCTGGAACAAGTTTCCTTCGGTTCG	CASSYSDLEQVSF	TRBV6-1	NA	TRBJ1-2	NA	17	21	34	NA	0	13	GGGTTGGAGTCGGCTGCTCCCTCCCAAACATCTGTGTACTTCTGTGCCAGCAGTTACTCGGACCTGGAACAAGTTTCCTTCGGTTCG
HIP00169	HC	1	0.000184502	TGTGCCAGCAGCCAAGATTGGAACACTGAAGCTTTCTTTGGACAA	CASSQDWNTEAFF	TRBV3-1	NA	TRBJ1-1	NA	NA	17	20	NA	0	3	CACATCAATTCCCTGGAGCTTGGTGACTCTGCTGTGTATTTCTGTGCCAGCAGCCAAGATTGGAACACTGAAGCTTTCTTTGGACAA
HIP00169	HC	1	0.000184502	TGTGCCAGCGGAGCGGGGGGCCACAATGAGCAGTTCTTCGGGCCA	CASGAGGHNEQFF	TRBV6-4	TRBD2-1*01	TRBJ2-1	9	11	20	22	NA	2	2	ACGTTGGCGTCTGCTGTACCCTCTCAGACATCTGTGTACTTCTGTGCCAGCGGAGCGGGGGGCCACAATGAGCAGTTCTTCGGGCCA
HIP00169	HC	1	0.000184502	TGTGCCAGCAGTTACCAGCGGGGGGGCCGCTACAATGAGCAGTTCTTCGGGCCA	CASSYQRGGRYNEQFF	TRBV28-1	TRBD2-1*01	TRBJ2-1	13	16	26	29	NA	3	3	TCCGCCAGCACCAACCAGACATCTATGTACCTCTGTGCCAGCAGTTACCAGCGGGGGGGCCGCTACAATGAGCAGTTCTTCGGGCCA
HIP00169	HC	1	0.000184502	TGTGCCAGCAGATATACAGGGATAGGTAATTCACCCCTCCACTTTGGGAAC	CASRYTGIGNSPLHF	TRBV2-1	TRBD1-1*01	TRBJ1-6	11	15	21	26	NA	4	5	CGGTCCACAAAGCTGGAGGACTCAGCCATGTACTTCTGTGCCAGCAGATATACAGGGATAGGTAATTCACCCCTCCACTTTGGGAAC
HIP00169	HC	1	0.000184502	TGTGCCAGCAGTTCTACCCTCCGACTAGGACGGCACAATGAGCAGTTCTTCGGGCCA	CASSSTLRLGRHNEQFF	TRBV6-1	TRBD2-1	TRBJ2-1	13	22	28	34	NA	9	6	GCTGCTCCCTCCCAAACATCTGTGTACTTCTGTGCCAGCAGTTCTACCCTCCGACTAGGACGGCACAATGAGCAGTTCTTCGGGCCA
HIP00169	HC	1	0.000184502	TGCGCCAGCAGCTTGGGACCCGGGCTTAATTCACCCCTCCACTTTGGGAAC	CASSLGPGLNSPLHF	TRBV5-1	NA	TRBJ1-6	16	21	25	26	NA	5	1	AGCACCTTGGAGCTGGGGGACTCGGCCCTTTATCTTTGCGCCAGCAGCTTGGGACCCGGGCTTAATTCACCCCTCCACTTTGGGAAC
HIP00169	HC	1	0.000184502	TGTGCCAGTAGTGTAGGCAATCAGCCCCAGCATTTTGGTGAT	CASSVGNQPQHF	TRBV19-1	NA	TRBJ1-5	NA	NA	NA	16	NA	0	0	CTCACTGTGACATCGGCCCAAAAGAACCCGACAGCTTTCTATCTCTGTGCCAGTAGTGTAGGCAATCAGCCCCAGCATTTTGGTGAT
HIP00169	HC	1	0.000184502	TGTGCCAGCAGTTACAAAGGCCCAGGGGGCGAAAAACTGTTTTTTGGCAGT	CASSYKGPGGEKLFF	TRBV6-1	TRBD1-1*01	TRBJ1-4	15	22	NA	30	NA	7	0	GAGTCGGCTGCTCCCTCCCAAACATCTGTGTACTTCTGTGCCAGCAGTTACAAAGGCCCAGGGGGCGAAAAACTGTTTTTTGGCAGT
HIP00169	HC	1	0.000184502	TGTGCCAGCAGTGGACAAGGGCCCTTTCGCTCCTACAATGAGCAGTTCTTCGGGCCA	CASSGQGPFRSYNEQFF	TRBV28-1	TRBD1-1*01	TRBJ2-1	NA	12	17	29	NA	0	12	GCCAGCACCAACCAGACATCTATGTACCTCTGTGCCAGCAGTGGACAAGGGCCCTTTCGCTCCTACAATGAGCAGTTCTTCGGGCCA
HIP00169	HC	1	0.000184502	TGCGCCAGCAGCTTGGATGGGGACATGAACACTGAAGCTTTCTTTGGACAA	CASSLDGDMNTEAFF	TRBV5-1	TRBD1-1*01	TRBJ1-1	16	19	NA	25	NA	3	0	AGCACCTTGGAGCTGGGGGACTCGGCCCTTTATCTTTGCGCCAGCAGCTTGGATGGGGACATGAACACTGAAGCTTTCTTTGGACAA
HIP00169	HC	1	0.000184502	TGTGCCAGCAGCTTATCAAAGCAGGGGGGCACTGAAGCTTTCTTTGGACAA	CASSLSKQGGTEAFF	TRBV7-2	TRBD1-1*01	TRBJ1-1	15	21	28	29	NA	6	1	CAGCGCACACAGCAGGAGGACTCGGCCGTGTATCTCTGTGCCAGCAGCTTATCAAAGCAGGGGGGCACTGAAGCTTTCTTTGGACAA
HIP00169	HC	1	0.000184502	TGTGCCAGCAGTGGAGACGGACTGAACACTGAAGCTTTCTTTGGACAA	CASSGDGLNTEAFF	TRBV6-5	NA	TRBJ1-1	12	18	NA	22	NA	6	0	CTGCTGTCGGCTGCTCCCTCCCAGACATCTGTGTACTTCTGTGCCAGCAGTGGAGACGGACTGAACACTGAAGCTTTCTTTGGACAA
HIP00169	HC	1	0.000184502	TGTGCCAGCAGTAACGATGCAGGGAGTTTCACAGATACGCAGTATTTTGGCCCA	CASSNDAGSFTDTQYF	TRBV6-1	NA	TRBJ2-3	12	19	24	29	NA	7	5	TCGGCTGCTCCCTCCCAGACATCTGTGTACTTCTGTGCCAGCAGTAACGATGCAGGGAGTTTCACAGATACGCAGTATTTTGGCCCA
HIP00169	HC	1	0.000184502	TGTGCCAGCAGTTTGGGGACTGAAGCTTTCTTTGGACAA	CASSLGTEAFF	TRBV6-1	NA	TRBJ1-1	13	14	NA	18	NA	1	0	CTGCTGGGGTTGGAGTCGGCTGCTCCCTCCCAAACATCTGTGTACTTCTGTGCCAGCAGTTTGGGGACTGAAGCTTTCTTTGGACAA
HIP00169	HC	1	0.000184502	TGTGCCAGCAGCTTGGCTTTCGACAGGGCCTATGGCTACACCTTCGGTTCG	CASSLAFDRAYGYTF	TRBV5-5	TRBD1-1*01	TRBJ1-2	16	21	28	29	NA	5	1	AACGCCTTGTTGCTGGGGGACTCGGCCCTGTATCTCTGTGCCAGCAGCTTGGCTTTCGACAGGGCCTATGGCTACACCTTCGGTTCG
HIP00169	HC	1	0.000184502	TGTGCCAGCAGCCCAGGGGGTGGGGCCAACGTCCTGACTTTCGGGGCC	CASSPGGGANVLTF	TRBV6-1	TRBD1-1*01	TRBJ2-6	11	13	NA	20	NA	2	0	TTGGAGTCGGCTGCTCCCTCCCAAACATCTGTGTACTTCTGTGCCAGCAGCCCAGGGGGTGGGGCCAACGTCCTGACTTTCGGGGCC
HIP00169	HC	1	0.000184502	TGTGCCATCAGTGAGTCTAGAGGGGATGGGTACAATGAGCAGTTCTTCGGGCCA	CAISESRGDGYNEQFF	TRBV10-3	NA	TRBJ2-1	17	20	25	30	NA	3	5	TCCGCTACCAGCTCCCAGACATCTGTGTACTTCTGTGCCATCAGTGAGTCTAGAGGGGATGGGTACAATGAGCAGTTCTTCGGGCCA
HIP00169	HC	1	0.000184502	TGTGCCAGCAGCTTGGGGAGAACTGAAGCTTTCTTTGGACAA	CASSLGRTEAFF	TRBV5-6	TRBD2-1*02	TRBJ1-1	NA	16	20	21	NA	0	1	CTGAATGTGAACGCCTTGTTGCTGGGGGACTCGGCCCTCTATCTCTGTGCCAGCAGCTTGGGGAGAACTGAAGCTTTCTTTGGACAA
HIP00169	HC	1	0.000184502	TGTGCCAGCAGCTTAGCTTCCGGGACAGGCTCCTACAATGAGCAGTTCTTCGGGCCA	CASSLASGTGSYNEQFF	TRBV7-9	TRBD1-1*01	TRBJ2-1	17	21	NA	29	NA	4	0	ACAGAGCAGGGGGACTCGGCCATGTATCTCTGTGCCAGCAGCTTAGCTTCCGGGACAGGCTCCTACAATGAGCAGTTCTTCGGGCCA
HIP00169	HC	1	0.000184502	TGTGCCAGTACCCCGACAGGGGGCGATGGCTACACCTTCGGTTCG	CASTPTGGDGYTF	TRBV19-1	TRBD1-1*01	TRBJ1-2	10	14	24	25	NA	4	1	ACTGTGACATCGGCCCAAAAGAACCCGACAGCTTTCTATCTCTGTGCCAGTACCCCGACAGGGGGCGATGGCTACACCTTCGGTTCG
HIP00169	HC	1	0.000184502	TGTGCCAGCAGTTTAGAGTCTACTGGGGCCAACGTCCTGACTTTCGGGGCC	CASSLESTGANVLTF	TRBV6-1	TRBD2-1	TRBJ2-6	13	19	NA	22	NA	6	0	GAGTCGGCTGCTCCCTCCCAAACATCTGTGTACTTCTGTGCCAGCAGTTTAGAGTCTACTGGGGCCAACGTCCTGACTTTCGGGGCC
HIP00169	HC	1	0.000184502	TGTGCCAGCAGTCCGGGACAGGAAAATTCACCCCTCCACTTTGGGAAC	CASSPGQENSPLHF	TRBV12-1	TRBD1-1*01	TRBJ1-6	12	14	22	24	NA	2	2	ATCCAGCCCTCAGAACCCAGGGACTCAGCTGTGTACTTCTGTGCCAGCAGTCCGGGACAGGAAAATTCACCCCTCCACTTTGGGAAC
HIP00169	HC	1	0.000184502	TGTGCCAGCTCACCACTTTCGTCAGAAGCTTATGGCTACACCTTCGGTTCG	CASSPLSSEAYGYTF	TRBV18-1	NA	TRBJ1-2	16	22	25	30	NA	6	5	CAGCAGGTAGTGCGAGGAGATTCGGCAGCTTATTTCTGTGCCAGCTCACCACTTTCGTCAGAAGCTTATGGCTACACCTTCGGTTCG
HIP00169	HC	1	0.000184502	TGTGCCAGCAGTTCCGGACTTAGGGGTGAGCAGTTCTTCGGGCCA	CASSSGLRGEQFF	TRBV6-5	NA	TRBJ2-1	13	21	NA	26	NA	8	0	AGGCTGCTGTCGGCTGCTCCCTCCCAGACATCTGTGTACTTCTGTGCCAGCAGTTCCGGACTTAGGGGTGAGCAGTTCTTCGGGCCA
HIP00169	HC	1	0.000184502	TGTGCCAGCAGCTCCTCTCTAGCGGGGGTGGGGAGTGAGCAGTTCTTCGGGCCA	CASSSSLAGVGSEQFF	TRBV6-1	TRBD2-1*01	TRBJ2-1	11	18	28	35	NA	7	7	TCGGCTGCTCCCTCCCAAACATCTGTGTACTTCTGTGCCAGCAGCTCCTCTCTAGCGGGGGTGGGGAGTGAGCAGTTCTTCGGGCCA
HIP00169	HC	1	0.000184502	TGTGCCAGCAGTTACGGGCCGAGCTCCTATAATTCACCCCTCCACTTTGGGAAC	CASSYGPSSYNSPLHF	TRBV6-1	TRBD1-1*01	TRBJ1-6	NA	15	19	23	NA	0	4	TCGGCTGCTCCCTCCCAAACATCTGTGTACTTCTGTGCCAGCAGTTACGGGCCGAGCTCCTATAATTCACCCCTCCACTTTGGGAAC
HIP00169	HC	1	0.000184502	TGTGCCAGCAGGAGACAGGGGTCAATGTCTGGAAACACCATATATTTTGGAGAG	CASRRQGSMSGNTIYF	TRBV2-1	TRBD1-1*01	TRBJ1-3	11	13	21	27	NA	2	6	TCCACAAAGCTGGAGGACTCAGCCATGTACTTCTGTGCCAGCAGGAGACAGGGGTCAATGTCTGGAAACACCATATATTTTGGAGAG
HIP00169	HC	1	0.000184502	TGTGCCAGCAGTGAACTTAAGGGGCAGGGAGGCTACACCTTCGGTTCG	CASSELKGQGGYTF	TRBV6-1	TRBD1-1*01	TRBJ1-2	15	24	29	30	NA	9	1	CTGGAGTCGGCTGCTCCCTCCCAGACATCTGTGTACTTCTGTGCCAGCAGTGAACTTAAGGGGCAGGGAGGCTACACCTTCGGTTCG
HIP00169	HC	1	0.000184502	TGTGCCAGTAGTATAGATCCGAACGCCGGGGAGCTGTTTTTTGGAGAA	CASSIDPNAGELFF	TRBV19-1	NA	TRBJ2-2	17	20	22	25	NA	3	3	GTGACATCGGCCCAAAAGAACCCGACAGCTTTCTATCTCTGTGCCAGTAGTATAGATCCGAACGCCGGGGAGCTGTTTTTTGGAGAA
HIP00169	HC	1	0.000184502	TGTGCCAGCAGCCCCGGATTAAAAGGGGGGGGCGCCGATACGCAGTATTTTGGCCCA	CASSPGLKGGGADTQYF	TRBV7-2	TRBD2-1*01	TRBJ2-3	12	24	31	36	NA	12	5	ACACAGCAGGAGGACTCGGCCGTGTATCTCTGTGCCAGCAGCCCCGGATTAAAAGGGGGGGGCGCCGATACGCAGTATTTTGGCCCA
HIP00169	HC	1	0.000184502	TGTGCCAGCATCTCAAGGGGTAGGGGGAACACTGAAGCTTTCTTTGGACAA	CASISRGRGNTEAFF	TRBV3-1	TRBD1-1*01	TRBJ1-1	10	15	20	26	NA	5	6	AATTCCCTGGAGCTTGGTGACTCTGCTGTGTATTTCTGTGCCAGCATCTCAAGGGGTAGGGGGAACACTGAAGCTTTCTTTGGACAA
HIP00169	HC	1	0.000184502	TGTGCCAGCAGCCTGGCGACAGACAATGAGCAGTTCTTCGGGCCA	CASSLATDNEQFF	TRBV5-4	TRBD1-1*01	TRBJ2-1	16	17	NA	22	NA	1	0	AATGTGAACGCCTTGGAGCTGGACGACTCGGCCCTGTATCTCTGTGCCAGCAGCCTGGCGACAGACAATGAGCAGTTCTTCGGGCCA
HIP00169	HC	1	0.000184502	TGTGCCAGCAGACCAAGACAGGGGATATGGACCGGGGAGCTGTTTTTTGGAGAA	CASRPRQGIWTGELFF	TRBV7-9	TRBD1-1*01	TRBJ2-2	11	16	24	30	NA	5	6	CGCACAGAGCAGGGGGACTCGGCCATGTATCTCTGTGCCAGCAGACCAAGACAGGGGATATGGACCGGGGAGCTGTTTTTTGGAGAA
HIP00169	HC	1	0.000184502	TGTGCCAGCAGCTTGCGCCTGGGGGCAGGGGAAAAACTGTTTTTTGGCAGT	CASSLRLGAGEKLFF	TRBV5-6	TRBD1-1*01	TRBJ1-4	15	20	26	30	NA	5	4	AACGCCTTGTTGCTGGGGGACTCGGCCCTCTATCTCTGTGCCAGCAGCTTGCGCCTGGGGGCAGGGGAAAAACTGTTTTTTGGCAGT
HIP00169	HC	1	0.000184502	TGCGCCAGCAGCCAAAAGACAGGGGATGGCTACACCTTCGGTTCG	CASSQKTGDGYTF	TRBV4-1	TRBD1-1*01	TRBJ1-2	15	17	NA	25	NA	2	0	CACCTACACGCCCTGCAGCCAGAAGACTCAGCCCTGTATCTCTGCGCCAGCAGCCAAAAGACAGGGGATGGCTACACCTTCGGTTCG
HIP00169	HC	1	0.000184502	TGTGCCACCAGTGATAGGAGGACTCGGGGGCCCCAGCATTTTGGTGAT	CATSDRRTRGPQHF	TRBV24-1	TRBD2-1	TRBJ1-5	15	19	24	29	NA	4	5	CTAGAGTCTGCCATCCCCAACCAGACAGCTCTTTACTTCTGTGCCACCAGTGATAGGAGGACTCGGGGGCCCCAGCATTTTGGTGAT
HIP00169	HC	1	0.000184502	TGTGCCAGCAGCCCGGGAGGCCTAGAAACAACGGGCTATGGCTACACCTTCGGTTCG	CASSPGGLETTGYGYTF	TRBV11-2	TRBD2-1*02	TRBJ1-2	12	13	20	35	NA	1	15	GCAAAGCTTGAGGACTCGGCCGTGTATCTCTGTGCCAGCAGCCCGGGAGGCCTAGAAACAACGGGCTATGGCTACACCTTCGGTTCG
HIP00169	HC	1	0.000184502	TGTGCCAGCAGTTCCGCAGGGGTTGGGTACGAGCAGTACGTCGGGCCG	CASSSAGVGYEQYV	TRBV6-5	TRBD1-1*01	TRBJ2-7	13	16	22	40	NA	3	18	CTGCTGTCGGCTGCTCCCTCCCAGACATCTGTGTACTTCTGTGCCAGCAGTTCCGCAGGGGTTGGGTACGAGCAGTACGTCGGGCCG
HIP00169	HC	1	0.000184502	TGTGCTAGTGGACGGCCGGGTCTGGGAGGAACTGAAGCTTTCTTTGGACAA	CASGRPGLGGTEAFF	TRBV12-5	TRBD2-1*02	TRBJ1-1	11	23	29	30	NA	12	1	CAGCCCTCAGAACCCAGGGACTCAGCTGTGTATTTTTGTGCTAGTGGACGGCCGGGTCTGGGAGGAACTGAAGCTTTCTTTGGACAA
HIP00169	HC	1	0.000184502	TGTGCCAGCAGCGTCTTCCCTAGGGGTCGGTATGAGCAGTTCTTCGGGCCA	CASSVFPRGRYEQFF	TRBV7-2	TRBD1-1*01	TRBJ2-1	12	21	26	31	NA	9	5	CAGCGCACACAGCAGGAGGACTCGGCCGTGTATCTCTGTGCCAGCAGCGTCTTCCCTAGGGGTCGGTATGAGCAGTTCTTCGGGCCA
HIP00169	HC	1	0.000184502	TGTGCCAGCAGTGAAGGGGACAGCCCTTATGAGCCCCAGCATTTTGGTGAT	CASSEGDSPYEPQHF	TRBV6-1	TRBD1-1*01	TRBJ1-5	NA	16	23	31	NA	0	8	GAGTCGGCTGCTCCCTCCCAGACATCTGTGTACTTCTGTGCCAGCAGTGAAGGGGACAGCCCTTATGAGCCCCAGCATTTTGGTGAT
HIP00169	HC	1	0.000184502	TGTGCCAGCAGCTCTTCGCCAGCGAACACTGAAGCTTTCTTTGGACAA	CASSSSPANTEAFF	TRBV7-6	NA	TRBJ1-1	13	19	22	23	NA	6	1	ATCCAGCGCACAGAGCAGCGGGACTCGGCCATGTATCGCTGTGCCAGCAGCTCTTCGCCAGCGAACACTGAAGCTTTCTTTGGACAA
HIP00169	HC	1	0.000184502	TGTGCCAGCATGAGTTACAATGAGCAGTTCTTCGGGCCA	CASMSYNEQFF	TRBV6-1	TRBD2-1*02	TRBJ2-1	10	11	14	15	NA	1	1	TCGCTCAGGCTGGAGTCGGCTGCTCCCTCCCAGACATCTGTGTACTTCTGTGCCAGCATGAGTTACAATGAGCAGTTCTTCGGGCCA
HIP00169	HC	1	0.000184502	TGTGCCAGCAGCCAATCCTGGGGCCACTACGAGCAGTACTTCGGGCCG	CASSQSWGHYEQYF	TRBV16-1	TRBD1-1*01	TRBJ2-7	17	19	24	26	NA	2	2	ATCCAGGCTACGAAGCTTGAGGATTCAGCAGTGTATTTTTGTGCCAGCAGCCAATCCTGGGGCCACTACGAGCAGTACTTCGGGCCG
HIP00169	HC	1	0.000184502	TGTGCCAGCAGTGCGGACTCCTCGAGAACGCAGTATTTTGGCCCA	CASSADSSRTQYF	TRBV6-1	TRBD2-1	TRBJ2-3	12	14	19	27	NA	2	8	GGGTTGGAGTCGGCTGCTCCCTCCCAAACATCTGTGTACTTCTGTGCCAGCAGTGCGGACTCCTCGAGAACGCAGTATTTTGGCCCA
HIP00169	HC	1	0.000184502	TGTGCCACCAGTGTCGATTCAGGGTCTGATGAGCAGTTCTTCGGGCCA	CATSVDSGSDEQFF	TRBV24-1	TRBD1-1*01	TRBJ2-1	13	19	24	28	NA	6	4	CTAGAGTCTGCCATCCCCAACCAGACAGCTCTTTACTTCTGTGCCACCAGTGTCGATTCAGGGTCTGATGAGCAGTTCTTCGGGCCA
HIP00169	HC	1	0.000184502	TGTGCCAGCAGACCTCTAGCGGGGGTATACAATGAGCAGTTCTTCGGGCCA	CASRPLAGVYNEQFF	TRBV12-1	TRBD2-1*01	TRBJ2-1	11	15	25	27	NA	4	2	CAGCCCTCAGAACCCAGGGACTCAGCTGTGTACTTCTGTGCCAGCAGACCTCTAGCGGGGGTATACAATGAGCAGTTCTTCGGGCCA
HIP00169	HC	1	0.000184502	TGCGCCAGCAGCCAAGATTCCTCGCAGAGGTGGTATCAGCCCCAGCATTTTGGTGAT	CASSQDSSQRWYQPQHF	TRBV4-1	TRBD2-1*02	TRBJ1-5	17	26	30	34	NA	9	4	CTGCAGCCAGAAGACTCAGCCCTGTATCTCTGCGCCAGCAGCCAAGATTCCTCGCAGAGGTGGTATCAGCCCCAGCATTTTGGTGAT
HIP00169	HC	1	0.000184502	TGTGCCAGCAGCTTGGGCTCCCCTAAGGGCTATGGCTACACCTTCGGTTCG	CASSLGSPKGYGYTF	TRBV7-9	NA	TRBJ1-2	14	25	NA	29	NA	11	0	CAGCGCACAGAGCAGGGGGACTCGGCCATGTATCTCTGTGCCAGCAGCTTGGGCTCCCCTAAGGGCTATGGCTACACCTTCGGTTCG
HIP00169	HC	1	0.000184502	TGTGCCAGCAGTGTCGTGCAGGAAAGCACAGATACGCAGTATTTTGGCCCA	CASSVVQESTDTQYF	TRBV6-1	TRBD1-1*01	TRBJ2-3	13	18	22	24	NA	5	2	GAGTCGGCTGCTCCCTCCCAGACATCTGTGTACTTCTGTGCCAGCAGTGTCGTGCAGGAAAGCACAGATACGCAGTATTTTGGCCCA
HIP00169	HC	1	0.000184502	TGTGCCAGCAGCTTAGCGCCGGGTGAGCAGTTCTTCGGGCCA	CASSLAPGEQFF	TRBV7-2	TRBD2-1	TRBJ2-1	17	19	NA	23	NA	2	0	CTGACGATCCAGCGCACACAGCAGGAGGACTCGGCCGTGTATCTCTGTGCCAGCAGCTTAGCGCCGGGTGAGCAGTTCTTCGGGCCA
HIP00169	HC	1	0.000184502	TGTGCCAGCAGTTACTCCCGGGACAGCTCCTACGAGCAGTACTTCGGGCCG	CASSYSRDSSYEQYF	TRBV6-1	TRBD1-1*01	TRBJ2-7	17	19	NA	26	NA	2	0	GAGTCGGCTGCTCCCTCCCAAACATCTGTGTACTTCTGTGCCAGCAGTTACTCCCGGGACAGCTCCTACGAGCAGTACTTCGGGCCG
HIP00169	HC	1	0.000184502	TGTGCCAGCAGTTTGACAGGGCTGGATGAGCAGTTCTTCGGGCCA	CASSLTGLDEQFF	TRBV6-4	TRBD1-1*01	TRBJ2-1	12	14	21	25	NA	2	4	ACGTTGGCGTCTGCTGTACCCTCTCAGACATCTGTGTACTTCTGTGCCAGCAGTTTGACAGGGCTGGATGAGCAGTTCTTCGGGCCA
HIP00169	HC	1	0.000184502	TGTGCCATCCCCCCAGGGGCGAACACCGGGGAGCTGTTTTTTGGAGAA	CAIPPGANTGELFF	TRBV7-9	TRBD1-1*01	TRBJ2-2	7	13	NA	19	NA	6	0	ATCCAGCGCACAGAGCAGGGGGACTCGGCCATGTATCTCTGTGCCATCCCCCCAGGGGCGAACACCGGGGAGCTGTTTTTTGGAGAA
HIP00169	HC	1	0.000184502	TGTGCCAGCAGCCAAGACGAGCTTTACGGTTTGAACACTGAAGCTTTCTTTGGACAA	CASSQDELYGLNTEAFF	TRBV14-1	TRBD2-1	TRBJ1-1	17	19	22	31	NA	2	9	GCAGAACTGGAGGATTCTGGAGTTTATTTCTGTGCCAGCAGCCAAGACGAGCTTTACGGTTTGAACACTGAAGCTTTCTTTGGACAA
HIP00169	HC	1	0.000184502	TGTGCCAGCAGCCAAAACGCCAAGAGGCTGGGGAACACCGGGGAGCTGTTTTTTGGAGAA	CASSQNAKRLGNTGELFF	TRBV4-2	TRBD2-1*02	TRBJ2-2	15	23	27	32	NA	8	5	CAGCCAGAAGACTCGGCCCTGTATCTCTGTGCCAGCAGCCAAAACGCCAAGAGGCTGGGGAACACCGGGGAGCTGTTTTTTGGAGAA
HIP00169	HC	1	0.000184502	TGTGCCAGCAGCGTAGAGGGGGCAAACTATGGCTACACCTTCGGTTCG	CASSVEGANYGYTF	TRBV9-1	TRBD1-1*01	TRBJ1-2	NA	16	23	24	NA	0	1	CTGAGCTCTCTGGAGCTGGGGGACTCAGCTTTGTATTTCTGTGCCAGCAGCGTAGAGGGGGCAAACTATGGCTACACCTTCGGTTCG
HIP00169	HC	1	0.000184502	TGTGCCAGCAGCCCCGACGGGGCCCTCGTCGAGCAGTACTTCGGGCCG	CASSPDGALVEQYF	TRBV7-9	NA	TRBJ2-7	12	18	23	29	NA	6	6	ATCCAGCGCACAGAGCAGGGGGACTCGGCCATGTATCTCTGTGCCAGCAGCCCCGACGGGGCCCTCGTCGAGCAGTACTTCGGGCCG
HIP00169	HC	1	0.000184502	TGCGCCAGCAGCCAAGGGCAGACCTACACTGAAGCTTTCTTTGGACAA	CASSQGQTYTEAFF	TRBV4-3	NA	TRBJ1-1	16	20	23	25	NA	4	2	CTACACACCCTGCAGCCAGAAGACTCGGCCCTGTATCTCTGCGCCAGCAGCCAAGGGCAGACCTACACTGAAGCTTTCTTTGGACAA
HIP00169	HC	1	0.000184502	TGTGCCAGTAGCCCCCGGGACAGCAGAGATGAAAAACTGTTTTTTGGCAGT	CASSPRDSRDEKLFF	TRBV19-1	TRBD1-1*01	TRBJ1-4	11	16	23	28	NA	5	5	ACATCGGCCCAAAAGAACCCGACAGCTTTCTATCTCTGTGCCAGTAGCCCCCGGGACAGCAGAGATGAAAAACTGTTTTTTGGCAGT
HIP00169	HC	1	0.000184502	TGTGCCAGCAGTTACTCACGACAGGGTTTGGGGATCTTCGGGCCA	CASSYSRQGLGIF	TRBV6-5	TRBD1-1*01	TRBJ2-1	17	19	26	34	NA	2	8	AGGCTGCTGTCGGCTGCTCCCTCCCAGACATCTGTGTACTTCTGTGCCAGCAGTTACTCACGACAGGGTTTGGGGATCTTCGGGCCA
HIP00169	HC	1	0.000184502	TGTGCCAGCAGCTCCTGGACCAATGAAGCTTTCTTTGGACAA	CASSSWTNEAFF	TRBV12-1	NA	TRBJ1-1	11	16	20	23	NA	5	3	CTGAAGATCCAGCCCTCAGAACCCAGGGACTCAGCTGTGTACTTCTGTGCCAGCAGCTCCTGGACCAATGAAGCTTTCTTTGGACAA
HIP00169	HC	1	0.000184502	TGTGCCAGCAGTCTTGGACAGTTTCAGCCCCAGCATTTTGGTGAT	CASSLGQFQPQHF	TRBV2-1	TRBD1-1*01	TRBJ1-5	12	15	21	23	NA	3	2	AAGATCCGGTCCACAAAGCTGGAGGACTCAGCCATGTACTTCTGTGCCAGCAGTCTTGGACAGTTTCAGCCCCAGCATTTTGGTGAT
HIP00169	HC	1	0.000184502	TGTGCCAGCAGTCAGGGCAGGGAGGCTGTGGAAGCTTTCTTTGGACAA	CASSQGREAVEAFF	TRBV6-1	TRBD2-1*02	TRBJ1-1	12	19	25	30	NA	7	5	TTGGAGTCGGCTGCTCCCTCCCAAACATCTGTGTACTTCTGTGCCAGCAGTCAGGGCAGGGAGGCTGTGGAAGCTTTCTTTGGACAA
HIP00169	HC	1	0.000184502	TGTGCCAGCAGCTTGGAAAACTGGACAGGACCTACACTCTCTGGGGCCAACGTCCTGACTTTCGGGGCC	CASSLENWTGPTLSGANVLTF	NA	TRBD1-1*01	TRBJ2-6	14	22	29	38	NA	8	9	GACTCGGCCATGTATCTCTGTGCCAGCAGCTTGGAAAACTGGACAGGACCTACACTCTCTGGGGCCAACGTCCTGACTTTCGGGGCC
HIP00169	HC	1	0.000184502	TGCGCCAGCAGCTTGACTTTCAGTGAACCCTACTCCTACGAGCAGTACTTCGGGCCG	CASSLTFSEPYSYEQYF	TRBV5-1	NA	TRBJ2-7	15	20	23	32	NA	5	9	TTGGAGCTGGGGGACTCGGCCCTTTATCTTTGCGCCAGCAGCTTGACTTTCAGTGAACCCTACTCCTACGAGCAGTACTTCGGGCCG
HIP00169	HC	1	0.000184502	TGTGCCAGCAGTTTCGACAGGGGGCGTGATGAAGCTTTCTTTGGACAA	CASSFDRGRDEAFF	TRBV12-1	TRBD1-1*01	TRBJ1-1	14	15	25	29	NA	1	4	ATCCAGCCCTCAGAACCCAGGGACTCAGCTGTGTACTTCTGTGCCAGCAGTTTCGACAGGGGGCGTGATGAAGCTTTCTTTGGACAA
HIP00169	HC	1	0.000184502	TGTGCCAGCAGTGAAGCGCTGATAGGCCTGGGATCTACTGGCTACACCTTCGGTTCG	CASSEALIGLGSTGYTF	TRBV6-1	NA	TRBJ1-2	17	29	33	38	NA	12	5	GCTGCTCCCTCCCAGACATCTGTGTACTTCTGTGCCAGCAGTGAAGCGCTGATAGGCCTGGGATCTACTGGCTACACCTTCGGTTCG
HIP00169	HC	1	0.000184502	TGTGCCAGCAGTTACGCCCTCACTGAGCAGTTCTTCGGGCCA	CASSYALTEQFF	TRBV6-1	NA	TRBJ2-1	15	21	NA	23	NA	6	0	CTGGGGTTGGAGTCGGCTGCTCCCTCCCAAACATCTGTGTACTTCTGTGCCAGCAGTTACGCCCTCACTGAGCAGTTCTTCGGGCCA
HIP00169	HC	1	0.000184502	TGTGCCAGCAGTTTATACGATGGGGAGAACACTGAAGCTTTCTTTGGACAA	CASSLYDGENTEAFF	TRBV27-1	NA	TRBJ1-1	16	22	NA	26	NA	6	0	GAGTCGCCCAGCCCCAACCAGACCTCTCTGTACTTCTGTGCCAGCAGTTTATACGATGGGGAGAACACTGAAGCTTTCTTTGGACAA
HIP00169	HC	1	0.000184502	TGTGCCAGCAGCCAACCGGGATCCCACTCTGGGGCCAACGTCCTGACTTTCGGGGCC	CASSQPGSHSGANVLTF	TRBV4-2	TRBD2-1*02	TRBJ2-6	15	16	21	26	NA	1	5	CTGCAGCCAGAAGACTCGGCCCTGTATCTCTGTGCCAGCAGCCAACCGGGATCCCACTCTGGGGCCAACGTCCTGACTTTCGGGGCC
HIP00169	HC	1	0.000184502	TGTGCCAGCAGCCAAGACGCCTCCTCAGGCTATGGCTACACCTTCGGTTCG	CASSQDASSGYGYTF	TRBV4-2	TRBD1-1*01	TRBJ1-2	17	25	NA	29	NA	8	0	CACACCCTGCAGCCAGAAGACTCGGCCCTGTATCTCTGTGCCAGCAGCCAAGACGCCTCCTCAGGCTATGGCTACACCTTCGGTTCG
HIP00169	HC	1	0.000184502	TGTGCCAGCAGTAGAACAGGGTTGAACACTGAAGCTTTCTTTGGACAA	CASSRTGLNTEAFF	TRBV12-1	TRBD1-1*01	TRBJ1-1	12	15	21	22	NA	3	1	ATCCAGCCCTCAGAACCCAGGGACTCAGCTGTGTACTTCTGTGCCAGCAGTAGAACAGGGTTGAACACTGAAGCTTTCTTTGGACAA
HIP00169	HC	1	0.000184502	TGTGCCAGCAGTGACACTAGCGGGGGGCAGGAAGGATCAAATGAGCAGTTCTTCGGGCCA	CASSDTSGGQEGSNEQFF	TRBV6-4	TRBD2-1*01	TRBJ2-1	NA	15	27	39	NA	0	12	GTACCCTCTCAGACATCTGTGTACTTCTGTGCCAGCAGTGACACTAGCGGGGGGCAGGAAGGATCAAATGAGCAGTTCTTCGGGCCA
HIP00169	HC	1	0.000184502	TGTGCCAGCTCACCACCGGGCAGTACCCTTGGTGCGGCGCCCCTCCACTTTGGGAAC	CASSPPGSTLGAAPLHF	TRBV18-1	NA	TRBJ1-6	NA	17	21	39	NA	0	18	GTAGTGCGAGGAGATTCGGCAGCTTATTTCTGTGCCAGCTCACCACCGGGCAGTACCCTTGGTGCGGCGCCCCTCCACTTTGGGAAC
HIP00169	HC	1	0.000184502	TGTGCCAGCAGTCTACATCGGACAGACTCCAACTATGGCTACACCTTCGGTTCG	CASSLHRTDSNYGYTF	TRBV6-1	TRBD1-1*01	TRBJ1-2	12	19	25	30	NA	7	5	TCGGCTGCTCCCTCCCAAACATCTGTGTACTTCTGTGCCAGCAGTCTACATCGGACAGACTCCAACTATGGCTACACCTTCGGTTCG
HIP00169	HC	1	0.000184502	TGCGCCAGCAGTGAATGGGCGACCACGGGAAACACCATATATTTTGGAGAG	CASSEWATTGNTIYF	TRBV10-2	TRBD1-1*01	TRBJ1-3	14	16	20	27	NA	2	7	GAGTCAGCTACCCGCTCCCAGACATCTGTGTATTTCTGCGCCAGCAGTGAATGGGCGACCACGGGAAACACCATATATTTTGGAGAG
HIP00169	HC	1	0.000184502	TGTGCCAGCAGCCCGAGAAGGCTAGCGGGGGGAACCGGGGAGCTGTTTTTTGGAGAA	CASSPRRLAGGTGELFF	TRBV11-2	TRBD2-1*01	TRBJ2-2	12	21	32	33	NA	9	1	GCAAAGCTTGAGGACTCGGCCGTGTATCTCTGTGCCAGCAGCCCGAGAAGGCTAGCGGGGGGAACCGGGGAGCTGTTTTTTGGAGAA
HIP00169	HC	1	0.000184502	TGCAGTGCTAGAGATTCTCTAGCGGGGGGCCCTAGCACAGATACGCAGTATTTTGGCCCA	CSARDSLAGGPSTDTQYF	TRBV20-1	TRBD2-1*01	TRBJ2-3	14	18	29	33	NA	4	4	CATCCTGAAGACAGCAGCTTCTACATCTGCAGTGCTAGAGATTCTCTAGCGGGGGGCCCTAGCACAGATACGCAGTATTTTGGCCCA
HIP00169	HC	1	0.000184502	TGTGCCATCAGTGATCAGCGAAACTCCTACAATGAGCAGTTCTTCGGGCCA	CAISDQRNSYNEQFF	TRBV10-3	TRBD2-1	TRBJ2-1	14	16	20	23	NA	2	3	GAGTCCGCTACCAGCTCCCAGACATCTGTGTACTTCTGTGCCATCAGTGATCAGCGAAACTCCTACAATGAGCAGTTCTTCGGGCCA
HIP00169	HC	1	0.000184502	TGTGCCAGCAGCTCCCGCTTCCAGCACTACACTACCCAAGAGACCCAGTACTTCGGGCCA	CASSSRFQHYTTQETQYF	TRBV5-6	TRBD2-1	TRBJ2-5	13	25	29	35	NA	12	6	TTGCTGGGGGACTCGGCCCTCTATCTCTGTGCCAGCAGCTCCCGCTTCCAGCACTACACTACCCAAGAGACCCAGTACTTCGGGCCA
HIP00169	HC	1	0.000184502	TGTGCCAGCAGTTACTCGAGAAGTTTGGGGAGAAATTGGTCACCCCTCCACTTTGGGAAC	CASSYSRSLGRNWSPLHF	TRBV6-1	TRBD2-1*02	TRBJ1-6	17	27	32	39	NA	10	7	GCTCCCTCCCAGACATCTGTGTACTTCTGTGCCAGCAGTTACTCGAGAAGTTTGGGGAGAAATTGGTCACCCCTCCACTTTGGGAAC
HIP00169	HC	1	0.000184502	TGTGCCAGCAGCAGGACGGACAGAGACAATGAGCAGTTCTTCGGGCCA	CASSRTDRDNEQFF	TRBV5-4	TRBD1-1*01	TRBJ2-1	12	17	23	25	NA	5	2	GTGAACGCCTTGGAGCTGGACGACTCGGCCCTGTATCTCTGTGCCAGCAGCAGGACGGACAGAGACAATGAGCAGTTCTTCGGGCCA
HIP00169	HC	1	0.000184502	TGTGCCAGCAGCTTAGGTTTCGAAGCTTTCTTTGGACAA	CASSLGFEAFF	TRBV11-3	NA	TRBJ1-1	NA	NA	16	21	NA	0	5	ACTCTCAAGATCCAGCCTGCAGAGCTTGGGGACTCGGCCGTGTATCTCTGTGCCAGCAGCTTAGGTTTCGAAGCTTTCTTTGGACAA
HIP00169	HC	1	0.000184502	TGCGCCAGCAGCCAAGACCGGGGCCAGGCGGAGTACGAGCAGTACTTCGGGCCG	CASSQDRGQAEYEQYF	TRBV4-3	NA	TRBJ2-7	17	19	24	33	NA	2	9	ACCCTGCAGCCAGAAGACTCGGCCCTGTATCTCTGCGCCAGCAGCCAAGACCGGGGCCAGGCGGAGTACGAGCAGTACTTCGGGCCG
HIP00169	HC	1	0.000184502	TGTGCCAGCAGTTACTCGATTAACCCTCCCTTGGAAAAACTGTTTTTTGGCAGT	CASSYSINPPLEKLFF	TRBV6-1	NA	TRBJ1-4	NA	17	19	33	NA	0	14	TCGGCTGCTCCCTCCCAAACATCTGTGTACTTCTGTGCCAGCAGTTACTCGATTAACCCTCCCTTGGAAAAACTGTTTTTTGGCAGT
HIP00169	HC	1	0.000184502	TGCGCCAGCAGCCCGGATAGACAGAGTAACACCATATATTTTGGAGAG	CASSPDRQSNTIYF	TRBV5-1	TRBD1-1*01	TRBJ1-3	12	19	24	27	NA	7	3	GTGAGCACCTTGGAGCTGGGGGACTCGGCCCTTTATCTTTGCGCCAGCAGCCCGGATAGACAGAGTAACACCATATATTTTGGAGAG
HIP00169	HC	1	0.000184502	TGTGCCAGCAGTGGGACGGGTGGTGTAGGGACTGAAGCTTTCTTTGGACAA	CASSGTGGVGTEAFF	TRBV6-1	NA	TRBJ1-1	NA	12	17	30	NA	0	13	GAGTCGGCTGCTCCCTCCCAAACATCTGTGTACTTCTGTGCCAGCAGTGGGACGGGTGGTGTAGGGACTGAAGCTTTCTTTGGACAA
HIP00169	HC	1	0.000184502	TGTGCCAGCAGTCCCTCGAGCAACACAGATACGCAGTATTTTGGCCCA	CASSPSSNTDTQYF	TRBV6-4	TRBD2-1	TRBJ2-3	12	18	21	23	NA	6	2	TTGGCGTCTGCTGTACCCTCTCAGACATCTGTGTACTTCTGTGCCAGCAGTCCCTCGAGCAACACAGATACGCAGTATTTTGGCCCA
HIP00169	HC	1	0.000184502	TGTGCCAGCAGCCTCCATACAGATAGGGCTGAAGCTTTCTTTGGACAA	CASSLHTDRAEAFF	TRBV7-9	NA	TRBJ1-1	12	18	22	28	NA	6	6	ATCCAGCGCACAGAGCAGGGGGACTCGGCCATGTATCTCTGTGCCAGCAGCCTCCATACAGATAGGGCTGAAGCTTTCTTTGGACAA
HIP00169	HC	1	0.000184502	TGTGCCAGCAGATACCGGACAGGACGATCCTACGAGCAGTACTTCGGGCCG	CASRYRTGRSYEQYF	TRBV6-1	TRBD1-1*01	TRBJ2-7	11	16	23	27	NA	5	4	GAGTCGGCTGCTCCCTCCCAGACATCTGTGTACTTCTGTGCCAGCAGATACCGGACAGGACGATCCTACGAGCAGTACTTCGGGCCG
HIP00169	HC	1	0.000184502	TGTGCCAGCAGTGAAGCGCGGGCAGGGCTAACTGAAGCTTTCTTTGGACAA	CASSEARAGLTEAFF	TRBV2-1	NA	TRBJ1-1	17	22	27	30	NA	5	3	CGGTCCACAAAGCTGGAGGACTCAGCCATGTACTTCTGTGCCAGCAGTGAAGCGCGGGCAGGGCTAACTGAAGCTTTCTTTGGACAA
HIP00169	HC	1	0.000184502	TGTGCCAGCCGTAGGACAGGGCTTGGTGGGGCCAACGTCCTGACTTTCGGGGCC	CASRRTGLGGANVLTF	TRBV27-1	TRBD1-1*01	TRBJ2-6	9	13	21	26	NA	4	5	TCGCCCAGCCCCAACCAGACCTCTCTGTACTTCTGTGCCAGCCGTAGGACAGGGCTTGGTGGGGCCAACGTCCTGACTTTCGGGGCC
HIP00169	HC	1	0.000184502	TGTGCCAGCAGCAGGAGTTCTCCCCACACAGATACGCAGTATTTTGGCCCA	CASSRSSPHTDTQYF	TRBV6-1	NA	TRBJ2-3	NA	11	15	26	NA	0	11	GAGTCGGCTGCTCCCTCCCAAACATCTGTGTACTTCTGTGCCAGCAGCAGGAGTTCTCCCCACACAGATACGCAGTATTTTGGCCCA
HIP00169	HC	1	0.000184502	TGTGCCAGCAGTCAGGGGGCTGAAGCTTTCTTTGGACAA	CASSQGAEAFF	TRBV6-5	TRBD1-1*01	TRBJ1-1	NA	12	NA	19	NA	0	0	CCGCTCAGGCTGCTGTCGGCTGCTCCCTCCCAGACATCTGTGTACTTCTGTGCCAGCAGTCAGGGGGCTGAAGCTTTCTTTGGACAA
HIP00169	HC	1	0.000184502	TGTGCCAGCAGTTATTCCGAGGGGTACTCTGGCTACACCTTCGGTTCG	CASSYSEGYSGYTF	TRBV6-1	NA	TRBJ1-2	14	19	24	29	NA	5	5	TTGGAGTCGGCTGCTCCCTCCCAAACATCTGTGTACTTCTGTGCCAGCAGTTATTCCGAGGGGTACTCTGGCTACACCTTCGGTTCG
HIP00169	HC	1	0.000184502	TGCGCCAGCAGCGGGGGACAGACGAACACTGAAGCTTTCTTTGGACAA	CASSGGQTNTEAFF	TRBV5-1	TRBD1-1*01	TRBJ1-1	12	14	21	23	NA	2	2	GTGAGCACCTTGGAGCTGGGGGACTCGGCCCTTTATCTTTGCGCCAGCAGCGGGGGACAGACGAACACTGAAGCTTTCTTTGGACAA
HIP00169	HC	1	0.000184502	TGTGCCAGCACCCGGGGGGGCTCCTACAATGAGCAGTTCTTCGGGCCA	CASTRGGSYNEQFF	TRBV6-6	TRBD2-1*01	TRBJ2-1	10	12	NA	20	NA	2	0	CTGGAGTTGGCTGCTCCCTCCCAGACATCTGTGTACTTCTGTGCCAGCACCCGGGGGGGCTCCTACAATGAGCAGTTCTTCGGGCCA
HIP00169	HC	1	0.000184502	TGTGCCAGCAGCCCCGTCCCCACGGGCAACACCGGGGAGCTGTTTTTTGGAGAA	CASSPVPTGNTGELFF	TRBV5-6	NA	TRBJ2-2	12	23	NA	27	NA	11	0	GCCTTGTTGCTGGGGGACTCGGCCCTCTATCTCTGTGCCAGCAGCCCCGTCCCCACGGGCAACACCGGGGAGCTGTTTTTTGGAGAA
HIP00169	HC	1	0.000184502	TGTGCCAGCAGACTCTGGGACCTCAACACTGAAGCTTTCTTTGGACAA	CASRLWDLNTEAFF	TRBV6-6	NA	TRBJ1-1	11	16	21	24	NA	5	3	CTGGAGTTGGCTGCTCCCTCCCAGACATCTGTGTACTTCTGTGCCAGCAGACTCTGGGACCTCAACACTGAAGCTTTCTTTGGACAA
HIP00169	HC	1	0.000184502	TGTGCCAGCAGGCTAGGACTCCCTGAAGCTTTCTTTGGACAA	CASRLGLPEAFF	TRBV6-6	TRBD2-1	TRBJ1-1	11	15	20	22	NA	4	2	CTCAGGCTGGAGTTGGCTGCTCCCTCCCAGACATCTGTGTACTTCTGTGCCAGCAGGCTAGGACTCCCTGAAGCTTTCTTTGGACAA
HIP00169	HC	1	0.000184502	TGTGCCAGCAGTGTCCGGACGGGGGGGCATGGCACAGATACGCAGTATTTTGGCCCA	CASSVRTGGHGTDTQYF	TRBV6-1	TRBD2-1*01	TRBJ2-3	13	19	27	31	NA	6	4	GCTGCTCCCTCCCAGACATCTGTGTACTTCTGTGCCAGCAGTGTCCGGACGGGGGGGCATGGCACAGATACGCAGTATTTTGGCCCA
HIP00169	HC	1	0.000184502	TGTGCCAGCAGTTACACCGGGACGGTGAACACTGAAGCTTTCTTTGGACAA	CASSYTGTVNTEAFF	TRBV6-5	NA	TRBJ1-1	15	18	23	25	NA	3	2	CTGTCGGCTGCTCCCTCCCAGACATCTGTGTACTTCTGTGCCAGCAGTTACACCGGGACGGTGAACACTGAAGCTTTCTTTGGACAA
HIP00169	HC	1	0.000184502	TGTGCCAGCAGCTCCTATCGCAGATCCCTCCATGAGCAGTTCTTCGGGCCA	CASSSYRRSLHEQFF	TRBV7-9	NA	TRBJ2-1	13	20	23	31	NA	7	8	CAGCGCACAGAGCAGGGGGACTCGGCCATGTATCTCTGTGCCAGCAGCTCCTATCGCAGATCCCTCCATGAGCAGTTCTTCGGGCCA
HIP00169	HC	1	0.000184502	TGTGCCAGCAGCCCAGGACGGACAGGGTATGATCAGCCCCAGCATTTTGGTGAT	CASSPGRTGYDQPQHF	TRBV6-1	TRBD1-1*01	TRBJ1-5	11	19	27	31	NA	8	4	TCGGCTGCTCCCTCCCAAACATCTGTGTACTTCTGTGCCAGCAGCCCAGGACGGACAGGGTATGATCAGCCCCAGCATTTTGGTGAT
HIP00169	HC	1	0.000184502	TGTGCCAGCAGCACCGTGGTGGGGGGGCTCCGTGAGACCCAGTACTTCGGGCCA	CASSTVVGGLRETQYF	TRBV3-1	TRBD2-1*01	TRBJ2-5	12	20	27	33	NA	8	6	TCCCTGGAGCTTGGTGACTCTGCTGTGTATTTCTGTGCCAGCAGCACCGTGGTGGGGGGGCTCCGTGAGACCCAGTACTTCGGGCCA
HIP00169	HC	1	0.000184502	TGTGCCAGCACGACAGTCCCAGAAAAACTGTTTTTTGGCAGT	CASTTVPEKLFF	TRBV6-1	TRBD1-1*01	TRBJ1-4	10	11	16	21	NA	1	5	CTGGGGTTGGAGTCGGCTGCTCCCTCCCAAACATCTGTGTACTTCTGTGCCAGCACGACAGTCCCAGAAAAACTGTTTTTTGGCAGT
HIP00169	HC	1	0.000184502	TGTGCCAGCAGCCGTAATTACGAGCAGTACTTCGGGCCG	CASSRNYEQYF	TRBV3-1	TRBD2-1	TRBJ2-7	13	14	16	18	NA	1	2	AATCTTCACATCAATTCCCTGGAGCTTGGTGACTCTGCTGTGTATTTCTGTGCCAGCAGCCGTAATTACGAGCAGTACTTCGGGCCG
HIP00169	HC	1	0.000184502	TGTGCCAGCAGTGAAACAGGTCTTTATGGCTACACCTTCGGTTCG	CASSETGLYGYTF	TRBV6-1	TRBD1-1*01	TRBJ1-2	NA	15	20	24	NA	0	4	AGGCTGGAGTCGGCTGCTCCCTCCCAGACATCTGTGTACTTCTGTGCCAGCAGTGAAACAGGTCTTTATGGCTACACCTTCGGTTCG
HIP00169	HC	1	0.000184502	TGTGCCAGTAATAAGGGGCTGGGCTCCTATAATTCACCCCTCCACTTTGGGAAC	CASNKGLGSYNSPLHF	TRBV19-1	TRBD1-1*01	TRBJ1-6	10	13	18	23	NA	3	5	TCGGCCCAAAAGAACCCGACAGCTTTCTATCTCTGTGCCAGTAATAAGGGGCTGGGCTCCTATAATTCACCCCTCCACTTTGGGAAC
HIP00169	HC	1	0.000184502	TGTGCCAGCAAGGGGCAAATGAACACTGAAGCTTTCTTTGGACAA	CASKGQMNTEAFF	TRBV6-1	TRBD1-1*01	TRBJ1-1	NA	10	15	19	NA	0	4	GGGTTGGAGTCGGCTGCTCCCTCCCAAACATCTGTGTACTTCTGTGCCAGCAAGGGGCAAATGAACACTGAAGCTTTCTTTGGACAA
HIP00169	HC	1	0.000184502	TGTGCCAGCAGTTTATGGCAGGCCTCCCAAGCCAAAAACATTCAGTACTTCGGCGCC	CASSLWQASQAKNIQYF	TRBV28-1	TRBD1-1*01	TRBJ2-4	17	18	22	29	NA	1	7	GCCAGCACCAACCAGACATCTATGTACCTCTGTGCCAGCAGTTTATGGCAGGCCTCCCAAGCCAAAAACATTCAGTACTTCGGCGCC
HIP00169	HC	1	0.000184502	TGTGCCAGTAGTATTGCATTGAGTACTGAAGCTTTCTTTGGACAA	CASSIALSTEAFF	TRBV19-1	TRBD2-1*02	TRBJ1-1	14	20	23	24	NA	6	1	ACTGTGACATCGGCCCAAAAGAACCCGACAGCTTTCTATCTCTGTGCCAGTAGTATTGCATTGAGTACTGAAGCTTTCTTTGGACAA
HIP00169	HC	1	0.000184502	TGTGCCAGCAGCTTGGCCAGAACCTTCTCCGGGATCGATACCGGGGAGCTGTTTTTTGGAGAA	CASSLARTFSGIDTGELFF	TRBV5-4	TRBD2-1*02	TRBJ2-2	16	29	34	39	NA	13	5	CTGGACGACTCGGCCCTGTATCTCTGTGCCAGCAGCTTGGCCAGAACCTTCTCCGGGATCGATACCGGGGAGCTGTTTTTTGGAGAA
HIP00169	HC	1	0.000184502	TGTGCCAGCAGTTTATCGGGGGGGGATACGCAGTATTTTGGCCCA	CASSLSGGDTQYF	TRBV28-1	TRBD2-1*01	TRBJ2-3	NA	16	NA	24	NA	0	0	ATTCTGGAGTCCGCCAGCACCAACCAGACATCTATGTACCTCTGTGCCAGCAGTTTATCGGGGGGGGATACGCAGTATTTTGGCCCA
HIP00169	HC	1	0.000184502	TGTGCCAGCAGCAAGCACGACAGGGCAAGCGAGCAGTACGTCGGGCCG	CASSKHDRASEQYV	TRBV21-1	TRBD1-1*01	TRBJ2-7	14	18	25	40	NA	4	15	ATCCAGTCCACGGAGTCAGGGGACACAGCACTGTATTTCTGTGCCAGCAGCAAGCACGACAGGGCAAGCGAGCAGTACGTCGGGCCG
HIP00169	HC	1	0.000184502	TGTGCCTGGAGTGGTGCAACTAATGAAAAACTGTTTTTTGGCAGT	CAWSGATNEKLFF	TRBV30-1	NA	TRBJ1-4	NA	NA	13	16	NA	0	3	AGTTCTAAGAAGCTCCTTCTCAGTGACTCTGGCTTCTATCTCTGTGCCTGGAGTGGTGCAACTAATGAAAAACTGTTTTTTGGCAGT
HIP00169	HC	1	0.000184502	TGTGCCAGCAGTTTTCACAGGAGCTCCTACGAGCAGTACTTCGGGCCG	CASSFHRSSYEQYF	TRBV27-1	TRBD1-1*01	TRBJ2-7	14	16	21	23	NA	2	2	CTGGAGTCGCCCAGCCCCAACCAGACCTCTCTGTACTTCTGTGCCAGCAGTTTTCACAGGAGCTCCTACGAGCAGTACTTCGGGCCG
HIP00169	HC	1	0.000184502	TGTGCCAGCAGCTTCAGGTCGGGGGACCCCACAGATACGCAGTATTTTGGCCCA	CASSFRSGDPTDTQYF	TRBV7-9	TRBD2-1*01	TRBJ2-3	14	19	25	29	NA	5	4	CGCACAGAGCAGGGGGACTCGGCCATGTATCTCTGTGCCAGCAGCTTCAGGTCGGGGGACCCCACAGATACGCAGTATTTTGGCCCA
HIP00169	HC	1	0.000184502	TGTGCCAGCAGCGAGGGGAGTTCGTATGAGCAGTTCTTCGGGCCA	CASSEGSSYEQFF	TRBV5-6	NA	TRBJ2-1	12	13	18	25	NA	1	7	AATGTGAACGCCTTGTTGCTGGGGGACTCGGCCCTCTATCTCTGTGCCAGCAGCGAGGGGAGTTCGTATGAGCAGTTCTTCGGGCCA
HIP00169	HC	1	0.000184502	TGTGCCAGCAGCGTAGGGGGACAGGATTCACCCCTCCACTTTGGGAAC	CASSVGGQDSPLHF	TRBV9-1	TRBD1-1*01	TRBJ1-6	16	17	NA	25	NA	1	0	CTGAGCTCTCTGGAGCTGGGGGACTCAGCTTTGTATTTCTGTGCCAGCAGCGTAGGGGGACAGGATTCACCCCTCCACTTTGGGAAC
HIP00169	HC	1	0.000184502	TGTGCCAGCAGTGTAGTATCGGGTTTACATCAGCCCCAGCATTTTGGTGAT	CASSVVSGLHQPQHF	TRBV6-4	TRBD2-1	TRBJ1-5	13	19	23	28	NA	6	5	GCGTCTGCTGTACCCTCTCAGACATCTGTGTACTTCTGTGCCAGCAGTGTAGTATCGGGTTTACATCAGCCCCAGCATTTTGGTGAT
HIP00169	HC	1	0.000184502	TGCGCCAGCAGCTTGGGGGTTCAGGGCGAGACCCAGTACTTCGGGCCA	CASSLGVQGETQYF	TRBV5-1	TRBD1-1*01	TRBJ2-5	16	21	26	27	NA	5	1	GTGAGCACCTTGGAGCTGGGGGACTCGGCCCTTTATCTTTGCGCCAGCAGCTTGGGGGTTCAGGGCGAGACCCAGTACTTCGGGCCA
HIP00169	HC	1	0.000184502	TGTGCCAGCAGTTCCAGGGGGGGAGGTGGCTACACCTTCGGTTCG	CASSSRGGGGYTF	TRBV28-1	NA	TRBJ1-2	13	14	21	26	NA	1	5	ATTCTGGAGTCCGCCAGCACCAACCAGACATCTATGTACCTCTGTGCCAGCAGTTCCAGGGGGGGAGGTGGCTACACCTTCGGTTCG
HIP00169	HC	1	0.000184502	TGTGCCAGCAGCCTCGGGGGGGACTACCTAAGGCCTGAGCAGTTCTTCGGGCCA	CASSLGGDYLRPEQFF	TRBV11-1	TRBD2-1*01	TRBJ2-1	12	14	22	35	NA	2	13	CCTGCAGAGCTTGGGGACTCGGCCATGTATCTCTGTGCCAGCAGCCTCGGGGGGGACTACCTAAGGCCTGAGCAGTTCTTCGGGCCA
HIP00169	HC	1	0.000184502	TGTGCCAGCAGCTCCAGGGAGGAAGAACAAGAGACCCAGTACTTCGGGCCA	CASSSREEEQETQYF	TRBV12-1	TRBD2-1*02	TRBJ2-5	11	16	22	27	NA	5	5	CAGCCCTCAGAACCCAGGGACTCAGCTGTGTACTTCTGTGCCAGCAGCTCCAGGGAGGAAGAACAAGAGACCCAGTACTTCGGGCCA
HIP00169	HC	1	0.000184502	TGTGCCAGTAGGGGACAGGGTCACACTGAAGCTTTCTTTGGACAA	CASRGQGHTEAFF	TRBV19-1	TRBD1-1*01	TRBJ1-1	NA	11	20	22	NA	0	2	ACTGTGACATCGGCCCAAAAGAACCCGACAGCTTTCTATCTCTGTGCCAGTAGGGGACAGGGTCACACTGAAGCTTTCTTTGGACAA
HIP00169	HC	1	0.000184502	TGTGCCTGGAGTGTTTTTCCCGAGCAGTTCTTCGGGCCA	CAWSVFPEQFF	TRBV30-1	NA	TRBJ2-1	NA	NA	14	21	NA	0	7	ATCCTGAGTTCTAAGAAGCTCCTTCTCAGTGACTCTGGCTTCTATCTCTGTGCCTGGAGTGTTTTTCCCGAGCAGTTCTTCGGGCCA
HIP00169	HC	1	0.000184502	TGTGCCAGCCGAGGCCCGGAACCCTACGAGCAGTACGTCGGGCCG	CASRGPEPYEQYV	TRBV6-1	TRBD2-1*02	TRBJ2-7	9	10	14	37	NA	1	23	GGGTTGGAGTCGGCTGCTCCCTCCCAAACATCTGTGTACTTCTGTGCCAGCCGAGGCCCGGAACCCTACGAGCAGTACGTCGGGCCG
HIP00169	HC	1	0.000184502	TGCGCCAGCAGCTGGGGTGGCTCTGGAAACACCATATATTTTGGAGAG	CASSWGGSGNTIYF	TRBV5-1	NA	TRBJ1-3	NA	13	17	20	NA	0	3	GTGAGCACCTTGGAGCTGGGGGACTCGGCCCTTTATCTTTGCGCCAGCAGCTGGGGTGGCTCTGGAAACACCATATATTTTGGAGAG
HIP00169	HC	1	0.000184502	TGTGCCAGCAGTTACCTTCAGTCCAATCAGCCCCAGCATTTTGGTGAT	CASSYLQSNQPQHF	TRBV6-6	TRBD1-1*01	TRBJ1-5	15	18	21	23	NA	3	2	CTGGAGTTGGCTGCTCCCTCCCAGACATCTGTGTACTTCTGTGCCAGCAGTTACCTTCAGTCCAATCAGCCCCAGCATTTTGGTGAT
HIP00169	HC	1	0.000184502	TGTGCCAGCAGTTACTCGACATGGGGAAGGGCGATGAACACTGAAGCTTTCTTTGGACAA	CASSYSTWGRAMNTEAFF	TRBV6-1	NA	TRBJ1-1	17	23	27	34	NA	6	7	GCTCCCTCCCAAACATCTGTGTACTTCTGTGCCAGCAGTTACTCGACATGGGGAAGGGCGATGAACACTGAAGCTTTCTTTGGACAA
HIP00169	HC	1	0.000184502	TGTGCCCGCAGGACCAGGTTGCAGGATGAAGCTTTCTTTGGACAA	CARRTRLQDEAFF	TRBV2-1	TRBD1-1*01	TRBJ1-1	11	14	18	26	NA	3	8	AAGATCCGGTCCACAAAGCTGGAGGACTCAGCCATGTACTTCTGTGCCCGCAGGACCAGGTTGCAGGATGAAGCTTTCTTTGGACAA
HIP00169	HC	1	0.000184502	TGCGCCAGCAGCCCCTACGGGGTGGCGGGGGCCAACGTCCTGACTTTCGGGGCC	CASSPYGVAGANVLTF	TRBV5-1	TRBD2-1*01	TRBJ2-6	12	17	22	27	NA	5	5	ACCTTGGAGCTGGGGGACTCGGCCCTTTATCTTTGCGCCAGCAGCCCCTACGGGGTGGCGGGGGCCAACGTCCTGACTTTCGGGGCC
HIP00169	HC	1	0.000184502	TGTGCCAGCAGTTACCCGGGGAACACTGAAGCTTTCTTTGGACAA	CASSYPGNTEAFF	TRBV6-5	TRBD2-1	TRBJ1-1	15	16	NA	20	NA	1	0	AGGCTGCTGTCGGCTGCTCCCTCCCAGACATCTGTGTACTTCTGTGCCAGCAGTTACCCGGGGAACACTGAAGCTTTCTTTGGACAA
HIP00169	HC	1	0.000184502	TGTGCCAGCAGTATCGGGACAGGGAATGAAAAACTGTTTTTTGGCAGT	CASSIGTGNEKLFF	TRBV5-4	TRBD1-1*01	TRBJ1-4	11	15	NA	24	NA	4	0	GTGAACGCCTTGGAGCTGGACGACTCGGCCCTGTATCTCTGTGCCAGCAGTATCGGGACAGGGAATGAAAAACTGTTTTTTGGCAGT
HIP00169	HC	1	0.000184502	TGTGCCAGCAGCTTAATTAGCGGGTCATACAATGAGCAGTTCTTCGGGCCA	CASSLISGSYNEQFF	TRBV6-1	TRBD2-1	TRBJ2-1	11	17	24	27	NA	6	3	GAGTCGGCTGCTCCCTCCCAAACATCTGTGTACTTCTGTGCCAGCAGCTTAATTAGCGGGTCATACAATGAGCAGTTCTTCGGGCCA
HIP00169	HC	1	0.000184502	TGTGCCAGCAGCCCCGGTTGGAACGAAAAACTGTTTTTTGGCAGT	CASSPGWNEKLFF	TRBV7-9	NA	TRBJ1-4	12	19	22	24	NA	7	2	GAGATCCAGCGCACAGAGCAGGGGGACTCGGCCATGTATCTCTGTGCCAGCAGCCCCGGTTGGAACGAAAAACTGTTTTTTGGCAGT
HIP00169	HC	1	0.000184502	TGTGCCAGCAGTTCACAGGGACTCCCGAACGAGCAGTACGTCGGGCCG	CASSSQGLPNEQYV	TRBV6-1	NA	TRBJ2-7	13	14	20	40	NA	1	20	TTGGAGTCGGCTGCTCCCTCCCAAACATCTGTGTACTTCTGTGCCAGCAGTTCACAGGGACTCCCGAACGAGCAGTACGTCGGGCCG
HIP00169	HC	1	0.000184502	TGTGCCAGCAGTTACACCGGGGGTGGTGGCACAGATACGCAGTATTTTGGCCCA	CASSYTGGGGTDTQYF	TRBV6-1	TRBD2-1*01	TRBJ2-3	15	17	23	28	NA	2	5	TCGGCTGCTCCCTCCCAAACATCTGTGTACTTCTGTGCCAGCAGTTACACCGGGGGTGGTGGCACAGATACGCAGTATTTTGGCCCA
HIP00169	HC	1	0.000184502	TGCGCCAGCAGCACTGTCAGGGGGCAAACTGAAGCTTTCTTTGGACAA	CASSTVRGQTEAFF	TRBV4-3	TRBD1-1*01	TRBJ1-1	12	17	25	27	NA	5	2	CTACACACCCTGCAGCCAGAAGACTCGGCCCTGTATCTCTGCGCCAGCAGCACTGTCAGGGGGCAAACTGAAGCTTTCTTTGGACAA
HIP00169	HC	1	0.000184502	TGTGCCAGCAGTTACTCGGATCAGCCCCAGCATTTTGGTGAT	CASSYSDQPQHF	TRBV6-6	NA	TRBJ1-5	NA	17	NA	19	NA	0	0	CTCAGGCTGGAGTTGGCTGCTCCCTCCCAGACATCTGTGTACTTCTGTGCCAGCAGTTACTCGGATCAGCCCCAGCATTTTGGTGAT
HIP00169	HC	1	0.000184502	TGTGCCAGCAGTTACGGGGTTTCCAACGTCCTGACTTTCGGGGCC	CASSYGVSNVLTF	TRBV6-1	NA	TRBJ2-6	NA	15	19	22	NA	0	3	GGGTTGGAGTCGGCTGCTCCCTCCCAAACATCTGTGTACTTCTGTGCCAGCAGTTACGGGGTTTCCAACGTCCTGACTTTCGGGGCC
HIP00169	HC	1	0.000184502	TGTGCCAGCAGTCTCGGGTCCGGCGGGTACTACGAGCAGTACTTCGGGCCG	CASSLGSGGYYEQYF	TRBV6-1	TRBD2-1	TRBJ2-7	12	22	27	29	NA	10	2	GAGTCGGCTGCTCCCTCCCAAACATCTGTGTACTTCTGTGCCAGCAGTCTCGGGTCCGGCGGGTACTACGAGCAGTACTTCGGGCCG
HIP00169	HC	1	0.000184502	TGCGCCAGCAGCTCTCCGGCCCGAGGGGGGGGCCGGTACGAGCAGTACTTCGGGCCG	CASSSPARGGGRYEQYF	TRBV5-1	TRBD2-1*01	TRBJ2-7	13	24	31	36	NA	11	5	TTGGAGCTGGGGGACTCGGCCCTTTATCTTTGCGCCAGCAGCTCTCCGGCCCGAGGGGGGGGCCGGTACGAGCAGTACTTCGGGCCG
HIP00169	HC	1	0.000184502	TGTGCCAGCAGGGATACCTGGGACAGGGGGGATAAGGAAGCTTTCTTTGGACAA	CASRDTWDRGDKEAFF	TRBV28-1	TRBD1-1*01	TRBJ1-1	11	19	30	36	NA	8	6	TCCGCCAGCACCAACCAGACATCTATGTACCTCTGTGCCAGCAGGGATACCTGGGACAGGGGGGATAAGGAAGCTTTCTTTGGACAA
HIP00169	HC	1	0.000184502	TGTGCCAGCAGTTACGACAGCTATGGAAACACCATATATTTTGGAGAG	CASSYDSYGNTIYF	TRBV6-5	TRBD1-1*01	TRBJ1-3	NA	15	20	23	NA	0	3	CTGCTGTCGGCTGCTCCCTCCCAGACATCTGTGTACTTCTGTGCCAGCAGTTACGACAGCTATGGAAACACCATATATTTTGGAGAG
HIP00169	HC	1	0.000184502	TGTGCCAGCAGCGCCGGGTTGGGGCGGTACGAGCAGTACTTCGGGCCG	CASSAGLGRYEQYF	TRBV7-2	TRBD1-1*01	TRBJ2-7	12	20	25	27	NA	8	2	ATCCAGCGCACACAGCAGGAGGACTCGGCCGTGTATCTCTGTGCCAGCAGCGCCGGGTTGGGGCGGTACGAGCAGTACTTCGGGCCG
HIP00169	HC	1	0.000184502	TGTGCCAGCAGTCTCCAGAGGGGGGTAGCTTTCTTTGGACAA	CASSLQRGVAFF	TRBV6-1	NA	TRBJ1-1	12	18	24	26	NA	6	2	CTCAGGCTGGAGTCGGCTGCTCCCTCCCAGACATCTGTGTACTTCTGTGCCAGCAGTCTCCAGAGGGGGGTAGCTTTCTTTGGACAA
HIP00169	HC	1	0.000184502	TGTGCCAGCAGCTTAGCGAGGGGTCGACTGAAAAGCACAGATACGCAGTATTTTGGCCCA	CASSLARGRLKSTDTQYF	TRBV7-8	NA	TRBJ2-3	17	18	23	33	NA	1	10	CAGCAGGAGGACTCCGCCGTGTATCTCTGTGCCAGCAGCTTAGCGAGGGGTCGACTGAAAAGCACAGATACGCAGTATTTTGGCCCA
HIP00169	HC	1	0.000184502	TGTGCCAGCAGTCGCTGGACAGTCAATGCTGAAGCTTTCTTTGGACAA	CASSRWTVNAEAFF	TRBV6-6	TRBD1-1*01	TRBJ1-1	12	16	22	28	NA	4	6	CTGGAGTTGGCTGCTCCCTCCCAGACATCTGTGTACTTCTGTGCCAGCAGTCGCTGGACAGTCAATGCTGAAGCTTTCTTTGGACAA
HIP00169	HC	1	0.000184502	TGTGCCAGCAGTGCGGGGGGATCTAGCACAGATACGCAGTATTTTGGCCCA	CASSAGGSSTDTQYF	TRBV12-1	TRBD2-1*01	TRBJ2-3	NA	12	20	24	NA	0	4	CAGCCCTCAGAACCCAGGGACTCAGCTGTGTACTTCTGTGCCAGCAGTGCGGGGGGATCTAGCACAGATACGCAGTATTTTGGCCCA
HIP00169	HC	1	0.000184502	TGTGCCAGCAGTCAACAGGCAACTAATGAAAAACTGTTTTTTGGCAGT	CASSQQATNEKLFF	TRBV12-1	TRBD1-1*01	TRBJ1-4	12	14	NA	19	NA	2	0	ATCCAGCCCTCAGAACCCAGGGACTCAGCTGTGTACTTCTGTGCCAGCAGTCAACAGGCAACTAATGAAAAACTGTTTTTTGGCAGT
HIP00169	HC	1	0.000184502	TGTGCCAGCAGACGGGACAGCTACAATGAGCAGTTCTTCGGGCCA	CASRRDSYNEQFF	TRBV6-1	TRBD1-1*01	TRBJ2-1	11	13	NA	20	NA	2	0	GGGTTGGAGTCGGCTGCTCCCTCCCAAACATCTGTGTACTTCTGTGCCAGCAGACGGGACAGCTACAATGAGCAGTTCTTCGGGCCA
HIP00169	HC	1	0.000184502	TGTGCCAGCAGTTACCCTCCCGCGGGGGGAAAGGAAGCTTTCTTTGGACAA	CASSYPPAGGKEAFF	TRBV6-1	TRBD2-1*01	TRBJ1-1	15	21	29	33	NA	6	4	GAGTCGGCTGCTCCCTCCCAAACATCTGTGTACTTCTGTGCCAGCAGTTACCCTCCCGCGGGGGGAAAGGAAGCTTTCTTTGGACAA
HIP00169	HC	1	0.000184502	TGTGCCAGCAGTTACGACAGAGCTTGGGGGACTGAAGCTTTCTTTGGACAA	CASSYDRAWGTEAFF	TRBV6-5	NA	TRBJ1-1	NA	15	20	30	NA	0	10	CTGTCGGCTGCTCCCTCCCAGACATCTGTGTACTTCTGTGCCAGCAGTTACGACAGAGCTTGGGGGACTGAAGCTTTCTTTGGACAA
HIP00169	HC	1	0.000184502	TGCAGTGCTAGACGCCGAGATCAGCCCCAGCATTTTGGTGAT	CSARRRDQPQHF	TRBV20-1	TRBD2-1*02	TRBJ1-5	12	16	NA	19	NA	4	0	CTGACAGTGACCAGTGCCCATCCTGAAGACAGCAGCTTCTACATCTGCAGTGCTAGACGCCGAGATCAGCCCCAGCATTTTGGTGAT
HIP00169	HC	1	0.000184502	TGTGCCTGGAGCAACAGGGGGGGCACCTCTGGGGCCAACGTCCTGACTTTCGGGGCC	CAWSNRGGTSGANVLTF	TRBV30-1	TRBD1-1*01	TRBJ2-6	11	13	21	26	NA	2	5	CTCCTTCTCAGTGACTCTGGCTTCTATCTCTGTGCCTGGAGCAACAGGGGGGGCACCTCTGGGGCCAACGTCCTGACTTTCGGGGCC
HIP00169	HC	1	0.000184502	TGTGCCAGCAGTTGGTCAGAGGACACTGAAGCTTTCTTTGGACAA	CASSWSEDTEAFF	TRBV6-5	TRBD2-1*02	TRBJ1-1	13	18	NA	22	NA	5	0	AGGCTGCTGTCGGCTGCTCCCTCCCAGACATCTGTGTACTTCTGTGCCAGCAGTTGGTCAGAGGACACTGAAGCTTTCTTTGGACAA
HIP00169	HC	1	0.000184502	TGTGCCTGGAGTGTTTCGCAGCGTTTTAACTATGGCTACACCTTCGGTTCG	CAWSVSQRFNYGYTF	TRBV30-1	TRBD2-1	TRBJ1-2	14	19	23	26	NA	5	3	AAGAAGCTCCTTCTCAGTGACTCTGGCTTCTATCTCTGTGCCTGGAGTGTTTCGCAGCGTTTTAACTATGGCTACACCTTCGGTTCG
HIP00169	HC	1	0.000184502	TGTGCCAGCAGTTACTCGAATCAGGGATCGGATGAAAAACTGTTTTTTGGCAGT	CASSYSNQGSDEKLFF	TRBV6-1	TRBD1-1*01	TRBJ1-4	17	21	26	31	NA	4	5	TCGGCTGCTCCCTCCCAAACATCTGTGTACTTCTGTGCCAGCAGTTACTCGAATCAGGGATCGGATGAAAAACTGTTTTTTGGCAGT
HIP00169	HC	1	0.000184502	TGTGCCAGCAGTCCCAGGGGGACAGAGAACACTGAAGCTTTCTTTGGACAA	CASSPRGTENTEAFF	TRBV2-1	TRBD1-1*01	TRBJ1-1	12	18	25	26	NA	6	1	CGGTCCACAAAGCTGGAGGACTCAGCCATGTACTTCTGTGCCAGCAGTCCCAGGGGGACAGAGAACACTGAAGCTTTCTTTGGACAA
HIP00169	HC	1	0.000184502	TGTGCCAGCAGGAGACAGGGACGTCAGACTGAAGCTTTCTTTGGACAA	CASRRQGRQTEAFF	TRBV6-1	TRBD1-1*01	TRBJ1-1	11	13	20	27	NA	2	7	TTGGAGTCGGCTGCTCCCTCCCAAACATCTGTGTACTTCTGTGCCAGCAGGAGACAGGGACGTCAGACTGAAGCTTTCTTTGGACAA
HIP00169	HC	1	0.000184502	TGTGCCAGCAGTTACGTCAGCTCACCTATGAACACTGAAGCTTTCTTTGGACAA	CASSYVSSPMNTEAFF	TRBV6-1	NA	TRBJ1-1	15	17	20	28	NA	2	8	TCGGCTGCTCCCTCCCAAACATCTGTGTACTTCTGTGCCAGCAGTTACGTCAGCTCACCTATGAACACTGAAGCTTTCTTTGGACAA
HIP00169	HC	1	0.000184502	TGTGCCACCAGTGCCCAGGGGGCGGACACCGGGGAGCTGTTTTTTGGAGAA	CATSAQGADTGELFF	TRBV24-1	TRBD1-1*01	TRBJ2-2	13	15	23	25	NA	2	2	GAGTCTGCCATCCCCAACCAGACAGCTCTTTACTTCTGTGCCACCAGTGCCCAGGGGGCGGACACCGGGGAGCTGTTTTTTGGAGAA
HIP00169	HC	1	0.000184502	TGTGCCAGCAGTTACTCGAAGGGGAACTATGGCTACACCTTCGGTTCG	CASSYSKGNYGYTF	TRBV6-6	TRBD1-1*01	TRBJ1-2	17	19	NA	24	NA	2	0	CTGGAGTTGGCTGCTCCCTCCCAGACATCTGTGTACTTCTGTGCCAGCAGTTACTCGAAGGGGAACTATGGCTACACCTTCGGTTCG
HIP00169	HC	1	0.000184502	TGTGCCAGCAGCGGACTAGCGGGGTCCGGGGAGCTGTTTTTTGGAGAA	CASSGLAGSGELFF	TRBV6-5	TRBD2-1*01	TRBJ2-2	11	12	24	25	NA	1	1	CTGCTGTCGGCTGCTCCCTCCCAGACATCTGTGTACTTCTGTGCCAGCAGCGGACTAGCGGGGTCCGGGGAGCTGTTTTTTGGAGAA
HIP00169	HC	1	0.000184502	TGTGCCAGCAGTTACTCTCAGGGTGACACTGAAGCTTTCTTTGGACAA	CASSYSQGDTEAFF	TRBV6-5	TRBD1-1*01	TRBJ1-1	17	18	23	25	NA	1	2	CTGCTGTCGGCTGCTCCCTCCCAGACATCTGTGTACTTCTGTGCCAGCAGTTACTCTCAGGGTGACACTGAAGCTTTCTTTGGACAA
HIP00169	HC	1	0.000184502	TGTGCCAGCAGTTTAAACTTCCGGGGGCTGACATTATGGAACACTGAAGCTTTCTTTGGACAA	CASSLNFRGLTLWNTEAFF	TRBV27-1	NA	TRBJ1-1	15	22	28	38	NA	7	10	CCCAACCAGACCTCTCTGTACTTCTGTGCCAGCAGTTTAAACTTCCGGGGGCTGACATTATGGAACACTGAAGCTTTCTTTGGACAA
HIP00169	HC	1	0.000184502	TGCGCCAGCAGCCAAGATCCAACACTACTGTTTTTTGGCAGT	CASSQDPTLLFF	TRBV4-1	NA	TRBJ1-4	17	21	24	26	NA	4	2	CTTCACCTACACGCCCTGCAGCCAGAAGACTCAGCCCTGTATCTCTGCGCCAGCAGCCAAGATCCAACACTACTGTTTTTTGGCAGT
HIP00169	HC	1	0.000184502	TGTGCCAGCAGTTTATTGCCCTTCATGAGCACTGAAGCTTTCTTTGGACAA	CASSLLPFMSTEAFF	TRBV27-1	TRBD2-1*02	TRBJ1-1	16	26	NA	29	NA	10	0	GAGTCGCCCAGCCCCAACCAGACCTCTCTGTACTTCTGTGCCAGCAGTTTATTGCCCTTCATGAGCACTGAAGCTTTCTTTGGACAA
HIP00169	HC	1	0.000184502	TGTGCCAGCAGGACTGGGGGAACTGAAGCTTTCTTTGGACAA	CASRTGGTEAFF	TRBV6-1	NA	TRBJ1-1	11	15	20	21	NA	4	1	CTGGGGTTGGAGTCGGCTGCTCCCTCCCAAACATCTGTGTACTTCTGTGCCAGCAGGACTGGGGGAACTGAAGCTTTCTTTGGACAA
HIP00169	HC	1	0.000184502	TGTGCCAGCAGAGGACTAGCGGGGAACTACGAGCAGTACGTCGGGCCG	CASRGLAGNYEQYV	TRBV6-1	TRBD2-1*01	TRBJ2-7	11	12	24	40	NA	1	16	CTGGAGTCGGCTGCTCCCTCCCAGACATCTGTGTACTTCTGTGCCAGCAGAGGACTAGCGGGGAACTACGAGCAGTACGTCGGGCCG
HIP00169	HC	1	0.000184502	TGTGCCAGCAGTTACCAGGGGTATACTGAAGCTTTCTTTGGACAA	CASSYQGYTEAFF	TRBV6-1	TRBD1-1*01	TRBJ1-1	NA	15	21	24	NA	0	3	GGGTTGGAGTCGGCTGCTCCCTCCCAAACATCTGTGTACTTCTGTGCCAGCAGTTACCAGGGGTATACTGAAGCTTTCTTTGGACAA
HIP00169	HC	1	0.000184502	TGTGCCAGCAGCTTATCCCTGGGGGCAGGTGGGGCCAACGTCCTGACTTTCGGGGCC	CASSLSLGAGGANVLTF	TRBV7-3	TRBD1-1*01	TRBJ2-6	15	20	26	29	NA	5	3	ACAGAGCGGGGGGACTCAGCCGTGTATCTCTGTGCCAGCAGCTTATCCCTGGGGGCAGGTGGGGCCAACGTCCTGACTTTCGGGGCC
HIP00169	HC	1	0.000184502	TGTGCCAGCAGCTTGAGTGGAAAACTGTTTTTTGGCAGT	CASSLSGKLFF	TRBV5-6	NA	TRBJ1-4	15	18	NA	20	NA	3	0	GAGCTGAATGTGAACGCCTTGTTGCTGGGGGACTCGGCCCTCTATCTCTGTGCCAGCAGCTTGAGTGGAAAACTGTTTTTTGGCAGT
HIP00169	HC	1	0.000184502	TGTGCCTGGAGTGAGCAACCGGGACCACAGTATTTTGGCCCA	CAWSEQPGPQYF	TRBV30-1	NA	TRBJ2-3	13	20	25	27	NA	7	2	CTGAGTTCTAAGAAGCTCCTTCTCAGTGACTCTGGCTTCTATCTCTGTGCCTGGAGTGAGCAACCGGGACCACAGTATTTTGGCCCA
HIP00169	HC	1	0.000184502	TGTGCCAGCAAGGGACTCTTTAGAGGTGAAAAACTGTTTTTTGGCAGT	CASKGLFRGEKLFF	TRBV6-1	TRBD2-1	TRBJ1-4	10	11	17	26	NA	1	9	TTGGAGTCGGCTGCTCCCTCCCAAACATCTGTGTACTTCTGTGCCAGCAAGGGACTCTTTAGAGGTGAAAAACTGTTTTTTGGCAGT
HIP00169	HC	1	0.000184502	TGTGCCAGCAGTGAAGCGACTCCCCCGGGAAGGGAAAAACTGTTTTTTGGCAGT	CASSEATPPGREKLFF	TRBV6-1	TRBD2-1*02	TRBJ1-4	17	25	30	33	NA	8	3	TCGGCTGCTCCCTCCCAGACATCTGTGTACTTCTGTGCCAGCAGTGAAGCGACTCCCCCGGGAAGGGAAAAACTGTTTTTTGGCAGT
HIP00169	HC	1	0.000184502	TGTGCCAGCAGTTACGAGCAGGGGGCGACTGGGGCCAACGTCCTGACTTTCGGGGCC	CASSYEQGATGANVLTF	TRBV6-1	TRBD1-1*01	TRBJ2-6	15	18	26	28	NA	3	2	GCTGCTCCCTCCCAGACATCTGTGTACTTCTGTGCCAGCAGTTACGAGCAGGGGGCGACTGGGGCCAACGTCCTGACTTTCGGGGCC
HIP00169	HC	1	0.000184502	TGTGCCAGCAGCTCCCCAAACACTGAAGCTTTCTTTGGACAA	CASSSPNTEAFF	TRBV6-1	NA	TRBJ1-1	11	16	NA	18	NA	5	0	CTGGGGTTGGAGTCGGCTGCTCCCTCCCAAACATCTGTGTACTTCTGTGCCAGCAGCTCCCCAAACACTGAAGCTTTCTTTGGACAA
HIP00169	HC	1	0.000184502	TGCGCCAGCAGCCATAACAGGTGGTCAACCGGGGAGCTGTTTTTTGGAGAA	CASSHNRWSTGELFF	TRBV5-1	TRBD1-1*01	TRBJ2-2	12	16	21	27	NA	4	6	AGCACCTTGGAGCTGGGGGACTCGGCCCTTTATCTTTGCGCCAGCAGCCATAACAGGTGGTCAACCGGGGAGCTGTTTTTTGGAGAA
HIP00169	HC	1	0.000184502	TGCAGTGCTAGGGGTCCGGGACTAGTCTCCTACGAGCAGTACTTCGGGCCG	CSARGPGLVSYEQYF	TRBV20-1	TRBD2-1	TRBJ2-7	11	17	25	26	NA	6	1	ACCAGTGCCCATCCTGAAGACAGCAGCTTCTACATCTGCAGTGCTAGGGGTCCGGGACTAGTCTCCTACGAGCAGTACTTCGGGCCG
HIP00169	HC	1	0.000184502	TGTGCCAGCAGCTTCGGGACAGTAACCTACGAGCAGTACTTCGGGCCG	CASSFGTVTYEQYF	TRBV7-2	TRBD1-1*01	TRBJ2-7	14	15	22	25	NA	1	3	ATCCAGCGCACACAGCAGGAGGACTCGGCCGTGTATCTCTGTGCCAGCAGCTTCGGGACAGTAACCTACGAGCAGTACTTCGGGCCG
HIP00169	HC	1	0.000184502	TGTGCCAGTAGTATAGCTGGCAGGGCGGGCACCGGGGAGCTGTTTTTTGGAGAA	CASSIAGRAGTGELFF	TRBV19-1	NA	TRBJ2-2	16	20	25	29	NA	4	4	TCGGCCCAAAAGAACCCGACAGCTTTCTATCTCTGTGCCAGTAGTATAGCTGGCAGGGCGGGCACCGGGGAGCTGTTTTTTGGAGAA
HIP00169	HC	1	0.000184502	TGTGCCAGCAGCTTAGATAGAGGGGCCTTGAATGAAAAACTGTTTTTTGGCAGT	CASSLDRGALNEKLFF	TRBV11-3	NA	TRBJ1-4	17	20	25	30	NA	3	5	CCTGCAGAGCTTGGGGACTCGGCCGTGTATCTCTGTGCCAGCAGCTTAGATAGAGGGGCCTTGAATGAAAAACTGTTTTTTGGCAGT
HIP00169	HC	1	0.000184502	TGTGCCAGCAGCCCCCCCGGGAAGAACACCGGGGAGCTGTTTTTTGGAGAA	CASSPPGKNTGELFF	TRBV11-3	TRBD2-1*02	TRBJ2-2	12	17	22	23	NA	5	1	CAGCCTGCAGAGCTTGGGGACTCGGCCGTGTATCTCTGTGCCAGCAGCCCCCCCGGGAAGAACACCGGGGAGCTGTTTTTTGGAGAA
HIP00169	HC	1	0.000184502	TGTGCCAGCAGTTACCATATAGACAGATTGGGCGGCTACACCTTCGGTTCG	CASSYHIDRLGGYTF	TRBV6-5	TRBD1-1*01	TRBJ1-2	15	21	26	33	NA	6	7	GAGTCGGCTGCTCCCTCCCAGACATCTGTGTACTTCTGTGCCAGCAGTTACCATATAGACAGATTGGGCGGCTACACCTTCGGTTCG
HIP00169	HC	1	0.000184502	TGTGCCAGCAGTGTTAGGCAGGACTCTTCACCCCTCCACTTTGGGAAC	CASSVRQDSSPLHF	TRBV2-1	TRBD2-1	TRBJ1-6	13	20	25	26	NA	7	1	ATCCGGTCCACAAAGCTGGAGGACTCAGCCATGTACTTCTGTGCCAGCAGTGTTAGGCAGGACTCTTCACCCCTCCACTTTGGGAAC
HIP00169	HC	1	0.000184502	TGTGCCAGCAGCGGACTGGATTCTGGAAACACCATATATTTTGGAGAG	CASSGLDSGNTIYF	TRBV11-2	TRBD2-1	TRBJ1-3	NA	12	17	21	NA	0	4	ATCCAGCCTGCAAAGCTTGAGGACTCGGCCGTGTATCTCTGTGCCAGCAGCGGACTGGATTCTGGAAACACCATATATTTTGGAGAG
HIP00169	HC	1	0.000184502	TGTGCCAGCAGACCATCGGGACAGCAAAATGAAAAACTGTTTTTTGGCAGT	CASRPSGQQNEKLFF	TRBV6-1	TRBD1-1*01	TRBJ1-4	11	17	24	27	NA	6	3	GAGTCGGCTGCTCCCTCCCAAACATCTGTGTACTTCTGTGCCAGCAGACCATCGGGACAGCAAAATGAAAAACTGTTTTTTGGCAGT
HIP00169	HC	1	0.000184502	TGTGCCAGCAGCCAAGAGGGGGGAGGCGAAAAACTGTTTTTTGGCAGT	CASSQEGGGEKLFF	TRBV3-1	TRBD2-1	TRBJ1-4	NA	17	23	27	NA	0	4	ATCAATTCCCTGGAGCTTGGTGACTCTGCTGTGTATTTCTGTGCCAGCAGCCAAGAGGGGGGAGGCGAAAAACTGTTTTTTGGCAGT
HIP00169	HC	1	0.000184502	TGTGCCAGCAGGTTCTCAACTAATGAAAAACTGTTTTTTGGCAGT	CASRFSTNEKLFF	TRBV6-1	TRBD2-1	TRBJ1-4	11	14	NA	16	NA	3	0	GGGTTGGAGTCGGCTGCTCCCTCCCAAACATCTGTGTACTTCTGTGCCAGCAGGTTCTCAACTAATGAAAAACTGTTTTTTGGCAGT
HIP00169	HC	1	0.000184502	TGTGCCAGTAGTGACCAGGGGGCCTTTGTTGGCTACACCTTCGGTTCG	CASSDQGAFVGYTF	TRBV19-1	TRBD1-1*01	TRBJ1-2	12	15	23	29	NA	3	6	GTGACATCGGCCCAAAAGAACCCGACAGCTTTCTATCTCTGTGCCAGTAGTGACCAGGGGGCCTTTGTTGGCTACACCTTCGGTTCG
HIP00169	HC	1	0.000184502	TGTGCCAGTAGTATAGACAGTACTAATGAAAAACTGTTTTTTGGCAGT	CASSIDSTNEKLFF	TRBV19-1	TRBD1-1*01	TRBJ1-4	NA	17	20	21	NA	0	1	GTGACATCGGCCCAAAAGAACCCGACAGCTTTCTATCTCTGTGCCAGTAGTATAGACAGTACTAATGAAAAACTGTTTTTTGGCAGT
HIP00169	HC	1	0.000184502	TGTGCCAGCAGACGGACAGGGGCCGGGAACACTGAAGCTTTCTTTGGACAA	CASRRTGAGNTEAFF	TRBV6-5	TRBD1-1*01	TRBJ1-1	11	13	22	26	NA	2	4	CTGTCGGCTGCTCCCTCCCAGACATCTGTGTACTTCTGTGCCAGCAGACGGACAGGGGCCGGGAACACTGAAGCTTTCTTTGGACAA
HIP00169	HC	1	0.000184502	TGTGCCAGCAGCCTCCTCGGCGGCGGCGGGACCCAGTACTTCGGGCCA	CASSLLGGGGTQYF	TRBV12-1	TRBD2-1	TRBJ2-5	11	19	23	29	NA	8	6	ATCCAGCCCTCAGAACCCAGGGACTCAGCTGTGTACTTCTGTGCCAGCAGCCTCCTCGGCGGCGGCGGGACCCAGTACTTCGGGCCA
HIP00169	HC	1	0.000184502	TGTGCCAGCAGTTACCGACAGGGGCGCATGAACACTGAAGCTTTCTTTGGACAA	CASSYRQGRMNTEAFF	TRBV6-1	TRBD1-1*01	TRBJ1-1	15	16	24	28	NA	1	4	TCGGCTGCTCCCTCCCAAACATCTGTGTACTTCTGTGCCAGCAGTTACCGACAGGGGCGCATGAACACTGAAGCTTTCTTTGGACAA
HIP00169	HC	1	0.000184502	TGTGCCATCAGTGAGTCGGACTTCCAGGTTACTGAAGCTTTCTTTGGACAA	CAISESDFQVTEAFF	TRBV10-3	TRBD2-1	TRBJ1-1	NA	17	22	30	NA	0	8	GAGTCCGCTACCAGCTCCCAGACATCTGTGTACTTCTGTGCCATCAGTGAGTCGGACTTCCAGGTTACTGAAGCTTTCTTTGGACAA
HIP00169	HC	1	0.000184502	TGTGCCAGCAGCGGGGGCGATGAGCAGTTCTTCGGGCCA	CASSGGDEQFF	TRBV5-8	TRBD1-1*01	TRBJ2-1	NA	12	18	19	NA	0	1	GAGCTGAATGTGAATGCCTTGGAGCTGGAGGACTCGGCCCTGTATCTCTGTGCCAGCAGCGGGGGCGATGAGCAGTTCTTCGGGCCA
HIP00169	HC	1	0.000184502	TGCGCCAGCAGCCAAGATAGAGGAGGGACCGGGGAGCTGTTTTTTGGAGAA	CASSQDRGGTGELFF	TRBV4-3	TRBD2-1*02	TRBJ2-2	17	21	NA	27	NA	4	0	CACACCCTGCAGCCAGAAGACTCGGCCCTGTATCTCTGCGCCAGCAGCCAAGATAGAGGAGGGACCGGGGAGCTGTTTTTTGGAGAA
HIP00169	HC	1	0.000184502	TGTGCCAGCAGTTACAACAGGGAGCATGGCTACACCTTCGGTTCG	CASSYNREHGYTF	TRBV6-5	TRBD1-1*01	TRBJ1-2	15	16	22	25	NA	1	3	AGGCTGCTGTCGGCTGCTCCCTCCCAGACATCTGTGTACTTCTGTGCCAGCAGTTACAACAGGGAGCATGGCTACACCTTCGGTTCG
HIP00169	HC	1	0.000184502	TGTGCCATCAGCGGATCAGGGAACTCACCCCTCCACTTTGGGAAC	CAISGSGNSPLHF	TRBV10-3	TRBD1-1*01	TRBJ1-6	11	16	21	24	NA	5	3	ACTCTGGAGTCCGCTACCAGCTCCCAGACATCTGTGTACTTCTGTGCCATCAGCGGATCAGGGAACTCACCCCTCCACTTTGGGAAC
HIP00169	HC	1	0.000184502	TGTGCCAGGCATAACAGGGGTTGGTCAGGTAATGAAAAACTGTTTTTTGGCAGT	CARHNRGWSGNEKLFF	TRBV21-1	TRBD1-1*01	TRBJ1-4	8	13	20	29	NA	5	9	TCCACGGAGTCAGGGGACACAGCACTGTATTTCTGTGCCAGGCATAACAGGGGTTGGTCAGGTAATGAAAAACTGTTTTTTGGCAGT
HIP00169	HC	1	0.000184502	TGTGCCAGCAGTCACGACAGGGTCACTGAAGCTTTCTTTGGACAA	CASSHDRVTEAFF	TRBV6-1	TRBD1-1*01	TRBJ1-1	12	15	22	23	NA	3	1	GGGTTGGAGTCGGCTGCTCCCTCCCAAACATCTGTGTACTTCTGTGCCAGCAGTCACGACAGGGTCACTGAAGCTTTCTTTGGACAA
HIP00169	HC	1	0.000184502	TGCGCCAGCAGCACAGGACTCAATGAAAAACTGTTTTTTGGCAGT	CASSTGLNEKLFF	TRBV4-3	NA	TRBJ1-4	NA	12	17	21	NA	0	4	CACCTACACACCCTGCAGCCAGAAGACTCGGCCCTGTATCTCTGCGCCAGCAGCACAGGACTCAATGAAAAACTGTTTTTTGGCAGT
HIP00169	HC	1	0.000184502	TGTGCCAGCAGTGGGGTTCGTAGTACTGAAGCTTTCTTTGGACAA	CASSGVRSTEAFF	TRBV6-1	NA	TRBJ1-1	NA	13	16	24	NA	0	8	AGGCTGGAGTCGGCTGCTCCCTCCCAGACATCTGTGTACTTCTGTGCCAGCAGTGGGGTTCGTAGTACTGAAGCTTTCTTTGGACAA
HIP00169	HC	1	0.000184502	TGTGCCAGCAGCGTTTCGAGTTATCAGCCCCAGCATTTTGGTGAT	CASSVSSYQPQHF	TRBV5-5	TRBD2-1*02	TRBJ1-5	12	17	20	22	NA	5	2	AATGTGAACGCCTTGTTGCTGGGGGACTCGGCCCTGTATCTCTGTGCCAGCAGCGTTTCGAGTTATCAGCCCCAGCATTTTGGTGAT
HIP00169	HC	1	0.000184502	TGTGCCAGCAGCTTAGGAGGGAACACTGAAGCTTTCTTTGGACAA	CASSLGGNTEAFF	TRBV11-3	TRBD2-1*02	TRBJ1-1	NA	16	NA	20	NA	0	0	AAGATCCAGCCTGCAGAGCTTGGGGACTCGGCCGTGTATCTCTGTGCCAGCAGCTTAGGAGGGAACACTGAAGCTTTCTTTGGACAA
HIP00169	HC	1	0.000184502	TGTGCCAGCAGTTTGACAGAATACACTGAAGCTTTCTTTGGACAA	CASSLTEYTEAFF	TRBV6-1	TRBD1-1*01	TRBJ1-1	13	14	19	22	NA	1	3	GGGTTGGAGTCGGCTGCTCCCTCCCAAACATCTGTGTACTTCTGTGCCAGCAGTTTGACAGAATACACTGAAGCTTTCTTTGGACAA
HIP00169	HC	1	0.000184502	TGTGCCAGCAGGAGGGATCCGCTCCTTAATGAAAAACTGTTTTTTGGCAGT	CASRRDPLLNEKLFF	TRBV6-1	TRBD2-1*02	TRBJ1-4	NA	11	16	26	NA	0	10	GAGTCGGCTGCTCCCTCCCAGACATCTGTGTACTTCTGTGCCAGCAGGAGGGATCCGCTCCTTAATGAAAAACTGTTTTTTGGCAGT
HIP00169	HC	1	0.000184502	TGTGCCAGCATCCCCCTCCGGGACATGAACACTGAAGCTTTCTTTGGACAA	CASIPLRDMNTEAFF	TRBV6-1	TRBD1-1*01	TRBJ1-1	10	19	NA	25	NA	9	0	GAGTCGGCTGCTCCCTCCCAAACATCTGTGTACTTCTGTGCCAGCATCCCCCTCCGGGACATGAACACTGAAGCTTTCTTTGGACAA
HIP00169	HC	1	0.000184502	TGTGCCAGCAGCCAAAGAAGGACGTTACTGTCTGGAAACACCATATATTTTGGAGAG	CASSQRRTLLSGNTIYF	TRBV3-1	NA	TRBJ1-3	15	19	23	30	NA	4	7	CTGGAGCTTGGTGACTCTGCTGTGTATTTCTGTGCCAGCAGCCAAAGAAGGACGTTACTGTCTGGAAACACCATATATTTTGGAGAG
HIP00169	HC	1	0.000184502	TGCGCCAGCAGCCAAGATGGGCCGGGCCGCGATAGAGGCGTCCTGACTTTCGGGGCC	CASSQDGPGRDRGVLTF	TRBV4-3	NA	TRBJ2-6	17	18	22	38	NA	1	16	CTGCAGCCAGAAGACTCGGCCCTGTATCTCTGCGCCAGCAGCCAAGATGGGCCGGGCCGCGATAGAGGCGTCCTGACTTTCGGGGCC
HIP00169	HC	1	0.000184502	TGTGCCAGCAGGACAGGGGGCACTGAAGCTTTCTTTGGACAA	CASRTGGTEAFF	TRBV6-6	TRBD1-1*01	TRBJ1-1	NA	11	NA	20	NA	0	0	CTCAGGCTGGAGTTGGCTGCTCCCTCCCAGACATCTGTGTACTTCTGTGCCAGCAGGACAGGGGGCACTGAAGCTTTCTTTGGACAA
HIP00169	HC	1	0.000184502	TGTGCCATCAGGACAGGGGGCACTGAAGCTTTCTTTGGACAA	CAIRTGGTEAFF	TRBV10-3	TRBD1-1*01	TRBJ1-1	NA	11	NA	20	NA	0	0	CTCACTCTGGAGTCCGCTACCAGCTCCCAGACATCTGTGTACTTCTGTGCCATCAGGACAGGGGGCACTGAAGCTTTCTTTGGACAA
HIP00169	HC	1	0.000184502	TGCGCCAGCAGCCAACGTCTGGTGATCACTGAAGCTTTCTTTGGACAA	CASSQRLVITEAFF	TRBV4-3	NA	TRBJ1-1	15	20	22	26	NA	5	4	CTACACACCCTGCAGCCAGAAGACTCGGCCCTGTATCTCTGCGCCAGCAGCCAACGTCTGGTGATCACTGAAGCTTTCTTTGGACAA
HIP00169	HC	1	0.000184502	TGTGCCAGCAGTGAAAACCCCGTCTTGAACACTGAAGCTTTCTTTGGACAA	CASSENPVLNTEAFF	TRBV2-1	NA	TRBJ1-1	15	16	18	25	NA	1	7	CGGTCCACAAAGCTGGAGGACTCAGCCATGTACTTCTGTGCCAGCAGTGAAAACCCCGTCTTGAACACTGAAGCTTTCTTTGGACAA
HIP00169	HC	1	0.000184502	TGTGCCAGCAGTTTCGTTCGCGGGGCACTAGCGGGGGTGCATAGCACAGATACGCAGTATTTTGGCCCA	CASSFVRGALAGVHSTDTQYF	TRBV6-1	TRBD2-1*01	TRBJ2-3	13	26	37	42	NA	13	5	CAAACATCTGTGTACTTCTGTGCCAGCAGTTTCGTTCGCGGGGCACTAGCGGGGGTGCATAGCACAGATACGCAGTATTTTGGCCCA
HIP00169	HC	1	0.000184502	TGTGCCAGCAGTGAATCTCCTAATGAAAAACTGTTTTTTGGCAGT	CASSESPNEKLFF	TRBV6-1	TRBD2-1	TRBJ1-4	15	16	18	19	NA	1	1	AGGCTGGAGTCGGCTGCTCCCTCCCAGACATCTGTGTACTTCTGTGCCAGCAGTGAATCTCCTAATGAAAAACTGTTTTTTGGCAGT
HIP00169	HC	1	0.000184502	TGTGCCAGCAACCTACAGGGTCTTGGTCAGCCCCAGCATTTTGGTGAT	CASNLQGLGQPQHF	TRBV6-1	TRBD1-1*01	TRBJ1-5	10	14	20	26	NA	4	6	TTGGAGTCGGCTGCTCCCTCCCAAACATCTGTGTACTTCTGTGCCAGCAACCTACAGGGTCTTGGTCAGCCCCAGCATTTTGGTGAT
HIP00169	HC	1	0.000184502	TGTGCCACCAGGTACGGCTCGAACACTGAAGCTTTCTTTGGACAA	CATRYGSNTEAFF	TRBV24-1	NA	TRBJ1-1	11	15	18	20	NA	4	2	TCCCTAGAGTCTGCCATCCCCAACCAGACAGCTCTTTACTTCTGTGCCACCAGGTACGGCTCGAACACTGAAGCTTTCTTTGGACAA
HIP00169	HC	1	0.000184502	TGTGCCAGCACTAGGAGGGGGAATCAGCCCCAGCATTTTGGTGAT	CASTRRGNQPQHF	TRBV6-1	NA	TRBJ1-5	10	15	NA	21	NA	5	0	GGGTTGGAGTCGGCTGCTCCCTCCCAAACATCTGTGTACTTCTGTGCCAGCACTAGGAGGGGGAATCAGCCCCAGCATTTTGGTGAT
HIP00169	HC	1	0.000184502	TGTGCCAGCACCGAGTGGAGGGATCAGCCCCAGCATTTTGGTGAT	CASTEWRDQPQHF	TRBV6-1	TRBD2-1*02	TRBJ1-5	10	16	NA	22	NA	6	0	GGGTTGGAGTCGGCTGCTCCCTCCCAAACATCTGTGTACTTCTGTGCCAGCACCGAGTGGAGGGATCAGCCCCAGCATTTTGGTGAT
HIP00169	HC	1	0.000184502	TGTGCCAGCAGTTCCCAACGGACTATCTCGTCCTACAATGAGCAGTTCTTCGGGCCA	CASSSQRTISSYNEQFF	TRBV6-1	TRBD2-1	TRBJ2-1	13	19	25	30	NA	6	5	GCTGCTCCCTCCCAAACATCTGTGTACTTCTGTGCCAGCAGTTCCCAACGGACTATCTCGTCCTACAATGAGCAGTTCTTCGGGCCA
HIP00169	HC	1	0.000184502	TGCGCCAGCAGCCAAGATACTATCGACGAGCAGTTCTTCGGGCCA	CASSQDTIDEQFF	TRBV4-3	TRBD2-1	TRBJ2-1	17	18	22	27	NA	1	5	CACCTACACACCCTGCAGCCAGAAGACTCGGCCCTGTATCTCTGCGCCAGCAGCCAAGATACTATCGACGAGCAGTTCTTCGGGCCA
HIP00169	HC	1	0.000184502	TGTGCCAGCAGCCGCTACTTAGGGCTGATGAACACTGAAGCTTTCTTTGGACAA	CASSRYLGLMNTEAFF	TRBV4-2	NA	TRBJ1-1	13	20	24	28	NA	7	4	ACCCTGCAGCCAGAAGACTCGGCCCTGTATCTCTGTGCCAGCAGCCGCTACTTAGGGCTGATGAACACTGAAGCTTTCTTTGGACAA
HIP00169	HC	1	0.000184502	TGTGCCAGCAGTTACCCGGGACAGGGGGGGCGAGCTTTCTTTGGACAA	CASSYPGQGGRAFF	TRBV6-1	TRBD1-1*01	TRBJ1-1	15	17	28	32	NA	2	4	TTGGAGTCGGCTGCTCCCTCCCAAACATCTGTGTACTTCTGTGCCAGCAGTTACCCGGGACAGGGGGGGCGAGCTTTCTTTGGACAA
HIP00169	HC	1	0.000184502	TGTGCCAGCAGTCGCGGAGGGGAATACGCTGAAGCTTTCTTTGGACAA	CASSRGGEYAEAFF	TRBV6-1	TRBD2-1*02	TRBJ1-1	12	15	21	28	NA	3	7	TTGGAGTCGGCTGCTCCCTCCCAAACATCTGTGTACTTCTGTGCCAGCAGTCGCGGAGGGGAATACGCTGAAGCTTTCTTTGGACAA
HIP00169	HC	1	0.000184502	TGTGCCAGCAGCCCCGGGACAGGGGGTCTGGACACTGAAGCTTTCTTTGGACAA	CASSPGTGGLDTEAFF	TRBV6-1	TRBD1-1*01	TRBJ1-1	11	15	26	31	NA	4	5	TCGGCTGCTCCCTCCCAGACATCTGTGTACTTCTGTGCCAGCAGCCCCGGGACAGGGGGTCTGGACACTGAAGCTTTCTTTGGACAA
HIP00169	HC	1	0.000184502	TGTGCCAGTAGTATGTGGGACAGTAATAGCAATCAGCCCCAGCATTTTGGTGAT	CASSMWDSNSNQPQHF	TRBV19-1	TRBD1-1*01	TRBJ1-5	14	16	23	26	NA	2	3	TCGGCCCAAAAGAACCCGACAGCTTTCTATCTCTGTGCCAGTAGTATGTGGGACAGTAATAGCAATCAGCCCCAGCATTTTGGTGAT
HIP00169	HC	1	0.000184502	TGTGCCATCAGTGAGACTAGCGGGGGGGTGAATGAGCAGTTCTTCGGGCCA	CAISETSGGVNEQFF	TRBV10-3	TRBD2-1*01	TRBJ2-1	NA	15	28	30	NA	0	2	GAGTCCGCTACCAGCTCCCAGACATCTGTGTACTTCTGTGCCATCAGTGAGACTAGCGGGGGGGTGAATGAGCAGTTCTTCGGGCCA
HIP00169	HC	1	0.000184502	TGTGCCAGCAGACCTTGGCAGGGTTCCCCCACTGAAGCTTTCTTTGGACAA	CASRPWQGSPTEAFF	TRBV6-5	TRBD1-1*01	TRBJ1-1	11	18	23	29	NA	7	6	CTGTCGGCTGCTCCCTCCCAGACATCTGTGTACTTCTGTGCCAGCAGACCTTGGCAGGGTTCCCCCACTGAAGCTTTCTTTGGACAA
HIP00169	HC	1	0.000184502	TGCGCCAGCAGTGAGTCCAGTACCGTTCAGCCCCAGCATTTTGGTGAT	CASSESSTVQPQHF	TRBV10-2	TRBD1-1*01	TRBJ1-5	NA	17	20	26	NA	0	6	CTGGAGTCAGCTACCCGCTCCCAGACATCTGTGTATTTCTGCGCCAGCAGTGAGTCCAGTACCGTTCAGCCCCAGCATTTTGGTGAT
HIP00169	HC	1	0.000184502	TGTGCCAGCAGTTACATCCAGACCAATCAGCCCCAGCATTTTGGTGAT	CASSYIQTNQPQHF	TRBV6-5	NA	TRBJ1-5	15	20	NA	23	NA	5	0	CTGCTGTCGGCTGCTCCCTCCCAGACATCTGTGTACTTCTGTGCCAGCAGTTACATCCAGACCAATCAGCCCCAGCATTTTGGTGAT
HIP00169	HC	1	0.000184502	TGTGCCAGCAGTGAAGACACGGCTGAAGCTTTCTTTGGACAA	CASSEDTAEAFF	TRBV6-1	NA	TRBJ1-1	NA	16	19	22	NA	0	3	CTCAGGCTGGAGTCGGCTGCTCCCTCCCAGACATCTGTGTACTTCTGTGCCAGCAGTGAAGACACGGCTGAAGCTTTCTTTGGACAA
HIP00169	HC	1	0.000184502	TGTGCCAGCAGCTCACTCGGCGGAGATTTGGATGAGCAGTTCTTCGGGCCA	CASSSLGGDLDEQFF	TRBV7-9	TRBD2-1	TRBJ2-1	13	19	23	31	NA	6	8	CAGCGCACAGAGCAGGGGGACTCGGCCATGTATCTCTGTGCCAGCAGCTCACTCGGCGGAGATTTGGATGAGCAGTTCTTCGGGCCA
HIP00169	HC	1	0.000184502	TGTGCCAGCAGCAACAGGGGGCTGAACACTGAAGCTTTCTTTGGACAA	CASSNRGLNTEAFF	TRBV3-1	TRBD1-1*01	TRBJ1-1	12	13	NA	22	NA	1	0	ATCAATTCCCTGGAGCTTGGTGACTCTGCTGTGTATTTCTGTGCCAGCAGCAACAGGGGGCTGAACACTGAAGCTTTCTTTGGACAA
HIP00169	HC	1	0.000184502	TGCGCCAGCAGCCCGATGAGGGTGGATGGCGCTGAAGCTTTCTTTGGACAA	CASSPMRVDGAEAFF	TRBV5-1	TRBD2-1*02	TRBJ1-1	12	17	22	31	NA	5	9	AGCACCTTGGAGCTGGGGGACTCGGCCCTTTATCTTTGCGCCAGCAGCCCGATGAGGGTGGATGGCGCTGAAGCTTTCTTTGGACAA
HIP00169	HC	1	0.000184502	TGTGCCAGCAGTTACGGACAGACCAATTCACCCCTCCACTTTGGGAAC	CASSYGQTNSPLHF	TRBV6-1	TRBD1-1*01	TRBJ1-6	NA	15	21	24	NA	0	3	TTGGAGTCGGCTGCTCCCTCCCAAACATCTGTGTACTTCTGTGCCAGCAGTTACGGACAGACCAATTCACCCCTCCACTTTGGGAAC
HIP00169	HC	1	0.000184502	TGTGCCAGCAGTTACTCGAGTGGCCGACTGAACACTGAAGCTTTCTTTGGACAA	CASSYSSGRLNTEAFF	TRBV6-5	NA	TRBJ1-1	17	25	NA	28	NA	8	0	TCGGCTGCTCCCTCCCAGACATCTGTGTACTTCTGTGCCAGCAGTTACTCGAGTGGCCGACTGAACACTGAAGCTTTCTTTGGACAA
HIP00169	HC	1	0.000184502	TGTGCCACCAGTGATTTGTGGGGAAACACCATATATTTTGGAGAG	CATSDLWGNTIYF	TRBV24-1	NA	TRBJ1-3	18	19	NA	21	NA	1	0	TCCCTAGAGTCTGCCATCCCCAACCAGACAGCTCTTTACTTCTGTGCCACCAGTGATTTGTGGGGAAACACCATATATTTTGGAGAG
HIP00169	HC	1	0.000184502	TGCGCCAGCAGGTTTGAGGGGGCTAGGACTGAAGCTTTCTTTGGACAA	CASRFEGARTEAFF	TRBV5-1	TRBD1-1*01	TRBJ1-1	11	16	23	27	NA	5	4	GTGAGCACCTTGGAGCTGGGGGACTCGGCCCTTTATCTTTGCGCCAGCAGGTTTGAGGGGGCTAGGACTGAAGCTTTCTTTGGACAA
HIP00169	HC	1	0.000184502	TGTGCCAGCAGTTATAGGGCACAAGAGACCCAGTATTTCGGGCCA	CASSYRAQETQYF	TRBV6-1	NA	TRBJ2-1	14	15	19	36	NA	1	17	GGGTTGGAGTCGGCTGCTCCCTCCCAAACATCTGTGTACTTCTGTGCCAGCAGTTATAGGGCACAAGAGACCCAGTATTTCGGGCCA
HIP00169	HC	1	0.000184502	TGTGCCAGCAGTTACTCGCGGGAGTTGGGGTCCGGAAACACCATATATTTTGGAGAG	CASSYSRELGSGNTIYF	TRBV6-1	TRBD2-1*02	TRBJ1-3	NA	17	24	33	NA	0	9	GCTGCTCCCTCCCAGACATCTGTGTACTTCTGTGCCAGCAGTTACTCGCGGGAGTTGGGGTCCGGAAACACCATATATTTTGGAGAG
HIP00169	HC	1	0.000184502	TGTGCCAGCAGTTACTCGAAGGGTATAGGGGTTCTGGGGGAAGCTTTCTTTGGACAA	CASSYSKGIGVLGEAFF	TRBV6-1	TRBD1-1*01	TRBJ1-1	17	26	31	39	NA	9	8	GCTGCTCCCTCCCAGACATCTGTGTACTTCTGTGCCAGCAGTTACTCGAAGGGTATAGGGGTTCTGGGGGAAGCTTTCTTTGGACAA
HIP00169	HC	1	0.000184502	TGTGCCAGCAGTGGCCCCGACAGGGGCCTGACTGAAGCTTTCTTTGGACAA	CASSGPDRGLTEAFF	TRBV6-1	TRBD1-1*01	TRBJ1-1	13	18	26	30	NA	5	4	GAGTCGGCTGCTCCCTCCCAGACATCTGTGTACTTCTGTGCCAGCAGTGGCCCCGACAGGGGCCTGACTGAAGCTTTCTTTGGACAA
HIP00169	HC	1	0.000184502	TGTGCCAGCAGTGATGACAATCAGCCCCAGCATTTTGGTGAT	CASSDDNQPQHF	TRBV6-4	NA	TRBJ1-5	14	15	NA	17	NA	1	0	CTCACGTTGGCGTCTGCTGTACCCTCTCAGACATCTGTGTACTTCTGTGCCAGCAGTGATGACAATCAGCCCCAGCATTTTGGTGAT
HIP00169	HC	1	0.000184502	TGTGCCAGCAGTGACCTCCTCCGGGGGGACAATGAGCAGTTCTTCGGGCCA	CASSDLLRGDNEQFF	TRBV2-1	TRBD2-1*01	TRBJ2-1	14	21	NA	28	NA	7	0	CGGTCCACAAAGCTGGAGGACTCAGCCATGTACTTCTGTGCCAGCAGTGACCTCCTCCGGGGGGACAATGAGCAGTTCTTCGGGCCA
HIP00169	HC	1	0.000184502	TGTGCCAGCAGTCGGCTAACCGAAGGGGTTGAAAAACTGTTTTTTGGCAGT	CASSRLTEGVEKLFF	TRBV2-1	TRBD1-1*01	TRBJ1-4	12	23	28	29	NA	11	1	CGGTCCACAAAGCTGGAGGACTCAGCCATGTACTTCTGTGCCAGCAGTCGGCTAACCGAAGGGGTTGAAAAACTGTTTTTTGGCAGT
HIP00169	HC	1	0.000184502	TGTGCCAGCATGGCCCCAGATACGCAGTATTTTGGCCCA	CASMAPDTQYF	TRBV6-4	TRBD1-1*01	TRBJ2-3	10	11	14	16	NA	1	2	CCCCTCACGTTGGCGTCTGCTGTACCCTCTCAGACATCTGTGTACTTCTGTGCCAGCATGGCCCCAGATACGCAGTATTTTGGCCCA
HIP00169	HC	1	0.000184502	TGTGCCAGCAGCTTAGGGACAGCCTATAATTCACCCCTCCACTTTGGGAAC	CASSLGTAYNSPLHF	TRBV7-2	TRBD1-1*01	TRBJ1-6	NA	16	NA	22	NA	0	0	CAGCGCACACAGCAGGAGGACTCGGCCGTGTATCTCTGTGCCAGCAGCTTAGGGACAGCCTATAATTCACCCCTCCACTTTGGGAAC
HIP00169	HC	1	0.000184502	TGCGCCAGCAGCCAAACGGGGACGTGGGTCGCTGAAGCTTTCTTTGGACAA	CASSQTGTWVAEAFF	TRBV4-1	NA	TRBJ1-1	15	18	23	31	NA	3	8	CACGCCCTGCAGCCAGAAGACTCAGCCCTGTATCTCTGCGCCAGCAGCCAAACGGGGACGTGGGTCGCTGAAGCTTTCTTTGGACAA
HIP00169	HC	1	0.000184502	TGTGCCAGCAGTCCCGGGTCCACCGGGGAGCTGTTTTTTGGAGAA	CASSPGSTGELFF	TRBV27-1	TRBD2-1	TRBJ2-2	12	14	18	20	NA	2	2	ATCCTGGAGTCGCCCAGCCCCAACCAGACCTCTCTGTACTTCTGTGCCAGCAGTCCCGGGTCCACCGGGGAGCTGTTTTTTGGAGAA
HIP00169	HC	1	0.000184502	TGTGCCAGCAGCTTGAACAACAGGGGAGGTGGGGCCAACGTCCTGACTTTCGGGGCC	CASSLNNRGGGANVLTF	TRBV5-6	TRBD1-1*01	TRBJ2-6	15	19	26	29	NA	4	3	TTGTTGCTGGGGGACTCGGCCCTCTATCTCTGTGCCAGCAGCTTGAACAACAGGGGAGGTGGGGCCAACGTCCTGACTTTCGGGGCC
HIP00169	HC	1	0.000184502	TGTGCCACCATCACAGGCGCCGAGAACACTGAAGCTTTCTTTGGACAA	CATITGAENTEAFF	TRBV6-1	TRBD1-1*01	TRBJ1-1	7	12	17	23	NA	5	6	TTGGAGTCGGCTGCTCCCTCCCAAACATCTGTGTACTTCTGTGCCACCATCACAGGCGCCGAGAACACTGAAGCTTTCTTTGGACAA
HIP00169	HC	1	0.000184502	TGTGCCAGTCGTAACCCGGGGAATAATCAGCCCCAGCATTTTGGTGAT	CASRNPGNNQPQHF	TRBV19-1	TRBD2-1*01	TRBJ1-5	13	16	21	24	NA	3	3	GTGACATCGGCCCAAAAGAACCCGACAGCTTTCTATCTCTGTGCCAGTCGTAACCCGGGGAATAATCAGCCCCAGCATTTTGGTGAT
HIP00169	HC	1	0.000184502	TGTGCCAGCAGCACGGCCGGGGCCTCCTACGAGCAGTACTTCGGGCCG	CASSTAGASYEQYF	TRBV5-6	NA	TRBJ2-7	12	18	NA	23	NA	6	0	GTGAACGCCTTGTTGCTGGGGGACTCGGCCCTCTATCTCTGTGCCAGCAGCACGGCCGGGGCCTCCTACGAGCAGTACTTCGGGCCG
HIP00169	HC	1	0.000184502	TGCGCCAGCAGCCTAACCCCGGGAGAGGGCACCGGGGAGCTGTTTTTTGGAGAA	CASSLTPGEGTGELFF	TRBV4-1	TRBD2-1*02	TRBJ2-2	13	19	25	29	NA	6	4	GCCCTGCAGCCAGAAGACTCAGCCCTGTATCTCTGCGCCAGCAGCCTAACCCCGGGAGAGGGCACCGGGGAGCTGTTTTTTGGAGAA
HIP00169	HC	1	0.000184502	TGTGCCAGCAGTCACCGGGACTCCCTTTACACTGAAGCTTTCTTTGGACAA	CASSHRDSLYTEAFF	TRBV6-1	TRBD2-1	TRBJ1-1	12	16	22	28	NA	4	6	GAGTCGGCTGCTCCCTCCCAAACATCTGTGTACTTCTGTGCCAGCAGTCACCGGGACTCCCTTTACACTGAAGCTTTCTTTGGACAA
HIP00169	HC	1	0.000184502	TGTGCCACCAGTGATTTCGGCGAAAAACTGTTTTTTGGCAGT	CATSDFGEKLFF	TRBV24-1	NA	TRBJ1-4	17	18	NA	21	NA	1	0	CTGTCCCTAGAGTCTGCCATCCCCAACCAGACAGCTCTTTACTTCTGTGCCACCAGTGATTTCGGCGAAAAACTGTTTTTTGGCAGT
HIP00169	HC	1	0.000184502	TGTGCCAGCAGCGACCCCTCGGGTGAGCAGTTCTTCGGGCCA	CASSDPSGEQFF	TRBV6-1	TRBD2-1	TRBJ2-1	11	19	NA	23	NA	8	0	CTGGGGTTGGAGTCGGCTGCTCCCTCCCAAACATCTGTGTACTTCTGTGCCAGCAGCGACCCCTCGGGTGAGCAGTTCTTCGGGCCA
HIP00169	HC	1	0.000184502	TGTGCCAGCAGTGAATCGACAGGGGGTGAAAAACTGTTTTTTGGCAGT	CASSESTGGEKLFF	TRBV6-1	TRBD1-1*01	TRBJ1-4	15	17	NA	26	NA	2	0	CTGGAGTCGGCTGCTCCCTCCCAGACATCTGTGTACTTCTGTGCCAGCAGTGAATCGACAGGGGGTGAAAAACTGTTTTTTGGCAGT
HIP00169	HC	1	0.000184502	TGTGCCAGCAGGGGGACAATTTTAAACACTGAAGCTTTCTTTGGACAA	CASRGTILNTEAFF	TRBV6-5	TRBD1-1*01	TRBJ1-1	11	12	18	24	NA	1	6	CTGCTGTCGGCTGCTCCCTCCCAGACATCTGTGTACTTCTGTGCCAGCAGGGGGACAATTTTAAACACTGAAGCTTTCTTTGGACAA
HIP00169	HC	1	0.000184502	TGTGCCTGGAGGACACCCGGACCTGAAGCTTTCTTTGGACAA	CAWRTPGPEAFF	TRBV30-1	NA	TRBJ1-1	11	18	NA	22	NA	7	0	CTGAGTTCTAAGAAGCTCCTTCTCAGTGACTCTGGCTTCTATCTCTGTGCCTGGAGGACACCCGGACCTGAAGCTTTCTTTGGACAA
HIP00169	HC	1	0.000184502	TGTGCCAGCAGTTCCGACAGGGAATACAATCAGCCCCAGCATTTTGGTGAT	CASSSDREYNQPQHF	TRBV7-9	TRBD1-1*01	TRBJ1-5	11	15	22	26	NA	4	4	CAGCGCACAGAGCAGGGGGACTCGGCCATGTATCTCTGTGCCAGCAGTTCCGACAGGGAATACAATCAGCCCCAGCATTTTGGTGAT
HIP00169	HC	1	0.000184502	TGTGCCAGCAGCTATCGACAGGGTAATGAAAAACTGTTTTTTGGCAGT	CASSYRQGNEKLFF	TRBV3-1	TRBD1-1*01	TRBJ1-4	12	16	NA	23	NA	4	0	ATCAATTCCCTGGAGCTTGGTGACTCTGCTGTGTATTTCTGTGCCAGCAGCTATCGACAGGGTAATGAAAAACTGTTTTTTGGCAGT
HIP00169	HC	1	0.000184502	TGTGCCAGCAGTTGGGACAGGGGGCGCGAGCAGTACTTCGGGCCG	CASSWDRGREQYF	TRBV6-5	TRBD1-1*01	TRBJ2-7	NA	13	25	26	NA	0	1	AGGCTGCTGTCGGCTGCTCCCTCCCAGACATCTGTGTACTTCTGTGCCAGCAGTTGGGACAGGGGGCGCGAGCAGTACTTCGGGCCG
HIP00169	HC	1	0.000184502	TGTGCCAGCCATCGACAAACTCAGGAAAAACTGTTTTTTGGCAGT	CASHRQTQEKLFF	TRBV2-1	TRBD1-1*01	TRBJ1-4	9	13	17	24	NA	4	7	AAGATCCGGTCCACAAAGCTGGAGGACTCAGCCATGTACTTCTGTGCCAGCCATCGACAAACTCAGGAAAAACTGTTTTTTGGCAGT
HIP00169	HC	1	0.000184502	TGTGCCAGCAGTTACTCAGACAGGGGATCCGGAAACACCATATATTTTGGAGAG	CASSYSDRGSGNTIYF	TRBV6-6	TRBD1-1*01	TRBJ1-3	17	18	26	30	NA	1	4	TTGGCTGCTCCCTCCCAGACATCTGTGTACTTCTGTGCCAGCAGTTACTCAGACAGGGGATCCGGAAACACCATATATTTTGGAGAG
HIP00169	HC	1	0.000184502	TGTGCCAGCAGGATCTCTGAGAACACTGAAGCTTTCTTTGGACAA	CASRISENTEAFF	TRBV6-1	NA	TRBJ1-1	NA	11	13	20	NA	0	7	GGGTTGGAGTCGGCTGCTCCCTCCCAAACATCTGTGTACTTCTGTGCCAGCAGGATCTCTGAGAACACTGAAGCTTTCTTTGGACAA
HIP00169	HC	1	0.000184502	TGTGCCAGCAGAGGACAGGCGAACACTGAAGCTTTCTTTGGACAA	CASRGQANTEAFF	TRBV6-1	TRBD1-1*01	TRBJ1-1	11	12	19	20	NA	1	1	GGGTTGGAGTCGGCTGCTCCCTCCCAAACATCTGTGTACTTCTGTGCCAGCAGAGGACAGGCGAACACTGAAGCTTTCTTTGGACAA
HIP00169	HC	1	0.000184502	TGTGCCAGCAGTCAATGGACTAGCGGGGGATTTACAGATACGCAGTATTTTGGCCCA	CASSQWTSGGFTDTQYF	TRBV6-1	TRBD2-1*01	TRBJ2-3	12	16	29	33	NA	4	4	GCTGCTCCCTCCCAGACATCTGTGTACTTCTGTGCCAGCAGTCAATGGACTAGCGGGGGATTTACAGATACGCAGTATTTTGGCCCA
HIP00169	HC	1	0.000184502	TGTGCCAGCAGCTTAGATCCCCATTCCGGGCAGGGGACAATCCTCTCTGGGGCCAACGTCCTGACTTTCGGGGCC	CASSLDPHSGQGTILSGANVLTF	TRBV11-1	TRBD1-1*01	TRBJ2-6	17	33	39	44	NA	16	5	GCCGTGTATCTCTGTGCCAGCAGCTTAGATCCCCATTCCGGGCAGGGGACAATCCTCTCTGGGGCCAACGTCCTGACTTTCGGGGCC
HIP00169	HC	1	0.000184502	TGTGCCAGCAGTTATTTCACTTACGGGTACACTGAAGCTTTCTTTGGACAA	CASSYFTYGYTEAFF	TRBV6-1	TRBD2-1	TRBJ1-1	14	23	27	28	NA	9	1	GAGTCGGCTGCTCCCTCCCAAACATCTGTGTACTTCTGTGCCAGCAGTTATTTCACTTACGGGTACACTGAAGCTTTCTTTGGACAA
HIP00169	HC	1	0.000184502	TGTGCCAGCACCTACAAGACTAGCGGTCTCAATGAGCAGTTCTTCGGGCCA	CASTYKTSGLNEQFF	TRBV6-1	TRBD2-1	TRBJ2-1	10	17	26	29	NA	7	3	GAGTCGGCTGCTCCCTCCCAAACATCTGTGTACTTCTGTGCCAGCACCTACAAGACTAGCGGTCTCAATGAGCAGTTCTTCGGGCCA
HIP00169	HC	1	0.000184502	TGTGCCAGCAGCGCCAATGGATTGTGGGCCAGGGCGACGGGTGGCACTGAAGCTTTCTTTGGACAA	CASSANGLWARATGGTEAFF	TRBV2-1	TRBD1-1*01	TRBJ1-1	11	29	34	44	NA	18	10	GAGGACTCAGCCATGTACTTCTGTGCCAGCAGCGCCAATGGATTGTGGGCCAGGGCGACGGGTGGCACTGAAGCTTTCTTTGGACAA
HIP00169	HC	1	0.000184502	TGTGCCACCCAAAGCGGAGGCGAGCAGTTCTTCGGGCCA	CATQSGGEQFF	TRBV6-1	TRBD2-1	TRBJ2-1	7	12	17	21	NA	5	4	CTGCTGGGGTTGGAGTCGGCTGCTCCCTCCCAAACATCTGTGTACTTCTGTGCCACCCAAAGCGGAGGCGAGCAGTTCTTCGGGCCA
HIP00169	HC	1	0.000184502	TGTGCCAGCGCCCGAACGGGACGGGAAGCTTTCTTTGGACAA	CASARTGREAFF	TRBV5-6	NA	TRBJ1-1	9	17	22	24	NA	8	2	CTGAATGTGAACGCCTTGTTGCTGGGGGACTCGGCCCTCTATCTCTGTGCCAGCGCCCGAACGGGACGGGAAGCTTTCTTTGGACAA
HIP00169	HC	1	0.000184502	TGTGCCAGCAGCTTGGCGAGGGGCACTGAAGCTTTCTTTGGACAA	CASSLARGTEAFF	TRBV5-6	NA	TRBJ1-1	16	18	NA	23	NA	2	0	AATGTGAACGCCTTGTTGCTGGGGGACTCGGCCCTCTATCTCTGTGCCAGCAGCTTGGCGAGGGGCACTGAAGCTTTCTTTGGACAA
HIP00169	HC	1	0.000184502	TGTGCCAGCGGTTCCTTCTCTGGAAACACCATATATTTTGGAGAG	CASGSFSGNTIYF	TRBV6-1	TRBD2-1	TRBJ1-3	13	14	16	17	NA	1	1	GGGTTGGAGTCGGCTGCTCCCTCCCAAACATCTGTGTACTTCTGTGCCAGCGGTTCCTTCTCTGGAAACACCATATATTTTGGAGAG
HIP00169	HC	1	0.000184502	TGTGCCAGTACCCGGGGAACAGGAGGGCCCCTGAACACTGAAGCTTTCTTTGGACAA	CASTRGTGGPLNTEAFF	TRBV6-1	TRBD2-1*02	TRBJ1-1	8	21	27	31	NA	13	4	GCTGCTCCCTCCCAGACATCTGTGTACTTCTGTGCCAGTACCCGGGGAACAGGAGGGCCCCTGAACACTGAAGCTTTCTTTGGACAA
HIP00169	HC	1	0.000184502	TGTGCCAGCGGGCAGGGACGAAATGGGGCCAACGTCCTGACTTTCGGGGCC	CASGQGRNGANVLTF	TRBV6-1	NA	TRBJ2-6	9	14	19	23	NA	5	4	GAGTCGGCTGCTCCCTCCCAGACATCTGTGTACTTCTGTGCCAGCGGGCAGGGACGAAATGGGGCCAACGTCCTGACTTTCGGGGCC
HIP00169	HC	1	0.000184502	TGTGCCACCAGTCGCCTGAACACTGAAGCTTTCTTTGGACAA	CATSRLNTEAFF	TRBV6-6	NA	TRBJ1-1	12	13	15	16	NA	1	1	CTCAGGCTGGAGTTGGCTGCTCCCTCCCAGACATCTGTGTACTTCTGTGCCACCAGTCGCCTGAACACTGAAGCTTTCTTTGGACAA
HIP00169	HC	1	0.000184502	TGCGCCAGCAGCCGAGAAGACAGGAACTATGGCTACACCTTCGGTTCG	CASSREDRNYGYTF	TRBV4-1	TRBD1-1*01	TRBJ1-2	17	18	NA	24	NA	1	0	CTACACGCCCTGCAGCCAGAAGACTCAGCCCTGTATCTCTGCGCCAGCAGCCGAGAAGACAGGAACTATGGCTACACCTTCGGTTCG
HIP00169	HC	1	0.000184502	TGCAGTGCTAGGGAGGACAGAGACTACGAGCAGTACTTCGGGCCG	CSAREDRDYEQYF	TRBV20-1	TRBD1-1*01	TRBJ2-7	11	14	20	23	NA	3	3	ACAGTGACCAGTGCCCATCCTGAAGACAGCAGCTTCTACATCTGCAGTGCTAGGGAGGACAGAGACTACGAGCAGTACTTCGGGCCG
HIP00169	HC	1	0.000184502	TGTGCCAGCAGCTCACAATGGAACTCCTATAATTCACCCCTCCACTTTGGGAAC	CASSSQWNSYNSPLHF	TRBV6-1	NA	TRBJ1-6	11	19	22	23	NA	8	1	TCGGCTGCTCCCTCCCAAACATCTGTGTACTTCTGTGCCAGCAGCTCACAATGGAACTCCTATAATTCACCCCTCCACTTTGGGAAC
HIP00169	HC	1	0.000184502	TGCGCCAGCAGTAAACGGACTAGCGGGGGTTACAATGAGCAGTTCTTCGGGCCA	CASSKRTSGGYNEQFF	TRBV10-2	TRBD2-1*01	TRBJ2-1	12	16	29	30	NA	4	1	TCAGCTACCCGCTCCCAGACATCTGTGTATTTCTGCGCCAGCAGTAAACGGACTAGCGGGGGTTACAATGAGCAGTTCTTCGGGCCA
HIP00169	HC	1	0.000184502	TGTGCCAGCAGTTTTGCTAGCGGGGGGCTAATCTACAATGAGCAGTTCTTCGGGCCA	CASSFASGGLIYNEQFF	TRBV6-1	TRBD2-1*01	TRBJ2-1	13	16	27	32	NA	3	5	GCTGCTCCCTCCCAGACATCTGTGTACTTCTGTGCCAGCAGTTTTGCTAGCGGGGGGCTAATCTACAATGAGCAGTTCTTCGGGCCA
HIP00169	HC	1	0.000184502	TGTGCCAGCAGCAGGTACAGGGGGCGGGGTACTGGGGCCAACGTCCTGACTTTCGGGGCC	CASSRYRGRGTGANVLTF	TRBV6-1	TRBD1-1*01	TRBJ2-6	11	16	25	31	NA	5	6	GCTCCCTCCCAAACATCTGTGTACTTCTGTGCCAGCAGCAGGTACAGGGGGCGGGGTACTGGGGCCAACGTCCTGACTTTCGGGGCC
HIP00169	HC	1	0.000184502	TGTGCCAGCAGTTCACTCAGACAGATGAACACTGAAGCTTTCTTTGGACAA	CASSSLRQMNTEAFF	TRBV6-1	TRBD1-1*01	TRBJ1-1	13	19	24	25	NA	6	1	GAGTCGGCTGCTCCCTCCCAAACATCTGTGTACTTCTGTGCCAGCAGTTCACTCAGACAGATGAACACTGAAGCTTTCTTTGGACAA
HIP00169	HC	1	0.000184502	TGTGCCAGCAGTCGTTCCGGGATTCGCACAGATACGCAGTATTTTGGCCCA	CASSRSGIRTDTQYF	TRBV28-1	TRBD2-1*02	TRBJ2-3	12	17	22	25	NA	5	3	GAGTCCGCCAGCACCAACCAGACATCTATGTACCTCTGTGCCAGCAGTCGTTCCGGGATTCGCACAGATACGCAGTATTTTGGCCCA
HIP00169	HC	1	0.000184502	TGTGCCAGCAGGCCAACAGGGGCTAGCAATCAGCCCCAGCATTTTGGTGAT	CASRPTGASNQPQHF	TRBV6-5	TRBD1-1*01	TRBJ1-5	11	15	22	23	NA	4	1	CTGTCGGCTGCTCCCTCCCAGACATCTGTGTACTTCTGTGCCAGCAGGCCAACAGGGGCTAGCAATCAGCCCCAGCATTTTGGTGAT
HIP00169	HC	1	0.000184502	TGTGCCAGCAGTTTGCTTGGTACTGAAGCTTTCTTTGGACAA	CASSLLGTEAFF	TRBV6-1	NA	TRBJ1-1	13	18	20	21	NA	5	1	CTGGGGTTGGAGTCGGCTGCTCCCTCCCAAACATCTGTGTACTTCTGTGCCAGCAGTTTGCTTGGTACTGAAGCTTTCTTTGGACAA
HIP00169	HC	1	0.000184502	TGTGCCAGCAGTTACGTAGGTCGGGATCAGCCCCAGCATTTTGGTGAT	CASSYVGRDQPQHF	TRBV6-6	TRBD2-1	TRBJ1-5	15	21	NA	25	NA	6	0	CTGGAGTTGGCTGCTCCCTCCCAGACATCTGTGTACTTCTGTGCCAGCAGTTACGTAGGTCGGGATCAGCCCCAGCATTTTGGTGAT
HIP00169	HC	1	0.000184502	TGTGCCAGCAGTGGTGTTTCGGGAGACACTGAAGCTTTCTTTGGACAA	CASSGVSGDTEAFF	TRBV6-1	TRBD2-1*02	TRBJ1-1	13	19	NA	25	NA	6	0	CTGGAGTCGGCTGCTCCCTCCCAGACATCTGTGTACTTCTGTGCCAGCAGTGGTGTTTCGGGAGACACTGAAGCTTTCTTTGGACAA
HIP00169	HC	1	0.000184502	TGTGCCAGCAGTTACACTCACGGGACCTACGAGCAGTACTTCGGGCCG	CASSYTHGTYEQYF	TRBV6-5	TRBD2-1*02	TRBJ2-7	15	20	NA	25	NA	5	0	CTGCTGTCGGCTGCTCCCTCCCAGACATCTGTGTACTTCTGTGCCAGCAGTTACACTCACGGGACCTACGAGCAGTACTTCGGGCCG
HIP00169	HC	1	0.000184502	TGTGCCACCTCAAGGTCTGGAAACACCATATATTTTGGAGAG	CATSRSGNTIYF	TRBV6-6	NA	TRBJ1-3	7	12	NA	15	NA	5	0	CTCAGGCTGGAGTTGGCTGCTCCCTCCCAGACATCTGTGTACTTCTGTGCCACCTCAAGGTCTGGAAACACCATATATTTTGGAGAG
HIP00169	HC	1	0.000184502	TGTGCCAGCACCGCAGCCCCGGATGAGCAGTTCTTCGGGCCA	CASTAAPDEQFF	TRBV6-5	NA	TRBJ2-1	10	13	16	22	NA	3	6	CTCAGGCTGCTGTCGGCTGCTCCCTCCCAGACATCTGTGTACTTCTGTGCCAGCACCGCAGCCCCGGATGAGCAGTTCTTCGGGCCA
HIP00169	HC	1	0.000184502	TGTGCCAGCAGCTTGGAGGGGGCTGGGGCCAACGTCCTGACTTTCGGGGCC	CASSLEGAGANVLTF	TRBV5-6	TRBD1-1*01	TRBJ2-6	NA	16	NA	22	NA	0	0	AACGCCTTGTTGCTGGGGGACTCGGCCCTCTATCTCTGTGCCAGCAGCTTGGAGGGGGCTGGGGCCAACGTCCTGACTTTCGGGGCC
HIP00169	HC	1	0.000184502	TGTGCCAGCGGACTAACGGGACATCGGAATGAAAAACTGTTTTTTGGCAGT	CASGLTGHRNEKLFF	TRBV5-4	NA	TRBJ1-4	9	17	23	27	NA	8	4	AACGCCTTGGAGCTGGACGACTCGGCCCTGTATCTCTGTGCCAGCGGACTAACGGGACATCGGAATGAAAAACTGTTTTTTGGCAGT
HIP00169	HC	1	0.000184502	TGTGCCAGCACCCGATCCAGTACAGGGCACGGAAACACCATATATTTTGGAGAG	CASTRSSTGHGNTIYF	TRBV6-1	TRBD1-1*01	TRBJ1-3	10	21	27	30	NA	11	3	TCGGCTGCTCCCTCCCAAACATCTGTGTACTTCTGTGCCAGCACCCGATCCAGTACAGGGCACGGAAACACCATATATTTTGGAGAG
HIP00169	HC	1	0.000184502	TGTGCCAGCAGCTTGGGGGAAGACAGAGTCAATCAGCCCCAGCATTTTGGTGAT	CASSLGEDRVNQPQHF	TRBV5-5	TRBD1-1*01	TRBJ1-5	16	21	26	29	NA	5	3	GCCTTGTTGCTGGGGGACTCGGCCCTGTATCTCTGTGCCAGCAGCTTGGGGGAAGACAGAGTCAATCAGCCCCAGCATTTTGGTGAT
HIP00169	HC	1	0.000184502	TGTGCCAGCAGCAAACGACAGGGCTGGGATCAGCCCCAGCATTTTGGTGAT	CASSKRQGWDQPQHF	TRBV6-5	TRBD1-1*01	TRBJ1-5	11	16	23	28	NA	5	5	CTGTCGGCTGCTCCCTCCCAGACATCTGTGTACTTCTGTGCCAGCAGCAAACGACAGGGCTGGGATCAGCCCCAGCATTTTGGTGAT
HIP00169	HC	1	0.000184502	TGTGCCACCAACGGGGGGCAAGACACCGGGGAGCTGTTTTTTGGAGAA	CATNGGQDTGELFF	TRBV6-1	TRBD2-1*01	TRBJ2-2	7	11	18	22	NA	4	4	CTGGAGTCGGCTGCTCCCTCCCAGACATCTGTGTACTTCTGTGCCACCAACGGGGGGCAAGACACCGGGGAGCTGTTTTTTGGAGAA
HIP00169	HC	1	0.000184502	TGTGCCAGCAGTCAAAACACTGAAGCTTTCTTTGGACAA	CASSQNTEAFF	TRBV6-1	TRBD1-1*01	TRBJ1-1	NA	12	14	15	NA	0	1	CTGCTGGGGTTGGAGTCGGCTGCTCCCTCCCAAACATCTGTGTACTTCTGTGCCAGCAGTCAAAACACTGAAGCTTTCTTTGGACAA
HIP00169	HC	1	0.000184502	TGTGCCAGGGCCTTAGAGGTGGAGACCCAGTACTTCGGGCCA	CARALEVETQYF	TRBV5-6	TRBD2-1*02	TRBJ2-5	8	15	19	21	NA	7	2	CTGAATGTGAACGCCTTGTTGCTGGGGGACTCGGCCCTCTATCTCTGTGCCAGGGCCTTAGAGGTGGAGACCCAGTACTTCGGGCCA
HIP00169	HC	1	0.000184502	TGCGCCAGCAGCCAAGATATCAAGCAGCCCCAGCATTTTGGTGAT	CASSQDIKQPQHF	TRBV4-3	NA	TRBJ1-5	17	20	22	24	NA	3	2	CACCTACACACCCTGCAGCCAGAAGACTCGGCCCTGTATCTCTGCGCCAGCAGCCAAGATATCAAGCAGCCCCAGCATTTTGGTGAT
HIP00169	HC	1	0.000184502	TGTGCCTGGACAGGTCATAGCAATCAGCCCCAGCATTTTGGTGAT	CAWTGHSNQPQHF	TRBV30-1	TRBD1-1*01	TRBJ1-5	NA	10	14	17	NA	0	3	AGTTCTAAGAAGCTCCTTCTCAGTGACTCTGGCTTCTATCTCTGTGCCTGGACAGGTCATAGCAATCAGCCCCAGCATTTTGGTGAT
HIP00169	HC	1	0.000184502	TGTGCCAGCACTCGCGAAGCACAGGGTGAAGCTTTCTTTGGACAA	CASTREAQGEAFF	TRBV6-1	TRBD1-1*01	TRBJ1-1	10	20	NA	26	NA	10	0	GGGTTGGAGTCGGCTGCTCCCTCCCAAACATCTGTGTACTTCTGTGCCAGCACTCGCGAAGCACAGGGTGAAGCTTTCTTTGGACAA
HIP00169	HC	1	0.000184502	TGTGCCAGCAGTTACTCGAAGGGTTGGAGCGGGGGCACTGAAGCTTTCTTTGGACAA	CASSYSKGWSGGTEAFF	TRBV6-1	TRBD2-1*01	TRBJ1-1	17	27	NA	35	NA	10	0	GCTGCTCCCTCCCAAACATCTGTGTACTTCTGTGCCAGCAGTTACTCGAAGGGTTGGAGCGGGGGCACTGAAGCTTTCTTTGGACAA
HIP00169	HC	1	0.000184502	TGTGCCAGCAGCCCCTCCGGGGCGGCGAACACTGAAGCTTTCTTTGGACAA	CASSPSGAANTEAFF	TRBV6-1	NA	TRBJ1-1	11	18	23	26	NA	7	3	GAGTCGGCTGCTCCCTCCCAAACATCTGTGTACTTCTGTGCCAGCAGCCCCTCCGGGGCGGCGAACACTGAAGCTTTCTTTGGACAA
HIP00169	HC	1	0.000184502	TGTGCCAGCAGCCCCGGGACAGAAATCGGGGAGCTGTTTTTTGGAGAA	CASSPGTEIGELFF	TRBV6-1	TRBD1-1*01	TRBJ2-2	11	15	22	26	NA	4	4	CTGGAGTCGGCTGCTCCCTCCCAGACATCTGTGTACTTCTGTGCCAGCAGCCCCGGGACAGAAATCGGGGAGCTGTTTTTTGGAGAA
HIP00169	HC	1	0.000184502	TGCGCCAGCAGCCAATCCCGAGGGGGGGCAGATACGCAGTATTTTGGCCCA	CASSQSRGGADTQYF	TRBV4-3	TRBD2-1*01	TRBJ2-3	15	21	NA	28	NA	6	0	CACACCCTGCAGCCAGAAGACTCGGCCCTGTATCTCTGCGCCAGCAGCCAATCCCGAGGGGGGGCAGATACGCAGTATTTTGGCCCA
HIP00169	HC	1	0.000184502	TGTGCCAGTTCCATAAGCTCTGGGGCCAACGTCCTGACTTTCGGGGCC	CASSISSGANVLTF	TRBV6-1	NA	TRBJ2-6	8	11	13	17	NA	3	4	TTGGAGTCGGCTGCTCCCTCCCAAACATCTGTGTACTTCTGTGCCAGTTCCATAAGCTCTGGGGCCAACGTCCTGACTTTCGGGGCC
HIP00169	HC	1	0.000184502	TGTGCCAGCACCCCGGGGGCAGGGGCGACTGAAGCTTTCTTTGGACAA	CASTPGAGATEAFF	TRBV6-1	NA	TRBJ1-1	10	19	25	27	NA	9	2	TTGGAGTCGGCTGCTCCCTCCCAAACATCTGTGTACTTCTGTGCCAGCACCCCGGGGGCAGGGGCGACTGAAGCTTTCTTTGGACAA
HIP00169	HC	1	0.000184502	TGTGCCAGCAGTTACTCTTCAGGGTTGATTCCCACTGAAGCTTTCTTTGGACAA	CASSYSSGLIPTEAFF	TRBV6-1	TRBD1-1*01	TRBJ1-1	17	19	24	32	NA	2	8	TCGGCTGCTCCCTCCCAAACATCTGTGTACTTCTGTGCCAGCAGTTACTCTTCAGGGTTGATTCCCACTGAAGCTTTCTTTGGACAA
HIP00169	HC	1	0.000184502	TGCGCCAGCAGCCAGGACACAGGGGGCGCGAGTGGCTACACCTTCGGTTCG	CASSQDTGGASGYTF	TRBV4-1	TRBD1-1*01	TRBJ1-2	14	18	27	32	NA	4	5	CACGCCCTGCAGCCAGAAGACTCAGCCCTGTATCTCTGCGCCAGCAGCCAGGACACAGGGGGCGCGAGTGGCTACACCTTCGGTTCG
HIP00169	HC	1	0.000184502	TGTGCCTGGAGCGGGGCGTCCCCTGGAAACACCATATATTTTGGAGAG	CAWSGASPGNTIYF	TRBV30-1	NA	TRBJ1-3	11	12	17	22	NA	1	5	TCTAAGAAGCTCCTTCTCAGTGACTCTGGCTTCTATCTCTGTGCCTGGAGCGGGGCGTCCCCTGGAAACACCATATATTTTGGAGAG
HIP00169	HC	1	0.000184502	TGTGCCAGCAGCTTGGTGGGAAGAGACACTGAAGCTTTCTTTGGACAA	CASSLVGRDTEAFF	TRBV5-6	NA	TRBJ1-1	16	17	21	25	NA	1	4	GTGAACGCCTTGTTGCTGGGGGACTCGGCCCTCTATCTCTGTGCCAGCAGCTTGGTGGGAAGAGACACTGAAGCTTTCTTTGGACAA
HIP00169	HC	1	0.000184502	TGTGCCAGCAGTTACGACTGGAACACTGAAGCTTTCTTTGGACAA	CASSYDWNTEAFF	TRBV6-1	TRBD2-1	TRBJ1-1	NA	15	19	20	NA	0	1	GGGTTGGAGTCGGCTGCTCCCTCCCAAACATCTGTGTACTTCTGTGCCAGCAGTTACGACTGGAACACTGAAGCTTTCTTTGGACAA
HIP00169	HC	1	0.000184502	TGTGCCAGCAGTCCCACACCAGGACAGCGCTCTGGGGCCAACGTCCTGACTTTCGGGGCC	CASSPTPGQRSGANVLTF	TRBV6-8	TRBD1-1*01	TRBJ2-6	12	21	27	29	NA	9	2	GCTCCCTCCCAGACATCTGTGTACTTGTGTGCCAGCAGTCCCACACCAGGACAGCGCTCTGGGGCCAACGTCCTGACTTTCGGGGCC
HIP00169	HC	1	0.000184502	TGTGCCAGCACCGTTCGACAGGGTTCACCCCTCCACTTTGGGAAC	CASTVRQGSPLHF	TRBV5-8	TRBD1-1*01	TRBJ1-6	10	16	NA	23	NA	6	0	AATGTGAACGCCTTGGAGCTGGAGGACTCGGCCCTGTATCTCTGTGCCAGCACCGTTCGACAGGGTTCACCCCTCCACTTTGGGAAC
HIP00169	HC	1	0.000184502	TGTGCCAGCAGCACCACTAGCGCCGGGGAGCTGTTTTTTGGAGAA	CASSTTSAGELFF	TRBV7-3	TRBD2-1	TRBJ2-2	12	15	NA	22	NA	3	0	AAGATCCAGCGCACAGAGCGGGGGGACTCAGCCGTGTATCTCTGTGCCAGCAGCACCACTAGCGCCGGGGAGCTGTTTTTTGGAGAA
HIP00169	HC	1	0.000184502	TGTGCCAGCAGTTACTTTTCCAGGAGAGGGCGGGCTGAAGCTTTCTTTGGACAA	CASSYFSRRGRAEAFF	TRBV6-6	TRBD2-1	TRBJ1-1	16	29	NA	34	NA	13	0	TTGGCTGCTCCCTCCCAGACATCTGTGTACTTCTGTGCCAGCAGTTACTTTTCCAGGAGAGGGCGGGCTGAAGCTTTCTTTGGACAA
HIP00169	HC	1	0.000184502	TGTGCCAGCAGGAAGAGACAGGGTGTAGGCGAGCAGTACTTCGGGCCG	CASRKRQGVGEQYF	TRBV6-1	TRBD1-1*01	TRBJ2-7	11	16	23	29	NA	5	6	TTGGAGTCGGCTGCTCCCTCCCAAACATCTGTGTACTTCTGTGCCAGCAGGAAGAGACAGGGTGTAGGCGAGCAGTACTTCGGGCCG
HIP00169	HC	1	0.000184502	TGTGCCAGCAGACGGGACATCTACAATGAGCAGTTCTTCGGGCCA	CASRRDIYNEQFF	TRBV6-1	TRBD1-1*01	TRBJ2-1	11	13	19	20	NA	2	1	GGGTTGGAGTCGGCTGCTCCCTCCCAAACATCTGTGTACTTCTGTGCCAGCAGACGGGACATCTACAATGAGCAGTTCTTCGGGCCA
HIP00169	HC	1	0.000184502	TGTGCCAGCAGCTTGGGACCAATTGCAACTAATGAAAAACTGTTTTTTGGCAGT	CASSLGPIATNEKLFF	TRBV5-5	NA	TRBJ1-4	NA	16	19	25	NA	0	6	GCCTTGTTGCTGGGGGACTCGGCCCTGTATCTCTGTGCCAGCAGCTTGGGACCAATTGCAACTAATGAAAAACTGTTTTTTGGCAGT
HIP00169	HC	1	0.000184502	TGTGCCAGCAGTGCAGGGTTGGGGAACACTGAAGCTTTCTTTGGACAA	CASSAGLGNTEAFF	TRBV6-1	TRBD1-1*01	TRBJ1-1	NA	13	18	23	NA	0	5	CTGGAGTCGGCTGCTCCCTCCCAGACATCTGTGTACTTCTGTGCCAGCAGTGCAGGGTTGGGGAACACTGAAGCTTTCTTTGGACAA
HIP00169	HC	1	0.000184502	TGTGCCAGCAGCCCGGGACTAGCGGGGGGGTTAGGTACGCAGTATTTTGGCCCA	CASSPGLAGGLGTQYF	TRBV7-8	TRBD2-1*01	TRBJ2-3	12	14	30	35	NA	2	5	CGCACACAGCAGGAGGACTCCGCCGTGTATCTCTGTGCCAGCAGCCCGGGACTAGCGGGGGGGTTAGGTACGCAGTATTTTGGCCCA
HIP00169	HC	1	0.000184502	TGCGCCAGCAGCCAAGATTCCCTTACTGGAAACACCATATATTTTGGAGAG	CASSQDSLTGNTIYF	TRBV4-1	TRBD2-1	TRBJ1-3	17	21	23	25	NA	4	2	CACGCCCTGCAGCCAGAAGACTCAGCCCTGTATCTCTGCGCCAGCAGCCAAGATTCCCTTACTGGAAACACCATATATTTTGGAGAG
HIP00169	HC	1	0.000184502	TGTGCCAGCAACTACGCCGGGGTTACTGAAGCTTTCTTTGGACAA	CASNYAGVTEAFF	TRBV6-1	TRBD2-1*01	TRBJ1-1	10	17	22	24	NA	7	2	GGGTTGGAGTCGGCTGCTCCCTCCCAAACATCTGTGTACTTCTGTGCCAGCAACTACGCCGGGGTTACTGAAGCTTTCTTTGGACAA
HIP00169	HC	1	0.000184502	TGTGCCAGCAGTGCAAAACCCGGGACAGGGATGTTTTTTGGCAGT	CASSAKPGTGMFF	TRBV6-1	TRBD1-1*01	TRBJ1-4	13	21	30	31	NA	8	1	AGGCTGGAGTCGGCTGCTCCCTCCCAGACATCTGTGTACTTCTGTGCCAGCAGTGCAAAACCCGGGACAGGGATGTTTTTTGGCAGT
HIP00169	HC	1	0.000184502	TGTGCCAGCAGCCCAGATACTAATCAGCCCCAGCATTTTGGTGAT	CASSPDTNQPQHF	TRBV7-6	NA	TRBJ1-5	12	13	16	21	NA	1	5	ACGATCCAGCGCACAGAGCAGCGGGACTCGGCCATGTATCGCTGTGCCAGCAGCCCAGATACTAATCAGCCCCAGCATTTTGGTGAT
HIP00169	HC	1	0.000184502	TGTGCCGGGACAGGGTTTGTTGGCGGAAACACCATATATTTTGGAGAG	CAGTGFVGGNTIYF	TRBV30-1	TRBD1-1*01	TRBJ1-3	NA	10	15	24	NA	0	9	TCTAAGAAGCTCCTTCTCAGTGACTCTGGCTTCTATCTCTGTGCCGGGACAGGGTTTGTTGGCGGAAACACCATATATTTTGGAGAG
HIP00169	HC	1	0.000184502	TGTGCCAGCAGAATCCGGGACAGGGGATGGCACACTGAAGCTTTCTTTGGACAA	CASRIRDRGWHTEAFF	TRBV6-1	TRBD1-1*01	TRBJ1-1	11	16	26	31	NA	5	5	TCGGCTGCTCCCTCCCAAACATCTGTGTACTTCTGTGCCAGCAGAATCCGGGACAGGGGATGGCACACTGAAGCTTTCTTTGGACAA
HIP00169	HC	1	0.000184502	TGTGCCAGTAGTCTTACAGGGATCTCCTACGAGCAGTACTTCGGGCCG	CASSLTGISYEQYF	TRBV19-1	TRBD1-1*01	TRBJ2-7	12	15	21	23	NA	3	2	GTGACATCGGCCCAAAAGAACCCGACAGCTTTCTATCTCTGTGCCAGTAGTCTTACAGGGATCTCCTACGAGCAGTACTTCGGGCCG
HIP00169	HC	1	0.000184502	TGTGCCAGCAGCGCCTCCCTGTATAATGAAAAACTGTTTTTTGGCAGT	CASSASLYNEKLFF	TRBV2-1	NA	TRBJ1-4	11	12	14	23	NA	1	9	ATCCGGTCCACAAAGCTGGAGGACTCAGCCATGTACTTCTGTGCCAGCAGCGCCTCCCTGTATAATGAAAAACTGTTTTTTGGCAGT
HIP00169	HC	1	0.000184502	TGTGCCAGCACCCGGGGACAGCATCGCGCTGGAAACACCATATATTTTGGAGAG	CASTRGQHRAGNTIYF	TRBV6-1	TRBD1-1*01	TRBJ1-3	10	14	21	28	NA	4	7	TCGGCTGCTCCCTCCCAGACATCTGTGTACTTCTGTGCCAGCACCCGGGGACAGCATCGCGCTGGAAACACCATATATTTTGGAGAG
HIP00169	HC	1	0.000184502	TGTGCCAGCAGTGGCGGACAGGCCTTATACAATCAGCCCCAGCATTTTGGTGAT	CASSGGQALYNQPQHF	TRBV6-1	TRBD1-1*01	TRBJ1-5	12	15	22	29	NA	3	7	TCGGCTGCTCCCTCCCAAACATCTGTGTACTTCTGTGCCAGCAGTGGCGGACAGGCCTTATACAATCAGCCCCAGCATTTTGGTGAT
HIP00169	HC	1	0.000184502	TGTGCCAGCAGTGACAGGGTTGATAATGAAAAACTGTTTTTTGGCAGT	CASSDRVDNEKLFF	TRBV6-1	TRBD1-1*01	TRBJ1-4	NA	14	19	23	NA	0	4	CTGGAGTCGGCTGCTCCCTCCCAGACATCTGTGTACTTCTGTGCCAGCAGTGACAGGGTTGATAATGAAAAACTGTTTTTTGGCAGT
HIP00169	HC	1	0.000184502	TGTGCCAGCAGCTTAGATGGGCGGGGCCGGGATACGCAGTATTTTGGCCCA	CASSLDGRGRDTQYF	TRBV7-8	TRBD2-1*01	TRBJ2-3	16	20	26	30	NA	4	4	CAGCGCACACAGCAGGAGGACTCCGCCGTGTATCTCTGTGCCAGCAGCTTAGATGGGCGGGGCCGGGATACGCAGTATTTTGGCCCA
HIP00169	HC	1	0.000184502	TGCGCCAGCAGCCAAGAGACAGGGTTTAATTTCGAGCAGTACTTCGGGCCG	CASSQETGFNFEQYF	TRBV4-3	TRBD1-1*01	TRBJ2-7	NA	17	24	32	NA	0	8	CACACCCTGCAGCCAGAAGACTCGGCCCTGTATCTCTGCGCCAGCAGCCAAGAGACAGGGTTTAATTTCGAGCAGTACTTCGGGCCG
HIP00169	HC	1	0.000184502	TGTGCCAGCAGTTTCCGGGGGTGGGACACTGAAGCTTTCTTTGGACAA	CASSFRGWDTEAFF	TRBV12-1	TRBD2-1*01	TRBJ1-1	14	15	21	25	NA	1	4	ATCCAGCCCTCAGAACCCAGGGACTCAGCTGTGTACTTCTGTGCCAGCAGTTTCCGGGGGTGGGACACTGAAGCTTTCTTTGGACAA
HIP00169	HC	1	0.000184502	TGTGCCAGCAGTCGTCGATTAGGGGCAGCGGGGGCCAACGTCCTGACTTTCGGGGCC	CASSRRLGAAGANVLTF	TRBV6-1	TRBD1-1*01	TRBJ2-6	12	20	25	30	NA	8	5	GCTGCTCCCTCCCAAACATCTGTGTACTTCTGTGCCAGCAGTCGTCGATTAGGGGCAGCGGGGGCCAACGTCCTGACTTTCGGGGCC
HIP00169	HC	1	0.000184502	TGTGCCAGCAGTACCGGGACAGGGAGTATCAAGGCTAATGAAAAACTGTTTTTTGGCAGT	CASSTGTGSIKANEKLFF	TRBV6-1	TRBD1-1*01	TRBJ1-4	12	15	24	34	NA	3	10	GCTCCCTCCCAGACATCTGTGTACTTCTGTGCCAGCAGTACCGGGACAGGGAGTATCAAGGCTAATGAAAAACTGTTTTTTGGCAGT
HIP00169	HC	1	0.000184502	TGTGCCAGTAGTATAGAACTAGGATATCAAGAGACCCAGTACTTCGGGCCA	CASSIELGYQETQYF	TRBV19-1	TRBD2-1	TRBJ2-5	NA	17	22	27	NA	0	5	ACATCGGCCCAAAAGAACCCGACAGCTTTCTATCTCTGTGCCAGTAGTATAGAACTAGGATATCAAGAGACCCAGTACTTCGGGCCA
HIP00169	HC	1	0.000184502	TGTGCCAGCAGCCAATTTTATGGGGGCGGGTACGAGCAGTACTTCGGGCCG	CASSQFYGGGYEQYF	TRBV3-1	TRBD1-1*01	TRBJ2-7	15	21	27	30	NA	6	3	AATTCCCTGGAGCTTGGTGACTCTGCTGTGTATTTCTGTGCCAGCAGCCAATTTTATGGGGGCGGGTACGAGCAGTACTTCGGGCCG
HIP00169	HC	1	0.000184502	TGTGCCAGCACCCCGGGACAGGGGGCTTATGGCTACACCTTCGGTTCG	CASTPGQGAYGYTF	TRBV3-1	TRBD1-1*01	TRBJ1-2	10	14	26	27	NA	4	1	ATCAATTCCCTGGAGCTTGGTGACTCTGCTGTGTATTTCTGTGCCAGCACCCCGGGACAGGGGGCTTATGGCTACACCTTCGGTTCG
HIP00169	HC	1	0.000184502	TGTGCCAGCAGTGACTGGAAGGGTCTAAACACTGAAGCTTTCTTTGGACAA	CASSDWKGLNTEAFF	TRBV2-1	NA	TRBJ1-1	14	19	23	27	NA	5	4	CGGTCCACAAAGCTGGAGGACTCAGCCATGTACTTCTGTGCCAGCAGTGACTGGAAGGGTCTAAACACTGAAGCTTTCTTTGGACAA
HIP00169	HC	1	0.000184502	TGTGCCAGCAGTGAAGCTTCAGACGGATATAATGAAAAACTGTTTTTTGGCAGT	CASSEASDGYNEKLFF	TRBV25-1	NA	TRBJ1-4	15	24	27	29	NA	9	2	TCTGCCAGGCCCTCACATACCTCTCAGTACCTCTGTGCCAGCAGTGAAGCTTCAGACGGATATAATGAAAAACTGTTTTTTGGCAGT
HIP00169	HC	1	0.000184502	TGTGCCAGCAGCTCGGGGACAGGGGGTGGCACCGGGGAGCTGTTTTTTGGAGAA	CASSSGTGGGTGELFF	TRBV5-4	TRBD1-1*01	TRBJ2-2	13	15	26	29	NA	2	3	GCCTTGGAGCTGGACGACTCGGCCCTGTATCTCTGTGCCAGCAGCTCGGGGACAGGGGGTGGCACCGGGGAGCTGTTTTTTGGAGAA
HIP00169	HC	1	0.000184502	TGCGCCAGCAGCTTGGCCAGCCAGGGGGCCACTGGGGCCAACGTCCTGACTTTCGGGGCC	CASSLASQGATGANVLTF	TRBV5-1	TRBD1-1*01	TRBJ2-6	16	21	29	31	NA	5	2	GAGCTGGGGGACTCGGCCCTTTATCTTTGCGCCAGCAGCTTGGCCAGCCAGGGGGCCACTGGGGCCAACGTCCTGACTTTCGGGGCC
HIP00169	HC	1	0.000184502	TGTGCCAGCAGGCCGGTTTCGATGAACACTGAAGCTTTCTTTGGACAA	CASRPVSMNTEAFF	TRBV6-1	TRBD2-1	TRBJ1-1	11	13	16	22	NA	2	6	TTGGAGTCGGCTGCTCCCTCCCAAACATCTGTGTACTTCTGTGCCAGCAGGCCGGTTTCGATGAACACTGAAGCTTTCTTTGGACAA
HIP00169	HC	1	0.000184502	TGTGCCAGCAGTGTAGGAGCTACCATGAGGAACACTGAAGCTTTCTTTGGACAA	CASSVGATMRNTEAFF	TRBV6-1	TRBD2-1*02	TRBJ1-1	13	15	19	29	NA	2	10	TCGGCTGCTCCCTCCCAGACATCTGTGTACTTCTGTGCCAGCAGTGTAGGAGCTACCATGAGGAACACTGAAGCTTTCTTTGGACAA
HIP00169	HC	1	0.000184502	TGTGCCAGCAGCCCCCTCGGGACAGGCTTCTCTGGAAACACCATATATTTTGGAGAG	CASSPLGTGFSGNTIYF	TRBV6-1	TRBD1-1*01	TRBJ1-3	11	18	26	29	NA	7	3	GCTGCTCCCTCCCAGACATCTGTGTACTTCTGTGCCAGCAGCCCCCTCGGGACAGGCTTCTCTGGAAACACCATATATTTTGGAGAG
HIP00169	HC	1	0.000184502	TGTGCCAGCAGTCTAGACATGAACATGAACACTGAAGCTTTCTTTGGACAA	CASSLDMNMNTEAFF	TRBV6-1	NA	TRBJ1-1	12	15	19	25	NA	3	6	GAGTCGGCTGCTCCCTCCCAGACATCTGTGTACTTCTGTGCCAGCAGTCTAGACATGAACATGAACACTGAAGCTTTCTTTGGACAA
HIP00169	HC	1	0.000184502	TGTGCCAGCAGTTCATTGCGACAGGGAAATCAGCCCCAGCATTTTGGTGAT	CASSSLRQGNQPQHF	TRBV6-5	TRBD1-1*01	TRBJ1-5	13	19	26	27	NA	6	1	CTGTCGGCTGCTCCCTCCCAGACATCTGTGTACTTCTGTGCCAGCAGTTCATTGCGACAGGGAAATCAGCCCCAGCATTTTGGTGAT
HIP00169	HC	1	0.000184502	TGTGCCAGCAAAGCGGGACAGGGCGGCTATGGCTACACCTTCGGTTCG	CASKAGQGGYGYTF	TRBV6-5	TRBD1-1*01	TRBJ1-2	10	14	23	26	NA	4	3	CTGCTGTCGGCTGCTCCCTCCCAGACATCTGTGTACTTCTGTGCCAGCAAAGCGGGACAGGGCGGCTATGGCTACACCTTCGGTTCG
HIP00169	HC	1	0.000184502	TGTGCCAGCAGCCAGTACGATAGTCCGCAGTATTTTGGCCCA	CASSQYDSPQYF	TRBV5-6	NA	TRBJ2-3	NA	12	15	25	NA	0	10	CTGAATGTGAACGCCTTGTTGCTGGGGGACTCGGCCCTCTATCTCTGTGCCAGCAGCCAGTACGATAGTCCGCAGTATTTTGGCCCA
HIP00169	HC	1	0.000184502	TGTGCCAGCAGATGGGGGACAGTTTCTGAAGCTTTCTTTGGACAA	CASRWGTVSEAFF	TRBV5-6	TRBD1-1*01	TRBJ1-1	11	15	22	25	NA	4	3	AATGTGAACGCCTTGTTGCTGGGGGACTCGGCCCTCTATCTCTGTGCCAGCAGATGGGGGACAGTTTCTGAAGCTTTCTTTGGACAA
HIP00169	HC	1	0.000184502	TGTGCCAGCGGCTGGGGGGCAGGGGCTACTGAAGCTTTCTTTGGACAA	CASGWGAGATEAFF	TRBV6-1	NA	TRBJ1-1	9	19	25	27	NA	10	2	TTGGAGTCGGCTGCTCCCTCCCAAACATCTGTGTACTTCTGTGCCAGCGGCTGGGGGGCAGGGGCTACTGAAGCTTTCTTTGGACAA
HIP00169	HC	1	0.000184502	TGTGCCAGCAGACCCCGGGACAGGGGGCAAAATTCACCCCTCCACTTTGGGAAC	CASRPRDRGQNSPLHF	TRBV6-1	TRBD1-1*01	TRBJ1-6	11	16	28	30	NA	5	2	TCGGCTGCTCCCTCCCAGACATCTGTGTACTTCTGTGCCAGCAGACCCCGGGACAGGGGGCAAAATTCACCCCTCCACTTTGGGAAC
HIP00169	HC	1	0.000184502	TGTGCCAGCAGTGCATACAGGGGCGCGGCCGGGGAGCTGTTTTTTGGAGAA	CASSAYRGAAGELFF	TRBV6-1	TRBD1-1*01	TRBJ2-2	12	16	23	28	NA	4	5	GAGTCGGCTGCTCCCTCCCAAACATCTGTGTACTTCTGTGCCAGCAGTGCATACAGGGGCGCGGCCGGGGAGCTGTTTTTTGGAGAA
HIP00169	HC	1	0.000184502	TGTGCCAGCAGTATCGGACAGGGTTCAGCAACTGAAGCTTTCTTTGGACAA	CASSIGQGSATEAFF	TRBV12-1	TRBD1-1*01	TRBJ1-1	12	15	23	30	NA	3	7	CAGCCCTCAGAACCCAGGGACTCAGCTGTGTACTTCTGTGCCAGCAGTATCGGACAGGGTTCAGCAACTGAAGCTTTCTTTGGACAA
HIP00169	HC	1	0.000184502	TGCGCCAGCAGCCAAGATCACGGTAGCCCGCGTTTTGGGGTAAAACTGTTTTTTGGCAGT	CASSQDHGSPRFGVKLFF	TRBV4-3	NA	TRBJ1-4	17	36	40	41	NA	19	1	CAGCCAGAAGACTCGGCCCTGTATCTCTGCGCCAGCAGCCAAGATCACGGTAGCCCGCGTTTTGGGGTAAAACTGTTTTTTGGCAGT
HIP00169	HC	1	0.000184502	TGTGCCAGCAGCTGGTTCCAGGGGAAGCCTGAAGCTTTCTTTGGACAA	CASSWFQGKPEAFF	TRBV7-9	TRBD1-1*01	TRBJ1-1	13	18	24	28	NA	5	4	ATCCAGCGCACAGAGCAGGGGGACTCGGCCATGTATCTCTGTGCCAGCAGCTGGTTCCAGGGGAAGCCTGAAGCTTTCTTTGGACAA
HIP00169	HC	1	0.000184502	TGTGCCAGCAGCTCTAGAACTAGAGGGGCTGAAGCTTTCTTTGGACAA	CASSSRTRGAEAFF	TRBV7-9	NA	TRBJ1-1	13	23	NA	28	NA	10	0	ATCCAGCGCACAGAGCAGGGGGACTCGGCCATGTATCTCTGTGCCAGCAGCTCTAGAACTAGAGGGGCTGAAGCTTTCTTTGGACAA
HIP00169	HC	1	0.000184502	TGTGCCAGCAGCCCTGAACCGGGAAACACCATATATTTTGGAGAG	CASSPEPGNTIYF	TRBV5-4	NA	TRBJ1-3	12	15	17	21	NA	3	4	AATGTGAACGCCTTGGAGCTGGACGACTCGGCCCTGTATCTCTGTGCCAGCAGCCCTGAACCGGGAAACACCATATATTTTGGAGAG
HIP00169	HC	1	0.000184502	TGTGCCAGCAGTTACGGGACTAGCTCTCCCGAGCAGTACGTCGGGCCG	CASSYGTSSPEQYV	TRBV6-1	TRBD2-1	TRBJ2-7	NA	15	24	40	NA	0	16	TTGGAGTCGGCTGCTCCCTCCCAAACATCTGTGTACTTCTGTGCCAGCAGTTACGGGACTAGCTCTCCCGAGCAGTACGTCGGGCCG
HIP00169	HC	1	0.000184502	TGCGCCAGCAGCTTGGAGCAGTCCTCGACGGGGCAGTTCTTCGGGCCA	CASSLEQSSTGQFF	TRBV5-1	TRBD2-1	TRBJ2-1	16	28	NA	32	NA	12	0	GTGAGCACCTTGGAGCTGGGGGACTCGGCCCTTTATCTTTGCGCCAGCAGCTTGGAGCAGTCCTCGACGGGGCAGTTCTTCGGGCCA
HIP00169	HC	1	0.000184502	TGTGCCACCAGTGATTCGGTGGCGGCACAAGAGACCCAGTACTTCGGGCCA	CATSDSVAAQETQYF	TRBV24-1	TRBD2-1	TRBJ2-5	16	21	25	27	NA	5	2	GAGTCTGCCATCCCCAACCAGACAGCTCTTTACTTCTGTGCCACCAGTGATTCGGTGGCGGCACAAGAGACCCAGTACTTCGGGCCA
HIP00169	HC	1	0.000184502	TGTGCCAGCAGAAAAACAGGGAGAAGCAATCAGCCCCAGCATTTTGGTGAT	CASRKTGRSNQPQHF	TRBV6-1	TRBD1-1*01	TRBJ1-5	11	15	21	24	NA	4	3	GAGTCGGCTGCTCCCTCCCAAACATCTGTGTACTTCTGTGCCAGCAGAAAAACAGGGAGAAGCAATCAGCCCCAGCATTTTGGTGAT
HIP00169	HC	1	0.000184502	TGTGCCAGCAGTTACTCCCGGGGCGCAGCTGAAAAACTGTTTTTTGGCAGT	CASSYSRGAAEKLFF	TRBV6-5	NA	TRBJ1-4	17	19	24	29	NA	2	5	CTGTCGGCTGCTCCCTCCCAGACATCTGTGTACTTCTGTGCCAGCAGTTACTCCCGGGGCGCAGCTGAAAAACTGTTTTTTGGCAGT
HIP00169	HC	1	0.000184502	TGTGCCAGCCGGACAGGGGATCAGCCCCAGCATTTTGGTGAT	CASRTGDQPQHF	TRBV6-6	TRBD1-1*01	TRBJ1-5	9	10	NA	19	NA	1	0	CTCAGGCTGGAGTTGGCTGCTCCCTCCCAGACATCTGTGTACTTCTGTGCCAGCCGGACAGGGGATCAGCCCCAGCATTTTGGTGAT
HIP00169	HC	1	0.000184502	TGTGCCAGCAGTGAAGCGCTTCAGGGGGCCACTGAAGCTTTCTTTGGACAA	CASSEALQGATEAFF	TRBV2-1	TRBD1-1*01	TRBJ1-1	17	21	NA	29	NA	4	0	CGGTCCACAAAGCTGGAGGACTCAGCCATGTACTTCTGTGCCAGCAGTGAAGCGCTTCAGGGGGCCACTGAAGCTTTCTTTGGACAA
HIP00169	HC	1	0.000184502	TGTGCCAGCAGCATCAACGGACAGGGGGTCAAGGGCAATCAGCCCCAGCATTTTGGTGAT	CASSINGQGVKGNQPQHF	TRBV7-2	TRBD1-1*01	TRBJ1-5	12	18	28	34	NA	6	6	CAGCAGGAGGACTCGGCCGTGTATCTCTGTGCCAGCAGCATCAACGGACAGGGGGTCAAGGGCAATCAGCCCCAGCATTTTGGTGAT
HIP00169	HC	1	0.000184502	TGCGCCAGCAGCCAAGGTCAGAATATGAACACTGAAGCTTTCTTTGGACAA	CASSQGQNMNTEAFF	TRBV4-3	TRBD1-1*01	TRBJ1-1	16	18	21	25	NA	2	4	CACACCCTGCAGCCAGAAGACTCGGCCCTGTATCTCTGCGCCAGCAGCCAAGGTCAGAATATGAACACTGAAGCTTTCTTTGGACAA
HIP00169	HC	1	0.000184502	TGTGCCAGCAGAGGGAGGCGGTTTGACGTCGTATTCTTTGGACAA	CASRGRRFDVVFF	TRBV28-1	TRBD2-1*02	TRBJ1-1	11	12	18	33	NA	1	15	ATTCTGGAGTCCGCCAGCACCAACCAGACATCTATGTACCTCTGTGCCAGCAGAGGGAGGCGGTTTGACGTCGTATTCTTTGGACAA
HIP00169	HC	1	0.000184502	TGTGCCAGCAACGCTAGACAGGGAAATGAAAAACTGTTTTTTGGCAGT	CASNARQGNEKLFF	TRBV2-1	TRBD1-1*01	TRBJ1-4	10	16	23	24	NA	6	1	ATCCGGTCCACAAAGCTGGAGGACTCAGCCATGTACTTCTGTGCCAGCAACGCTAGACAGGGAAATGAAAAACTGTTTTTTGGCAGT
HIP00169	HC	1	0.000184502	TGTGCCAGCAGAGGGGGCGTGCGGTATGGCTACACCTTCGGTTCG	CASRGGVRYGYTF	TRBV6-5	TRBD1-1*01	TRBJ1-2	NA	11	18	24	NA	0	6	AGGCTGCTGTCGGCTGCTCCCTCCCAGACATCTGTGTACTTCTGTGCCAGCAGAGGGGGCGTGCGGTATGGCTACACCTTCGGTTCG
HIP00169	HC	1	0.000184502	TGCGCCAGCAGCGAGCTATCAACTAATGAAAAACTGTTTTTTGGCAGT	CASSELSTNEKLFF	TRBV5-1	TRBD2-1	TRBJ1-4	12	15	18	19	NA	3	1	GTGAGCACCTTGGAGCTGGGGGACTCGGCCCTTTATCTTTGCGCCAGCAGCGAGCTATCAACTAATGAAAAACTGTTTTTTGGCAGT
HIP00169	HC	1	0.000184502	TGTGCCAGCAGAAACACGGGTAACACCGGGGAGCTGTTTTTTGGAGAA	CASRNTGNTGELFF	TRBV5-6	TRBD2-1	TRBJ2-2	11	16	20	21	NA	5	1	GTGAACGCCTTGTTGCTGGGGGACTCGGCCCTCTATCTCTGTGCCAGCAGAAACACGGGTAACACCGGGGAGCTGTTTTTTGGAGAA
HIP00169	HC	1	0.000184502	TGTGCCAGCAGAACCACAGGGGGCGATGAGCAGTTCTTCGGGCCA	CASRTTGGDEQFF	TRBV6-1	TRBD1-1*01	TRBJ2-1	11	15	24	25	NA	4	1	GGGTTGGAGTCGGCTGCTCCCTCCCAAACATCTGTGTACTTCTGTGCCAGCAGAACCACAGGGGGCGATGAGCAGTTCTTCGGGCCA
HIP00169	HC	1	0.000184502	TGTGCCAGCAGTGAAGTTGAAAGGGGCCGATGGGACAAAAACATTCAGTACTTCGGCGCC	CASSEVERGRWDKNIQYF	TRBV6-1	TRBD1-1*01	TRBJ2-4	16	21	26	35	NA	5	9	GCTCCCTCCCAGACATCTGTGTACTTCTGTGCCAGCAGTGAAGTTGAAAGGGGCCGATGGGACAAAAACATTCAGTACTTCGGCGCC
HIP00169	HC	1	0.000184502	TGTGCCAGCAGCTTGGGGCAGGGCGGTAGGAATGAAAAACTGTTTTTTGGCAGT	CASSLGQGGRNEKLFF	TRBV5-5	TRBD1-1*01	TRBJ1-4	16	18	23	30	NA	2	7	GCCTTGTTGCTGGGGGACTCGGCCCTGTATCTCTGTGCCAGCAGCTTGGGGCAGGGCGGTAGGAATGAAAAACTGTTTTTTGGCAGT
HIP00169	HC	1	0.000184502	TGTGCCAGCTTAGCCACAGGGGGCAGTGGAAACACCATATATTTTGGAGAG	CASLATGGSGNTIYF	TRBV6-1	TRBD1-1*01	TRBJ1-3	9	15	24	26	NA	6	2	GAGTCGGCTGCTCCCTCCCAGACATCTGTGTACTTCTGTGCCAGCTTAGCCACAGGGGGCAGTGGAAACACCATATATTTTGGAGAG
HIP00169	HC	1	0.000184502	TGTGCCAGCAGCCGGGACCTCGACTCCTACGAGCAGTACTTCGGGCCG	CASSRDLDSYEQYF	TRBV6-1	NA	TRBJ2-7	11	13	18	23	NA	2	5	CTGGAGTCGGCTGCTCCCTCCCAGACATCTGTGTACTTCTGTGCCAGCAGCCGGGACCTCGACTCCTACGAGCAGTACTTCGGGCCG
HIP00169	HC	1	0.000184502	TGTGCCAGCAGTTCCGGGGAACACCCCCAGCATTTTGGTGAT	CASSSGEHPQHF	TRBV6-6	TRBD2-1*01	TRBJ1-5	13	14	19	24	NA	1	5	CTCAGGCTGGAGTTGGCTGCTCCCTCCCAGACATCTGTGTACTTCTGTGCCAGCAGTTCCGGGGAACACCCCCAGCATTTTGGTGAT
HIP00169	HC	1	0.000184502	TGTGCCAGCAGCCTTTACAGGGGTGGTGAAGCTTTCTTTGGACAA	CASSLYRGGEAFF	TRBV6-5	TRBD1-1*01	TRBJ1-1	11	16	23	26	NA	5	3	AGGCTGCTGTCGGCTGCTCCCTCCCAGACATCTGTGTACTTCTGTGCCAGCAGCCTTTACAGGGGTGGTGAAGCTTTCTTTGGACAA
HIP00169	HC	1	0.000184502	TGCGCCAGCAGCCAACTAGCCGGGGGGCCCATAGATACGCAGTATTTTGGCCCA	CASSQLAGGPIDTQYF	TRBV4-3	TRBD2-1*01	TRBJ2-3	15	20	27	32	NA	5	5	ACCCTGCAGCCAGAAGACTCGGCCCTGTATCTCTGCGCCAGCAGCCAACTAGCCGGGGGGCCCATAGATACGCAGTATTTTGGCCCA
HIP00169	HC	1	0.000184502	TGTGCCAGCAGCCAAACACCCAAGATGAACACTGAAGCTTTCTTTGGACAA	CASSQTPKMNTEAFF	TRBV3-1	TRBD1-1*01	TRBJ1-1	NA	15	18	25	NA	0	7	AATTCCCTGGAGCTTGGTGACTCTGCTGTGTATTTCTGTGCCAGCAGCCAAACACCCAAGATGAACACTGAAGCTTTCTTTGGACAA
HIP00169	HC	1	0.000184502	TGTGCCAGCATTCCGGAGGCCGGAAACACCATATATTTTGGAGAG	CASIPEAGNTIYF	TRBV12-1	TRBD2-1*02	TRBJ1-3	10	14	19	21	NA	4	2	AAGATCCAGCCCTCAGAACCCAGGGACTCAGCTGTGTACTTCTGTGCCAGCATTCCGGAGGCCGGAAACACCATATATTTTGGAGAG
HIP00169	HC	1	0.000184502	TGTGCCAGCAGTTTAGACCCTTATCAGCCCCAGCATTTTGGTGAT	CASSLDPYQPQHF	TRBV12-1	NA	TRBJ1-5	NA	16	18	22	NA	0	4	AAGATCCAGCCCTCAGAACCCAGGGACTCAGCTGTGTACTTCTGTGCCAGCAGTTTAGACCCTTATCAGCCCCAGCATTTTGGTGAT
HIP00169	HC	1	0.000184502	TGTGCCAGCAGTAACCGAGGGGTCCCGAACACTGAAGCTTTCTTTGGACAA	CASSNRGVPNTEAFF	TRBV5-4	NA	TRBJ1-1	11	17	22	26	NA	6	4	AACGCCTTGGAGCTGGACGACTCGGCCCTGTATCTCTGTGCCAGCAGTAACCGAGGGGTCCCGAACACTGAAGCTTTCTTTGGACAA
HIP00169	HC	1	0.000184502	TGTGCCAGCAGCTCCGAATGGGGGGACACCAATTCACCCCTCCACTTTGGGAAC	CASSSEWGDTNSPLHF	TRBV6-6	NA	TRBJ1-6	11	22	28	30	NA	11	2	TTGGCTGCTCCCTCCCAGACATCTGTGTACTTCTGTGCCAGCAGCTCCGAATGGGGGGACACCAATTCACCCCTCCACTTTGGGAAC
HIP00169	HC	1	0.000184502	TGTGCCAGCAGTTACAGTAGATCTTACTCTGGAAACACCATATATTTTGGAGAG	CASSYSRSYSGNTIYF	TRBV6-5	TRBD2-1	TRBJ1-3	15	17	20	26	NA	2	6	TCGGCTGCTCCCTCCCAGACATCTGTGTACTTCTGTGCCAGCAGTTACAGTAGATCTTACTCTGGAAACACCATATATTTTGGAGAG
HIP00169	HC	1	0.000184502	TGTGCCAGCAGTTACTCTGTGGGAGCAAGCACAGATACGCAGTATTTTGGCCCA	CASSYSVGASTDTQYF	TRBV6-1	TRBD2-1*02	TRBJ2-3	17	20	25	27	NA	3	2	TCGGCTGCTCCCTCCCAAACATCTGTGTACTTCTGTGCCAGCAGTTACTCTGTGGGAGCAAGCACAGATACGCAGTATTTTGGCCCA
HIP00169	HC	1	0.000184502	TGTGCCAGCAGAGCTAGCGGGGGGATTTACACAGATACGCAGTATTTTGGCCCA	CASRASGGIYTDTQYF	TRBV6-1	TRBD2-1*01	TRBJ2-3	11	13	24	29	NA	2	5	TCGGCTGCTCCCTCCCAAACATCTGTGTACTTCTGTGCCAGCAGAGCTAGCGGGGGGATTTACACAGATACGCAGTATTTTGGCCCA
HIP00169	HC	1	0.000184502	TGTGCCAGCAGTGAAGTGTGGGGAGGTAGAGATACGCAGTATTTTGGCCCA	CASSEVWGGRDTQYF	TRBV6-1	TRBD2-1*02	TRBJ2-3	16	20	26	29	NA	4	3	GAGTCGGCTGCTCCCTCCCAGACATCTGTGTACTTCTGTGCCAGCAGTGAAGTGTGGGGAGGTAGAGATACGCAGTATTTTGGCCCA
HIP00169	HC	1	0.000184502	TGTGCCAGCAGGGCAACAGGGGTACTGAACACTGAAGCTTTCTTTGGACAA	CASRATGVLNTEAFF	TRBV6-1	TRBD1-1*01	TRBJ1-1	11	15	22	25	NA	4	3	GAGTCGGCTGCTCCCTCCCAGACATCTGTGTACTTCTGTGCCAGCAGGGCAACAGGGGTACTGAACACTGAAGCTTTCTTTGGACAA
HIP00169	HC	1	0.000184502	TGTGCCAGCAGTCCCTTAATTCCTACAGGGGGGACGGCTTTCTTTGGACAA	CASSPLIPTGGTAFF	TRBV6-5	TRBD1-1*01	TRBJ1-1	12	24	32	36	NA	12	4	CTGTCGGCTGCTCCCTCCCAGACATCTGTGTACTTCTGTGCCAGCAGTCCCTTAATTCCTACAGGGGGGACGGCTTTCTTTGGACAA
HIP00169	HC	1	0.000184502	TGCGCCAGCAGCCAAGATGGGGGACAGGGGGGCCGCAATGAGCAGTTCTTCGGGCCA	CASSQDGGQGGRNEQFF	TRBV4-3	TRBD1-1*01	TRBJ2-1	17	20	31	35	NA	3	4	CTGCAGCCAGAAGACTCGGCCCTGTATCTCTGCGCCAGCAGCCAAGATGGGGGACAGGGGGGCCGCAATGAGCAGTTCTTCGGGCCA
HIP00169	HC	1	0.000184502	TGTGCCAGCAGTTTAGGTCAGGGGAGAAACACTGAAGCTTTCTTTGGACAA	CASSLGQGRNTEAFF	TRBV12-1	TRBD1-1*01	TRBJ1-1	16	18	24	27	NA	2	3	CAGCCCTCAGAACCCAGGGACTCAGCTGTGTACTTCTGTGCCAGCAGTTTAGGTCAGGGGAGAAACACTGAAGCTTTCTTTGGACAA
HIP00169	HC	1	0.000184502	TGCGCCAGCAGCTTCCCGACAGGTGACATGAACACTGAAGCTTTCTTTGGACAA	CASSFPTGDMNTEAFF	TRBV5-1	TRBD1-1*01	TRBJ1-1	14	17	23	28	NA	3	5	ACCTTGGAGCTGGGGGACTCGGCCCTTTATCTTTGCGCCAGCAGCTTCCCGACAGGTGACATGAACACTGAAGCTTTCTTTGGACAA
HIP00169	HC	1	0.000184502	TGTGCCAGCAGCGGGACGATGAACACTGAAGCTTTCTTTGGACAA	CASSGTMNTEAFF	TRBV5-5	NA	TRBJ1-1	NA	12	17	19	NA	0	2	AATGTGAACGCCTTGTTGCTGGGGGACTCGGCCCTGTATCTCTGTGCCAGCAGCGGGACGATGAACACTGAAGCTTTCTTTGGACAA
HIP00169	HC	1	0.000184502	TGTGCCAGCAGTCCCACTGGGGCCAACGTCCTGACTTTCGGGGCC	CASSPTGANVLTF	TRBV12-1	TRBD1-1*01	TRBJ2-6	12	14	NA	16	NA	2	0	AAGATCCAGCCCTCAGAACCCAGGGACTCAGCTGTGTACTTCTGTGCCAGCAGTCCCACTGGGGCCAACGTCCTGACTTTCGGGGCC
HIP00169	HC	1	0.000184502	TGTGCCAGCAGTGAACAGGGGGCGCCGGGCACTGAAGCTTTCTTTGGACAA	CASSEQGAPGTEAFF	TRBV5-4	TRBD1-1*01	TRBJ1-1	11	14	23	29	NA	3	6	AACGCCTTGGAGCTGGACGACTCGGCCCTGTATCTCTGTGCCAGCAGTGAACAGGGGGCGCCGGGCACTGAAGCTTTCTTTGGACAA
HIP00169	HC	1	0.000184502	TGTGCCAGCAGTTACGGTCAGGAAAAGAACACCGGGGAGCTGTTTTTTGGAGAA	CASSYGQEKNTGELFF	TRBV6-1	TRBD1-1*01	TRBJ2-2	15	18	22	26	NA	3	4	TCGGCTGCTCCCTCCCAAACATCTGTGTACTTCTGTGCCAGCAGTTACGGTCAGGAAAAGAACACCGGGGAGCTGTTTTTTGGAGAA
HIP00169	HC	1	0.000184502	TGTGCCAGCAGTGACGCGGACATTAGCTCCTATAATTCACCCCTCCACTTTGGGAAC	CASSDADISSYNSPLHF	TRBV6-1	TRBD1-1*01	TRBJ1-6	14	17	22	26	NA	3	4	GCTGCTCCCTCCCAGACATCTGTGTACTTCTGTGCCAGCAGTGACGCGGACATTAGCTCCTATAATTCACCCCTCCACTTTGGGAAC
HIP00169	HC	1	0.000184502	TGTGCCAGCAGTTACTCGACTCTCCGGGACGACCCCTTGGATACGCAGTATTTTGGCCCA	CASSYSTLRDDPLDTQYF	TRBV6-1	NA	TRBJ2-3	17	25	30	39	NA	8	9	GCTCCCTCCCAGACATCTGTGTACTTCTGTGCCAGCAGTTACTCGACTCTCCGGGACGACCCCTTGGATACGCAGTATTTTGGCCCA
HIP00169	HC	1	0.000184502	TGTGCCAGCAGTAGAGTTGGGCCATCACCCGGAACTAACTATGGCTACACCTTCGGTTCG	CASSRVGPSPGTNYGYTF	TRBV6-1	TRBD1-1*01	TRBJ1-2	12	18	22	34	NA	6	12	GCTCCCTCCCAGACATCTGTGTACTTCTGTGCCAGCAGTAGAGTTGGGCCATCACCCGGAACTAACTATGGCTACACCTTCGGTTCG
HIP00169	HC	1	0.000184502	TGTGCCAGCAGTGACGCGGGGGCTGGAGGAAACACCATATATTTTGGAGAG	CASSDAGAGGNTIYF	TRBV6-1	TRBD2-1*01	TRBJ1-3	14	15	22	27	NA	1	5	GAGTCGGCTGCTCCCTCCCAGACATCTGTGTACTTCTGTGCCAGCAGTGACGCGGGGGCTGGAGGAAACACCATATATTTTGGAGAG
HIP00169	HC	1	0.000184502	TGTGCCAGCAGCACCGGACAGGGAAGCACAGATACGCAGTATTTTGGCCCA	CASSTGQGSTDTQYF	TRBV6-1	TRBD1-1*01	TRBJ2-3	11	15	23	24	NA	4	1	GAGTCGGCTGCTCCCTCCCAAACATCTGTGTACTTCTGTGCCAGCAGCACCGGACAGGGAAGCACAGATACGCAGTATTTTGGCCCA
HIP00169	HC	1	0.000184502	TGTGCCAGCAGCAACGGTGGGGGTTTGGGTCAGCCCCAGCATTTTGGTGAT	CASSNGGGLGQPQHF	TRBV6-1	NA	TRBJ1-5	11	18	23	29	NA	7	6	GAGTCGGCTGCTCCCTCCCAAACATCTGTGTACTTCTGTGCCAGCAGCAACGGTGGGGGTTTGGGTCAGCCCCAGCATTTTGGTGAT
HIP00169	HC	1	0.000184502	TGTGCCAGCAGTTTTGGGAGCCCGCAGGGTTCCTATAATTCACCCCTCCACTTTGGGAAC	CASSFGSPQGSYNSPLHF	TRBV12-1	NA	TRBJ1-6	14	24	29	30	NA	10	1	GAACCCAGGGACTCAGCTGTGTACTTCTGTGCCAGCAGTTTTGGGAGCCCGCAGGGTTCCTATAATTCACCCCTCCACTTTGGGAAC
HIP00169	HC	1	0.000184502	TGTGCCAGCTCACCGGCCGTCTCTGGGGCCAACGTCCTGACTTTCGGGGCC	CASSPAVSGANVLTF	TRBV18-1	TRBD1-1*01	TRBJ2-6	NA	14	17	20	NA	0	3	CAGCAGGTAGTGCGAGGAGATTCGGCAGCTTATTTCTGTGCCAGCTCACCGGCCGTCTCTGGGGCCAACGTCCTGACTTTCGGGGCC
HIP00169	HC	1	0.000184502	TGTGCCAGCAGTTCGGGGGGCATTTACACTGAAGCTTTCTTTGGACAA	CASSSGGIYTEAFF	TRBV3-1	TRBD2-1*01	TRBJ1-1	11	13	20	25	NA	2	5	ATCAATTCCCTGGAGCTTGGTGACTCTGCTGTGTATTTCTGTGCCAGCAGTTCGGGGGGCATTTACACTGAAGCTTTCTTTGGACAA
HIP00169	HC	1	0.000184502	TGTGCCAGCAGTGAACTACAGCAATCACCCCTCCACTTTGGGAAC	CASSELQQSPLHF	TRBV6-1	TRBD1-1*01	TRBJ1-6	15	17	21	24	NA	2	3	AGGCTGGAGTTGGCTGCTCCCTCCCAGACATCTGTGTACTTCTGTGCCAGCAGTGAACTACAGCAATCACCCCTCCACTTTGGGAAC
HIP00169	HC	1	0.000184502	TGTGCCAGCAGCTTAGAGGGGACAGCTAATGAAAAACTGTTTTTTGGCAGT	CASSLEGTANEKLFF	TRBV13-1	TRBD1-1*01	TRBJ1-4	16	18	NA	25	NA	2	0	AGCTCCTTGGAGCTGGGGGACTCAGCCCTGTACTTCTGTGCCAGCAGCTTAGAGGGGACAGCTAATGAAAAACTGTTTTTTGGCAGT
HIP00169	HC	1	0.000184502	TGTGCCAGCAGCCCGGGACAGCCAACTGAAGCTTTCTTTGGACAA	CASSPGQPTEAFF	TRBV12-1	TRBD1-1*01	TRBJ1-1	11	14	21	24	NA	3	3	AAGATCCAGCCCTCAGAACCCAGGGACTCAGCTGTGTACTTCTGTGCCAGCAGCCCGGGACAGCCAACTGAAGCTTTCTTTGGACAA
HIP00169	HC	1	0.000184502	TGTGCCAGCAGTTACGGCCCGGGTGGAGAGACCCAGTACTTCGGGCCA	CASSYGPGGETQYF	TRBV6-1	TRBD2-1	TRBJ2-5	15	19	23	26	NA	4	3	TTGGAGTCGGCTGCTCCCTCCCAAACATCTGTGTACTTCTGTGCCAGCAGTTACGGCCCGGGTGGAGAGACCCAGTACTTCGGGCCA
HIP00169	HC	1	0.000184502	TGTGCCAGCAAACCCGGGACAGGAGCAACTAATGAAAAACTGTTTTTTGGCAGT	CASKPGTGATNEKLFF	TRBV6-1	TRBD1-1*01	TRBJ1-4	10	15	23	25	NA	5	2	TCGGCTGCTCCCTCCCAGACATCTGTGTACTTCTGTGCCAGCAAACCCGGGACAGGAGCAACTAATGAAAAACTGTTTTTTGGCAGT
HIP00169	HC	1	0.000184502	TGTGCCAGCAGCCTCCGAGGAGGGGGCTGGTTGAACACTGAAGCTTTCTTTGGACAA	CASSLRGGGWLNTEAFF	TRBV6-1	TRBD1-1*01	TRBJ1-1	11	20	27	31	NA	9	4	GCTGCTCCCTCCCAAACATCTGTGTACTTCTGTGCCAGCAGCCTCCGAGGAGGGGGCTGGTTGAACACTGAAGCTTTCTTTGGACAA
HIP00169	HC	1	0.000184502	TGTGCCAGCACCAAAGACAGGGGGGGGAATTCACCCCTCCACTTTGGGAAC	CASTKDRGGNSPLHF	TRBV6-1	TRBD1-1*01	TRBJ1-6	10	15	24	27	NA	5	3	GAGTCGGCTGCTCCCTCCCAGACATCTGTGTACTTCTGTGCCAGCACCAAAGACAGGGGGGGGAATTCACCCCTCCACTTTGGGAAC
HIP00169	HC	1	0.000184502	TGTGCCAGCAGTGCCCTACAGGGGGCAGGTCAGCCCCAGCATTTTGGTGAT	CASSALQGAGQPQHF	TRBV6-5	TRBD1-1*01	TRBJ1-5	12	17	26	29	NA	5	3	CTGTCGGCTGCTCCCTCCCAGACATCTGTGTACTTCTGTGCCAGCAGTGCCCTACAGGGGGCAGGTCAGCCCCAGCATTTTGGTGAT
HIP00169	HC	1	0.000184502	TGTGCCAGCAGTTCACCGGGACAGCTTTACGAGCAGTACTTCGGGCCG	CASSSPGQLYEQYF	TRBV6-5	TRBD1-1*01	TRBJ2-7	13	17	24	27	NA	4	3	CTGCTGTCGGCTGCTCCCTCCCAGACATCTGTGTACTTCTGTGCCAGCAGTTCACCGGGACAGCTTTACGAGCAGTACTTCGGGCCG
HIP00169	HC	1	0.000184502	TGTGCCAGCAGCCCCCCGGGCGGACGCTCTGGGGCCAACGTCCTGACTTTCGGGGCC	CASSPPGGRSGANVLTF	TRBV4-2	NA	TRBJ2-6	13	21	25	26	NA	8	1	CTGCAGCCAGAAGACTCGGCCCTGTATCTCTGTGCCAGCAGCCCCCCGGGCGGACGCTCTGGGGCCAACGTCCTGACTTTCGGGGCC
HIP00169	HC	1	0.000184502	TGTGCCTGGAGTGTATCCACCTACGAGCAGTACTTCGGGCCG	CAWSVSTYEQYF	TRBV30-1	TRBD1-1*01	TRBJ2-7	14	17	NA	19	NA	3	0	CTGAGTTCTAAGAAGCTCCTTCTCAGTGACTCTGGCTTCTATCTCTGTGCCTGGAGTGTATCCACCTACGAGCAGTACTTCGGGCCG
HIP00169	HC	1	0.000184502	TGCGCCAGCAGCCAAACAGGGAGAACTGAAGCTTTCTTTGGACAA	CASSQTGRTEAFF	TRBV4-3	TRBD1-1*01	TRBJ1-1	NA	15	21	24	NA	0	3	CACCTACACACCCTGCAGCCAGAAGACTCGGCCCTGTATCTCTGCGCCAGCAGCCAAACAGGGAGAACTGAAGCTTTCTTTGGACAA
HIP00169	HC	1	0.000184502	TGTGCCAGCAGCTTATACAGGGGTAATGAAAAACTGTTTTTTGGCAGT	CASSLYRGNEKLFF	TRBV7-9	TRBD1-1*01	TRBJ1-4	15	16	NA	23	NA	1	0	ATCCAGCGCACAGAGCAGGGGGACTCGGCCATGTATCTCTGTGCCAGCAGCTTATACAGGGGTAATGAAAAACTGTTTTTTGGCAGT
HIP00169	HC	1	0.000184502	TGCGCCAGCAGCCAAGATCTTGGGACAGGGGTTGAAAAACTGTTTTTTGGCAGT	CASSQDLGTGVEKLFF	TRBV4-3	TRBD1-1*01	TRBJ1-4	17	21	31	32	NA	4	1	ACCCTGCAGCCAGAAGACTCGGCCCTGTATCTCTGCGCCAGCAGCCAAGATCTTGGGACAGGGGTTGAAAAACTGTTTTTTGGCAGT
HIP00169	HC	1	0.000184502	TGTGCCAGCAGTGAAATGCAGGGGGCAGGAGTCAGCAATCAGCCCCAGCATTTTGGTGAT	CASSEMQGAGVSNQPQHF	TRBV2-1	TRBD1-1*01	TRBJ1-5	15	18	26	33	NA	3	7	AAGCTGGAGGACTCAGCCATGTACTTCTGTGCCAGCAGTGAAATGCAGGGGGCAGGAGTCAGCAATCAGCCCCAGCATTTTGGTGAT
HIP00169	HC	1	0.000184502	TGCAGCGCGATCTTCTCTAGCGGGGAGGCCCGGAATGAGCAGTTCTTCGGGCCA	CSAIFSSGEARNEQFF	TRBV29-1	TRBD2-1*01	TRBJ2-1	7	16	25	33	NA	9	8	AACATGAGCCCTGAAGACAGCAGCATATATCTCTGCAGCGCGATCTTCTCTAGCGGGGAGGCCCGGAATGAGCAGTTCTTCGGGCCA
HIP00169	HC	1	0.000184502	TGTGCCAGCAGTTACTCCGGGGCAGGGGTGAACACTGAAGCTTTCTTTGGACAA	CASSYSGAGVNTEAFF	TRBV6-6	TRBD1-1*01	TRBJ1-1	17	22	NA	28	NA	5	0	TTGGCTGCTCCCTCCCAGACATCTGTGTACTTCTGTGCCAGCAGTTACTCCGGGGCAGGGGTGAACACTGAAGCTTTCTTTGGACAA
HIP00169	HC	1	0.000184502	TGTGCCAGCAGACCGGGACAAATCACCGGGGAGCTGTTTTTTGGAGAA	CASRPGQITGELFF	TRBV6-1	TRBD1-1*01	TRBJ2-2	11	14	20	23	NA	3	3	TTGGAGTCGGCTGCTCCCTCCCAAACATCTGTGTACTTCTGTGCCAGCAGACCGGGACAAATCACCGGGGAGCTGTTTTTTGGAGAA
HIP00169	HC	1	0.000184502	TGTGCCAGCAGTGGCTACAGGTCGATCTATAATTCACCCCTCCACTTTGGGAAC	CASSGYRSIYNSPLHF	TRBV6-1	TRBD1-1*01	TRBJ1-6	13	16	21	26	NA	3	5	TCGGCTGCTCCCTCCCAGACATCTGTGTACTTCTGTGCCAGCAGTGGCTACAGGTCGATCTATAATTCACCCCTCCACTTTGGGAAC
HIP00169	HC	1	0.000184502	TGTGCCATCATGGGCAGGGCAAGCTCTGGGGCCAACGTCCTGACTTTCGGGGCC	CAIMGRASSGANVLTF	TRBV10-3	TRBD1-1*01	TRBJ2-6	10	14	19	23	NA	4	4	TCCGCTACCAGCTCCCAGACATCTGTGTACTTCTGTGCCATCATGGGCAGGGCAAGCTCTGGGGCCAACGTCCTGACTTTCGGGGCC
HIP00169	HC	1	0.000184502	TGTGCCAGCAGTTACTCGAGGGACAGGGGGATCAATGAGCAGTTCTTCGGGCCA	CASSYSRDRGINEQFF	TRBV6-7	TRBD1-1*01	TRBJ2-1	17	19	30	32	NA	2	2	TCAGCTGCTCCCTCTCAGACTTCTGTTTACTTCTGTGCCAGCAGTTACTCGAGGGACAGGGGGATCAATGAGCAGTTCTTCGGGCCA
HIP00169	HC	1	0.000184502	TGTGCCAGCAGTTACTCGCCGGGAGCGGGAAGCAATCAGCCCCAGCATTTTGGTGAT	CASSYSPGAGSNQPQHF	TRBV6-1	TRBD2-1*02	TRBJ1-5	17	23	NA	30	NA	6	0	GCTGCTCCCTCCCAAACATCTGTGTACTTCTGTGCCAGCAGTTACTCGCCGGGAGCGGGAAGCAATCAGCCCCAGCATTTTGGTGAT
HIP00169	HC	1	0.000184502	TGTGCCAGCAGTGACTATAGGACAGGTCCGGGGGCCAACGTCCTGACTTTCGGGGCC	CASSDYRTGPGANVLTF	TRBV6-1	TRBD1-1*01	TRBJ2-6	16	19	26	30	NA	3	4	GCTGCTCCCTCCCAAACATCTGTGTACTTCTGTGCCAGCAGTGACTATAGGACAGGTCCGGGGGCCAACGTCCTGACTTTCGGGGCC
HIP00169	HC	1	0.000184502	TGTGCCAGCAGCTCAGGACAGGGGGTAGGAAACACCATATATTTTGGAGAG	CASSSGQGVGNTIYF	TRBV6-6	TRBD1-1*01	TRBJ1-3	11	15	25	27	NA	4	2	GAGTTGGCTGCTCCCTCCCAGACATCTGTGTACTTCTGTGCCAGCAGCTCAGGACAGGGGGTAGGAAACACCATATATTTTGGAGAG
HIP00169	HC	1	0.000184502	TGTGCCAGCCGGGACAGGGGCTCTGGGGCCAACGTCCTGACTTTCGGGGCC	CASRDRGSGANVLTF	TRBV6-5	TRBD1-1*01	TRBJ2-6	9	10	NA	20	NA	1	0	CTGTCGGCTGCTCCCTCCCAGACATCTGTGTACTTCTGTGCCAGCCGGGACAGGGGCTCTGGGGCCAACGTCCTGACTTTCGGGGCC
HIP00169	HC	1	0.000184502	TGTGCCAGCAGTACATATCCTGGACATTCGTATTTTGGCCCA	CASSTYPGHSYF	TRBV6-1	TRBD1-1*01	TRBJ2-3	12	21	26	29	NA	9	3	CTGGGGTTGGAGTCGGCTGCTCCCTCCCAAACATCTGTGTACTTCTGTGCCAGCAGTACATATCCTGGACATTCGTATTTTGGCCCA
HIP00169	HC	1	0.000184502	TGTGCCAGCAGTTACTCGACAACTAATGAAAAACTGTTTTTTGGCAGT	CASSYSTTNEKLFF	TRBV6-6	NA	TRBJ1-4	NA	17	NA	19	NA	0	0	CTGGAGTTGGCTGCTCCCTCCCAGACATCTGTGTACTTCTGTGCCAGCAGTTACTCGACAACTAATGAAAAACTGTTTTTTGGCAGT
HIP00169	HC	1	0.000184502	TGTGCCAGCAGTTGGGACAGGTTGAACACTGAAGCTTTCTTTGGACAA	CASSWDRLNTEAFF	TRBV6-5	TRBD1-1*01	TRBJ1-1	NA	13	21	22	NA	0	1	CTGCTGTCGGCTGCTCCCTCCCAGACATCTGTGTACTTCTGTGCCAGCAGTTGGGACAGGTTGAACACTGAAGCTTTCTTTGGACAA
HIP00169	HC	1	0.000184502	TGCGCCAGCAGCCAAGTCGCTGGGAACACTGAAGCTTTCTTTGGACAA	CASSQVAGNTEAFF	TRBV4-3	NA	TRBJ1-1	16	21	NA	23	NA	5	0	CTACACACCCTGCAGCCAGAAGACTCGGCCCTGTATCTCTGCGCCAGCAGCCAAGTCGCTGGGAACACTGAAGCTTTCTTTGGACAA
HIP00169	HC	1	0.000184502	TGTGCCAGCAGGGAAGCATCGGGGGCTAATGAAAAACTGTTTTTTGGCAGT	CASREASGANEKLFF	TRBV2-1	TRBD2-1*01	TRBJ1-4	17	19	NA	25	NA	2	0	CGGTCCACAAAGCTGGAGGACTCAGCCATGTACTTCTGTGCCAGCAGGGAAGCATCGGGGGCTAATGAAAAACTGTTTTTTGGCAGT
HIP00169	HC	1	0.000184502	TGCGCCAGCAGCCAAGACTATGGACCTGAAGCTTTCTTTGGACAA	CASSQDYGPEAFF	TRBV4-1	NA	TRBJ1-1	17	21	NA	25	NA	4	0	CACCTACACGCCCTGCAGCCAGAAGACTCAGCCCTGTATCTCTGCGCCAGCAGCCAAGACTATGGACCTGAAGCTTTCTTTGGACAA
HIP00169	HC	1	0.000184502	TGTGCCAGCAGTTTGACAGCGACCTATGGCTACACCTTCGGTTCG	CASSLTATYGYTF	TRBV6-5	TRBD1-1*01	TRBJ1-2	13	14	19	23	NA	1	4	AGGCTGCTGTCGGCTGCTCCCTCCCAGACATCTGTGTACTTCTGTGCCAGCAGTTTGACAGCGACCTATGGCTACACCTTCGGTTCG
HIP00169	HC	1	0.000184502	TGCGCCAGCAGCTTGTACAGTGGAAGCACAGATACGCAGTATTTTGGCCCA	CASSLYSGSTDTQYF	TRBV5-1	TRBD1-1*01	TRBJ2-3	15	16	20	24	NA	1	4	AGCACCTTGGAGCTGGGGGACTCGGCCCTTTATCTTTGCGCCAGCAGCTTGTACAGTGGAAGCACAGATACGCAGTATTTTGGCCCA
HIP00169	HC	1	0.000184502	TGCGCCAGCAGCTTGGGACAGCTCATGAACACTGAAGCTTTCTTTGGACAA	CASSLGQLMNTEAFF	TRBV5-1	TRBD1-1*01	TRBJ1-1	NA	16	21	25	NA	0	4	AGCACCTTGGAGCTGGGGGACTCGGCCCTTTATCTTTGCGCCAGCAGCTTGGGACAGCTCATGAACACTGAAGCTTTCTTTGGACAA
HIP00169	HC	1	0.000184502	TGCGCCAGCAGCTTTGGGGGCGTCACTGAAGCTTTCTTTGGACAA	CASSFGGVTEAFF	TRBV5-1	TRBD1-1*01	TRBJ1-1	14	15	21	23	NA	1	2	AATGTGAGCACCTTGGAGCTGGGGGACTCGGCCCTTTATCTTTGCGCCAGCAGCTTTGGGGGCGTCACTGAAGCTTTCTTTGGACAA
HIP00169	HC	1	0.000184502	TGTGCCAGCAGTTTAGAGGCGCGTGGTGGCTACACCTTCGGTTCG	CASSLEARGGYTF	TRBV12-1	NA	TRBJ1-2	NA	16	19	26	NA	0	7	AAGATCCAGCCCTCAGAACCCAGGGACTCAGCTGTGTACTTCTGTGCCAGCAGTTTAGAGGCGCGTGGTGGCTACACCTTCGGTTCG
HIP00169	HC	1	0.000184502	TGTGCCAGCAGCCCCTCGGGTTATGTGATCAATGAGCAGTTCTTCGGGCCA	CASSPSGYVINEQFF	TRBV5-6	TRBD2-1	TRBJ2-1	12	16	20	29	NA	4	9	AACGCCTTGTGGCTGGGGGACTCGGCCCTCTATCTCTGTGCCAGCAGCCCCTCGGGTTATGTGATCAATGAGCAGTTCTTCGGGCCA
HIP00169	HC	1	0.000184502	TGTGCCAGCAGCTCGAGGATGGGGAAGCACACTGAAGCTTTCTTTGGACAA	CASSSRMGKHTEAFF	TRBV5-8	NA	TRBJ1-1	13	21	25	28	NA	8	3	AACGCCTTGGAGCTGGAGGACTCGGCCCTGTATCTCTGTGCCAGCAGCTCGAGGATGGGGAAGCACACTGAAGCTTTCTTTGGACAA
HIP00169	HC	1	0.000184502	TGTGCCAGCAGCCCTCAACAGGGGCGACGCAATCAGCCCCAGCATTTTGGTGAT	CASSPQQGRRNQPQHF	TRBV6-6	TRBD1-1*01	TRBJ1-5	11	17	24	28	NA	6	4	TTGGCTGCTCCCTCCCAGACATCTGTGTACTTCTGTGCCAGCAGCCCTCAACAGGGGCGACGCAATCAGCCCCAGCATTTTGGTGAT
HIP00169	HC	1	0.000184502	TGTGCCAGCAGCAAACCGGGACAGGAGAGCTCCTACGAGCAGTACGTCGGGCCG	CASSKPGQESSYEQYV	TRBV6-6	TRBD1-1*01	TRBJ2-7	11	17	25	46	NA	6	21	TTGGCTGCTCCCTCCCAGACATCTGTGTACTTCTGTGCCAGCAGCAAACCGGGACAGGAGAGCTCCTACGAGCAGTACGTCGGGCCG
HIP00169	HC	1	0.000184502	TGTGCCAGCAGGGAGGGACAGTGGGACCCTAACTATGGCTACACCTTCGGTTCG	CASREGQWDPNYGYTF	TRBV6-1	TRBD1-1*01	TRBJ1-2	11	14	21	28	NA	3	7	TCGGCTGCTCCCTCCCAGACATCTGTGTACTTCTGTGCCAGCAGGGAGGGACAGTGGGACCCTAACTATGGCTACACCTTCGGTTCG
HIP00169	HC	1	0.000184502	TGTGCCAGCCTAAAGGATTATGGCTACACCTTCGGTTCG	CASLKDYGYTF	TRBV6-1	NA	TRBJ1-2	9	14	17	18	NA	5	1	TCGCTCAGGCTGGAGTCGGCTGCTCCCTCCCAGACATCTGTGTACTTCTGTGCCAGCCTAAAGGATTATGGCTACACCTTCGGTTCG
HIP00169	HC	1	0.000184502	ATTGGGGGCAGGACTGAAGCTTTCTTTGGACAA	IGGRTEAFF	TRBV21-1	TRBD1-1*01	TRBJ1-1	NA	3	9	12	NA	6	3	TCCTGTACCTTGGAGATCCAGTCCACGGAGTCAGGGGACACAGCACTGTATCCCATTGGGGGCAGGACTGAAGCTTTCTTTGGACAA
HIP00169	HC	1	0.000184502	TGTGCCAGCATTAGGGACAGGGCCAGGTCGGTCAACTCTGGGGCCAACGTCCTGACTTTCGGGGCC	CASIRDRARSVNSGANVLTF	TRBV6-1	TRBD1-1*01	TRBJ2-6	10	13	22	35	NA	3	13	TCCCAGACATCTGTGTACTTCTGTGCCAGCATTAGGGACAGGGCCAGGTCGGTCAACTCTGGGGCCAACGTCCTGACTTTCGGGGCC
HIP00169	HC	1	0.000184502	TGTGCCAGCAGTTACTCGATTATGCCAGTAAATAATTCACCCCTCCACTTTGGGAAC	CASSYSIMPVNNSPLHF	TRBV6-1	TRBD1-1*01	TRBJ1-6	17	25	28	31	NA	8	3	GCTGCTCCCTCCCAGACATCTGTGTACTTCTGTGCCAGCAGTTACTCGATTATGCCAGTAAATAATTCACCCCTCCACTTTGGGAAC
HIP00169	HC	1	0.000184502	TGTGCCAGCAGCTATAGATCCGGGACAAGAAATGAAAAACTGTTTTTTGGCAGT	CASSYRSGTRNEKLFF	TRBV5-6	TRBD1-1*01	TRBJ1-4	13	21	27	30	NA	8	3	GCCTTGTTGCTGGGGGACTCGGCCCTCTATCTCTGTGCCAGCAGCTATAGATCCGGGACAAGAAATGAAAAACTGTTTTTTGGCAGT
HIP00169	HC	1	0.000184502	TGTGCCAGCAGTTCGGGACGGCTAGCTGATCAGCCCCAGCATTTTGGTGAT	CASSSGRLADQPQHF	TRBV6-6	NA	TRBJ1-5	13	14	19	28	NA	1	9	GAGTTGGCTGCTCCCTCCCAGACATCTGTGTACTTCTGTGCCAGCAGTTCGGGACGGCTAGCTGATCAGCCCCAGCATTTTGGTGAT
HIP00169	HC	1	0.000184502	TGTGCCAGCGATACTACTAAAACCTCCTCCTACGAGCAGTACTTCGGGCCG	CASDTTKTSSYEQYF	TRBV6-1	TRBD2-1	TRBJ2-7	9	12	16	26	NA	3	10	GAGTCGGCTGCTCCCTCCCAAACATCTGTGTACTTCTGTGCCAGCGATACTACTAAAACCTCCTCCTACGAGCAGTACTTCGGGCCG
HIP00169	HC	1	0.000184502	TGTGCCAGCAGCTTATGGGGGAATGAAAAACTGTTTTTTGGCAGT	CASSLWGNEKLFF	TRBV7-9	NA	TRBJ1-4	15	16	NA	21	NA	1	0	GAGATCCAGCGCACAGAGCAGGGGGACTCGGCCATGTATCTCTGTGCCAGCAGCTTATGGGGGAATGAAAAACTGTTTTTTGGCAGT
HIP00169	HC	1	0.000184502	TGTGCCAGCAGTTTAGGATCCCACGAGCAGTACTTCGGGCCG	CASSLGSHEQYF	TRBV6-1	NA	TRBJ2-7	13	15	18	22	NA	2	4	CTGGGGTTGGAGTCGGCTGCTCCCTCCCAAACATCTGTGTACTTCTGTGCCAGCAGTTTAGGATCCCACGAGCAGTACTTCGGGCCG
HIP00169	HC	1	0.000184502	TGTGCCAGCAGCCCCTCGGTAATGAACACTGAAGCTTTCTTTGGACAA	CASSPSVMNTEAFF	TRBV28-1	TRBD2-1	TRBJ1-1	11	16	19	22	NA	5	3	CTGGAGTCCGCCAGCACCAACCAGACATCTATGTACCTCTGTGCCAGCAGCCCCTCGGTAATGAACACTGAAGCTTTCTTTGGACAA
HIP00169	HC	1	0.000184502	TGTGCCAGCAGCCAAGCCCAGGGACTAGCGGGGCACAATGAGCAGTTCTTCGGGCCA	CASSQAQGLAGHNEQFF	TRBV3-1	TRBD2-1*01	TRBJ2-1	16	20	33	34	NA	4	1	CTGGAGCTTGGTGACTCTGCTGTGTATTTCTGTGCCAGCAGCCAAGCCCAGGGACTAGCGGGGCACAATGAGCAGTTCTTCGGGCCA
HIP00169	HC	1	0.000184502	TGTGCCAGCGGCTCCTTAGGGGTAAACACTGAAGCTTTCTTTGGACAA	CASGSLGVNTEAFF	TRBV6-5	TRBD1-1*01	TRBJ1-1	9	17	22	24	NA	8	2	CTGCTGTCGGCTGCTCCCTCCCAGACATCTGTGTACTTCTGTGCCAGCGGCTCCTTAGGGGTAAACACTGAAGCTTTCTTTGGACAA
HIP00169	HC	1	0.000184502	TGCGCCAGCAGCCAAGATCGTTGGAACACTGAAGCTTTCTTTGGACAA	CASSQDRWNTEAFF	TRBV4-3	TRBD2-1	TRBJ1-1	17	18	20	23	NA	1	3	CTACACACCCTGCAGCCAGAAGACTCGGCCCTGTATCTCTGCGCCAGCAGCCAAGATCGTTGGAACACTGAAGCTTTCTTTGGACAA
HIP00169	HC	1	0.000184502	TGTGCCAGCAGCGCGCGGACAGGGACTAGCGGGTCCTCCTACAATGAGCAGTTCTTCGGGCCA	CASSARTGTSGSSYNEQFF	TRBV6-1	TRBD2-1	TRBJ2-1	11	21	33	35	NA	10	2	CCCTCCCAAACATCTGTGTACTTCTGTGCCAGCAGCGCGCGGACAGGGACTAGCGGGTCCTCCTACAATGAGCAGTTCTTCGGGCCA
HIP00169	HC	1	0.000184502	TGTGCCAGCAGCTTAGACCACTCCTACAATGAGCAGTTCTTCGGGCCA	CASSLDHSYNEQFF	TRBV7-3	NA	TRBJ2-1	NA	15	18	20	NA	0	2	ATCCAGCGCACAGAGCGGGGGGACTCAGCCGTGTATCTCTGTGCCAGCAGCTTAGACCACTCCTACAATGAGCAGTTCTTCGGGCCA
HIP00169	HC	1	0.000184502	TGTGCCAGCATAGGGGGACTGAGGAACACTGAAGCTTTCTTTGGACAA	CASIGGLRNTEAFF	TRBV12-1	NA	TRBJ1-1	10	11	17	23	NA	1	6	ATCCAGCCCTCAGAACCCAGGGACTCAGCTGTGTACTTCTGTGCCAGCATAGGGGGACTGAGGAACACTGAAGCTTTCTTTGGACAA
HIP00169	HC	1	0.000184502	TGTGCCAGCAGTTCTGGACAGGGGACTGAAGCTTTCTTTGGACAA	CASSSGQGTEAFF	TRBV6-6	TRBD1-1*01	TRBJ1-1	13	15	NA	24	NA	2	0	AGGCTGGAGTTGGCTGCTCCCTCCCAGACATCTGTGTACTTCTGTGCCAGCAGTTCTGGACAGGGGACTGAAGCTTTCTTTGGACAA
HIP00169	HC	1	0.000184502	TGTGCCAGCAGACGACAGACGAACACTGAAGCTTTCTTTGGACAA	CASRRQTNTEAFF	TRBV6-1	TRBD1-1*01	TRBJ1-1	11	13	18	20	NA	2	2	AGGCTGGAGTCGGCTGCTCCCTCCCAGACATCTGTGTACTTCTGTGCCAGCAGACGACAGACGAACACTGAAGCTTTCTTTGGACAA
HIP00169	HC	1	0.000184502	TGCGCCAGCAGCTTGGGGACAGGGGGCAACACTGAAGCTTTCTTTGGACAA	CASSLGTGGNTEAFF	TRBV5-1	TRBD1-1*01	TRBJ1-1	NA	16	NA	27	NA	0	0	AGCACCTTGGAGCTGGGGGACTCGGCCCTTTATCTTTGCGCCAGCAGCTTGGGGACAGGGGGCAACACTGAAGCTTTCTTTGGACAA
HIP00169	HC	1	0.000184502	TGCGCCAGCAGCCTGGAGGTGGGGCTGAACACTGAAGCTTTCTTTGGACAA	CASSLEVGLNTEAFF	TRBV5-1	TRBD1-1*01	TRBJ1-1	16	20	NA	25	NA	4	0	AGCACCTTGGAGCTGGGGGACTCGGCCCTTTATCTTTGCGCCAGCAGCCTGGAGGTGGGGCTGAACACTGAAGCTTTCTTTGGACAA
HIP00169	HC	1	0.000184502	TGCAGCGTTGAGGGGACTGCTGAAGCTTTCTTTGGACAA	CSVEGTAEAFF	TRBV29-1	TRBD2-1	TRBJ1-1	11	12	18	19	NA	1	1	ACTCTGACTGTGAGCAACATGAGCCCTGAAGACAGCAGCATATATCTCTGCAGCGTTGAGGGGACTGCTGAAGCTTTCTTTGGACAA
HIP00169	HC	1	0.000184502	TGTGCCAGCAGTGGATGGCGGGAGCTGTTTTTTGGAGAA	CASSGWRELFF	TRBV2-1	TRBD1-1*01	TRBJ2-2	13	16	NA	19	NA	3	0	ACTCTGAAGATCCGGTCCACAAAGCTGGAGGACTCAGCCATGTACTTCTGTGCCAGCAGTGGATGGCGGGAGCTGTTTTTTGGAGAA
HIP00169	HC	1	0.000184502	TGTGCCAGCAGTCGCCGGGCTGAAGCTTTCTTTGGACAA	CASSRRAEAFF	TRBV12-1	TRBD2-1	TRBJ1-1	12	15	NA	19	NA	3	0	ACTCTGAAGATCCAGCCCTCAGAACCCAGGGACTCAGCTGTGTACTTCTGTGCCAGCAGTCGCCGGGCTGAAGCTTTCTTTGGACAA
HIP00169	HC	1	0.000184502	TGCGCCAGCAGCCAAGATCGGGGGGGATCTACGGATGAGCAGTTCTTCGGGCCA	CASSQDRGGSTDEQFF	TRBV4-3	TRBD2-1*01	TRBJ2-1	17	18	26	34	NA	1	8	ACCCTGCAGCCAGAAGACTCGGCCCTGTATCTCTGCGCCAGCAGCCAAGATCGGGGGGGATCTACGGATGAGCAGTTCTTCGGGCCA
HIP00169	HC	1	0.000184502	TGTGCCAGCAGTGAAGAAGGGTGGGGTGAAGCTTTCTTTGGACAA	CASSEEGWGEAFF	TRBV2-1	NA	TRBJ1-1	16	17	21	26	NA	1	5	AAGATCCGGTCCACAAAGCTGGAGGACTCAGCCATGTACTTCTGTGCCAGCAGTGAAGAAGGGTGGGGTGAAGCTTTCTTTGGACAA
HIP00169	HC	1	0.000184502	TGTGCCAGCAGTCTAGACCTTTCTGGGGCCAACGTCCTGACTTTCGGGGCC	CASSLDLSGANVLTF	TRBV5-6	TRBD2-1	TRBJ2-6	11	12	16	21	NA	1	5	AACGCCTTGTTGCTGGGGGACTCGGCCCTCTATCTCTGTGCCAGCAGTCTAGACCTTTCTGGGGCCAACGTCCTGACTTTCGGGGCC
HIP00169	HC	1	0.000184502	ACTGAAAAACTGTTTTTTGGCAGT	TEKLFF	TRBV6-1	NA	TRBJ1-4	NA	NA	NA	2	NA	16	0	AAAAAACAGAATTTCCTGCTGGGGTTGGAGTCGGCTGCTCCCTCTTAAAGTCGGGTCCCAGGGACTGAAAAACTGTTTTTTGGCAGT
HIP00169	HC	1	0.000184502	TGTGCCAGCATGGGAGACAGACCGTGGGATACGCAGTATTTTGGCCCA	CASMGDRPWDTQYF	TRBV6-1	NA	TRBJ2-3	10	15	20	27	NA	5	7	TTGGAGTCGGCTGCTCCCTCCCAAACATCTGTGTACTTCTGTGCCAGCATGGGAGACAGACCGTGGGATACGCAGTATTTTGGCCCA
HIP00169	HC	1	0.000184502	TGCGCCAGCAGCTCGGGACTAGCGGGGGAGAACACCGGGGAGCTGTTTTTTGGAGAA	CASSSGLAGENTGELFF	TRBV5-1	TRBD2-1*01	TRBJ2-2	13	14	28	29	NA	1	1	TTGGAGCTGGGGGACTCGGCCCTTTATCTTTGCGCCAGCAGCTCGGGACTAGCGGGGGAGAACACCGGGGAGCTGTTTTTTGGAGAA
HIP00169	HC	1	0.000184502	TGTGCCACCAGTGATTTGGAGGGATGGATTGGAAACACCATATATTTTGGAGAG	CATSDLEGWIGNTIYF	TRBV24-1	TRBD2-1*02	TRBJ1-3	NA	18	23	29	NA	0	6	TCTGCCATCCCCAACCAGACAGCTCTTTACTTCTGTGCCACCAGTGATTTGGAGGGATGGATTGGAAACACCATATATTTTGGAGAG
HIP00169	HC	1	0.000184502	TGTGCCACCAGTGATCCGAGTGTCTCTGGGGCCAACGTCCTGACTTTCGGGGCC	CATSDPSVSGANVLTF	TRBV24-1	TRBD2-1*02	TRBJ2-6	15	17	20	23	NA	2	3	TCTGCCATCCCCAACCAGACAGCTCTTTACTTCTGTGCCACCAGTGATCCGAGTGTCTCTGGGGCCAACGTCCTGACTTTCGGGGCC
HIP00169	HC	1	0.000184502	TGTGCCTGGAGTAGAGGAGACTACACCGGGGAGCTGTTTTTTGGAGAA	CAWSRGDYTGELFF	TRBV30-1	TRBD2-1	TRBJ2-2	12	18	NA	22	NA	6	0	TCTAAGAAGCTCCTTCTCAGTGACTCTGGCTTCTATCTCTGTGCCTGGAGTAGAGGAGACTACACCGGGGAGCTGTTTTTTGGAGAA
HIP00169	HC	1	0.000184502	TGTGCCAGCATCTTTGGACAGGGGGCCCTCAATCAGCCCCAGCATTTTGGTGAT	CASIFGQGALNQPQHF	TRBV6-1	TRBD1-1*01	TRBJ1-5	10	15	26	29	NA	5	3	TCGGCTGCTCCCTCCCAGACATCTGTGTACTTCTGTGCCAGCATCTTTGGACAGGGGGCCCTCAATCAGCCCCAGCATTTTGGTGAT
HIP00169	HC	1	0.000184502	TGTGCCAGCAGTTACAAAGGGGGCGGCTCTGGAAACACCATATATTTTGGAGAG	CASSYKGGGSGNTIYF	TRBV6-5	TRBD1-1*01	TRBJ1-3	15	17	24	26	NA	2	2	TCGGCTGCTCCCTCCCAGACATCTGTGTACTTCTGTGCCAGCAGTTACAAAGGGGGCGGCTCTGGAAACACCATATATTTTGGAGAG
HIP00169	HC	1	0.000184502	TGTGCCAGCAGTCGGGCAACCGGGATCCACACAGATACGCAGTATTTTGGCCCA	CASSRATGIHTDTQYF	TRBV6-1	TRBD2-1*02	TRBJ2-3	12	20	25	29	NA	8	4	TCGGCTGCTCCCTCCCAGACATCTGTGTACTTCTGTGCCAGCAGTCGGGCAACCGGGATCCACACAGATACGCAGTATTTTGGCCCA
HIP00169	HC	1	0.000184502	TGTGCCAGCAGACCTATGACCTATCGGGGCGCGAATGAGCAGTTCTTCGGGCCA	CASRPMTYRGANEQFF	TRBV6-1	NA	TRBJ2-1	11	25	30	33	NA	14	3	TCGGCTGCTCCCTCCCAAACATCTGTGTACTTCTGTGCCAGCAGACCTATGACCTATCGGGGCGCGAATGAGCAGTTCTTCGGGCCA
HIP00169	HC	1	0.000184502	TGTGCCAGTAGTATACATTCCGGGACAGGCAGGGATACGCAGTATTTTGGCCCA	CASSIHSGTGRDTQYF	TRBV19-1	TRBD1-1*01	TRBJ2-3	15	21	29	33	NA	6	4	TCGGCCCAAAAGAACCCGACAGCTTTCTATCTCTGTGCCAGTAGTATACATTCCGGGACAGGCAGGGATACGCAGTATTTTGGCCCA
HIP00169	HC	1	0.000184502	TGTGCCATCAGTGAGACGACAGGGGATTCGGAAAACACCATATATTTTGGAGAG	CAISETTGDSENTIYF	TRBV10-3	TRBD1-1*01	TRBJ1-3	15	17	25	32	NA	2	7	TCCGCTACCAGCTCCCAGACATCTGTGTACTTCTGTGCCATCAGTGAGACGACAGGGGATTCGGAAAACACCATATATTTTGGAGAG
HIP00169	HC	1	0.000184502	TGCGCCAGCGGAAGGGACAGGAGCACAGATACGCAGTATTTTGGCCCA	CASGRDRSTDTQYF	TRBV5-1	TRBD1-1*01	TRBJ2-3	9	13	NA	21	NA	4	0	GTGAGCACCTTGGAGCTGGGGGACTCGGCCCTTTATCTTTGCGCCAGCGGAAGGGACAGGAGCACAGATACGCAGTATTTTGGCCCA
HIP00169	HC	1	0.000184502	TGTGCCAGTAGTATACGAGGCGGGAACACTGAAGCTTTCTTTGGACAA	CASSIRGGNTEAFF	TRBV19-1	TRBD2-1	TRBJ1-1	15	19	NA	23	NA	4	0	GTGACATCGGCCCAAAAGAACCCGACAGCTTTCTATCTCTGTGCCAGTAGTATACGAGGCGGGAACACTGAAGCTTTCTTTGGACAA
HIP00169	HC	1	0.000184502	TGTGCCAGCAGCTTGGGGGCCAGAAACACTGAAGCTTTCTTTGGACAA	CASSLGARNTEAFF	TRBV5-6	TRBD1-1*01	TRBJ1-1	NA	16	20	24	NA	0	4	GTGAACGCCTTGTTGCTGGGGGACTCGGCCCTCTATCTCTGTGCCAGCAGCTTGGGGGCCAGAAACACTGAAGCTTTCTTTGGACAA
HIP00169	HC	1	0.000184502	TGTGCCAGCAGATCAAACAGGGCCTCTGAGCAGTTCTTCGGGCCA	CASRSNRASEQFF	TRBV6-1	TRBD1-1*01	TRBJ2-1	11	16	22	26	NA	5	4	GGGTTGGAGTCGGCTGCTCCCTCCCAAACATCTGTGTACTTCTGTGCCAGCAGATCAAACAGGGCCTCTGAGCAGTTCTTCGGGCCA
HIP00169	HC	1	0.000184502	TGTGCCAGCAGTCCCAACTGGTCGGGGGGTTCAGGGAATGAGCAGTTCTTCGGGCCA	CASSPNWSGGSGNEQFF	TRBV6-1	TRBD2-1*01	TRBJ2-1	12	22	29	36	NA	10	7	GCTGCTCCCTCCCAGACATCTGTGTACTTCTGTGCCAGCAGTCCCAACTGGTCGGGGGGTTCAGGGAATGAGCAGTTCTTCGGGCCA
HIP00169	HC	1	0.000184502	TGTGCCAGCAGGCCCTCGGGGGGCGGGACAGGGTTTTCACCCCTCCACTTTGGGAAC	CASRPSGGGTGFSPLHF	TRBV6-1	TRBD1-1*01	TRBJ1-6	11	24	33	35	NA	13	2	GCTGCTCCCTCCCAGACATCTGTGTACTTCTGTGCCAGCAGGCCCTCGGGGGGCGGGACAGGGTTTTCACCCCTCCACTTTGGGAAC
HIP00169	HC	1	0.000184502	TGTGCCAGCAGCCCTTCCAGGACTAGCGGGCCCCCCTACGAGCAGTACTTCGGGCCG	CASSPSRTSGPPYEQYF	TRBV6-1	TRBD2-1	TRBJ2-7	11	19	30	34	NA	8	4	GCTGCTCCCTCCCAAACATCTGTGTACTTCTGTGCCAGCAGCCCTTCCAGGACTAGCGGGCCCCCCTACGAGCAGTACTTCGGGCCG
HIP00169	HC	1	0.000184502	TGTGCCAGCAGTGCCAGGGGGGAAGGTGGAAACACCATATATTTTGGAGAG	CASSARGEGGNTIYF	TRBV6-6	TRBD1-1*01	TRBJ1-3	12	14	21	26	NA	2	5	GAGTTGGCTGCTCCCTCCCAGACATCTGTGTACTTCTGTGCCAGCAGTGCCAGGGGGGAAGGTGGAAACACCATATATTTTGGAGAG
HIP00169	HC	1	0.000184502	TGTGCCAGCAGTTACATACAGGGAAACACCGGGGAGCTGTTTTTTGGAGAA	CASSYIQGNTGELFF	TRBV6-1	TRBD1-1*01	TRBJ2-2	15	17	23	24	NA	2	1	GAGTCGGCTGCTCCCTCCCAAACATCTGTGTACTTCTGTGCCAGCAGTTACATACAGGGAAACACCGGGGAGCTGTTTTTTGGAGAA
HIP00169	HC	1	0.000184502	TGTGCCAGCAGTTACAACCGGGGGCCCAATTCACCCCTCCACTTTGGGAAC	CASSYNRGPNSPLHF	TRBV6-1	NA	TRBJ1-6	15	19	25	27	NA	4	2	GAGTCGGCTGCTCCCTCCCAAACATCTGTGTACTTCTGTGCCAGCAGTTACAACCGGGGGCCCAATTCACCCCTCCACTTTGGGAAC
HIP00169	HC	1	0.000184502	TGTGCCAGCAGTACGGGACTAGCGGTGTACAATGAGCAGTTCTTCGGGCCA	CASSTGLAVYNEQFF	TRBV6-1	TRBD2-1	TRBJ2-1	12	14	25	27	NA	2	2	GAGTCGGCTGCTCCCTCCCAAACATCTGTGTACTTCTGTGCCAGCAGTACGGGACTAGCGGTGTACAATGAGCAGTTCTTCGGGCCA
HIP00169	HC	1	0.000184502	TGTGCCAGCAGCGGGACCAACGTCCTGACTTTCGGGGCC	CASSGTNVLTF	TRBV5-4	NA	TRBJ2-6	NA	12	NA	16	NA	0	0	GAGCTGAATGTGAACGCCTTGGAGCTGGACGACTCGGCCCTGTATCTCTGTGCCAGCAGCGGGACCAACGTCCTGACTTTCGGGGCC
HIP00169	HC	1	0.000184502	TGTGCCAGCAGTTTACTAAACGTGGTACAGTCTGAAGCTTTCTTTGGACAA	CASSLLNVVQSEAFF	TRBV6-5	NA	TRBJ1-1	13	26	30	31	NA	13	1	CTGTCGGCTGCTCCCTCCCAGACATCTGTGTACTTCTGTGCCAGCAGTTTACTAAACGTGGTACAGTCTGAAGCTTTCTTTGGACAA
HIP00169	HC	1	0.000184502	TGCGCCAGCAGTGAGTTTACAGGGGGCTACGAGCAGTACTTCGGGCCG	CASSEFTGGYEQYF	TRBV10-1	TRBD1-1*01	TRBJ2-7	16	18	NA	26	NA	2	0	CTGGAGTCTGCTGCCTCCTCCCAGACATCTGTATATTTCTGCGCCAGCAGTGAGTTTACAGGGGGCTACGAGCAGTACTTCGGGCCG
HIP00169	HC	1	0.000184502	TGTGCCAGCAGTGGGGACTTCGTGAGCACTGAAGCTTTCTTTGGACAA	CASSGDFVSTEAFF	TRBV6-1	TRBD2-1	TRBJ1-1	NA	13	19	26	NA	0	7	CTGGAGTCGGCTGCTCCCTCCCAGACATCTGTGTACTTCTGTGCCAGCAGTGGGGACTTCGTGAGCACTGAAGCTTTCTTTGGACAA
HIP00169	HC	1	0.000184502	TGTGCCAGCAGGGAGACTAGCTCCCCAGATACGCAGTATTTTGGCCCA	CASRETSSPDTQYF	TRBV6-1	TRBD2-1	TRBJ2-3	11	14	21	25	NA	3	4	CTGGAGTCGGCTGCTCCCTCCCAGACATCTGTGTACTTCTGTGCCAGCAGGGAGACTAGCTCCCCAGATACGCAGTATTTTGGCCCA
HIP00169	HC	1	0.000184502	TGTGCCAGCAGCCCTTCCTACAGGATTGAAAAACTGTTTTTTGGCAGT	CASSPSYRIEKLFF	TRBV6-5	TRBD1-1*01	TRBJ1-4	11	19	24	26	NA	8	2	CTGCTGTCGGCTGCTCCCTCCCAGACATCTGTGTACTTCTGTGCCAGCAGCCCTTCCTACAGGATTGAAAAACTGTTTTTTGGCAGT
HIP00169	HC	1	0.000184502	TGCAGTGCTAGAGGGGGTTTCACTGAAGCTTTCTTTGGACAA	CSARGGFTEAFF	TRBV20-1	NA	TRBJ1-1	NA	13	17	20	NA	0	3	CTGACAGTGACCAGTGCCCATCCTGAAGACAGCAGCTTCTACATCTGCAGTGCTAGAGGGGGTTTCACTGAAGCTTTCTTTGGACAA
HIP00169	HC	1	0.000184502	TGTGCCAGCAGTTCACCGAACACTGAAGCTTTCTTTGGACAA	CASSSPNTEAFF	TRBV5-4	NA	TRBJ1-1	11	14	16	17	NA	3	1	CTGAATGTGAACGCCTTGGAGCTGGACGACTCGGCCCTGTATCTCTGTGCCAGCAGTTCACCGAACACTGAAGCTTTCTTTGGACAA
HIP00169	HC	1	0.000184502	TGTGCCATCGGGACGATGGACACCATATATTTTGGAGAG	CAIGTMDTIYF	TRBV10-3	NA	TRBJ1-3	NA	9	14	19	NA	0	5	CTCCTCACTCTGGAGTCCGCTACCAGCTCCCAGACATCTGTGTACTTCTGTGCCATCGGGACGATGGACACCATATATTTTGGAGAG
HIP00169	HC	1	0.000184502	TGCGCCAGCAGCCAAGTGGGACTAGTGAATGAGCAGTTCTTCGGGCCA	CASSQVGLVNEQFF	TRBV4-1	TRBD2-1	TRBJ2-1	16	17	25	27	NA	1	2	CTACACGCCCTGCAGCCAGAAGACTCAGCCCTGTATCTCTGCGCCAGCAGCCAAGTGGGACTAGTGAATGAGCAGTTCTTCGGGCCA
HIP00169	HC	1	0.000184502	TGTGCCAGCGGTGAACACCTGGGGGCTTTCTTTGGACAA	CASGEHLGAFF	TRBV6-5	NA	TRBJ1-1	9	20	NA	24	NA	11	0	CCGCTCAGGCTGCTGTCGGCTGCTCCCTCCCAGACATCTGTGTACTTCTGTGCCAGCGGTGAACACCTGGGGGCTTTCTTTGGACAA
HIP00169	HC	1	0.000184502	TGTGCCAGCAGTTTAGCGGGCGGCCGGGGGCATCAGCCCCAGCATTTTGGTGAT	CASSLAGGRGHQPQHF	TRBV12-1	NA	TRBJ1-5	17	25	NA	31	NA	8	0	CCCTCAGAACCCAGGGACTCAGCTGTGTACTTCTGTGCCAGCAGTTTAGCGGGCGGCCGGGGGCATCAGCCCCAGCATTTTGGTGAT
HIP00169	HC	1	0.000184502	TGTGCCAGCAGCCAACCTGGGCAGGGGTATAGCTCCTATAATTCACCCCTCCACTTTGGGAAC	CASSQPGQGYSSYNSPLHF	TRBV4-2	TRBD1-1*01	TRBJ1-6	15	21	27	32	NA	6	5	CCAGAAGACTCGGCCCTGTATCTCTGTGCCAGCAGCCAACCTGGGCAGGGGTATAGCTCCTATAATTCACCCCTCCACTTTGGGAAC
HIP00169	HC	1	0.000184502	TGTGCCAGCAGCCAAAAGGCGGATTTCGGAGCTTTCTTTGGACAA	CASSQKADFGAFF	TRBV3-1	TRBD2-1	TRBJ1-1	15	18	22	29	NA	3	7	CACATCAATTCCCTGGAGCTTGGTGACTCTGCTGTGTATTTCTGTGCCAGCAGCCAAAAGGCGGATTTCGGAGCTTTCTTTGGACAA
HIP00169	HC	1	0.000184502	TGCGCCAGCAGCCAAGAAGTAAGGGTATCGGCTGAGCAGTTCTTCGGGCCA	CASSQEVRVSAEQFF	TRBV4-3	NA	TRBJ2-1	17	21	25	32	NA	4	7	CACACCCTGCAGCCAGAAGACTCGGCCCTGTATCTCTGCGCCAGCAGCCAAGAAGTAAGGGTATCGGCTGAGCAGTTCTTCGGGCCA
HIP00169	HC	1	0.000184502	TGTGCCAGCAGCTTAGAGGGCGAGAACACTGAAGCTTTCTTTGGACAA	CASSLEGENTEAFF	TRBV13-1	NA	TRBJ1-1	NA	16	20	23	NA	0	3	ATGAGCTCCTTGGAGCTGGGGGACTCAGCCCTGTACTTCTGTGCCAGCAGCTTAGAGGGCGAGAACACTGAAGCTTTCTTTGGACAA
HIP00169	HC	1	0.000184502	TGTGCCAGCAGTGATGGACGGGGAAATTCACCCCTCCACTTTGGGAAC	CASSDGRGNSPLHF	TRBV2-1	TRBD2-1*01	TRBJ1-6	14	18	23	24	NA	4	1	ATCCGGTCCACAAAGCTGGAGGACTCAGCCATGTACTTCTGTGCCAGCAGTGATGGACGGGGAAATTCACCCCTCCACTTTGGGAAC
HIP00169	HC	1	0.000184502	TGTGCCAGCAGTTCTCAGGGTTCGGCCAACGTCCTGACTTTCGGGGCC	CASSSQGSANVLTF	TRBV7-2	TRBD1-1*01	TRBJ2-6	11	15	20	23	NA	4	3	ATCCAGCGCACACAGCAGGAGGACTCGGCCGTGTATCTCTGTGCCAGCAGTTCTCAGGGTTCGGCCAACGTCCTGACTTTCGGGGCC
HIP00169	HC	1	0.000184502	TGTGCCAGCAGTTACTCGATGTCCTATGGCTACACCTTCGGTTCG	CASSYSMSYGYTF	TRBV6-5	NA	TRBJ1-2	NA	17	19	23	NA	0	4	AGGCTGCTGTCGGCTGCTCCCTCCCAGACATCTGTGTACTTCTGTGCCAGCAGTTACTCGATGTCCTATGGCTACACCTTCGGTTCG
HIP00169	HC	1	0.000184502	TGTGCCAGCAGTTTAGTCGGTGAAGCTTTCTTTGGACAA	CASSLVGEAFF	TRBV12-1	TRBD2-1	TRBJ1-1	16	17	NA	20	NA	1	0	ACTCTGAAGATCCAGCCCTCAGAACCCAGGGACTCAGCTGTGTACTTCTGTGCCAGCAGTTTAGTCGGTGAAGCTTTCTTTGGACAA
HIP00169	HC	1	0.000184502	TGCAGTGCGTCGATCGGGGGGGGACCTGAAGCTTTCTTTGGACAA	CSASIGGGPEAFF	TRBV20-1	TRBD2-1*01	TRBJ1-1	8	14	22	25	NA	6	3	ACAGTGACCAGTGCCCATCCTGAAGACAGCAGCTTCTACATCTGCAGTGCGTCGATCGGGGGGGGACCTGAAGCTTTCTTTGGACAA
HIP00169	HC	1	0.000184502	TGTGCCAGCAGTGAAATCCCGGGGCCAGTGGGCCAGCCCCAGCATTTTGGTGAT	CASSEIPGPVGQPQHF	TRBV6-1	NA	TRBJ1-5	15	20	25	33	NA	5	8	TCGGCTGCTCCCTCCCAGACATCTGTGTACTTCTGTGCCAGCAGTGAAATCCCGGGGCCAGTGGGCCAGCCCCAGCATTTTGGTGAT
HIP00169	HC	1	0.000184502	TGTGCCAGCAGTGCATGGACAGGTCGGCACACTGAAGCTTTCTTTGGACAA	CASSAWTGRHTEAFF	TRBV6-1	TRBD1-1*01	TRBJ1-1	13	16	23	28	NA	3	5	GAGTCGGCTGCTCCCTCCCAGACATCTGTGTACTTCTGTGCCAGCAGTGCATGGACAGGTCGGCACACTGAAGCTTTCTTTGGACAA
HIP00169	HC	1	0.000184502	TGTGCCAGCACCGAACACAGGGGATTTGGTGAGAAACTGTTTTTTGGCAGT	CASTEHRGFGEKLFF	TRBV6-1	TRBD1-1*01	TRBJ1-4	10	16	23	33	NA	6	10	GAGTCGGCTGCTCCCTCCCAGACATCTGTGTACTTCTGTGCCAGCACCGAACACAGGGGATTTGGTGAGAAACTGTTTTTTGGCAGT
HIP00169	HC	1	0.000184502	TGTGCCAGCAGTTACCGAGCAGCGCCTGGGGAGACCCAGTACTTCGGGCCA	CASSYRAAPGETQYF	TRBV6-1	TRBD2-1	TRBJ2-5	15	20	24	30	NA	5	6	GAGTCGGCTGCTCCCTCCCAAACATCTGTGTACTTCTGTGCCAGCAGTTACCGAGCAGCGCCTGGGGAGACCCAGTACTTCGGGCCA
HIP00169	HC	1	0.000184502	TGTGCCAGCAGTTACTCGAAGGGTGGGGGCACTGAAGCTTTCTTTGGACAA	CASSYSKGGGTEAFF	TRBV6-5	NA	TRBJ1-1	17	24	NA	29	NA	7	0	CTGTCGGCTGCTCCCTCCCAGACATCTGTGTACTTCTGTGCCAGCAGTTACTCGAAGGGTGGGGGCACTGAAGCTTTCTTTGGACAA
HIP00169	HC	1	0.000184502	TGTGCCAGCAGTTACTCCCCAGGGGGAGACACTGAAGCTTTCTTTGGACAA	CASSYSPGGDTEAFF	TRBV6-5	TRBD1-1*01	TRBJ1-1	17	19	26	28	NA	2	2	CTGTCGGCTGCTCCCTCCCAGACATCTGTGTACTTCTGTGCCAGCAGTTACTCCCCAGGGGGAGACACTGAAGCTTTCTTTGGACAA
HIP00169	HC	1	0.000184502	TGTGCCAGCAGACCTCTGGGGGGTGCTAATGAAAAACTGTTTTTTGGCAGT	CASRPLGGANEKLFF	TRBV6-5	TRBD2-1*01	TRBJ1-4	11	17	23	25	NA	6	2	CTGTCGGCTGCTCCCTCCCAGACATCTGTGTACTTCTGTGCCAGCAGACCTCTGGGGGGTGCTAATGAAAAACTGTTTTTTGGCAGT
HIP00169	HC	1	0.000184502	TGTGCCACCACCCCGGGGGAGGGGGCCAACGTCCTGACTTTCGGGGCC	CATTPGEGANVLTF	TRBV6-1	TRBD2-1*01	TRBJ2-6	7	13	19	21	NA	6	2	CTGGAGTCGGCTGCTCCCTCCCAGACATCTGTGTACTTCTGTGCCACCACCCCGGGGGAGGGGGCCAACGTCCTGACTTTCGGGGCC
HIP00169	HC	1	0.000184502	TGTGCCAGCACCAACGGGGACGGAATCAATGAGCAGTTCTTCGGGCCA	CASTNGDGINEQFF	TRBV6-5	NA	TRBJ2-1	10	16	21	26	NA	6	5	CTGCTGTCGGCTGCTCCCTCCCAGACATCTGTGTACTTCTGTGCCAGCACCAACGGGGACGGAATCAATGAGCAGTTCTTCGGGCCA
HIP00169	HC	1	0.000184502	TGTGCCAGCGGTAGGGACTACGAGCAGTACTTCGGGCCG	CASGRDYEQYF	TRBV6-1	NA	TRBJ2-7	9	13	NA	17	NA	4	0	CTGCTGGGGTTGGAGTCGGCTGCTCCCTCCCAAACATCTGTGTACTTCTGTGCCAGCGGTAGGGACTACGAGCAGTACTTCGGGCCG
HIP00169	HC	1	0.000184502	TGTGCCAGCAATCAGATCGGCGCCCAGCATTTTGGTGAT	CASNQIGAQHF	TRBV6-1	NA	TRBJ1-5	10	12	15	22	NA	2	7	CTGCTGGGGTTGGAGTCGGCTGCTCCCTCCCAAACATCTGTGTACTTCTGTGCCAGCAATCAGATCGGCGCCCAGCATTTTGGTGAT
HIP00169	HC	1	0.000184502	TGTGCCAGCAGCCCTCAGGTCGGGGTGCAGTACGTCGGGCCG	CASSPQVGVQYV	TRBV6-6	TRBD2-1*01	TRBJ2-7	11	20	25	34	NA	9	9	CTCAGGCTGGAGTTGGCTGCTCCCTCCCAGACATCTGTGTACTTCTGTGCCAGCAGCCCTCAGGTCGGGGTGCAGTACGTCGGGCCG
HIP00169	HC	1	0.000184502	TGTGCCAGCAGTCCTGGCCGCGAGCAGTACTTCGGGCCG	CASSPGREQYF	TRBV6-5	TRBD1-1*01	TRBJ2-7	12	15	18	20	NA	3	2	CCGCTCAGGCTGCTGTCGGCTGCTCCCTCCCAGACATCTGTGTACTTCTGTGCCAGCAGTCCTGGCCGCGAGCAGTACTTCGGGCCG
HIP00169	HC	1	0.000184502	TGCGCCAGCAGCCAAAAAATGAACACTGAAGCTTTCTTTGGACAA	CASSQKMNTEAFF	TRBV4-3	NA	TRBJ1-1	NA	NA	15	19	NA	0	4	CACCTACACACCCTGCAGCCAGAAGACTCGGCCCTGTATCTCTGCGCCAGCAGCCAAAAAATGAACACTGAAGCTTTCTTTGGACAA
HIP00169	HC	1	0.000184502	TGTGCCAGCAGTTATCGACAGGGCGGCGAGCAGTACTTCGGGCCG	CASSYRQGGEQYF	TRBV6-6	TRBD1-1*01	TRBJ2-7	14	16	23	26	NA	2	3	AGGCTGGAGTTGGCTGCTCCCTCCCAGACATCTGTGTACTTCTGTGCCAGCAGTTATCGACAGGGCGGCGAGCAGTACTTCGGGCCG
HIP00169	HC	1	0.000184502	TGTGCCAGCAGTGAAAGTCCTTATGATGAAGCTTTCTTTGGACAA	CASSESPYDEAFF	TRBV6-1	NA	TRBJ1-1	15	24	NA	26	NA	9	0	AGGCTGGAGTCGGCTGCTCCCTCCCAGACATCTGTGTACTTCTGTGCCAGCAGTGAAAGTCCTTATGATGAAGCTTTCTTTGGACAA
HIP00169	HC	1	0.000184502	TGTGCCAGCAGCCCTCTCCGGGGCACCCGGGGCGATGAGCAGTTCTTCGGGCCA	CASSPLRGTRGDEQFF	TRBV6-1	NA	TRBJ2-1	11	19	24	34	NA	8	10	TCGGCTGCTCCCTCCCAGACATCTGTGTACTTCTGTGCCAGCAGCCCTCTCCGGGGCACCCGGGGCGATGAGCAGTTCTTCGGGCCA
HIP00169	HC	1	0.000184502	TGCAGCGTAGGCCCCCAAGAAGCTTTCTTTGGACAA	CSVGPQEAFF	TRBV29-1	NA	TRBJ1-1	NA	8	11	18	NA	0	7	TCAACTCTGACTGTGAGCAACATGAGCCCTGAAGACAGCAGCATATATCTCTGCAGCGTAGGCCCCCAAGAAGCTTTCTTTGGACAA
HIP00169	HC	1	0.000184502	TGCGCCAGCAGCTTGGTGGGCAGTGGTGAAAAACTGTTTTTTGGCAGT	CASSLVGSGEKLFF	TRBV5-1	TRBD1-1*01	TRBJ1-4	16	17	21	26	NA	1	5	GTGAGCACCTTGGAGCTGGGGGACTCGGCCCTTTATCTTTGCGCCAGCAGCTTGGTGGGCAGTGGTGAAAAACTGTTTTTTGGCAGT
HIP00169	HC	1	0.000184502	TGTGCCAGCAGTTTAACCCGCTCCTACGAGCAGTACTTCGGGCCG	CASSLTRSYEQYF	TRBV6-1	NA	TRBJ2-7	13	15	17	20	NA	2	3	GGGTTGGAGTCGGCTGCTCCCTCCCAAACATCTGTGTACTTCTGTGCCAGCAGTTTAACCCGCTCCTACGAGCAGTACTTCGGGCCG
HIP00169	HC	1	0.000184502	TGTGCCAGCAGTCCTGAAGGTTGGACTGAAGCTTTCTTTGGACAA	CASSPEGWTEAFF	TRBV6-1	NA	TRBJ1-1	12	17	20	24	NA	5	4	GGGTTGGAGTCGGCTGCTCCCTCCCAAACATCTGTGTACTTCTGTGCCAGCAGTCCTGAAGGTTGGACTGAAGCTTTCTTTGGACAA
HIP00169	HC	1	0.000184502	TGTGCCAGCACCCGGAGCTCTGGAAACACCATATATTTTGGAGAG	CASTRSSGNTIYF	TRBV6-1	TRBD2-1*02	TRBJ1-3	10	13	NA	17	NA	3	0	GGGTTGGAGTCGGCTGCTCCCTCCCAAACATCTGTGTACTTCTGTGCCAGCACCCGGAGCTCTGGAAACACCATATATTTTGGAGAG
HIP00169	HC	1	0.000184502	TGTGCCAGCAGTACTCAGGGGGCCGCTTGGAGGGGCACTGAAGCTTTCTTTGGACAA	CASSTQGAAWRGTEAFF	TRBV6-1	TRBD1-1*01	TRBJ1-1	12	15	23	35	NA	3	12	GCTGCTCCCTCCCAGACATCTGTGTACTTCTGTGCCAGCAGTACTCAGGGGGCCGCTTGGAGGGGCACTGAAGCTTTCTTTGGACAA
HIP00169	HC	1	0.000184502	TGTGCCAGCAGTCTCACAGGGGGGGGTATGGCTGAAGCTTTCTTTGGACAA	CASSLTGGGMAEAFF	TRBV6-1	TRBD1-1*01	TRBJ1-1	12	15	23	31	NA	3	8	GAGTCGGCTGCTCCCTCCCAAACATCTGTGTACTTCTGTGCCAGCAGTCTCACAGGGGGGGGTATGGCTGAAGCTTTCTTTGGACAA
HIP00169	HC	1	0.000184502	TGTGCCAGCAGATCCGAACAGGGGACTGGAAACACCATATATTTTGGAGAG	CASRSEQGTGNTIYF	TRBV6-1	TRBD1-1*01	TRBJ1-3	11	17	24	25	NA	6	1	GAGTCGGCTGCTCCCTCCCAAACATCTGTGTACTTCTGTGCCAGCAGATCCGAACAGGGGACTGGAAACACCATATATTTTGGAGAG
HIP00169	HC	1	0.000184502	TGTGCCAGCAGCCTAGGCAATGAGCAGTTCTTCGGGCCA	CASSLGNEQFF	TRBV5-4	TRBD2-1	TRBJ2-1	NA	12	16	17	NA	0	1	GAGCTGAATGTGAACGCCTTGGAGCTGGACGACTCGGCCCTGTATCTCTGTGCCAGCAGCCTAGGCAATGAGCAGTTCTTCGGGCCA
HIP00169	HC	1	0.000184502	TGTGCCAGCAGCCATCAGGGTACTGAAGCTTTCTTTGGACAA	CASSHQGTEAFF	TRBV4-2	TRBD1-1*01	TRBJ1-1	14	15	20	21	NA	1	1	CTTCACCTACACACCCTGCAGCCAGAAGACTCGGCCCTGTATCTCTGTGCCAGCAGCCATCAGGGTACTGAAGCTTTCTTTGGACAA
HIP00169	HC	1	0.000184502	TGTGCCAGCAGTTACTCGGGTCAGATGAACACTGAAGCTTTCTTTGGACAA	CASSYSGQMNTEAFF	TRBV6-5	NA	TRBJ1-1	NA	17	20	25	NA	0	5	CTGTCGGCTGCTCCCTCCCAGACATCTGTGTACTTCTGTGCCAGCAGTTACTCGGGTCAGATGAACACTGAAGCTTTCTTTGGACAA
HIP00169	HC	1	0.000184502	TGTGCCAGCAGTCGACAGGGGTCTCGTGGAAACACCATATATTTTGGAGAG	CASSRQGSRGNTIYF	TRBV6-5	TRBD1-1*01	TRBJ1-3	12	13	21	26	NA	1	5	CTGTCGGCTGCTCCCTCCCAGACATCTGTGTACTTCTGTGCCAGCAGTCGACAGGGGTCTCGTGGAAACACCATATATTTTGGAGAG
HIP00169	HC	1	0.000184502	TGTGCCAGCAGTCGCCAGGGGCCTGGGACTGAAGCTTTCTTTGGACAA	CASSRQGPGTEAFF	TRBV6-5	TRBD1-1*01	TRBJ1-1	12	15	21	27	NA	3	6	CTGCTGTCGGCTGCTCCCTCCCAGACATCTGTGTACTTCTGTGCCAGCAGTCGCCAGGGGCCTGGGACTGAAGCTTTCTTTGGACAA
HIP00169	HC	1	0.000184502	TGTGCCAGCGGCCTCAAGGGGAACACCATATATTTTGGAGAG	CASGLKGNTIYF	TRBV6-1	TRBD1-1*01	TRBJ1-3	9	16	NA	21	NA	7	0	CTCAGGCTGGAGTCGGCTGCTCCCTCCCAGACATCTGTGTACTTCTGTGCCAGCGGCCTCAAGGGGAACACCATATATTTTGGAGAG
HIP00169	HC	1	0.000184502	TGTGCCAGCAGTGAAACAGGGAGGCCCCAGCATTTTGGTGAT	CASSETGRPQHF	TRBV6-1	TRBD1-1*01	TRBJ1-5	NA	15	21	23	NA	0	2	CTCAGGCTGGAGTCGGCTGCTCCCTCCCAGACATCTGTGTACTTCTGTGCCAGCAGTGAAACAGGGAGGCCCCAGCATTTTGGTGAT
HIP00169	HC	1	0.000184502	TGTGCCAGCAGGGGTAATATGGTTGAGCAGTTCTTCGGGCCA	CASRGNMVEQFF	TRBV6-5	NA	TRBJ2-1	NA	11	14	23	NA	0	9	CTCAGGCTGCTGTCGGCTGCTCCCTCCCAGACATCTGTGTACTTCTGTGCCAGCAGGGGTAATATGGTTGAGCAGTTCTTCGGGCCA
HIP00169	HC	1	0.000184502	TGCGCCAGCAGCCAAGCAATCCCGACAGCGGGAGCTTTCTTTGGACAA	CASSQAIPTAGAFF	TRBV4-1	TRBD2-1	TRBJ1-1	16	26	NA	32	NA	10	0	CTACACGCCCTGCAGCCAGAAGACTCAGCCCTGTATCTCTGCGCCAGCAGCCAAGCAATCCCGACAGCGGGAGCTTTCTTTGGACAA
HIP00169	HC	1	0.000184502	TGTGCCAGCAGCCAAGATCTGGGGGGTACTGAAGCTTTCTTTGGACAA	CASSQDLGGTEAFF	TRBV4-2	TRBD2-1*01	TRBJ1-1	17	20	26	27	NA	3	1	CTACACACCCTGCAGCCAGAAGACTCGGCCCTGTATCTCTGTGCCAGCAGCCAAGATCTGGGGGGTACTGAAGCTTTCTTTGGACAA
HIP00169	HC	1	0.000184502	TGTGCCAGCAGCCAAGATCCCCGAAACACTGAAGCTTTCTTTGGACAA	CASSQDPRNTEAFF	TRBV4-2	NA	TRBJ1-1	17	22	NA	24	NA	5	0	CTACACACCCTGCAGCCAGAAGACTCGGCCCTGTATCTCTGTGCCAGCAGCCAAGATCCCCGAAACACTGAAGCTTTCTTTGGACAA
HIP00169	HC	1	0.000184502	TGTGCCAGCAGTGATGGAGGTCAGGGTAGAGAGACCCAGTACTTCGGGCCA	CASSDGGQGRETQYF	TRBV2-1	NA	TRBJ2-5	14	21	26	29	NA	7	3	CGGTCCACAAAGCTGGAGGACTCAGCCATGTACTTCTGTGCCAGCAGTGATGGAGGTCAGGGTAGAGAGACCCAGTACTTCGGGCCA
HIP00169	HC	1	0.000184502	TGTGCCAGCAGTGAAAGGGACAGGGGGTATCAGCCCCAGCATTTTGGTGAT	CASSERDRGYQPQHF	TRBV2-1	TRBD1-1*01	TRBJ1-5	15	16	27	28	NA	1	1	CGGTCCACAAAGCTGGAGGACTCAGCCATGTACTTCTGTGCCAGCAGTGAAAGGGACAGGGGGTATCAGCCCCAGCATTTTGGTGAT
HIP00169	HC	1	0.000184502	TGTGCCAGCATCGAGGGGGACTACTCCACCGGGGAGCTGTTTTTTGGAGAA	CASIEGDYSTGELFF	TRBV12-1	TRBD2-1	TRBJ2-2	10	16	23	26	NA	6	3	CAGCCCTCAGAACCCAGGGACTCAGCTGTGTACTTCTGTGCCAGCATCGAGGGGGACTACTCCACCGGGGAGCTGTTTTTTGGAGAA
HIP00169	HC	1	0.000184502	TGCGCCAGCAGCCAAGATGGACAATATAATTCACCCCTCCACTTTGGGAAC	CASSQDGQYNSPLHF	TRBV4-3	TRBD1-1*01	TRBJ1-6	17	18	23	24	NA	1	1	CACACCCTGCAGCCAGAAGACTCGGCCCTGTATCTCTGCGCCAGCAGCCAAGATGGACAATATAATTCACCCCTCCACTTTGGGAAC
HIP00169	HC	1	0.000184502	TGTGCCAGCAGGACAGACTTTGAAGGGGTTGAAGCTTTCTTTGGACAA	CASRTDFEGVEAFF	TRBV2-1	TRBD1-1*01	TRBJ1-1	NA	11	16	29	NA	0	13	ATCCGGTCCACAAAGCTGGAGGACTCAGCCATGTACTTCTGTGCCAGCAGGACAGACTTTGAAGGGGTTGAAGCTTTCTTTGGACAA
HIP00169	HC	1	0.000184502	TGTGCCAGCAACCCGACAGGCGTCTACGAGCAGTACTTCGGGCCG	CASNPTGVYEQYF	TRBV6-6	TRBD1-1*01	TRBJ2-7	10	14	20	23	NA	4	3	AGGCTGGAGTTGGCTGCTCCCTCCCAGACATCTGTGTACTTCTGTGCCAGCAACCCGACAGGCGTCTACGAGCAGTACTTCGGGCCG
HIP00169	HC	1	0.000184502	TGTGCCAGCCAAGACAGGGTCCGTCAGCCCCAGCATTTTGGTGAT	CASQDRVRQPQHF	TRBV6-1	TRBD1-1*01	TRBJ1-5	9	12	19	23	NA	3	4	AGGCTGGAGTCGGCTGCTCCCTCCCAGACATCTGTGTACTTCTGTGCCAGCCAAGACAGGGTCCGTCAGCCCCAGCATTTTGGTGAT
HIP00169	HC	1	0.000184502	TGTGCCAGCAGTCCCGGCGGGGCCTATGGCTACACCTTCGGTTCG	CASSPGGAYGYTF	TRBV6-5	TRBD2-1*01	TRBJ1-2	12	16	22	23	NA	4	1	AGGCTGCTGTCGGCTGCTCCCTCCCAGACATCTGTGTACTTCTGTGCCAGCAGTCCCGGCGGGGCCTATGGCTACACCTTCGGTTCG
HIP00169	HC	1	0.000184502	TGTGCCAGCAGCCGTGGGACAGAGACTGAAGCTTTCTTTGGACAA	CASSRGTETEAFF	TRBV6-5	TRBD1-1*01	TRBJ1-1	11	15	22	24	NA	4	2	AGGCTGCTGTCGGCTGCTCCCTCCCAGACATCTGTGTACTTCTGTGCCAGCAGCCGTGGGACAGAGACTGAAGCTTTCTTTGGACAA
HIP00169	HC	1	0.000184502	TGCAGCGCCACAGGGGGCTCCTACAATGAGCAGTTCTTCGGGCCA	CSATGGSYNEQFF	TRBV29-1	TRBD1-1*01	TRBJ2-1	7	9	NA	17	NA	2	0	ACTGTGAGCAACATGAGCCCTGAAGACAGCAGCATATATCTCTGCAGCGCCACAGGGGGCTCCTACAATGAGCAGTTCTTCGGGCCA
HIP00169	HC	1	0.000184502	TGCGCCAGCAGCCAATCCGAGGTCAGTCAGCGTGGGGGCTACACCTTCGGTTCG	CASSQSEVSQRGGYTF	TRBV4-3	TRBD2-1	TRBJ1-2	15	28	32	36	NA	13	4	ACCCTGCAGCCAGAAGACTCGGCCCTGTATCTCTGCGCCAGCAGCCAATCCGAGGTCAGTCAGCGTGGGGGCTACACCTTCGGTTCG
HIP00169	HC	1	0.000184502	TGTGCCAGCAGTTTATTGGGGGGCACTGAAGCTTTCTTTGGACAA	CASSLLGGTEAFF	TRBV12-1	TRBD2-1*01	TRBJ1-1	15	17	NA	23	NA	2	0	AAGATCCAGCCCTCAGAACCCAGGGACTCAGCTGTGTACTTCTGTGCCAGCAGTTTATTGGGGGGCACTGAAGCTTTCTTTGGACAA
HIP00169	HC	1	0.000184502	TGTGCCAGCAGTTACTCCCCCGGACAGGAAGGGTTGGCCCTCCACTTTGGGAAC	CASSYSPGQEGLALHF	TRBV6-5	TRBD1-1*01	TRBJ1-6	17	21	28	37	NA	4	9	TCGGCTGCTCCCTCCCAGACATCTGTGTACTTCTGTGCCAGCAGTTACTCCCCCGGACAGGAAGGGTTGGCCCTCCACTTTGGGAAC
HIP00169	HC	1	0.000184502	TGTGCCAGCAGCCCGGTCGGCATGAACACTGAAGCTTTCTTTGGACAA	CASSPVGMNTEAFF	TRBV5-6	NA	TRBJ1-1	12	18	21	22	NA	6	1	GTGAACGCCTTGTTGCTGGGGGACTCGGCCCTCTATCTCTGTGCCAGCAGCCCGGTCGGCATGAACACTGAAGCTTTCTTTGGACAA
HIP00169	HC	1	0.000184502	TGTGCCAGCAGCCATTACATGAGGACTAGCGGCGAGAATGAGCAGTTCTTCGGGCCA	CASSHYMRTSGENEQFF	TRBV14-1	TRBD2-1	TRBJ2-1	14	22	32	36	NA	8	4	GCAGAACTGGAGGATTCTGGAGTTTATTTCTGTGCCAGCAGCCATTACATGAGGACTAGCGGCGAGAATGAGCAGTTCTTCGGGCCA
HIP00169	HC	1	0.000184502	TGTGCCAGCAGTTACTACGGGCCAACTAATGAAAAACTGTTTTTTGGCAGT	CASSYYGPTNEKLFF	TRBV6-1	NA	TRBJ1-4	16	18	NA	22	NA	2	0	GAGTCGGCTGCTCCCTCCCAAACATCTGTGTACTTCTGTGCCAGCAGTTACTACGGGCCAACTAATGAAAAACTGTTTTTTGGCAGT
HIP00169	HC	1	0.000184502	TGTGCCACCCAAAGGTCGCAGGGAGGGGAAACTGAAGCTTTCTTTGGACAA	CATQRSQGGETEAFF	TRBV10-3	TRBD2-1*02	TRBJ1-1	7	20	27	30	NA	13	3	GAGTCCGCTACCAGCTCCCAGACATCTGTGTACTTCTGTGCCACCCAAAGGTCGCAGGGAGGGGAAACTGAAGCTTTCTTTGGACAA
HIP00169	HC	1	0.000184502	TGTGCCACCAGTGATAGGGGCACTGAAGCTTTCTTTGGACAA	CATSDRGTEAFF	TRBV24-1	TRBD1-1*01	TRBJ1-1	NA	15	NA	20	NA	0	0	CTGTCCCTAGAGTCTGCCATCCCCAACCAGACAGCTCTTTACTTCTGTGCCACCAGTGATAGGGGCACTGAAGCTTTCTTTGGACAA
HIP00169	HC	1	0.000184502	TGTGCCAGCAGTCCGCTGGGCGGACGCTACACCTTCGGTTCG	CASSPLGGRYTF	TRBV6-1	NA	TRBJ1-2	12	21	NA	25	NA	9	0	CTGGGGTTGGAGTCGGCTGCTCCCTCCCAAACATCTGTGTACTTCTGTGCCAGCAGTCCGCTGGGCGGACGCTACACCTTCGGTTCG
HIP00169	HC	1	0.000184502	TGTGCCAGCAGCCAAGGAGACAGGAGCTCCTATAATTCACCCCTCCACTTTGGGAAC	CASSQGDRSSYNSPLHF	TRBV4-2	TRBD1-1*01	TRBJ1-6	16	18	24	26	NA	2	2	CTGCAGCCAGAAGACTCGGCCCTGTATCTCTGTGCCAGCAGCCAAGGAGACAGGAGCTCCTATAATTCACCCCTCCACTTTGGGAAC
HIP00169	HC	1	0.000184502	TGTGCCAGCAGTAGAGGACAGGAGTTAACTCGAAACACCATATATTTTGGAGAG	CASSRGQELTRNTIYF	TRBV12-1	TRBD1-1*01	TRBJ1-3	12	15	22	31	NA	3	9	CCCTCAGAACCCAGGGACTCAGCTGTGTACTTCTGTGCCAGCAGTAGAGGACAGGAGTTAACTCGAAACACCATATATTTTGGAGAG
HIP00169	HC	1	0.000184502	TGCGCCAGCAGCCAAGATCCGGGGAATCCCTACAATGAGCAGTTCTTCGGGCCA	CASSQDPGNPYNEQFF	TRBV4-3	TRBD2-1*01	TRBJ2-1	17	19	24	28	NA	2	4	ACCCTGCAGCCAGAAGACTCGGCCCTGTATCTCTGCGCCAGCAGCCAAGATCCGGGGAATCCCTACAATGAGCAGTTCTTCGGGCCA
HIP00169	HC	1	0.000184502	TGTGCCAGCAGTGACCCCGGGACAGGGAGCTCCTACGAGCAGTACGTCGGGCCG	CASSDPGTGSSYEQYV	TRBV6-1	TRBD1-1*01	TRBJ2-7	14	18	27	46	NA	4	19	TTGGCTGCTCCCTCCCAGACATCTGTGTACTTCTGTGCCAGCAGTGACCCCGGGACAGGGAGCTCCTACGAGCAGTACGTCGGGCCG
HIP00169	HC	1	0.000184502	TGTGCCAGCAGTTACGAGTGGGCTTCCTACGAGCAGTACTTCGGGCCG	CASSYEWASYEQYF	TRBV6-1	TRBD1-1*01	TRBJ2-7	15	19	23	24	NA	4	1	TTGGAGTCGGCTGCTCCCTCCCAAACATCTGTGTACTTCTGTGCCAGCAGTTACGAGTGGGCTTCCTACGAGCAGTACTTCGGGCCG
HIP00169	HC	1	0.000184502	TGTGCCAGCAGTGAAGTCGTTGGGGCGGCCGGAAACACCATATATTTTGGAGAG	CASSEVVGAAGNTIYF	TRBV6-1	TRBD1-1*01	TRBJ1-3	16	21	26	30	NA	5	4	TCGGCTGCTCCCTCCCAGACATCTGTGTACTTCTGTGCCAGCAGTGAAGTCGTTGGGGCGGCCGGAAACACCATATATTTTGGAGAG
HIP00169	HC	1	0.000184502	TGTGCCAGCAGGACCTCGGGAAGGGGAAGGGCCGGGGAGCTGTTTTTTGGAGAA	CASRTSGRGRAGELFF	TRBV6-1	NA	TRBJ2-2	11	21	26	31	NA	10	5	TCGGCTGCTCCCTCCCAGACATCTGTGTACTTCTGTGCCAGCAGGACCTCGGGAAGGGGAAGGGCCGGGGAGCTGTTTTTTGGAGAA
HIP00169	HC	1	0.000184502	TGTGCCAGCAGCGCCTCCCTGACAAGGGCTGGAAACACCATATATTTTGGAGAG	CASSASLTRAGNTIYF	TRBV6-1	NA	TRBJ1-3	11	20	24	28	NA	9	4	TCGGCTGCTCCCTCCCAGACATCTGTGTACTTCTGTGCCAGCAGCGCCTCCCTGACAAGGGCTGGAAACACCATATATTTTGGAGAG
HIP00169	HC	1	0.000184502	TGTGCCAGTAGTACAGCTAGAACGAGGGGTGAAGCTTTCTTTGGACAA	CASSTARTRGEAFF	TRBV19-1	NA	TRBJ1-1	13	24	NA	29	NA	11	0	GTGACATCGGCCCAAAAGAACCCGACAGCTTTCTATCTCTGTGCCAGTAGTACAGCTAGAACGAGGGGTGAAGCTTTCTTTGGACAA
HIP00169	HC	1	0.000184502	TGTGCCAGCAGCTTGCAGGGGCTGGGCACTGAAGCTTTCTTTGGACAA	CASSLQGLGTEAFF	TRBV5-6	TRBD1-1*01	TRBJ1-1	NA	15	21	26	NA	0	5	GTGAACGCCTTGTTGCTGGGGGACTCGGCCCTCTATCTCTGTGCCAGCAGCTTGCAGGGGCTGGGCACTGAAGCTTTCTTTGGACAA
HIP00169	HC	1	0.000184502	TGTGCCAGCAGCTTGAGGGTAACTAATGAAAAACTGTTTTTTGGCAGT	CASSLRVTNEKLFF	TRBV5-6	NA	TRBJ1-4	NA	15	19	20	NA	0	1	GTGAACGCCTTGTTGCTGGGGGACTCGGCCCTCTATCTCTGTGCCAGCAGCTTGAGGGTAACTAATGAAAAACTGTTTTTTGGCAGT
HIP00169	HC	1	0.000184502	TGTGCCAGCAGTTACGGGGCAGGCGGAGAGCAGTACTTCGGGCCG	CASSYGAGGEQYF	TRBV6-1	TRBD1-1*01	TRBJ2-7	NA	15	20	27	NA	0	7	GGGTTGGAGTCGGCTGCTCCCTCCCAAACATCTGTGTACTTCTGTGCCAGCAGTTACGGGGCAGGCGGAGAGCAGTACTTCGGGCCG
HIP00169	HC	1	0.000184502	TGTGCCAGCAGACCTACAGGGACCCCTGAAGCTTTCTTTGGACAA	CASRPTGTPEAFF	TRBV6-1	TRBD1-1*01	TRBJ1-1	11	15	21	25	NA	4	4	GGGTTGGAGTCGGCTGCTCCCTCCCAAACATCTGTGTACTTCTGTGCCAGCAGACCTACAGGGACCCCTGAAGCTTTCTTTGGACAA
HIP00169	HC	1	0.000184502	TGTGCCAGCAGATATCTAGCGGGGGGCACGAACACCGGGGAGCTGTTTTTTGGAGAA	CASRYLAGGTNTGELFF	TRBV6-1	TRBD2-1*01	TRBJ2-2	11	15	26	28	NA	4	2	GCTGCTCCCTCCCAAACATCTGTGTACTTCTGTGCCAGCAGATATCTAGCGGGGGGCACGAACACCGGGGAGCTGTTTTTTGGAGAA
HIP00169	HC	1	0.000184502	TGTGCCAGCAGTGCTTCAGGGTTTATCAATCAGCCCCAGCATTTTGGTGAT	CASSASGFINQPQHF	TRBV6-1	TRBD1-1*01	TRBJ1-5	13	16	21	26	NA	3	5	GAGTCGGCTGCTCCCTCCCAGACATCTGTGTACTTCTGTGCCAGCAGTGCTTCAGGGTTTATCAATCAGCCCCAGCATTTTGGTGAT
HIP00169	HC	1	0.000184502	TGTGCCAGCAGACAGGTGGGGGGCTCTGCCGGGGAGCTGTTTTTTGGAGAA	CASRQVGGSAGELFF	TRBV6-1	NA	TRBJ2-2	11	18	24	28	NA	7	4	GAGTCGGCTGCTCCCTCCCAAACATCTGTGTACTTCTGTGCCAGCAGACAGGTGGGGGGCTCTGCCGGGGAGCTGTTTTTTGGAGAA
HIP00169	HC	1	0.000184502	TGTGCCAGAAGCTTGATTGGACTGGGGGATGCTTGGGACACTGAAGCTTTCTTTGGACAA	CARSLIGLGDAWDTEAFF	TRBV5-3	NA	TRBJ1-1	15	23	28	37	NA	8	9	GAGCTGGGGGACTCGGCCCTGTATCTCTGTGCCAGAAGCTTGATTGGACTGGGGGATGCTTGGGACACTGAAGCTTTCTTTGGACAA
HIP00169	HC	1	0.000184502	TGCGCTTCGAATTTTAACAGGGGTTGGGGTTTGGGGAATGAAAAACTGTTTTTTGGCAGT	CASNFNRGWGLGNEKLFF	TRBV23-1	TRBD1-1*01	TRBJ1-4	5	16	23	36	NA	11	13	GAACCGGGAGACACGGCACTGTATCTCTGCGCTTCGAATTTTAACAGGGGTTGGGGTTTGGGGAATGAAAAACTGTTTTTTGGCAGT
HIP00169	HC	1	0.000184502	TGTGCCAGCAGCCGGGGGGAAGCTGAAGCTTTCTTTGGACAA	CASSRGEAEAFF	TRBV3-1	TRBD2-1*01	TRBJ1-1	NA	13	19	22	NA	0	3	CTTCACATCAATTCCCTGGAGCTTGGTGACTCTGCTGTGTATTTCTGTGCCAGCAGCCGGGGGGAAGCTGAAGCTTTCTTTGGACAA
HIP00169	HC	1	0.000184502	TGTGCCACCAGTCGACAGGGAAGTGAAGCTTTCTTTGGACAA	CATSRQGSEAFF	TRBV24-1	TRBD1-1*01	TRBJ1-1	12	13	20	23	NA	1	3	CTGTCCCTAGAGTCTGCCATCCCCAACCAGACAGCTCTTTACTTCTGTGCCACCAGTCGACAGGGAAGTGAAGCTTTCTTTGGACAA
HIP00169	HC	1	0.000184502	TGTGCCATCAGCCCCGGACAATTGAACACTGAAGCTTTCTTTGGACAA	CAISPGQLNTEAFF	TRBV10-3	TRBD1-1*01	TRBJ1-1	11	15	20	22	NA	4	2	CTGGAGTCCGCTACCAGCTCCCAGACATCTGTGTACTTCTGTGCCATCAGCCCCGGACAATTGAACACTGAAGCTTTCTTTGGACAA
HIP00169	HC	1	0.000184502	TGTGCCAGCCGAAAATACAGGGGTTCTGAAAAACTGTTTTTTGGCAGT	CASRKYRGSEKLFF	TRBV6-5	TRBD1-1*01	TRBJ1-4	9	16	23	26	NA	7	3	CTGCTGTCGGCTGCTCCCTCCCAGACATCTGTGTACTTCTGTGCCAGCCGAAAATACAGGGGTTCTGAAAAACTGTTTTTTGGCAGT
HIP00169	HC	1	0.000184502	TGTGCCAGCAGCACCTTAGGGGGGGAGGCTTTCTTTGGACAA	CASSTLGGEAFF	TRBV6-6	TRBD2-1*01	TRBJ1-1	11	18	25	27	NA	7	2	CTCAGGCTGGAGTTGGCTGCTCCCTCCCAGACATCTGTGTACTTCTGTGCCAGCAGCACCTTAGGGGGGGAGGCTTTCTTTGGACAA
HIP00169	HC	1	0.000184502	TGTGCCAGCAGCCAATCGCTACAGGGTCGGGCTTTCTTTGGACAA	CASSQSLQGRAFF	TRBV3-1	TRBD1-1*01	TRBJ1-1	15	20	26	30	NA	5	4	CACATCAATTCCCTGGAGCTTGGTGACTCTGCTGTGTATTTCTGTGCCAGCAGCCAATCGCTACAGGGTCGGGCTTTCTTTGGACAA
HIP00169	HC	1	0.000184502	TGCGCCAGCAGCCAATATAAGAGCTCCTACAATGAGCAGTTCTTCGGGCCA	CASSQYKSSYNEQFF	TRBV4-3	TRBD2-1*02	TRBJ2-1	15	20	NA	23	NA	5	0	CACACCCTGCAGCCAGAAGACTCGGCCCTGTATCTCTGCGCCAGCAGCCAATATAAGAGCTCCTACAATGAGCAGTTCTTCGGGCCA
HIP00169	HC	1	0.000184502	TGTGCCAGCATTCTCCAGGCATGGGGCACTGAAGCTTTCTTTGGACAA	CASILQAWGTEAFF	TRBV2-1	NA	TRBJ1-1	10	15	19	26	NA	5	7	ATCCGGTCCACAAAGCTGGAGGACTCAGCCATGTACTTCTGTGCCAGCATTCTCCAGGCATGGGGCACTGAAGCTTTCTTTGGACAA
HIP00169	HC	1	0.000184502	TGTGCCAGCAGTGAAGAACAGAACTATGGCTACACCTTCGGTTCG	CASSEEQNYGYTF	TRBV6-1	TRBD1-1*01	TRBJ1-2	16	17	NA	21	NA	1	0	AGGCTGGAGTCGGCTGCTCCCTCCCAGACATCTGTGTACTTCTGTGCCAGCAGTGAAGAACAGAACTATGGCTACACCTTCGGTTCG
HIP00169	HC	1	0.000184502	TGTGCCAGCAGACCCCAGGGTAGCGCTGAAGCTTTCTTTGGACAA	CASRPQGSAEAFF	TRBV6-5	NA	TRBJ1-1	11	15	20	25	NA	4	5	AGGCTGCTGTCGGCTGCTCCCTCCCAGACATCTGTGTACTTCTGTGCCAGCAGACCCCAGGGTAGCGCTGAAGCTTTCTTTGGACAA
HIP00169	HC	1	0.000184502	TGTGCCAGCACCAGAGGACGATACACTGAAGCTTTCTTTGGACAA	CASTRGRYTEAFF	TRBV6-5	NA	TRBJ1-1	10	15	19	22	NA	5	3	AGGCTGCTGTCGGCTGCTCCCTCCCAGACATCTGTGTACTTCTGTGCCAGCACCAGAGGACGATACACTGAAGCTTTCTTTGGACAA
HIP00169	HC	1	0.000184502	TGTGCCAGCAGTACGAGGACAGGTTCTGAAGCTTTCTTTGGACAA	CASSTRTGSEAFF	TRBV12-1	TRBD1-1*01	TRBJ1-1	12	16	23	25	NA	4	2	AAGATCCAGCCCTCAGAACCCAGGGACTCAGCTGTGTACTTCTGTGCCAGCAGTACGAGGACAGGTTCTGAAGCTTTCTTTGGACAA
HIP00169	HC	1	0.000184502	TGTGCCAGCAGTTCATCGGATAGACAGGGGTCCGGGGAGCTGTTTTTTGGAGAA	CASSSSDRQGSGELFF	TRBV6-6	TRBD1-1*01	TRBJ2-2	13	22	30	31	NA	9	1	TTGGCTGCTCCCTCCCAGACATCTGTGTACTTCTGTGCCAGCAGTTCATCGGATAGACAGGGGTCCGGGGAGCTGTTTTTTGGAGAA
HIP00169	HC	1	0.000184502	TGTGCCTGGAGTGATGGGGTATTCGGTGAAAAACTGTTTTTTGGCAGT	CAWSDGVFGEKLFF	TRBV30-1	NA	TRBJ1-4	13	15	19	26	NA	2	7	TCTAAGAAGCTCCTTCTCAGTGACTCTGGCTTCTATCTCTGTGCCTGGAGTGATGGGGTATTCGGTGAAAAACTGTTTTTTGGCAGT
HIP00169	HC	1	0.000184502	TGTGCCAGCAGCCAAACCGGGACAGGGATAGGCAATGAGCAGTTCTTCGGGCCA	CASSQTGTGIGNEQFF	TRBV6-1	TRBD1-1*01	TRBJ2-1	11	18	27	32	NA	7	5	TCGGCTGCTCCCTCCCAGACATCTGTGTACTTCTGTGCCAGCAGCCAAACCGGGACAGGGATAGGCAATGAGCAGTTCTTCGGGCCA
HIP00169	HC	1	0.000184502	TGTGCCAGCAATTGGGGGGGGAGCTCCTATAATTCACCCCTCCACTTTGGGAAC	CASNWGGSSYNSPLHF	TRBV6-1	TRBD2-1*01	TRBJ1-6	10	13	20	23	NA	3	3	TCGGCTGCTCCCTCCCAGACATCTGTGTACTTCTGTGCCAGCAATTGGGGGGGGAGCTCCTATAATTCACCCCTCCACTTTGGGAAC
HIP00169	HC	1	0.000184502	TGTGCCAGCAGTTATCACCTAAGACAGGGCAATCAGCCCCAGCATTTTGGTGAT	CASSYHLRQGNQPQHF	TRBV6-1	TRBD1-1*01	TRBJ1-5	14	22	NA	28	NA	8	0	TCGGCTGCTCCCTCCCAAACATCTGTGTACTTCTGTGCCAGCAGTTATCACCTAAGACAGGGCAATCAGCCCCAGCATTTTGGTGAT
HIP00169	HC	1	0.000184502	TGTGCCAGCAGTTACTCGAGCTCTCGGGTTGAGACTGAAGCTTTCTTTGGACAA	CASSYSSSRVETEAFF	TRBV6-1	TRBD2-1	TRBJ1-1	17	24	28	33	NA	7	5	TCGGCTGCTCCCTCCCAAACATCTGTGTACTTCTGTGCCAGCAGTTACTCGAGCTCTCGGGTTGAGACTGAAGCTTTCTTTGGACAA
HIP00169	HC	1	0.000184502	TGTGCCAGCAGTTACGGACCGACAGGGCGGCATTTTGAGCAGTTCTTCGGGCCA	CASSYGPTGRHFEQFF	TRBV6-1	TRBD1-1*01	TRBJ2-1	15	20	27	35	NA	5	8	TCGGCTGCTCCCTCCCAAACATCTGTGTACTTCTGTGCCAGCAGTTACGGACCGACAGGGCGGCATTTTGAGCAGTTCTTCGGGCCA
HIP00169	HC	1	0.000184502	TGCGCCAGCAGCTTGGGTACAATTAACACTGAAGCTTTCTTTGGACAA	CASSLGTINTEAFF	TRBV5-1	TRBD1-1*01	TRBJ1-1	16	18	21	24	NA	2	3	GTGAGCACCTTGGAGCTGGGGGACTCGGCCCTTTATCTTTGCGCCAGCAGCTTGGGTACAATTAACACTGAAGCTTTCTTTGGACAA
HIP00169	HC	1	0.000184502	TGTGCCAGCCTGACAGCAATGAACACTGAAGCTTTCTTTGGACAA	CASLTAMNTEAFF	TRBV6-1	TRBD1-1*01	TRBJ1-1	9	11	16	19	NA	2	3	GGGTTGGAGTCGGCTGCTCCCTCCCAAACATCTGTGTACTTCTGTGCCAGCCTGACAGCAATGAACACTGAAGCTTTCTTTGGACAA
HIP00169	HC	1	0.000184502	TGTGCCAGCAGCAACGGATTTAATGAAAAACTGTTTTTTGGCAGT	CASSNGFNEKLFF	TRBV6-1	NA	TRBJ1-4	11	15	18	20	NA	4	2	GGGTTGGAGTCGGCTGCTCCCTCCCAAACATCTGTGTACTTCTGTGCCAGCAGCAACGGATTTAATGAAAAACTGTTTTTTGGCAGT
HIP00169	HC	1	0.000184502	TGTGCCAGCAGTTACTCGCTTCGGAGGAAGAACACCGGGGAGCTGTTTTTTGGAGAA	CASSYSLRRKNTGELFF	TRBV6-1	TRBD2-1*02	TRBJ2-2	17	22	27	29	NA	5	2	GCTGCTCCCTCCCAAACATCTGTGTACTTCTGTGCCAGCAGTTACTCGCTTCGGAGGAAGAACACCGGGGAGCTGTTTTTTGGAGAA
HIP00169	HC	1	0.000184502	TGTGCCAGCAGCTATTTACCGGGACAGGGATCGGAAAAACTGTTTTTTGGCAGT	CASSYLPGQGSEKLFF	TRBV5-6	TRBD1-1*01	TRBJ1-4	13	20	29	33	NA	7	4	GCCTTGTTGCTGGGGGACTCGGCCCTCTATCTCTGTGCCAGCAGCTATTTACCGGGACAGGGATCGGAAAAACTGTTTTTTGGCAGT
HIP00169	HC	1	0.000184502	TGTGCCAGCAGTCTAAGGGACTTCAAGGGGGTCAAAAACATTCAGTACTTCGGCGCC	CASSLRDFKGVKNIQYF	TRBV28-1	NA	TRBJ2-4	12	25	31	32	NA	13	1	GCCAGCACCAACCAGACATCTATGTACCTCTGTGCCAGCAGTCTAAGGGACTTCAAGGGGGTCAAAAACATTCAGTACTTCGGCGCC
HIP00169	HC	1	0.000184502	TGTGCCAGCAGTGGGACGGAGACAACTAATGACAAACTGTTTTTTGGCAGT	CASSGTETTNDKLFF	TRBV6-6	NA	TRBJ1-4	NA	12	17	33	NA	0	16	GAGTTGGCTGCTCCCTCCCAGACATCTGTGTACTTCTGTGCCAGCAGTGGGACGGAGACAACTAATGACAAACTGTTTTTTGGCAGT
HIP00169	HC	1	0.000184502	TGTGCCAGCCTTCTTCAGCGGGACAGGCCGGGAGGCTACACCTTCGGTTCG	CASLLQRDRPGGYTF	TRBV6-1	TRBD1-1*01	TRBJ1-2	9	19	27	33	NA	10	6	GAGTCGGCTGCTCCCTCCCAGACATCTGTGTACTTCTGTGCCAGCCTTCTTCAGCGGGACAGGCCGGGAGGCTACACCTTCGGTTCG
HIP00169	HC	1	0.000184502	TGTGCCAGCAGTGAAGCGATTCTCGCGTGGTTAGAAGCTTTCTTTGGACAA	CASSEAILAWLEAFF	TRBV6-1	TRBD2-1	TRBJ1-1	17	24	27	33	NA	7	6	GAGTCGGCTGCTCCCTCCCAGACATCTGTGTACTTCTGTGCCAGCAGTGAAGCGATTCTCGCGTGGTTAGAAGCTTTCTTTGGACAA
HIP00169	HC	1	0.000184502	TGTGCCGCGGGTGGAAGCGGGAAGGGGTCAGATACGCAGTATTTTGGCCCA	CAAGGSGKGSDTQYF	TRBV6-1	TRBD2-1*02	TRBJ2-3	6	15	22	28	NA	9	6	GAGTCGGCTGCTCCCTCCCAAACATCTGTGTACTTCTGTGCCGCGGGTGGAAGCGGGAAGGGGTCAGATACGCAGTATTTTGGCCCA
HIP00169	HC	1	0.000184502	TGTGCCAGCAGTTACTCGGTAGCGGGAGCCTACGAGCAGTACTTCGGGCCG	CASSYSVAGAYEQYF	TRBV6-5	TRBD2-1*02	TRBJ2-7	17	19	NA	28	NA	2	0	CTGTCGGCTGCTCCCTCCCAGACATCTGTGTACTTCTGTGCCAGCAGTTACTCGGTAGCGGGAGCCTACGAGCAGTACTTCGGGCCG
HIP00169	HC	1	0.000184502	TGTGCCAGCAGTTCGGGGGCGCGAGATGAAAAACTGTTTTTTGGCAGT	CASSSGARDEKLFF	TRBV6-6	NA	TRBJ1-4	13	14	20	25	NA	1	5	CTGGAGTTGGCTGCTCCCTCCCAGACATCTGTGTACTTCTGTGCCAGCAGTTCGGGGGCGCGAGATGAAAAACTGTTTTTTGGCAGT
HIP00169	HC	1	0.000184502	TGTGCCAGCAAAAAAAGGGCCGATGAGCAGTTCTTCGGGCCA	CASKKRADEQFF	TRBV6-1	NA	TRBJ2-1	10	15	19	22	NA	5	3	CTCAGGCTGGAGTCGGCTGCTCCCTCCCAGACATCTGTGTACTTCTGTGCCAGCAAAAAAAGGGCCGATGAGCAGTTCTTCGGGCCA
HIP00169	HC	1	0.000184502	TGTGCCAGTAGTGAAGGCAATCAGCCCCAGCATTTTGGTGAT	CASSEGNQPQHF	TRBV19-1	NA	TRBJ1-5	NA	12	14	16	NA	0	2	CTCACTGTGACATCGGCCCAAAAGAACCCGACAGCTTTCTATCTCTGTGCCAGTAGTGAAGGCAATCAGCCCCAGCATTTTGGTGAT
HIP00169	HC	1	0.000184502	TGCGCCAGCAGTGAGTCAGAGGGCGCCCGGTACTTCGGCGCC	CASSESEGARYF	TRBV10-1	TRBD2-1*02	TRBJ2-4	17	18	23	29	NA	1	6	CTCACTCTGGAGTCTGCTGCCTCCTCCCAGACATCTGTATATTTCTGCGCCAGCAGTGAGTCAGAGGGCGCCCGGTACTTCGGCGCC
HIP00169	HC	1	0.000184502	TGTGCCAGCACGCGACGCGGTTCCTACAATGAGCAGTTCTTCGGGCCA	CASTRRGSYNEQFF	TRBV2-1	TRBD2-1	TRBJ2-1	10	16	20	21	NA	6	1	ATCCGGTCCACAAAGCTGGAGGACTCAGCCATGTACTTCTGTGCCAGCACGCGACGCGGTTCCTACAATGAGCAGTTCTTCGGGCCA
HIP00169	HC	1	0.000184502	TGTGCCAGCAGGCTCAGCAGCAATCAGCCCCAGCATTTTGGTGAT	CASRLSSNQPQHF	TRBV6-6	NA	TRBJ1-5	11	14	17	18	NA	3	1	AGGCTGGAGTTGGCTGCTCCCTCCCAGACATCTGTGTACTTCTGTGCCAGCAGGCTCAGCAGCAATCAGCCCCAGCATTTTGGTGAT
HIP00169	HC	1	0.000184502	TGTGCCAGCAGCGTGGGGCCGACTTACACAGATACGCAGTATTTTGGCCCA	CASSVGPTYTDTQYF	TRBV9-1	TRBD1-1*01	TRBJ2-3	NA	14	19	26	NA	0	7	AGCTCTCTGGAGCTGGGGGACTCAGCTTTGTATTTCTGTGCCAGCAGCGTGGGGCCGACTTACACAGATACGCAGTATTTTGGCCCA
HIP00169	HC	1	0.000184502	TGCGCCAGCAGCTTGCAGAATACAGGGACCTACGAGCAGTACTTCGGGCCG	CASSLQNTGTYEQYF	TRBV5-1	TRBD1-1*01	TRBJ2-7	15	21	27	28	NA	6	1	AGCACCTTGGAGCTGGGGGACTCGGCCCTTTATCTTTGCGCCAGCAGCTTGCAGAATACAGGGACCTACGAGCAGTACTTCGGGCCG
HIP00169	HC	1	0.000184502	TGTGCCAGCAGCCAAGGGACAGCGGCTAATGAAAAACTGTTTTTTGGCAGT	CASSQGTAANEKLFF	TRBV3-1	TRBD1-1*01	TRBJ1-4	NA	16	22	25	NA	0	3	AATTCCCTGGAGCTTGGTGACTCTGCTGTGTATTTCTGTGCCAGCAGCCAAGGGACAGCGGCTAATGAAAAACTGTTTTTTGGCAGT
HIP00169	HC	1	0.000184502	TGTGCCAGCAACTGGGCAGGCTCTAACTATGGCTACACCTTCGGTTCG	CASNWAGSNYGYTF	TRBV6-1	TRBD1-1*01	TRBJ1-2	10	16	20	22	NA	6	2	TTGGAGTCGGCTGCTCCCTCCCAAACATCTGTGTACTTCTGTGCCAGCAACTGGGCAGGCTCTAACTATGGCTACACCTTCGGTTCG
HIP00169	HC	1	0.000184502	TGTGCCACCAGTGATTCGCCAGGGTCACCAAATCAGCCCCAGCATTTTGGTGAT	CATSDSPGSPNQPQHF	TRBV24-1	TRBD1-1*01	TRBJ1-5	16	19	24	30	NA	3	6	TCTGCCATCCCCAACCAGACAGCTCTTTACTTCTGTGCCACCAGTGATTCGCCAGGGTCACCAAATCAGCCCCAGCATTTTGGTGAT
HIP00169	HC	1	0.000184502	TGTGCCACGGGCGTCGGCAACGTCCTGACTTTCGGGGCC	CATGVGNVLTF	TRBV24-1	TRBD1-1*01	TRBJ2-6	NA	8	12	17	NA	0	5	TCCCTGTCCCTAGAGTCTGCCATCCCCAACCAGACAGCTCTTTACTTCTGTGCCACGGGCGTCGGCAACGTCCTGACTTTCGGGGCC
HIP00169	HC	1	0.000184502	TGTGCCACCAGGGACAAGTTCACCGGGGAGCTGTTTTTTGGAGAA	CATRDKFTGELFF	TRBV24-1	TRBD1-1*01	TRBJ2-2	NA	11	16	20	NA	0	4	TCCCTAGAGTCTGCCATCCCCAACCAGACAGCTCTTTACTTCTGTGCCACCAGGGACAAGTTCACCGGGGAGCTGTTTTTTGGAGAA
HIP00169	HC	1	0.000184502	TGTGCCAGCAGTTTTCGAGGGGGGGACAGCTCCTACAATGAGCAGTTCTTCGGGCCA	CASSFRGGDSSYNEQFF	TRBV12-1	NA	TRBJ2-1	14	22	NA	29	NA	8	0	TCAGAACCCAGGGACTCAGCTGTGTACTTCTGTGCCAGCAGTTTTCGAGGGGGGGACAGCTCCTACAATGAGCAGTTCTTCGGGCCA
HIP00169	HC	1	0.000184502	TGCGCCAGCAGCATGACAGGGGACGATGAAAAACTGTTTTTTGGCAGT	CASSMTGDDEKLFF	TRBV5-1	TRBD1-1*01	TRBJ1-4	12	14	22	25	NA	2	3	GTGAGCACCTTGGAGCTGGGGGACTCGGCCCTTTATCTTTGCGCCAGCAGCATGACAGGGGACGATGAAAAACTGTTTTTTGGCAGT
HIP00169	HC	1	0.000184502	TGTGCCAGCACCCAACCAGCCGACCGATTTCAATCTGGAAACACCATATATTTTGGAGAG	CASTQPADRFQSGNTIYF	TRBV6-1	NA	TRBJ1-3	10	21	24	33	NA	11	9	GCTCCCTCCCAAACATCTGTGTACTTCTGTGCCAGCACCCAACCAGCCGACCGATTTCAATCTGGAAACACCATATATTTTGGAGAG
HIP00169	HC	1	0.000184502	TGCGCCAGCAGCCATGGAAGCCGGGACATGAACACTGAAGCTTTCTTTGGACAA	CASSHGSRDMNTEAFF	TRBV4-1	TRBD1-1*01	TRBJ1-1	14	22	NA	28	NA	8	0	GCCCTGCAGCCAGAAGACTCAGCCCTGTATCTCTGCGCCAGCAGCCATGGAAGCCGGGACATGAACACTGAAGCTTTCTTTGGACAA
HIP00169	HC	1	0.000184502	TGTGCCAGCAGTTACGGCCCCAGGGGCACTGAAGCTTTCTTTGGACAA	CASSYGPRGTEAFF	TRBV6-6	TRBD1-1*01	TRBJ1-1	15	20	NA	26	NA	5	0	CTGGAGTTGGCTGCTCCCTCCCAGACATCTGTGTACTTCTGTGCCAGCAGTTACGGCCCCAGGGGCACTGAAGCTTTCTTTGGACAA
HIP00169	HC	1	0.000184502	TGCGCCAGCAGTCAGGAGCCGGGGTCTAGGCCCCAGCATTTTGGTGAT	CASSQEPGSRPQHF	TRBV10-1	TRBD2-1*01	TRBJ1-5	12	19	24	29	NA	7	5	CTGGAGTCTGCTGCCTCCTCCCAGACATCTGTATATTTCTGCGCCAGCAGTCAGGAGCCGGGGTCTAGGCCCCAGCATTTTGGTGAT
HIP00169	HC	1	0.000184502	TGTGCCAGCAGTCCCCTAGTTCCCGGAAACACCATATATTTTGGAGAG	CASSPLVPGNTIYF	TRBV27-1	TRBD2-1	TRBJ1-3	12	15	19	24	NA	3	5	CTGGAGTCGCCCAGCCCCAACCAGACCTCTCTGTACTTCTGTGCCAGCAGTCCCCTAGTTCCCGGAAACACCATATATTTTGGAGAG
HIP00169	HC	1	0.000184502	TGTGCCAGCAGTTACCAACGGTGGGACTATGGCTACACCTTCGGTTCG	CASSYQRWDYGYTF	TRBV6-5	NA	TRBJ1-2	15	22	NA	25	NA	7	0	CTGCTGTCGGCTGCTCCCTCCCAGACATCTGTGTACTTCTGTGCCAGCAGTTACCAACGGTGGGACTATGGCTACACCTTCGGTTCG
HIP00169	HC	1	0.000184502	TGTGCCAGCAGCTTGGACAGCTACGAGCAGTACTTCGGGCCG	CASSLDSYEQYF	TRBV6-6	TRBD1-1*01	TRBJ2-7	11	14	NA	20	NA	3	0	CTCAGGCTGGAGTTGGCTGCTCCCTCCCAGACATCTGTGTACTTCTGTGCCAGCAGCTTGGACAGCTACGAGCAGTACTTCGGGCCG
HIP00169	HC	1	0.000184502	TGTGCCAGCAGCTTAGTGGGCCTAGCGGGGGCTAGCACAGATACGCAGTATTTTGGCCCA	CASSLVGLAGASTDTQYF	TRBV11-2	TRBD2-1*01	TRBJ2-3	16	21	31	33	NA	5	2	AAGCTTGAGGACTCGGCCGTGTATCTCTGTGCCAGCAGCTTAGTGGGCCTAGCGGGGGCTAGCACAGATACGCAGTATTTTGGCCCA
HIP00169	HC	1	0.000184502	TGTGCCAGCAGCCCAAGTCTGGGGGGCAATCAGCCCCAGCATTTTGGTGAT	CASSPSLGGNQPQHF	TRBV5-5	NA	TRBJ1-5	12	20	NA	25	NA	8	0	AACGCCTTGTTGCTGGGGGACTCGGCCCTGTATCTCTGTGCCAGCAGCCCAAGTCTGGGGGGCAATCAGCCCCAGCATTTTGGTGAT
HIP00169	HC	1	0.000184502	TGTGCCAGCAGCTCCCCAGGGGGGAAGACTGAAGCTTTCTTTGGACAA	CASSSPGGKTEAFF	TRBV5-5	TRBD1-1*01	TRBJ1-1	13	16	23	27	NA	3	4	GTGAACGCCTTGTTGCTGGGGGACTCGGCCCTGTATCTCTGTGCCAGCAGCTCCCCAGGGGGGAAGACTGAAGCTTTCTTTGGACAA
HIP00169	HC	1	0.000184502	TGTGCCAGCAGTTACGCCGGACAGGGGGCGGGAGGGGCCAACGTCCTGACTTTCGGGGCC	CASSYAGQGAGGANVLTF	TRBV6-1	TRBD1-1*01	TRBJ2-6	15	18	29	33	NA	3	4	GCTCCCTCCCAAACATCTGTGTACTTCTGTGCCAGCAGTTACGCCGGACAGGGGGCGGGAGGGGCCAACGTCCTGACTTTCGGGGCC
HIP00169	HC	1	0.000184502	TGTGCCAGCAGCATGGTACAGGGACGGGAGAACACTGAAGCTTTCTTTGGACAA	CASSMVQGRENTEAFF	TRBV5-6	TRBD1-1*01	TRBJ1-1	16	17	23	29	NA	1	6	GCCTTGTTGCTGGGGGACTCGGCCCTCTATCTCTGTGCCAGCAGCATGGTACAGGGACGGGAGAACACTGAAGCTTTCTTTGGACAA
HIP00169	HC	1	0.000184502	TGTGCCAGCAGCTCCGGGGATGCAACTAATGAAAAACTGTTTTTTGGCAGT	CASSSGDATNEKLFF	TRBV6-6	TRBD2-1*01	TRBJ1-4	11	14	19	22	NA	3	3	GAGTTGGCTGCTCCCTCCCAGACATCTGTGTACTTCTGTGCCAGCAGCTCCGGGGATGCAACTAATGAAAAACTGTTTTTTGGCAGT
HIP00169	HC	1	0.000184502	TGTGCCAGCAGCAAGATAACAGGGGGCACCGGGGAGCTGTTTTTTGGAGAA	CASSKITGGTGELFF	TRBV6-1	TRBD1-1*01	TRBJ2-2	11	18	NA	26	NA	7	0	GAGTCGGCTGCTCCCTCCCAAACATCTGTGTACTTCTGTGCCAGCAGCAAGATAACAGGGGGCACCGGGGAGCTGTTTTTTGGAGAA
HIP00169	HC	1	0.000184502	TGTGCCAGCAGTTATTCGAGCTACGAGCAGTACTTCGGGCCG	CASSYSSYEQYF	TRBV6-1	TRBD2-1*02	TRBJ2-7	14	17	NA	20	NA	3	0	CTGGGGTTGGAGTCGGCTGCTCCCTCCCAAACATCTGTGTACTTCTGTGCCAGCAGTTATTCGAGCTACGAGCAGTACTTCGGGCCG
HIP00169	HC	1	0.000184502	TGTGCCAGCAGTGATCCAGGGAATGAGCAGTTCTTCGGGCCA	CASSDPGNEQFF	TRBV6-1	TRBD1-1*01	TRBJ2-1	14	16	NA	21	NA	2	0	CTCAGGCTGGAGTCGGCTGCTCCCTCCCAGACATCTGTGTACTTCTGTGCCAGCAGTGATCCAGGGAATGAGCAGTTCTTCGGGCCA
HIP00169	HC	1	0.000184502	TGCGCCAGCAGCCAAGCATCTCAGGGTGAAAAACTGTTTTTTGGCAGT	CASSQASQGEKLFF	TRBV4-1	TRBD1-1*01	TRBJ1-4	16	21	NA	26	NA	5	0	CTACACGCCCTGCAGCCAGAAGACTCAGCCCTGTATCTCTGCGCCAGCAGCCAAGCATCTCAGGGTGAAAAACTGTTTTTTGGCAGT
HIP00169	HC	1	0.000184502	TGTGCCAGCAGTTCCGGAAACAGCAATCAGCCCCAGCATTTTGGTGAT	CASSSGNSNQPQHF	TRBV12-1	NA	TRBJ1-5	13	15	18	21	NA	2	3	ATCCAGCCCTCAGAACCCAGGGACTCAGCTGTGTACTTCTGTGCCAGCAGTTCCGGAAACAGCAATCAGCCCCAGCATTTTGGTGAT
HIP00169	HC	1	0.000184502	TGTGCCAGCACCGCGGTCGGGGTGAACACTGAAGCTTTCTTTGGACAA	CASTAVGVNTEAFF	TRBV12-1	TRBD2-1*01	TRBJ1-1	10	17	NA	22	NA	7	0	ATCCAGCCCTCAGAACCCAGGGACTCAGCTGTGTACTTCTGTGCCAGCACCGCGGTCGGGGTGAACACTGAAGCTTTCTTTGGACAA
HIP00169	HC	1	0.000184502	TGCAGTGCTAGTTGGGAGACTGAAGCTTTCTTTGGACAA	CSASWETEAFF	TRBV20-1	TRBD2-1*02	TRBJ1-1	11	13	NA	18	NA	2	0	ACTCTGACAGTGACCAGTGCCCATCCTGAAGACAGCAGCTTCTACATCTGCAGTGCTAGTTGGGAGACTGAAGCTTTCTTTGGACAA
HIP00169	HC	1	0.000184502	TGTGCCAGCCTCTATGGACAGGGGGCTTTCAGCAATCAGCCCCAGCATTTTGGTGAT	CASLYGQGAFSNQPQHF	TRBV6-1	TRBD1-1*01	TRBJ1-5	9	15	26	30	NA	6	4	GCTGCTCCCTCCCAGACATCTGTGTACTTCTGTGCCAGCCTCTATGGACAGGGGGCTTTCAGCAATCAGCCCCAGCATTTTGGTGAT
HIP00169	HC	1	0.000184502	TGTGCCAGCAGTCCTCAACTGGGCCTCTATAGCAATCAGCCCCAGCATTTTGGTGAT	CASSPQLGLYSNQPQHF	TRBV6-1	TRBD1-1*01	TRBJ1-5	12	20	24	29	NA	8	5	GCTGCTCCCTCCCAAACATCTGTGTACTTCTGTGCCAGCAGTCCTCAACTGGGCCTCTATAGCAATCAGCCCCAGCATTTTGGTGAT
HIP00169	HC	1	0.000184502	TGTGCCAGCAGCTTGGTGGGCGGCAGCTCTGGAAACACCATATATTTTGGAGAG	CASSLVGGSSGNTIYF	TRBV5-5	NA	TRBJ1-3	16	17	21	26	NA	1	5	GCCTTGTTGCTGGGGGACTCGGCCCTGTATCTCTGTGCCAGCAGCTTGGTGGGCGGCAGCTCTGGAAACACCATATATTTTGGAGAG
HIP00169	HC	1	0.000184502	TGTGCCAGCAGGGGGACAGGGGGCAGCAATCAGCCCCAGCATTTTGGTGAT	CASRGTGGSNQPQHF	TRBV27-1	TRBD1-1*01	TRBJ1-5	11	12	NA	24	NA	1	0	GAGTCGCCCAGCCCCAACCAGACCTCTCTGTACTTCTGTGCCAGCAGGGGGACAGGGGGCAGCAATCAGCCCCAGCATTTTGGTGAT
HIP00169	HC	1	0.000184502	TGTGCCACCAGTGGGGACAGGGAGACCGGGGAGCTGTTTTTTGGAGAA	CATSGDRETGELFF	TRBV24-1	TRBD1-1*01	TRBJ2-2	NA	13	22	24	NA	0	2	CTAGAGTCTGCCATCCCCAACCAGACAGCTCTTTACTTCTGTGCCACCAGTGGGGACAGGGAGACCGGGGAGCTGTTTTTTGGAGAA
HIP00169	HC	1	0.000184502	TGTGCCAGCAGTGAAGCGACGGGGGGGCGCGGTGAGCAGTTCTTCGGGCCA	CASSEATGGRGEQFF	TRBV2-1	TRBD2-1*01	TRBJ2-1	17	19	27	32	NA	2	5	CGGTCCACAAAGCTGGAGGACTCAGCCATGTACTTCTGTGCCAGCAGTGAAGCGACGGGGGGGCGCGGTGAGCAGTTCTTCGGGCCA
HIP00169	HC	1	0.000184502	TGTGCCAGCAGTTTCATAGGACTAGCGGGGGGGCTCTCCTACAATGAGCAGTTCTTCGGGCCA	CASSFIGLAGGLSYNEQFF	TRBV27-1	TRBD2-1*01	TRBJ2-1	14	18	33	35	NA	4	2	CCCAACCAGACCTCTCTGTACTTCTGTGCCAGCAGTTTCATAGGACTAGCGGGGGGGCTCTCCTACAATGAGCAGTTCTTCGGGCCA
HIP00169	HC	1	0.000184502	TGTGCCAGCAGCTTAGCGTCGTCCGGGGACTACGAGCAGTACTTCGGGCCG	CASSLASSGDYEQYF	TRBV7-8	TRBD2-1*01	TRBJ2-7	17	23	28	29	NA	6	1	CAGCGCACACAGCAGGAGGACTCCGCCGTGTATCTCTGTGCCAGCAGCTTAGCGTCGTCCGGGGACTACGAGCAGTACTTCGGGCCG
HIP00169	HC	1	0.000184502	TGTGCCAGCAGTTTAGGCATGGAGAACACTGAAGCTTTCTTTGGACAA	CASSLGMENTEAFF	TRBV12-1	NA	TRBJ1-1	16	20	NA	23	NA	4	0	ATCCAGCCCTCAGAACCCAGGGACTCAGCTGTGTACTTCTGTGCCAGCAGTTTAGGCATGGAGAACACTGAAGCTTTCTTTGGACAA
HIP00169	HC	1	0.000184502	TGTGCCAGTAGCACACTGGGCTCCTACGAGCAGTACTTCGGGCCG	CASSTLGSYEQYF	TRBV19-1	NA	TRBJ2-7	11	17	NA	20	NA	6	0	ACTGTGACATCGGCCCAAAAGAACCCGACAGCTTTCTATCTCTGTGCCAGTAGCACACTGGGCTCCTACGAGCAGTACTTCGGGCCG
HIP00169	HC	1	0.000184502	TGTGCCAGCAGTGACAGTCGTTGGACTGAAGCTTTCTTTGGACAA	CASSDSRWTEAFF	TRBV2-1	TRBD1-1*01	TRBJ1-1	NA	14	17	24	NA	0	7	AAGATCCGGTCCACAAAGCTGGAGGACTCAGCCATGTACTTCTGTGCCAGCAGTGACAGTCGTTGGACTGAAGCTTTCTTTGGACAA
HIP00169	HC	1	0.000184502	TGTGCCAGCAGGCCTCTAAGGACAGGGGGCAATCAGCCCCAGCATTTTGGTGAT	CASRPLRTGGNQPQHF	TRBV6-6	TRBD1-1*01	TRBJ1-5	11	19	NA	28	NA	8	0	TTGGCTGCTCCCTCCCAGACATCTGTGTACTTCTGTGCCAGCAGGCCTCTAAGGACAGGGGGCAATCAGCCCCAGCATTTTGGTGAT
HIP00169	HC	1	0.000184502	TGTGCCAGCAGCGCTCCCACAGGGACCTCTGGAAACACCATATATTTTGGAGAG	CASSAPTGTSGNTIYF	TRBV9-1	TRBD1-1*01	TRBJ1-3	13	18	24	26	NA	5	2	TCTCTGGAGCTGGGGGACTCAGCTTTGTATTTCTGTGCCAGCAGCGCTCCCACAGGGACCTCTGGAAACACCATATATTTTGGAGAG
HIP00169	HC	1	0.000184502	TGTGCCAGCAGCCCCAGGCGGTCTGGGACTAATGAAAAACTGTTTTTTGGCAGT	CASSPRRSGTNEKLFF	TRBV6-1	NA	TRBJ1-4	11	14	18	27	NA	3	9	TCGGCTGCTCCCTCCCAAACATCTGTGTACTTCTGTGCCAGCAGCCCCAGGCGGTCTGGGACTAATGAAAAACTGTTTTTTGGCAGT
HIP00169	HC	1	0.000184502	TGTGCCAGCAGTTACTCGTCTGGAGGCAGGGCAGTCAACGAGCAGTACTTCGGGCCG	CASSYSSGGRAVNEQYF	TRBV6-1	NA	TRBJ2-7	17	26	31	37	NA	9	6	GCTGCTCCCTCCCAGACATCTGTGTACTTCTGTGCCAGCAGTTACTCGTCTGGAGGCAGGGCAGTCAACGAGCAGTACTTCGGGCCG
HIP00169	HC	1	0.000184502	TGTGCCAGCAGCTTGGGTAGGGTTTTCTCGGATTCACCCCTCCACTTTGGGAAC	CASSLGRVFSDSPLHF	TRBV5-5	NA	TRBJ1-6	16	18	22	31	NA	2	9	GCCTTGTTGCTGGGGGACTCGGCCCTGTATCTCTGTGCCAGCAGCTTGGGTAGGGTTTTCTCGGATTCACCCCTCCACTTTGGGAAC
HIP00169	HC	1	0.000184502	TGTGCCACCAGTGACCGAAGGGACAGGAACTACGAGCAGTACTTCGGGCCG	CATSDRRDRNYEQYF	TRBV24-1	TRBD1-1*01	TRBJ2-7	14	19	27	29	NA	5	2	GAGTCTGCCATCCCCAACCAGACAGCTCTTTACTTCTGTGCCACCAGTGACCGAAGGGACAGGAACTACGAGCAGTACTTCGGGCCG
HIP00169	HC	1	0.000184502	TGCGCCAGCAGCCGGGGACAGGGAAAACTGTTTTTTGGCAGT	CASSRGQGKLFF	TRBV4-3	TRBD1-1*01	TRBJ1-4	13	14	NA	23	NA	1	0	CTTCACCTACACACCCTGCAGCCAGAAGACTCGGCCCTGTATCTCTGCGCCAGCAGCCGGGGACAGGGAAAACTGTTTTTTGGCAGT
HIP00169	HC	1	0.000184502	TGTGCCAGCAGCCCTTCGACAGTCGTAAACACCATATATTTTGGAGAG	CASSPSTVVNTIYF	TRBV3-1	TRBD1-1*01	TRBJ1-3	13	17	22	26	NA	4	4	ATCAATTCCCTGGAGCTTGGTGACTCTGCTGTGTATTTCTGTGCCAGCAGCCCTTCGACAGTCGTAAACACCATATATTTTGGAGAG
HIP00169	HC	1	0.000184502	TGTGCCAGCAGTCTACGGCAGGAAAACATTCAGTACTTCGGCGCC	CASSLRQENIQYF	TRBV6-1	TRBD1-1*01	TRBJ2-4	12	18	NA	22	NA	6	0	AGGCTGGAGTCGGCTGCTCCCTCCCAGACATCTGTGTACTTCTGTGCCAGCAGTCTACGGCAGGAAAACATTCAGTACTTCGGCGCC
HIP00169	HC	1	0.000184502	TGTGCCAGCAGTGGACAGGGCGGCACTGAAGCTTTCTTTGGACAA	CASSGQGGTEAFF	TRBV2-1	TRBD1-1*01	TRBJ1-1	NA	13	20	23	NA	0	3	AAGATCCGGTCCACAAAGCTGGAGGACTCAGCCATGTACTTCTGTGCCAGCAGTGGACAGGGCGGCACTGAAGCTTTCTTTGGACAA
HIP00169	HC	1	0.000184502	TGCAGCGTTGGGGAGGATACGCAGTATTTTGGCCCA	CSVGEDTQYF	TRBV29-1	TRBD2-1*02	TRBJ2-3	NA	10	NA	15	NA	0	0	TCAACTCTGACTGTGAGCAACATGAGCCCTGAAGACAGCAGCATATATCTCTGCAGCGTTGGGGAGGATACGCAGTATTTTGGCCCA
HIP00169	HC	1	0.000184502	TGTGCCAGCAGCTTCGATGCCGGGAACACTGAAGCTTTCTTTGGACAA	CASSFDAGNTEAFF	TRBV5-4	TRBD2-1	TRBJ1-1	14	20	NA	23	NA	6	0	GTGAACGCCTTGGAGCTGGACGACTCGGCCCTGTATCTCTGTGCCAGCAGCTTCGATGCCGGGAACACTGAAGCTTTCTTTGGACAA
HIP00169	HC	1	0.000184502	TGTGCCAGCAGCTTTATTTTTCGGACGGACTTTGGGGCCAACGTCCTGACTTTCGGGGCC	CASSFIFRTDFGANVLTF	TRBV5-4	TRBD2-1	TRBJ2-6	14	26	31	32	NA	12	1	GAGCTGGACGACTCGGCCCTGTATCTCTGTGCCAGCAGCTTTATTTTTCGGACGGACTTTGGGGCCAACGTCCTGACTTTCGGGGCC
HIP00169	HC	1	0.000184502	TGTGCCAGCAGGAGCCACGATAACCCACAGGGAGGGTGCCTCGGTTCG	CASRSHDNPQGGCL	TRBV6-5	TRBD2-1*02	TRBJ1-2	11	29	36	40	NA	18	4	CTGCTGTCGGCTGCTCCCTCCCAGACATCTGTGTACTTCTGTGCCAGCAGGAGCCACGATAACCCACAGGGAGGGTGCCTCGGTTCG
HIP00169	HC	1	0.000184502	TGTGCCAGCAGCCCTCGGGGACCGCTCTCTGGAAACACCATATATTTTGGAGAG	CASSPRGPLSGNTIYF	TRBV7-9	NA	TRBJ1-3	12	17	22	26	NA	5	4	CGCACAGAGCAGGGGGACTCGGCCATGTATCTCTGTGCCAGCAGCCCTCGGGGACCGCTCTCTGGAAACACCATATATTTTGGAGAG
HIP00169	HC	1	0.000184502	TGCGCCAGCAGCCAAGAAAGGGGAGAAAAACTGTTTTTTGGCAGT	CASSQERGEKLFF	TRBV4-3	TRBD1-1*01	TRBJ1-4	17	18	23	24	NA	1	1	CACCTACACACCCTGCAGCCAGAAGACTCGGCCCTGTATCTCTGCGCCAGCAGCCAAGAAAGGGGAGAAAAACTGTTTTTTGGCAGT
HIP00169	HC	1	0.000184502	TGTGCCAGTAGACCCGAAGTCCCCACTGAAGCTTTCTTTGGACAA	CASRPEVPTEAFF	TRBV6-5	NA	TRBJ1-1	8	10	13	23	NA	2	10	AGGCTGCTGTCGGCTGCTCCCTCCCAGACATCTGTGTACTTCTGTGCCAGTAGACCCGAAGTCCCCACTGAAGCTTTCTTTGGACAA
HIP00169	HC	1	0.000184502	TGCGCCAGCAGCCCTAATCTAGCGGGCACCACCCTAGGGCAGTACTTCGGGCCG	CASSPNLAGTTLGQYF	TRBV4-3	TRBD2-1	TRBJ2-7	13	18	26	38	NA	5	12	ACCCTGCAGCCAGAAGACTCGGCCCTGTATCTCTGCGCCAGCAGCCCTAATCTAGCGGGCACCACCCTAGGGCAGTACTTCGGGCCG
HIP00169	HC	1	0.000184502	TGTGCCAGCAGTCCCCTGGGACGTTCCCGGCCCCAGCATTTTGGTGAT	CASSPLGRSRPQHF	TRBV6-1	NA	TRBJ1-5	12	17	22	29	NA	5	7	TTGGAGTCGGCTGCTCCCTCCCAAACATCTGTGTACTTCTGTGCCAGCAGTCCCCTGGGACGTTCCCGGCCCCAGCATTTTGGTGAT
HIP00169	HC	1	0.000184502	TGTGCCAGCTCACCAGGCCAGCCCTACGAGCAGTACGTCGGGCCG	CASSPGQPYEQYV	TRBV18-1	NA	TRBJ2-7	15	18	21	37	NA	3	16	AGGATCCAGCAGGTAGTGCGAGGAGATTCGGCAGCTTATTTCTGTGCCAGCTCACCAGGCCAGCCCTACGAGCAGTACGTCGGGCCG
HIP00169	HC	1	0.000184502	TGCAGTGCTGGCAGGGGGCAGGGAGAAAAACTGTTTTTTGGCAGT	CSAGRGQGEKLFF	TRBV20-1	TRBD1-1*01	TRBJ1-4	9	11	19	24	NA	2	5	ACAGTGACCAGTGCCCATCCTGAAGACAGCAGCTTCTACATCTGCAGTGCTGGCAGGGGGCAGGGAGAAAAACTGTTTTTTGGCAGT
HIP00169	HC	1	0.000184502	TGTGCCATCAGATCCCCGAGACAGGGAATATATGGCTACACCTTCGGTTCG	CAIRSPRQGIYGYTF	TRBV10-3	TRBD1-1*01	TRBJ1-2	11	19	26	30	NA	8	4	GAGTCCGCTACCAGCTCCCAGACATCTGTGTACTTCTGTGCCATCAGATCCCCGAGACAGGGAATATATGGCTACACCTTCGGTTCG
HIP00169	HC	1	0.000184502	TGTGCCAGCAGCCAAGATCTCCCGGCCTACACTGAAGCTTTCTTTGGACAA	CASSQDLPAYTEAFF	TRBV14-1	NA	TRBJ1-1	17	23	26	28	NA	6	2	CAGCCTGCAGAACTGGAGGATTCTGGAGTTTATTTCTGTGCCAGCAGCCAAGATCTCCCGGCCTACACTGAAGCTTTCTTTGGACAA
HIP00169	HC	1	0.000184502	TGTGCCAGCAGCGTAGAGGCAAACTCCTACAATGAGCAGTTCTTCGGGCCA	CASSVEANSYNEQFF	TRBV9-1	NA	TRBJ2-1	NA	16	19	23	NA	0	4	AGCTCTCTGGAGCTGGGGGACTCAGCTTTGTATTTCTGTGCCAGCAGCGTAGAGGCAAACTCCTACAATGAGCAGTTCTTCGGGCCA
HIP00169	HC	1	0.000184502	TGTGCCAGCCGGTATACAGGGGTGAGTCAGCCCCAGCATTTTGGTGAT	CASRYTGVSQPQHF	TRBV19-1	TRBD1-1*01	TRBJ1-5	8	15	22	26	NA	7	4	GTGACATCGGCCCAAAAGAACCCGACAGCTTTCTATCTCTGTGCCAGCCGGTATACAGGGGTGAGTCAGCCCCAGCATTTTGGTGAT
HIP00169	HC	1	0.000184502	TGTGCCAGCAGCAAAGTTGGGGGGCTCAATCAGCCCCAGCATTTTGGTGAT	CASSKVGGLNQPQHF	TRBV21-1	NA	TRBJ1-5	16	19	25	26	NA	3	1	CAGTCCACGGAGTCAGGGGACACAGCACTGTATTTCTGTGCCAGCAGCAAAGTTGGGGGGCTCAATCAGCCCCAGCATTTTGGTGAT
HIP00169	HC	1	0.000184502	TGTGCCAGCTCACCACCAGGGTGGGCCTACAATGAGCAGTTCTTCGGGCCA	CASSPPGWAYNEQFF	TRBV18-1	NA	TRBJ2-1	NA	17	21	25	NA	0	4	CAGCAGGTAGTGCGAGGAGATTCGGCAGCTTATTTCTGTGCCAGCTCACCACCAGGGTGGGCCTACAATGAGCAGTTCTTCGGGCCA
HIP00169	HC	1	0.000184502	TGTGCCAGCAGCTCCCTCATGAAGACCGGGGAGCTGTTTTTTGGAGAA	CASSSLMKTGELFF	TRBV7-9	NA	TRBJ2-2	13	20	22	24	NA	7	2	ATCCAGCGCACAGAGCAGGGGGACTCGGCCATGTATCTCTGTGCCAGCAGCTCCCTCATGAAGACCGGGGAGCTGTTTTTTGGAGAA
HIP00169	HC	1	0.000184502	TGCAGCGTTTCGACAGGGTTACGGGAGACCCAGTACTTCGGGCCA	CSVSTGLRETQYF	TRBV29-1	TRBD1-1*01	TRBJ2-5	9	11	18	24	NA	2	6	ACTGTGAGCAACATGAGCCCTGAAGACAGCAGCATATATCTCTGCAGCGTTTCGACAGGGTTACGGGAGACCCAGTACTTCGGGCCA
HIP00169	HC	1	0.000184502	TGTGCCAGCACCTTCAGGGGGCCCGGGGAGCTGTTTTTTGGAGAA	CASTFRGPGELFF	TRBV7-9	TRBD1-1*01	TRBJ2-2	NA	14	NA	22	NA	0	0	GAGATCCAGCGCACAGAGCAGGGGGACTCGGCCATGTATCTCTGTGCCAGCACCTTCAGGGGGCCCGGGGAGCTGTTTTTTGGAGAA
HIP00169	HC	1	0.000184502	TGTGCCAGCAGCTTGAATAGGGGCGCTGGGCAGCCCCAGCATTTTGGTGAT	CASSLNRGAGQPQHF	TRBV7-8	TRBD1-1*01	TRBJ1-5	14	18	23	30	NA	4	7	CAGCGCACACAGCAGGAGGACTCCGCCGTGTATCTCTGTGCCAGCAGCTTGAATAGGGGCGCTGGGCAGCCCCAGCATTTTGGTGAT
HIP00169	HC	1	0.000184502	TGCGCCAGCAGTCAATTGATGTCCCGGGACAGGGAGCCTTCAACTACAGATACGCAGTATTTTGGCCCA	CASSQLMSRDREPSTTDTQYF	TRBV23-1	TRBD1-1*01	TRBJ2-3	16	25	34	45	NA	9	11	GACACGGCACTGTATCTCTGCGCCAGCAGTCAATTGATGTCCCGGGACAGGGAGCCTTCAACTACAGATACGCAGTATTTTGGCCCA
HIP00169	HC	1	0.000184502	TGTGCCAGCAGCGTCAGGGCGGAAAATTCACCCCTCCACTTTGGGAAC	CASSVRAENSPLHF	TRBV9-1	TRBD1-1*01	TRBJ1-6	NA	14	19	24	NA	0	5	CTGAGCTCTCTGGAGCTGGGGGACTCAGCTTTGTATTTCTGTGCCAGCAGCGTCAGGGCGGAAAATTCACCCCTCCACTTTGGGAAC
HIP00169	HC	1	0.000184502	TGTGCCAGCTCACCACCGGAGGCCACCGGGGAGCTGTTTTTTGGAGAA	CASSPPEATGELFF	TRBV18-1	TRBD2-1*02	TRBJ2-2	NA	17	22	23	NA	0	1	ATCCAGCAGGTAGTGCGAGGAGATTCGGCAGCTTATTTCTGTGCCAGCTCACCACCGGAGGCCACCGGGGAGCTGTTTTTTGGAGAA
HIP00169	HC	1	0.000184502	TGTGCCAGCAGCGCGGACAGGGCGGGTTTTGGGGGCTACACCTTCGGTTCG	CASSADRAGFGGYTF	TRBV7-2	TRBD1-1*01	TRBJ1-2	12	14	22	33	NA	2	11	CAGCGCACACAGCAGGAGGACTCGGCCGTGTATCTCTGTGCCAGCAGCGCGGACAGGGCGGGTTTTGGGGGCTACACCTTCGGTTCG
HIP00169	HC	1	0.000184502	TGCAGTGCTCCTGACGGGAGCGGGGGGGCATGGAGTAATGAGCAGTTCTTCGGGCCA	CSAPDGSGGAWSNEQFF	TRBV20-1	TRBD2-1*01	TRBJ2-1	9	18	28	36	NA	9	8	GCCCATCCTGAAGACAGCAGCTTCTACATCTGCAGTGCTCCTGACGGGAGCGGGGGGGCATGGAGTAATGAGCAGTTCTTCGGGCCA
HIP00169	HC	1	0.000184502	TGTGCCAGCAGCCAAGAATTGGGGACTAGCGGGATCTTAACTCTTACAGATACGCAGTATTTTGGCCCA	CASSQELGTSGILTLTDTQYF	TRBV3-1	TRBD2-1*02	TRBJ2-3	17	21	34	45	NA	4	11	GACTCTGCTGTGTATTTCTGTGCCAGCAGCCAAGAATTGGGGACTAGCGGGATCTTAACTCTTACAGATACGCAGTATTTTGGCCCA
HIP00169	HC	1	0.000184502	TGTGCCAGCAGCTTCATCGGGACAGGGGATCAGCCCCAGCATTTTGGTGAT	CASSFIGTGDQPQHF	TRBV7-2	TRBD1-1*01	TRBJ1-5	14	18	NA	28	NA	4	0	CAGCGCACACAGCAGGAGGACTCGGCCGTGTATCTCTGTGCCAGCAGCTTCATCGGGACAGGGGATCAGCCCCAGCATTTTGGTGAT
HIP00169	HC	1	0.000184502	TGTGCCAGCAACCTACAGGGTTTTCAAGAGACCCAGTACTTCGGGCCA	CASNLQGFQETQYF	TRBV12-1	TRBD1-1*01	TRBJ2-5	10	14	20	24	NA	4	4	ATCCAGCCCTCAGAACCCAGGGACTCAGCTGTGTACTTCTGTGCCAGCAACCTACAGGGTTTTCAAGAGACCCAGTACTTCGGGCCA
HIP00169	HC	1	0.000184502	TGCGCCAGCAGCTTGATTACAGGCCAAGGCCCCATTGGCTACACCTTCGGTTCG	CASSLITGQGPIGYTF	TRBV5-1	TRBD1-1*01	TRBJ1-2	15	18	23	35	NA	3	12	ACCTTGGAGCTGGGGGACTCGGCCCTTTATCTTTGCGCCAGCAGCTTGATTACAGGCCAAGGCCCCATTGGCTACACCTTCGGTTCG
HIP00169	HC	1	0.000184502	TGTGCCAGCAGCTCGGCACTCCGGGGGTTCCAAGAGACCCAGTACTTCGGGCCA	CASSSALRGFQETQYF	TRBV7-9	TRBD2-1*01	TRBJ2-5	13	21	27	29	NA	8	2	CGCACAGAGCAGGGGGACTCGGCCATGTATCTCTGTGCCAGCAGCTCGGCACTCCGGGGGTTCCAAGAGACCCAGTACTTCGGGCCA
HIP00169	HC	1	0.000184502	TGTGCCAGCAGCTCGTTAGGGGGCAAGACCGGGGAGCTGTTTTTTGGAGAA	CASSSLGGKTGELFF	TRBV11-2	TRBD1-1*01	TRBJ2-2	13	17	24	27	NA	4	3	CAGCCTGCAAAGCTTGAGGACTCGGCCGTGTATCTCTGTGCCAGCAGCTCGTTAGGGGGCAAGACCGGGGAGCTGTTTTTTGGAGAA
HIP00169	HC	1	0.000184502	TGTGCCAGCAGCGCCGGGGACAGGGTTGGCTACACCTTCGGTTCG	CASSAGDRVGYTF	TRBV9-1	TRBD1-1*01	TRBJ1-2	13	16	25	26	NA	3	1	AACCTGAGCTCTCTGGAGCTGGGGGACTCAGCTTTGTATTTCTGTGCCAGCAGCGCCGGGGACAGGGTTGGCTACACCTTCGGTTCG
HIP00169	HC	1	0.000184502	TGTGCCACCAGCAGAGATCTTGGGTTGAACACTGAAGCTTTCTTTGGACAA	CATSRDLGLNTEAFF	TRBV15-1	NA	TRBJ1-1	17	21	24	25	NA	4	1	CGCTCACCAGGCCTGGGGGACGCAGCCATGTACCTGTGTGCCACCAGCAGAGATCTTGGGTTGAACACTGAAGCTTTCTTTGGACAA
HIP00169	HC	1	0.000184502	TGCAGTGCCAAGACTAGTTCCGCTAGCACAGATACGCAGTATTTTGGCCCA	CSAKTSSASTDTQYF	TRBV20-1	TRBD2-1	TRBJ2-3	8	11	17	24	NA	3	7	ACCAGTGCCCATCCTGAAGACAGCAGCTTCTACATCTGCAGTGCCAAGACTAGTTCCGCTAGCACAGATACGCAGTATTTTGGCCCA
HIP00169	HC	1	0.000184502	TGCGCCAGCAGCTTGGCGGTTCAGGGATGGACAGATACGCAGTATTTTGGCCCA	CASSLAVQGWTDTQYF	TRBV5-1	TRBD1-1*01	TRBJ2-3	16	21	26	30	NA	5	4	ACCTTGGAGCTGGGGGACTCGGCCCTTTATCTTTGCGCCAGCAGCTTGGCGGTTCAGGGATGGACAGATACGCAGTATTTTGGCCCA
HIP00169	HC	1	0.000184502	TGTGCCAGCAGCCGGGGTTGGCGGGATACGCAGTATTTTGGCCCA	CASSRGWRDTQYF	TRBV14-1	NA	TRBJ2-3	NA	13	17	24	NA	0	7	AAGGTGCAGCCTGCAGAACTGGAGGATTCTGGAGTTTATTTCTGTGCCAGCAGCCGGGGTTGGCGGGATACGCAGTATTTTGGCCCA
HIP00169	HC	1	0.000184502	TGTGCCAGCAGTTTATCGGGGGGGGGAAACATTCAGTACTTCGGCGCC	CASSLSGGGNIQYF	TRBV28-1	TRBD2-1*01	TRBJ2-4	NA	16	24	26	NA	0	2	CTGGAGTCCGCCAGCACCAACCAGACATCTATGTACCTCTGTGCCAGCAGTTTATCGGGGGGGGGAAACATTCAGTACTTCGGCGCC
HIP00169	HC	1	0.000184502	TGTGCCAGCAGCCCAGAGGGGGGTGGCTACACCTTCGGTTCG	CASSPEGGGYTF	TRBV9-1	NA	TRBJ1-2	12	16	22	23	NA	4	1	CTAAACCTGAGCTCTCTGGAGCTGGGGGACTCAGCTTTGTATTTCTGTGCCAGCAGCCCAGAGGGGGGTGGCTACACCTTCGGTTCG
HIP00169	HC	1	0.000184502	TGTGCCAGCAGCCATGAATACAGGGAGGTCCGCCGAGAGACCCAGTACTTCGGGCCA	CASSHEYREVRRETQYF	TRBV3-1	NA	TRBJ2-5	14	19	25	35	NA	5	10	CTGGAGCTTGGTGACTCTGCTGTGTATTTCTGTGCCAGCAGCCATGAATACAGGGAGGTCCGCCGAGAGACCCAGTACTTCGGGCCA
HIP00169	HC	1	0.000184502	TGCAGTGCTAGAAGAGGGACCTACAATGAGCAGTTCTTCGGGCCA	CSARRGTYNEQFF	TRBV20-1	TRBD2-1*02	TRBJ2-1	12	13	18	19	NA	1	1	ACAGTGACCAGTGCCCATCCTGAAGACAGCAGCTTCTACATCTGCAGTGCTAGAAGAGGGACCTACAATGAGCAGTTCTTCGGGCCA
HIP00169	HC	1	0.000184502	TGTGCCAGCGGAACAGGGTACACCGGGGAGCTGTTTTTTGGAGAA	CASGTGYTGELFF	TRBV6-1	TRBD1-1*01	TRBJ2-2	9	12	18	19	NA	3	1	GGGTTGGAGTCGGCTGCTCCCTCCCAAACATCTGTGTACTTCTGTGCCAGCGGAACAGGGTACACCGGGGAGCTGTTTTTTGGAGAA
HIP00169	HC	1	0.000184502	TGCGCCAGCAGCTTACACGAGAACACTGAAGCTTTCTTTGGACAA	CASSLHENTEAFF	TRBV5-1	TRBD1-1*01	TRBJ1-1	NA	14	17	20	NA	0	3	AATGTGAGCACCTTGGAGCTGGGGGACTCGGCCCTTTATCTTTGCGCCAGCAGCTTACACGAGAACACTGAAGCTTTCTTTGGACAA
HIP00169	HC	1	0.000184502	TGTGCCAGCAGTGAAAGGGAAATTGGGCCATTAGGGGCCAACGTCCTGACTTTCGGGGCC	CASSEREIGPLGANVLTF	TRBV2-1	NA	TRBJ2-6	15	16	20	33	NA	1	13	AAGCTGGAGGACTCAGCCATGTACTTCTGTGCCAGCAGTGAAAGGGAAATTGGGCCATTAGGGGCCAACGTCCTGACTTTCGGGGCC
HIP00169	HC	1	0.000184502	TGCGCCAGCAGCTTAAACACTGAAGCTTTCTTTGGACAA	CASSLNTEAFF	TRBV5-1	NA	TRBJ1-1	NA	NA	14	15	NA	0	1	GAGATGAATGTGAGCACCTTGGAGCTGGGGGACTCGGCCCTTTATCTTTGCGCCAGCAGCTTAAACACTGAAGCTTTCTTTGGACAA
HIP00169	HC	1	0.000184502	TGTGCCACCAGTGATCAAGGGCGTGGGGGCAATCAGCCCCAGCATTTTGGTGAT	CATSDQGRGGNQPQHF	TRBV24-1	NA	TRBJ1-5	15	17	21	28	NA	2	7	TCTGCCATCCCCAACCAGACAGCTCTTTACTTCTGTGCCACCAGTGATCAAGGGCGTGGGGGCAATCAGCCCCAGCATTTTGGTGAT
HIP00169	HC	1	0.000184502	TGTGCCAGCAGTTATTCTGGGGAGGGTGGACACGAGCAGTACTTCGGGCCG	CASSYSGEGGHEQYF	TRBV6-9	TRBD2-1*02	TRBJ2-7	17	19	26	31	NA	2	5	GAGTCAGCTGCTCCCTCCCAGACATCTGTGTACTTCTGTGCCAGCAGTTATTCTGGGGAGGGTGGACACGAGCAGTACTTCGGGCCG
HIP00169	HC	1	0.000184502	TGTGCCACGGAAGACAGGAGTATTGAGCAGTTCTTCGGGCCA	CATEDRSIEQFF	TRBV6-1	TRBD1-1*01	TRBJ2-1	7	12	18	23	NA	5	5	CTGGGGTTGGAGTCGGCTGCTCCCTCCCAAACATCTGTGTACTTCTGTGCCACGGAAGACAGGAGTATTGAGCAGTTCTTCGGGCCA
HIP00169	HC	1	0.000184502	TGCGCCAGCAGCCTAACCGGGGGGATTAATGAAAAACTGTTTTTTGGCAGT	CASSLTGGINEKLFF	TRBV4-3	TRBD2-1*01	TRBJ1-4	13	17	24	26	NA	4	2	CACACCCTGCAGCCAGAAGACTCGGCCCTGTATCTCTGCGCCAGCAGCCTAACCGGGGGGATTAATGAAAAACTGTTTTTTGGCAGT
HIP00169	HC	1	0.000184502	TGTGCCAGCAGCCTACGGACAGAAAACACTGAAGCTTTCTTTGGACAA	CASSLRTENTEAFF	TRBV3-1	TRBD1-1*01	TRBJ1-1	13	16	22	24	NA	3	2	ATCAATTCCCTGGAGCTTGGTGACTCTGCTGTGTATTTCTGTGCCAGCAGCCTACGGACAGAAAACACTGAAGCTTTCTTTGGACAA
HIP00169	HC	1	0.000184502	TGTGCCAGCAGTTACCGGGGCACCTACGAGCAGTACTTCGGGCCG	CASSYRGTYEQYF	TRBV6-5	NA	TRBJ2-7	15	16	21	22	NA	1	1	AGGCTGCTGTCGGCTGCTCCCTCCCAGACATCTGTGTACTTCTGTGCCAGCAGTTACCGGGGCACCTACGAGCAGTACTTCGGGCCG
HIP00169	HC	1	0.000184502	TGTGCCAGCAGTTACTCGTCCAGGGGCTACGAGCAGTACTTCGGGCCG	CASSYSSRGYEQYF	TRBV6-1	TRBD1-1*01	TRBJ2-7	17	20	NA	26	NA	3	0	TTGGAGTCGGCTGCTCCCTCCCAAACATCTGTGTACTTCTGTGCCAGCAGTTACTCGTCCAGGGGCTACGAGCAGTACTTCGGGCCG
HIP00169	HC	1	0.000184502	TGTGCCAGCAGTTACGTGAGCGGGGGGGTCTCCTACGAGCAGTACTTCGGGCCG	CASSYVSGGVSYEQYF	TRBV6-1	TRBD2-1*01	TRBJ2-7	15	18	28	29	NA	3	1	TCGGCTGCTCCCTCCCAAACATCTGTGTACTTCTGTGCCAGCAGTTACGTGAGCGGGGGGGTCTCCTACGAGCAGTACTTCGGGCCG
HIP00169	HC	1	0.000184502	TGTGCCAGCAGCTTGGTGCAGAACACAGATACGCAGTATTTTGGCCCA	CASSLVQNTDTQYF	TRBV5-6	TRBD1-1*01	TRBJ2-3	16	18	21	23	NA	2	2	GTGAACGCCTTGTTGCTGGGGGACTCGGCCCTCTATCTCTGTGCCAGCAGCTTGGTGCAGAACACAGATACGCAGTATTTTGGCCCA
HIP00169	HC	1	0.000184502	TGTGCCAGCAGTCGGGGAGAGGAGAGCAATCAGCCCCAGCATTTTGGTGAT	CASSRGEESNQPQHF	TRBV6-1	TRBD2-1	TRBJ1-5	NA	12	17	24	NA	0	7	GAGTCGGCTGCTCCCTCCCAAACATCTGTGTACTTCTGTGCCAGCAGTCGGGGAGAGGAGAGCAATCAGCCCCAGCATTTTGGTGAT
HIP00169	HC	1	0.000184502	TGTGCCAGCAGTTACAGGAAGAGCAATTCACCCCTCCACTTTGGGAAC	CASSYRKSNSPLHF	TRBV6-6	NA	TRBJ1-6	15	16	19	24	NA	1	5	CTGGAGTTGGCTGCTCCCTCCCAGACATCTGTGTACTTCTGTGCCAGCAGTTACAGGAAGAGCAATTCACCCCTCCACTTTGGGAAC
HIP00169	HC	1	0.000184502	TGTGCCAGCAGTTCTCCTCCCAATTTCAATGAGCAGTTCTTCGGGCCA	CASSSPPNFNEQFF	TRBV6-5	NA	TRBJ2-1	13	20	22	26	NA	7	4	CTGCTGTCGGCTGCTCCCTCCCAGACATCTGTGTACTTCTGTGCCAGCAGTTCTCCTCCCAATTTCAATGAGCAGTTCTTCGGGCCA
HIP00169	HC	1	0.000184502	TGTGCCAGCAGCCAAGAAAACGGCAAAGAGCCCCAGCATTTTGGTGAT	CASSQENGKEPQHF	TRBV4-2	NA	TRBJ1-5	17	21	24	28	NA	4	4	CTACACACCCTGCAGCCAGAAGACTCGGCCCTGTATCTCTGTGCCAGCAGCCAAGAAAACGGCAAAGAGCCCCAGCATTTTGGTGAT
HIP00169	HC	1	0.000184502	TGTGCCAGCACCGCTTCTGAGGGACTTCGCACGACCGGCAATCAGCCCCAGCATTTTGGTGAT	CASTASEGLRTTGNQPQHF	TRBV6-1	TRBD2-1	TRBJ1-5	10	20	26	37	NA	10	11	CCCTCCCAGACATCTGTGTACTTCTGTGCCAGCACCGCTTCTGAGGGACTTCGCACGACCGGCAATCAGCCCCAGCATTTTGGTGAT
HIP00169	HC	1	0.000184502	TGTGCCAGCAGTCTATACAGGAACACTGAAGCTTTCTTTGGACAA	CASSLYRNTEAFF	TRBV6-6	TRBD1-1*01	TRBJ1-1	12	16	NA	20	NA	4	0	AGGCTGGAGTTGGCTGCTCCCTCCCAGACATCTGTGTACTTCTGTGCCAGCAGTCTATACAGGAACACTGAAGCTTTCTTTGGACAA
HIP00169	HC	1	0.000184502	TGCGCCACCTCCGACGGGTTGGGTCAGCCCCAGCATTTTGGTGAT	CATSDGLGQPQHF	TRBV10-1	TRBD2-1	TRBJ1-5	7	14	18	23	NA	7	5	ACTCTGGAGTCTGCTGCCTCCTCCCAGACATCTGTATATTTCTGCGCCACCTCCGACGGGTTGGGTCAGCCCCAGCATTTTGGTGAT
HIP00169	HC	1	0.000184502	TGTGCCAGCAGTTACTCGAGAGCAGGGCCTAACACTGAAGCTTTCTTTGGACAA	CASSYSRAGPNTEAFF	TRBV6-6	TRBD1-1*01	TRBJ1-1	17	22	27	30	NA	5	3	TTGGCTGCTCCCTCCCAGACATCTGTGTACTTCTGTGCCAGCAGTTACTCGAGAGCAGGGCCTAACACTGAAGCTTTCTTTGGACAA
HIP00169	HC	1	0.000184502	TGTGCCAGCAGTTACGGAGTTACTTCAGGGGAGCTGTTTTTTGGAGAA	CASSYGVTSGELFF	TRBV6-1	TRBD2-1*02	TRBJ2-2	NA	15	19	27	NA	0	8	TTGGAGTCGGCTGCTCCCTCCCAAACATCTGTGTACTTCTGTGCCAGCAGTTACGGAGTTACTTCAGGGGAGCTGTTTTTTGGAGAA
HIP00169	HC	1	0.000184502	TGTGCCAGCAGTTACCCGACCGACGGATCAAAGCAGTTCTTCGGGCCA	CASSYPTDGSKQFF	TRBV6-1	NA	TRBJ2-1	15	24	27	31	NA	9	4	TTGGAGTCGGCTGCTCCCTCCCAAACATCTGTGTACTTCTGTGCCAGCAGTTACCCGACCGACGGATCAAAGCAGTTCTTCGGGCCA
HIP00169	HC	1	0.000184502	TGTGCCAGCAGTTACTCGGGCGGGTCGACATTATATGGCTACACCTTCGGTTCG	CASSYSGGSTLYGYTF	TRBV6-5	TRBD2-1	TRBJ1-2	17	19	24	33	NA	2	9	TCGGCTGCTCCCTCCCAGACATCTGTGTACTTCTGTGCCAGCAGTTACTCGGGCGGGTCGACATTATATGGCTACACCTTCGGTTCG
HIP00169	HC	1	0.000184502	TGTGCCAGCAGTGTGGACCTAGGGACAGGAAACTACGAGCAGTACGTCGGGCCG	CASSVDLGTGNYEQYV	TRBV6-1	TRBD1-1*01	TRBJ2-7	13	21	29	46	NA	8	17	TCGGCTGCTCCCTCCCAGACATCTGTGTACTTCTGTGCCAGCAGTGTGGACCTAGGGACAGGAAACTACGAGCAGTACGTCGGGCCG
HIP00169	HC	1	0.000184502	TGTGCCAGCAGTGAGACTCGTAAACTGTTTTTTGGCAGT	CASSETRKLFF	TRBV6-1	TRBD2-1	TRBJ1-4	NA	14	18	21	NA	0	3	TCGCTCAGGCTGGAGTCGGCTGCTCCCTCCCAGACATCTGTGTACTTCTGTGCCAGCAGTGAGACTCGTAAACTGTTTTTTGGCAGT
HIP00169	HC	1	0.000184502	TGTGCCACTGCAACAGGGGCCACGAATCAGCCCCAGCATTTTGGTGAT	CATATGATNQPQHF	TRBV19-1	TRBD1-1*01	TRBJ1-5	7	12	19	24	NA	5	5	GTGACATCGGCCCAAAAGAACCCGACAGCTTTCTATCTCTGTGCCACTGCAACAGGGGCCACGAATCAGCCCCAGCATTTTGGTGAT
HIP00169	HC	1	0.000184502	TGTGCCAGCAGCTTGAGGACGACGGATTCACCCCTCCACTTTGGGAAC	CASSLRTTDSPLHF	TRBV5-4	NA	TRBJ1-6	15	16	20	25	NA	1	5	GTGAACGCCTTGGAGCTGGACGACTCGGCCCTGTATCTCTGTGCCAGCAGCTTGAGGACGACGGATTCACCCCTCCACTTTGGGAAC
HIP00169	HC	1	0.000184502	TGTGCCAGCAGCGCCTTTGGGGGGGGCGCTGTCAACAATGAGCAGTTCTTCGGGCCA	CASSAFGGGAVNNEQFF	TRBV6-1	TRBD2-1*01	TRBJ2-1	11	18	25	34	NA	7	9	GCTGCTCCCTCCCAGACATCTGTGTACTTCTGTGCCAGCAGCGCCTTTGGGGGGGGCGCTGTCAACAATGAGCAGTTCTTCGGGCCA
HIP00169	HC	1	0.000184502	TGTGCCAGCAGCTTGGGTCCGGACAGGGGTAATTCACCCCTCCACTTTGGGAAC	CASSLGPDRGNSPLHF	TRBV5-4	TRBD1-1*01	TRBJ1-6	16	20	NA	29	NA	4	0	GCCTTGGAGCTGGACGACTCGGCCCTGTATCTCTGTGCCAGCAGCTTGGGTCCGGACAGGGGTAATTCACCCCTCCACTTTGGGAAC
HIP00169	HC	1	0.000184502	TGTGCCAGCAGTGGGTCTCGGGGACAGGGATACGAGCAGTACTTCGGGCCG	CASSGSRGQGYEQYF	TRBV6-1	TRBD1-1*01	TRBJ2-7	13	20	29	30	NA	7	1	GAGTCGGCTGCTCCCTCCCAGACATCTGTGTACTTCTGTGCCAGCAGTGGGTCTCGGGGACAGGGATACGAGCAGTACTTCGGGCCG
HIP00169	HC	1	0.000184502	TGTGCCAGCAGTGAATCTGGGACAGGGGATTCACCCCTCCACTTTGGGAAC	CASSESGTGDSPLHF	TRBV6-1	TRBD1-1*01	TRBJ1-6	15	18	NA	28	NA	3	0	GAGTCGGCTGCTCCCTCCCAGACATCTGTGTACTTCTGTGCCAGCAGTGAATCTGGGACAGGGGATTCACCCCTCCACTTTGGGAAC
HIP00169	HC	1	0.000184502	TGTGCCAGCAGTTTTGGGGCGAGCTCCTACAATGAGCAGTTCTTCGGGCCA	CASSFGASSYNEQFF	TRBV6-1	TRBD1-1*01	TRBJ2-1	13	15	20	23	NA	2	3	GAGTCGGCTGCTCCCTCCCAAACATCTGTGTACTTCTGTGCCAGCAGTTTTGGGGCGAGCTCCTACAATGAGCAGTTCTTCGGGCCA
HIP00169	HC	1	0.000184502	TGTGCCAGCAGTACGACAGGGAGCCTATCTCAGCCCCAGCATTTTGGTGAT	CASSTTGSLSQPQHF	TRBV6-1	TRBD1-1*01	TRBJ1-5	12	14	21	29	NA	2	8	GAGTCGGCTGCTCCCTCCCAAACATCTGTGTACTTCTGTGCCAGCAGTACGACAGGGAGCCTATCTCAGCCCCAGCATTTTGGTGAT
HIP00169	HC	1	0.000184502	TGTGCCAGCAGCTACGGACCCACACACAATCAGCCCCAGCATTTTGGTGAT	CASSYGPTHNQPQHF	TRBV6-1	NA	TRBJ1-5	NA	15	19	26	NA	0	7	GAGTCGGCTGCTCCCTCCCAAACATCTGTGTACTTCTGTGCCAGCAGCTACGGACCCACACACAATCAGCCCCAGCATTTTGGTGAT
HIP00169	HC	1	0.000184502	TGTGCCAGCAGCCAAAGGGCTGATACGCAGTATTTTGGCCCA	CASSQRADTQYF	TRBV3-1	NA	TRBJ2-3	NA	15	19	21	NA	0	2	CTTCACATCAATTCCCTGGAGCTTGGTGACTCTGCTGTGTATTTCTGTGCCAGCAGCCAAAGGGCTGATACGCAGTATTTTGGCCCA
HIP00169	HC	1	0.000184502	TGTGCCAGCAGTTTCCGGGGTTCGCGAACCGGGGAGCTGTTTTTTGGAGAA	CASSFRGSRTGELFF	TRBV6-5	TRBD2-1*01	TRBJ2-2	13	15	20	27	NA	2	7	CTGTCGGCTGCTCCCTCCCAGACATCTGTGTACTTCTGTGCCAGCAGTTTCCGGGGTTCGCGAACCGGGGAGCTGTTTTTTGGAGAA
HIP00169	HC	1	0.000184502	TGTGCCAGCAGTTATCGACGGACAGTAAACACTGAAGCTTTCTTTGGACAA	CASSYRRTVNTEAFF	TRBV6-5	TRBD1-1*01	TRBJ1-1	14	19	25	27	NA	5	2	CTGTCGGCTGCTCCCTCCCAGACATCTGTGTACTTCTGTGCCAGCAGTTATCGACGGACAGTAAACACTGAAGCTTTCTTTGGACAA
HIP00169	HC	1	0.000184502	TGTGCCAGCAAAACGGGGAGCTATGGCTACACCTTCGGTTCG	CASKTGSYGYTF	TRBV6-1	TRBD2-1	TRBJ1-2	10	13	18	20	NA	3	2	CTGGGGTTGGAGTCGGCTGCTCCCTCCCAAACATCTGTGTACTTCTGTGCCAGCAAAACGGGGAGCTATGGCTACACCTTCGGTTCG
HIP00169	HC	1	0.000184502	TGTGCCAGCACCCGAGACAGCCCTAAGGGTGAAGCTTTCTTTGGACAA	CASTRDSPKGEAFF	TRBV6-1	TRBD1-1*01	TRBJ1-1	10	15	20	29	NA	5	9	CTGGAGTCGGCTGCTCCCTCCCAGACATCTGTGTACTTCTGTGCCAGCACCCGAGACAGCCCTAAGGGTGAAGCTTTCTTTGGACAA
HIP00169	HC	1	0.000184502	TGTGCCAGCAATCCAAGCTGGTTGCACACTGAAGCTTTCTTTGGACAA	CASNPSWLHTEAFF	TRBV6-1	TRBD2-1	TRBJ1-1	10	15	18	25	NA	5	7	CTGGAGTCGGCTGCTCCCTCCCAGACATCTGTGTACTTCTGTGCCAGCAATCCAAGCTGGTTGCACACTGAAGCTTTCTTTGGACAA
HIP00169	HC	1	0.000184502	TGTGCCAGCAGCCTGGGGGACAGAAATCAGCCCCAGCATTTTGGTGAT	CASSLGDRNQPQHF	TRBV28-1	TRBD1-1*01	TRBJ1-5	11	16	23	24	NA	5	1	CTGGAGTCCGCCAGCACCAACCAGACATCTATGTACCTCTGTGCCAGCAGCCTGGGGGACAGAAATCAGCCCCAGCATTTTGGTGAT
HIP00169	HC	1	0.000184502	TGTGCCAGCAGTTTTTTGCCTGAGAGTAATGAGCAGTTCTTCGGGCCA	CASSFLPESNEQFF	TRBV6-5	TRBD2-1*02	TRBJ2-1	13	21	24	27	NA	8	3	CTGCTGTCGGCTGCTCCCTCCCAGACATCTGTGTACTTCTGTGCCAGCAGTTTTTTGCCTGAGAGTAATGAGCAGTTCTTCGGGCCA
HIP00169	HC	1	0.000184502	TGTGCCAGCAGTGTACTTGGCGGAACCTACAATGAGCAGTTCTTCGGGCCA	CASSVLGGTYNEQFF	TRBV2-1	TRBD2-1	TRBJ2-1	13	19	23	25	NA	6	2	CGGTCCACAAAGCTGGAGGACTCAGCCATGTACTTCTGTGCCAGCAGTGTACTTGGCGGAACCTACAATGAGCAGTTCTTCGGGCCA
HIP00169	HC	1	0.000184502	TGTGCCAGCAGTGCTAAGACCGGGACTTGGAATGAGCAGTTCTTCGGGCCA	CASSAKTGTWNEQFF	TRBV2-1	TRBD2-1	TRBJ2-1	13	21	27	30	NA	8	3	CGGTCCACAAAGCTGGAGGACTCAGCCATGTACTTCTGTGCCAGCAGTGCTAAGACCGGGACTTGGAATGAGCAGTTCTTCGGGCCA
HIP00169	HC	1	0.000184502	TGTGCCAGCAGCTCTGCGTATGAGCAGTTCTTCGGGCCA	CASSSAYEQFF	TRBV6-5	TRBD2-1	TRBJ2-1	11	15	18	19	NA	4	1	CCGCTCAGGCTGCTGTCGGCTGCTCCCTCCCAGACATCTGTGTACTTCTGTGCCAGCAGCTCTGCGTATGAGCAGTTCTTCGGGCCA
HIP00169	HC	1	0.000184502	TGTGCCAGCAGCCCAATCGGGCCGACAAACACTGAAGCTTTCTTTGGACAA	CASSPIGPTNTEAFF	TRBV7-9	NA	TRBJ1-1	12	23	NA	27	NA	11	0	CAGCGCACAGAGCAGGGGGACTCGGCCATGTATCTCTGTGCCAGCAGCCCAATCGGGCCGACAAACACTGAAGCTTTCTTTGGACAA
HIP00169	HC	1	0.000184502	TGCGCCAGCAGCCAAGGGGACGGGAGAACCGGGGAGCTGTTTTTTGGAGAA	CASSQGDGRTGELFF	TRBV4-3	TRBD2-1*02	TRBJ2-2	16	20	26	27	NA	4	1	CACACCCTGCAGCCAGAAGACTCGGCCCTGTATCTCTGCGCCAGCAGCCAAGGGGACGGGAGAACCGGGGAGCTGTTTTTTGGAGAA
HIP00169	HC	1	0.000184502	TGTGCCAGCAGCTTAGCTGTGGGGTTCACTGAAGCTTTCTTTGGACAA	CASSLAVGFTEAFF	TRBV7-9	NA	TRBJ1-1	17	20	24	26	NA	3	2	ATCCAGCGCACAGAGCAGGGGGACTCGGCCATGTATCTCTGTGCCAGCAGCTTAGCTGTGGGGTTCACTGAAGCTTTCTTTGGACAA
HIP00169	HC	1	0.000184502	TGTGCCAGCAGTGAAGACCCGGTCGTGGAAGCTTTCTTTGGACAA	CASSEDPVVEAFF	TRBV6-1	TRBD2-1	TRBJ1-1	16	19	22	27	NA	3	5	AGGCTGGAGTCGGCTGCTCCCTCCCAGACATCTGTGTACTTCTGTGCCAGCAGTGAAGACCCGGTCGTGGAAGCTTTCTTTGGACAA
HIP00169	HC	1	0.000184502	TGTGCCAGCAGCCCCAACTCAAACTATGGCTACACCTTCGGTTCG	CASSPNSNYGYTF	TRBV6-5	TRBD2-1	TRBJ1-2	11	16	19	21	NA	5	2	AGGCTGCTGTCGGCTGCTCCCTCCCAGACATCTGTGTACTTCTGTGCCAGCAGCCCCAACTCAAACTATGGCTACACCTTCGGTTCG
HIP00169	HC	1	0.000184502	TGTGCCAGCAGCTTGGATGGAACCTACGAGCAGTACTTCGGGCCG	CASSLDGTYEQYF	TRBV5-6	NA	TRBJ2-7	16	18	21	22	NA	2	1	AATGTGAACGCCTTGTTGCTGGGGGACTCGGCCCTCTATCTCTGTGCCAGCAGCTTGGATGGAACCTACGAGCAGTACTTCGGGCCG
HIP00169	HC	1	0.000184502	TGTGCCAGCAGCATGGGGAGTCCTTTGAGAACTGAAGCTTTCTTTGGACAA	CASSMGSPLRTEAFF	TRBV5-4	TRBD2-1*02	TRBJ1-1	NA	16	20	30	NA	0	10	AACGCCTTGGAGCTGGACGACTCGGCCCTGTATCTCTGTGCCAGCAGCATGGGGAGTCCTTTGAGAACTGAAGCTTTCTTTGGACAA
HIP00169	HC	1	0.000184502	TGTGCCAGCTCGAGGTTCGACAATGAGCAGTTCTTCGGGCCA	CASSRFDNEQFF	TRBV7-9	TRBD2-1*02	TRBJ2-1	9	11	15	19	NA	2	4	TTGGAGATCCAGCGCACAGAGCAGGGGGACTCGGCCATGTATCTCTGTGCCAGCTCGAGGTTCGACAATGAGCAGTTCTTCGGGCCA
HIP00169	HC	1	0.000184502	TGTGCCCTCCACCCCGGGGAGCTGTTTTTTGGAGAA	CALHPGELFF	TRBV6-5	NA	TRBJ2-2	6	10	12	13	NA	4	1	TTCCCGCTCAGGCTGCTGTCGGCTGCTCCCTCCCAGACATCTGTGTACTTCTGTGCCCTCCACCCCGGGGAGCTGTTTTTTGGAGAA
HIP00169	HC	1	0.000184502	TGTGCCAGCAGTGCGACCGTGGGGGGCCGGCAAGAGACCCAGTACTTCGGGCCA	CASSATVGGRQETQYF	TRBV6-1	NA	TRBJ2-5	13	21	27	30	NA	8	3	TCGGCTGCTCCCTCCCAGACATCTGTGTACTTCTGTGCCAGCAGTGCGACCGTGGGGGGCCGGCAAGAGACCCAGTACTTCGGGCCA
HIP00169	HC	1	0.000184502	TGTGCCAGCAGGTTCCCGGGACAGGCGGATAATTCACCCCTCCACTTTGGGAAC	CASRFPGQADNSPLHF	TRBV6-1	TRBD1-1*01	TRBJ1-6	11	17	25	28	NA	6	3	TCGGCTGCTCCCTCCCAGACATCTGTGTACTTCTGTGCCAGCAGGTTCCCGGGACAGGCGGATAATTCACCCCTCCACTTTGGGAAC
HIP00169	HC	1	0.000184502	TGTGCCAGCAGCCAAGATCGGCAGGGGGTAGGACAGCCCCAGCATTTTGGTGAT	CASSQDRQGVGQPQHF	TRBV3-1	TRBD1-1*01	TRBJ1-5	17	21	28	33	NA	4	5	TCCCTGGAGCTTGGTGACTCTGCTGTGTATTTCTGTGCCAGCAGCCAAGATCGGCAGGGGGTAGGACAGCCCCAGCATTTTGGTGAT
HIP00169	HC	1	0.000184502	TGTGCCAGCAAGGGGAACACTGAAGCTTTCTTTGGACAA	CASKGNTEAFF	TRBV28-1	NA	TRBJ1-1	NA	10	NA	14	NA	0	0	TCCCTGATTCTGGAGTCCGCCAGCACCAACCAGACATCTATGTACCTCTGTGCCAGCAAGGGGAACACTGAAGCTTTCTTTGGACAA
HIP00169	HC	1	0.000184502	TGCGCCACCCGGGGGAAGGGGAACACAGATACGCAGTATTTTGGCCCA	CATRGKGNTDTQYF	TRBV5-1	TRBD2-1*01	TRBJ2-3	7	9	15	23	NA	2	8	GTGAGCACCTTGGAGCTGGGGGACTCGGCCCTTTATCTTTGCGCCACCCGGGGGAAGGGGAACACAGATACGCAGTATTTTGGCCCA
HIP00169	HC	1	0.000184502	TGTGCCAGCAGTGAAGCTTGGGGCGGGGGGGCCAACAATGAGCAGTTCTTCGGGCCA	CASSEAWGGGANNEQFF	TRBV6-1	TRBD2-1*01	TRBJ2-1	17	22	31	34	NA	5	3	GCTGCTCCCTCCCAGACATCTGTGTACTTCTGTGCCAGCAGTGAAGCTTGGGGCGGGGGGGCCAACAATGAGCAGTTCTTCGGGCCA
HIP00169	HC	1	0.000184502	TGTGCCAGCAGTAAGACTAGCGGGGGGACTTCTAGCACAGATACGCAGTATTTTGGCCCA	CASSKTSGGTSSTDTQYF	TRBV6-1	TRBD2-1*01	TRBJ2-3	12	14	27	33	NA	2	6	GCTCCCTCCCAAACATCTGTGTACTTCTGTGCCAGCAGTAAGACTAGCGGGGGGACTTCTAGCACAGATACGCAGTATTTTGGCCCA
HIP00169	HC	1	0.000184502	TGTGCCAGCAAAGGACAGGGCTTTTCCGGGGAGCTGTTTTTTGGAGAA	CASKGQGFSGELFF	TRBV6-1	TRBD1-1*01	TRBJ2-2	10	12	20	25	NA	2	5	CTGGAGTCGGCTGCTCCCTCCCAGACATCTGTGTACTTCTGTGCCAGCAAAGGACAGGGCTTTTCCGGGGAGCTGTTTTTTGGAGAA
HIP00169	HC	1	0.000184502	TGTGCCAGCAGGGGGGAAGCCGTTGAAGCTTTCTTTGGACAA	CASRGEAVEAFF	TRBV2-1	NA	TRBJ1-1	NA	11	16	23	NA	0	7	CTGAAGATCCGGTCCACAAAGCTGGAGGACTCAGCCATGTACTTCTGTGCCAGCAGGGGGGAAGCCGTTGAAGCTTTCTTTGGACAA
HIP00169	HC	1	0.000184502	TGTGCCAGCAGTACCACCAGCTTTAGTTCAAACACTGAAGCTTTCTTTGGACAA	CASSTTSFSSNTEAFF	TRBV12-1	NA	TRBJ1-1	12	17	20	30	NA	5	10	CCCTCAGAACCCAGGGACTCAGCTGTGTACTTCTGTGCCAGCAGTACCACCAGCTTTAGTTCAAACACTGAAGCTTTCTTTGGACAA
HIP00169	HC	1	0.000184502	TGTGCCAGCAGCTTAACGGGGAATGCCGGAAACACCATATATTTTGGAGAG	CASSLTGNAGNTIYF	TRBV7-3	NA	TRBJ1-3	17	18	22	27	NA	1	5	CAGCGCACAGAGCGGGGGGACTCAGCCGTGTATCTCTGTGCCAGCAGCTTAACGGGGAATGCCGGAAACACCATATATTTTGGAGAG
HIP00169	HC	1	0.000184502	TGTGCCAGCAGCCCAATTCGGGCAAGTAAGACTGAAGCTTTCTTTGGACAA	CASSPIRASKTEAFF	TRBV12-1	NA	TRBJ1-1	11	19	23	30	NA	8	7	CAGCCCTCAGAACCCAGGGACTCAGCTGTGTACTTCTGTGCCAGCAGCCCAATTCGGGCAAGTAAGACTGAAGCTTTCTTTGGACAA
HIP00169	HC	1	0.000184502	TGCGCCAGCAGCCAAGATCAGGGGACAGCGACTATGAACACTGAAGCTTTCTTTGGACAA	CASSQDQGTATMNTEAFF	TRBV4-3	TRBD1-1*01	TRBJ1-1	17	21	28	34	NA	4	6	CAGCCAGAAGACTCGGCCCTGTATCTCTGCGCCAGCAGCCAAGATCAGGGGACAGCGACTATGAACACTGAAGCTTTCTTTGGACAA
HIP00169	HC	1	0.000184502	TGTGCCAGCAGTGTGGCTTACAGGGATTCACCCCTCCACTTTGGGAAC	CASSVAYRDSPLHF	TRBV2-1	TRBD1-1*01	TRBJ1-6	13	19	NA	25	NA	6	0	ATCCGGTCCACAAAGCTGGAGGACTCAGCCATGTACTTCTGTGCCAGCAGTGTGGCTTACAGGGATTCACCCCTCCACTTTGGGAAC
HIP00169	HC	1	0.000184502	TGTGCCAGCAGTCCGCAGGGGCGCGATACTGAAGCTTTCTTTGGACAA	CASSPQGRDTEAFF	TRBV3-1	TRBD1-1*01	TRBJ1-1	11	15	21	27	NA	4	6	ATCAATTCCCTGGAGCTTGGTGACTCTGCTGTGTATTTCTGTGCCAGCAGTCCGCAGGGGCGCGATACTGAAGCTTTCTTTGGACAA
HIP00169	HC	1	0.000184502	TGTGCCAGCAGTTACAGGAGCGACTATGGCTACACCTTCGGTTCG	CASSYRSDYGYTF	TRBV6-6	TRBD2-1	TRBJ1-2	15	18	NA	22	NA	3	0	AGGCTGGAGTTGGCTGCTCCCTCCCAGACATCTGTGTACTTCTGTGCCAGCAGTTACAGGAGCGACTATGGCTACACCTTCGGTTCG
HIP00169	HC	1	0.000184502	TGTGCCAGCAGTAAGGACCCGGGCAATGGACAGTTCTTCGGGCCA	CASSKDPGNGQFF	TRBV6-6	NA	TRBJ2-1	12	14	18	30	NA	2	12	AGGCTGGAGTTGGCTGCTCCCTCCCAGACATCTGTGTACTTCTGTGCCAGCAGTAAGGACCCGGGCAATGGACAGTTCTTCGGGCCA
HIP00169	HC	1	0.000184502	TGTGCCAGCAGTGACCGTAGTCCCAATAAAGCTTTCTTTGGACAA	CASSDRSPNKAFF	TRBV6-1	TRBD2-1	TRBJ1-1	14	17	20	28	NA	3	8	AGGCTGGAGTCGGCTGCTCCCTCCCAGACATCTGTGTACTTCTGTGCCAGCAGTGACCGTAGTCCCAATAAAGCTTTCTTTGGACAA
HIP00169	HC	1	0.000184502	TGTGCCATCTGGGTAGGGCCGTACAATGAGCAGTTCTTCGGGCCA	CAIWVGPYNEQFF	TRBV10-3	NA	TRBJ2-1	9	14	18	21	NA	5	3	ACTCTGGAGTCCGCTACCAGCTCCCAGACATCTGTGTACTTCTGTGCCATCTGGGTAGGGCCGTACAATGAGCAGTTCTTCGGGCCA
HIP00169	HC	1	0.000184502	TGCGCCAGCAGCCTCGACCTGATCACTGAAGCTTTCTTTGGACAA	CASSLDLITEAFF	TRBV5-1	NA	TRBJ1-1	12	15	18	23	NA	3	5	AATGTGAGCACCTTGGAGCTGGGGGACTCGGCCCTTTATCTTTGCGCCAGCAGCCTCGACCTGATCACTGAAGCTTTCTTTGGACAA
HIP00169	HC	1	0.000184502	TGTGCCAGCAGCAGAGACACTGAAGCTTTCTTTGGACAA	CASSRDTEAFF	TRBV3-1	TRBD2-1*02	TRBJ1-1	12	13	NA	16	NA	1	0	AATCTTCACATCAATTCCCTGGAGCTTGGTGACTCTGCTGTGTATTTCTGTGCCAGCAGCAGAGACACTGAAGCTTTCTTTGGACAA
HIP00169	HC	1	0.000184502	TGTGCCAGCAGTGAAACGGGTAGTGAAAAACTGTTTTTTGGCAGT	CASSETGSEKLFF	TRBV2-1	TRBD2-1	TRBJ1-4	15	16	20	23	NA	1	3	AAGATCCGGTCCACAAAGCTGGAGGACTCAGCCATGTACTTCTGTGCCAGCAGTGAAACGGGTAGTGAAAAACTGTTTTTTGGCAGT
HIP00169	HC	1	0.000184502	TGTGCCAGCAGTTTTACCTCATCTTATGAGCAGTACTTCGGGCCG	CASSFTSSYEQYF	TRBV7-8	NA	TRBJ2-7	11	15	17	27	NA	4	10	AAGATCCAGCGCACACAGCAGGAGGACTCCGCCGTGTATCTCTGTGCCAGCAGTTTTACCTCATCTTATGAGCAGTACTTCGGGCCG
HIP00169	HC	1	0.000184502	TGTGCCAGCGGGAGCTCTGGGGCCAACGTCCTGACTTTCGGGGCC	CASGSSGANVLTF	TRBV11-3	TRBD2-1*02	TRBJ2-6	NA	9	NA	14	NA	0	0	AAGATCCAGCCTGCAGAGCTTGGGGACTCGGCCGTGTATCTCTGTGCCAGCGGGAGCTCTGGGGCCAACGTCCTGACTTTCGGGGCC
HIP00169	HC	1	0.000184502	TGTGCCAGCAGAAGGGACTTGCTGTCCTACGAGCAGTACGTCGGGCCG	CASRRDLLSYEQYV	TRBV6-1	TRBD2-1	TRBJ2-7	11	13	19	40	NA	2	21	TTGGAGTCGGCTGCTCCCTCCCAAACATCTGTGTACTTCTGTGCCAGCAGAAGGGACTTGCTGTCCTACGAGCAGTACGTCGGGCCG
HIP00169	HC	1	0.000184502	TGTGCCAGCAGCTGGGGACAGGGACCGAGCTCCTATAATTCACCCCTCCACTTTGGGAAC	CASSWGQGPSSYNSPLHF	TRBV5-6	TRBD1-1*01	TRBJ1-6	13	14	23	29	NA	1	6	TTGCTGGGGGACTCGGCCCTCTATCTCTGTGCCAGCAGCTGGGGACAGGGACCGAGCTCCTATAATTCACCCCTCCACTTTGGGAAC
HIP00169	HC	1	0.000184502	TGTGCCAGCAGTTACTCGCGGGGGGCATTGGGGACTGAAGCTTTCTTTGGACAA	CASSYSRGALGTEAFF	TRBV6-5	TRBD2-1*01	TRBJ1-1	NA	17	25	33	NA	0	8	TCGGCTGCTCCCTCCCAGACATCTGTGTACTTCTGTGCCAGCAGTTACTCGCGGGGGGCATTGGGGACTGAAGCTTTCTTTGGACAA
HIP00169	HC	1	0.000184502	TGTGCCAGCAGGGACAACAGGGGGCGCGGAGGCACTGAAGCTTTCTTTGGACAA	CASRDNRGRGGTEAFF	TRBV6-1	TRBD1-1*01	TRBJ1-1	11	16	25	32	NA	5	7	TCGGCTGCTCCCTCCCAGACATCTGTGTACTTCTGTGCCAGCAGGGACAACAGGGGGCGCGGAGGCACTGAAGCTTTCTTTGGACAA
HIP00169	HC	1	0.000184502	TGTGCCAGCAGCCCCACGGGGGGGGCCTGGGGAAATGAGCAGTTCTTCGGGCCA	CASSPTGGAWGNEQFF	TRBV6-1	TRBD2-1*01	TRBJ2-1	11	16	24	33	NA	5	9	TCGGCTGCTCCCTCCCAGACATCTGTGTACTTCTGTGCCAGCAGCCCCACGGGGGGGGCCTGGGGAAATGAGCAGTTCTTCGGGCCA
HIP00169	HC	1	0.000184502	TGTGCCAGCAGTTATGGCCAGCAGTACGAGCAGTACTTCGGGCCG	CASSYGQQYEQYF	TRBV6-1	NA	TRBJ2-7	14	18	21	24	NA	4	3	GGGTTGGAGTCGGCTGCTCCCTCCCAAACATCTGTGTACTTCTGTGCCAGCAGTTATGGCCAGCAGTACGAGCAGTACTTCGGGCCG
HIP00169	HC	1	0.000184502	TGTGCCAGCAGTAGACCGGGGGGCGGGGAGCTGTTTTTTGGAGAA	CASSRPGGGELFF	TRBV6-1	TRBD2-1*01	TRBJ2-2	12	16	NA	23	NA	4	0	GGGTTGGAGTCGGCTGCTCCCTCCCAAACATCTGTGTACTTCTGTGCCAGCAGTAGACCGGGGGGCGGGGAGCTGTTTTTTGGAGAA
HIP00169	HC	1	0.000184502	TGTGCCAGCAGTTACTCGATGCAGGGGGCAGGCACCGGGGAGCTGTTTTTTGGAGAA	CASSYSMQGAGTGELFF	TRBV6-1	TRBD1-1*01	TRBJ2-2	17	21	29	32	NA	4	3	GCTGCTCCCTCCCAGACATCTGTGTACTTCTGTGCCAGCAGTTACTCGATGCAGGGGGCAGGCACCGGGGAGCTGTTTTTTGGAGAA
HIP00169	HC	1	0.000184502	TGTGCCAGCAGTCCAGACACTCCCGCGCGGTTTAATTCACCCCTCCACTTTGGGAAC	CASSPDTPARFNSPLHF	TRBV6-1	NA	TRBJ1-6	12	15	19	32	NA	3	13	GCTGCTCCCTCCCAGACATCTGTGTACTTCTGTGCCAGCAGTCCAGACACTCCCGCGCGGTTTAATTCACCCCTCCACTTTGGGAAC
HIP00169	HC	1	0.000184502	TGTGCCAGCAGAGGCCAGTGGGACAGTCATTCACCCCTCCACTTTGGGAAC	CASRGQWDSHSPLHF	TRBV6-1	TRBD1-1*01	TRBJ1-6	11	19	26	28	NA	8	2	GAGTCGGCTGCTCCCTCCCAAACATCTGTGTACTTCTGTGCCAGCAGAGGCCAGTGGGACAGTCATTCACCCCTCCACTTTGGGAAC
HIP00169	HC	1	0.000184502	TGCGCCAGCAGAGACAGACCAGATACGCAGTATTTTGGCCCA	CASRDRPDTQYF	TRBV4-3	TRBD1-1*01	TRBJ2-3	11	12	17	19	NA	1	2	CTTCACCTACACACCCTGCAGCCAGAAGACTCGGCCCTGTATCTCTGCGCCAGCAGAGACAGACCAGATACGCAGTATTTTGGCCCA
HIP00169	HC	1	0.000184502	TGTGCCAGCAGCCAAGAAGGAGGTGGCTACACCTTCGGTTCG	CASSQEGGGYTF	TRBV3-1	TRBD2-1*02	TRBJ1-2	17	18	NA	23	NA	1	0	CTTCACATCAATTCCCTGGAGCTTGGTGACTCTGCTGTGTATTTCTGTGCCAGCAGCCAAGAAGGAGGTGGCTACACCTTCGGTTCG
HIP00169	HC	1	0.000184502	TGTGCCAGCAGTTACTGGAGCGGGGAGCTGTTTTTTGGAGAA	CASSYWSGELFF	TRBV6-1	TRBD2-1*02	TRBJ2-2	NA	16	NA	20	NA	0	0	CTGGGGTTGGAGTCGGCTGCTCCCTCCCAAACATCTGTGTACTTCTGTGCCAGCAGTTACTGGAGCGGGGAGCTGTTTTTTGGAGAA
HIP00169	HC	1	0.000184502	TGTGCCAGTGAAACTAGCGGGGGGGTCAATGAGCAGTTCTTCGGGCCA	CASETSGGVNEQFF	TRBV6-1	TRBD2-1*01	TRBJ2-1	8	12	25	26	NA	4	1	CTGGAGTCGGCTGCTCCCTCCCAGACATCTGTGTACTTCTGTGCCAGTGAAACTAGCGGGGGGGTCAATGAGCAGTTCTTCGGGCCA
HIP00169	HC	1	0.000184502	TGTGCCAGTACCACCACTTTTAGCGCCCATGAGCAGTTCTTCGGGCCA	CASTTTFSAHEQFF	TRBV6-1	TRBD2-1	TRBJ2-1	8	20	25	28	NA	12	3	CTGGAGTCGGCTGCTCCCTCCCAGACATCTGTGTACTTCTGTGCCAGTACCACCACTTTTAGCGCCCATGAGCAGTTCTTCGGGCCA
HIP00169	HC	1	0.000184502	TGTGCCATCAGTCGGGCGGGGATGAACACTGAAGCTTTCTTTGGACAA	CAISRAGMNTEAFF	TRBV10-3	TRBD2-1*01	TRBJ1-1	12	15	21	22	NA	3	1	CTGGAGTCCGCTACCAGCTCCCAGACATCTGTGTACTTCTGTGCCATCAGTCGGGCGGGGATGAACACTGAAGCTTTCTTTGGACAA
HIP00169	HC	1	0.000184502	TGTGCCAGCAGTACATTAGACTCTGGAAACACCATATATTTTGGAGAG	CASSTLDSGNTIYF	TRBV28-1	NA	TRBJ1-3	NA	12	15	20	NA	0	5	CTGGAGTCCGCCAGCACCAACCAGACATCTATGTACCTCTGTGCCAGCAGTACATTAGACTCTGGAAACACCATATATTTTGGAGAG
HIP00169	HC	1	0.000184502	TGTGCCAGCAGTTATGGGACAGGGTTTAAAAAACTGTTTTTTGGCAGT	CASSYGTGFKKLFF	TRBV6-5	TRBD1-1*01	TRBJ1-4	14	15	24	28	NA	1	4	CTGCTGTCGGCTGCTCCCTCCCAGACATCTGTGTACTTCTGTGCCAGCAGTTATGGGACAGGGTTTAAAAAACTGTTTTTTGGCAGT
HIP00169	HC	1	0.000184502	TGTGCCAGCAGTTTTGGTAATCAGCCCCAGCATTTTGGTGAT	CASSFGNQPQHF	TRBV12-1	NA	TRBJ1-5	14	15	17	18	NA	1	1	CTGAAGATCCAGCCCTCAGAACCCAGGGACTCAGCTGTGTACTTCTGTGCCAGCAGTTTTGGTAATCAGCCCCAGCATTTTGGTGAT
HIP00169	HC	1	0.000184502	TGTGCCAGCAGTTTCCCTCAAGAGACCCAGTACTTCGGGCCA	CASSFPQETQYF	TRBV6-6	TRBD2-1	TRBJ2-5	13	16	NA	18	NA	3	0	CTCAGGCTGGAGTTGGCTGCTCCCTCCCAGACATCTGTGTACTTCTGTGCCAGCAGTTTCCCTCAAGAGACCCAGTACTTCGGGCCA
HIP00169	HC	1	0.000184502	TGCGCCAGCAGCCAAGTGGCGGGTTTAAGTGAAGCTTTCTTTGGACAA	CASSQVAGLSEAFF	TRBV4-3	TRBD2-1	TRBJ1-1	16	18	23	29	NA	2	6	CTACACACCCTGCAGCCAGAAGACTCGGCCCTGTATCTCTGCGCCAGCAGCCAAGTGGCGGGTTTAAGTGAAGCTTTCTTTGGACAA
HIP00169	HC	1	0.000184502	TGCGCCAGCAGCCAAGGCGCGGCAGAGTATGGCTACACCTTCGGTTCG	CASSQGAAEYGYTF	TRBV4-3	TRBD2-1	TRBJ1-2	16	18	22	27	NA	2	5	CTACACACCCTGCAGCCAGAAGACTCGGCCCTGTATCTCTGCGCCAGCAGCCAAGGCGCGGCAGAGTATGGCTACACCTTCGGTTCG
HIP00169	HC	1	0.000184502	TGCGCCAGCAGCAATGGACTAGGTCGCTACGAGCAGTACTTCGGGCCG	CASSNGLGRYEQYF	TRBV4-3	TRBD2-1	TRBJ2-7	12	15	22	26	NA	3	4	CTACACACCCTGCAGCCAGAAGACTCGGCCCTGTATCTCTGCGCCAGCAGCAATGGACTAGGTCGCTACGAGCAGTACTTCGGGCCG
HIP00169	HC	1	0.000184502	TGTGCCAGCTTCAGAGGGGGCGCCATTAACACTGAAGCTTTCTTTGGACAA	CASFRGGAINTEAFF	TRBV2-1	TRBD1-1*01	TRBJ1-1	9	14	21	27	NA	5	6	CGGTCCACAAAGCTGGAGGACTCAGCCATGTACTTCTGTGCCAGCTTCAGAGGGGGCGCCATTAACACTGAAGCTTTCTTTGGACAA
HIP00169	HC	1	0.000184502	TGTGCCAGCAGCAAAGACGGGGGGCTAGGCACTGAAGCTTTCTTTGGACAA	CASSKDGGLGTEAFF	TRBV7-2	TRBD2-1*01	TRBJ1-1	12	17	24	29	NA	5	5	CAGCGCACACAGCAGGAGGACTCGGCCGTGTATCTCTGTGCCAGCAGCAAAGACGGGGGGCTAGGCACTGAAGCTTTCTTTGGACAA
HIP00169	HC	1	0.000184502	TGTGCCAGCAGCTTAATAAGCGGGGGGTCGGAGACCCAGTACTTCGGGCCA	CASSLISGGSETQYF	TRBV11-2	TRBD2-1*01	TRBJ2-5	15	18	27	30	NA	3	3	CAGCCTGCAAAGCTTGAGGACTCGGCCGTGTATCTCTGTGCCAGCAGCTTAATAAGCGGGGGGTCGGAGACCCAGTACTTCGGGCCA
HIP00169	HC	1	0.000184502	TGCGCCAGCAGCCAAGGAAACAGCCCGAACACTGAAGCTTTCTTTGGACAA	CASSQGNSPNTEAFF	TRBV4-1	TRBD1-1*01	TRBJ1-1	16	19	23	26	NA	3	3	CACGCCCTGCAGCCAGAAGACTCAGCCCTGTATCTCTGCGCCAGCAGCCAAGGAAACAGCCCGAACACTGAAGCTTTCTTTGGACAA
HIP00169	HC	1	0.000184502	TGTGCCAGCAGTTACTCGATGGGAGGGACTAGCGGGACGAGCTCCTACAATGAGCAGTTCTTCGGGCCA	CASSYSMGGTSGTSSYNEQFF	TRBV6-1	TRBD2-1*02	TRBJ2-1	17	24	37	41	NA	7	4	CAAACATCTGTGTACTTCTGTGCCAGCAGTTACTCGATGGGAGGGACTAGCGGGACGAGCTCCTACAATGAGCAGTTCTTCGGGCCA
HIP00169	HC	1	0.000184502	TGTGCCAGCATAGGGAGTTGGAATGAAAAACTGTTTTTTGGCAGT	CASIGSWNEKLFF	TRBV28-1	TRBD2-1*02	TRBJ1-4	10	12	17	21	NA	2	4	ATTCTGGAGTCCGCCAGCACCAACCAGACATCTATGTACCTCTGTGCCAGCATAGGGAGTTGGAATGAAAAACTGTTTTTTGGCAGT
HIP00169	HC	1	0.000184502	TGTGCCAGCAGTGAACTAGCGGGCTACAATGAGCAGTTCTTCGGGCCA	CASSELAGYNEQFF	TRBV2-1	TRBD2-1	TRBJ2-1	NA	15	NA	23	NA	0	0	ATCCGGTCCACAAAGCTGGAGGACTCAGCCATGTACTTCTGTGCCAGCAGTGAACTAGCGGGCTACAATGAGCAGTTCTTCGGGCCA
HIP00169	HC	1	0.000184502	TGTGCCAGCAGCTCGACAGGGGCGGGTGAAAAACTGTTTTTTGGCAGT	CASSSTGAGEKLFF	TRBV3-1	TRBD1-1*01	TRBJ1-4	12	14	22	26	NA	2	4	ATCAATTCCCTGGAGCTTGGTGACTCTGCTGTGTATTTCTGTGCCAGCAGCTCGACAGGGGCGGGTGAAAAACTGTTTTTTGGCAGT
HIP00169	HC	1	0.000184502	TGCGCCAGCACCCAGACGGCGGGTTCACCCCTCCACTTTGGGAAC	CASTQTAGSPLHF	TRBV10-1	TRBD2-1	TRBJ1-6	10	18	NA	23	NA	8	0	ACTCTGGAGTCTGCTGCCTCCTCCCAGACATCTGTATATTTCTGCGCCAGCACCCAGACGGCGGGTTCACCCCTCCACTTTGGGAAC
HIP00169	HC	1	0.000184502	TGTGCCAGCAGTGACAGGGAGAACACTGAAGCTTTCTTTGGACAA	CASSDRENTEAFF	TRBV6-4	NA	TRBJ1-1	15	16	NA	20	NA	1	0	ACGTTGGCGTCTGCTGTACCCTCTCAGACATCTGTGTACTTCTGTGCCAGCAGTGACAGGGAGAACACTGAAGCTTTCTTTGGACAA
HIP00169	HC	1	0.000184502	TGTGCCAGCAGCTCCGGGACAGGGGTCTTCACTGAAGCTTTCTTTGGACAA	CASSSGTGVFTEAFF	TRBV5-8	TRBD1-1*01	TRBJ1-1	13	15	25	29	NA	2	4	AATGCCTTGGAGCTGGAGGACTCGGCCCTGTATCTCTGTGCCAGCAGCTCCGGGACAGGGGTCTTCACTGAAGCTTTCTTTGGACAA
HIP00169	HC	1	0.000184502	TGTGCCAGCAGTTATAACAGCGGAAACACCATATATTTTGGAGAG	CASSYNSGNTIYF	TRBV11-2	TRBD1-1*01	TRBJ1-3	11	16	20	21	NA	5	1	AAGATCCAGCCTGCAAAGCTTGAGGACTCGGCCGTGTATCTCTGTGCCAGCAGTTATAACAGCGGAAACACCATATATTTTGGAGAG
HIP00169	HC	1	0.000184502	TGTGCCAGCAGCCCGGAGGGGGCAGCGAACTATGGCTACACCTTCGGTTCG	CASSPEGAANYGYTF	TRBV5-5	TRBD1-1*01	TRBJ1-2	12	16	23	27	NA	4	4	AACGCCTTGTTGCTGGGGGACTCGGCCCTGTATCTCTGTGCCAGCAGCCCGGAGGGGGCAGCGAACTATGGCTACACCTTCGGTTCG
HIP00169	HC	1	0.000184502	TGTGCCAGCAGTACAACCGAAGACAGGGGGCGTGACACTGAAGCTTTCTTTGGACAA	CASSTTEDRGRDTEAFF	TRBV5-6	TRBD1-1*01	TRBJ1-1	11	21	31	34	NA	10	3	TTGTTGCTGGGGGACTCGGCCCTCTATCTCTGTGCCAGCAGTACAACCGAAGACAGGGGGCGTGACACTGAAGCTTTCTTTGGACAA
HIP00169	HC	1	0.000184502	TGTGCCAGCCCTACCTACGAGCAGTACTTCGGGCCG	CASPTYEQYF	TRBV5-7	TRBD2-1	TRBJ2-7	9	10	NA	13	NA	1	0	TCTGAGCTGAATGTGAACGCCTTGTTGCTAGGGGACTCGGCCCTCTATCTCTGTGCCAGCCCTACCTACGAGCAGTACTTCGGGCCG
HIP00169	HC	1	0.000184502	TGTGCCAGCAGTTACTCGAGCCCTCAAGGGGCCAATGAGCAGTTCTTCGGGCCA	CASSYSSPQGANEQFF	TRBV6-5	TRBD1-1*01	TRBJ2-1	17	26	31	32	NA	9	1	TCGGCTGCTCCCTCCCAGACATCTGTGTACTTCTGTGCCAGCAGTTACTCGAGCCCTCAAGGGGCCAATGAGCAGTTCTTCGGGCCA
HIP00169	HC	1	0.000184502	TGCGCCAGCAGCTTGGGAGTCTCATCCTACGAGCAGTACTTCGGGCCG	CASSLGVSSYEQYF	TRBV5-1	TRBD2-1*02	TRBJ2-7	NA	16	19	24	NA	0	5	GTGAGCACCTTGGAGCTGGGGGACTCGGCCCTTTATCTTTGCGCCAGCAGCTTGGGAGTCTCATCCTACGAGCAGTACTTCGGGCCG
HIP00169	HC	1	0.000184502	TGTGCCAGCAGAGCATCAATCTTAGCGGGTGCGAACACCGGGGAGCTGTTTTTTGGAGAA	CASRASILAGANTGELFF	TRBV6-1	TRBD2-1	TRBJ2-2	11	22	29	31	NA	11	2	GCTCCCTCCCAGACATCTGTGTACTTCTGTGCCAGCAGAGCATCAATCTTAGCGGGTGCGAACACCGGGGAGCTGTTTTTTGGAGAA
HIP00169	HC	1	0.000184502	TGTGCCAGCAGCCGGCCAACTAGCCAAGACCGTGGGGAGCAGTTCTTCGGGCCA	CASSRPTSQDRGEQFF	TRBV5-4	TRBD2-1	TRBJ2-1	12	18	24	36	NA	6	12	GCCTTGGAGCTGGACGACTCGGCCCTGTATCTCTGTGCCAGCAGCCGGCCAACTAGCCAAGACCGTGGGGAGCAGTTCTTCGGGCCA
HIP00169	HC	1	0.000184502	TGCGCCAGCAGCCTAACGGGGGGGGTTTCTAATGAAAAACTGTTTTTTGGCAGT	CASSLTGGVSNEKLFF	TRBV4-1	TRBD2-1*01	TRBJ1-4	13	16	24	28	NA	3	4	GCCCTGCAGCCAGAAGACTCAGCCCTGTATCTCTGCGCCAGCAGCCTAACGGGGGGGGTTTCTAATGAAAAACTGTTTTTTGGCAGT
HIP00169	HC	1	0.000184502	TGTGCCAGCACCCTAACAGGGGGCCGGAATCAGCCCCAGCATTTTGGTGAT	CASTLTGGRNQPQHF	TRBV6-6	TRBD1-1*01	TRBJ1-5	10	15	24	27	NA	5	3	GAGTTGGCTGCTCCCTCCCAGACATCTGTGTACTTCTGTGCCAGCACCCTAACAGGGGGCCGGAATCAGCCCCAGCATTTTGGTGAT
HIP00169	HC	1	0.000184502	TGTGCCAGCAGTGCAGAGGGAGCCTCTGGAAACACCATATATTTTGGAGAG	CASSAEGASGNTIYF	TRBV6-1	TRBD2-1*02	TRBJ1-3	13	17	22	23	NA	4	1	GAGTCGGCTGCTCCCTCCCAGACATCTGTGTACTTCTGTGCCAGCAGTGCAGAGGGAGCCTCTGGAAACACCATATATTTTGGAGAG
HIP00169	HC	1	0.000184502	TGTGCCAGCACCGGGGAGGGCCGCGGGGCCAACGTCCTGACTTTCGGGGCC	CASTGEGRGANVLTF	TRBV6-1	TRBD2-1*02	TRBJ2-6	10	13	20	24	NA	3	4	GAGTCGGCTGCTCCCTCCCAGACATCTGTGTACTTCTGTGCCAGCACCGGGGAGGGCCGCGGGGCCAACGTCCTGACTTTCGGGGCC
HIP00169	HC	1	0.000184502	TGTGCCAGCAGCCGCGGGACGGTCCCCTGGGAGGCCCAGCATTTTGGTGAT	CASSRGTVPWEAQHF	TRBV6-1	TRBD2-1*02	TRBJ1-5	11	13	19	34	NA	2	15	GAGTCGGCTGCTCCCTCCCAAACATCTGTGTACTTCTGTGCCAGCAGCCGCGGGACGGTCCCCTGGGAGGCCCAGCATTTTGGTGAT
HIP00169	HC	1	0.000184502	TGTGCCAGCAGAGAAGGGACAGGGGGCTACTATGGCTACACCTTCGGTTCG	CASREGTGGYYGYTF	TRBV6-1	TRBD1-1*01	TRBJ1-2	NA	16	27	28	NA	0	1	CTGTCGGCTGCTCCCTCCCAGACATCTGTGTACTTCTGTGCCAGCAGAGAAGGGACAGGGGGCTACTATGGCTACACCTTCGGTTCG
HIP00169	HC	1	0.000184502	TGTGCCACCAGTAGTGACTCCTACGAGCAGTACTTCGGGCCG	CATSSDSYEQYF	TRBV24-1	NA	TRBJ2-7	12	15	NA	17	NA	3	0	CTGTCCCTAGAGTCTGCCATCCCCAACCAGACAGCTCTTTACTTCTGTGCCACCAGTAGTGACTCCTACGAGCAGTACTTCGGGCCG
HIP00169	HC	1	0.000184502	TGTGCCAGCAGTGAAGCAGGGGCTGGAAACACCATATATTTTGGAGAG	CASSEAGAGNTIYF	TRBV6-1	TRBD1-1*01	TRBJ1-3	NA	17	NA	22	NA	0	0	CTGGAGTCGGCTGCTCCCTCCCAGACATCTGTGTACTTCTGTGCCAGCAGTGAAGCAGGGGCTGGAAACACCATATATTTTGGAGAG
HIP00169	HC	1	0.000184502	TGTGCCAGCAGTAGACAGGGGGTCCAGGATACGCAGTATTTTGGCCCA	CASSRQGVQDTQYF	TRBV6-5	TRBD1-1*01	TRBJ2-3	12	13	22	27	NA	1	5	CTGCTGTCGGCTGCTCCCTCCCAGACATCTGTGTACTTCTGTGCCAGCAGTAGACAGGGGGTCCAGGATACGCAGTATTTTGGCCCA
HIP00169	HC	1	0.000184502	TGTGCCAGCAAAGTAGGGGAGCTAGGAAACACCATATATTTTGGAGAG	CASKVGELGNTIYF	TRBV6-5	NA	TRBJ1-3	10	14	19	24	NA	4	5	CTGCTGTCGGCTGCTCCCTCCCAGACATCTGTGTACTTCTGTGCCAGCAAAGTAGGGGAGCTAGGAAACACCATATATTTTGGAGAG
HIP00169	HC	1	0.000184502	TGTGCCAGCAGTCAAGACAGCGGTGAGCAGTTCTTCGGGCCA	CASSQDSGEQFF	TRBV2-1	TRBD2-1	TRBJ2-1	16	18	NA	23	NA	2	0	CTGAAGATCCGGTCCACAAAGCTGGAGGACTCAGCCATGTACTTCTGTGCCAGCAGTCAAGACAGCGGTGAGCAGTTCTTCGGGCCA
HIP00169	HC	1	0.000184502	TGTGCCAGCGGTCCAGGGATATCACCCCTCCACTTTGGGAAC	CASGPGISPLHF	TRBV6-6	TRBD1-1*01	TRBJ1-6	9	13	18	21	NA	4	3	CTCAGGCTGGAGTTGGCTGCTCCCTCCCAGACATCTGTGTACTTCTGTGCCAGCGGTCCAGGGATATCACCCCTCCACTTTGGGAAC
HIP00169	HC	1	0.000184502	TGTGCCACGGGGGTATTTGGAAACACCATATATTTTGGAGAG	CATGVFGNTIYF	TRBV6-5	TRBD2-1*01	TRBJ1-3	NA	7	13	17	NA	0	4	CTCAGGCTGCTGTCGGCTGCTCCCTCCCAGACATCTGTGTACTTCTGTGCCACGGGGGTATTTGGAAACACCATATATTTTGGAGAG
HIP00169	HC	1	0.000184502	TGTGCCAGTAGTATGGGATCAATCGGCTACACCTTCGGTTCG	CASSMGSIGYTF	TRBV19-1	NA	TRBJ1-2	NA	14	18	24	NA	0	6	CTCACTGTGACATCGGCCCAAAAGAACCCGACAGCTTTCTATCTCTGTGCCAGTAGTATGGGATCAATCGGCTACACCTTCGGTTCG
HIP00169	HC	1	0.000184502	TGCGCCAGCAGCCAAGGGGCGGTACACAATGAGCAGTTCTTCGGGCCA	CASSQGAVHNEQFF	TRBV4-3	NA	TRBJ2-1	NA	16	20	25	NA	0	5	CTACACACCCTGCAGCCAGAAGACTCGGCCCTGTATCTCTGCGCCAGCAGCCAAGGGGCGGTACACAATGAGCAGTTCTTCGGGCCA
HIP00169	HC	1	0.000184502	TGTGCCAGCAGTGATGAACAGGGATCCAATCAGCCCCAGCATTTTGGTGAT	CASSDEQGSNQPQHF	TRBV2-1	TRBD1-1*01	TRBJ1-5	14	17	23	26	NA	3	3	CGGTCCACAAAGCTGGAGGACTCAGCCATGTACTTCTGTGCCAGCAGTGATGAACAGGGATCCAATCAGCCCCAGCATTTTGGTGAT
HIP00169	HC	1	0.000184502	TGTGCCAGCAGTTACACCGCCTCTTCAAACGGACAGGGGAGGGCTGAAGCTTTCTTTGGACAA	CASSYTASSNGQGRAEAFF	TRBV6-1	TRBD1-1*01	TRBJ1-1	15	30	39	43	NA	15	4	CCCTCCCAAACATCTGTGTACTTCTGTGCCAGCAGTTACACCGCCTCTTCAAACGGACAGGGGAGGGCTGAAGCTTTCTTTGGACAA
HIP00169	HC	1	0.000184502	TGTGCCAGCAGCTTATTAGGGACACACACAGATACGCAGTATTTTGGCCCA	CASSLLGTHTDTQYF	TRBV7-9	TRBD1-1*01	TRBJ2-3	15	18	24	26	NA	3	2	CAGCGCACAGAGCAGGGGGACTCGGCCATGTATCTCTGTGCCAGCAGCTTATTAGGGACACACACAGATACGCAGTATTTTGGCCCA
HIP00169	HC	1	0.000184502	TGTGCCAGCAGCCAATGGGGAACAGATACGCAGTATTTTGGCCCA	CASSQWGTDTQYF	TRBV3-1	NA	TRBJ2-3	15	17	NA	21	NA	2	0	CACATCAATTCCCTGGAGCTTGGTGACTCTGCTGTGTATTTCTGTGCCAGCAGCCAATGGGGAACAGATACGCAGTATTTTGGCCCA
HIP00169	HC	1	0.000184502	TGCGCCAGCAGCCAAGATTCAGGGGTACGGGAAAAACTGTTTTTTGGCAGT	CASSQDSGVREKLFF	TRBV4-3	TRBD1-1*01	TRBJ1-4	17	19	25	30	NA	2	5	CACACCCTGCAGCCAGAAGACTCGGCCCTGTATCTCTGCGCCAGCAGCCAAGATTCAGGGGTACGGGAAAAACTGTTTTTTGGCAGT
HIP00169	HC	1	0.000184502	TGCGCCAGCAGCCAAGATGCGGGGAACTACAATGAGCAGTTCTTCGGGCCA	CASSQDAGNYNEQFF	TRBV4-3	TRBD2-1*01	TRBJ2-1	17	18	24	26	NA	1	2	CACACCCTGCAGCCAGAAGACTCGGCCCTGTATCTCTGCGCCAGCAGCCAAGATGCGGGGAACTACAATGAGCAGTTCTTCGGGCCA
HIP00169	HC	1	0.000184502	TGCGCCAGCAGCCAAGATATAGACTTCAATCAGCCCCAGCATTTTGGTGAT	CASSQDIDFNQPQHF	TRBV4-3	TRBD2-1	TRBJ1-5	17	21	25	26	NA	4	1	CACACCCTGCAGCCAGAAGACTCGGCCCTGTATCTCTGCGCCAGCAGCCAAGATATAGACTTCAATCAGCCCCAGCATTTTGGTGAT
HIP00169	HC	1	0.000184502	TGTGCCAGCAGCTTAGGACAGGGTAGTTATAAAGCTTTCTTTGGACAA	CASSLGQGSYKAFF	TRBV13-1	TRBD1-1*01	TRBJ1-1	NA	17	23	31	NA	0	8	ATGAGCTCCTTGGAGCTGGGGGACTCAGCCCTGTACTTCTGTGCCAGCAGCTTAGGACAGGGTAGTTATAAAGCTTTCTTTGGACAA
HIP00169	HC	1	0.000184502	TGCAGCGTTGCAGTCTCGTCGGGGTTCTCTGGGGCCAACGTCCTGACTTTCGGGGCC	CSVAVSSGFSGANVLTF	TRBV29-1	TRBD2-1*01	TRBJ2-6	10	19	24	26	NA	9	2	ATGAGCCCTGAAGACAGCAGCATATATCTCTGCAGCGTTGCAGTCTCGTCGGGGTTCTCTGGGGCCAACGTCCTGACTTTCGGGGCC
HIP00169	HC	1	0.000184502	TGTGCCAGCAGTTTGGGGACAGGATCGGCACCCCTCCACTTTGGGAAC	CASSLGTGSAPLHF	TRBV12-1	TRBD1-1*01	TRBJ1-6	14	15	23	28	NA	1	5	ATCCAGCCCTCAGAACCCAGGGACTCAGCTGTGTACTTCTGTGCCAGCAGTTTGGGGACAGGATCGGCACCCCTCCACTTTGGGAAC
HIP00169	HC	1	0.000184502	TGTGCCAGCAGCCCGATAAACCGGGGTGAAAAACTGTTTTTTGGCAGT	CASSPINRGEKLFF	TRBV12-1	TRBD2-1*01	TRBJ1-4	11	21	NA	26	NA	10	0	ATCCAGCCCTCAGAACCCAGGGACTCAGCTGTGTACTTCTGTGCCAGCAGCCCGATAAACCGGGGTGAAAAACTGTTTTTTGGCAGT
HIP00169	HC	1	0.000184502	TGTGCCAGCTCACCGGGACAGGGGAACACTGAAGCTTTCTTTGGACAA	CASSPGQGNTEAFF	TRBV18-1	TRBD1-1*01	TRBJ1-1	NA	14	NA	23	NA	0	0	ATCCAGCAGGTAGTGCGAGGAGATTCGGCAGCTTATTTCTGTGCCAGCTCACCGGGACAGGGGAACACTGAAGCTTTCTTTGGACAA
HIP00169	HC	1	0.000184502	TGTGCCAGCAGCTTATTCTCGGAGCCGCGGGGCTACACCTTCGGTTCG	CASSLFSEPRGYTF	TRBV3-1	TRBD2-1	TRBJ1-2	12	26	NA	30	NA	14	0	ATCAATTCCCTGGAGCTTGGTGACTCTGCTGTGTATTTCTGTGCCAGCAGCTTATTCTCGGAGCCGCGGGGCTACACCTTCGGTTCG
HIP00169	HC	1	0.000184502	TGTGCCAGCAACGAGCCCCCATTGGCTGGCTACACCTTCGGTTCG	CASNEPPLAGYTF	TRBV6-6	NA	TRBJ1-2	10	23	NA	26	NA	13	0	AGGCTGGAGTTGGCTGCTCCCTCCCAGACATCTGTGTACTTCTGTGCCAGCAACGAGCCCCCATTGGCTGGCTACACCTTCGGTTCG
HIP00169	HC	1	0.000184502	TGTGCCAGCAGTTACAGGGGGAATGAGGGCTACACCTTCGGTTCG	CASSYRGNEGYTF	TRBV6-5	TRBD1-1*01	TRBJ1-2	NA	15	21	27	NA	0	6	AGGCTGCTGTCGGCTGCTCCCTCCCAGACATCTGTGTACTTCTGTGCCAGCAGTTACAGGGGGAATGAGGGCTACACCTTCGGTTCG
HIP00169	HC	1	0.000184502	TGCGCCAGCAGCTTGGTCCAGGGGGCGGGAGTGAATGAGCAGTTCTTCGGGCCA	CASSLVQGAGVNEQFF	TRBV5-1	TRBD1-1*01	TRBJ2-1	16	18	26	33	NA	2	7	ACCTTGGAGCTGGGGGACTCGGCCCTTTATCTTTGCGCCAGCAGCTTGGTCCAGGGGGCGGGAGTGAATGAGCAGTTCTTCGGGCCA
HIP00169	HC	1	0.000184502	TGTGCCAGTAGTTTCCCTTCAGGGTCCGTCACTGAAGCTTTCTTTGGACAA	CASSFPSGSVTEAFF	TRBV19-1	TRBD1-1*01	TRBJ1-1	12	19	24	29	NA	7	5	ACATCGGCCCAAAAGAACCCGACAGCTTTCTATCTCTGTGCCAGTAGTTTCCCTTCAGGGTCCGTCACTGAAGCTTTCTTTGGACAA
HIP00169	HC	1	0.000184502	TGTGCCAGTAGTATAGATTGGGGGACGGCGACTGAAGCTTTCTTTGGACAA	CASSIDWGTATEAFF	TRBV19-1	NA	TRBJ1-1	17	21	26	30	NA	4	4	ACATCGGCCCAAAAGAACCCGACAGCTTTCTATCTCTGTGCCAGTAGTATAGATTGGGGGACGGCGACTGAAGCTTTCTTTGGACAA
HIP00169	HC	1	0.000184502	TGTGCCAGCAGCCCCCTGGGCTGGGGAGGGGGCACCATATATTTTGGAGAG	CASSPLGWGGGTIYF	TRBV3-1	TRBD2-1*02	TRBJ1-3	13	23	30	32	NA	10	2	AATTCCCTGGAGCTTGGTGACTCTGCTGTGTATTTCTGTGCCAGCAGCCCCCTGGGCTGGGGAGGGGGCACCATATATTTTGGAGAG
HIP00169	HC	1	0.000184502	TGTGCCAGCAGCCTGGGATTTAATTCACCCCTCCACTTTGGGAAC	CASSLGFNSPLHF	TRBV5-5	NA	TRBJ1-6	NA	16	18	20	NA	0	2	AATGTGAACGCCTTGTTGCTGGGGGACTCGGCCCTGTATCTCTGTGCCAGCAGCCTGGGATTTAATTCACCCCTCCACTTTGGGAAC
HIP00169	HC	1	0.000184502	TGTGCCAGCAGCTTGGGAGGGGCCAGCGAGCAGTACTTCGGGCCG	CASSLGGASEQYF	TRBV5-6	NA	TRBJ2-7	16	17	22	26	NA	1	4	AATGTGAACGCCTTGTTGCTGGGGGACTCGGCCCTCTATCTCTGTGCCAGCAGCTTGGGAGGGGCCAGCGAGCAGTACTTCGGGCCG
HIP00169	HC	1	0.000184502	TGTGCCAGCAGCTTTCAGGGGGGTAATGAAGCTTTCTTTGGACAA	CASSFQGGNEAFF	TRBV5-4	TRBD1-1*01	TRBJ1-1	14	15	22	26	NA	1	4	AATGTGAACGCCTTGGAGCTGGACGACTCGGCCCTGTATCTCTGTGCCAGCAGCTTTCAGGGGGGTAATGAAGCTTTCTTTGGACAA
HIP00169	HC	1	0.000184502	TGTGCCAGCAGCCATCAGGAGAACACTGAAGCTTTCTTTGGACAA	CASSHQENTEAFF	TRBV11-2	TRBD1-1*01	TRBJ1-1	12	15	19	20	NA	3	1	AAGATCCAGCCTGCAAAGCTTGAGGACTCGGCCGTGTATCTCTGTGCCAGCAGCCATCAGGAGAACACTGAAGCTTTCTTTGGACAA
HIP00169	HC	1	0.000184502	TGTGCCAGCGGACCGGGACTCACCTACGAGCAGTACTTCGGGCCG	CASGPGLTYEQYF	TRBV12-1	TRBD2-1	TRBJ2-7	9	14	20	22	NA	5	2	AAGATCCAGCCCTCAGAACCCAGGGACTCAGCTGTGTACTTCTGTGCCAGCGGACCGGGACTCACCTACGAGCAGTACTTCGGGCCG
HIP00169	HC	1	0.000184502	TGTGCCAGCAGCTTCAGCGGTAGGGGTTTTACGAAAGCTTTCTTTGGACAA	CASSFSGRGFTKAFF	TRBV5-6	NA	TRBJ1-1	14	21	26	34	NA	7	8	AACGCCTTGTTGCTGGGGGACTCGGCCCTCTATCTCTGTGCCAGCAGCTTCAGCGGTAGGGGTTTTACGAAAGCTTTCTTTGGACAA
HIP00169	HC	1	0.000184502	TGTGCCAGCAGCCCATTCAGGGCGGTTAACACTGAAGCTTTCTTTGGACAA	CASSPFRAVNTEAFF	TRBV5-8	TRBD1-1*01	TRBJ1-1	12	17	22	27	NA	5	5	AACGCCTTGGAGCTGGAGGACTCGGCCCTGTATCTCTGTGCCAGCAGCCCATTCAGGGCGGTTAACACTGAAGCTTTCTTTGGACAA
HIP00169	HC	1	0.000184502	TGTGCCAGCAGCTTGGGGGTCGGGGGCAGCCGCCATCAGCCCCAGCATTTTGGTGAT	CASSLGVGGSRHQPQHF	TRBV5-6	NA	TRBJ1-5	16	21	27	34	NA	5	7	TTGTTGCTGGGGGACTCGGCCCTCTATCTCTGTGCCAGCAGCTTGGGGGTCGGGGGCAGCCGCCATCAGCCCCAGCATTTTGGTGAT
HIP00169	HC	1	0.000184502	TGTGCCAGCAGCTTGGCTCTCGGGGGGCGGGGGAACACTGAAGCTTTCTTTGGACAA	CASSLALGGRGNTEAFF	TRBV5-6	TRBD2-1*01	TRBJ1-1	16	20	27	32	NA	4	5	TTGTTGCTGGGGGACTCGGCCCTCTATCTCTGTGCCAGCAGCTTGGCTCTCGGGGGGCGGGGGAACACTGAAGCTTTCTTTGGACAA
HIP00169	HC	1	0.000184502	TGTGCCAGCAGCTTAGTGCAGCTTGAAGCTTTCTTTGGACAA	CASSLVQLEAFF	TRBV7-9	NA	TRBJ1-1	16	18	21	23	NA	2	2	TTGGAGATCCAGCGCACAGAGCAGGGGGACTCGGCCATGTATCTCTGTGCCAGCAGCTTAGTGCAGCTTGAAGCTTTCTTTGGACAA
HIP00169	HC	1	0.000184502	TGTGCCAGCAGTTACTCGCCGGGACAGGGGAACGGGGAGCTGTTTTTTGGAGAA	CASSYSPGQGNGELFF	TRBV6-1	TRBD1-1*01	TRBJ2-2	17	20	30	32	NA	3	2	TCGGCTGCTCCCTCCCAAACATCTGTGTACTTCTGTGCCAGCAGTTACTCGCCGGGACAGGGGAACGGGGAGCTGTTTTTTGGAGAA
HIP00169	HC	1	0.000184502	TGTGCCAGCAGCCAAGACCCGGGAGCTTGGGGCACTGAAGCTTTCTTTGGACAA	CASSQDPGAWGTEAFF	TRBV3-1	TRBD2-1*02	TRBJ1-1	17	19	25	32	NA	2	7	TCCCTGGAGCTTGGTGACTCTGCTGTGTATTTCTGTGCCAGCAGCCAAGACCCGGGAGCTTGGGGCACTGAAGCTTTCTTTGGACAA
HIP00169	HC	1	0.000184502	TGTGCCACCGCCGAAAGGGGAAATCAGCCCCAGCATTTTGGTGAT	CATAERGNQPQHF	TRBV24-1	TRBD1-1*01	TRBJ1-5	9	15	20	21	NA	6	1	TCCCTAGAGTCTGCCATCCCCAACCAGACAGCTCTTTACTTCTGTGCCACCGCCGAAAGGGGAAATCAGCCCCAGCATTTTGGTGAT
HIP00169	HC	1	0.000184502	TGTGCCAGTGAAACAGGGGGTAGCAATCAGCCCCAGCATTTTGGTGAT	CASETGGSNQPQHF	TRBV19-1	TRBD1-1*01	TRBJ1-5	9	12	NA	20	NA	3	0	GTGACATCGGCCCAAAAGAACCCGACAGCTTTCTATCTCTGTGCCAGTGAAACAGGGGGTAGCAATCAGCCCCAGCATTTTGGTGAT
HIP00169	HC	1	0.000184502	TGTGCCAGCAGCGGGTGGGACAGCAATCAGCCCCAGCATTTTGGTGAT	CASSGWDSNQPQHF	TRBV5-6	NA	TRBJ1-5	12	16	NA	21	NA	4	0	GTGAACGCCTTGTTGCTGGGGGACTCGGCCCTCTATCTCTGTGCCAGCAGCGGGTGGGACAGCAATCAGCCCCAGCATTTTGGTGAT
HIP00169	HC	1	0.000184502	TGTGCCAGCAGCTCCCTAGGCAGCAATCAGCCCCAGCATTTTGGTGAT	CASSSLGSNQPQHF	TRBV5-4	TRBD2-1	TRBJ1-5	13	15	19	21	NA	2	2	GTGAACGCCTTGGAGCTGGACGACTCGGCCCTGTATCTCTGTGCCAGCAGCTCCCTAGGCAGCAATCAGCCCCAGCATTTTGGTGAT
HIP00169	HC	1	0.000184502	TGTGCCAGCAGTTACCGTAGTGGACAGGGGGGCAATCAGCCCCAGCATTTTGGTGAT	CASSYRSGQGGNQPQHF	TRBV6-1	TRBD1-1*01	TRBJ1-5	15	21	NA	31	NA	6	0	GCTGCTCCCTCCCAAACATCTGTGTACTTCTGTGCCAGCAGTTACCGTAGTGGACAGGGGGGCAATCAGCCCCAGCATTTTGGTGAT
HIP00169	HC	1	0.000184502	TGTGCCAGCAGTAACCGGCTTGGGGGGGCTAGCAATCAGCCCCAGCATTTTGGTGAT	CASSNRLGGASNQPQHF	TRBV6-1	TRBD2-1*01	TRBJ1-5	12	21	28	29	NA	9	1	GCTGCTCCCTCCCAAACATCTGTGTACTTCTGTGCCAGCAGTAACCGGCTTGGGGGGGCTAGCAATCAGCCCCAGCATTTTGGTGAT
HIP00169	HC	1	0.000184502	TGTGCCAGCAGCCCAACCGGGACTAGCGGGCCAGATACGCAGTATTTTGGCCCA	CASSPTGTSGPDTQYF	TRBV5-5	TRBD2-1	TRBJ2-3	12	18	30	31	NA	6	1	GCCTTGTTGCTGGGGGACTCGGCCCTGTATCTCTGTGCCAGCAGCCCAACCGGGACTAGCGGGCCAGATACGCAGTATTTTGGCCCA
HIP00169	HC	1	0.000184502	TGTGCCAGCAGTCCATTGTCAGGGGGAGTGACTGAAGCTTTCTTTGGACAA	CASSPLSGGVTEAFF	TRBV6-6	TRBD1-1*01	TRBJ1-1	12	19	26	30	NA	7	4	GAGTTGGCTGCTCCCTCCCAGACATCTGTGTACTTCTGTGCCAGCAGTCCATTGTCAGGGGGAGTGACTGAAGCTTTCTTTGGACAA
HIP00169	HC	1	0.000184502	TGTGCCAGCAGTGAAGTGGGACCCTTCTACAATGAGCAGTTCTTCGGGCCA	CASSEVGPFYNEQFF	TRBV6-1	NA	TRBJ2-1	16	17	22	26	NA	1	4	GAGTCGGCTGCTCCCTCCCAGACATCTGTGTACTTCTGTGCCAGCAGTGAAGTGGGACCCTTCTACAATGAGCAGTTCTTCGGGCCA
HIP00169	HC	1	0.000184502	TGTGCCAGCGGGCCTAAAGGGACAGGGGTATACGAGCAGTACTTCGGGCCG	CASGPKGTGVYEQYF	TRBV6-1	TRBD1-1*01	TRBJ2-7	9	18	28	30	NA	9	2	GAGTCGGCTGCTCCCTCCCAAACATCTGTGTACTTCTGTGCCAGCGGGCCTAAAGGGACAGGGGTATACGAGCAGTACTTCGGGCCG
HIP00169	HC	1	0.000184502	TGTGCCATCAGTGACCAACAGGGAGCTAATGAAAAACTGTTTTTTGGCAGT	CAISDQQGANEKLFF	TRBV10-3	TRBD1-1*01	TRBJ1-4	14	17	23	25	NA	3	2	GAGTCCGCTACCAGCTCCCAGACATCTGTGTACTTCTGTGCCATCAGTGACCAACAGGGAGCTAATGAAAAACTGTTTTTTGGCAGT
HIP00169	HC	1	0.000184502	TGTGCCATCAGTCCAGGGGACTACCAAGAAGAGACCCAGTACTTCGGGCCA	CAISPGDYQEETQYF	TRBV10-3	TRBD2-1	TRBJ2-5	12	16	23	28	NA	4	5	GAGTCCGCTACCAGCTCCCAGACATCTGTGTACTTCTGTGCCATCAGTCCAGGGGACTACCAAGAAGAGACCCAGTACTTCGGGCCA
HIP00169	HC	1	0.000184502	TGCGCCAGCAGCTTACTCGATGAGCAGTTCTTCGGGCCA	CASSLLDEQFF	TRBV5-1	TRBD2-1	TRBJ2-1	NA	14	17	19	NA	0	2	GAGATGAATGTGAGCACCTTGGAGCTGGGGGACTCGGCCCTTTATCTTTGCGCCAGCAGCTTACTCGATGAGCAGTTCTTCGGGCCA
HIP00169	HC	1	0.000184502	TGTGCCAGCAGTTCCCCAGGGGGCATGAACACTGAAGCTTTCTTTGGACAA	CASSSPGGMNTEAFF	TRBV6-5	TRBD1-1*01	TRBJ1-1	13	16	24	25	NA	3	1	CTGTCGGCTGCTCCCTCCCAGACATCTGTGTACTTCTGTGCCAGCAGTTCCCCAGGGGGCATGAACACTGAAGCTTTCTTTGGACAA
HIP00169	HC	1	0.000184502	TGTGCCAGCAGACCCCCGCAGACAGGGGGTACGGAAGCTTTCTTTGGACAA	CASRPPQTGGTEAFF	TRBV6-5	TRBD1-1*01	TRBJ1-1	11	20	29	33	NA	9	4	CTGTCGGCTGCTCCCTCCCAGACATCTGTGTACTTCTGTGCCAGCAGACCCCCGCAGACAGGGGGTACGGAAGCTTTCTTTGGACAA
HIP00169	HC	1	0.000184502	TGTGCCAGCAGTTACGCGCTGGATACGCAGTATTTTGGCCCA	CASSYALDTQYF	TRBV6-1	TRBD2-1	TRBJ2-3	NA	15	18	21	NA	0	3	CTGGGGTTGGAGTCGGCTGCTCCCTCCCAAACATCTGTGTACTTCTGTGCCAGCAGTTACGCGCTGGATACGCAGTATTTTGGCCCA
HIP00169	HC	1	0.000184502	TGTGCCAGCAGGGGACAGGGACTCCACAATGAGCAGTTCTTCGGGCCA	CASRGQGLHNEQFF	TRBV6-6	TRBD1-1*01	TRBJ2-1	NA	11	20	25	NA	0	5	CTGGAGTTGGCTGCTCCCTCCCAGACATCTGTGTACTTCTGTGCCAGCAGGGGACAGGGACTCCACAATGAGCAGTTCTTCGGGCCA
HIP00169	HC	1	0.000184502	TGTGCCAGCAGGGAAATGACAGGGTTCAATGAGCAGTTCTTCGGGCCA	CASREMTGFNEQFF	TRBV6-1	TRBD1-1*01	TRBJ2-1	15	17	24	26	NA	2	2	CTGGAGTCGGCTGCTCCCTCCCAGACATCTGTGTACTTCTGTGCCAGCAGGGAAATGACAGGGTTCAATGAGCAGTTCTTCGGGCCA
HIP00169	HC	1	0.000184502	TGTGCCACCACCCCTTCCTCGAAGAACACTGAAGCTTTCTTTGGACAA	CATTPSSKNTEAFF	TRBV10-3	NA	TRBJ1-1	7	20	22	23	NA	13	1	CTGGAGTCCGCTACCAGCTCCCAGACATCTGTGTACTTCTGTGCCACCACCCCTTCCTCGAAGAACACTGAAGCTTTCTTTGGACAA
HIP00169	HC	1	0.000184502	TGTGCCAGCAGCCAAGCGGGACAGGGAACAATGAACACTGAAGCTTTCTTTGGACAA	CASSQAGQGTMNTEAFF	TRBV3-1	TRBD1-1*01	TRBJ1-1	16	17	26	31	NA	1	5	CTGGAGCTTGGTGACTCTGCTGTGTATTTCTGTGCCAGCAGCCAAGCGGGACAGGGAACAATGAACACTGAAGCTTTCTTTGGACAA
HIP00169	HC	1	0.000184502	TGTGCCAGCAGGGCGGGGGGCGACACCGGGGAGCTGTTTTTTGGAGAA	CASRAGGDTGELFF	TRBV6-5	TRBD2-1*01	TRBJ2-2	11	12	20	22	NA	1	2	CTGCTGTCGGCTGCTCCCTCCCAGACATCTGTGTACTTCTGTGCCAGCAGGGCGGGGGGCGACACCGGGGAGCTGTTTTTTGGAGAA
HIP00169	HC	1	0.000184502	TGTGCCAGCAGCCGGACAGGGCGTAGGGAAAAACTGTTTTTTGGCAGT	CASSRTGRREKLFF	TRBV6-5	TRBD1-1*01	TRBJ1-4	11	13	21	27	NA	2	6	CTGCTGTCGGCTGCTCCCTCCCAGACATCTGTGTACTTCTGTGCCAGCAGCCGGACAGGGCGTAGGGAAAAACTGTTTTTTGGCAGT
HIP00169	HC	1	0.000184502	TGTGCCAGCAGGGAGACAGGGACTGAAGCTTTCTTTGGACAA	CASRETGTEAFF	TRBV28-1	TRBD1-1*01	TRBJ1-1	11	14	NA	21	NA	3	0	CTGATTCTGGAGTCCGCCAGCACCAACCAGACATCTATGTACCTCTGTGCCAGCAGGGAGACAGGGACTGAAGCTTTCTTTGGACAA
HIP00169	HC	1	0.000184502	TGTGCCAGCAGCGGAGCGGGGTGGGCAGATACGCAGTATTTTGGCCCA	CASSGAGWADTQYF	TRBV9-1	TRBD2-1*01	TRBJ2-3	13	14	21	25	NA	1	4	CTGAGCTCTCTGGAGCTGGGGGACTCAGCTTTGTATTTCTGTGCCAGCAGCGGAGCGGGGTGGGCAGATACGCAGTATTTTGGCCCA
HIP00169	HC	1	0.000184502	TGCGCCAGCAGCCCGACAGAAATTCCGTTAGAAGCTTTCTTTGGACAA	CASSPTEIPLEAFF	TRBV4-1	TRBD1-1*01	TRBJ1-1	13	14	19	30	NA	1	11	CTACACGCCCTGCAGCCAGAAGACTCAGCCCTGTATCTCTGCGCCAGCAGCCCGACAGAAATTCCGTTAGAAGCTTTCTTTGGACAA
HIP00169	HC	1	0.000184502	TGCGCCAGCAGCCAACAGGGTCGCACCGGGGAGCTGTTTTTTGGAGAA	CASSQQGRTGELFF	TRBV4-3	TRBD1-1*01	TRBJ2-2	NA	15	20	23	NA	0	3	CTACACACCCTGCAGCCAGAAGACTCGGCCCTGTATCTCTGCGCCAGCAGCCAACAGGGTCGCACCGGGGAGCTGTTTTTTGGAGAA
HIP00169	HC	1	0.000184502	TGTGCCAGCAGTCCGGGACAGGCGACAAATCAGCCCCAGCATTTTGGTGAT	CASSPGQATNQPQHF	TRBV2-1	TRBD1-1*01	TRBJ1-5	12	14	22	27	NA	2	5	CGGTCCACAAAGCTGGAGGACTCAGCCATGTACTTCTGTGCCAGCAGTCCGGGACAGGCGACAAATCAGCCCCAGCATTTTGGTGAT
HIP00169	HC	1	0.000184502	TGTGCCAGCAGCTCCCAGACAGGGGCGATCACTGAAGCTTTCTTTGGACAA	CASSSQTGAITEAFF	TRBV7-9	TRBD1-1*01	TRBJ1-1	13	17	25	29	NA	4	4	CAGCGCACAGAGCAGGGGGACTCGGCCATGTATCTCTGTGCCAGCAGCTCCCAGACAGGGGCGATCACTGAAGCTTTCTTTGGACAA
HIP00169	HC	1	0.000184502	TGTGCCAGCAGCCCCCAACGCACAGCACTCCAGGGGGCTTTCTTTGGACAA	CASSPQRTALQGAFF	TRBV7-8	TRBD1-1*01	TRBJ1-1	12	30	NA	36	NA	18	0	CAGCGCACACAGCAGGAGGACTCCGCCGTGTATCTCTGTGCCAGCAGCCCCCAACGCACAGCACTCCAGGGGGCTTTCTTTGGACAA
HIP00169	HC	1	0.000184502	TGTGCCAGCTCACTCCGGGGGGCCTCCTACAATGAGCAGTTCTTCGGGCCA	CASSLRGASYNEQFF	TRBV18-1	TRBD2-1*01	TRBJ2-1	13	15	22	23	NA	2	1	CAGCAGGTAGTGCGAGGAGATTCGGCAGCTTATTTCTGTGCCAGCTCACTCCGGGGGGCCTCCTACAATGAGCAGTTCTTCGGGCCA
HIP00169	HC	1	0.000184502	TGTGCCAGCAGCCAAGATGGGGGTTTAGGCTACACCTTCGGTTCG	CASSQDGGLGYTF	TRBV3-1	NA	TRBJ1-2	17	18	23	27	NA	1	4	CACATCAATTCCCTGGAGCTTGGTGACTCTGCTGTGTATTTCTGTGCCAGCAGCCAAGATGGGGGTTTAGGCTACACCTTCGGTTCG
HIP00169	HC	1	0.000184502	TGTGCCAGCAGTTTAAAGTTCTCGGGGGCTGAAGCTTTCTTTGGACAA	CASSLKFSGAEAFF	TRBV12-1	TRBD2-1*01	TRBJ1-1	15	22	NA	28	NA	7	0	ATCCAGCCCTCAGAACCCAGGGACTCAGCTGTGTACTTCTGTGCCAGCAGTTTAAAGTTCTCGGGGGCTGAAGCTTTCTTTGGACAA
HIP00169	HC	1	0.000184502	TGTGCCTGGAGTGTTTATCTTGGGGACACCATATATTTTGGAGAG	CAWSVYLGDTIYF	TRBV30-1	NA	TRBJ1-3	14	21	NA	25	NA	7	0	AGTTCTAAGAAGCTCCTTCTCAGTGACTCTGGCTTCTATCTCTGTGCCTGGAGTGTTTATCTTGGGGACACCATATATTTTGGAGAG
HIP00169	HC	1	0.000184502	TGTGCCAGCCGACCATTGGGCTCCTACGAGCAGTACGTCGGGCCG	CASRPLGSYEQYV	TRBV6-1	TRBD1-1*01	TRBJ2-7	9	17	21	37	NA	8	16	AGGCTGGAGTCGGCTGCTCCCTCCCAGACATCTGTGTACTTCTGTGCCAGCCGACCATTGGGCTCCTACGAGCAGTACGTCGGGCCG
HIP00169	HC	1	0.000184502	TGTGCCAGCAGTGAGGGGAATCGGGTTGGCTACACCTTCGGTTCG	CASSEGNRVGYTF	TRBV6-1	NA	TRBJ1-2	14	15	19	26	NA	1	7	AGGCTGGAGTCGGCTGCTCCCTCCCAGACATCTGTGTACTTCTGTGCCAGCAGTGAGGGGAATCGGGTTGGCTACACCTTCGGTTCG
HIP00169	HC	1	0.000184502	TGTGCCAGCAGTGAAAATACTAGCAAGACCCAGTACTTCGGGCCA	CASSENTSKTQYF	TRBV6-1	TRBD2-1	TRBJ2-5	15	18	24	25	NA	3	1	AGGCTGGAGTCGGCTGCTCCCTCCCAGACATCTGTGTACTTCTGTGCCAGCAGTGAAAATACTAGCAAGACCCAGTACTTCGGGCCA
HIP00169	HC	1	0.000184502	TGCGCCAGCAGCTTGGCAGGGTTCGGGGGCAATGAGCAGTTCTTCGGGCCA	CASSLAGFGGNEQFF	TRBV5-1	TRBD2-1*01	TRBJ2-1	16	23	NA	29	NA	7	0	AGCACCTTGGAGCTGGGGGACTCGGCCCTTTATCTTTGCGCCAGCAGCTTGGCAGGGTTCGGGGGCAATGAGCAGTTCTTCGGGCCA
HIP00169	HC	1	0.000184502	TGCGCCAGCAGCTCAACGGGGGGGCCCTACAATGAGCAGTTCTTCGGGCCA	CASSSTGGPYNEQFF	TRBV5-1	TRBD2-1*01	TRBJ2-1	13	16	24	25	NA	3	1	AGCACCTTGGAGCTGGGGGACTCGGCCCTTTATCTTTGCGCCAGCAGCTCAACGGGGGGGCCCTACAATGAGCAGTTCTTCGGGCCA
HIP00169	HC	1	0.000184502	TGCGCCAGCAGTGTCCTCGTTACCTACGAGCAGTACTTCGGGCCG	CASSVLVTYEQYF	TRBV10-2	TRBD2-1	TRBJ2-7	13	15	17	22	NA	2	5	ACTCTGGAGTCAGCTACCCGCTCCCAGACATCTGTGTATTTCTGCGCCAGCAGTGTCCTCGTTACCTACGAGCAGTACTTCGGGCCG
HIP00169	HC	1	0.000184502	TGTGCCAGCAGCTTCGGAGCCTACAATGAGCAGTTCTTCGGGCCA	CASSFGAYNEQFF	TRBV7-2	TRBD2-1*02	TRBJ2-1	14	15	NA	19	NA	1	0	ACGATCCAGCGCACACAGCAGGAGGACTCGGCCGTGTATCTCTGTGCCAGCAGCTTCGGAGCCTACAATGAGCAGTTCTTCGGGCCA
HIP00169	HC	1	0.000184502	TGTGCCAGCAGCTATGACTGGGGCACTGAAGCTTTCTTTGGACAA	CASSYDWGTEAFF	TRBV7-2	NA	TRBJ1-1	13	19	NA	23	NA	6	0	ACGATCCAGCGCACACAGCAGGAGGACTCGGCCGTGTATCTCTGTGCCAGCAGCTATGACTGGGGCACTGAAGCTTTCTTTGGACAA
HIP00169	HC	1	0.000184502	TGCGCCAGCAGCCGGAGACTAGCGGGGGGGACAGGGGAGCAGTTCTTCGGGCCA	CASSRRLAGGTGEQFF	TRBV4-3	TRBD2-1*01	TRBJ2-1	13	16	30	36	NA	3	6	ACCCTGCAGCCAGAAGACTCGGCCCTGTATCTCTGCGCCAGCAGCCGGAGACTAGCGGGGGGGACAGGGGAGCAGTTCTTCGGGCCA
HIP00169	HC	1	0.000184502	TGCGCCAGCAGCCAGGCCCCCCGGGTAGAGGATCATGGCTACACCTTCGGTTCG	CASSQAPRVEDHGYTF	TRBV4-3	TRBD2-1	TRBJ1-2	14	21	25	34	NA	7	9	ACCCTGCAGCCAGAAGACTCGGCCCTGTATCTCTGCGCCAGCAGCCAGGCCCCCCGGGTAGAGGATCATGGCTACACCTTCGGTTCG
HIP00169	HC	1	0.000184502	TGCGCCAGCAGCCAAGAGTTGGTGGGTCGGCACTATGGCTACACCTTCGGTTCG	CASSQELVGRHYGYTF	TRBV4-3	NA	TRBJ1-2	17	23	26	31	NA	6	5	ACCCTGCAGCCAGAAGACTCGGCCCTGTATCTCTGCGCCAGCAGCCAAGAGTTGGTGGGTCGGCACTATGGCTACACCTTCGGTTCG
HIP00169	HC	1	0.000184502	TGCAGTGCTAGAGTGACAGGGGATCCAAACACTGAAGCTTTCTTTGGACAA	CSARVTGDPNTEAFF	TRBV20-1	TRBD1-1*01	TRBJ1-1	13	14	22	27	NA	1	5	ACCAGTGCCCATCCTGAAGACAGCAGCTTCTACATCTGCAGTGCTAGAGTGACAGGGGATCCAAACACTGAAGCTTTCTTTGGACAA
HIP00169	HC	1	0.000184502	TGTGCCAGTAGTATAGATCATACGCAGTACAATGAGCAGTTCTTCGGGCCA	CASSIDHTQYNEQFF	TRBV19-1	TRBD1-1*01	TRBJ2-1	17	24	NA	27	NA	7	0	ACATCGGCCCAAAAGAACCCGACAGCTTTCTATCTCTGTGCCAGTAGTATAGATCATACGCAGTACAATGAGCAGTTCTTCGGGCCA
HIP00169	HC	1	0.000184502	TGTGCCAGCAGCTTGGTGGGCACAGATACGCAGTATTTTGGCCCA	CASSLVGTDTQYF	TRBV5-5	NA	TRBJ2-3	16	17	NA	19	NA	1	0	AATGTGAACGCCTTGTTGCTGGGGGACTCGGCCCTGTATCTCTGTGCCAGCAGCTTGGTGGGCACAGATACGCAGTATTTTGGCCCA
HIP00169	HC	1	0.000184502	TGTGCCAGCAGCGGAGGTATTGGTGAAAAACTGTTTTTTGGCAGT	CASSGGIGEKLFF	TRBV12-1	TRBD2-1*02	TRBJ1-4	11	12	17	23	NA	1	6	AAGATCCAGCCCTCAGAACCCAGGGACTCAGCTGTGTACTTCTGTGCCAGCAGCGGAGGTATTGGTGAAAAACTGTTTTTTGGCAGT
HIP00169	HC	1	0.000184502	TGTGCCAGCAGCTTTTTCCAGGGGCAGAACACTGAAGCTTTCTTTGGACAA	CASSFFQGQNTEAFF	TRBV5-6	TRBD1-1*01	TRBJ1-1	14	18	24	26	NA	4	2	AACGCCTTGTTGCTGGGGGACTCGGCCCTCTATCTCTGTGCCAGCAGCTTTTTCCAGGGGCAGAACACTGAAGCTTTCTTTGGACAA
HIP00169	HC	1	0.000184502	TGTGCCAGCACCCTTACGGGCAGGCTTAACACCGGGGAGCTGTTTTTTGGAGAA	CASTLTGRLNTGELFF	TRBV6-6	NA	TRBJ2-2	10	20	24	27	NA	10	3	TTGGCTGCTCCCTCCCAGACATCTGTGTACTTCTGTGCCAGCACCCTTACGGGCAGGCTTAACACCGGGGAGCTGTTTTTTGGAGAA
HIP00169	HC	1	0.000184502	TGTGCCAGCAGGTACACGGTGGGCAATCAGCCCCAGCATTTTGGTGAT	CASRYTVGNQPQHF	TRBV6-1	TRBD2-1	TRBJ1-5	15	16	19	22	NA	1	3	TTGGAGTCGGCTGCTCCCTCCCAAACATCTGTGTACTTCTGTGCCAGCAGGTACACGGTGGGCAATCAGCCCCAGCATTTTGGTGAT
HIP00169	HC	1	0.000184502	TGTGCCAGCATGGACACTGAAGCTTTCTTTGGACAA	CASMDTEAFF	TRBV28-1	NA	TRBJ1-1	10	11	NA	13	NA	1	0	TTCTCCCTGATTCTGGAGTCCGCCAGCACCAACCAGACATCTATGTACCTCTGTGCCAGCATGGACACTGAAGCTTTCTTTGGACAA
HIP00169	HC	1	0.000184502	TGTGCCAGCAGGAACCTAGGGACAAGGAACAATCAGCCCCAGCATTTTGGTGAT	CASRNLGTRNNQPQHF	TRBV6-1	TRBD1-1*01	TRBJ1-5	11	18	24	29	NA	7	5	TCGGCTGCTCCCTCCCAGACATCTGTGTACTTCTGTGCCAGCAGGAACCTAGGGACAAGGAACAATCAGCCCCAGCATTTTGGTGAT
HIP00169	HC	1	0.000184502	TGTGCCAGCAGCCCCCGGACCGCCGCCCTTAATGAAAAACTGTTTTTTGGCAGT	CASSPRTAALNEKLFF	TRBV6-1	NA	TRBJ1-4	11	16	20	29	NA	5	9	TCGGCTGCTCCCTCCCAGACATCTGTGTACTTCTGTGCCAGCAGCCCCCGGACCGCCGCCCTTAATGAAAAACTGTTTTTTGGCAGT
HIP00169	HC	1	0.000184502	TGTGCCAGCAGGTCGCGTCGGGACAGGGCAGACAATGAGCAGTTCTTCGGGCCA	CASRSRRDRADNEQFF	TRBV6-1	TRBD1-1*01	TRBJ2-1	11	19	28	31	NA	8	3	TCGGCTGCTCCCTCCCAAACATCTGTGTACTTCTGTGCCAGCAGGTCGCGTCGGGACAGGGCAGACAATGAGCAGTTCTTCGGGCCA
HIP00169	HC	1	0.000184502	TGTGCCAGTAGTATGGTCAGGGGCGGGTTTAGAGAAAAACTGTTTTTTGGCAGT	CASSMVRGGFREKLFF	TRBV19-1	TRBD1-1*01	TRBJ1-4	14	17	23	33	NA	3	10	TCGGCCCAAAAGAACCCGACAGCTTTCTATCTCTGTGCCAGTAGTATGGTCAGGGGCGGGTTTAGAGAAAAACTGTTTTTTGGCAGT
HIP00169	HC	1	0.000184502	TGTGCCAGCAGTCAGCCGGGACAGGGGTCTTATCAGCCCCAGCATTTTGGTGAT	CASSQPGQGSYQPQHF	TRBV2-1	TRBD1-1*01	TRBJ1-5	12	17	27	31	NA	5	4	TCCACAAAGCTGGAGGACTCAGCCATGTACTTCTGTGCCAGCAGTCAGCCGGGACAGGGGTCTTATCAGCCCCAGCATTTTGGTGAT
HIP00169	HC	1	0.000184502	TGTGCCACCAACAAAGGGGGGATGGAAGCCTCCTACAATGAGCAGTTCTTCGGGCCA	CATNKGGMEASYNEQFF	TRBV12-1	NA	TRBJ2-1	7	14	20	29	NA	7	9	TCAGAACCCAGGGACTCAGCTGTGTACTTCTGTGCCACCAACAAAGGGGGGATGGAAGCCTCCTACAATGAGCAGTTCTTCGGGCCA
HIP00169	HC	1	0.000184502	TGTGCCAGCAGCTTTAGCGGGGGGGCTCCTGAGCAGTTCTTCGGGCCA	CASSFSGGAPEQFF	TRBV5-8	TRBD2-1*01	TRBJ2-1	NA	14	25	29	NA	0	4	GTGAATGCCTTGGAGCTGGAGGACTCGGCCCTGTATCTCTGTGCCAGCAGCTTTAGCGGGGGGGCTCCTGAGCAGTTCTTCGGGCCA
HIP00169	HC	1	0.000184502	TGTGCCAGCAGAGGGACGGCATCCTACGAGCAGTACTTCGGGCCG	CASRGTASYEQYF	TRBV6-1	NA	TRBJ2-7	11	12	17	21	NA	1	4	GGGTTGGAGTCGGCTGCTCCCTCCCAAACATCTGTGTACTTCTGTGCCAGCAGAGGGACGGCATCCTACGAGCAGTACTTCGGGCCG
HIP00169	HC	1	0.000184502	TGTGCCAGCAGTCCGGACAGGTCGGTGAGCTCCTACAATGAGCAGTTCTTCGGGCCA	CASSPDRSVSSYNEQFF	TRBV6-4	TRBD1-1*01	TRBJ2-1	12	14	21	29	NA	2	8	GCTGTACCCTCTCAGACATCTGTGTACTTCTGTGCCAGCAGTCCGGACAGGTCGGTGAGCTCCTACAATGAGCAGTTCTTCGGGCCA
HIP00169	HC	1	0.000184502	TGTGCCAGCAGTACCAGAAGGGCCGACAGGGGATATTCACCCCTCCACTTTGGGAAC	CASSTRRADRGYSPLHF	TRBV6-1	TRBD1-1*01	TRBJ1-6	12	24	32	34	NA	12	2	GCTGCTCCCTCCCAGACATCTGTGTACTTCTGTGCCAGCAGTACCAGAAGGGCCGACAGGGGATATTCACCCCTCCACTTTGGGAAC
HIP00169	HC	1	0.000184502	TGTGCCAGCAGTTACTCTGTGTCACGCGCGAACACCGGGGAGCTGTTTTTTGGAGAA	CASSYSVSRANTGELFF	TRBV6-1	TRBD2-1	TRBJ2-2	17	25	NA	28	NA	8	0	GCTGCTCCCTCCCAAACATCTGTGTACTTCTGTGCCAGCAGTTACTCTGTGTCACGCGCGAACACCGGGGAGCTGTTTTTTGGAGAA
HIP00169	HC	1	0.000184502	TGTGCCAGCACCCTCTTACAGGGAGGGTCTGGGGCCAACGTCCTGACTTTCGGGGCC	CASTLLQGGSGANVLTF	TRBV6-1	TRBD2-1*02	TRBJ2-6	10	20	NA	27	NA	10	0	GCTGCTCCCTCCCAAACATCTGTGTACTTCTGTGCCAGCACCCTCTTACAGGGAGGGTCTGGGGCCAACGTCCTGACTTTCGGGGCC
HIP00169	HC	1	0.000184502	TGCGCCAGCACCAACGAACAGGGGGCCTTGAGACCCGGGGAGCTGTTTTTTGGAGAA	CASTNEQGALRPGELFF	TRBV10-1	TRBD1-1*01	TRBJ2-2	10	17	26	34	NA	7	8	GCTGCCTCCTCCCAGACATCTGTATATTTCTGCGCCAGCACCAACGAACAGGGGGCCTTGAGACCCGGGGAGCTGTTTTTTGGAGAA
HIP00169	HC	1	0.000184502	TGTGCCACCAGTGACTTAGCGGGGCCGAACAATGAGCAGTTCTTCGGGCCA	CATSDLAGPNNEQFF	TRBV24-1	TRBD2-1*01	TRBJ2-1	14	16	24	28	NA	2	4	GAGTCTGCCATCCCCAACCAGACAGCTCTTTACTTCTGTGCCACCAGTGACTTAGCGGGGCCGAACAATGAGCAGTTCTTCGGGCCA
HIP00169	HC	1	0.000184502	TGTGCCAGCCTACCTACACCAATTAGCAATCAGCCCCAGCATTTTGGTGAT	CASLPTPISNQPQHF	TRBV6-1	NA	TRBJ1-5	9	15	18	23	NA	6	5	GAGTCGGCTGCTCCCTCCCAGACATCTGTGTACTTCTGTGCCAGCCTACCTACACCAATTAGCAATCAGCCCCAGCATTTTGGTGAT
HIP00169	HC	1	0.000184502	TGTGCCAGCAGTTCCATTCCGGATAATCTTGAAGGCTACACCTTCGGTTCG	CASSSIPDNLEGYTF	TRBV6-1	NA	TRBJ1-2	13	20	23	33	NA	7	10	GAGTCGGCTGCTCCCTCCCAAACATCTGTGTACTTCTGTGCCAGCAGTTCCATTCCGGATAATCTTGAAGGCTACACCTTCGGTTCG
HIP00169	HC	1	0.000184502	TGTGCCAGCAGTTATTCCGGACAGAAAAATTCACCCCTCCACTTTGGGAAC	CASSYSGQKNSPLHF	TRBV6-1	TRBD1-1*01	TRBJ1-6	14	18	24	27	NA	4	3	GAGTCGGCTGCTCCCTCCCAAACATCTGTGTACTTCTGTGCCAGCAGTTATTCCGGACAGAAAAATTCACCCCTCCACTTTGGGAAC
HIP00169	HC	1	0.000184502	TGTGCCATCAGTGACGGGCCCGCGAACACCGGGGAGCTGTTTTTTGGAGAA	CAISDGPANTGELFF	TRBV10-3	NA	TRBJ2-2	14	15	19	22	NA	1	3	GAGTCCGCTACCAGCTCCCAGACATCTGTGTACTTCTGTGCCATCAGTGACGGGCCCGCGAACACCGGGGAGCTGTTTTTTGGAGAA
HIP00169	HC	1	0.000184502	TGTGCCAGCAGCCAGGACGGTCTCACCAATGAAAAACTGTTTTTTGGCAGT	CASSQDGLTNEKLFF	TRBV6-5	NA	TRBJ1-4	11	14	18	27	NA	3	9	CTGTCGGCTGCTCCCTCCCAGACATCTGTGTACTTCTGTGCCAGCAGCCAGGACGGTCTCACCAATGAAAAACTGTTTTTTGGCAGT
HIP00169	HC	1	0.000184502	TGTGCCAGCACAAACGGTGGGCCTGGGGCCAACGTCCTGACTTTCGGGGCC	CASTNGGPGANVLTF	TRBV6-5	TRBD1-1*01	TRBJ2-6	10	18	NA	22	NA	8	0	CTGTCGGCTGCTCCCTCCCAGACATCTGTGTACTTCTGTGCCAGCACAAACGGTGGGCCTGGGGCCAACGTCCTGACTTTCGGGGCC
HIP00169	HC	1	0.000184502	TGTGCCAGCAATATGGACAGGGTACGCTACGAGCAGTACTTCGGGCCG	CASNMDRVRYEQYF	TRBV6-1	TRBD1-1*01	TRBJ2-7	10	14	22	26	NA	4	4	CTGGAGTCGGCTGCTCCCTCCCAGACATCTGTGTACTTCTGTGCCAGCAATATGGACAGGGTACGCTACGAGCAGTACTTCGGGCCG
HIP00169	HC	1	0.000184502	TGTGCCAGCATTCGGGGGCCTGGCACCTTTGAAGCTTTCTTTGGACAA	CASIRGPGTFEAFF	TRBV27-1	NA	TRBJ1-1	10	13	19	29	NA	3	10	CTGGAGTCGCCCAGCCCCAACCAGACCTCTCTGTACTTCTGTGCCAGCATTCGGGGGCCTGGCACCTTTGAAGCTTTCTTTGGACAA
HIP00169	HC	1	0.000184502	TGTGCCAGCAGTTTAAAGCCCTTGGCCAACGTCCTGACTTTCGGGGCC	CASSLKPLANVLTF	TRBV27-1	TRBD2-1	TRBJ2-6	15	16	19	23	NA	1	4	CTGGAGTCGCCCAGCCCCAACCAGACCTCTCTGTACTTCTGTGCCAGCAGTTTAAAGCCCTTGGCCAACGTCCTGACTTTCGGGGCC
HIP00169	HC	1	0.000184502	TGTGCCAGCAGTTTGGGACAGGGATATGAAAAACTGTTTTTTGGCAGT	CASSLGQGYEKLFF	TRBV28-1	TRBD1-1*01	TRBJ1-4	NA	14	23	25	NA	0	2	CTGGAGTCCGCCAGCACCAACCAGACATCTATGTACCTCTGTGCCAGCAGTTTGGGACAGGGATATGAAAAACTGTTTTTTGGCAGT
HIP00169	HC	1	0.000184502	TGTGCCAGCAGTTATACCCCGGTAAACACTGAAGCTTTCTTTGGACAA	CASSYTPVNTEAFF	TRBV6-5	TRBD2-1	TRBJ1-1	14	19	22	24	NA	5	2	CTGCTGTCGGCTGCTCCCTCCCAGACATCTGTGTACTTCTGTGCCAGCAGTTATACCCCGGTAAACACTGAAGCTTTCTTTGGACAA
HIP00169	HC	1	0.000184502	TGTGCCAGCAGGGCGGGACAGCTCCATTCACCCCTCCACTTTGGGAAC	CASRAGQLHSPLHF	TRBV6-5	TRBD1-1*01	TRBJ1-6	11	14	21	25	NA	3	4	CTGCTGTCGGCTGCTCCCTCCCAGACATCTGTGTACTTCTGTGCCAGCAGGGCGGGACAGCTCCATTCACCCCTCCACTTTGGGAAC
HIP00169	HC	1	0.000184502	TGTGCCACCACGAGGACGAGGAAGGGCACTGAAGCTTTCTTTGGACAA	CATTRTRKGTEAFF	TRBV6-5	NA	TRBJ1-1	7	13	17	26	NA	6	9	CTGCTGTCGGCTGCTCCCTCCCAGACATCTGTGTACTTCTGTGCCACCACGAGGACGAGGAAGGGCACTGAAGCTTTCTTTGGACAA
HIP00169	HC	1	0.000184502	TGTGCCACCAGTGACACTATCCGGGACTATGGCTACACCTTCGGTTCG	CATSDTIRDYGYTF	TRBV24-1	TRBD2-1	TRBJ1-2	14	15	19	25	NA	1	6	CTAGAGTCTGCCATCCCCAACCAGACAGCTCTTTACTTCTGTGCCACCAGTGACACTATCCGGGACTATGGCTACACCTTCGGTTCG
HIP00169	HC	1	0.000184502	TGCGCCAGCAGCCAAGATGGAGGAAGCGGGGAGCTGTTTTTTGGAGAA	CASSQDGGSGELFF	TRBV4-3	TRBD2-1*02	TRBJ2-2	17	18	23	26	NA	1	3	CTACACACCCTGCAGCCAGAAGACTCGGCCCTGTATCTCTGCGCCAGCAGCCAAGATGGAGGAAGCGGGGAGCTGTTTTTTGGAGAA
HIP00169	HC	1	0.000184502	TGTGCCAGCAGCTCCGAGGGGCTATCTGGGGCCAACGTCCTGACTTTCGGGGCC	CASSSEGLSGANVLTF	TRBV7-9	NA	TRBJ2-6	13	16	21	24	NA	3	3	CGCACAGAGCAGGGGGACTCGGCCATGTATCTCTGTGCCAGCAGCTCCGAGGGGCTATCTGGGGCCAACGTCCTGACTTTCGGGGCC
HIP00169	HC	1	0.000184502	TGTGCCAGCAGACACACAGATACGCAGTATTTTGGCCCA	CASRHTDTQYF	TRBV6-6	TRBD1-1*01	TRBJ2-3	NA	11	NA	14	NA	0	0	CCGCTCAGGCTGGAGTTGGCTGCTCCCTCCCAGACATCTGTGTACTTCTGTGCCAGCAGACACACAGATACGCAGTATTTTGGCCCA
HIP00169	HC	1	0.000184502	TGTGCCAGCAGCGTATCGGGGAGTGGGGCCAACGTCCTGACTTTCGGGGCC	CASSVSGSGANVLTF	TRBV7-9	TRBD2-1	TRBJ2-6	12	16	21	23	NA	4	2	CAGCGCACAGAGCAGGGGGACTCGGCCATGTATCTCTGTGCCAGCAGCGTATCGGGGAGTGGGGCCAACGTCCTGACTTTCGGGGCC
HIP00169	HC	1	0.000184502	TGCGCCAGCAGCCAAGATCCCCCAGGGACAGCATTAGGTTGGCCCCAGCATTTTGGTGAT	CASSQDPPGTALGWPQHF	TRBV4-1	TRBD1-1*01	TRBJ1-5	17	24	31	41	NA	7	10	CAGCCAGAAGACTCAGCCCTGTATCTCTGCGCCAGCAGCCAAGATCCCCCAGGGACAGCATTAGGTTGGCCCCAGCATTTTGGTGAT
HIP00169	HC	1	0.000184502	TGCGCCAGCAGCCAGGAGGGGTTAATGAACACTGAAGCTTTCTTTGGACAA	CASSQEGLMNTEAFF	TRBV4-1	TRBD2-1*02	TRBJ1-1	NA	14	20	25	NA	0	5	CACGCCCTGCAGCCAGAAGACTCAGCCCTGTATCTCTGCGCCAGCAGCCAGGAGGGGTTAATGAACACTGAAGCTTTCTTTGGACAA
HIP00169	HC	1	0.000184502	TGCGCCAGCAGCCAAACGACAGGTGGGGTTGAAAAACTGTTTTTTGGCAGT	CASSQTTGGVEKLFF	TRBV4-1	TRBD1-1*01	TRBJ1-4	15	17	23	29	NA	2	6	CACGCCCTGCAGCCAGAAGACTCAGCCCTGTATCTCTGCGCCAGCAGCCAAACGACAGGTGGGGTTGAAAAACTGTTTTTTGGCAGT
HIP00169	HC	1	0.000184502	TGCGCCAGCAGCCAAGAATACGGGGGCAATCAGCCCCAGCATTTTGGTGAT	CASSQEYGGNQPQHF	TRBV4-3	TRBD2-1*01	TRBJ1-5	17	20	NA	25	NA	3	0	CACACCCTGCAGCCAGAAGACTCGGCCCTGTATCTCTGCGCCAGCAGCCAAGAATACGGGGGCAATCAGCCCCAGCATTTTGGTGAT
HIP00169	HC	1	0.000184502	TGTGCCAGCAGGCGGACAGGGGCTTTGGACACCATATATTTTGGAGAG	CASRRTGALDTIYF	TRBV7-8	TRBD1-1*01	TRBJ1-3	11	13	22	28	NA	2	6	ATCCAGCGCACACAGCAGGAGGACTCCGCCGTGTATCTCTGTGCCAGCAGGCGGACAGGGGCTTTGGACACCATATATTTTGGAGAG
HIP00169	HC	1	0.000184502	TGTGCCAGCAGCTTACGGGGACAGGGGTTGGAAGCTTTCTTTGGACAA	CASSLRGQGLEAFF	TRBV7-8	TRBD1-1*01	TRBJ1-1	15	17	27	30	NA	2	3	ATCCAGCGCACACAGCAGGAGGACTCCGCCGTGTATCTCTGTGCCAGCAGCTTACGGGGACAGGGGTTGGAAGCTTTCTTTGGACAA
HIP00169	HC	1	0.000184502	TGTGCCAGCAGCCGCGCTGTAAGTTTCCCTGAAGCTTTCTTTGGACAA	CASSRAVSFPEAFF	TRBV11-2	TRBD2-1	TRBJ1-1	12	13	16	28	NA	1	12	ATCCAGCCTGCAAAGCTTGAGGACTCGGCCGTGTATCTCTGTGCCAGCAGCCGCGCTGTAAGTTTCCCTGAAGCTTTCTTTGGACAA
HIP00169	HC	1	0.000184502	TGTGCCTGGGGCGGAGGGATGAACACTGAAGCTTTCTTTGGACAA	CAWGGGMNTEAFF	TRBV30-1	TRBD2-1*02	TRBJ1-1	9	12	18	19	NA	3	1	AGTTCTAAGAAGCTCCTTCTCAGTGACTCTGGCTTCTATCTCTGTGCCTGGGGCGGAGGGATGAACACTGAAGCTTTCTTTGGACAA
HIP00169	HC	1	0.000184502	TGTGCCAGCGGCAGCACAAGCAATCAGCCCCAGCATTTTGGTGAT	CASGSTSNQPQHF	TRBV6-5	NA	TRBJ1-5	9	15	NA	18	NA	6	0	AGGCTGCTGTCGGCTGCTCCCTCCCAGACATCTGTGTACTTCTGTGCCAGCGGCAGCACAAGCAATCAGCCCCAGCATTTTGGTGAT
HIP00169	HC	1	0.000184502	TGTGCCATCAGTGCGGTCCAGGGGATTGAGTTATCTGGGGCCAACGTCCTGACTTTCGGGGCC	CAISAVQGIELSGANVLTF	TRBV10-3	TRBD1-1*01	TRBJ2-6	13	18	24	33	NA	5	9	AGCTCCCAGACATCTGTGTACTTCTGTGCCATCAGTGCGGTCCAGGGGATTGAGTTATCTGGGGCCAACGTCCTGACTTTCGGGGCC
HIP00169	HC	1	0.000184502	TGCGCCAGCGCCGGCCGCAGGGAGGCAATAGAGACCCAGTACTTCGGGCCA	CASAGRREAIETQYF	TRBV5-1	TRBD2-1*02	TRBJ2-5	9	19	25	29	NA	10	4	AGCACCTTGGAGCTGGGGGACTCGGCCCTTTATCTTTGCGCCAGCGCCGGCCGCAGGGAGGCAATAGAGACCCAGTACTTCGGGCCA
HIP00169	HC	1	0.000184502	TGTGCCATCAGTGTTGGACCCCAAGAGACCCAGTACTTCGGGCCA	CAISVGPQETQYF	TRBV10-3	NA	TRBJ2-5	13	15	19	20	NA	2	1	ACTCTGGAGTCCGCTACCAGCTCCCAGACATCTGTGTACTTCTGTGCCATCAGTGTTGGACCCCAAGAGACCCAGTACTTCGGGCCA
HIP00169	HC	1	0.000184502	TGTGCCAGCAGCTTAGGGGAAATTGGGGCAGAAGACACTGAAGCTTTCTTTGGACAA	CASSLGEIGAEDTEAFF	TRBV7-6	TRBD1-1*01	TRBJ1-1	16	24	29	34	NA	8	5	ACAGAGCAGCGGGACTCGGCCATGTATCGCTGTGCCAGCAGCTTAGGGGAAATTGGGGCAGAAGACACTGAAGCTTTCTTTGGACAA
HIP00169	HC	1	0.000184502	TGTGCCAGCAGTGGGGGCAGGGTGGGTGGCTACACCTTCGGTTCG	CASSGGRVGGYTF	TRBV2-1	TRBD1-1*01	TRBJ1-2	13	17	22	26	NA	4	4	AAGATCCGGTCCACAAAGCTGGAGGACTCAGCCATGTACTTCTGTGCCAGCAGTGGGGGCAGGGTGGGTGGCTACACCTTCGGTTCG
HIP00169	HC	1	0.000184502	TGTGCCAGCAGCTTGGCTCAGGAGTGGAGCACTGAAGCTTTCTTTGGACAA	CASSLAQEWSTEAFF	TRBV5-6	NA	TRBJ1-1	16	18	22	29	NA	2	7	AACGCCTTGTTGCTGGGGGACTCGGCCCTCTATCTCTGTGCCAGCAGCTTGGCTCAGGAGTGGAGCACTGAAGCTTTCTTTGGACAA
HIP00169	HC	1	0.000184502	TGTGCCAGCAGTGACGGAGCTTCAGCAGATACGCAGTATTTTGGCCCA	CASSDGASADTQYF	TRBV6-4	TRBD2-1*02	TRBJ2-3	NA	15	19	25	NA	0	6	TTGGCGTCTGCTGTACCCTCTCAGACATCTGTGTACTTCTGTGCCAGCAGTGACGGAGCTTCAGCAGATACGCAGTATTTTGGCCCA
HIP00169	HC	1	0.000184502	TGTGCCAGCAGTTACCTCAGGGGAATTGATGGCTACACCTTCGGTTCG	CASSYLRGIDGYTF	TRBV6-1	TRBD1-1*01	TRBJ1-2	15	17	23	28	NA	2	5	TTGGAGTCGGCTGCTCCCTCCCAAACATCTGTGTACTTCTGTGCCAGCAGTTACCTCAGGGGAATTGATGGCTACACCTTCGGTTCG
HIP00169	HC	1	0.000184502	TGTGCCAGCAGTAACAGGTATAGCAATCAGCCCCAGCATTTTGGTGAT	CASSNRYSNQPQHF	TRBV6-1	TRBD1-1*01	TRBJ1-5	12	13	18	20	NA	1	2	TTGGAGTCGGCTGCTCCCTCCCAAACATCTGTGTACTTCTGTGCCAGCAGTAACAGGTATAGCAATCAGCCCCAGCATTTTGGTGAT
HIP00169	HC	1	0.000184502	TGTGCCAGCAGGACCGGGACAGGGACTCAGCCCCAGCATTTTGGTGAT	CASRTGTGTQPQHF	TRBV6-1	TRBD1-1*01	TRBJ1-5	11	15	24	26	NA	4	2	TTGGAGTCGGCTGCTCCCTCCCAAACATCTGTGTACTTCTGTGCCAGCAGGACCGGGACAGGGACTCAGCCCCAGCATTTTGGTGAT
HIP00169	HC	1	0.000184502	TGTGCCAGCACCAAACTAGCGGACGCCGGGGAGCTGTTTTTTGGAGAA	CASTKLADAGELFF	TRBV6-1	TRBD2-1	TRBJ2-2	10	14	22	25	NA	4	3	TTGGAGTCGGCTGCTCCCTCCCAAACATCTGTGTACTTCTGTGCCAGCACCAAACTAGCGGACGCCGGGGAGCTGTTTTTTGGAGAA
HIP00169	HC	1	0.000184502	TGTGCCACCAGGACGGGGTCAAGAAGGGGCGAGCAGTACGTCGGGCCG	CATRTGSRRGEQYV	TRBV6-1	NA	TRBJ2-7	11	24	29	40	NA	13	11	TTGGAGTCGGCTGCTCCCTCCCAAACATCTGTGTACTTCTGTGCCACCAGGACGGGGTCAAGAAGGGGCGAGCAGTACGTCGGGCCG
HIP00169	HC	1	0.000184502	TGCGCCAGCAGCACATCCGGGACAGGGCTTGGTGTTACTGAAGCTTTCTTTGGACAA	CASSTSGTGLGVTEAFF	TRBV5-1	TRBD1-1*01	TRBJ1-1	12	18	27	36	NA	6	9	TTGGAGCTGGGGGACTCGGCCCTTTATCTTTGCGCCAGCAGCACATCCGGGACAGGGCTTGGTGTTACTGAAGCTTTCTTTGGACAA
HIP00169	HC	1	0.000184502	TGTGCCAGCAGCTTTCATGACACTGAAGCTTTCTTTGGACAA	CASSFHDTEAFF	TRBV7-9	TRBD1-1*01	TRBJ1-1	14	15	17	19	NA	1	2	TTGGAGATCCAGCGCACAGAGCAGGGGGACTCGGCCATGTATCTCTGTGCCAGCAGCTTTCATGACACTGAAGCTTTCTTTGGACAA
HIP00169	HC	1	0.000184502	TGTGCCAGCAGTTACCTTTCCGGGGGGCCTCACAATGAGCAGTTCTTCGGGCCA	CASSYLSGGPHNEQFF	TRBV6-5	TRBD2-1*01	TRBJ2-1	15	20	27	31	NA	5	4	TCGGCTGCTCCCTCCCAGACATCTGTGTACTTCTGTGCCAGCAGTTACCTTTCCGGGGGGCCTCACAATGAGCAGTTCTTCGGGCCA
HIP00169	HC	1	0.000184502	TGTGCCAGCAGACTTCATCTCAGGGGGGAAGTACAGCCCCAGCATTTTGGTGAT	CASRLHLRGEVQPQHF	TRBV6-1	TRBD1-1*01	TRBJ1-5	11	20	27	33	NA	9	6	TCGGCTGCTCCCTCCCAAACATCTGTGTACTTCTGTGCCAGCAGACTTCATCTCAGGGGGGAAGTACAGCCCCAGCATTTTGGTGAT
HIP00169	HC	1	0.000184502	TGTGCCACCAGTGGTCACGGGGACACTGAAGCTTTCTTTGGACAA	CATSGHGDTEAFF	TRBV24-1	TRBD2-1*01	TRBJ1-1	13	17	NA	22	NA	4	0	TCCCTAGAGTCTGCCATCCCCAACCAGACAGCTCTTTACTTCTGTGCCACCAGTGGTCACGGGGACACTGAAGCTTTCTTTGGACAA
HIP00169	HC	1	0.000184502	TGTGCCACCAGGACAGGGAACACCGGGGAGCTGTTTTTTGGAGAA	CATRTGNTGELFF	TRBV24-1	TRBD1-1*01	TRBJ2-2	NA	11	NA	17	NA	0	0	TCCCTAGAGTCTGCCATCCCCAACCAGACAGCTCTTTACTTCTGTGCCACCAGGACAGGGAACACCGGGGAGCTGTTTTTTGGAGAA
HIP00169	HC	1	0.000184502	TGTGCCAGCAGACCCAGGACTAGCGGGGGGACCAATGAGCAGTTCTTCGGGCCA	CASRPRTSGGTNEQFF	TRBV2-1	TRBD2-1*01	TRBJ2-1	11	16	30	32	NA	5	2	TCCACAAAGCTGGAGGACTCAGCCATGTACTTCTGTGCCAGCAGACCCAGGACTAGCGGGGGGACCAATGAGCAGTTCTTCGGGCCA
HIP00169	HC	1	0.000184502	TGTGCCAGTAGTATAGACCCGAGGGCTTACGAGCAGTACTTCGGGCCG	CASSIDPRAYEQYF	TRBV19-1	TRBD2-1*02	TRBJ2-7	17	20	25	27	NA	3	2	GTGACATCGGCCCAAAAGAACCCGACAGCTTTCTATCTCTGTGCCAGTAGTATAGACCCGAGGGCTTACGAGCAGTACTTCGGGCCG
HIP00169	HC	1	0.000184502	TGTGCCAGCAGCTTAGGGACAGGGAGAAACACCATATATTTTGGAGAG	CASSLGTGRNTIYF	TRBV5-4	TRBD1-1*01	TRBJ1-3	14	15	24	25	NA	1	1	GTGAACGCCTTGGAGCTGGACGACTCGGCCCTGTATCTCTGTGCCAGCAGCTTAGGGACAGGGAGAAACACCATATATTTTGGAGAG
HIP00169	HC	1	0.000184502	TGTGCCAGCAGTCAGGGGGGCAATCAGCCCCAGCATTTTGGTGAT	CASSQGGNQPQHF	TRBV6-1	TRBD1-1*01	TRBJ1-5	NA	12	NA	19	NA	0	0	GGGTTGGAGTCGGCTGCTCCCTCCCAAACATCTGTGTACTTCTGTGCCAGCAGTCAGGGGGGCAATCAGCCCCAGCATTTTGGTGAT
HIP00169	HC	1	0.000184502	TGTGCCAGCAGTTACGCTTCCGGGACAGGGGGCAATTCACCCCTCCACTTTGGGAAC	CASSYASGTGGNSPLHF	TRBV6-1	TRBD1-1*01	TRBJ1-6	15	21	NA	33	NA	6	0	GCTGCTCCCTCCCAGACATCTGTGTACTTCTGTGCCAGCAGTTACGCTTCCGGGACAGGGGGCAATTCACCCCTCCACTTTGGGAAC
HIP00169	HC	1	0.000184502	TGTGCCAGCAGTGAATCTCGGCATCGAATCAGGGCGAGGGAGCAGTACTTCGGGCCG	CASSESRHRIRAREQYF	TRBV6-1	TRBD1-1*01	TRBJ2-7	15	29	34	39	NA	14	5	GCTGCTCCCTCCCAGACATCTGTGTACTTCTGTGCCAGCAGTGAATCTCGGCATCGAATCAGGGCGAGGGAGCAGTACTTCGGGCCG
HIP00169	HC	1	0.000184502	TGTGCCAGCAGTATAGGGGGTACCGTATCTGGGGCCAACGTCCTGACTTTCGGGGCC	CASSIGGTVSGANVLTF	TRBV6-1	TRBD1-1*01	TRBJ2-6	12	14	20	27	NA	2	7	GCTGCTCCCTCCCAAACATCTGTGTACTTCTGTGCCAGCAGTATAGGGGGTACCGTATCTGGGGCCAACGTCCTGACTTTCGGGGCC
HIP00169	HC	1	0.000184502	TGTGCCAGCAGTAACGGACAGGGGGTTGCTGGTAGCAATCAGCCCCAGCATTTTGGTGAT	CASSNGQGVAGSNQPQHF	TRBV6-1	TRBD1-1*01	TRBJ1-5	12	15	25	32	NA	3	7	GCTCCCTCCCAAACATCTGTGTACTTCTGTGCCAGCAGTAACGGACAGGGGGTTGCTGGTAGCAATCAGCCCCAGCATTTTGGTGAT
HIP00169	HC	1	0.000184502	TGTGCCAGCAGTGACATGGCAGGGACACCGTCGGCGCAGTATTTTGGCCCA	CASSDMAGTPSAQYF	TRBV6-4	TRBD1-1*01	TRBJ2-3	15	21	27	34	NA	6	7	GCGTCTGCTGTACCCTCTCAGACATCTGTGTACTTCTGTGCCAGCAGTGACATGGCAGGGACACCGTCGGCGCAGTATTTTGGCCCA
HIP00169	HC	1	0.000184502	TGTGCCAGCAGCTTGTTCGGGGGCGGCGCCACCTACGAGCAGTACTTCGGGCCG	CASSLFGGGATYEQYF	TRBV5-6	NA	TRBJ2-7	15	18	24	31	NA	3	7	GCCTTGTTGCTGGGGGACTCGGCCCTCTATCTCTGTGCCAGCAGCTTGTTCGGGGGCGGCGCCACCTACGAGCAGTACTTCGGGCCG
HIP00169	HC	1	0.000184502	TGTGCCAGCAGCACCATGCCGGGGGGCAGTCACAATGAGCAGTTCTTCGGGCCA	CASSTMPGGSHNEQFF	TRBV5-6	TRBD2-1*01	TRBJ2-1	12	19	26	31	NA	7	5	GCCTTGTTGCTGGGGGACTCGGCCCTCTATCTCTGTGCCAGCAGCACCATGCCGGGGGGCAGTCACAATGAGCAGTTCTTCGGGCCA
HIP00169	HC	1	0.000184502	TGTGCCACCAGTGACACTCTAAGACAGGGGCGCACAGATACGCAGTATTTTGGCCCA	CATSDTLRQGRTDTQYF	TRBV24-1	TRBD1-1*01	TRBJ2-3	14	22	30	31	NA	8	1	GCCATCCCCAACCAGACAGCTCTTTACTTCTGTGCCACCAGTGACACTCTAAGACAGGGGCGCACAGATACGCAGTATTTTGGCCCA
HIP00169	HC	1	0.000184502	TGTGCCAGCAGCTTACGGTCGGCGAACCCATCTAATGAAAAACTGTTTTTTGGCAGT	CASSLRSANPSNEKLFF	TRBV11-3	NA	TRBJ1-4	15	20	23	31	NA	5	8	GCAGAGCTTGGGGACTCGGCCGTGTATCTCTGTGCCAGCAGCTTACGGTCGGCGAACCCATCTAATGAAAAACTGTTTTTTGGCAGT
HIP00169	HC	1	0.000184502	TGTGCCACCCAAATGGCTGGGACAGGGAACAATGAGCAGTTCTTCGGGCCA	CATQMAGTGNNEQFF	TRBV24-1	TRBD1-1*01	TRBJ2-1	9	18	27	28	NA	9	1	GAGTCTGCCATCCCCAACCAGACAGCTCTTTACTTCTGTGCCACCCAAATGGCTGGGACAGGGAACAATGAGCAGTTCTTCGGGCCA
HIP00169	HC	1	0.000184502	TGTGCCACCAGTCGGACAGGAGATGACAATCAGCCCCAGCATTTTGGTGAT	CATSRTGDDNQPQHF	TRBV24-1	TRBD1-1*01	TRBJ1-5	12	13	20	26	NA	1	6	GAGTCTGCCATCCCCAACCAGACAGCTCTTTACTTCTGTGCCACCAGTCGGACAGGAGATGACAATCAGCCCCAGCATTTTGGTGAT
HIP00169	HC	1	0.000184502	TGTGCCAGCAGTGTCCAAGGACAGATCAAAAACATTCAGTACTTCGGCGCC	CASSVQGQIKNIQYF	TRBV6-1	TRBD1-1*01	TRBJ2-4	13	18	24	26	NA	5	2	GAGTCGGCTGCTCCCTCCCAGACATCTGTGTACTTCTGTGCCAGCAGTGTCCAAGGACAGATCAAAAACATTCAGTACTTCGGCGCC
HIP00169	HC	1	0.000184502	TGTGCCAGCAGTGCCCGGGACAGAAACAATCAGCCCCAGCATTTTGGTGAT	CASSARDRNNQPQHF	TRBV6-1	TRBD1-1*01	TRBJ1-5	13	16	23	26	NA	3	3	GAGTCGGCTGCTCCCTCCCAGACATCTGTGTACTTCTGTGCCAGCAGTGCCCGGGACAGAAACAATCAGCCCCAGCATTTTGGTGAT
HIP00169	HC	1	0.000184502	TGTGCCAGCAGTCCCCCCTATAGCGGGGCAAACATTCAGTACTTCGGCGCC	CASSPPYSGANIQYF	TRBV6-1	TRBD2-1*01	TRBJ2-4	12	20	28	29	NA	8	1	GAGTCGGCTGCTCCCTCCCAGACATCTGTGTACTTCTGTGCCAGCAGTCCCCCCTATAGCGGGGCAAACATTCAGTACTTCGGCGCC
HIP00169	HC	1	0.000184502	TGTGCCAGCTGGGACGGGACTAGCGGTAACAATGAGCAGTTCTTCGGGCCA	CASWDGTSGNNEQFF	TRBV6-1	TRBD2-1	TRBJ2-1	9	15	26	28	NA	6	2	GAGTCGGCTGCTCCCTCCCAAACATCTGTGTACTTCTGTGCCAGCTGGGACGGGACTAGCGGTAACAATGAGCAGTTCTTCGGGCCA
HIP00169	HC	1	0.000184502	TGTGCCAGCGACAGACAGCTTTCGAACACCGGGGAGCTGTTTTTTGGAGAA	CASDRQLSNTGELFF	TRBV6-1	TRBD1-1*01	TRBJ2-2	NA	9	14	22	NA	0	8	GAGTCGGCTGCTCCCTCCCAAACATCTGTGTACTTCTGTGCCAGCGACAGACAGCTTTCGAACACCGGGGAGCTGTTTTTTGGAGAA
HIP00169	HC	1	0.000184502	TGTGCCAGCAGTTACTCGCGGGAATACACCGGGGAGCTGTTTTTTGGAGAA	CASSYSREYTGELFF	TRBV6-1	TRBD2-1*02	TRBJ2-2	NA	17	23	25	NA	0	2	GAGTCGGCTGCTCCCTCCCAAACATCTGTGTACTTCTGTGCCAGCAGTTACTCGCGGGAATACACCGGGGAGCTGTTTTTTGGAGAA
HIP00169	HC	1	0.000184502	TGTGCCAGCAGTTACACGGCAGGGGGCAGGTCACCCCTCCACTTTGGGAAC	CASSYTAGGRSPLHF	TRBV6-1	TRBD1-1*01	TRBJ1-6	15	19	27	30	NA	4	3	GAGTCGGCTGCTCCCTCCCAAACATCTGTGTACTTCTGTGCCAGCAGTTACACGGCAGGGGGCAGGTCACCCCTCCACTTTGGGAAC
HIP00169	HC	1	0.000184502	TGTGCCAGCAGTGGCCTGGGACTTAAGGGCAATGAGCAGTTCTTCGGGCCA	CASSGLGLKGNEQFF	TRBV6-1	TRBD2-1	TRBJ2-1	12	17	23	29	NA	5	6	GAGTCGGCTGCTCCCTCCCAAACATCTGTGTACTTCTGTGCCAGCAGTGGCCTGGGACTTAAGGGCAATGAGCAGTTCTTCGGGCCA
HIP00169	HC	1	0.000184502	TGTGCCAGCAGCTTGGGCCTAGAAGCTTTCTTTGGACAA	CASSLGLEAFF	TRBV5-4	TRBD2-1	TRBJ1-1	16	18	NA	21	NA	2	0	GAGCTGAATGTGAACGCCTTGGAGCTGGACGACTCGGCCCTGTATCTCTGTGCCAGCAGCTTGGGCCTAGAAGCTTTCTTTGGACAA
HIP00169	HC	1	0.000184502	TGTGCCAGCAGCTTAGGTCGGGGGGATTTACAGTTCTTCGGGCCA	CASSLGRGDLQFF	TRBV7-9	TRBD2-1*01	TRBJ2-1	16	18	25	30	NA	2	5	GAGATCCAGCGCACAGAGCAGGGGGACTCGGCCATGTATCTCTGTGCCAGCAGCTTAGGTCGGGGGGATTTACAGTTCTTCGGGCCA
HIP00169	HC	1	0.000184502	TGTGCCAGCGGTAGACGGGGAAGAAACGTCTATGGCTACACCTTCGGTTCG	CASGRRGRNVYGYTF	TRBV6-5	TRBD2-1*01	TRBJ1-2	9	15	20	29	NA	6	9	CTGTCGGCTGCTCCCTCCCAGACATCTGTGTACTTCTGTGCCAGCGGTAGACGGGGAAGAAACGTCTATGGCTACACCTTCGGTTCG
HIP00169	HC	1	0.000184502	TGTGCCAGCAGTTACGGGGGTCAGCCCCAGCATTTTGGTGAT	CASSYGGQPQHF	TRBV6-1	NA	TRBJ1-5	NA	15	NA	20	NA	0	0	CTGGGGTTGGAGTCGGCTGCTCCCTCCCAAACATCTGTGTACTTCTGTGCCAGCAGTTACGGGGGTCAGCCCCAGCATTTTGGTGAT
HIP00169	HC	1	0.000184502	TGTGCCAGCAGTTACGGCTCCCCGCCCCAGCATTTTGGTGAT	CASSYGSPPQHF	TRBV6-1	TRBD1-1*01	TRBJ1-5	NA	15	18	23	NA	0	5	CTGGGGTTGGAGTCGGCTGCTCCCTCCCAAACATCTGTGTACTTCTGTGCCAGCAGTTACGGCTCCCCGCCCCAGCATTTTGGTGAT
HIP00169	HC	1	0.000184502	TGTGCCAGCAGGAACAGGGGGCGCGGGGCTTTCTTTGGACAA	CASRNRGRGAFF	TRBV6-1	TRBD1-1*01	TRBJ1-1	11	13	22	27	NA	2	5	CTGGGGTTGGAGTCGGCTGCTCCCTCCCAAACATCTGTGTACTTCTGTGCCAGCAGGAACAGGGGGCGCGGGGCTTTCTTTGGACAA
HIP00169	HC	1	0.000184502	TGTGCCAGCAGTTACAGGGACAGACAAGAGACCCAGTACTTCGGGCCA	CASSYRDRQETQYF	TRBV6-6	TRBD1-1*01	TRBJ2-5	15	16	23	24	NA	1	1	CTGGAGTTGGCTGCTCCCTCCCAGACATCTGTGTACTTCTGTGCCAGCAGTTACAGGGACAGACAAGAGACCCAGTACTTCGGGCCA
HIP00169	HC	1	0.000184502	TGTGCCAGCAGTCCCGGGACTAGCTACAATGAGCAGTTCTTCGGGCCA	CASSPGTSYNEQFF	TRBV6-6	TRBD2-1	TRBJ2-1	12	15	NA	23	NA	3	0	CTGGAGTTGGCTGCTCCCTCCCAGACATCTGTGTACTTCTGTGCCAGCAGTCCCGGGACTAGCTACAATGAGCAGTTCTTCGGGCCA
HIP00169	HC	1	0.000184502	TGTGCCAGCAGTCCCCAGACAGTGAACACTGAAGCTTTCTTTGGACAA	CASSPQTVNTEAFF	TRBV6-6	TRBD1-1*01	TRBJ1-1	12	17	NA	22	NA	5	0	CTGGAGTTGGCTGCTCCCTCCCAGACATCTGTGTACTTCTGTGCCAGCAGTCCCCAGACAGTGAACACTGAAGCTTTCTTTGGACAA
HIP00169	HC	1	0.000184502	TGTGCCAGCACCGAATCCGTCCCCATCGGTGAGCAGTTCTTCGGGCCA	CASTESVPIGEQFF	TRBV6-6	TRBD2-1	TRBJ2-1	10	26	NA	29	NA	16	0	CTGGAGTTGGCTGCTCCCTCCCAGACATCTGTGTACTTCTGTGCCAGCACCGAATCCGTCCCCATCGGTGAGCAGTTCTTCGGGCCA
HIP00169	HC	1	0.000184502	TGTGCCAGCAGCGGAGGACAGGGCTCTACAATGAACACTGAAGCTTTCTTTGGACAA	CASSGGQGSTMNTEAFF	TRBV9-1	TRBD1-1*01	TRBJ1-1	13	15	23	31	NA	2	8	CTGGAGCTGGGGGACTCAGCTTTGTATTTCTGTGCCAGCAGCGGAGGACAGGGCTCTACAATGAACACTGAAGCTTTCTTTGGACAA
HIP00169	HC	1	0.000184502	TGTGCCAGCAGTCGACAGGGGGCGGTCTATGGCTACACCTTCGGTTCG	CASSRQGAVYGYTF	TRBV6-5	TRBD1-1*01	TRBJ1-2	12	13	23	26	NA	1	3	CTGCTGTCGGCTGCTCCCTCCCAGACATCTGTGTACTTCTGTGCCAGCAGTCGACAGGGGGCGGTCTATGGCTACACCTTCGGTTCG
HIP00169	HC	1	0.000184502	TGTGCCAGCACCCCGGGACAGGGAGGATATGGCTACACCTTCGGTTCG	CASTPGQGGYGYTF	TRBV6-5	TRBD1-1*01	TRBJ1-2	10	14	23	27	NA	4	4	CTGCTGTCGGCTGCTCCCTCCCAGACATCTGTGTACTTCTGTGCCAGCACCCCGGGACAGGGAGGATATGGCTACACCTTCGGTTCG
HIP00169	HC	1	0.000184502	TGCAGCGTTGGCGTTAGCAATCAGCCCCAGCATTTTGGTGAT	CSVGVSNQPQHF	TRBV29-1	TRBD2-1	TRBJ1-5	NA	10	13	14	NA	0	1	CTGACTGTGAGCAACATGAGCCCTGAAGACAGCAGCATATATCTCTGCAGCGTTGGCGTTAGCAATCAGCCCCAGCATTTTGGTGAT
HIP00169	HC	1	0.000184502	TGTGCCACCAGTGAGCAGGGGGGCAATCAGCCCCAGCATTTTGGTGAT	CATSEQGGNQPQHF	TRBV24-1	TRBD1-1*01	TRBJ1-5	14	15	NA	22	NA	1	0	CTAGAGTCTGCCATCCCCAACCAGACAGCTCTTTACTTCTGTGCCACCAGTGAGCAGGGGGGCAATCAGCCCCAGCATTTTGGTGAT
HIP00169	HC	1	0.000184502	TGTGCCACCAGTGACCGGACAGGGGGCACTGAAGCTTTCTTTGGACAA	CATSDRTGGTEAFF	TRBV24-1	TRBD1-1*01	TRBJ1-1	14	16	NA	26	NA	2	0	CTAGAGTCTGCCATCCCCAACCAGACAGCTCTTTACTTCTGTGCCACCAGTGACCGGACAGGGGGCACTGAAGCTTTCTTTGGACAA
HIP00169	HC	1	0.000184502	TGCGCCAGCAGCAGGGGACCTTACAATCAGCCCCAGCATTTTGGTGAT	CASSRGPYNQPQHF	TRBV4-1	NA	TRBJ1-5	12	14	19	23	NA	2	4	CTACACGCCCTGCAGCCAGAAGACTCAGCCCTGTATCTCTGCGCCAGCAGCAGGGGACCTTACAATCAGCCCCAGCATTTTGGTGAT
HIP00169	HC	1	0.000184502	TGCGCCAGCCGGGACAGGGGCAGGAACACTGAAGCTTTCTTTGGACAA	CASRDRGRNTEAFF	TRBV4-3	TRBD1-1*01	TRBJ1-1	9	10	20	23	NA	1	3	CTACACACCCTGCAGCCAGAAGACTCGGCCCTGTATCTCTGCGCCAGCCGGGACAGGGGCAGGAACACTGAAGCTTTCTTTGGACAA
HIP00169	HC	1	0.000184502	TGTGCCAGCAGTGATCAGAAAAAGAACACCGGGGAGCTGTTTTTTGGAGAA	CASSDQKKNTGELFF	TRBV2-1	TRBD1-1*01	TRBJ2-2	14	15	18	23	NA	1	5	CGGTCCACAAAGCTGGAGGACTCAGCCATGTACTTCTGTGCCAGCAGTGATCAGAAAAAGAACACCGGGGAGCTGTTTTTTGGAGAA
HIP00169	HC	1	0.000184502	TGTGCCAGCAGCTTATCGGGGCGGGGAGCAACAGATACGCAGTATTTTGGCCCA	CASSLSGRGATDTQYF	TRBV7-3	TRBD2-1*01	TRBJ2-3	15	20	26	30	NA	5	4	CGCACAGAGCGGGGGGACTCAGCCGTGTATCTCTGTGCCAGCAGCTTATCGGGGCGGGGAGCAACAGATACGCAGTATTTTGGCCCA
HIP00169	HC	1	0.000184502	TGTGCCAGCAGTTTACCGGGGACAGGGAGTCACCGGGAGCTGTTTTTTGGAGAA	CASSLPGTGSHRELFF	TRBV12-1	TRBD1-1*01	TRBJ2-2	15	18	27	34	NA	3	7	CCCTCAGAACCCAGGGACTCAGCTGTGTACTTCTGTGCCAGCAGTTTACCGGGGACAGGGAGTCACCGGGAGCTGTTTTTTGGAGAA
HIP00169	HC	1	0.000184502	TGTGCCCTACCGCCGGGCCTCTCTGGGGCCAACGTCCTGACTTTCGGGGCC	CALPPGLSGANVLTF	TRBV7-9	NA	TRBJ2-6	6	14	18	20	NA	8	2	CAGCGCACAGAGCAGGGGGACTCGGCCATGTATCTCTGTGCCCTACCGCCGGGCCTCTCTGGGGCCAACGTCCTGACTTTCGGGGCC
HIP00169	HC	1	0.000184502	TGTGCCGTGGCCCGGGACAGGGGCCCAAGCCAGCCCCAGCATTTTGGTGAT	CAVARDRGPSQPQHF	TRBV7-8	TRBD1-1*01	TRBJ1-5	6	13	23	30	NA	7	7	CAGCGCACACAGCAGGAGGACTCCGCCGTGTATCTCTGTGCCGTGGCCCGGGACAGGGGCCCAAGCCAGCCCCAGCATTTTGGTGAT
HIP00169	HC	1	0.000184502	TGTGCCAGCAGCCAAGGATGGGCGCCCGAAGCTTTCTTTGGACAA	CASSQGWAPEAFF	TRBV3-1	TRBD1-1*01	TRBJ1-1	16	19	23	27	NA	3	4	CACATCAATTCCCTGGAGCTTGGTGACTCTGCTGTGTATTTCTGTGCCAGCAGCCAAGGATGGGCGCCCGAAGCTTTCTTTGGACAA
HIP00169	HC	1	0.000184502	TGCGCCAGCAGCCACCTCAACGGACAGTACAATGAGCAGTTCTTCGGGCCA	CASSHLNGQYNEQFF	TRBV4-3	TRBD1-1*01	TRBJ2-1	14	21	NA	27	NA	7	0	CACACCCTGCAGCCAGAAGACTCGGCCCTGTATCTCTGCGCCAGCAGCCACCTCAACGGACAGTACAATGAGCAGTTCTTCGGGCCA
HIP00169	HC	1	0.000184502	TGTGCCAGCAGTTACCACCTAGCGGGGGGGCCAGTGGTTGCCGCCAAAAACATTCAGTACTTCGGCGCC	CASSYHLAGGPVVAAKNIQYF	TRBV6-1	TRBD2-1*01	TRBJ2-4	15	18	30	42	NA	3	12	CAAACATCTGTGTACTTCTGTGCCAGCAGTTACCACCTAGCGGGGGGGCCAGTGGTTGCCGCCAAAAACATTCAGTACTTCGGCGCC
HIP00169	HC	1	0.000184502	TGTGCCAGCGGGATGACTAACAGTGGCGAGCAGTACTTCGGGCCG	CASGMTNSGEQYF	TRBV27-1	TRBD2-1	TRBJ2-7	9	14	19	26	NA	5	7	ATCCTGGAGTCGCCCAGCCCCAACCAGACCTCTCTGTACTTCTGTGCCAGCGGGATGACTAACAGTGGCGAGCAGTACTTCGGGCCG
HIP00169	HC	1	0.000184502	TGTGCCAGCAGTCCACGGGACAGGGGATGGAAACTGTTTTTTGGCAGT	CASSPRDRGWKLFF	TRBV12-1	TRBD1-1*01	TRBJ1-4	12	16	26	30	NA	4	4	ATCCAGCCCTCAGAACCCAGGGACTCAGCTGTGTACTTCTGTGCCAGCAGTCCACGGGACAGGGGATGGAAACTGTTTTTTGGCAGT
HIP00169	HC	1	0.000184502	TGTGCCAGCAGGGGGACAGGGTCCTACGAGCAGTACGTCGGGCCG	CASRGTGSYEQYV	TRBV6-1	TRBD1-1*01	TRBJ2-7	11	12	21	37	NA	1	16	AGGCTGGAGTCGGCTGCTCCCTCCCAGACATCTGTGTACTTCTGTGCCAGCAGGGGGACAGGGTCCTACGAGCAGTACGTCGGGCCG
HIP00169	HC	1	0.000184502	TGTGCCAGCAGCTTAGAGGGACAGCAGACGTACGAGCAGTACTTCGGGCCG	CASSLEGQQTYEQYF	TRBV13-1	TRBD1-1*01	TRBJ2-7	16	17	24	30	NA	1	6	AGCTCCTTGGAGCTGGGGGACTCAGCCCTGTACTTCTGTGCCAGCAGCTTAGAGGGACAGCAGACGTACGAGCAGTACTTCGGGCCG
HIP00169	HC	1	0.000184502	TGCGCCAGCAGGGCGGCGGACAGGGCGTCCGAAAAACTGTTTTTTGGCAGT	CASRAADRASEKLFF	TRBV5-1	TRBD1-1*01	TRBJ1-4	11	17	25	30	NA	6	5	AGCACCTTGGAGCTGGGGGACTCGGCCCTTTATCTTTGCGCCAGCAGGGCGGCGGACAGGGCGTCCGAAAAACTGTTTTTTGGCAGT
HIP00169	HC	1	0.000184502	TGCGCCAGCAGCTCGGGATCAGGGGTCGGTCAGCCCCAGCATTTTGGTGAT	CASSSGSGVGQPQHF	TRBV5-1	TRBD1-1*01	TRBJ1-5	13	19	25	29	NA	6	4	AGCACCTTGGAGCTGGGGGACTCGGCCCTTTATCTTTGCGCCAGCAGCTCGGGATCAGGGGTCGGTCAGCCCCAGCATTTTGGTGAT
HIP00169	HC	1	0.000184502	TGCGCCAGCAAGTCGCCAGGGGAATCACCCCTCCACTTTGGGAAC	CASKSPGESPLHF	TRBV10-2	TRBD1-1*01	TRBJ1-6	10	16	22	24	NA	6	2	ACTCTGGAGTCAGCTACCCGCTCCCAGACATCTGTGTATTTCTGCGCCAGCAAGTCGCCAGGGGAATCACCCCTCCACTTTGGGAAC
HIP00169	HC	1	0.000184502	TGTGCCAGCGTACGCGCTAACCCGAAGTTCTTCGGGCCA	CASVRANPKFF	TRBV2-1	TRBD2-1	TRBJ2-1	9	16	19	25	NA	7	6	ACTCTGAAGATCCGGTCCACAAAGCTGGAGGACTCAGCCATGTACTTCTGTGCCAGCGTACGCGCTAACCCGAAGTTCTTCGGGCCA
HIP00169	HC	1	0.000184502	TGTGCCAGTAGTATAGGAGGTCGGGGGCGCACTGAAGCTTTCTTTGGACAA	CASSIGGRGRTEAFF	TRBV19-1	NA	TRBJ1-1	16	22	28	29	NA	6	1	ACATCGGCCCAAAAGAACCCGACAGCTTTCTATCTCTGTGCCAGTAGTATAGGAGGTCGGGGGCGCACTGAAGCTTTCTTTGGACAA
HIP00169	HC	1	0.000184502	TGTGCCAGCAGTAGAAGACAGGGTGGCAATCAGCCCCAGCATTTTGGTGAT	CASSRRQGGNQPQHF	TRBV3-1	TRBD1-1*01	TRBJ1-5	11	16	23	25	NA	5	2	AATTCCCTGGAGCTTGGTGACTCTGCTGTGTATTTCTGTGCCAGCAGTAGAAGACAGGGTGGCAATCAGCCCCAGCATTTTGGTGAT
HIP00169	HC	1	0.000184502	TGTGCCAGCAGCCAAGACGGGTGGAGCACCCAGCCCCAGCATTTTGGTGAT	CASSQDGWSTQPQHF	TRBV3-1	TRBD2-1	TRBJ1-5	NA	17	21	30	NA	0	9	AATTCCCTGGAGCTTGGTGACTCTGCTGTGTATTTCTGTGCCAGCAGCCAAGACGGGTGGAGCACCCAGCCCCAGCATTTTGGTGAT
HIP00169	HC	1	0.000184502	TGTGCCAGCACGGGGGGAAGCAATCAGCCCCAGCATTTTGGTGAT	CASTGGSNQPQHF	TRBV2-1	TRBD2-1*01	TRBJ1-5	NA	10	17	18	NA	0	1	AAGATCCGGTCCACAAAGCTGGAGGACTCAGCCATGTACTTCTGTGCCAGCACGGGGGGAAGCAATCAGCCCCAGCATTTTGGTGAT
HIP00169	HC	1	0.000184502	TGTGCCAGCTCCCGGAACATGAACACTGAAGCTTTCTTTGGACAA	CASSRNMNTEAFF	TRBV11-3	NA	TRBJ1-1	9	13	16	19	NA	4	3	AAGATCCAGCCTGCAGAGCTTGGGGACTCGGCCGTGTATCTCTGTGCCAGCTCCCGGAACATGAACACTGAAGCTTTCTTTGGACAA
HIP00169	HC	1	0.000184502	TGTGCCAGCAGTTTAGCGCTATACCGTGCGGCTTTCTTTGGACAA	CASSLALYRAAFF	TRBV12-1	TRBD2-1	TRBJ1-1	17	18	21	30	NA	1	9	AAGATCCAGCCCTCAGAACCCAGGGACTCAGCTGTGTACTTCTGTGCCAGCAGTTTAGCGCTATACCGTGCGGCTTTCTTTGGACAA
HIP00169	HC	1	0.000184502	TGTGCCAGCACCGTGAGCTGGGGTACTGAAGCTTTCTTTGGACAA	CASTVSWGTEAFF	TRBV12-1	NA	TRBJ1-1	10	19	23	24	NA	9	1	AAGATCCAGCCCTCAGAACCCAGGGACTCAGCTGTGTACTTCTGTGCCAGCACCGTGAGCTGGGGTACTGAAGCTTTCTTTGGACAA
HIP00169	HC	1	0.000184502	TGTGCCAGCAGCTTGGGTTGGGGAGGGTACTATGGCTACACCTTCGGTTCG	CASSLGWGGYYGYTF	TRBV5-6	TRBD2-1*02	TRBJ1-2	16	20	27	28	NA	4	1	AACGCCTTGTTGCTGGGGGACTCGGCCCTCTATCTCTGTGCCAGCAGCTTGGGTTGGGGAGGGTACTATGGCTACACCTTCGGTTCG
HIP00169	HC	1	0.000184502	TGTGCCAGCAGCTTGTGGTCAGGGAGGGCCGGGGAGCTGTTTTTTGGAGAA	CASSLWSGRAGELFF	TRBV5-4	TRBD2-1*02	TRBJ2-2	15	21	NA	28	NA	6	0	AACGCCTTGGAGCTGGACGACTCGGCCCTGTATCTCTGTGCCAGCAGCTTGTGGTCAGGGAGGGCCGGGGAGCTGTTTTTTGGAGAA
HIP00169	HC	1	0.000184502	TGTGCCAGCAGTTACCAAACAGGGAACACTGAAGCTTTCTTTGGACAA	CASSYQTGNTEAFF	TRBV6-1	TRBD1-1*01	TRBJ1-1	15	18	NA	23	NA	3	0	TTGGAGTCGGCTGCTCCCTCCCAAACATCTGTGTACTTCTGTGCCAGCAGTTACCAAACAGGGAACACTGAAGCTTTCTTTGGACAA
HIP00169	HC	1	0.000184502	TGTGCCAGCGGCCTCTACGAGCAGTACTTCGGGCCG	CASGLYEQYF	TRBV27-1	TRBD1-1*01	TRBJ2-7	NA	9	12	14	NA	0	2	TTCCCCCTGATCCTGGAGTCGCCCAGCCCCAACCAGACCTCTCTGTACTTCTGTGCCAGCGGCCTCTACGAGCAGTACTTCGGGCCG
HIP00169	HC	1	0.000184502	TGTGCCACCAGTGGTATCGGGGGGAGCTCCTACAATGAGCAGTTCTTCGGGCCA	CATSGIGGSSYNEQFF	TRBV24-1	TRBD2-1*01	TRBJ2-1	13	17	24	26	NA	4	2	TCTGCCATCCCCAACCAGACAGCTCTTTACTTCTGTGCCACCAGTGGTATCGGGGGGAGCTCCTACAATGAGCAGTTCTTCGGGCCA
HIP00169	HC	1	0.000184502	TGTGCCAGCAGCCTAGGGGCTAGCGGACGCACAGATACGCAGTATTTTGGCCCA	CASSLGASGRTDTQYF	TRBV3-1	TRBD2-1	TRBJ2-3	13	19	26	28	NA	6	2	TCCCTGGAGCTTGGTGACTCTGCTGTGTATTTCTGTGCCAGCAGCCTAGGGGCTAGCGGACGCACAGATACGCAGTATTTTGGCCCA
HIP00169	HC	1	0.000184502	TGCGCCAGCAGCTTGCTCAGGGGGTTGCCTGAAGCTTTCTTTGGACAA	CASSLLRGLPEAFF	TRBV5-1	TRBD1-1*01	TRBJ1-1	15	17	24	28	NA	2	4	GTGAGCACCTTGGAGCTGGGGGACTCGGCCCTTTATCTTTGCGCCAGCAGCTTGCTCAGGGGGTTGCCTGAAGCTTTCTTTGGACAA
HIP00169	HC	1	0.000184502	TGCGCCAGCAGCCTAAAAACAGGGGAGACTGAAGCTTTCTTTGGACAA	CASSLKTGETEAFF	TRBV5-1	TRBD1-1*01	TRBJ1-1	12	18	25	27	NA	6	2	GTGAGCACCTTGGAGCTGGGGGACTCGGCCCTTTATCTTTGCGCCAGCAGCCTAAAAACAGGGGAGACTGAAGCTTTCTTTGGACAA
HIP00169	HC	1	0.000184502	TGCAGTGCTAGCGGCTCGGAAGGTACCAAGAGGGCTTTCTTTGGACAA	CSASGSEGTKRAFF	TRBV20-1	TRBD2-1*02	TRBJ1-1	11	29	NA	33	NA	18	0	GTGACCAGTGCCCATCCTGAAGACAGCAGCTTCTACATCTGCAGTGCTAGCGGCTCGGAAGGTACCAAGAGGGCTTTCTTTGGACAA
HIP00169	HC	1	0.000184502	TGTGCCAGCAGCTTGAGAGCCCCGAACACTGAAGCTTTCTTTGGACAA	CASSLRAPNTEAFF	TRBV5-4	TRBD2-1	TRBJ1-1	15	17	20	23	NA	2	3	GTGAACGCCTTGGAGCTGGACGACTCGGCCCTGTATCTCTGTGCCAGCAGCTTGAGAGCCCCGAACACTGAAGCTTTCTTTGGACAA
HIP00169	HC	1	0.000184502	TGTGCCAGCGGCCGGACGGGCTTATACGAGCAGTACTTCGGGCCG	CASGRTGLYEQYF	TRBV6-1	NA	TRBJ2-7	9	13	17	24	NA	4	7	GGGTTGGAGTCGGCTGCTCCCTCCCAAACATCTGTGTACTTCTGTGCCAGCGGCCGGACGGGCTTATACGAGCAGTACTTCGGGCCG
HIP00169	HC	1	0.000184502	TGTGCCAGCAGTTACATCAGCACCTATGGCTACACCTTCGGTTCG	CASSYISTYGYTF	TRBV6-1	NA	TRBJ1-2	15	17	20	23	NA	2	3	GGGTTGGAGTCGGCTGCTCCCTCCCAAACATCTGTGTACTTCTGTGCCAGCAGTTACATCAGCACCTATGGCTACACCTTCGGTTCG
HIP00169	HC	1	0.000184502	TGTGCCAGCAGTTACTCGTGGGCGACCGCTGGGGCCAACGTCCTGACTTTCGGGGCC	CASSYSWATAGANVLTF	TRBV6-1	TRBD1-1*01	TRBJ2-6	17	19	23	28	NA	2	5	GCTGCTCCCTCCCAGACATCTGTGTACTTCTGTGCCAGCAGTTACTCGTGGGCGACCGCTGGGGCCAACGTCCTGACTTTCGGGGCC
HIP00169	HC	1	0.000184502	TGTGCCAGCAGCCTTACGATACAGGGCAGTGCTGGAAACACCATATATTTTGGAGAG	CASSLTIQGSAGNTIYF	TRBV6-1	TRBD1-1*01	TRBJ1-3	11	20	26	31	NA	9	5	GCTGCTCCCTCCCAGACATCTGTGTACTTCTGTGCCAGCAGCCTTACGATACAGGGCAGTGCTGGAAACACCATATATTTTGGAGAG
HIP00169	HC	1	0.000184502	TGTGCCAGCAGTTACATACCTAGCGGGGCCTTCACAGATACGCAGTATTTTGGCCCA	CASSYIPSGAFTDTQYF	TRBV6-1	TRBD2-1*01	TRBJ2-3	15	19	28	32	NA	4	4	GCTGCTCCCTCCCAAACATCTGTGTACTTCTGTGCCAGCAGTTACATACCTAGCGGGGCCTTCACAGATACGCAGTATTTTGGCCCA
HIP00169	HC	1	0.000184502	TGTGCCAGCAGGGAGACCGGACTTGGATCTCCCAGGGGAAACACCATATATTTTGGAGAG	CASRETGLGSPRGNTIYF	TRBV6-1	TRBD2-1	TRBJ1-3	11	18	23	36	NA	7	13	GCTCCCTCCCAGACATCTGTGTACTTCTGTGCCAGCAGGGAGACCGGACTTGGATCTCCCAGGGGAAACACCATATATTTTGGAGAG
HIP00169	HC	1	0.000184502	TGTGCCAGCAGTTCTATCACAGGGGGAATCAATCAGCCCCAGCATTTTGGTGAT	CASSSITGGINQPQHF	TRBV5-8	TRBD1-1*01	TRBJ1-5	11	18	26	29	NA	7	3	GCCTTGGAGCTGGAGGACTCGGCCCTGTATCTCTGTGCCAGCAGTTCTATCACAGGGGGAATCAATCAGCCCCAGCATTTTGGTGAT
HIP00169	HC	1	0.000184502	TGTGCCAGCAGCTACGACATTTCTCCGTCAGGTCAGCCCCAGCATTTTGGTGAT	CASSYDISPSGQPQHF	TRBV5-8	TRBD1-1*01	TRBJ1-5	13	15	19	32	NA	2	13	GCCTTGGAGCTGGAGGACTCGGCCCTGTATCTCTGTGCCAGCAGCTACGACATTTCTCCGTCAGGTCAGCCCCAGCATTTTGGTGAT
HIP00169	HC	1	0.000184502	TGTGCCAGCAGTTACGGACACCCCTGGGATTCACCCCTCCACTTTGGGAAC	CASSYGHPWDSPLHF	TRBV6-6	TRBD1-1*01	TRBJ1-6	NA	15	20	28	NA	0	8	GAGTTGGCTGCTCCCTCCCAGACATCTGTGTACTTCTGTGCCAGCAGTTACGGACACCCCTGGGATTCACCCCTCCACTTTGGGAAC
HIP00169	HC	1	0.000184502	TGTGCCAGCAGTTCTAGGACAGGGCGGAATTCACCCCTCCACTTTGGGAAC	CASSSRTGRNSPLHF	TRBV6-1	TRBD1-1*01	TRBJ1-6	12	16	24	27	NA	4	3	GAGTCGGCTGCTCCCTCCCAGACATCTGTGTACTTCTGTGCCAGCAGTTCTAGGACAGGGCGGAATTCACCCCTCCACTTTGGGAAC
HIP00169	HC	1	0.000184502	TGTGCCAGCAGTTACTTGGGACGGTCGAACACTGAAGCTTTCTTTGGACAA	CASSYLGRSNTEAFF	TRBV6-1	NA	TRBJ1-1	16	17	22	26	NA	1	4	GAGTCGGCTGCTCCCTCCCAAACATCTGTGTACTTCTGTGCCAGCAGTTACTTGGGACGGTCGAACACTGAAGCTTTCTTTGGACAA
HIP00169	HC	1	0.000184502	TGTGCCAGCAGCCCCCGACTGCTTTCACCCCTCCACTTTGGGAAC	CASSPRLLSPLHF	TRBV21-1	TRBD2-1	TRBJ1-6	12	16	20	23	NA	4	3	GAGATCCAGTCCACGGAGTCAGGGGACACAGCACTGTATTTCTGTGCCAGCAGCCCCCGACTGCTTTCACCCCTCCACTTTGGGAAC
HIP00169	HC	1	0.000184502	TGCGCCAGCAGCCTCCAACTCACTACAGGGTATCCCTCTGGGGCCAACGTCCTGACTTTCGGGGCC	CASSLQLTTGYPSGANVLTF	TRBV4-3	TRBD1-1*01	TRBJ2-6	13	24	30	35	NA	11	5	GAAGACTCGGCCCTGTATCTCTGCGCCAGCAGCCTCCAACTCACTACAGGGTATCCCTCTGGGGCCAACGTCCTGACTTTCGGGGCC
HIP00169	HC	1	0.000184502	TGTGCCAGCGGGGGTCTGGGGGGCGGCACTGAAGCTTTCTTTGGACAA	CASGGLGGGTEAFF	TRBV6-6	NA	TRBJ1-1	9	18	24	26	NA	9	2	CTGGAGTTGGCTGCTCCCTCCCAGACATCTGTGTACTTCTGTGCCAGCGGGGGTCTGGGGGGCGGCACTGAAGCTTTCTTTGGACAA
HIP00169	HC	1	0.000184502	TGTGCCAGCAGTTTGGGTAAAGGGAATTCCGAGCAGTACTTCGGGCCG	CASSLGKGNSEQYF	TRBV27-1	NA	TRBJ2-7	14	21	25	29	NA	7	4	CTGGAGTCGCCCAGCCCCAACCAGACCTCTCTGTACTTCTGTGCCAGCAGTTTGGGTAAAGGGAATTCCGAGCAGTACTTCGGGCCG
HIP00169	HC	1	0.000184502	TGTGCCAGCAGTTCACTACCCTCTGGAAACACCATATATTTTGGAGAG	CASSSLPSGNTIYF	TRBV6-5	TRBD2-1	TRBJ1-3	13	14	18	20	NA	1	2	CTGCTGTCGGCTGCTCCCTCCCAGACATCTGTGTACTTCTGTGCCAGCAGTTCACTACCCTCTGGAAACACCATATATTTTGGAGAG
HIP00169	HC	1	0.000184502	TGTGCCAGCTCACTCATCAATCAGCCCCAGCATTTTGGTGAT	CASSLINQPQHF	TRBV18-1	TRBD1-1*01	TRBJ1-5	13	14	16	17	NA	1	1	CTGAGGATCCAGCAGGTAGTGCGAGGAGATTCGGCAGCTTATTTCTGTGCCAGCTCACTCATCAATCAGCCCCAGCATTTTGGTGAT
HIP00169	HC	1	0.000184502	TGTGCCAGCAGCATAACGGGACTTGAAGCTTTCTTTGGACAA	CASSITGLEAFF	TRBV12-1	TRBD2-1	TRBJ1-1	11	17	NA	23	NA	6	0	CTGAAGATCCAGCCCTCAGAACCCAGGGACTCAGCTGTGTACTTCTGTGCCAGCAGCATAACGGGACTTGAAGCTTTCTTTGGACAA
HIP00169	HC	1	0.000184502	TGTGCCAGCAGTTACAAGAACACTGAAGCTTTCTTTGGACAA	CASSYKNTEAFF	TRBV6-6	NA	TRBJ1-1	NA	NA	15	17	NA	0	2	CTCAGGCTGGAGTTGGCTGCTCCCTCCCAGACATCTGTGTACTTCTGTGCCAGCAGTTACAAGAACACTGAAGCTTTCTTTGGACAA
HIP00169	HC	1	0.000184502	TGTGCCACCAGCAGAGCGGACAGGGAAGGAAACACCATATATTTTGGAGAG	CATSRADREGNTIYF	TRBV15-1	TRBD1-1*01	TRBJ1-3	16	17	25	27	NA	1	2	CGCTCACCAGGCCTGGCGGACGCAGCCATGTACCTGTGTGCCACCAGCAGAGCGGACAGGGAAGGAAACACCATATATTTTGGAGAG
HIP00169	HC	1	0.000184502	TGTGCCAGCAGCTTAGAATTGGCAGGGGGCGGAAACACCATATATTTTGGAGAG	CASSLELAGGGNTIYF	TRBV7-2	TRBD1-1*01	TRBJ1-3	16	22	NA	30	NA	6	0	CGCACACAGCAGGAGGACTCGGCCGTGTATCTCTGTGCCAGCAGCTTAGAATTGGCAGGGGGCGGAAACACCATATATTTTGGAGAG
HIP00169	HC	1	0.000184502	TGTGCCAGCAGCCGGGGGGGTCGGGGGAGCACTGAAGCTTTCTTTGGACAA	CASSRGGRGSTEAFF	TRBV12-1	TRBD2-1*01	TRBJ1-1	11	12	20	29	NA	1	9	CAGCCCTCAGAACCCAGGGACTCAGCTGTGTACTTCTGTGCCAGCAGCCGGGGGGGTCGGGGGAGCACTGAAGCTTTCTTTGGACAA
HIP00169	HC	1	0.000184502	TGTGCCAGCTCGGCAAGTAGCATCTCTGGAAACACCATATATTTTGGAGAG	CASSASSISGNTIYF	TRBV18-1	TRBD2-1	TRBJ1-3	11	17	21	23	NA	6	2	CAGCAGGTAGTGCGAGGAGATTCGGCAGCTTATTTCTGTGCCAGCTCGGCAAGTAGCATCTCTGGAAACACCATATATTTTGGAGAG
HIP00169	HC	1	0.000184502	TGCGCCAGCAGCCAATGGGACGGGAGAGGTGAAAAACTGTTTTTTGGCAGT	CASSQWDGRGEKLFF	TRBV4-1	TRBD2-1*02	TRBJ1-4	15	20	26	29	NA	5	3	CACGCCCTGCAGCCAGAAGACTCAGCCCTGTATCTCTGCGCCAGCAGCCAATGGGACGGGAGAGGTGAAAAACTGTTTTTTGGCAGT
HIP00169	HC	1	0.000184502	TGCGCCAGCAGCCAAGTATTGGGGTATGGCTACACCTTCGGTTCG	CASSQVLGYGYTF	TRBV4-1	NA	TRBJ1-2	16	20	NA	24	NA	4	0	CACCTACACGCCCTGCAGCCAGAAGACTCAGCCCTGTATCTCTGCGCCAGCAGCCAAGTATTGGGGTATGGCTACACCTTCGGTTCG
HIP00169	HC	1	0.000184502	TGTGCCAGCAGTGGGGGGCGGGGGGTCACTGAAGCTTTCTTTGGACAA	CASSGGRGVTEAFF	TRBV2-1	TRBD2-1*01	TRBJ1-1	13	17	25	26	NA	4	1	ATCCGGTCCACAAAGCTGGAGGACTCAGCCATGTACTTCTGTGCCAGCAGTGGGGGGCGGGGGGTCACTGAAGCTTTCTTTGGACAA
HIP00169	HC	1	0.000184502	TGTGCCAGCAGTGGCTCCAGCGGCAACACTGAAGCTTTCTTTGGACAA	CASSGSSGNTEAFF	TRBV2-1	TRBD2-1	TRBJ1-1	13	18	23	24	NA	5	1	ATCCGGTCCACAAAGCTGGAGGACTCAGCCATGTACTTCTGTGCCAGCAGTGGCTCCAGCGGCAACACTGAAGCTTTCTTTGGACAA
HIP00169	HC	1	0.000184502	TGTGCCAGCAGCATAGGGAGGAGCACAGATACGCAGTATTTTGGCCCA	CASSIGRSTDTQYF	TRBV7-3	TRBD2-1*02	TRBJ2-3	12	15	NA	21	NA	3	0	ATCCAGCGCACAGAGCGGGGGGACTCAGCCGTGTATCTCTGTGCCAGCAGCATAGGGAGGAGCACAGATACGCAGTATTTTGGCCCA
HIP00169	HC	1	0.000184502	TGTGCCAGCAGCTTAGTAGCATGGAACACTGAAGCTTTCTTTGGACAA	CASSLVAWNTEAFF	TRBV7-9	TRBD2-1	TRBJ1-1	NA	16	20	23	NA	0	3	ATCCAGCGCACAGAGCAGGGGGACTCGGCCATGTATCTCTGTGCCAGCAGCTTAGTAGCATGGAACACTGAAGCTTTCTTTGGACAA
HIP00169	HC	1	0.000184502	TGTGCCAGCAGCATCCACAGGGGCTCCTACGAGCAGTACTTCGGGCCG	CASSIHRGSYEQYF	TRBV7-8	TRBD1-1*01	TRBJ2-7	12	16	NA	23	NA	4	0	ATCCAGCGCACACAGCAGGAGGACTCCGCCGTGTATCTCTGTGCCAGCAGCATCCACAGGGGCTCCTACGAGCAGTACTTCGGGCCG
HIP00169	HC	1	0.000184502	TGTGCCACCGTGGCAGGTGGGGATCTCACTGAAGCTTTCTTTGGACAA	CATVAGGDLTEAFF	TRBV12-1	NA	TRBJ1-1	7	19	23	26	NA	12	3	ATCCAGCCCTCAGAACCCAGGGACTCAGCTGTGTACTTCTGTGCCACCGTGGCAGGTGGGGATCTCACTGAAGCTTTCTTTGGACAA
HIP00169	HC	1	0.000184502	TGTGCCAGCAGTTACTCGACGGTGACTGAAGCTTTCTTTGGACAA	CASSYSTVTEAFF	TRBV6-6	NA	TRBJ1-1	NA	17	20	24	NA	0	4	AGGCTGGAGTTGGCTGCTCCCTCCCAGACATCTGTGTACTTCTGTGCCAGCAGTTACTCGACGGTGACTGAAGCTTTCTTTGGACAA
HIP00169	HC	1	0.000184502	TGTGCCAGCAGTCCCCGACAGGATTTGACTGGGCATTTTGGTGAT	CASSPRQDLTGHF	TRBV6-6	TRBD1-1*01	TRBJ1-5	12	16	22	32	NA	4	10	AGGCTGGAGTTGGCTGCTCCCTCCCAGACATCTGTGTACTTCTGTGCCAGCAGTCCCCGACAGGATTTGACTGGGCATTTTGGTGAT
HIP00169	HC	1	0.000184502	TGTGCCAGCAGCCCGGGGGCTGGAAACACCATATATTTTGGAGAG	CASSPGAGNTIYF	TRBV6-6	TRBD2-1*01	TRBJ1-3	11	13	NA	19	NA	2	0	AGGCTGGAGTTGGCTGCTCCCTCCCAGACATCTGTGTACTTCTGTGCCAGCAGCCCGGGGGCTGGAAACACCATATATTTTGGAGAG
HIP00169	HC	1	0.000184502	TGTGCCAGCAGTGACAACTTTAATGAAAAACTGTTTTTTGGCAGT	CASSDNFNEKLFF	TRBV6-1	TRBD2-1	TRBJ1-4	14	16	19	20	NA	2	1	AGGCTGGAGTCGGCTGCTCCCTCCCAGACATCTGTGTACTTCTGTGCCAGCAGTGACAACTTTAATGAAAAACTGTTTTTTGGCAGT
HIP00169	HC	1	0.000184502	TGTGCCAGCCGGGGGGTAAGCTACTATGAGCAGTTCTTCGGGCCA	CASRGVSYYEQFF	TRBV6-5	TRBD2-1*01	TRBJ2-1	NA	9	16	25	NA	0	9	AGGCTGCTGTCGGCTGCTCCCTCCCAGACATCTGTGTACTTCTGTGCCAGCCGGGGGGTAAGCTACTATGAGCAGTTCTTCGGGCCA
HIP00169	HC	1	0.000184502	TGTGCCAGCAGTTACTCTCGGGGTTCGCACTACACCTTCGGTTCG	CASSYSRGSHYTF	TRBV6-5	TRBD2-1*01	TRBJ1-2	17	18	23	29	NA	1	6	AGGCTGCTGTCGGCTGCTCCCTCCCAGACATCTGTGTACTTCTGTGCCAGCAGTTACTCTCGGGGTTCGCACTACACCTTCGGTTCG
HIP00169	HC	1	0.000184502	TGTGCCAGCAGTCTCAGACCCAGAGATACGCAGTATTTTGGCCCA	CASSLRPRDTQYF	TRBV6-5	NA	TRBJ2-3	12	16	19	23	NA	4	4	AGGCTGCTGTCGGCTGCTCCCTCCCAGACATCTGTGTACTTCTGTGCCAGCAGTCTCAGACCCAGAGATACGCAGTATTTTGGCCCA
HIP00169	HC	1	0.000184502	TGCGCCAGCAGCCCTGGTAATGTTGTAACGGAAAAACTGTTTTTTGGCAGT	CASSPGNVVTEKLFF	TRBV5-1	NA	TRBJ1-4	12	15	17	30	NA	3	13	AGCACCTTGGAGCTGGGGGACTCGGCCCTTTATCTTTGCGCCAGCAGCCCTGGTAATGTTGTAACGGAAAAACTGTTTTTTGGCAGT
HIP00169	HC	1	0.000184502	TGCGCCAGCAGCCCGTCGGGGGGTGTAGGCACTGAAGCTTTCTTTGGACAA	CASSPSGGVGTEAFF	TRBV5-1	TRBD2-1*01	TRBJ1-1	12	16	23	29	NA	4	6	AGCACCTTGGAGCTGGGGGACTCGGCCCTTTATCTTTGCGCCAGCAGCCCGTCGGGGGGTGTAGGCACTGAAGCTTTCTTTGGACAA
HIP00169	HC	1	0.000184502	TGCAGCGTTGAGGACCGGGAAAACACTGAAGCTTTCTTTGGACAA	CSVEDRENTEAFF	TRBV29-1	TRBD2-1*02	TRBJ1-1	11	15	20	21	NA	4	1	ACTGTGAGCAACATGAGCCCTGAAGACAGCAGCATATATCTCTGCAGCGTTGAGGACCGGGAAAACACTGAAGCTTTCTTTGGACAA
HIP00169	HC	1	0.000184502	TGCGCCAGCAGTGATCCGTGGAATTCACCCCTCCACTTTGGGAAC	CASSDPWNSPLHF	TRBV10-2	NA	TRBJ1-6	14	19	NA	21	NA	5	0	ACTCTGGAGTCAGCTACCCGCTCCCAGACATCTGTGTATTTCTGCGCCAGCAGTGATCCGTGGAATTCACCCCTCCACTTTGGGAAC
HIP00169	HC	1	0.000184502	TGCAGTGCTAGAGATTCGCGGACACCCGATGAAAAACTGTTTTTTGGCAGT	CSARDSRTPDEKLFF	TRBV20-1	TRBD1-1*01	TRBJ1-4	14	19	24	28	NA	5	4	ACCAGTGCCCATCCTGAAGACAGCAGCTTCTACATCTGCAGTGCTAGAGATTCGCGGACACCCGATGAAAAACTGTTTTTTGGCAGT
HIP00169	HC	1	0.000184502	TGCAGTGCTAGAGAACCCGGACGTGAGACCATATATTTTGGAGAG	CSAREPGRETIYF	TRBV20-1	NA	TRBJ1-3	14	18	22	27	NA	4	5	ACAGTGACCAGTGCCCATCCTGAAGACAGCAGCTTCTACATCTGCAGTGCTAGAGAACCCGGACGTGAGACCATATATTTTGGAGAG
HIP00169	HC	1	0.000184502	TGTGCCAGCAGCCCTCGTTGGGGTCTGGGGGGCACCGGGGAGCTGTTTTTTGGAGAA	CASSPRWGLGGTGELFF	TRBV7-8	TRBD2-1*01	TRBJ2-2	12	26	NA	32	NA	14	0	ACACAGCAGGAGGACTCCGCCGTGTATCTCTGTGCCAGCAGCCCTCGTTGGGGTCTGGGGGGCACCGGGGAGCTGTTTTTTGGAGAA
HIP00169	HC	1	0.000184502	TGTGCCAGCAGTTTGGACTCCGGGACTACTAAGTACTTCGGGCCG	CASSLDSGTTKYF	TRBV5-4	TRBD2-1	TRBJ2-7	16	21	28	31	NA	5	3	AATGTGAACGCCTTGGAGCTGGACGACTCGGCCCTGTATCTCTGTGCCAGCAGTTTGGACTCCGGGACTACTAAGTACTTCGGGCCG
HIP00169	HC	1	0.000184502	TGTGCCAGCAGCTTAGGATTAGGGCCTGAAGCTTTCTTTGGACAA	CASSLGLGPEAFF	TRBV11-3	NA	TRBJ1-1	16	20	24	25	NA	4	1	AAGATCCAGCCTGCAGAGCTTGGGGACTCGGCCGTGTATCTCTGTGCCAGCAGCTTAGGATTAGGGCCTGAAGCTTTCTTTGGACAA
HIP00169	HC	1	0.000184502	TGTGCCAGCAGCTCGACAGGGGTTGTATACTCTGAAGCTTTCTTTGGACAA	CASSSTGVVYSEAFF	TRBV5-5	TRBD1-1*01	TRBJ1-1	13	14	22	31	NA	1	9	AACGCCTTGTTGCTGGGGGACTCGGCCCTGTATCTCTGTGCCAGCAGCTCGACAGGGGTTGTATACTCTGAAGCTTTCTTTGGACAA
HIP00169	HC	1	0.000184502	TGTGCCAGCAGCTTACCAGGGTCCTCCGGAAACACCATATATTTTGGAGAG	CASSLPGSSGNTIYF	TRBV5-6	TRBD1-1*01	TRBJ1-3	14	16	21	27	NA	2	6	AACGCCTTGTTGCTGGGGGACTCGGCCCTCTATCTCTGTGCCAGCAGCTTACCAGGGTCCTCCGGAAACACCATATATTTTGGAGAG
HIP00169	HC	1	0.000184502	TGTGCCAGCAGCACAACAGGGACAGGGGTCGCCGAGCAGTACTTCGGGCCG	CASSTTGTGVAEQYF	TRBV5-4	TRBD1-1*01	TRBJ2-7	12	18	28	32	NA	6	4	AACGCCTTGGAGCTGGACGACTCGGCCCTGTATCTCTGTGCCAGCAGCACAACAGGGACAGGGGTCGCCGAGCAGTACTTCGGGCCG
HIP00169	HC	1	0.000184502	TGTGCCAGCAGCTCTCGAGGACAGGGCTTTCCCTACAATGAGCAGTTCTTCGGGCCA	CASSSRGQGFPYNEQFF	TRBV5-6	TRBD1-1*01	TRBJ2-1	13	18	26	31	NA	5	5	TTGTTGCTGGGGGACTCGGCCCTCTATCTCTGTGCCAGCAGCTCTCGAGGACAGGGCTTTCCCTACAATGAGCAGTTCTTCGGGCCA
HIP00169	HC	1	0.000184502	TGTGCCAGCAGTCTAGCGGGGGACACCGGGGAGCTGTTTTTTGGAGAA	CASSLAGDTGELFF	TRBV6-1	TRBD2-1*01	TRBJ2-2	NA	12	NA	22	NA	0	0	TTGGAGTCGGCTGCTCCCTCCCAAACATCTGTGTACTTCTGTGCCAGCAGTCTAGCGGGGGACACCGGGGAGCTGTTTTTTGGAGAA
HIP00169	HC	1	0.000184502	TGTGCCAGCAGAGAATGGACCAGCACAGATACGCAGTATTTTGGCCCA	CASREWTSTDTQYF	TRBV6-1	NA	TRBJ2-3	11	16	20	21	NA	5	1	TTGGAGTCGGCTGCTCCCTCCCAAACATCTGTGTACTTCTGTGCCAGCAGAGAATGGACCAGCACAGATACGCAGTATTTTGGCCCA
HIP00169	HC	1	0.000184502	TGTGCCAGCAGAAACGGTCCGATATCCTACGAGCAGTACTTCGGGCCG	CASRNGPISYEQYF	TRBV6-1	TRBD2-1	TRBJ2-7	11	14	17	24	NA	3	7	TTGGAGTCGGCTGCTCCCTCCCAAACATCTGTGTACTTCTGTGCCAGCAGAAACGGTCCGATATCCTACGAGCAGTACTTCGGGCCG
HIP00169	HC	1	0.000184502	TGTGCCAGCAGCTTGGTTCGTTCTGCAGGGCGAACCGGATCACCCCTCCACTTTGGGAAC	CASSLVRSAGRTGSPLHF	TRBV5-6	TRBD1-1*01	TRBJ1-6	16	25	30	39	NA	9	9	TTGCTGGGGGACTCGGCCCTCTATCTCTGTGCCAGCAGCTTGGTTCGTTCTGCAGGGCGAACCGGATCACCCCTCCACTTTGGGAAC
HIP00169	HC	1	0.000184502	TGTGCCAGCAGTGAAACATTCGAGGGAGCCCTCGCTGAAGCTTTCTTTGGACAA	CASSETFEGALAEAFF	TRBV6-4	TRBD2-1*02	TRBJ1-1	14	23	28	34	NA	9	6	TCTGCTGTACCCTCTCAGACATCTGTGTACTTCTGTGCCAGCAGTGAAACATTCGAGGGAGCCCTCGCTGAAGCTTTCTTTGGACAA
HIP00169	HC	1	0.000184502	TGTGCCACCAGTGATAGGACAGGGGGCGCGATTAATGAGCAGTTCTTCGGGCCA	CATSDRTGGAINEQFF	TRBV24-1	TRBD1-1*01	TRBJ2-1	15	16	27	33	NA	1	6	TCTGCCATCCCCAACCAGACAGCTCTTTACTTCTGTGCCACCAGTGATAGGACAGGGGGCGCGATTAATGAGCAGTTCTTCGGGCCA
HIP00169	HC	1	0.000184502	TGTGCCAGCAGTTCCGCGCTAGCGGGGGTTCAAGAGACCCAGTACTTCGGGCCA	CASSSALAGVQETQYF	TRBV6-5	TRBD2-1*01	TRBJ2-5	13	18	28	30	NA	5	2	TCGGCTGCTCCCTCCCAGACATCTGTGTACTTCTGTGCCAGCAGTTCCGCGCTAGCGGGGGTTCAAGAGACCCAGTACTTCGGGCCA
HIP00169	HC	1	0.000184502	TGTGCCAGCAGTTACTCGGGTGGGGGGACTAGAGATACGCAGTATTTTGGCCCA	CASSYSGGGTRDTQYF	TRBV6-5	TRBD2-1	TRBJ2-3	17	24	NA	32	NA	7	0	TCGGCTGCTCCCTCCCAGACATCTGTGTACTTCTGTGCCAGCAGTTACTCGGGTGGGGGGACTAGAGATACGCAGTATTTTGGCCCA
HIP00169	HC	1	0.000184502	TGTGCCAGCAGTAAAGGGACAGGGACGAACACCGGGGAGCTGTTTTTTGGAGAA	CASSKGTGTNTGELFF	TRBV6-1	TRBD1-1*01	TRBJ2-2	NA	16	24	25	NA	0	1	TCGGCTGCTCCCTCCCAGACATCTGTGTACTTCTGTGCCAGCAGTAAAGGGACAGGGACGAACACCGGGGAGCTGTTTTTTGGAGAA
HIP00169	HC	1	0.000184502	TGTGCCAGCAGTTACTCCTCAGGGGCTAGTAATTCACCCCTCCACTTTGGGAAC	CASSYSSGASNSPLHF	TRBV6-1	TRBD1-1*01	TRBJ1-6	17	19	25	29	NA	2	4	TCGGCTGCTCCCTCCCAAACATCTGTGTACTTCTGTGCCAGCAGTTACTCCTCAGGGGCTAGTAATTCACCCCTCCACTTTGGGAAC
HIP00169	HC	1	0.000184502	TGTGCCACCAGTGCTGGAAACACCATATATTTTGGAGAG	CATSAGNTIYF	TRBV24-1	NA	TRBJ1-3	NA	NA	NA	13	NA	0	0	TCCCTGTCCCTAGAGTCTGCCATCCCCAACCAGACAGCTCTTTACTTCTGTGCCACCAGTGCTGGAAACACCATATATTTTGGAGAG
HIP00169	HC	1	0.000184502	TGTGCCACCAGTGATTTGGTTTCCGGGGAGCTGTTTTTTGGAGAA	CATSDLVSGELFF	TRBV24-1	NA	TRBJ2-2	NA	NA	18	22	NA	0	4	TCCCTAGAGTCTGCCATCCCCAACCAGACAGCTCTTTACTTCTGTGCCACCAGTGATTTGGTTTCCGGGGAGCTGTTTTTTGGAGAA
HIP00169	HC	1	0.000184502	TGTGCCAGCATGGACAGGAAAGTGCCGACTAACACTGAAGCTTTCTTTGGACAA	CASMDRKVPTNTEAFF	TRBV2-1	TRBD1-1*01	TRBJ1-1	10	11	18	30	NA	1	12	TCCACAAAGCTGGAGGACTCAGCCATGTACTTCTGTGCCAGCATGGACAGGAAAGTGCCGACTAACACTGAAGCTTTCTTTGGACAA
HIP00169	HC	1	0.000184502	TGTGCCAGTAGCGGAGGGGACAGGGGATCGGGCTACACCTTCGGTTCG	CASSGGDRGSGYTF	TRBV19-1	TRBD1-1*01	TRBJ1-2	11	16	26	30	NA	5	4	GTGACATCGGCCCAAAAGAACCCGACAGCTTTCTATCTCTGTGCCAGTAGCGGAGGGGACAGGGGATCGGGCTACACCTTCGGTTCG
HIP00169	HC	1	0.000184502	TGTGCCAGCAGCTTTAGCCGCCGGAACACTGAAGCTTTCTTTGGACAA	CASSFSRRNTEAFF	TRBV5-6	TRBD2-1	TRBJ1-1	NA	14	18	23	NA	0	5	GTGAACGCCTTGTTGCTGGGGGACTCGGCCCTCTATCTCTGTGCCAGCAGCTTTAGCCGCCGGAACACTGAAGCTTTCTTTGGACAA
HIP00169	HC	1	0.000184502	TGTGCCAGCAGTCCGGACGTGGGCGGGGAGCTGTTTTTTGGAGAA	CASSPDVGGELFF	TRBV6-1	NA	TRBJ2-2	12	14	18	23	NA	2	5	GGGTTGGAGTCGGCTGCTCCCTCCCAAACATCTGTGTACTTCTGTGCCAGCAGTCCGGACGTGGGCGGGGAGCTGTTTTTTGGAGAA
HIP00169	HC	1	0.000184502	TGTGCCAGCAGCGACAGGGGCGGAGAGACCCAGTACTTCGGGCCA	CASSDRGGETQYF	TRBV6-1	TRBD1-1*01	TRBJ2-5	11	12	20	23	NA	1	3	GGGTTGGAGTCGGCTGCTCCCTCCCAAACATCTGTGTACTTCTGTGCCAGCAGCGACAGGGGCGGAGAGACCCAGTACTTCGGGCCA
HIP00169	HC	1	0.000184502	TGTGCCAGCAGTTACCTACCCACCGGGACAGGGGTCTACGAGCAGTACTTCGGGCCG	CASSYLPTGTGVYEQYF	TRBV6-1	TRBD1-1*01	TRBJ2-7	15	24	34	35	NA	9	1	GCTGCTCCCTCCCAGACATCTGTGTACTTCTGTGCCAGCAGTTACCTACCCACCGGGACAGGGGTCTACGAGCAGTACTTCGGGCCG
HIP00169	HC	1	0.000184502	TGTGCCAGCAGTCGAAAGGGACACGGGAACTATAATTCACCCCTCCACTTTGGGAAC	CASSRKGHGNYNSPLHF	TRBV6-1	TRBD1-1*01	TRBJ1-6	12	17	23	29	NA	5	6	GCTGCTCCCTCCCAGACATCTGTGTACTTCTGTGCCAGCAGTCGAAAGGGACACGGGAACTATAATTCACCCCTCCACTTTGGGAAC
HIP00169	HC	1	0.000184502	TGTGCCAGCAGTAAAACCCAGGGGTCTACCTCGAACACTGAAGCTTTCTTTGGACAA	CASSKTQGSTSNTEAFF	TRBV6-1	TRBD1-1*01	TRBJ1-1	12	18	24	32	NA	6	8	GCTGCTCCCTCCCAGACATCTGTGTACTTCTGTGCCAGCAGTAAAACCCAGGGGTCTACCTCGAACACTGAAGCTTTCTTTGGACAA
HIP00169	HC	1	0.000184502	TGTGCCAGCAGGCCTTTTAGTAAAGGGGGGATTGAGCAGCCCCAGCATTTTGGTGAT	CASRPFSKGGIEQPQHF	TRBV6-1	NA	TRBJ1-5	11	23	29	36	NA	12	7	GCTGCTCCCTCCCAGACATCTGTGTACTTCTGTGCCAGCAGGCCTTTTAGTAAAGGGGGGATTGAGCAGCCCCAGCATTTTGGTGAT
HIP00169	HC	1	0.000184502	TGTGCCAGCAGTTACTCGTATACGGGGGGGCACACAGATACGCAGTATTTTGGCCCA	CASSYSYTGGHTDTQYF	TRBV6-1	TRBD2-1*01	TRBJ2-3	17	22	30	32	NA	5	2	GCTGCTCCCTCCCAAACATCTGTGTACTTCTGTGCCAGCAGTTACTCGTATACGGGGGGGCACACAGATACGCAGTATTTTGGCCCA
HIP00169	HC	1	0.000184502	TGTGCCAGCAATCCTTACTCCCTCGGGACAGGGGGCTCTAAGCAGTTCTTCGGGCCA	CASNPYSLGTGGSKQFF	TRBV6-1	TRBD1-1*01	TRBJ2-1	10	24	36	40	NA	14	4	GCTGCTCCCTCCCAAACATCTGTGTACTTCTGTGCCAGCAATCCTTACTCCCTCGGGACAGGGGGCTCTAAGCAGTTCTTCGGGCCA
HIP00169	HC	1	0.000184502	TGTGCCAGCAGCCTGGGGCTGTTTCTCGACACCGGGGAGCTGTTTTTTGGAGAA	CASSLGLFLDTGELFF	TRBV5-6	TRBD1-1*01	TRBJ2-2	NA	16	19	28	NA	0	9	GCCTTGTTGCTGGGGGACTCGGCCCTCTATCTCTGTGCCAGCAGCCTGGGGCTGTTTCTCGACACCGGGGAGCTGTTTTTTGGAGAA
HIP00169	HC	1	0.000184502	TGTGCCAGCAGCTTGGTGAGGGGGCGTTGGGATGAAAAACTGTTTTTTGGCAGT	CASSLVRGRWDEKLFF	TRBV5-4	TRBD1-1*01	TRBJ1-4	16	18	25	31	NA	2	6	GCCTTGGAGCTGGACGACTCGGCCCTGTATCTCTGTGCCAGCAGCTTGGTGAGGGGGCGTTGGGATGAAAAACTGTTTTTTGGCAGT
HIP00169	HC	1	0.000184502	TGTGCCAGCAGTTTCGCGGACAGGGGGCGGCGAAACACTGAAGCTTTCTTTGGACAA	CASSFADRGRRNTEAFF	TRBV28-1	TRBD1-1*01	TRBJ1-1	14	17	28	33	NA	3	5	GCCAGCACCAACCAGACATCTATGTACCTCTGTGCCAGCAGTTTCGCGGACAGGGGGCGGCGAAACACTGAAGCTTTCTTTGGACAA
HIP00169	HC	1	0.000184502	TGTGCCACCAGTGATCCGCGGACGGATAATCAGCCCCAGCATTTTGGTGAT	CATSDPRTDNQPQHF	TRBV24-1	NA	TRBJ1-5	15	19	23	27	NA	4	4	GAGTCTGCCATCCCCAACCAGACAGCTCTTTACTTCTGTGCCACCAGTGATCCGCGGACGGATAATCAGCCCCAGCATTTTGGTGAT
HIP00169	HC	1	0.000184502	TGTGCCACCAGTGATACAGGGCCACACAATCAGCCCCAGCATTTTGGTGAT	CATSDTGPHNQPQHF	TRBV24-1	TRBD1-1*01	TRBJ1-5	NA	15	21	26	NA	0	5	GAGTCTGCCATCCCCAACCAGACAGCTCTTTACTTCTGTGCCACCAGTGATACAGGGCCACACAATCAGCCCCAGCATTTTGGTGAT
HIP00169	HC	1	0.000184502	TGTGCCACCAGTGACCCGGGGACAGGGAACTACGAGCAGTACTTCGGGCCG	CATSDPGTGNYEQYF	TRBV24-1	TRBD1-1*01	TRBJ2-7	14	18	27	29	NA	4	2	GAGTCTGCCATCCCCAACCAGACAGCTCTTTACTTCTGTGCCACCAGTGACCCGGGGACAGGGAACTACGAGCAGTACTTCGGGCCG
HIP00169	HC	1	0.000184502	TGTGCCAGCAGTGAAGGTCAGGCAGTTAATTCACCCCTCCACTTTGGGAAC	CASSEGQAVNSPLHF	TRBV6-1	TRBD1-1*01	TRBJ1-6	16	18	22	26	NA	2	4	GAGTCGGCTGCTCCCTCCCAGACATCTGTGTACTTCTGTGCCAGCAGTGAAGGTCAGGCAGTTAATTCACCCCTCCACTTTGGGAAC
HIP00169	HC	1	0.000184502	TGTGCCAGCAGTGAAGAGGGACAGCCAAATTCACCCCTCCACTTTGGGAAC	CASSEEGQPNSPLHF	TRBV6-1	TRBD1-1*01	TRBJ1-6	16	17	24	27	NA	1	3	GAGTCGGCTGCTCCCTCCCAGACATCTGTGTACTTCTGTGCCAGCAGTGAAGAGGGACAGCCAAATTCACCCCTCCACTTTGGGAAC
HIP00169	HC	1	0.000184502	TGTGCCAGCAGTGAAGAACAGGGAATTTCTTTTGGGCAGTACGTCGGGCCG	CASSEEQGISFGQYV	TRBV6-1	TRBD1-1*01	TRBJ2-7	16	17	23	43	NA	1	20	GAGTCGGCTGCTCCCTCCCAGACATCTGTGTACTTCTGTGCCAGCAGTGAAGAACAGGGAATTTCTTTTGGGCAGTACGTCGGGCCG
HIP00169	HC	1	0.000184502	TGTGCCAGCAGCCAGGAAGAGGTTTCGGCTTCGCCCCTCCACTTTGGGAAC	CASSQEEVSASPLHF	TRBV6-1	NA	TRBJ1-6	11	12	16	33	NA	1	17	GAGTCGGCTGCTCCCTCCCAGACATCTGTGTACTTCTGTGCCAGCAGCCAGGAAGAGGTTTCGGCTTCGCCCCTCCACTTTGGGAAC
HIP00169	HC	1	0.000184502	TGTGCCAGCAGTTACTTGATAAGGGGCCGCGCTGAAGCTTTCTTTGGACAA	CASSYLIRGRAEAFF	TRBV6-1	TRBD1-1*01	TRBJ1-1	16	21	26	31	NA	5	5	GAGTCGGCTGCTCCCTCCCAAACATCTGTGTACTTCTGTGCCAGCAGTTACTTGATAAGGGGCCGCGCTGAAGCTTTCTTTGGACAA
HIP00169	HC	1	0.000184502	TGTGCCAGCAGTTACTCTGGGACAGGTAGTCAGCCCCAGCATTTTGGTGAT	CASSYSGTGSQPQHF	TRBV6-1	TRBD1-1*01	TRBJ1-5	17	18	26	29	NA	1	3	GAGTCGGCTGCTCCCTCCCAAACATCTGTGTACTTCTGTGCCAGCAGTTACTCTGGGACAGGTAGTCAGCCCCAGCATTTTGGTGAT
HIP00169	HC	1	0.000184502	TGTGCCAGCAGTTACTCAGGGTTTGCGGGCTACGAGCAGTACTTCGGGCCG	CASSYSGFAGYEQYF	TRBV6-1	TRBD2-1	TRBJ2-7	17	24	NA	29	NA	7	0	GAGTCGGCTGCTCCCTCCCAAACATCTGTGTACTTCTGTGCCAGCAGTTACTCAGGGTTTGCGGGCTACGAGCAGTACTTCGGGCCG
HIP00169	HC	1	0.000184502	TGTGCCAGCAGGATGGACAGGGCCGCTAATCAGCCCCAGCATTTTGGTGAT	CASRMDRAANQPQHF	TRBV6-1	TRBD1-1*01	TRBJ1-5	11	14	22	27	NA	3	5	GAGTCGGCTGCTCCCTCCCAAACATCTGTGTACTTCTGTGCCAGCAGGATGGACAGGGCCGCTAATCAGCCCCAGCATTTTGGTGAT
HIP00169	HC	1	0.000184502	TGTGCCATCAGTGTCTCGAGACAGAGCACAGATACGCAGTATTTTGGCCCA	CAISVSRQSTDTQYF	TRBV10-3	TRBD1-1*01	TRBJ2-3	13	19	NA	24	NA	6	0	GAGTCCGCTACCAGCTCCCAGACATCTGTGTACTTCTGTGCCATCAGTGTCTCGAGACAGAGCACAGATACGCAGTATTTTGGCCCA
HIP00169	HC	1	0.000184502	TGTGCCATCAGTGAGCGGTCGGCGGGGAACACTGAAGCTTTCTTTGGACAA	CAISERSAGNTEAFF	TRBV10-3	TRBD2-1	TRBJ1-1	15	21	NA	26	NA	6	0	GAGTCCGCTACCAGCTCCCAGACATCTGTGTACTTCTGTGCCATCAGTGAGCGGTCGGCGGGGAACACTGAAGCTTTCTTTGGACAA
HIP00169	HC	1	0.000184502	TGTGCCAGCAGGCAAATGGGACGGCTTAATGAAAAACTGTTTTTTGGCAGT	CASRQMGRLNEKLFF	TRBV28-1	NA	TRBJ1-4	11	17	22	26	NA	6	4	GAGTCCGCCAGCACCAACCAGACATCTATGTACCTCTGTGCCAGCAGGCAAATGGGACGGCTTAATGAAAAACTGTTTTTTGGCAGT
HIP00169	HC	1	0.000184502	TGTGCCAGCAGCCAAGGGGAATCTGAAGCTTTCTTTGGACAA	CASSQGESEAFF	TRBV3-1	NA	TRBJ1-1	NA	16	20	22	NA	0	2	CTTCACATCAATTCCCTGGAGCTTGGTGACTCTGCTGTGTATTTCTGTGCCAGCAGCCAAGGGGAATCTGAAGCTTTCTTTGGACAA
HIP00169	HC	1	0.000184502	TGTGCCAGCAGTTACTTGGGACAGATGGGCACTGAAGCTTTCTTTGGACAA	CASSYLGQMGTEAFF	TRBV6-5	TRBD1-1*01	TRBJ1-1	16	17	24	29	NA	1	5	CTGTCGGCTGCTCCCTCCCAGACATCTGTGTACTTCTGTGCCAGCAGTTACTTGGGACAGATGGGCACTGAAGCTTTCTTTGGACAA
HIP00169	HC	1	0.000184502	TGTGCCAGCAGTAGGGGAGAGGGCTCTACCTATGGCTACACCTTCGGTTCG	CASSRGEGSTYGYTF	TRBV6-5	NA	TRBJ1-2	NA	12	17	29	NA	0	12	CTGTCGGCTGCTCCCTCCCAGACATCTGTGTACTTCTGTGCCAGCAGTAGGGGAGAGGGCTCTACCTATGGCTACACCTTCGGTTCG
HIP00169	HC	1	0.000184502	TGTGCCAGCAGTGAAACCGGAATAGTAGGAGAAGCTTTCTTTGGACAA	CASSETGIVGEAFF	TRBV25-1	NA	TRBJ1-1	15	18	21	30	NA	3	9	CTGGAGTCTGCCAGGCCCTCACATACCTCTCAGTACCTCTGTGCCAGCAGTGAAACCGGAATAGTAGGAGAAGCTTTCTTTGGACAA
HIP00169	HC	1	0.000184502	TGTGCCAGCACCCAGGACAGGAATAACTATGGCTACACCTTCGGTTCG	CASTQDRNNYGYTF	TRBV6-1	TRBD1-1*01	TRBJ1-2	10	14	21	23	NA	4	2	CTGGAGTCGGCTGCTCCCTCCCAGACATCTGTGTACTTCTGTGCCAGCACCCAGGACAGGAATAACTATGGCTACACCTTCGGTTCG
HIP00169	HC	1	0.000184502	TGTGCCAGCAGTTTATCTAATCAGGATTCACCCCTCCACTTTGGGAAC	CASSLSNQDSPLHF	TRBV27-1	TRBD1-1*01	TRBJ1-6	17	21	NA	25	NA	4	0	CTGGAGTCGCCCAGCCCCAACCAGACCTCTCTGTACTTCTGTGCCAGCAGTTTATCTAATCAGGATTCACCCCTCCACTTTGGGAAC
HIP00169	HC	1	0.000184502	TGTGCCATCAGCAGTGGACTCGAGACCGGGGAGCTGTTTTTTGGAGAA	CAISSGLETGELFF	TRBV10-3	TRBD2-1	TRBJ2-2	11	15	20	24	NA	4	4	CTGGAGTCCGCTACCAGCTCCCAGACATCTGTGTACTTCTGTGCCATCAGCAGTGGACTCGAGACCGGGGAGCTGTTTTTTGGAGAA
HIP00169	HC	1	0.000184502	TGTGCCAGCAGTTCCGTACTAGCGTCCAATGAGCAGTTCTTCGGGCCA	CASSSVLASNEQFF	TRBV28-1	TRBD2-1	TRBJ2-1	13	17	24	26	NA	4	2	CTGGAGTCCGCCAGCACCAACCAGACATCTATGTACCTCTGTGCCAGCAGTTCCGTACTAGCGTCCAATGAGCAGTTCTTCGGGCCA
HIP00169	HC	1	0.000184502	TGCGCCAGCAGTGATAGTGCCAGAACTCAGCCCCAGCATTTTGGTGAT	CASSDSARTQPQHF	TRBV10-2	NA	TRBJ1-5	14	20	23	26	NA	6	3	CTGGAGTCAGCTACCCGCTCCCAGACATCTGTGTATTTCTGCGCCAGCAGTGATAGTGCCAGAACTCAGCCCCAGCATTTTGGTGAT
HIP00169	HC	1	0.000184502	TGTGCCAGCAGGTTGGACAGTTCGGCCGGGGAGCTGTTTTTTGGAGAA	CASRLDSSAGELFF	TRBV6-5	TRBD1-1*01	TRBJ2-2	11	14	20	25	NA	3	5	CTGCTGTCGGCTGCTCCCTCCCAGACATCTGTGTACTTCTGTGCCAGCAGGTTGGACAGTTCGGCCGGGGAGCTGTTTTTTGGAGAA
HIP00169	HC	1	0.000184502	TGTGCCAGCAGCTTAGCGGGGGGTACAGATACGCAGTATTTTGGCCCA	CASSLAGGTDTQYF	TRBV6-5	TRBD2-1*01	TRBJ2-3	11	13	23	24	NA	2	1	CTGCTGTCGGCTGCTCCCTCCCAGACATCTGTGTACTTCTGTGCCAGCAGCTTAGCGGGGGGTACAGATACGCAGTATTTTGGCCCA
HIP00169	HC	1	0.000184502	TGTGCCTGGGGGTACGGCAATTCACCCCTCCACTTTGGGAAC	CAWGYGNSPLHF	TRBV30-1	NA	TRBJ1-6	NA	9	12	18	NA	0	6	CTGAGTTCTAAGAAGCTCCTTCTCAGTGACTCTGGCTTCTATCTCTGTGCCTGGGGGTACGGCAATTCACCCCTCCACTTTGGGAAC
HIP00169	HC	1	0.000184502	TGTGCCAGCAGGCAGGGTATTTCACCCCTCCACTTTGGGAAC	CASRQGISPLHF	TRBV12-1	TRBD1-1*01	TRBJ1-6	11	12	17	20	NA	1	3	CTGAAGATCCAGCCCTCAGAACCCAGGGACTCAGCTGTGTACTTCTGTGCCAGCAGGCAGGGTATTTCACCCCTCCACTTTGGGAAC
HIP00169	HC	1	0.000184502	TGCGCCAGCAGCCAAGTTCGGGCGAACACTGAAGCTTTCTTTGGACAA	CASSQVRANTEAFF	TRBV4-3	NA	TRBJ1-1	16	19	NA	23	NA	3	0	CTACACACCCTGCAGCCAGAAGACTCGGCCCTGTATCTCTGCGCCAGCAGCCAAGTTCGGGCGAACACTGAAGCTTTCTTTGGACAA
HIP00169	HC	1	0.000184502	TGTGCCAGCAGTTGGTCGGCAGGGGAGAACACTGAAGCTTTCTTTGGACAA	CASSWSAGENTEAFF	TRBV2-1	TRBD1-1*01	TRBJ1-1	12	19	25	26	NA	7	1	CGGTCCACAAAGCTGGAGGACTCAGCCATGTACTTCTGTGCCAGCAGTTGGTCGGCAGGGGAGAACACTGAAGCTTTCTTTGGACAA
HIP00169	HC	1	0.000184502	TGTGCCAGCAGTTTAGGCGAGACAGGGACTAGACAGCCCCAGCATTTTGGTGAT	CASSLGETGTRQPQHF	TRBV12-1	TRBD2-1	TRBJ1-5	16	24	32	33	NA	8	1	CCCTCAGAACCCAGGGACTCAGCTGTGTACTTCTGTGCCAGCAGTTTAGGCGAGACAGGGACTAGACAGCCCCAGCATTTTGGTGAT
HIP00169	HC	1	0.000184502	TGTGCCAGCAGTTTAGCGATAGGAAGAGTGAATCAGCCCCAGCATTTTGGTGAT	CASSLAIGRVNQPQHF	TRBV12-1	NA	TRBJ1-5	17	21	24	30	NA	4	6	CCCTCAGAACCCAGGGACTCAGCTGTGTACTTCTGTGCCAGCAGTTTAGCGATAGGAAGAGTGAATCAGCCCCAGCATTTTGGTGAT
HIP00169	HC	1	0.000184502	TGTGCCAGCAGTTCCCGGGGGCAAGGAAGCAATCAGCCCCAGCATTTTGGTGAT	CASSSRGQGSNQPQHF	TRBV12-1	NA	TRBJ1-5	13	16	22	27	NA	3	5	CCCTCAGAACCCAGGGACTCAGCTGTGTACTTCTGTGCCAGCAGTTCCCGGGGGCAAGGAAGCAATCAGCCCCAGCATTTTGGTGAT
HIP00169	HC	1	0.000184502	TGTGCCAGCAGCTTGGACACAGGGGGGACTAACACTGAAGCTTTCTTTGGACAA	CASSLDTGGTNTEAFF	TRBV12-1	TRBD1-1*01	TRBJ1-1	14	18	26	30	NA	4	4	CCCATGGAACCCAGGGACTTGGGCCTATATTTCTGTGCCAGCAGCTTGGACACAGGGGGGACTAACACTGAAGCTTTCTTTGGACAA
HIP00169	HC	1	0.000184502	TGCAGTGCTAATAGCCGGGACAGGGGGTTTCTGGAAGCAGATACGCAGTATTTTGGCCCA	CSANSRDRGFLEADTQYF	TRBV20-1	TRBD1-1*01	TRBJ2-3	10	16	27	37	NA	6	10	CATCCTGAAGACAGCAGCTTCTACATCTGCAGTGCTAATAGCCGGGACAGGGGGTTTCTGGAAGCAGATACGCAGTATTTTGGCCCA
HIP00169	HC	1	0.000184502	TGTGCCAGCAGCTGGGCAGGGGGCTTGAACACTGAAGCTTTCTTTGGACAA	CASSWAGGLNTEAFF	TRBV7-9	TRBD1-1*01	TRBJ1-1	13	16	24	25	NA	3	1	CAGCGCACAGAGCAGGGGGACTCGGCCATGTATCTCTGTGCCAGCAGCTGGGCAGGGGGCTTGAACACTGAAGCTTTCTTTGGACAA
HIP00169	HC	1	0.000184502	TGTGCCAGCAGCTCAAGTAGCGGGGGGGCAGATACGCAGTATTTTGGCCCA	CASSSSSGGADTQYF	TRBV7-9	TRBD2-1*01	TRBJ2-3	13	17	NA	28	NA	4	0	CAGCGCACAGAGCAGGGGGACTCGGCCATGTATCTCTGTGCCAGCAGCTCAAGTAGCGGGGGGGCAGATACGCAGTATTTTGGCCCA
HIP00169	HC	1	0.000184502	TGTGCCAGCAGCTTAGGCGCGACAGGGAACACTGAAGCTTTCTTTGGACAA	CASSLGATGNTEAFF	TRBV11-3	TRBD1-1*01	TRBJ1-1	16	20	NA	26	NA	4	0	CAGCCTGCAGAGCTTGGGGACTCGGCCGTGTATCTCTGTGCCAGCAGCTTAGGCGCGACAGGGAACACTGAAGCTTTCTTTGGACAA
HIP00169	HC	1	0.000184502	TGCGCCAGCAGCCAAGTGGCAGATCGTTTCGCTGAAGCTTTCTTTGGACAA	CASSQVADRFAEAFF	TRBV4-3	TRBD1-1*01	TRBJ1-1	16	19	22	31	NA	3	9	CACACCCTGCAGCCAGAAGACTCGGCCCTGTATCTCTGCGCCAGCAGCCAAGTGGCAGATCGTTTCGCTGAAGCTTTCTTTGGACAA
HIP00169	HC	1	0.000184502	TGTGCCAGCAGTTTACCCCCCCCGACTGAAGCTTTCTTTGGACAA	CASSLPPPTEAFF	TRBV28-1	TRBD2-1	TRBJ1-1	15	22	NA	24	NA	7	0	ATTCTGGAGTCCGCCAGCACCAACCAGACATCTATGTACCTCTGTGCCAGCAGTTTACCCCCCCCGACTGAAGCTTTCTTTGGACAA
HIP00169	HC	1	0.000184502	TGTGCCTGGAGTGTACAGTCTGAAGCTTTCTTTGGACAA	CAWSVQSEAFF	TRBV30-1	TRBD1-1*01	TRBJ1-1	NA	14	18	19	NA	0	1	ATCCTGAGTTCTAAGAAGCTCCTTCTCAGTGACTCTGGCTTCTATCTCTGTGCCTGGAGTGTACAGTCTGAAGCTTTCTTTGGACAA
HIP00169	HC	1	0.000184502	TGTGCCACCAGTGATCGACAGGGGCCTCTCTTTAGCAATCAGCCCCAGCATTTTGGTGAT	CATSDRQGPLFSNQPQHF	TRBV24-1	TRBD1-1*01	TRBJ1-5	15	16	24	32	NA	1	8	ATCCCCAACCAGACAGCTCTTTACTTCTGTGCCACCAGTGATCGACAGGGGCCTCTCTTTAGCAATCAGCCCCAGCATTTTGGTGAT
HIP00169	HC	1	0.000184502	TGTGCCAGCAGCTCAGTCCCGGGACAGGGTTCGGCTTTCTTTGGACAA	CASSSVPGQGSAFF	TRBV7-2	TRBD1-1*01	TRBJ1-1	13	20	29	33	NA	7	4	ATCCAGCGCACACAGCAGGAGGACTCGGCCGTGTATCTCTGTGCCAGCAGCTCAGTCCCGGGACAGGGTTCGGCTTTCTTTGGACAA
HIP00169	HC	1	0.000184502	TGTGCCAGCAGGGACGACAGTAATCAGCCCCAGCATTTTGGTGAT	CASRDDSNQPQHF	TRBV6-1	TRBD1-1*01	TRBJ1-5	11	15	20	21	NA	4	1	AGGCTGGAGTCGGCTGCTCCCTCCCAGACATCTGTGTACTTCTGTGCCAGCAGGGACGACAGTAATCAGCCCCAGCATTTTGGTGAT
HIP00169	HC	1	0.000184502	TGTGCCAGCAGGACCCCGGGGGGGCATACGCAGTATTTTGGCCCA	CASRTPGGHTQYF	TRBV6-5	TRBD2-1*01	TRBJ2-3	11	16	24	25	NA	5	1	AGGCTGCTGTCGGCTGCTCCCTCCCAGACATCTGTGTACTTCTGTGCCAGCAGGACCCCGGGGGGGCATACGCAGTATTTTGGCCCA
HIP00169	HC	1	0.000184502	TGCGCCAGCAGCCCGGGACCACGTGTCTACAATGAGCAGTTCTTCGGGCCA	CASSPGPRVYNEQFF	TRBV5-1	NA	TRBJ2-1	12	14	19	26	NA	2	7	AGCACCTTGGAGCTGGGGGACTCGGCCCTTTATCTTTGCGCCAGCAGCCCGGGACCACGTGTCTACAATGAGCAGTTCTTCGGGCCA
HIP00169	HC	1	0.000184502	TGTGCCATCCAAGGGGTGTCTGGAAACACCATATATTTTGGAGAG	CAIQGVSGNTIYF	TRBV10-3	TRBD1-1*01	TRBJ1-3	9	11	16	18	NA	2	2	ACTCTGGAGTCCGCTACCAGCTCCCAGACATCTGTGTACTTCTGTGCCATCCAAGGGGTGTCTGGAAACACCATATATTTTGGAGAG
HIP00169	HC	1	0.000184502	TGCGCCAGCCGGGCGAGCATGAACACTGAAGCTTTCTTTGGACAA	CASRASMNTEAFF	TRBV10-2	NA	TRBJ1-1	9	10	14	19	NA	1	5	ACTCTGGAGTCAGCTACCCGCTCCCAGACATCTGTGTATTTCTGCGCCAGCCGGGCGAGCATGAACACTGAAGCTTTCTTTGGACAA
HIP00169	HC	1	0.000184502	TGCGCCAGCAGCCAAGACGGGCAGTACCCCACAGATACGCAGTATTTTGGCCCA	CASSQDGQYPTDTQYF	TRBV4-3	NA	TRBJ2-3	17	18	22	29	NA	1	7	ACCCTGCAGCCAGAAGACTCGGCCCTGTATCTCTGCGCCAGCAGCCAAGACGGGCAGTACCCCACAGATACGCAGTATTTTGGCCCA
HIP00169	HC	1	0.000184502	TGTGCCATCAGTGTCCGAGTGGGGGGCTATGAGGAGAACACTGAAGCTTTCTTTGGACAA	CAISVRVGGYEENTEAFF	TRBV10-3	NA	TRBJ1-1	13	21	27	35	NA	8	8	ACCAGCTCCCAGACATCTGTGTACTTCTGTGCCATCAGTGTCCGAGTGGGGGGCTATGAGGAGAACACTGAAGCTTTCTTTGGACAA
HIP00169	HC	1	0.000184502	TGCAGTGCGAGGGATACAGGGGGCAATGAGCAGTTCTTCGGGCCA	CSARDTGGNEQFF	TRBV20-1	TRBD1-1*01	TRBJ2-1	8	15	NA	23	NA	7	0	ACAGTGACCAGTGCCCATCCTGAAGACAGCAGCTTCTACATCTGCAGTGCGAGGGATACAGGGGGCAATGAGCAGTTCTTCGGGCCA
HIP00169	HC	1	0.000184502	TGTGCCGCCAGCAGTGGATTCCCGGGACAGTATAATTCACCCCTCCACTTTGGGAAC	CAASSGFPGQYNSPLHF	TRBV7-2	TRBD1-1*01	TRBJ1-6	6	23	NA	30	NA	17	0	ACACAGCAGGAGGACTCGGCCGTGTATCTCTGTGCCGCCAGCAGTGGATTCCCGGGACAGTATAATTCACCCCTCCACTTTGGGAAC
HIP00169	HC	1	0.000184502	TGCGCCAGCAGCTCCGAGAGCAATCAGCCCCAGCATTTTGGTGAT	CASSSESNQPQHF	TRBV5-1	TRBD2-1*02	TRBJ1-5	13	15	NA	18	NA	2	0	AATGTGAGCACCTTGGAGCTGGGGGACTCGGCCCTTTATCTTTGCGCCAGCAGCTCCGAGAGCAATCAGCCCCAGCATTTTGGTGAT
HIP00169	HC	1	0.000184502	TGTGCCAGCAGCTTTTTAATGAACACTGAAGCTTTCTTTGGACAA	CASSFLMNTEAFF	TRBV14-1	TRBD2-1	TRBJ1-1	12	16	18	19	NA	4	1	AAGGTGCAGCCTGCAGAACTGGAGGATTCTGGAGTTTATTTCTGTGCCAGCAGCTTTTTAATGAACACTGAAGCTTTCTTTGGACAA
HIP00169	HC	1	0.000184502	TGTGCCAGCAGTTTAAAAGGGTCTACTGAAGCTTTCTTTGGACAA	CASSLKGSTEAFF	TRBV12-1	NA	TRBJ1-1	15	17	21	24	NA	2	3	AAGATCCAGCCCTCAGAACCCAGGGACTCAGCTGTGTACTTCTGTGCCAGCAGTTTAAAAGGGTCTACTGAAGCTTTCTTTGGACAA
HIP00169	HC	1	0.000184502	TGTGCCAGCAGTCCTCTAACTGGAAACACCATATATTTTGGAGAG	CASSPLTGNTIYF	TRBV12-1	TRBD2-1	TRBJ1-3	12	15	18	19	NA	3	1	AAGATCCAGCCCTCAGAACCCAGGGACTCAGCTGTGTACTTCTGTGCCAGCAGTCCTCTAACTGGAAACACCATATATTTTGGAGAG
HIP00169	HC	1	0.000184502	TGTGCCAGCAGCTCTACTACCGGGACAGGGTCTAAATCACCCCTCCACTTTGGGAAC	CASSSTTGTGSKSPLHF	TRBV5-5	TRBD1-1*01	TRBJ1-6	13	21	30	36	NA	8	6	TTGTTGCTGGGGGACTCGGCCCTGTATCTCTGTGCCAGCAGCTCTACTACCGGGACAGGGTCTAAATCACCCCTCCACTTTGGGAAC
HIP00169	HC	1	0.000184502	TGTGCCAGCAGTTACTCGTGGGCGGTGAACACCGGGGAGCTGTTTTTTGGAGAA	CASSYSWAVNTGELFF	TRBV6-6	NA	TRBJ2-2	17	19	23	26	NA	2	3	TTGGCTGCTCCCTCCCAGACATCTGTGTACTTCTGTGCCAGCAGTTACTCGTGGGCGGTGAACACCGGGGAGCTGTTTTTTGGAGAA
HIP00169	HC	1	0.000184502	TGTGCCAGCAGTGATCAGGGGGCCGCAGACGAGCAGTACTTCGGGCCG	CASSDQGAADEQYF	TRBV6-1	TRBD1-1*01	TRBJ2-7	12	15	23	28	NA	3	5	TTGGAGTCGGCTGCTCCCTCCCAAACATCTGTGTACTTCTGTGCCAGCAGTGATCAGGGGGCCGCAGACGAGCAGTACTTCGGGCCG
HIP00169	HC	1	0.000184502	TGTGCCAGCAGGAAGACAGGGGCACCTGAAAAACTGTTTTTTGGCAGT	CASRKTGAPEKLFF	TRBV6-1	TRBD1-1*01	TRBJ1-4	11	14	22	26	NA	3	4	TTGGAGTCGGCTGCTCCCTCCCAAACATCTGTGTACTTCTGTGCCAGCAGGAAGACAGGGGCACCTGAAAAACTGTTTTTTGGCAGT
HIP00169	HC	1	0.000184502	TGTGCCAGCAGTTACTCTTCAGGACAGGGGGCGCGGGAGCAGTACTTCGGGCCG	CASSYSSGQGAREQYF	TRBV6-5	TRBD1-1*01	TRBJ2-7	17	21	32	36	NA	4	4	TCGGCTGCTCCCTCCCAGACATCTGTGTACTTCTGTGCCAGCAGTTACTCTTCAGGACAGGGGGCGCGGGAGCAGTACTTCGGGCCG
HIP00169	HC	1	0.000184502	TGTGCCAGCAGCCCCATAAGTCGCCCTAGGAGATACGAGCAGTACTTCGGGCCG	CASSPISRPRRYEQYF	TRBV6-1	TRBD2-1	TRBJ2-7	11	25	29	33	NA	14	4	TCGGCTGCTCCCTCCCAAACATCTGTGTACTTCTGTGCCAGCAGCCCCATAAGTCGCCCTAGGAGATACGAGCAGTACTTCGGGCCG
HIP00169	HC	1	0.000184502	TGTGCCAGCACCCGAACGTTGCCTGCAACTAATGAAAAACTGTTTTTTGGCAGT	CASTRTLPATNEKLFF	TRBV6-1	NA	TRBJ1-4	10	13	15	25	NA	3	10	TCGGCTGCTCCCTCCCAAACATCTGTGTACTTCTGTGCCAGCACCCGAACGTTGCCTGCAACTAATGAAAAACTGTTTTTTGGCAGT
HIP00169	HC	1	0.000184502	TGCGCCAGCAGTGGCCGCTCAGGCGACTCCAACCTCTCTGGGGCCAACGTCCTGACTTTCGGGGCC	CASSGRSGDSNLSGANVLTF	TRBV10-1	NA	TRBJ2-6	13	19	23	35	NA	6	12	TCCCAGACATCTGTATATTTCTGCGCCAGCAGTGGCCGCTCAGGCGACTCCAACCTCTCTGGGGCCAACGTCCTGACTTTCGGGGCC
HIP00169	HC	1	0.000184502	TGCAGCGTTGTAGGACTCGCCCCGAACACTGAAGCTTTCTTTGGACAA	CSVVGLAPNTEAFF	TRBV29-1	TRBD2-1	TRBJ1-1	10	12	17	23	NA	2	6	GTGAGCAACATGAGCCCTGAAGACAGCAGCATATATCTCTGCAGCGTTGTAGGACTCGCCCCGAACACTGAAGCTTTCTTTGGACAA
HIP00169	HC	1	0.000184502	TGTGCCAGCAGTTACTCCCGGGTTCTTGAGCAGTTCTTCGGGCCA	CASSYSRVLEQFF	TRBV6-1	TRBD2-1	TRBJ2-1	17	18	22	26	NA	1	4	GGGTTGGAGTCGGCTGCTCCCTCCCAAACATCTGTGTACTTCTGTGCCAGCAGTTACTCCCGGGTTCTTGAGCAGTTCTTCGGGCCA
HIP00169	HC	1	0.000184502	TGTGCCAGCAGTGCCGACCGGGATCCACCCCTCCACTTTGGGAAC	CASSADRDPPLHF	TRBV6-1	TRBD2-1*02	TRBJ1-6	12	18	23	25	NA	6	2	GGGTTGGAGTCGGCTGCTCCCTCCCAAACATCTGTGTACTTCTGTGCCAGCAGTGCCGACCGGGATCCACCCCTCCACTTTGGGAAC
HIP00169	HC	1	0.000184502	TGTGCCAGCAGTTACTCCCCATCGGGACAGGGGAACACTGAAGCTTTCTTTGGACAA	CASSYSPSGQGNTEAFF	TRBV6-1	TRBD1-1*01	TRBJ1-1	17	23	NA	32	NA	6	0	GCTGCTCCCTCCCAAACATCTGTGTACTTCTGTGCCAGCAGTTACTCCCCATCGGGACAGGGGAACACTGAAGCTTTCTTTGGACAA
HIP00169	HC	1	0.000184502	TGTGCCAGCAGTTACTCTCCCGCGGGCACAGATACGCAGTATTTTGGCCCA	CASSYSPAGTDTQYF	TRBV6-6	TRBD2-1	TRBJ2-3	17	21	NA	25	NA	4	0	GAGTTGGCTGCTCCCTCCCAGACATCTGTGTACTTCTGTGCCAGCAGTTACTCTCCCGCGGGCACAGATACGCAGTATTTTGGCCCA
HIP00169	HC	1	0.000184502	TGTGCCAGCACCCCCCCAGGGACGTCAGGTGGTGAGCAGTTCTTCGGGCCA	CASTPPGTSGGEQFF	TRBV6-1	NA	TRBJ2-1	10	18	23	32	NA	8	9	GAGTCGGCTGCTCCCTCCCAGACATCTGTGTACTTCTGTGCCAGCACCCCCCCAGGGACGTCAGGTGGTGAGCAGTTCTTCGGGCCA
HIP00169	HC	1	0.000184502	TGTGCCAGCAGTTACTCGATCTTGGCCGGAGATACGCAGTATTTTGGCCCA	CASSYSILAGDTQYF	TRBV6-1	NA	TRBJ2-3	17	23	26	29	NA	6	3	GAGTCGGCTGCTCCCTCCCAAACATCTGTGTACTTCTGTGCCAGCAGTTACTCGATCTTGGCCGGAGATACGCAGTATTTTGGCCCA
HIP00169	HC	1	0.000184502	TGTGCCAGCAGTCCCCCGCTGTCAAGCAATCAGCCCCAGCATTTTGGTGAT	CASSPPLSSNQPQHF	TRBV6-1	NA	TRBJ1-5	12	22	NA	24	NA	10	0	GAGTCGGCTGCTCCCTCCCAAACATCTGTGTACTTCTGTGCCAGCAGTCCCCCGCTGTCAAGCAATCAGCCCCAGCATTTTGGTGAT
HIP00169	HC	1	0.000184502	TGTGCCACCGCTGCAAGGGGCTCTGGGGCCAACGTCCTGACTTTCGGGGCC	CATAARGSGANVLTF	TRBV6-5	TRBD1-1*01	TRBJ2-6	7	15	NA	20	NA	8	0	CTGTCGGCTGCTCCCTCCCAGACATCTGTGTACTTCTGTGCCACCGCTGCAAGGGGCTCTGGGGCCAACGTCCTGACTTTCGGGGCC
HIP00169	HC	1	0.000184502	TGTGCCAGCAGTTACGGCAGTTCACCCCTCCACTTTGGGAAC	CASSYGSSPLHF	TRBV6-1	TRBD1-1*01	TRBJ1-6	15	17	NA	20	NA	2	0	CTGGGGTTGGAGTCGGCTGCTCCCTCCCAAACATCTGTGTACTTCTGTGCCAGCAGTTACGGCAGTTCACCCCTCCACTTTGGGAAC
HIP00169	HC	1	0.000184502	TGTGCCAGCAGTTACATTTGGAGCGAGCAGTACTTCGGGCCG	CASSYIWSEQYF	TRBV6-1	TRBD2-1*02	TRBJ2-7	15	19	NA	23	NA	4	0	CTGGGGTTGGAGTCGGCTGCTCCCTCCCAAACATCTGTGTACTTCTGTGCCAGCAGTTACATTTGGAGCGAGCAGTACTTCGGGCCG
HIP00169	HC	1	0.000184502	TGTGCCAGCAGTGTTTCCGTCTCCACCGGGGAGCTGTTTTTTGGAGAA	CASSVSVSTGELFF	TRBV6-1	TRBD2-1	TRBJ2-2	13	20	22	23	NA	7	1	CTGGAGTCGGCTGCTCCCTCCCAGACATCTGTGTACTTCTGTGCCAGCAGTGTTTCCGTCTCCACCGGGGAGCTGTTTTTTGGAGAA
HIP00169	HC	1	0.000184502	TGCGCCAGCCAGGGTCCCCTGGGGACCGGGGAGCTGTTTTTTGGAGAA	CASQGPLGTGELFF	TRBV10-2	TRBD1-1*01	TRBJ2-2	NA	9	14	24	NA	0	10	CTGGAGTCAGCTACCCGCTCCCAGACATCTGTGTATTTCTGCGCCAGCCAGGGTCCCCTGGGGACCGGGGAGCTGTTTTTTGGAGAA
HIP00169	HC	1	0.000184502	TGTGCCAGCAGGCCCAGACAGGCCTTCTACGAGCAGTACGTCGGGCCG	CASRPRQAFYEQYV	TRBV6-5	TRBD1-1*01	TRBJ2-7	11	16	22	40	NA	5	18	CTGCTGTCGGCTGCTCCCTCCCAGACATCTGTGTACTTCTGTGCCAGCAGGCCCAGACAGGCCTTCTACGAGCAGTACGTCGGGCCG
HIP00169	HC	1	0.000184502	TGTGCCAGCAGACTGGACGCTGTTAGTCAGCCCCAGCATTTTGGTGAT	CASRLDAVSQPQHF	TRBV6-5	NA	TRBJ1-5	11	14	18	26	NA	3	8	CTGCTGTCGGCTGCTCCCTCCCAGACATCTGTGTACTTCTGTGCCAGCAGACTGGACGCTGTTAGTCAGCCCCAGCATTTTGGTGAT
HIP00169	HC	1	0.000184502	TGCGCCAGCAGCCAAGGCGGAAGGGGATCTCTCTCATATGGCTACACCTTCGGTTCG	CASSQGGRGSLSYGYTF	TRBV4-3	TRBD1-1*01	TRBJ1-2	16	21	26	36	NA	5	10	CTGCAGCCAGAAGACTCGGCCCTGTATCTCTGCGCCAGCAGCCAAGGCGGAAGGGGATCTCTCTCATATGGCTACACCTTCGGTTCG
HIP00169	HC	1	0.000184502	TGCGCCAGCAGCCAAGTGGGGTTGAAAGGGGCGAATTCACCCCTCCACTTTGGGAAC	CASSQVGLKGANSPLHF	TRBV4-1	TRBD1-1*01	TRBJ1-6	16	26	31	33	NA	10	2	CTGCAGCCAGAAGACTCAGCCCTGTATCTCTGCGCCAGCAGCCAAGTGGGGTTGAAAGGGGCGAATTCACCCCTCCACTTTGGGAAC
HIP00169	HC	1	0.000184502	TGTGCCAGCAGTTTCCGGGACACTGAAGCTTTCTTTGGACAA	CASSFRDTEAFF	TRBV28-1	TRBD2-1	TRBJ1-1	14	15	NA	19	NA	1	0	CTGATTCTGGAGTCCGCCAGCACCAACCAGACATCTATGTACCTCTGTGCCAGCAGTTTCCGGGACACTGAAGCTTTCTTTGGACAA
HIP00169	HC	1	0.000184502	TGTGCCAGCAGTGAATCGCGGTATGGCTACACCTTCGGTTCG	CASSESRYGYTF	TRBV25-1	TRBD2-1	TRBJ1-2	16	17	NA	21	NA	1	0	CTGACCCTGGAGTCTGCCAGGCCCTCACATACCTCTCAGTACCTCTGTGCCAGCAGTGAATCGCGGTATGGCTACACCTTCGGTTCG
HIP00169	HC	1	0.000184502	TGCAGTGCTAGGCGGATGAACACTGAAGCTTTCTTTGGACAA	CSARRMNTEAFF	TRBV20-1	TRBD2-1	TRBJ1-1	NA	11	15	16	NA	0	1	CTGACAGTGACCAGTGCCCATCCTGAAGACAGCAGCTTCTACATCTGCAGTGCTAGGCGGATGAACACTGAAGCTTTCTTTGGACAA
HIP00169	HC	1	0.000184502	TGCAGTGCTAGAGATCATAACGAAAAACTGTTTTTTGGCAGT	CSARDHNEKLFF	TRBV20-1	NA	TRBJ1-4	14	19	NA	21	NA	5	0	CTGACAGTGACCAGTGCCCATCCTGAAGACAGCAGCTTCTACATCTGCAGTGCTAGAGATCATAACGAAAAACTGTTTTTTGGCAGT
HIP00169	HC	1	0.000184502	TGTGCCAGTCATCGGCGTGGTGAAAAACTGTTTTTTGGCAGT	CASHRRGEKLFF	TRBV6-5	NA	TRBJ1-4	8	13	16	20	NA	5	4	CTCAGGCTGCTGTCGGCTGCTCCCTCCCAGACATCTGTGTACTTCTGTGCCAGTCATCGGCGTGGTGAAAAACTGTTTTTTGGCAGT
HIP00169	HC	1	0.000184502	TGTGCCAGCATTCTACCAGGGGCTGTGGGCACTGAAGCTTTCTTTGGACAA	CASILPGAVGTEAFF	TRBV2-1	TRBD1-1*01	TRBJ1-1	10	16	22	29	NA	6	7	CGGTCCACAAAGCTGGAGGACTCAGCCATGTACTTCTGTGCCAGCATTCTACCAGGGGCTGTGGGCACTGAAGCTTTCTTTGGACAA
HIP00169	HC	1	0.000184502	TGTGCCAGCAGCTTAAGACGGGCCACCCCGAACACTGAAGCTTTCTTTGGACAA	CASSLRRATPNTEAFF	TRBV7-9	NA	TRBJ1-1	15	19	23	29	NA	4	6	CGCACAGAGCAGGGGGACTCGGCCATGTATCTCTGTGCCAGCAGCTTAAGACGGGCCACCCCGAACACTGAAGCTTTCTTTGGACAA
HIP00169	HC	1	0.000184502	TGTGCCAGCAGCCATTCTACGGGACTAGTCATCTACGAGCAGTACTTCGGGCCG	CASSHSTGLVIYEQYF	TRBV7-6	TRBD2-1	TRBJ2-7	12	20	28	32	NA	8	4	CGCACAGAGCAGCGGGACTCGGCCATGTATCGCTGTGCCAGCAGCCATTCTACGGGACTAGTCATCTACGAGCAGTACTTCGGGCCG
HIP00169	HC	1	0.000184502	TGTGCCAGCAGTTACCGAACGGGGCAGGGCAACAACAATAATTCACCCCTCCACTTTGGGAAC	CASSYRTGQGNNNNSPLHF	TRBV6-1	NA	TRBJ1-6	15	24	29	37	NA	9	8	CCCTCCCAAACATCTGTGTACTTCTGTGCCAGCAGTTACCGAACGGGGCAGGGCAACAACAATAATTCACCCCTCCACTTTGGGAAC
HIP00169	HC	1	0.000184502	TGTGCCAGCAGTTTAGTAGGCACACTAGGCACAGATACGCAGTATTTTGGCCCA	CASSLVGTLGTDTQYF	TRBV12-1	TRBD2-1	TRBJ2-3	16	23	NA	28	NA	7	0	CCCTCAGAACCCAGGGACTCAGCTGTGTACTTCTGTGCCAGCAGTTTAGTAGGCACACTAGGCACAGATACGCAGTATTTTGGCCCA
HIP00169	HC	1	0.000184502	TGTGCCAGCAGTTTAATCGCTCCCAAGCAGGGTGAAAAACTGTTTTTTGGCAGT	CASSLIAPKQGEKLFF	TRBV12-1	TRBD1-1*01	TRBJ1-4	15	27	NA	32	NA	12	0	CCCTCAGAACCCAGGGACTCAGCTGTGTACTTCTGTGCCAGCAGTTTAATCGCTCCCAAGCAGGGTGAAAAACTGTTTTTTGGCAGT
HIP00169	HC	1	0.000184502	TGTGCCAGCAGCCCCCACGGGGGAGGGGTCAATGAGCAGTTCTTCGGGCCA	CASSPHGGGVNEQFF	TRBV7-2	TRBD2-1*02	TRBJ2-1	12	20	27	29	NA	8	2	CAGCGCACACAGCAGGAGGACTCGGCCGTGTATCTCTGTGCCAGCAGCCCCCACGGGGGAGGGGTCAATGAGCAGTTCTTCGGGCCA
HIP00169	HC	1	0.000184502	TGTGCCAGCAGCTTAGTTCGAGGGGCCGGAAACACCATATATTTTGGAGAG	CASSLVRGAGNTIYF	TRBV11-3	NA	TRBJ1-3	16	20	25	27	NA	4	2	CAGCCTGCAGAGCTTGGGGACTCGGCCGTGTATCTCTGTGCCAGCAGCTTAGTTCGAGGGGCCGGAAACACCATATATTTTGGAGAG
HIP00169	HC	1	0.000184502	TGTGCCAGCAGAGGTACAGGGGATATTAACACTGAAGCTTTCTTTGGACAA	CASRGTGDINTEAFF	TRBV12-1	TRBD1-1*01	TRBJ1-1	11	15	22	27	NA	4	5	CAGCCCTCAGAACCCAGGGACTCAGCTGTGTACTTCTGTGCCAGCAGAGGTACAGGGGATATTAACACTGAAGCTTTCTTTGGACAA
HIP00169	HC	1	0.000184502	TGTGCCAGCTCACCTCCCACATCCCGCGGTGAAAAACTGTTTTTTGGCAGT	CASSPPTSRGEKLFF	TRBV18-1	TRBD2-1	TRBJ1-4	14	25	NA	29	NA	11	0	CAGCAGGTAGTGCGAGGAGATTCGGCAGCTTATTTCTGTGCCAGCTCACCTCCCACATCCCGCGGTGAAAAACTGTTTTTTGGCAGT
HIP00169	HC	1	0.000184502	TGCGCCAGCAGCTTAAGACTAGCGGCAGTAGATACGCAGTATTTTGGCCCA	CASSLRLAAVDTQYF	TRBV4-1	TRBD2-1	TRBJ2-3	12	16	25	29	NA	4	4	CACGCCCTGCAGCCAGAAGACTCAGCCCTGTATCTCTGCGCCAGCAGCTTAAGACTAGCGGCAGTAGATACGCAGTATTTTGGCCCA
HIP00169	HC	1	0.000184502	TGTGCCAGCAGGAGGACAGTAGACTATAATTCACCCCTCCACTTTGGGAAC	CASRRTVDYNSPLHF	TRBV4-2	TRBD1-1*01	TRBJ1-6	11	13	19	23	NA	2	4	CACACCCTGCAGCCAGAAGACTCGGCCCTGTATCTCTGTGCCAGCAGGAGGACAGTAGACTATAATTCACCCCTCCACTTTGGGAAC
HIP00169	HC	1	0.000184502	TGTGCCAGTAGTACAGGGACAGGCTGGGGATACATGAACACTGAAGCTTTCTTTGGACAA	CASSTGTGWGYMNTEAFF	TRBV19-1	TRBD1-1*01	TRBJ1-1	13	15	23	34	NA	2	11	CAAAAGAACCCGACAGCTTTCTATCTCTGTGCCAGTAGTACAGGGACAGGCTGGGGATACATGAACACTGAAGCTTTCTTTGGACAA
HIP00169	HC	1	0.000184502	TGTGCCAGCAGCTTACGGCAGAACGGGGAAAAACTGTTTTTTGGCAGT	CASSLRQNGEKLFF	TRBV7-9	TRBD2-1	TRBJ1-4	15	23	NA	27	NA	8	0	ATCCAGCGCACAGAGCAGGGGGACTCGGCCATGTATCTCTGTGCCAGCAGCTTACGGCAGAACGGGGAAAAACTGTTTTTTGGCAGT
HIP00169	HC	1	0.000184502	TGTGCCAGCAGCTTATCCGGCAGCCAATACGAGCAGTACTTCGGGCCG	CASSLSGSQYEQYF	TRBV7-6	NA	TRBJ2-7	15	20	23	27	NA	5	4	ATCCAGCGCACAGAGCAGCGGGACTCGGCCATGTATCGCTGTGCCAGCAGCTTATCCGGCAGCCAATACGAGCAGTACTTCGGGCCG
HIP00169	HC	1	0.000184502	TGTGCCAGCAGCCGTGACAGGGTTGATCAGCCCCAGCATTTTGGTGAT	CASSRDRVDQPQHF	TRBV7-2	TRBD1-1*01	TRBJ1-5	12	15	22	25	NA	3	3	ATCCAGCGCACACAGCAGGAGGACTCGGCCGTGTATCTCTGTGCCAGCAGCCGTGACAGGGTTGATCAGCCCCAGCATTTTGGTGAT
HIP00169	HC	1	0.000184502	TGTGCCAGCAGCGGAGGGACCAAACCTTACGAGCAGTACGTCGGGCCG	CASSGGTKPYEQYV	TRBV7-8	TRBD2-1*02	TRBJ2-7	NA	12	18	40	NA	0	22	ATCCAGCGCACACAGCAGGAGGACTCCGCCGTGTATCTCTGTGCCAGCAGCGGAGGGACCAAACCTTACGAGCAGTACGTCGGGCCG
HIP00169	HC	1	0.000184502	TGTGCCAGCAGCTTATCGAGGGGGCACACTGAAGCTTTCTTTGGACAA	CASSLSRGHTEAFF	TRBV11-3	TRBD1-1*01	TRBJ1-1	15	18	NA	25	NA	3	0	ATCCAGCCTGCAGAGCTTGGGGACTCGGCCGTGTATCTCTGTGCCAGCAGCTTATCGAGGGGGCACACTGAAGCTTTCTTTGGACAA
HIP00169	HC	1	0.000184502	TGTGCCAGCAGCACCCGATTGAGCCCCCTTGAAGCTTTCTTTGGACAA	CASSTRLSPLEAFF	TRBV11-3	TRBD2-1	TRBJ1-1	12	21	24	29	NA	9	5	ATCCAGCCTGCAGAGCTTGGGGACTCGGCCGTGTATCTCTGTGCCAGCAGCACCCGATTGAGCCCCCTTGAAGCTTTCTTTGGACAA
HIP00169	HC	1	0.000184502	TGCGCCAGCAGCTTGGTTGCAGGGCTCAACAATGAGCAGTTCTTCGGGCCA	CASSLVAGLNNEQFF	TRBV5-1	TRBD1-1*01	TRBJ2-1	16	19	24	28	NA	3	4	AGCACCTTGGAGCTGGGGGACTCGGCCCTTTATCTTTGCGCCAGCAGCTTGGTTGCAGGGCTCAACAATGAGCAGTTCTTCGGGCCA
HIP00169	HC	1	0.000184502	TGCGCCAGCAGCTTGCTCCAGGGAACCTACAATGAGCAGTTCTTCGGGCCA	CASSLLQGTYNEQFF	TRBV5-1	TRBD1-1*01	TRBJ2-1	15	18	23	25	NA	3	2	AGCACCTTGGAGCTGGGGGACTCGGCCCTTTATCTTTGCGCCAGCAGCTTGCTCCAGGGAACCTACAATGAGCAGTTCTTCGGGCCA
HIP00169	HC	1	0.000184502	TGTGCCAGCAGCAGGAGCTACGAGCAGTACTTCGGGCCG	CASSRSYEQYF	TRBV12-1	NA	TRBJ2-7	NA	11	15	17	NA	0	2	ACTCTGAAGATCCAGCCCTCAGAACCCAGGGACTCAGCTGTGTACTTCTGTGCCAGCAGCAGGAGCTACGAGCAGTACTTCGGGCCG
HIP00169	HC	1	0.000184502	TGTGCCAGCAGTGAGGACGGGTCCTACGAGCAGTACTTCGGGCCG	CASSEDGSYEQYF	TRBV2-1	NA	TRBJ2-7	NA	14	18	21	NA	0	3	AAGATCCGGTCCACAAAGCTGGAGGACTCAGCCATGTACTTCTGTGCCAGCAGTGAGGACGGGTCCTACGAGCAGTACTTCGGGCCG
HIP00169	HC	1	0.000184502	TGTGCCAGCAGTGAATCAACCTACAATGAGCAGTTCTTCGGGCCA	CASSESTYNEQFF	TRBV2-1	TRBD1-1*01	TRBJ2-1	15	16	18	19	NA	1	1	AAGATCCGGTCCACAAAGCTGGAGGACTCAGCCATGTACTTCTGTGCCAGCAGTGAATCAACCTACAATGAGCAGTTCTTCGGGCCA
HIP00169	HC	1	0.000184502	TGTGCCAGCAGCTTAGATCCCGCTCGGCAAGCTTTCTTTGGACAA	CASSLDPARQAFF	TRBV11-2	NA	TRBJ1-1	17	25	NA	28	NA	8	0	AAGATCCAGCCTGCAAAGCTTGAGGACTCGGCCGTGTATCTCTGTGCCAGCAGCTTAGATCCCGCTCGGCAAGCTTTCTTTGGACAA
HIP00169	HC	1	0.000184502	TGTGCCAGCAGCCTCGGGGGACAGGGGCTTCTCGAGCAGTACTTCGGGCCG	CASSLGGQGLLEQYF	TRBV5-6	TRBD1-1*01	TRBJ2-7	12	17	27	32	NA	5	5	AACGCCTTGTTGCTGGGGGACTCGGCCCTCTATCTCTGTGCCAGCAGCCTCGGGGGACAGGGGCTTCTCGAGCAGTACTTCGGGCCG
HIP00169	HC	1	0.000184502	TGTGCCAGCAGCGACCGGGGACAGGGAGGCGGGGAGCTGTTTTTTGGAGAA	CASSDRGQGGGELFF	TRBV5-4	TRBD1-1*01	TRBJ2-2	12	17	26	29	NA	5	3	AACGCCTTGGAGCTGGACGACTCGGCCCTGTATCTCTGTGCCAGCAGCGACCGGGGACAGGGAGGCGGGGAGCTGTTTTTTGGAGAA
HIP00169	HC	1	0.000184502	TGTGCCAGCACCAAGAGGGGGGACAACTATGGCTACACCTTCGGTTCG	CASTKRGDNYGYTF	TRBV6-1	NA	TRBJ1-2	10	15	21	24	NA	5	3	TTGGAGTCGGCTGCTCCCTCCCAAACATCTGTGTACTTCTGTGCCAGCACCAAGAGGGGGGACAACTATGGCTACACCTTCGGTTCG
HIP00169	HC	1	0.000184502	TGTGCCAGCAGTTACTATGGAGTGAGGGCGGGAACTGAAGCTTTCTTTGGACAA	CASSYYGVRAGTEAFF	TRBV6-5	TRBD2-1*02	TRBJ1-1	16	27	NA	33	NA	11	0	TCGGCTGCTCCCTCCCAGACATCTGTGTACTTCTGTGCCAGCAGTTACTATGGAGTGAGGGCGGGAACTGAAGCTTTCTTTGGACAA
HIP00169	HC	1	0.000184502	TGTGCCAGCAGTGGGGGGCAGGGAAGCTTCACTTATGGCTACACCTTCGGTTCG	CASSGGQGSFTYGYTF	TRBV6-1	TRBD1-1*01	TRBJ1-2	NA	13	19	33	NA	0	14	TCGGCTGCTCCCTCCCAGACATCTGTGTACTTCTGTGCCAGCAGTGGGGGGCAGGGAAGCTTCACTTATGGCTACACCTTCGGTTCG
HIP00169	HC	1	0.000184502	TGTGCCAGCAGTGCACTAGTAGCGGGGGGGCTTGAGACCCAGTACTTCGGGCCA	CASSALVAGGLETQYF	TRBV6-1	TRBD2-1*01	TRBJ2-5	13	19	30	33	NA	6	3	TCGGCTGCTCCCTCCCAGACATCTGTGTACTTCTGTGCCAGCAGTGCACTAGTAGCGGGGGGGCTTGAGACCCAGTACTTCGGGCCA
HIP00169	HC	1	0.000184502	TGTGCCAGCAAAAAGGGCACCACTAGCGGTACCTACGAGCAGTACTTCGGGCCG	CASKKGTTSGTYEQYF	TRBV6-1	TRBD2-1	TRBJ2-7	10	21	29	31	NA	11	2	TCGGCTGCTCCCTCCCAGACATCTGTGTACTTCTGTGCCAGCAAAAAGGGCACCACTAGCGGTACCTACGAGCAGTACTTCGGGCCG
HIP00169	HC	1	0.000184502	TGTGCCAGCAGTCTTCGGACAGGAGGGATCAATCAGCCCCAGCATTTTGGTGAT	CASSLRTGGINQPQHF	TRBV6-1	TRBD1-1*01	TRBJ1-5	12	16	23	29	NA	4	6	TCGGCTGCTCCCTCCCAAACATCTGTGTACTTCTGTGCCAGCAGTCTTCGGACAGGAGGGATCAATCAGCCCCAGCATTTTGGTGAT
HIP00169	HC	1	0.000184502	TGTGCCAGCAGGGGACTAGCGGGGGAAAACACCGGGGAGCTGTTTTTTGGAGAA	CASRGLAGENTGELFF	TRBV2-1	TRBD2-1*01	TRBJ2-2	NA	11	25	27	NA	0	2	TCCACAAAGCTGGAGGACTCAGCCATGTACTTCTGTGCCAGCAGGGGACTAGCGGGGGAAAACACCGGGGAGCTGTTTTTTGGAGAA
HIP00169	HC	1	0.000184502	TGCGCCAGCAGCGCCGGGAACAGGGACACTGAAGCTTTCTTTGGACAA	CASSAGNRDTEAFF	TRBV5-1	TRBD1-1*01	TRBJ1-1	12	19	NA	25	NA	7	0	GTGAGCACCTTGGAGCTGGGGGACTCGGCCCTTTATCTTTGCGCCAGCAGCGCCGGGAACAGGGACACTGAAGCTTTCTTTGGACAA
HIP00169	HC	1	0.000184502	TGTGCCAGTACCCCCTCCCCAGCGGGGGATGAGCAGTACTTCGGGCCG	CASTPSPAGDEQYF	TRBV19-1	TRBD2-1*01	TRBJ2-7	10	20	28	30	NA	10	2	GTGACATCGGCCCAAAAGAACCCGACAGCTTTCTATCTCTGTGCCAGTACCCCCTCCCCAGCGGGGGATGAGCAGTACTTCGGGCCG
HIP00169	HC	1	0.000184502	TGTGCCAGCAGCTTTGAGGGTGAGGAAGAAAAACTGTTTTTTGGCAGT	CASSFEGEEEKLFF	TRBV5-6	TRBD2-1*02	TRBJ1-4	14	15	20	27	NA	1	7	GTGAACGCCTTGTTGCTGGGGGACTCGGCCCTCTATCTCTGTGCCAGCAGCTTTGAGGGTGAGGAAGAAAAACTGTTTTTTGGCAGT
HIP00169	HC	1	0.000184502	TGTGCCAGCAGGAGGGACTGGGGGGATACGCAGTATTTTGGCCCA	CASRRDWGDTQYF	TRBV6-1	TRBD2-1	TRBJ2-3	11	13	19	24	NA	2	5	GGGTTGGAGTCGGCTGCTCCCTCCCAAACATCTGTGTACTTCTGTGCCAGCAGGAGGGACTGGGGGGATACGCAGTATTTTGGCCCA
HIP00169	HC	1	0.000184502	TGTGCCAGCAGTCTTGGACAGAGAACTAGTAGCAATCAGCCCCAGCATTTTGGTGAT	CASSLGQRTSSNQPQHF	TRBV6-1	TRBD1-1*01	TRBJ1-5	12	15	21	29	NA	3	8	GCTGCTCCCTCCCAGACATCTGTGTACTTCTGTGCCAGCAGTCTTGGACAGAGAACTAGTAGCAATCAGCCCCAGCATTTTGGTGAT
HIP00169	HC	1	0.000184502	TGTGCCAGCAGTTACTCGGCCGCGACAGGGACAGGGGAAAAACTGTTTTTTGGCAGT	CASSYSAATGTGEKLFF	TRBV6-1	TRBD1-1*01	TRBJ1-4	17	27	NA	36	NA	10	0	GCTGCTCCCTCCCAAACATCTGTGTACTTCTGTGCCAGCAGTTACTCGGCCGCGACAGGGACAGGGGAAAAACTGTTTTTTGGCAGT
HIP00169	HC	1	0.000184502	TGTGCCAGCATCCGCTTTTTTAGCGATAACACCGGGGAGCTGTTTTTTGGAGAA	CASIRFFSDNTGELFF	TRBV5-8	TRBD2-1	TRBJ2-2	10	20	25	27	NA	10	2	GCCTTGGAGCTGGAGGACTCGGCCCTGTATCTCTGTGCCAGCATCCGCTTTTTTAGCGATAACACCGGGGAGCTGTTTTTTGGAGAA
HIP00169	HC	1	0.000184502	TGTGCCACCAGTGAGTCGACTAGCGGGGGGCCCCGCGGGGAGCTGTTTTTTGGAGAG	CATSESTSGGPRGELFF	TRBV24-1	TRBD2-1*01	TRBJ1-3	14	17	30	47	NA	3	17	GCCATCCCCAACCAGACAGCTCTTTACTTCTGTGCCACCAGTGAGTCGACTAGCGGGGGGCCCCGCGGGGAGCTGTTTTTTGGAGAG
HIP00169	HC	1	0.000184502	TGTGCCAGCACTGTGGGTTTTTTCTCCGGATCACCCCTCCACTTTGGGAAC	CASTVGFFSGSPLHF	TRBV6-1	NA	TRBJ1-6	10	14	17	30	NA	4	13	GAGTCGGCTGCTCCCTCCCAGACATCTGTGTACTTCTGTGCCAGCACTGTGGGTTTTTTCTCCGGATCACCCCTCCACTTTGGGAAC
HIP00169	HC	1	0.000184502	TGTGCCAGCAGTCGACCGGGACAGAAGTCCGGTGAGCAGTTCTTCGGGCCA	CASSRPGQKSGEQFF	TRBV6-1	TRBD1-1*01	TRBJ2-1	12	17	24	32	NA	5	8	GAGTCGGCTGCTCCCTCCCAAACATCTGTGTACTTCTGTGCCAGCAGTCGACCGGGACAGAAGTCCGGTGAGCAGTTCTTCGGGCCA
HIP00169	HC	1	0.000184502	TGTGCCAGCAGATTTGCCGGGACAGGGCTTTACGAGCAGTACTTCGGGCCG	CASRFAGTGLYEQYF	TRBV6-1	TRBD1-1*01	TRBJ2-7	11	18	27	30	NA	7	3	GAGTCGGCTGCTCCCTCCCAAACATCTGTGTACTTCTGTGCCAGCAGATTTGCCGGGACAGGGCTTTACGAGCAGTACTTCGGGCCG
HIP00169	HC	1	0.000184502	TGTGCCAGCAGTCGGGGGACAGGGGGACCCTACGAGCAGTACTTCGGGCCG	CASSRGTGGPYEQYF	TRBV6-5	TRBD1-1*01	TRBJ2-7	12	15	26	28	NA	3	2	CTGTCGGCTGCTCCCTCCCAGACATCTGTGTACTTCTGTGCCAGCAGTCGGGGGACAGGGGGACCCTACGAGCAGTACTTCGGGCCG
HIP00169	HC	1	0.000184502	TGTGCCAGCAGTGAATCTGGGGAGGGAACTGAAGCTTTCTTTGGACAA	CASSESGEGTEAFF	TRBV6-1	TRBD2-1*02	TRBJ1-1	15	19	26	27	NA	4	1	CTGGAGTCGGCTGCTCCCTCCCAGACATCTGTGTACTTCTGTGCCAGCAGTGAATCTGGGGAGGGAACTGAAGCTTTCTTTGGACAA
HIP00169	HC	1	0.000184502	TGTGCCAGCAACCGCGGGGACAGTAACTCACCCCTCCACTTTGGGAAC	CASNRGDSNSPLHF	TRBV6-1	TRBD1-1*01	TRBJ1-6	10	16	23	27	NA	6	4	CTGGAGTCGGCTGCTCCCTCCCAGACATCTGTGTACTTCTGTGCCAGCAACCGCGGGGACAGTAACTCACCCCTCCACTTTGGGAAC
HIP00169	HC	1	0.000184502	TGTGCCAGCAGTGTTATGGCCAACGTCCTGACTTTCGGGGCC	CASSVMANVLTF	TRBV25-1	TRBD2-1	TRBJ2-6	13	14	16	17	NA	1	1	CTGACCCTGGAGTCTGCCAGGCCCTCACATACCTCTCAGTACCTCTGTGCCAGCAGTGTTATGGCCAACGTCCTGACTTTCGGGGCC
HIP00169	HC	1	0.000184502	TGCAGTGCTACGGGGAACCACTATGGCTACACCTTCGGTTCG	CSATGNHYGYTF	TRBV20-1	TRBD2-1*01	TRBJ1-2	NA	10	15	19	NA	0	4	CTGACAGTGACCAGTGCCCATCCTGAAGACAGCAGCTTCTACATCTGCAGTGCTACGGGGAACCACTATGGCTACACCTTCGGTTCG
HIP00169	HC	1	0.000184502	TGTGCCAGCAGCTTGGTACCTAGCGGCGTCTTCTTCGGGCCA	CASSLVPSGVFF	TRBV5-8	TRBD2-1	TRBJ2-1	16	19	26	30	NA	3	4	CTGAATGTGAATGCCTTGGAGCTGGAGGACTCGGCCCTGTATCTCTGTGCCAGCAGCTTGGTACCTAGCGGCGTCTTCTTCGGGCCA
HIP00169	HC	1	0.000184502	TGTGCCAGCAGCCTCGGTGGGCGGGAACTGTTTTTTGGCAGT	CASSLGGRELFF	TRBV5-6	TRBD2-1	TRBJ1-4	12	20	NA	25	NA	8	0	CTGAATGTGAACGCCTTGTTGCTGGGGGACTCGGCCCTCTATCTCTGTGCCAGCAGCCTCGGTGGGCGGGAACTGTTTTTTGGCAGT
HIP00169	HC	1	0.000184502	TGTGCCAGCAGTTTCCCAGGGGTTGAAGCTTTCTTTGGACAA	CASSFPGVEAFF	TRBV12-1	TRBD1-1*01	TRBJ1-1	14	16	22	23	NA	2	1	CTGAAGATCCAGCCCTCAGAACCCAGGGACTCAGCTGTGTACTTCTGTGCCAGCAGTTTCCCAGGGGTTGAAGCTTTCTTTGGACAA
HIP00169	HC	1	0.000184502	TGTGCCAGCAGTTTATCCTTCGATGGCTACACCTTCGGTTCG	CASSLSFDGYTF	TRBV12-1	TRBD2-1	TRBJ1-2	15	17	19	22	NA	2	3	CTGAAGATCCAGCCCTCAGAACCCAGGGACTCAGCTGTGTACTTCTGTGCCAGCAGTTTATCCTTCGATGGCTACACCTTCGGTTCG
HIP00169	HC	1	0.000184502	TGTGCCAGCGAAGGGGATAACTATGGCTACACCTTCGGTTCG	CASEGDNYGYTF	TRBV6-1	TRBD1-1*01	TRBJ1-2	9	11	16	17	NA	2	1	CTCAGGCTGGAGTCGGCTGCTCCCTCCCAGACATCTGTGTACTTCTGTGCCAGCGAAGGGGATAACTATGGCTACACCTTCGGTTCG
HIP00169	HC	1	0.000184502	TGTGCCACCAGTGATTTATCTGGGGCCAACGTCCTGACTTTCGGGGCC	CATSDLSGANVLTF	TRBV24-1	NA	TRBJ2-6	NA	NA	17	18	NA	0	1	CTAGAGTCTGCCATCCCCAACCAGACAGCTCTTTACTTCTGTGCCACCAGTGATTTATCTGGGGCCAACGTCCTGACTTTCGGGGCC
HIP00169	HC	1	0.000184502	TGCGCCAGCAGCCGGCAGGTGGGAAACACTGAAGCTTTCTTTGGACAA	CASSRQVGNTEAFF	TRBV4-1	NA	TRBJ1-1	13	20	NA	24	NA	7	0	CTACACGCCCTGCAGCCAGAAGACTCAGCCCTGTATCTCTGCGCCAGCAGCCGGCAGGTGGGAAACACTGAAGCTTTCTTTGGACAA
HIP00169	HC	1	0.000184502	TGCGCCAGCAGTAGGGCGCCAGCTAATGAAAAACTGTTTTTTGGCAGT	CASSRAPANEKLFF	TRBV4-3	NA	TRBJ1-4	11	12	16	22	NA	1	6	CTACACACCCTGCAGCCAGAAGACTCGGCCCTGTATCTCTGCGCCAGCAGTAGGGCGCCAGCTAATGAAAAACTGTTTTTTGGCAGT
HIP00169	HC	1	0.000184502	TGCGCCAGCAGCCAAGGTGGAATAGGAGAGACCCAGTACTTCGGGCCA	CASSQGGIGETQYF	TRBV4-3	NA	TRBJ2-5	16	18	21	26	NA	2	5	CTACACACCCTGCAGCCAGAAGACTCGGCCCTGTATCTCTGCGCCAGCAGCCAAGGTGGAATAGGAGAGACCCAGTACTTCGGGCCA
HIP00169	HC	1	0.000184502	TGCGCCAGCAGTGAGAGATATGAGCAGTTCTTCGGGCCA	CASSERYEQFF	TRBV10-1	NA	TRBJ2-1	15	16	18	19	NA	1	1	CCCCTCACTCTGTAGTCTGCTGCCTCCTCCCAGACATCTGTATATTTCTGCGCCAGCAGTGAGAGATATGAGCAGTTCTTCGGGCCA
HIP00169	HC	1	0.000184502	TGTGCCAGCAGCTTACAGGGACAAGGAGAATCACCCCTCCACTTTGGGAAC	CASSLQGQGESPLHF	TRBV7-6	TRBD1-1*01	TRBJ1-6	15	17	23	30	NA	2	7	CAGCGCACAGAGCAGCGGGACTCGGCCATGTATCGCTGTGCCAGCAGCTTACAGGGACAAGGAGAATCACCCCTCCACTTTGGGAAC
HIP00169	HC	1	0.000184502	TGTGCCAGCAGCCGCCGCGCGGGGGGCAATGAAAAACTGTTTTTTGGCAGT	CASSRRAGGNEKLFF	TRBV7-2	TRBD2-1*01	TRBJ1-4	12	18	26	27	NA	6	1	CAGCGCACACAGCAGGAGGACTCGGCCGTGTATCTCTGTGCCAGCAGCCGCCGCGCGGGGGGCAATGAAAAACTGTTTTTTGGCAGT
HIP00169	HC	1	0.000184502	TGCGCCAGCAGCCCATCTGATAGCCCCTGGTCGGTGCAGTACTTCGGGCCG	CASSPSDSPWSVQYF	TRBV4-3	TRBD2-1	TRBJ2-7	13	20	24	35	NA	7	11	CACACCCTGCAGCCAGAAGACTCGGCCCTGTATCTCTGCGCCAGCAGCCCATCTGATAGCCCCTGGTCGGTGCAGTACTTCGGGCCG
HIP00169	HC	1	0.000184502	TGTGCCAGCAGCTTACGCCTAGCCGACGGGGAGCTGTTTTTTGGAGAA	CASSLRLADGELFF	TRBV7-3	TRBD2-1	TRBJ2-2	15	18	23	26	NA	3	3	ATCCAGCGCACAGAGCGGGGGGACTCAGCCGTGTATCTCTGTGCCAGCAGCTTACGCCTAGCCGACGGGGAGCTGTTTTTTGGAGAA
HIP00169	HC	1	0.000184502	TGTGCCAGCAGTACTCCGGGGGCGGACAATGAGCAGTTCTTCGGGCCA	CASSTPGADNEQFF	TRBV12-1	NA	TRBJ2-1	12	17	23	25	NA	5	2	ATCCAGCCCTCAGAACCCAGGGACTCAGCTGTGTACTTCTGTGCCAGCAGTACTCCGGGGGCGGACAATGAGCAGTTCTTCGGGCCA
HIP00169	HC	1	0.000184502	TGTGCCAGCAGTTACGAGCGTCACACTGAAGCTTTCTTTGGACAA	CASSYERHTEAFF	TRBV6-6	TRBD2-1	TRBJ1-1	15	16	20	22	NA	1	2	AGGCTGGAGTTGGCTGCTCCCTCCCAGACATCTGTGTACTTCTGTGCCAGCAGTTACGAGCGTCACACTGAAGCTTTCTTTGGACAA
HIP00169	HC	1	0.000184502	TGTGCCAGCACGCGGGACCTCAATCAGCCCCAGCATTTTGGTGAT	CASTRDLNQPQHF	TRBV6-6	TRBD2-1*02	TRBJ1-5	10	11	17	20	NA	1	3	AGGCTGGAGTTGGCTGCTCCCTCCCAGACATCTGTGTACTTCTGTGCCAGCACGCGGGACCTCAATCAGCCCCAGCATTTTGGTGAT
HIP00169	HC	1	0.000184502	TGTGCCAGCAGTGAATCGGGGTTCTATGGCTACACCTTCGGTTCG	CASSESGFYGYTF	TRBV6-1	TRBD2-1*01	TRBJ1-2	15	16	21	23	NA	1	2	AGGCTGGAGTCGGCTGCTCCCTCCCAGACATCTGTGTACTTCTGTGCCAGCAGTGAATCGGGGTTCTATGGCTACACCTTCGGTTCG
HIP00169	HC	1	0.000184502	TGTGCCAGCAGTTACTCGACGGGATTCGAAGCTTTCTTTGGACAA	CASSYSTGFEAFF	TRBV6-5	TRBD2-1*02	TRBJ1-1	17	19	24	27	NA	2	3	AGGCTGCTGTCGGCTGCTCCCTCCCAGACATCTGTGTACTTCTGTGCCAGCAGTTACTCGACGGGATTCGAAGCTTTCTTTGGACAA
HIP00169	HC	1	0.000184502	TGTGCCAGCAGCTTAGGCGGCGGGGGCGTTGATGAGCAGTTCTTCGGGCCA	CASSLGGGGVDEQFF	TRBV13-1	TRBD2-1*01	TRBJ2-1	17	19	26	31	NA	2	5	AGCTCCTTGGAGCTGGGGGACTCAGCCCTGTACTTCTGTGCCAGCAGCTTAGGCGGCGGGGGCGTTGATGAGCAGTTCTTCGGGCCA
HIP00169	HC	1	0.000184502	TGCGCCAGCAGCCGCCAGACAGGGGCCATGAACACTGAAGCTTTCTTTGGACAA	CASSRQTGAMNTEAFF	TRBV4-3	TRBD1-1*01	TRBJ1-1	13	17	25	28	NA	4	3	ACCCTGCAGCCAGAAGACTCGGCCCTGTATCTCTGCGCCAGCAGCCGCCAGACAGGGGCCATGAACACTGAAGCTTTCTTTGGACAA
HIP00169	HC	1	0.000184502	TGTGCCAGCGAATTGGGACTCCCACTAGCAAACACCGGGGAGCTGTTTTTTGGAGAA	CASELGLPLANTGELFF	TRBV7-2	TRBD2-1	TRBJ2-2	9	14	20	30	NA	5	10	ACACAGCAGGAGGACTCGGCCGTGTATCTCTGTGCCAGCGAATTGGGACTCCCACTAGCAAACACCGGGGAGCTGTTTTTTGGAGAA
HIP00169	HC	1	0.000184502	TGCGCCAGCAGCTTGGCGGCTAGCTACGAGCAGTACTTCGGGCCG	CASSLAASYEQYF	TRBV5-1	TRBD2-1	TRBJ2-7	16	19	NA	23	NA	3	0	AATGTGAGCACCTTGGAGCTGGGGGACTCGGCCCTTTATCTTTGCGCCAGCAGCTTGGCGGCTAGCTACGAGCAGTACTTCGGGCCG
HIP00169	HC	1	0.000184502	TGTGCCAGCAGAGATGGCAGGGGTAGAGGCTACACCTTCGGTTCG	CASRDGRGRGYTF	TRBV5-6	TRBD1-1*01	TRBJ1-2	11	17	23	27	NA	6	4	AATGTGAACGCCTTGTTGCTGGGGGACTCGGCCCTCTATCTCTGTGCCAGCAGAGATGGCAGGGGTAGAGGCTACACCTTCGGTTCG
HIP00169	HC	1	0.000184502	TGTGCCAGCAGCTTGGTTTTCCAGGGGGCCACTGAAGCTTTCTTTGGACAA	CASSLVFQGATEAFF	TRBV5-5	TRBD1-1*01	TRBJ1-1	16	21	NA	29	NA	5	0	AACGCCTTGTTGCTGGGGGACTCGGCCCTGTATCTCTGTGCCAGCAGCTTGGTTTTCCAGGGGGCCACTGAAGCTTTCTTTGGACAA
HIP00169	HC	1	0.000184502	TGTGCCAGCAGCTTGGACGACAGGACAAATTCACCCCTCCACTTTGGGAAC	CASSLDDRTNSPLHF	TRBV5-6	TRBD1-1*01	TRBJ1-6	16	18	24	27	NA	2	3	AACGCCTTGTTGCTGGGGGACTCGGCCCTCTATCTCTGTGCCAGCAGCTTGGACGACAGGACAAATTCACCCCTCCACTTTGGGAAC
HIP00169	HC	1	0.000184502	TGTGCCAGCAGCGGCTGGACAGACATTAATTCACCCCTCCACTTTGGGAAC	CASSGWTDINSPLHF	TRBV5-6	TRBD1-1*01	TRBJ1-6	12	16	22	26	NA	4	4	AACGCCTTGTTGCTGGGGGACTCGGCCCTCTATCTCTGTGCCAGCAGCGGCTGGACAGACATTAATTCACCCCTCCACTTTGGGAAC
HIP00169	HC	1	0.000184502	TGTGCCAGCAGCCCGAAACTGTCGGGGGCCAACGTCCTGACTTTCGGGGCC	CASSPKLSGANVLTF	TRBV5-4	TRBD2-1	TRBJ2-6	12	17	20	24	NA	5	4	AACGCCTTGGAGCTGGACGACTCGGCCCTGTATCTCTGTGCCAGCAGCCCGAAACTGTCGGGGGCCAACGTCCTGACTTTCGGGGCC
HIP00169	HC	1	0.000184502	TGTGCCAGCAGTTACTCTCGCGGAACCGGGGAGCTGTTTTTTGGAGAA	CASSYSRGTGELFF	TRBV6-1	TRBD2-1	TRBJ2-2	17	19	23	24	NA	2	1	TTGGAGTCGGCTGCTCCCTCCCAAACATCTGTGTACTTCTGTGCCAGCAGTTACTCTCGCGGAACCGGGGAGCTGTTTTTTGGAGAA
HIP00169	HC	1	0.000184502	TGTGCCAGCAGTTACGCGGGGGTAAACACTGAAGCTTTCTTTGGACAA	CASSYAGVNTEAFF	TRBV6-1	TRBD2-1*01	TRBJ1-1	NA	15	22	24	NA	0	2	TTGGAGTCGGCTGCTCCCTCCCAAACATCTGTGTACTTCTGTGCCAGCAGTTACGCGGGGGTAAACACTGAAGCTTTCTTTGGACAA
HIP00169	HC	1	0.000184502	TGTGCCAGCAGTTACTCCCGGGACAGCCCCAATCAGCCCCAGCATTTTGGTGAT	CASSYSRDSPNQPQHF	TRBV6-5	TRBD1-1*01	TRBJ1-5	17	19	26	29	NA	2	3	TCGGCTGCTCCCTCCCAGACATCTGTGTACTTCTGTGCCAGCAGTTACTCCCGGGACAGCCCCAATCAGCCCCAGCATTTTGGTGAT
HIP00169	HC	1	0.000184502	TGTGCCAGCAGTTACTCATGGGCAGGGGCTAACACTGAAGCTTTCTTTGGACAA	CASSYSWAGANTEAFF	TRBV6-5	TRBD1-1*01	TRBJ1-1	17	22	28	30	NA	5	2	TCGGCTGCTCCCTCCCAGACATCTGTGTACTTCTGTGCCAGCAGTTACTCATGGGCAGGGGCTAACACTGAAGCTTTCTTTGGACAA
HIP00169	HC	1	0.000184502	TGTGCCAGCACCTCTAGGAGGGACCTGTCGTTAGATACGCAGTATTTTGGCCCA	CASTSRRDLSLDTQYF	TRBV6-1	TRBD2-1*02	TRBJ2-3	10	16	22	32	NA	6	10	TCGGCTGCTCCCTCCCAAACATCTGTGTACTTCTGTGCCAGCACCTCTAGGAGGGACCTGTCGTTAGATACGCAGTATTTTGGCCCA
HIP00169	HC	1	0.000184502	TGTGCCAGCAGGGCGGCCAGGGTCTCTGGGGCCAACGTCCTGACTTTCGGGGCC	CASRAARVSGANVLTF	TRBV28-1	TRBD1-1*01	TRBJ2-6	11	17	22	23	NA	6	1	TCCGCCAGCACCAACCAGACATCTATGTACCTCTGTGCCAGCAGGGCGGCCAGGGTCTCTGGGGCCAACGTCCTGACTTTCGGGGCC
HIP00169	HC	1	0.000184502	TGTGCCAGCAGTGAACTAGGCGTCAGCTTTAAGCCTGAAGCTTTCTTTGGACAA	CASSELGVSFKPEAFF	TRBV2-1	TRBD2-1	TRBJ1-1	NA	15	19	34	NA	0	15	TCCACAAAGCTGGAGGACTCAGCCATGTACTTCTGTGCCAGCAGTGAACTAGGCGTCAGCTTTAAGCCTGAAGCTTTCTTTGGACAA
HIP00169	HC	1	0.000184502	TGCGCCAGCAGCTTGGGACAGGGAAGTGAAAAACTGTTTTTTGGCAGT	CASSLGQGSEKLFF	TRBV5-1	TRBD1-1*01	TRBJ1-4	NA	16	23	26	NA	0	3	GTGAGCACCTTGGAGCTGGGGGACTCGGCCCTTTATCTTTGCGCCAGCAGCTTGGGACAGGGAAGTGAAAAACTGTTTTTTGGCAGT
HIP00169	HC	1	0.000184502	TGCGCCAGCAGCCAAGGACAGGTGACCTACGAGCAGTACTTCGGGCCG	CASSQGQVTYEQYF	TRBV5-1	TRBD1-1*01	TRBJ2-7	12	15	22	25	NA	3	3	GTGAGCACCTTGGAGCTGGGGGACTCGGCCCTTTATCTTTGCGCCAGCAGCCAAGGACAGGTGACCTACGAGCAGTACTTCGGGCCG
HIP00169	HC	1	0.000184502	TGTGCCAGCAGCTTGAGGGGGGCCCGGGAAAAACTGTTTTTTGGCAGT	CASSLRGAREKLFF	TRBV5-6	NA	TRBJ1-4	NA	15	21	27	NA	0	6	GTGAACGCCTTGTTGCTGGGGGACTCGGCCCTCTATCTCTGTGCCAGCAGCTTGAGGGGGGCCCGGGAAAAACTGTTTTTTGGCAGT
HIP00169	HC	1	0.000184502	TGCGCCAGCAGCTTGGGGGTCACAGGGAAGGTACTAGCTGGGGCCAACGTCCTGACTTTCGGGGCC	CASSLGVTGKVLAGANVLTF	TRBV5-1	TRBD1-1*01	TRBJ2-6	16	21	27	37	NA	5	10	GGGGACTCGGCCCTTTATCTTTGCGCCAGCAGCTTGGGGGTCACAGGGAAGGTACTAGCTGGGGCCAACGTCCTGACTTTCGGGGCC
HIP00169	HC	1	0.000184502	TGTGCCAGCAGTTACCAACCGGGACTAGCGGACTCAGATACGCAGTATTTTGGCCCA	CASSYQPGLADSDTQYF	TRBV6-1	TRBD2-1	TRBJ2-3	15	20	31	34	NA	5	3	GCTGCTCCCTCCCAAACATCTGTGTACTTCTGTGCCAGCAGTTACCAACCGGGACTAGCGGACTCAGATACGCAGTATTTTGGCCCA
HIP00169	HC	1	0.000184502	TGTGCCAGCAGTGAGTGGGCAGGGGGCCGCACTGAAGCTTTCTTTGGACAA	CASSEWAGGRTEAFF	TRBV6-4	TRBD1-1*01	TRBJ1-1	14	19	27	29	NA	5	2	GCGTCTGCTGTACCCTCTCAGACATCTGTGTACTTCTGTGCCAGCAGTGAGTGGGCAGGGGGCCGCACTGAAGCTTTCTTTGGACAA
HIP00169	HC	1	0.000184502	TGTGCCAGCAGCTTGGCCTTCGGGACTGGCCATGGCGAGCAGTACTTCGGGCCG	CASSLAFGTGHGEQYF	TRBV5-6	TRBD2-1	TRBJ2-7	16	21	27	35	NA	5	8	GCCTTGTTGCTGGGGGACTCGGCCCTCTATCTCTGTGCCAGCAGCTTGGCCTTCGGGACTGGCCATGGCGAGCAGTACTTCGGGCCG
HIP00169	HC	1	0.000184502	TGTGCCACCAGTGACCGCGCGGGGGATGTTACCAAAAACATTCAGTACTTCGGCGCC	CATSDRAGDVTKNIQYF	TRBV24-1	TRBD2-1*01	TRBJ2-4	14	18	25	31	NA	4	6	GCCATCCCCAACCAGACAGCTCTTTACTTCTGTGCCACCAGTGACCGCGCGGGGGATGTTACCAAAAACATTCAGTACTTCGGCGCC
HIP00169	HC	1	0.000184502	TGTGCCACCCCGGGGGGGCTGTTCTTCGGGCCA	CATPGGLFF	TRBV6-5	TRBD2-1*01	TRBJ2-1	7	10	18	20	NA	3	2	GATTTCCCGCTCAGGCTGCTGTCGGCTGCTCCCTCCCAGACATCTGTGTACTTCTGTGCCACCCCGGGGGGGCTGTTCTTCGGGCCA
HIP00169	HC	1	0.000184502	TGTGCCAGCAGTTCGGGGACAGGGCGACCAGATACGCAGTATTTTGGCCCA	CASSSGTGRPDTQYF	TRBV6-6	TRBD1-1*01	TRBJ2-3	13	15	24	28	NA	2	4	GAGTTGGCTGCTCCCTCCCAGACATCTGTGTACTTCTGTGCCAGCAGTTCGGGGACAGGGCGACCAGATACGCAGTATTTTGGCCCA
HIP00169	HC	1	0.000184502	TGTGCCACCAGTGACACCCGGGACGGACAAGAGACCCAGTACTTCGGGCCA	CATSDTRDGQETQYF	TRBV24-1	NA	TRBJ2-5	14	19	24	27	NA	5	3	GAGTCTGCCATCCCCAACCAGACAGCTCTTTACTTCTGTGCCACCAGTGACACCCGGGACGGACAAGAGACCCAGTACTTCGGGCCA
HIP00169	HC	1	0.000184502	TGTGCCAGCAGTTACTCGAGTATGATCCTCGGGGAGCTGTTTTTTGGAGAA	CASSYSSMILGELFF	TRBV6-1	TRBD2-1*02	TRBJ2-2	NA	17	20	29	NA	0	9	GAGTCGGCTGCTCCCTCCCAAACATCTGTGTACTTCTGTGCCAGCAGTTACTCGAGTATGATCCTCGGGGAGCTGTTTTTTGGAGAA
HIP00169	HC	1	0.000184502	TGTGCCAGCAGTTACGGGGGGGCGCGTCCCGGGGAGCTGTTTTTTGGAGAA	CASSYGGARPGELFF	TRBV6-1	TRBD2-1*01	TRBJ2-2	NA	15	22	28	NA	0	6	GAGTCGGCTGCTCCCTCCCAAACATCTGTGTACTTCTGTGCCAGCAGTTACGGGGGGGCGCGTCCCGGGGAGCTGTTTTTTGGAGAA
HIP00169	HC	1	0.000184502	TGCGCCAGCAGCTTGAGGAATGAGCAGTTCTTCGGGCCA	CASSLRNEQFF	TRBV5-1	NA	TRBJ2-1	NA	15	NA	18	NA	0	0	GAGATGAATGTGAGCACCTTGGAGCTGGGGGACTCGGCCCTTTATCTTTGCGCCAGCAGCTTGAGGAATGAGCAGTTCTTCGGGCCA
HIP00169	HC	1	0.000184502	TGTGCCAGCAGTTTATGGTACAGGAACCAAGTTGGGAACACTGAAGCTTTCTTTGGACAA	CASSLWYRNQVGNTEAFF	TRBV12-1	TRBD1-1*01	TRBJ1-1	15	19	24	35	NA	4	11	GAACCCAGGGACTCAGCTGTGTACTTCTGTGCCAGCAGTTTATGGTACAGGAACCAAGTTGGGAACACTGAAGCTTTCTTTGGACAA
HIP00169	HC	1	0.000184502	TGTGCCAGCAGTTATTCTGGGGCGTCCTACGAGCAGTACGTCGGGCCG	CASSYSGASYEQYV	TRBV6-6	TRBD1-1*01	TRBJ2-7	14	18	23	40	NA	4	17	CTGGAGTTGGCTGCTCCCTCCCAGACATCTGTGTACTTCTGTGCCAGCAGTTATTCTGGGGCGTCCTACGAGCAGTACGTCGGGCCG
HIP00169	HC	1	0.000184502	TGTGCCAGCAGTGCGGGGGTTCGCTTGGATGAGCAGTTCTTCGGGCCA	CASSAGVRLDEQFF	TRBV6-1	TRBD2-1*01	TRBJ2-1	NA	13	19	28	NA	0	9	CTGGAGTCGGCTGCTCCCTCCCAGACATCTGTGTACTTCTGTGCCAGCAGTGCGGGGGTTCGCTTGGATGAGCAGTTCTTCGGGCCA
HIP00169	HC	1	0.000184502	TGTGCCAGCAGTGCATCAATCTCTGGAAACACCATATATTTTGGAGAG	CASSASISGNTIYF	TRBV6-1	TRBD1-1*01	TRBJ1-3	NA	13	15	20	NA	0	5	CTGGAGTCGGCTGCTCCCTCCCAGACATCTGTGTACTTCTGTGCCAGCAGTGCATCAATCTCTGGAAACACCATATATTTTGGAGAG
HIP00169	HC	1	0.000184502	TGTGCCAGCAGCCCCGGGACATCCTCCTCTGGGGCCAACGTCCTGACTTTCGGGGCC	CASSPGTSSSGANVLTF	TRBV3-1	TRBD1-1*01	TRBJ2-6	13	15	21	26	NA	2	5	CTGGAGCTTGGTGACTCTGCTGTGTATTTCTGTGCCAGCAGCCCCGGGACATCCTCCTCTGGGGCCAACGTCCTGACTTTCGGGGCC
HIP00169	HC	1	0.000184502	TGTGCCAGCAGTCCCCTAGCGGGGGTAGAGACCCAGTACTTCGGGCCA	CASSPLAGVETQYF	TRBV6-5	TRBD2-1*01	TRBJ2-5	12	15	25	26	NA	3	1	CTGCTGTCGGCTGCTCCCTCCCAGACATCTGTGTACTTCTGTGCCAGCAGTCCCCTAGCGGGGGTAGAGACCCAGTACTTCGGGCCA
HIP00169	HC	1	0.000184502	TGTGCCAGCAGCTGGATGAACACTGAAGCTTTCTTTGGACAA	CASSWMNTEAFF	TRBV7-2	NA	TRBJ1-1	NA	13	NA	16	NA	0	0	CTGACGATCCAGCGCACACAGCAGGAGGACTCGGCCGTGTATCTCTGTGCCAGCAGCTGGATGAACACTGAAGCTTTCTTTGGACAA
HIP00169	HC	1	0.000184502	TGCAGTGCTAGCAGGGGAAACACTGAAGCTTTCTTTGGACAA	CSASRGNTEAFF	TRBV20-1	TRBD1-1*01	TRBJ1-1	NA	11	17	18	NA	0	1	CTGACAGTGACCAGTGCCCATCCTGAAGACAGCAGCTTCTACATCTGCAGTGCTAGCAGGGGAAACACTGAAGCTTTCTTTGGACAA
HIP00169	HC	1	0.000184502	TGTGCCAGCAGCTTGAGAGCAAACGAGCAGTACTTCGGGCCG	CASSLRANEQYF	TRBV5-6	TRBD2-1	TRBJ2-7	15	17	20	22	NA	2	2	CTGAATGTGAACGCCTTGTTGCTGGGGGACTCGGCCCTCTATCTCTGTGCCAGCAGCTTGAGAGCAAACGAGCAGTACTTCGGGCCG
HIP00169	HC	1	0.000184502	TGTGCCAGCAGTCTCGGGAACACTGAAGCTTTCTTTGGACAA	CASSLGNTEAFF	TRBV2-1	TRBD2-1	TRBJ1-1	12	14	NA	17	NA	2	0	CTGAAGATCCGGTCCACAAAGCTGGAGGACTCAGCCATGTACTTCTGTGCCAGCAGTCTCGGGAACACTGAAGCTTTCTTTGGACAA
HIP00169	HC	1	0.000184502	TGTGCCAGCAGTTTATCCGTGGTTGAAGCTTTCTTTGGACAA	CASSLSVVEAFF	TRBV12-1	NA	TRBJ1-1	15	20	22	23	NA	5	1	CTGAAGATCCAGCCCTCAGAACCCAGGGACTCAGCTGTGTACTTCTGTGCCAGCAGTTTATCCGTGGTTGAAGCTTTCTTTGGACAA
HIP00169	HC	1	0.000184502	TGTGCCAGCAGTCGAAACAGGAATGAAGCTTTCTTTGGACAA	CASSRNRNEAFF	TRBV12-1	TRBD1-1*01	TRBJ1-1	12	16	21	23	NA	4	2	CTGAAGATCCAGCCCTCAGAACCCAGGGACTCAGCTGTGTACTTCTGTGCCAGCAGTCGAAACAGGAATGAAGCTTTCTTTGGACAA
HIP00169	HC	1	0.000184502	TGCGCCAGCAGCCAAGTTGGAGGGAACACTGAAGCTTTCTTTGGACAA	CASSQVGGNTEAFF	TRBV4-1	TRBD2-1*02	TRBJ1-1	16	18	NA	23	NA	2	0	CTACACGCCCTGCAGCCAGAAGACTCAGCCCTGTATCTCTGCGCCAGCAGCCAAGTTGGAGGGAACACTGAAGCTTTCTTTGGACAA
HIP00169	HC	1	0.000184502	TGTGCCAGCAGCTTAGAAGTCTCGTCGTTTGGTGAGCAGTTCTTCGGGCCA	CASSLEVSSFGEQFF	TRBV7-9	NA	TRBJ2-1	16	30	NA	32	NA	14	0	CAGCGCACAGAGCAGGGGGACTCGGCCATGTATCTCTGTGCCAGCAGCTTAGAAGTCTCGTCGTTTGGTGAGCAGTTCTTCGGGCCA
HIP00169	HC	1	0.000184502	TGTGCCAGCAGCACCGGGACACCGAACACCGGGGAGCTGTTTTTTGGAGAA	CASSTGTPNTGELFF	TRBV7-6	TRBD1-1*01	TRBJ2-2	12	15	21	22	NA	3	1	CAGCGCACAGAGCAGCGGGACTCGGCCATGTATCGCTGTGCCAGCAGCACCGGGACACCGAACACCGGGGAGCTGTTTTTTGGAGAA
HIP00169	HC	1	0.000184502	TGTGCCAGCAGCCCGACAGGGGCGCGGGAGTGGGAGCAGTACTTCGGGCCG	CASSPTGAREWEQYF	TRBV11-2	TRBD1-1*01	TRBJ2-7	12	14	22	33	NA	2	11	CAGCCTGCAAAGCTTGAGGACTCGGCCGTGTATCTCTGTGCCAGCAGCCCGACAGGGGCGCGGGAGTGGGAGCAGTACTTCGGGCCG
HIP00169	HC	1	0.000184502	TGCGCCAGCAGCCAAATGCTTCTCGGGGACAGGGATTGGACTGAAGCTTTCTTTGGACAA	CASSQMLLGDRDWTEAFF	TRBV4-3	TRBD1-1*01	TRBJ1-1	15	25	34	39	NA	10	5	CAGCCAGAAGACTCGGCCCTGTATCTCTGCGCCAGCAGCCAAATGCTTCTCGGGGACAGGGATTGGACTGAAGCTTTCTTTGGACAA
HIP00169	HC	1	0.000184502	TGTGCCAGCAGTTACTCGGGAGTCTGGCACAGGGGGTCAGGGGGCACCGGGGAGCTGTTTTTTGGAGAA	CASSYSGVWHRGSGGTGELFF	TRBV6-1	TRBD1-1*01	TRBJ2-2	17	28	36	44	NA	11	8	CAGACATCTGTGTACTTCTGTGCCAGCAGTTACTCGGGAGTCTGGCACAGGGGGTCAGGGGGCACCGGGGAGCTGTTTTTTGGAGAA
HIP00169	HC	1	0.000184502	TGTGCCAGCAGTTTAAAGGACGGGGACACTGAAGCTTTCTTTGGACAA	CASSLKDGDTEAFF	TRBV12-1	TRBD2-1*01	TRBJ1-1	15	20	NA	25	NA	5	0	ATCCAGCCCTCAGAACCCAGGGACTCAGCTGTGTACTTCTGTGCCAGCAGTTTAAAGGACGGGGACACTGAAGCTTTCTTTGGACAA
HIP00169	HC	1	0.000184502	TGTGCCAGCAGCCAAGGTTACGCGAACACTGAAGCTTTCTTTGGACAA	CASSQGYANTEAFF	TRBV3-1	NA	TRBJ1-1	16	19	21	23	NA	3	2	ATCAATTCCCTGGAGCTTGGTGACTCTGCTGTGTATTTCTGTGCCAGCAGCCAAGGTTACGCGAACACTGAAGCTTTCTTTGGACAA
HIP00169	HC	1	0.000184502	TGTGCCAGCAGCCGCACAGGGGGCTATGGCTACACCTTCGGTTCG	CASSRTGGYGYTF	TRBV6-6	TRBD1-1*01	TRBJ1-2	11	15	NA	23	NA	4	0	AGGCTGGAGTTGGCTGCTCCCTCCCAGACATCTGTGTACTTCTGTGCCAGCAGCCGCACAGGGGGCTATGGCTACACCTTCGGTTCG
HIP00169	HC	1	0.000184502	TGCGCCAGCAGCTTAGATAGGTCTGGGGCCAACGTCCTGACTTTCGGGGCC	CASSLDRSGANVLTF	TRBV5-1	NA	TRBJ2-6	14	18	NA	21	NA	4	0	AGCACCTTGGAGCTGGGGGACTCGGCCCTTTATCTTTGCGCCAGCAGCTTAGATAGGTCTGGGGCCAACGTCCTGACTTTCGGGGCC
HIP00169	HC	1	0.000184502	TGTGCCAGTAGTATAAGGAGTGCGGAGACCCAGTACTTCGGGCCA	CASSIRSAETQYF	TRBV19-1	TRBD2-1*02	TRBJ2-5	15	16	20	24	NA	1	4	ACTGTGACATCGGCCCAAAAGAACCCGACAGCTTTCTATCTCTGTGCCAGTAGTATAAGGAGTGCGGAGACCCAGTACTTCGGGCCA
HIP00169	HC	1	0.000184502	TGTGCCAGCAGCTTGGGAAGGTTCACTGAAGCTTTCTTTGGACAA	CASSLGRFTEAFF	TRBV7-2	NA	TRBJ1-1	NA	14	18	23	NA	0	5	ACGATCCAGCGCACACAGCAGGAGGACTCGGCCGTGTATCTCTGTGCCAGCAGCTTGGGAAGGTTCACTGAAGCTTTCTTTGGACAA
HIP00169	HC	1	0.000184502	TGCGCCAGCACCCCGACAGGGAGGATATCATCCCTAGAGGGGGAGCTGTTTTTTGGAGAA	CASTPTGRISSLEGELFF	TRBV10-2	TRBD1-1*01	TRBJ2-2	10	14	21	39	NA	4	18	ACCCGCTCCCAGACATCTGTGTATTTCTGCGCCAGCACCCCGACAGGGAGGATATCATCCCTAGAGGGGGAGCTGTTTTTTGGAGAA
HIP00169	HC	1	0.000184502	TGCAGTGCTAGTGGTGGCGGCCTGGATACGCAGTATTTTGGCCCA	CSASGGGLDTQYF	TRBV20-1	TRBD2-1	TRBJ2-3	11	16	20	24	NA	5	4	ACAGTGACCAGTGCCCATCCTGAAGACAGCAGCTTCTACATCTGCAGTGCTAGTGGTGGCGGCCTGGATACGCAGTATTTTGGCCCA
HIP00169	HC	1	0.000184502	TGTGCCAGCAGCCGGAAGGGACACTTAAACACTGAAGCTTTCTTTGGACAA	CASSRKGHLNTEAFF	TRBV3-1	TRBD1-1*01	TRBJ1-1	13	17	23	27	NA	4	4	AATTCCCTGGAGCTTGGTGACTCTGCTGTGTATTTCTGTGCCAGCAGCCGGAAGGGACACTTAAACACTGAAGCTTTCTTTGGACAA
HIP00169	HC	1	0.000184502	TGTGCCAGCAGTCGACAGGGCTGGAACACCATATATTTTGGAGAG	CASSRQGWNTIYF	TRBV5-6	TRBD1-1*01	TRBJ1-3	11	13	20	24	NA	2	4	AATGTGAACGCCTTGTTGCTGGGGGACTCGGCCCTCTATCTCTGTGCCAGCAGTCGACAGGGCTGGAACACCATATATTTTGGAGAG
HIP00169	HC	1	0.000184502	TGTGCCAGCAGCCGTTCGCCAAGTCAGGGGAACACCTTCGGTTCG	CASSRSPSQGNTF	TRBV5-4	TRBD1-1*01	TRBJ1-2	12	24	30	31	NA	12	1	AATGTGAACGCCTTGGAGCTGGACGACTCGGCCCTGTATCTCTGTGCCAGCAGCCGTTCGCCAAGTCAGGGGAACACCTTCGGTTCG
HIP00169	HC	1	0.000184502	TGTGCCAGCAGCAAAAGGACGGGCAGGGTGGAAACTAACTATGGCTACACCTTCGGTTCG	CASSKRTGRVETNYGYTF	TRBV2-1	TRBD1-1*01	TRBJ1-2	11	23	28	34	NA	12	6	AAGCTGGAGGACTCAGCCATGTACTTCTGTGCCAGCAGCAAAAGGACGGGCAGGGTGGAAACTAACTATGGCTACACCTTCGGTTCG
HIP00169	HC	1	0.000184502	TGTGCCAGCAGCCCCGCGATGAGGCCAGGGACTGAAGCTTTCTTTGGACAA	CASSPAMRPGTEAFF	TRBV5-6	TRBD1-1*01	TRBJ1-1	12	25	NA	30	NA	13	0	AACGCCTTGTTGCTGGGGGACTCGGCCCTCTATCTCTGTGCCAGCAGCCCCGCGATGAGGCCAGGGACTGAAGCTTTCTTTGGACAA
HIP00169	HC	1	0.000184502	TGTGCCAGCAGTAACGACAGGGTGCGAGAGACCCAGTACTTCGGGCCA	CASSNDRVRETQYF	TRBV6-1	TRBD1-1*01	TRBJ2-5	12	15	22	26	NA	3	4	TTGGAGTCGGCTGCTCCCTCCCAAACATCTGTGTACTTCTGTGCCAGCAGTAACGACAGGGTGCGAGAGACCCAGTACTTCGGGCCA
HIP00169	HC	1	0.000184502	TGTGCCAGCAGCTCATATGGTCTTGACCAGCCCCAGCATTTTGGTGAT	CASSSYGLDQPQHF	TRBV5-6	NA	TRBJ1-5	13	24	NA	27	NA	11	0	GTGAACGCCTTGTTGCTGGGGGACTCGGCCCTCTATCTCTGTGCCAGCAGCTCATATGGTCTTGACCAGCCCCAGCATTTTGGTGAT
HIP00169	HC	1	0.000184502	TGTGCCAGCAGTTTCCTCCAGGCGCTCAATTCACCCCTCCACTTTGGGAAC	CASSFLQALNSPLHF	TRBV28-1	TRBD1-1*01	TRBJ1-6	14	18	22	27	NA	4	5	GAGTCCGCCAGCACCAACCAGACATCTATGTACCTCTGTGCCAGCAGTTTCCTCCAGGCGCTCAATTCACCCCTCCACTTTGGGAAC
HIP00169	HC	1	0.000184502	TGTGCCAGCCCTTCATATTCTCTCTCCTACAATGAGCAGTTCTTCGGGCCA	CASPSYSLSYNEQFF	TRBV6-1	NA	TRBJ2-1	9	13	15	23	NA	4	8	GAGTCAGCTGCTCCCTCCCAGACATCTGTGTACTTCTGTGCCAGCCCTTCATATTCTCTCTCCTACAATGAGCAGTTCTTCGGGCCA
HIP00169	HC	1	0.000184502	TGCGCCAGCAGCTTATTGGGGACAGGGGGCCTGACAGAAAACATTCAGTACTTCGGCGCC	CASSLLGTGGLTENIQYF	TRBV5-1	TRBD1-1*01	TRBJ2-4	14	18	30	37	NA	4	7	GAGCTGGGGGACTCGGCCCTTTATCTTTGCGCCAGCAGCTTATTGGGGACAGGGGGCCTGACAGAAAACATTCAGTACTTCGGCGCC
HIP00169	HC	1	0.000184502	TGCGCCAGCAGCTCGGCCGGGACAGGGTTTTTGAGGGGTAATGAAAAACTGTTTTTTGGCAGT	CASSSAGTGFLRGNEKLFF	TRBV5-1	TRBD1-1*01	TRBJ1-4	13	18	27	38	NA	5	11	CTGGGGGACTCGGCCCTTTATCTTTGCGCCAGCAGCTCGGCCGGGACAGGGTTTTTGAGGGGTAATGAAAAACTGTTTTTTGGCAGT
HIP00169	HC	1	0.000184502	TGTGCCAGCAGTGAAGCAGGACAATACTATGGCTACACCTTCGGTTCG	CASSEAGQYYGYTF	TRBV6-1	TRBD1-1*01	TRBJ1-2	17	18	23	25	NA	1	2	CTGGAGTCGGCTGCTCCCTCCCAGACATCTGTGTACTTCTGTGCCAGCAGTGAAGCAGGACAATACTATGGCTACACCTTCGGTTCG
HIP00169	HC	1	0.000184502	TGTGCCAGCAATCCGGGGACTTACTCCACTGAAGCTTTCTTTGGACAA	CASNPGTYSTEAFF	TRBV6-5	TRBD2-1	TRBJ1-1	10	15	21	26	NA	5	5	CTGCTGTCGGCTGCTCCCTCCCAGACATCTGTGTACTTCTGTGCCAGCAATCCGGGGACTTACTCCACTGAAGCTTTCTTTGGACAA
HIP00169	HC	1	0.000184502	TGTGCCAGCAGCCCACCCGGCACTGAAGCTTTCTTTGGACAA	CASSPPGTEAFF	TRBV12-1	TRBD2-1	TRBJ1-1	11	17	NA	20	NA	6	0	CTGAAGATCCAGCCCTCAGAACCCAGGGACTCAGCTGTGTACTTCTGTGCCAGCAGCCCACCCGGCACTGAAGCTTTCTTTGGACAA
HIP00169	HC	1	0.000184502	TGTGCCAGCAGTGAAGGGTCCGATACGCAGTATTTTGGCCCA	CASSEGSDTQYF	TRBV6-1	NA	TRBJ2-3	NA	16	18	21	NA	0	3	CTCAGGCTGGAGTCGGCTGCTCCCTCCCAGACATCTGTGTACTTCTGTGCCAGCAGTGAAGGGTCCGATACGCAGTATTTTGGCCCA
HIP00169	HC	1	0.000184502	TGTGCCAGCAGCGACATAAACTATGGCTACACCTTCGGTTCG	CASSDINYGYTF	TRBV6-5	TRBD1-1*01	TRBJ1-2	11	12	16	18	NA	1	2	CTCAGGCTGCTGTCGGCTGCTCCCTCCCAGACATCTGTGTACTTCTGTGCCAGCAGCGACATAAACTATGGCTACACCTTCGGTTCG
HIP00169	HC	1	0.000184502	TGCGCCAGCAGCCAGGGGCCCCTTGGTTCACCCCTCCACTTTGGGAAC	CASSQGPLGSPLHF	TRBV4-3	TRBD1-1*01	TRBJ1-6	NA	14	19	26	NA	0	7	CTACACACCCTGCAGCCAGAAGACTCGGCCCTGTATCTCTGCGCCAGCAGCCAGGGGCCCCTTGGTTCACCCCTCCACTTTGGGAAC
HIP00169	HC	1	0.000184502	TGTGCCAGCAGCTTAGAAGGGACAGGGGGCACAGATACGCAGTATTTTGGCCCA	CASSLEGTGGTDTQYF	TRBV7-9	TRBD1-1*01	TRBJ2-3	16	18	NA	28	NA	2	0	CGCACAGAGCAGGGGGACTCGGCCATGTATCTCTGTGCCAGCAGCTTAGAAGGGACAGGGGGCACAGATACGCAGTATTTTGGCCCA
HIP00169	HC	1	0.000184502	TGTGCCAGCAGTTACCGTAGCGGGGGGACTCTCATTAACACCGGGGAGCTGTTTTTTGGAGAA	CASSYRSGGTLINTGELFF	TRBV6-1	TRBD2-1*01	TRBJ2-2	15	17	27	36	NA	2	9	CCCTCCCAAACATCTGTGTACTTCTGTGCCAGCAGTTACCGTAGCGGGGGGACTCTCATTAACACCGGGGAGCTGTTTTTTGGAGAA
HIP00169	HC	1	0.000184502	TGTGCCAGCAGCTTTGATATAGGCACAGATACGCAGTATTTTGGCCCA	CASSFDIGTDTQYF	TRBV7-9	TRBD2-1	TRBJ2-3	14	19	NA	22	NA	5	0	ATCCAGCGCACAGAGCAGGGGGACTCGGCCATGTATCTCTGTGCCAGCAGCTTTGATATAGGCACAGATACGCAGTATTTTGGCCCA
HIP00169	HC	1	0.000184502	TGTGCCAGCATAGAGGGGGTAACGGGCGAGCAGTACTTCGGGCCG	CASIEGVTGEQYF	TRBV6-6	TRBD1-1*01	TRBJ2-7	10	13	19	26	NA	3	7	AGGCTGGAGTTGGCTGCTCCCTCCCAGACATCTGTGTACTTCTGTGCCAGCATAGAGGGGGTAACGGGCGAGCAGTACTTCGGGCCG
HIP00169	HC	1	0.000184502	TGCGCCAGCAGCTTGTCGGGACAGGGGTTGGCTGAAGCTTTCTTTGGACAA	CASSLSGQGLAEAFF	TRBV5-1	TRBD1-1*01	TRBJ1-1	15	17	27	31	NA	2	4	AGCACCTTGGAGCTGGGGGACTCGGCCCTTTATCTTTGCGCCAGCAGCTTGTCGGGACAGGGGTTGGCTGAAGCTTTCTTTGGACAA
HIP00169	HC	1	0.000184502	TGTGCCAGCAGTGAATCAGCAGGACAGCCCCAGCATTTTGGTGAT	CASSESAGQPQHF	TRBV25-1	TRBD1-1*01	TRBJ1-5	16	19	23	24	NA	3	1	ACCCTGGAGTCTGCCAGGCCCTCACATACCTCTCAGTACCTCTGTGCCAGCAGTGAATCAGCAGGACAGCCCCAGCATTTTGGTGAT
HIP00169	HC	1	0.000184502	TGTGCCAGCAGCCCGCATGGGACAGGGAGCTTCTATAGCAATCAGCCCCAGCATTTTGGTGAT	CASSPHGTGSFYSNQPQHF	TRBV28-1	TRBD1-1*01	TRBJ1-5	11	18	27	35	NA	7	8	ACCAACCAGACATCTATGTACCTCTGTGCCAGCAGCCCGCATGGGACAGGGAGCTTCTATAGCAATCAGCCCCAGCATTTTGGTGAT
HIP00169	HC	1	0.000184502	TGTGCCAGCAGCCGACCGACGGGGGGGCGTATTGAGCAGTTCTTCGGGCCA	CASSRPTGGRIEQFF	TRBV5-4	TRBD2-1*01	TRBJ2-1	12	19	27	32	NA	7	5	AACGCCTTGGAGCTGGACGACTCGGCCCTGTATCTCTGTGCCAGCAGCCGACCGACGGGGGGGCGTATTGAGCAGTTCTTCGGGCCA
HIP00169	HC	1	0.000184502	TGTGCCTGGAGTGTCCTCGGAGGGAACACTGAAGCTTTCTTTGGACAA	CAWSVLGGNTEAFF	TRBV30-1	TRBD2-1*02	TRBJ1-1	14	18	NA	23	NA	4	0	TCTAAGAAGCTCCTTCTCAGTGACTCTGGCTTCTATCTCTGTGCCTGGAGTGTCCTCGGAGGGAACACTGAAGCTTTCTTTGGACAA
HIP00169	HC	1	0.000184502	TGTGCCAGCAGTTCGTCGAGAGACCCCCGGGGCTCTGAAGCTTTCTTTGGACAA	CASSSSRDPRGSEAFF	TRBV6-5	NA	TRBJ1-1	13	28	33	34	NA	15	1	TCGGCTGCTCCCTCCCAGACATCTGTGTACTTCTGTGCCAGCAGTTCGTCGAGAGACCCCCGGGGCTCTGAAGCTTTCTTTGGACAA
HIP00169	HC	1	0.000184502	TGTGCCAGCAGTGCGGGACAGCCAATCGGGGCCAACGTCCTGACTTTCGGGGCC	CASSAGQPIGANVLTF	TRBV6-1	TRBD1-1*01	TRBJ2-6	13	14	21	27	NA	1	6	TCGGCTGCTCCCTCCCAGACATCTGTGTACTTCTGTGCCAGCAGTGCGGGACAGCCAATCGGGGCCAACGTCCTGACTTTCGGGGCC
HIP00169	HC	1	0.000184502	TGTGCCTGGAACGGGACAGGTAGACCGCTGAATAGCAATCAGCCCCAGCATTTTGGTGAT	CAWNGTGRPLNSNQPQHF	TRBV30-1	TRBD1-1*01	TRBJ1-5	10	12	20	32	NA	2	12	CTTCTCAGTGACTCTGGCTTCTATCTCTGTGCCTGGAACGGGACAGGTAGACCGCTGAATAGCAATCAGCCCCAGCATTTTGGTGAT
HIP00169	HC	1	0.000184502	TGTGCCAGCAAAGACAGGGATAATGGCTACACCTTCGGTTCG	CASKDRDNGYTF	TRBV6-1	TRBD1-1*01	TRBJ1-2	10	12	19	22	NA	2	3	CTGGGGTTGGAGTCGGCTGCTCCCTCCCAAACATCTGTGTACTTCTGTGCCAGCAAAGACAGGGATAATGGCTACACCTTCGGTTCG
HIP00169	HC	1	0.000184502	TGTACCAGCAATTGGGGTGGTAGACCCTATGGCTACACCTTCGGTTCG	CTSNWGGRPYGYTF	TRBV6-1	NA	TRBJ1-2	10	13	17	26	NA	3	9	CTGGAGTCGGCTGCTCCCTCCCAGACATCTGTGTACTTCTGTACCAGCAATTGGGGTGGTAGACCCTATGGCTACACCTTCGGTTCG
HIP00169	HC	1	0.000184502	TGTGCTAGTGGTTACGACAGGGCTGAAGCTTTCTTTGGACAA	CASGYDRAEAFF	TRBV12-5	TRBD1-1*01	TRBJ1-1	13	15	NA	22	NA	2	0	CTGAAGATCCAGCCCTCAGAACCCAGGGACTCAGCTGTGTATTTTTGTGCTAGTGGTTACGACAGGGCTGAAGCTTTCTTTGGACAA
HIP00169	HC	1	0.000184502	TGTGCCACCAGTGATTTGAGGTCAGGGTACGAGCAGTACTTCGGGCCG	CATSDLRSGYEQYF	TRBV24-1	TRBD1-1*01	TRBJ2-7	18	22	NA	27	NA	4	0	CTAGAGTCTGCCATCCCCAACCAGACAGCTCTTTACTTCTGTGCCACCAGTGATTTGAGGTCAGGGTACGAGCAGTACTTCGGGCCG
HIP00169	HC	1	0.000184502	TGTGCCAGCAGCCAATACTCCTGGGGGGATGAAAAACTGTTTTTTGGCAGT	CASSQYSWGDEKLFF	TRBV14-1	TRBD2-1*01	TRBJ1-4	15	22	NA	28	NA	7	0	CAGCCTGCAGAACTGGAGGATTCTGGAGTTTATTTCTGTGCCAGCAGCCAATACTCCTGGGGGGATGAAAAACTGTTTTTTGGCAGT
HIP00169	HC	1	0.000184502	TGTGCCAGCAGAGCCGGGTTGGGTACAGGGTCACCCCTCCACTTTGGGAAC	CASRAGLGTGSPLHF	TRBV12-1	TRBD1-1*01	TRBJ1-6	11	24	NA	30	NA	13	0	CAGCCCTCAGAACCCAGGGACTCAGCTGTGTACTTCTGTGCCAGCAGAGCCGGGTTGGGTACAGGGTCACCCCTCCACTTTGGGAAC
HIP00169	HC	1	0.000184502	TGTGCCAGCTCACCGGGACAGGGGAACACCGGGGAGCTGTTTTTTGGAGAA	CASSPGQGNTGELFF	TRBV18-1	TRBD1-1*01	TRBJ2-2	NA	14	NA	23	NA	0	0	CAGCAGGTAGTGCGAGGAGATTCGGCAGCTTATTTCTGTGCCAGCTCACCGGGACAGGGGAACACCGGGGAGCTGTTTTTTGGAGAA
HIP00169	HC	1	0.000184502	TGTGCCAGCAGTTATCGAAGGGGGAATGGCTACACCTTCGGTTCG	CASSYRRGNGYTF	TRBV6-5	TRBD1-1*01	TRBJ1-2	14	18	24	25	NA	4	1	AGGCTGCTGTCGGCTGCTCCCTCCCAGACATCTGTGTACTTCTGTGCCAGCAGTTATCGAAGGGGGAATGGCTACACCTTCGGTTCG
HIP00169	HC	1	0.000184502	TGCAGCGTTGATTCGGGACAGGGGACTGGAAACACCATATATTTTGGAGAG	CSVDSGQGTGNTIYF	TRBV29-1	TRBD1-1*01	TRBJ1-3	11	14	24	25	NA	3	1	AGCAACATGAGCCCTGAAGACAGCAGCATATATCTCTGCAGCGTTGATTCGGGACAGGGGACTGGAAACACCATATATTTTGGAGAG
HIP00169	HC	1	0.000184502	TGCGCCAGCAGCTTGGACCCAACATCCGAGCAGTACTTCGGGCCG	CASSLDPTSEQYF	TRBV5-1	TRBD1-1*01	TRBJ2-7	16	21	24	26	NA	5	2	AATGTGAGCACCTTGGAGCTGGGGGACTCGGCCCTTTATCTTTGCGCCAGCAGCTTGGACCCAACATCCGAGCAGTACTTCGGGCCG
HIP00169	HC	1	0.000184502	TGTGCCTGGAGTGTCCTGCCGGGGTCAAACACTGAAGCTTTCTTTGGACAA	CAWSVLPGSNTEAFF	TRBV30-1	TRBD2-1*01	TRBJ1-1	14	19	24	27	NA	5	3	AAGAAGCTCCTTCTCAGTGACTCTGGCTTCTATCTCTGTGCCTGGAGTGTCCTGCCGGGGTCAAACACTGAAGCTTTCTTTGGACAA
HIP00169	HC	1	0.000184502	TGTGCCAGCAGTGCCCGAGGGGCCCAAACCAACAATGAGCAGTTCTTCGGGCCA	CASSARGAQTNNEQFF	TRBV6-1	NA	TRBJ2-1	13	17	22	31	NA	4	9	TCGGCTGCTCCCTCCCAGACATCTGTGTACTTCTGTGCCAGCAGTGCCCGAGGGGCCCAAACCAACAATGAGCAGTTCTTCGGGCCA
HIP00169	HC	1	0.000184502	TGTGCCACCCAAGGGGGGGTTGACTATGGCTACACCTTCGGTTCG	CATQGGVDYGYTF	TRBV24-1	TRBD2-1*01	TRBJ1-2	9	12	19	22	NA	3	3	TCCCTAGAGTCTGCCATCCCCAACCAGACAGCTCTTTACTTCTGTGCCACCCAAGGGGGGGTTGACTATGGCTACACCTTCGGTTCG
HIP00169	HC	1	0.000184502	TGTGCCAGCAGTTACTCGTCTCAAGCGGGGTGGACCAACCGGTACAATGAGCAGTTCTTCGGGCCA	CASSYSSQAGWTNRYNEQFF	TRBV6-1	TRBD2-1*01	TRBJ2-1	17	23	30	42	NA	6	12	TCCCAAACATCTGTGTACTTCTGTGCCAGCAGTTACTCGTCTCAAGCGGGGTGGACCAACCGGTACAATGAGCAGTTCTTCGGGCCA
HIP00169	HC	1	0.000184502	TGCGCCAGCAGTGGGGACAGCCTGTCCGGAAACACCATATATTTTGGAGAG	CASSGDSLSGNTIYF	TRBV10-2	TRBD1-1*01	TRBJ1-3	NA	13	20	27	NA	0	7	GAGTCAGCTACCCGCTCCCAGACATCTGTGTATTTCTGCGCCAGCAGTGGGGACAGCCTGTCCGGAAACACCATATATTTTGGAGAG
HIP00169	HC	1	0.000184502	TGCGCCAGCACCGATGGGGGGCGAAATAACTATGGCTACACCTTCGGTTCG	CASTDGGRNNYGYTF	TRBV10-2	NA	TRBJ1-2	10	16	22	26	NA	6	4	GAGTCAGCTACCCGCTCCCAGACATCTGTGTATTTCTGCGCCAGCACCGATGGGGGGCGAAATAACTATGGCTACACCTTCGGTTCG
HIP00169	HC	1	0.000184502	TGCGCCAGCAGCCCGGGACAGATTGCTAGGACTGGGGCCAACGTCCTGACTTTCGGGGCC	CASSPGQIARTGANVLTF	TRBV5-1	TRBD1-1*01	TRBJ2-6	12	14	21	31	NA	2	10	GAGCTGGGGGACTCGGCCCTTTATCTTTGCGCCAGCAGCCCGGGACAGATTGCTAGGACTGGGGCCAACGTCCTGACTTTCGGGGCC
HIP00169	HC	1	0.000184502	TGTGCCAGCAGTCTACAGGTCTCTGGGGCCAACGTCCTGACTTTCGGGGCC	CASSLQVSGANVLTF	TRBV6-5	TRBD1-1*01	TRBJ2-6	12	14	19	20	NA	2	1	CTGTCGGCTGCTCCCTCCCAGACATCTGTGTACTTCTGTGCCAGCAGTCTACAGGTCTCTGGGGCCAACGTCCTGACTTTCGGGGCC
HIP00169	HC	1	0.000184502	TGTGCCAGCAGTCCCACAGGAATGCATTCACCCCTCCACTTTGGGAAC	CASSPTGMHSPLHF	TRBV6-5	TRBD1-1*01	TRBJ1-6	12	15	20	25	NA	3	5	CTGCTGTCGGCTGCTCCCTCCCAGACATCTGTGTACTTCTGTGCCAGCAGTCCCACAGGAATGCATTCACCCCTCCACTTTGGGAAC
HIP00169	HC	1	0.000184502	TGTGCCAGCAGCTTATACAGGGGGCTGGTCACCGGGGAGCTGTTTTTTGGAGAA	CASSLYRGLVTGELFF	TRBV7-9	TRBD1-1*01	TRBJ2-2	15	16	25	29	NA	1	4	CGCACAGAGCAGGGGGACTCGGCCATGTATCTCTGTGCCAGCAGCTTATACAGGGGGCTGGTCACCGGGGAGCTGTTTTTTGGAGAA
HIP00169	HC	1	0.000184502	TGTGCCAGCAGCTTATTTCGGACAGGGGTTAGTGAAGCTTTCTTTGGACAA	CASSLFRTGVSEAFF	TRBV7-2	TRBD1-1*01	TRBJ1-1	15	19	28	32	NA	4	4	CAGCGCACACAGCAGGAGGACTCGGCCGTGTATCTCTGTGCCAGCAGCTTATTTCGGACAGGGGTTAGTGAAGCTTTCTTTGGACAA
HIP00169	HC	1	0.000184502	TGCGCCAGCAGCCAAGTCGGGCAGGCGGAAGCTTTCTTTGGACAA	CASSQVGQAEAFF	TRBV4-3	NA	TRBJ1-1	16	21	25	27	NA	5	2	CACCTACACACCCTGCAGCCAGAAGACTCGGCCCTGTATCTCTGCGCCAGCAGCCAAGTCGGGCAGGCGGAAGCTTTCTTTGGACAA
HIP00169	HC	1	0.000184502	TGTGCCAGCAGCTTAGTTATGGGGCCCAATGAGCAGTTCTTCGGGCCA	CASSLVMGPNEQFF	TRBV7-9	TRBD1-1*01	TRBJ2-1	16	20	25	26	NA	4	1	ATCCAGCGCACAGAGCAGGGGGACTCGGCCATGTATCTCTGTGCCAGCAGCTTAGTTATGGGGCCCAATGAGCAGTTCTTCGGGCCA
HIP00169	HC	1	0.000184502	TGTGCCAGCAGTTTTGGGGGGTCTTCCTATGGCTACACCTTCGGTTCG	CASSFGGSSYGYTF	TRBV12-1	TRBD2-1*01	TRBJ1-2	14	15	21	26	NA	1	5	ATCCAGCCCTCAGAACCCAGGGACTCAGCTGTGTACTTCTGTGCCAGCAGTTTTGGGGGGTCTTCCTATGGCTACACCTTCGGTTCG
HIP00169	HC	1	0.000184502	TGTGCCTGGAGTGATGGAGGAGATCAGCCCCAGCATTTTGGTGAT	CAWSDGGDQPQHF	TRBV30-1	TRBD2-1*02	TRBJ1-5	13	15	20	22	NA	2	2	AGTTCTAAGAAGCTCCTTCTCAGTGACTCTGGCTTCTATCTCTGTGCCTGGAGTGATGGAGGAGATCAGCCCCAGCATTTTGGTGAT
HIP00169	HC	1	0.000184502	TGTGCCAGCCGGGGACAGCCCTCCTACGAGCAGTACTTCGGGCCG	CASRGQPSYEQYF	TRBV6-1	TRBD1-1*01	TRBJ2-7	9	11	18	20	NA	2	2	AGGCTGGAGTCGGCTGCTCCCTCCCAGACATCTGTGTACTTCTGTGCCAGCCGGGGACAGCCCTCCTACGAGCAGTACTTCGGGCCG
HIP00169	HC	1	0.000184502	TGCAGCGTTAAGCCCATGACATCCTACGAGCAGTACTTCGGGCCG	CSVKPMTSYEQYF	TRBV29-1	TRBD1-1*01	TRBJ2-7	9	17	NA	21	NA	8	0	ACTGTGAGCAACATGAGCCCTGAAGACAGCAGCATATATCTCTGCAGCGTTAAGCCCATGACATCCTACGAGCAGTACTTCGGGCCG
HIP00169	HC	1	0.000184502	TGTGCCAGTAGTATAGCTGGGGGAGCTTGGCTGTTTTTTGGCAGT	CASSIAGGAWLFF	TRBV19-1	NA	TRBJ1-4	16	18	23	30	NA	2	7	ACTGTGACATCGGCCCAAAAGAACCCGACAGCTTTCTATCTCTGTGCCAGTAGTATAGCTGGGGGAGCTTGGCTGTTTTTTGGCAGT
HIP00169	HC	1	0.000184502	TGTGCCAGCAGAGCAAACTATGGCTACACCTTCGGTTCG	CASRANYGYTF	TRBV2-1	TRBD2-1	TRBJ1-2	NA	11	14	15	NA	0	1	ACTCTGAAGATCCGGTCCACAAAGCTGGAGGACTCAGCCATGTACTTCTGTGCCAGCAGAGCAAACTATGGCTACACCTTCGGTTCG
HIP00169	HC	1	0.000184502	TGTGCCAGCAGCCCCCAGGGAAACACTGAAGCTTTCTTTGGACAA	CASSPQGNTEAFF	TRBV7-2	TRBD1-1*01	TRBJ1-1	12	15	20	21	NA	3	1	ACGATCCAGCGCACACAGCAGGAGGACTCGGCCGTGTATCTCTGTGCCAGCAGCCCCCAGGGAAACACTGAAGCTTTCTTTGGACAA
HIP00169	HC	1	0.000184502	TGTGCCAGCAGCCCAGGTTGGGGGGCTGAAGCTTTCTTTGGACAA	CASSPGWGAEAFF	TRBV7-2	TRBD2-1*01	TRBJ1-1	12	19	NA	25	NA	7	0	ACGATCCAGCGCACACAGCAGGAGGACTCGGCCGTGTATCTCTGTGCCAGCAGCCCAGGTTGGGGGGCTGAAGCTTTCTTTGGACAA
HIP00169	HC	1	0.000184502	TGCGCCAGCGGGTTAACTCCGGGACAGCTTATTGAAAAACTGTTTTTTGGCAGT	CASGLTPGQLIEKLFF	TRBV5-1	TRBD1-1*01	TRBJ1-4	9	20	27	32	NA	11	5	ACCTTGGAGCTGGGGGACTCGGCCCTTTATCTTTGCGCCAGCGGGTTAACTCCGGGACAGCTTATTGAAAAACTGTTTTTTGGCAGT
HIP00169	HC	1	0.000184502	TGCGCCAGCAGCACAGGACAGGTTGAAAAACTGTTTTTTGGCAGT	CASSTGQVEKLFF	TRBV5-1	TRBD1-1*01	TRBJ1-4	12	15	22	23	NA	3	1	AATGTGAGCACCTTGGAGCTGGGGGACTCGGCCCTTTATCTTTGCGCCAGCAGCACAGGACAGGTTGAAAAACTGTTTTTTGGCAGT
HIP00169	HC	1	0.000184502	TGTGCCAGCATACCCGACAGAGCCTACGAGCAGTACTTCGGGCCG	CASIPDRAYEQYF	TRBV2-1	TRBD1-1*01	TRBJ2-7	10	15	20	22	NA	5	2	AAGATCCGGTCCACAAAGCTGGAGGACTCAGCCATGTACTTCTGTGCCAGCATACCCGACAGAGCCTACGAGCAGTACTTCGGGCCG
HIP00169	HC	1	0.000184502	TGTGCCAGCAGCTTGTTGCCGATGATGGGTCAGCCCCAGCATTTTGGTGAT	CASSLLPMMGQPQHF	TRBV5-5	NA	TRBJ1-5	15	26	NA	29	NA	11	0	AACGCCTTGTTGCTGGGGGACTCGGCCCTGTATCTCTGTGCCAGCAGCTTGTTGCCGATGATGGGTCAGCCCCAGCATTTTGGTGAT
HIP00169	HC	1	0.000184502	TGCGCCAGCAGCTTGGGTCATCGGGGGGGCGGCACCGGGGAGCTGTTTTTTGGAGAA	CASSLGHRGGGTGELFF	TRBV5-1	TRBD2-1*01	TRBJ2-2	16	21	29	32	NA	5	3	TTGGAGCTGGGGGACTCGGCCCTTTATCTTTGCGCCAGCAGCTTGGGTCATCGGGGGGGCGGCACCGGGGAGCTGTTTTTTGGAGAA
HIP00169	HC	1	0.000184502	TGTGCCACCAGTGATTTGCGGGACAGGGGGGGAGAGACCCAGTACTTCGGGCCA	CATSDLRDRGGETQYF	TRBV24-1	TRBD1-1*01	TRBJ2-5	18	19	30	32	NA	1	2	TCTGCCATCCCCAACCAGACAGCTCTTTACTTCTGTGCCACCAGTGATTTGCGGGACAGGGGGGGAGAGACCCAGTACTTCGGGCCA
HIP00169	HC	1	0.000184502	TGTGCCAGCAGCGTAGTAGATAGCGGGGTCTACAATGAGCAGTTCTTCGGGCCA	CASSVVDSGVYNEQFF	TRBV9-1	TRBD2-1*01	TRBJ2-1	16	20	28	29	NA	4	1	TCTCTGGAGCTGGGGGACTCAGCTTTGTATTTCTGTGCCAGCAGCGTAGTAGATAGCGGGGTCTACAATGAGCAGTTCTTCGGGCCA
HIP00169	HC	1	0.000184502	TGTGCCAGTAGTACGGGATTCAGGGATGAAAAACTGTTTTTTGGCAGT	CASSTGFRDEKLFF	TRBV19-1	NA	TRBJ1-4	13	20	NA	25	NA	7	0	GTGACATCGGCCCAAAAGAACCCGACAGCTTTCTATCTCTGTGCCAGTAGTACGGGATTCAGGGATGAAAAACTGTTTTTTGGCAGT
HIP00169	HC	1	0.000184502	TGTGCCAGCAGTTTTGAGGGACCTAATGAAAAACTGTTTTTTGGCAGT	CASSFEGPNEKLFF	TRBV27-1	NA	TRBJ1-4	14	17	NA	22	NA	3	0	CTGGAGTCGCCCAGCCCCAACCAGACCTCTCTGTACTTCTGTGCCAGCAGTTTTGAGGGACCTAATGAAAAACTGTTTTTTGGCAGT
HIP00169	HC	1	0.000184502	TGTGCCAGCAGTTCAAGACAGGGGGCACACTATGGCTACACCTTCGGTTCG	CASSSRQGAHYGYTF	TRBV12-1	TRBD1-1*01	TRBJ1-2	13	16	26	28	NA	3	2	CAGCCCTCAGAACCCAGGGACTCAGCTGTGTACTTCTGTGCCAGCAGTTCAAGACAGGGGGCACACTATGGCTACACCTTCGGTTCG
HIP00169	HC	1	0.000184502	TGTGCCAGCAGCCCCGGACACATTACCGGGGAGCTGTTTTTTGGAGAA	CASSPGHITGELFF	TRBV7-2	TRBD1-1*01	TRBJ2-2	12	15	20	24	NA	3	4	ATCCAGCGCACACAGCAGGAGGACTCGGCCGTGTATCTCTGTGCCAGCAGCCCCGGACACATTACCGGGGAGCTGTTTTTTGGAGAA
HIP00169	HC	1	0.000184502	TGTGCCAGCAGCCCAGGGGTAACTAATGAAAAACTGTTTTTTGGCAGT	CASSPGVTNEKLFF	TRBV11-3	TRBD1-1*01	TRBJ1-4	12	13	19	20	NA	1	1	ATCCAGCCTGCAGAGCTTGGGGACTCGGCCGTGTATCTCTGTGCCAGCAGCCCAGGGGTAACTAATGAAAAACTGTTTTTTGGCAGT
HIP00169	HC	1	0.000184502	TGTGCCAGCTCACCAGACAATTTAAGAGAGACCCAGTACTTCGGGCCA	CASSPDNLRETQYF	TRBV18-1	TRBD1-1*01	TRBJ2-5	NA	15	19	26	NA	0	7	ATCCAGCAGGTAGTGCGAGGAGATTCGGCAGCTTATTTCTGTGCCAGCTCACCAGACAATTTAAGAGAGACCCAGTACTTCGGGCCA
HIP00169	HC	1	0.000184502	TGTGCCATCAGTGAGTCGACTGAGAATGAGCAGTTCTTCGGGCCA	CAISESTENEQFF	TRBV10-3	TRBD2-1	TRBJ2-1	NA	17	21	24	NA	0	3	ACTCTGGAGTCCGCTACCAGCTCCCAGACATCTGTGTACTTCTGTGCCATCAGTGAGTCGACTGAGAATGAGCAGTTCTTCGGGCCA
HIP00169	HC	1	0.000184502	TGTGCCAGCAATCCACGGGTCGGGGAGCTGAACACTGAAGCTTTCTTTGGACAA	CASNPRVGELNTEAFF	TRBV27-1	TRBD2-1	TRBJ1-1	10	20	25	28	NA	10	3	TCGCCCAGCCCCAACCAGACCTCTCTGTACTTCTGTGCCAGCAATCCACGGGTCGGGGAGCTGAACACTGAAGCTTTCTTTGGACAA
HIP00169	HC	1	0.000184502	TGTGCCAGCAGTGAACAGGGGATCAGGTTCGTAAGTCAGCCCCAGCATTTTGGTGAT	CASSEQGIRFVSQPQHF	TRBV25-1	TRBD1-1*01	TRBJ1-5	NA	15	21	35	NA	0	14	GCCAGGCCCTCACATACCTCTCAGTACCTCTGTGCCAGCAGTGAACAGGGGATCAGGTTCGTAAGTCAGCCCCAGCATTTTGGTGAT
HIP00169	HC	1	0.000184502	TGTGCCAGCAGGCAATTTGGACCGGGCTCCTATAATTCACCCCTCCACTTTGGGAAC	CASRQFGPGSYNSPLHF	TRBV28-1	NA	TRBJ1-6	11	18	22	26	NA	7	4	GCCAGCACCAACCAGACATCTATGTACCTCTGTGCCAGCAGGCAATTTGGACCGGGCTCCTATAATTCACCCCTCCACTTTGGGAAC
HIP00169	HC	1	0.000184502	TGTGCCAGCAGCTTACTCGCGGGGGGGACTAGCTACGGTGAGCAGTTCTTCGGGCCA	CASSLLAGGTSYGEQFF	TRBV11-2	TRBD2-1	TRBJ2-1	15	24	33	38	NA	9	5	GCAAAGCTTGAGGACTCGGCCGTGTATCTCTGTGCCAGCAGCTTACTCGCGGGGGGGACTAGCTACGGTGAGCAGTTCTTCGGGCCA
HIP00169	HC	1	0.000184502	TGTGCCAGTCTAGAGGAGGGGGGTTCCCCTCGGCCCCAGCATTTTGGTGAT	CASLEEGGSPRPQHF	TRBV6-1	NA	TRBJ1-5	8	16	22	32	NA	8	10	GAGTCGGCTGCTCCCTCCCAGACATCTGTGTACTTCTGTGCCAGTCTAGAGGAGGGGGGTTCCCCTCGGCCCCAGCATTTTGGTGAT
HIP00169	HC	1	0.000184502	TGTGCCAGCACCCCCGGGACAGGGACATGGGAGACCCAGTACTTCGGGCCA	CASTPGTGTWETQYF	TRBV6-1	TRBD1-1*01	TRBJ2-5	10	15	24	30	NA	5	6	GAGTCGGCTGCTCCCTCCCAAACATCTGTGTACTTCTGTGCCAGCACCCCCGGGACAGGGACATGGGAGACCCAGTACTTCGGGCCA
HIP00169	HC	1	0.000184502	TGTGCCAGCGGGGACGGACCAAGAACTTCCTACGAGCAGTACTTCGGGCCG	CASGDGPRTSYEQYF	TRBV27-1	NA	TRBJ2-7	9	10	15	27	NA	1	12	GAGTCGCCCAGCCCCAACCAGACCTCTCTGTACTTCTGTGCCAGCGGGGACGGACCAAGAACTTCCTACGAGCAGTACTTCGGGCCG
HIP00169	HC	1	0.000184502	TGTGCCAGCAGTTTCGGAAGGGACATTTATTCACCCCTCCACTTTGGGAAC	CASSFGRDIYSPLHF	TRBV28-1	TRBD1-1*01	TRBJ1-6	14	19	25	28	NA	5	3	GAGTCCGCCAGCACCAACCAGACATCTATGTACCTCTGTGCCAGCAGTTTCGGAAGGGACATTTATTCACCCCTCCACTTTGGGAAC
HIP00169	HC	1	0.000184502	TGTGCCAGCAGGGTCGGGGGGGGCCGCGCTATCAGCTTCTCCTACGAGCAGTACTTCGGGCCG	CASRVGGGRAISFSYEQYF	TRBV2-1	TRBD2-1*01	TRBJ2-7	11	14	22	38	NA	3	16	CTGGAGGACTCAGCCATGTACTTCTGTGCCAGCAGGGTCGGGGGGGGCCGCGCTATCAGCTTCTCCTACGAGCAGTACTTCGGGCCG
HIP00169	HC	1	0.000184502	TGCAGCGTTTGGACAGGGGGAAGGGAAGCTTTCTTTGGACAA	CSVWTGGREAFF	TRBV29-1	TRBD1-1*01	TRBJ1-1	9	10	20	24	NA	1	4	CTGACTGTGAGCAACATGAGCCCTGAAGACAGCAGCATATATCTCTGCAGCGTTTGGACAGGGGGAAGGGAAGCTTTCTTTGGACAA
HIP00169	HC	1	0.000184502	TGTGCCAGCAGCTTAGGGGTCGGAGTCGACAAAAACATTCAGTACTTCGGCGCC	CASSLGVGVDKNIQYF	TRBV11-2	TRBD2-1*02	TRBJ2-4	16	21	25	29	NA	5	4	CCTGCAAAGCTTGAGGACTCGGCCGTGTATCTCTGTGCCAGCAGCTTAGGGGTCGGAGTCGACAAAAACATTCAGTACTTCGGCGCC
HIP00169	HC	1	0.000184502	TGTGCCAGCATCCCGGACAGGGGGTCGTGTCAGCCCCAGCATTTTGGTGAT	CASIPDRGSCQPQHF	TRBV21-1	TRBD1-1*01	TRBJ1-5	10	14	24	29	NA	4	5	CAGTCCACGGAGTCAGGGGACACAGCACTGTATTTCTGTGCCAGCATCCCGGACAGGGGGTCGTGTCAGCCCCAGCATTTTGGTGAT
HIP00169	HC	1	0.000184502	TGTGCCAGCAGCTCACGGATGGGGGATTCACCCCTCCACTTTGGGAAC	CASSSRMGDSPLHF	TRBV13-1	NA	TRBJ1-6	13	20	NA	25	NA	7	0	ATGAGCTCCTTGGAGCTGGGGGACTCAGCCCTGTACTTCTGTGCCAGCAGCTCACGGATGGGGGATTCACCCCTCCACTTTGGGAAC
HIP00169	HC	1	0.000184502	TGTGCCAGCAGTGAAGGGGTAGCTTACGAGCAGTACGTCGGGCCG	CASSEGVAYEQYV	TRBV6-1	TRBD2-1	TRBJ2-7	16	19	23	37	NA	3	14	AGGCTGGAGTCGGCTGCTCCCTCCCAGACATCTGTGTACTTCTGTGCCAGCAGTGAAGGGGTAGCTTACGAGCAGTACGTCGGGCCG
HIP00169	HC	1	0.000184502	TGCAGCGTCCAACCCACAGAGACCTACGAGCAGTACTTCGGGCCG	CSVQPTETYEQYF	TRBV29-1	TRBD1-1*01	TRBJ2-7	8	15	19	22	NA	7	3	ACTGTGAGCAACATGAGCCCTGAAGACAGCAGCATATATCTCTGCAGCGTCCAACCCACAGAGACCTACGAGCAGTACTTCGGGCCG
HIP00169	HC	1	0.000184502	TGCAGTGCTAGAGATCTCAGGCTGAACACCGGGGAGCTGTTTTTTGGAGAA	CSARDLRLNTGELFF	TRBV20-1	TRBD1-1*01	TRBJ2-2	14	17	21	23	NA	3	2	ACCAGTGCCCATCCTGAAGACAGCAGCTTCTACATCTGCAGTGCTAGAGATCTCAGGCTGAACACCGGGGAGCTGTTTTTTGGAGAA
HIP00169	HC	1	0.000184502	TGCAGTGCTAAAAACCCCAAGGGAGGAAATCAGCCCCAGCATTTTGGTGAT	CSAKNPKGGNQPQHF	TRBV20-1	TRBD2-1*02	TRBJ1-5	10	20	26	27	NA	10	1	ACCAGTGCCCATCCTGAAGACAGCAGCTTCTACATCTGCAGTGCTAAAAACCCCAAGGGAGGAAATCAGCCCCAGCATTTTGGTGAT
HIP00169	HC	1	0.000184502	TGTGCCAGTTCGACGGAGCGGGGTGTAATGAGGGAGCAGTTCTTCGGGCCA	CASSTERGVMREQFF	TRBV19-1	TRBD2-1*01	TRBJ2-1	9	16	23	33	NA	7	10	ACATCGGCCCAAAAGAACCCGACAGCTTTCTATCTCTGTGCCAGTTCGACGGAGCGGGGTGTAATGAGGGAGCAGTTCTTCGGGCCA
HIP00169	HC	1	0.000184502	TGTGCCAGCAGAGCAGGGGGCGGTCGAGGCTACACCTTCGGTTCG	CASRAGGGRGYTF	TRBV12-1	TRBD1-1*01	TRBJ1-2	11	13	21	27	NA	2	6	AAGATCCAGCCCTCAGAACCCAGGGACTCAGCTGTGTACTTCTGTGCCAGCAGAGCAGGGGGCGGTCGAGGCTACACCTTCGGTTCG
HIP00169	HC	1	0.000184502	TGCAGTGCTAGAGCGGGACAGGGAGGGACTGAAGCTTTCTTTGGACAA	CSARAGQGGTEAFF	TRBV20-1	TRBD1-1*01	TRBJ1-1	13	14	23	27	NA	1	4	GTGACCAGTGCCCATCCTGAAGACAGCAGCTTCTACATCTGCAGTGCTAGAGCGGGACAGGGAGGGACTGAAGCTTTCTTTGGACAA
HIP00169	HC	1	0.000184502	TGTGCCAGCGGACATAGGGGGATATCAACTGAAGCTTTCTTTGGACAA	CASGHRGISTEAFF	TRBV27-1	TRBD1-1*01	TRBJ1-1	9	15	21	27	NA	6	6	CTGGAGTCGCCCAGCCCCAACCAGACCTCTCTGTACTTCTGTGCCAGCGGACATAGGGGGATATCAACTGAAGCTTTCTTTGGACAA
HIP00169	HC	1	0.000184502	TGTGCCAGCAGGACCATTAACTATGGCTACACCTTCGGTTCG	CASRTINYGYTF	TRBV27-1	NA	TRBJ1-2	NA	11	14	17	NA	0	3	CTGATCCTGGAGTCGCCCAGCCCCAACCAGACCTCTCTGTACTTCTGTGCCAGCAGGACCATTAACTATGGCTACACCTTCGGTTCG
HIP00169	HC	1	0.000184502	TGTGCCAGCAGCTCCACAGAAGACGAGCAGTACTTCGGGCCG	CASSSTEDEQYF	TRBV13-1	TRBD1-1*01	TRBJ2-7	13	15	19	22	NA	2	3	CTGAACATGAGCTCCTTGGAGCTGGGGGACTCAGCCCTGTACTTCTGTGCCAGCAGCTCCACAGAAGACGAGCAGTACTTCGGGCCG
HIP00169	HC	1	0.000184502	TGTGCCAGCAGCTTATTGGAAGGCTCCCACGATGAGCAGTTCTTCGGGCCA	CASSLLEGSHDEQFF	TRBV7-9	NA	TRBJ2-1	15	17	20	31	NA	2	11	CAGCGCACAGAGCAGGGGGACTCGGCCATGTATCTCTGTGCCAGCAGCTTATTGGAAGGCTCCCACGATGAGCAGTTCTTCGGGCCA
HIP00169	HC	1	0.000184502	TGTGCCAGCGGCCGGGGCCCCAATTCACCCCTCCACTTTGGGAAC	CASGRGPNSPLHF	TRBV27-1	NA	TRBJ1-6	9	13	18	21	NA	4	3	ATCCTGGAGTCGCCCAGCCCCAACCAGACCTCTCTGTACTTCTGTGCCAGCGGCCGGGGCCCCAATTCACCCCTCCACTTTGGGAAC
HIP00169	HC	1	0.000184502	TGTGCCAGCAGCTACCTCCGGGACGGAGCTGAAGCTTTCTTTGGACAA	CASSYLRDGAEAFF	TRBV3-1	NA	TRBJ1-1	12	19	24	28	NA	7	4	ATCAATTCCCTGGAGCTTGGTGACTCTGCTGTGTATTTCTGTGCCAGCAGCTACCTCCGGGACGGAGCTGAAGCTTTCTTTGGACAA
HIP00169	HC	1	0.000184502	TGTGCCAGCAGGGGGGGTGGGACCCAGTACTTCGGGCCA	CASRGGGTQYF	TRBV2-1	TRBD2-1*01	TRBJ2-5	NA	11	17	20	NA	0	3	ACTCTGAAGATCCGGTCCACAAAGCTGGAGGACTCAGCCATGTACTTCTGTGCCAGCAGGGGGGGTGGGACCCAGTACTTCGGGCCA
HIP00169	HC	1	0.000184502	TGTGCCAGCAATGTCGGCTCCGAGCAGTACTTCGGGCCG	CASNVGSEQYF	TRBV2-1	NA	TRBJ2-7	10	15	18	20	NA	5	2	ACTCTGAAGATCCGGTCCACAAAGCTGGAGGACTCAGCCATGTACTTCTGTGCCAGCAATGTCGGCTCCGAGCAGTACTTCGGGCCG
HIP00169	HC	1	0.000184502	TGTGCCAGCAGCTCAACTCGGGACCCGCTTAGGACAGATACGCAGTATTTTGGCCCA	CASSSTRDPLRTDTQYF	TRBV7-2	NA	TRBJ2-3	13	19	24	33	NA	6	9	ACACAGCAGGAGGACTCGGCCGTGTATCTCTGTGCCAGCAGCTCAACTCGGGACCCGCTTAGGACAGATACGCAGTATTTTGGCCCA
HIP00169	HC	1	0.000184502	TGTGCCAGCAGCCCACGGACAGCGGTGAGGGCTTTCTTTGGACAA	CASSPRTAVRAFF	TRBV7-8	TRBD1-1*01	TRBJ1-1	12	16	22	30	NA	4	8	AAGATCCAGCGCACACAGCAGGAGGACTCCGCCGTGTATCTCTGTGCCAGCAGCCCACGGACAGCGGTGAGGGCTTTCTTTGGACAA
HIP00169	HC	1	0.000184502	TGTGCCTGGAGTACGGACCCAAGATACACTGAAGCTTTCTTTGGACAA	CAWSTDPRYTEAFF	TRBV30-1	NA	TRBJ1-1	12	14	18	25	NA	2	7	TCTAAGAAGCTCCTTCTCAGTGACTCTGGCTTCTATCTCTGTGCCTGGAGTACGGACCCAAGATACACTGAAGCTTTCTTTGGACAA
HIP00169	HC	1	0.000184502	TGTGCCAGCAGCAAAGGGACGGCCACGGCCACAGATACGCAGTATTTTGGCCCA	CASSKGTATATDTQYF	TRBV5-8	NA	TRBJ2-3	12	15	20	29	NA	3	9	GCCTTGGAGCTGGAGGACTCGGCCCTGTATCTCTGTGCCAGCAGCAAAGGGACGGCCACGGCCACAGATACGCAGTATTTTGGCCCA
HIP00169	HC	1	0.000184502	TGTGCCAGCAGTTCCCTTAGGGCTGGGGCCAACGTCCTGACTTTCGGGGCC	CASSSLRAGANVLTF	TRBV28-1	NA	TRBJ2-6	13	18	NA	22	NA	5	0	GAGTCCGCCAGCACCAACCAGACATCTATGTACCTCTGTGCCAGCAGTTCCCTTAGGGCTGGGGCCAACGTCCTGACTTTCGGGGCC
HIP00169	HC	1	0.000184502	TGTGCCAGCAGCTTGGGACAGGTTAACTATGGCTACACCTTCGGTTCG	CASSLGQVNYGYTF	TRBV28-1	TRBD1-1*01	TRBJ1-2	11	14	22	23	NA	3	1	CTGGAGTCCGCCAGCACCAACCAGACATCTATGTACCTCTGTGCCAGCAGCTTGGGACAGGTTAACTATGGCTACACCTTCGGTTCG
HIP00169	HC	1	0.000184502	TGTGCCAGCAGCCAAGTAGGAGGGGGCCCAACTAATGAAAAACTGTTTTTTGGCAGT	CASSQVGGGPTNEKLFF	TRBV4-2	TRBD1-1*01	TRBJ1-4	16	20	27	28	NA	4	1	CTGCAGCCAGAAGACTCGGCCCTGTATCTCTGTGCCAGCAGCCAAGTAGGAGGGGGCCCAACTAATGAAAAACTGTTTTTTGGCAGT
HIP00169	HC	1	0.000184502	TGTGCCAGCAGGGGATCGGACAGGCCCCAGCATTTTGGTGAT	CASRGSDRPQHF	TRBV19-1	TRBD1-1*01	TRBJ1-5	8	17	NA	23	NA	9	0	CTCACTGTGACATCGGCCCAAAAGAACCCGACAGCTTTCTATCTCTGTGCCAGCAGGGGATCGGACAGGCCCCAGCATTTTGGTGAT
HIP00169	HC	1	0.000184502	TGTGCCAGCAGCTTAGTTGCCGGCGGATCTAACTATGGCTACACCTTCGGTTCG	CASSLVAGGSNYGYTF	TRBV7-2	TRBD2-1	TRBJ1-2	16	22	26	28	NA	6	2	CGCACACAGCAGGAGGACTCGGCCGTGTATCTCTGTGCCAGCAGCTTAGTTGCCGGCGGATCTAACTATGGCTACACCTTCGGTTCG
HIP00169	HC	1	0.000184502	TGTGCCAGCAGCCCCAATCAAGGAGGGGGGGAGACCCAGTACTTCGGGCCA	CASSPNQGGGETQYF	TRBV7-6	NA	TRBJ2-5	12	23	29	30	NA	11	1	CAGCGCACAGAGCAGCGGGACTCGGCCATGTATCGCTGTGCCAGCAGCCCCAATCAAGGAGGGGGGGAGACCCAGTACTTCGGGCCA
HIP00169	HC	1	0.000184502	TGTGCCAGCAGCTTACATCCGGGACCCAATCAGCCCCAGCATTTTGGTGAT	CASSLHPGPNQPQHF	TRBV7-2	NA	TRBJ1-5	15	20	25	26	NA	5	1	CAGCGCACACAGCAGGAGGACTCGGCCGTGTATCTCTGTGCCAGCAGCTTACATCCGGGACCCAATCAGCCCCAGCATTTTGGTGAT
HIP00169	HC	1	0.000184502	TGCGCCAGCACACCAACGGACCAGGCTAATTCACCCCTCCACTTTGGGAAC	CASTPTDQANSPLHF	TRBV5-1	NA	TRBJ1-6	10	17	21	26	NA	7	5	AGCACCTTGGAGCTGGGGGACTCGGCCCTTTATCTTTGCGCCAGCACACCAACGGACCAGGCTAATTCACCCCTCCACTTTGGGAAC
HIP00169	HC	1	0.000184502	TGTGCCAGTAGTATCAGAAGTGGAGAGACCCAGTACTTCGGGCCA	CASSIRSGETQYF	TRBV19-1	TRBD1-1*01	TRBJ2-5	NA	14	17	23	NA	0	6	ACTGTGACATCGGCCCAAAAGAACCCGACAGCTTTCTATCTCTGTGCCAGTAGTATCAGAAGTGGAGAGACCCAGTACTTCGGGCCA
HIP00169	HC	1	0.000184502	TGTGCCAGCACCGGGGAATCCACAGATACGCAGTATTTTGGCCCA	CASTGESTDTQYF	TRBV2-1	TRBD2-1*01	TRBJ2-3	10	11	16	20	NA	1	4	AAGATCCGGTCCACAAAGCTGGAGGACTCAGCCATGTACTTCTGTGCCAGCACCGGGGAATCCACAGATACGCAGTATTTTGGCCCA
HIP00169	HC	1	0.000184502	TGTGCCTGGGCAGGGCGTGAGTGGGGAAACACCATATATTTTGGAGAG	CAWAGREWGNTIYF	TRBV30-1	TRBD1-1*01	TRBJ1-3	9	10	15	24	NA	1	9	TCTAAGAAGCTCCTTCTCAGTGACTCTGGCTTCTATCTCTGTGCCTGGGCAGGGCGTGAGTGGGGAAACACCATATATTTTGGAGAG
HIP00169	HC	1	0.000184502	TGTGCCAGCAGTTCAACAGGGTTTTTTCAGCCCCAGCATTTTGGTGAT	CASSSTGFFQPQHF	TRBV27-1	TRBD1-1*01	TRBJ1-5	13	15	21	26	NA	2	5	CTGGAGTCGCCCAGCCCCAACCAGACCTCTCTGTACTTCTGTGCCAGCAGTTCAACAGGGTTTTTTCAGCCCCAGCATTTTGGTGAT
HIP00169	HC	1	0.000184502	TGTGCCAGCAGCGAGGACAGGGACACCGGGGAGCTGTTTTTTGGAGAA	CASSEDRDTGELFF	TRBV9-1	TRBD1-1*01	TRBJ2-2	13	14	NA	22	NA	1	0	CTGAGCTCTCTGGAGCTGGGGGACTCAGCTTTGTATTTCTGTGCCAGCAGCGAGGACAGGGACACCGGGGAGCTGTTTTTTGGAGAA
HIP00169	HC	1	0.000184502	TGTGCCAGCAGCGATCCGGACAGGGCTAACACCGGGGAGCTGTTTTTTGGAGAA	CASSDPDRANTGELFF	TRBV12-1	TRBD1-1*01	TRBJ2-2	11	17	25	27	NA	6	2	CCCTCAGAACCCAGGGACTCAGCTGTGTACTTCTGTGCCAGCAGCGATCCGGACAGGGCTAACACCGGGGAGCTGTTTTTTGGAGAA
HIP00169	HC	1	0.000184502	TGCAGTGCTAGATGGGTAGCGGGGGGGACGAGCTCCTACAATGAGCAGTTCTTCGGGCCA	CSARWVAGGTSSYNEQFF	TRBV20-1	TRBD2-1*01	TRBJ2-1	12	16	27	32	NA	4	5	CATCCTGAAGACAGCAGCTTCTACATCTGCAGTGCTAGATGGGTAGCGGGGGGGACGAGCTCCTACAATGAGCAGTTCTTCGGGCCA
HIP00169	HC	1	0.000184502	TGTGCCAGCAGCCCGGGGTATGGGTTTCAGCCCCAGCATTTTGGTGAT	CASSPGYGFQPQHF	TRBV7-9	TRBD2-1*01	TRBJ1-5	12	13	18	26	NA	1	8	ATCCAGCGCACAGAGCAGGGGGACTCGGCCATGTATCTCTGTGCCAGCAGCCCGGGGTATGGGTTTCAGCCCCAGCATTTTGGTGAT
HIP00169	HC	1	0.000184502	TGTGCCAGCAGCTTAATGAAGGGCGGGAATGAGCAGTTCTTCGGGCCA	CASSLMKGGNEQFF	TRBV7-6	TRBD2-1	TRBJ2-1	15	22	NA	27	NA	7	0	ATCCAGCGCACAGAGCAGCGGGACTCGGCCATGTATCGCTGTGCCAGCAGCTTAATGAAGGGCGGGAATGAGCAGTTCTTCGGGCCA
HIP00169	HC	1	0.000184502	TGTGCCAGCAGCCCGAACAGGGCGGCTGAGACCCAGTACTTCGGGCCA	CASSPNRAAETQYF	TRBV7-2	TRBD1-1*01	TRBJ2-5	12	16	22	27	NA	4	5	ATCCAGCGCACACAGCAGGAGGACTCGGCCGTGTATCTCTGTGCCAGCAGCCCGAACAGGGCGGCTGAGACCCAGTACTTCGGGCCA
HIP00169	HC	1	0.000184502	TGTGCCAGCAGTTTAGTAGGGACCACAGGGGAGCTGTTTTTTGGAGAA	CASSLVGTTGELFF	TRBV12-1	NA	TRBJ2-2	16	18	23	27	NA	2	4	ATCCAGCCCTCAGAACCCAGGGACTCAGCTGTGTACTTCTGTGCCAGCAGTTTAGTAGGGACCACAGGGGAGCTGTTTTTTGGAGAA
HIP00169	HC	1	0.000184502	TGTGCCTGGAGGGCAGGGATAAGTTCACCCCTCCACTTTGGGAAC	CAWRAGISSPLHF	TRBV30-1	TRBD1-1*01	TRBJ1-6	11	13	18	23	NA	2	5	AGTTCTAAGAAGCTCCTTCTCAGTGACTCTGGCTTCTATCTCTGTGCCTGGAGGGCAGGGATAAGTTCACCCCTCCACTTTGGGAAC
HIP00169	HC	1	0.000184502	TGCGCCAGCAGCTTTAGACAGGCCCTCACCTACGAGCAGTACTTCGGGCCG	CASSFRQALTYEQYF	TRBV5-1	TRBD1-1*01	TRBJ2-7	14	16	22	28	NA	2	6	AGCACCTTGGAGCTGGGGGACTCGGCCCTTTATCTTTGCGCCAGCAGCTTTAGACAGGCCCTCACCTACGAGCAGTACTTCGGGCCG
HIP00169	HC	1	0.000184502	TGTGCCAGCAGCCAGGACCCTAATGAAAAACTGTTTTTTGGCAGT	CASSQDPNEKLFF	TRBV13-1	NA	TRBJ1-4	12	14	18	19	NA	2	1	AACATGAGCTCCTTGGAGCTGGGGGACTCAGCCCTGTACTTCTGTGCCAGCAGCCAGGACCCTAATGAAAAACTGTTTTTTGGCAGT
HIP00169	HC	1	0.000184502	TGTGCCAGCAGCTTGGCCCAGGGCGGGGGTGGGACCGGGGAGCTGTTTTTTGGAGAA	CASSLAQGGGGTGELFF	TRBV5-4	TRBD2-1*01	TRBJ2-2	16	22	29	33	NA	6	4	TTGGAGCTGGACGACTCGGCCCTGTATCTCTGTGCCAGCAGCTTGGCCCAGGGCGGGGGTGGGACCGGGGAGCTGTTTTTTGGAGAA
HIP00169	HC	1	0.000184502	TGTGCCAGCAGCACCGACGACGTGAGCTCTGGAAACACCATATATTTTGGAGAG	CASSTDDVSSGNTIYF	TRBV9-1	NA	TRBJ1-3	12	15	18	26	NA	3	8	TCTCTGGAGCTGGGGGACTCAGCTTTGTATTTCTGTGCCAGCAGCACCGACGACGTGAGCTCTGGAAACACCATATATTTTGGAGAG
HIP00169	HC	1	0.000184502	TGTGCCAGCACCTACTCAGACAGGGGACACACAGATACGCAGTATTTTGGCCCA	CASTYSDRGHTDTQYF	TRBV21-1	TRBD1-1*01	TRBJ2-3	10	18	26	29	NA	8	3	TCCACGGAGTCAGGGGACACAGCACTGTATTTCTGTGCCAGCACCTACTCAGACAGGGGACACACAGATACGCAGTATTTTGGCCCA
HIP00169	HC	1	0.000184502	TGCAGCGTTCAGTTCTTTCCTAGCACAGATACGCAGTATTTTGGCCCA	CSVQFFPSTDTQYF	TRBV29-1	TRBD1-1*01	TRBJ2-3	NA	9	12	21	NA	0	9	GTGAGCAACATGAGCCCTGAAGACAGCAGCATATATCTCTGCAGCGTTCAGTTCTTTCCTAGCACAGATACGCAGTATTTTGGCCCA
HIP00169	HC	1	0.000184502	TGTGCCAGTAGGGGACTAGCGGGGGACTACGAGCAGTACTTCGGGCCG	CASRGLAGDYEQYF	TRBV19-1	TRBD2-1*01	TRBJ2-7	NA	11	25	26	NA	0	1	GTGACATCGGCCCAAAAGAACCCGACAGCTTTCTATCTCTGTGCCAGTAGGGGACTAGCGGGGGACTACGAGCAGTACTTCGGGCCG
HIP00169	HC	1	0.000184502	TGTGCCAGCAGCCGCAAAACTAACTTTTCACCCCTCCACTTTGGGAAC	CASSRKTNFSPLHF	TRBV5-6	TRBD2-1	TRBJ1-6	12	18	22	26	NA	6	4	GTGAACGCCTTGTTGCTGGGGGACTCGGCCCTCTATCTCTGTGCCAGCAGCCGCAAAACTAACTTTTCACCCCTCCACTTTGGGAAC
HIP00169	HC	1	0.000184502	TGTGCCACCAGCAGAAACTATTTGACTGAAGCTTTCTTTGGACAA	CATSRNYLTEAFF	TRBV15-1	TRBD2-1	TRBJ1-1	15	16	20	24	NA	1	4	GACATCCGCTCACCAGGCCTGGGGGACGCAGCCATGTACCTGTGTGCCACCAGCAGAAACTATTTGACTGAAGCTTTCTTTGGACAA
HIP00169	HC	1	0.000184502	TGCGCCAGCAGCCCACTTCAGGGAAGGGGGCCTAACTATGGCTACACCTTCGGTTCG	CASSPLQGRGPNYGYTF	TRBV4-1	TRBD1-1*01	TRBJ1-2	13	24	NA	31	NA	11	0	CTGCAGCCAGAAGACTCAGCCCTGTATCTCTGCGCCAGCAGCCCACTTCAGGGAAGGGGGCCTAACTATGGCTACACCTTCGGTTCG
HIP00169	HC	1	0.000184502	TGTGCCTGGAGTGTTCTGGCCGAGGGAGGCACCTTCGGTTCG	CAWSVLAEGGTF	TRBV30-1	TRBD2-1*02	TRBJ1-2	14	23	NA	29	NA	9	0	CTGAGTTCTAAGAAGCTCCTTCTCAGTGACTCTGGCTTCTATCTCTGTGCCTGGAGTGTTCTGGCCGAGGGAGGCACCTTCGGTTCG
HIP00169	HC	1	0.000184502	TGTGCCAGCAGCGTAGATAGGACTACCGGCGAGACCCAGTACTTCGGGCCA	CASSVDRTTGETQYF	TRBV9-1	TRBD2-1	TRBJ2-5	16	19	25	30	NA	3	5	AGCTCTCTGGAGCTGGGGGACTCAGCTTTGTATTTCTGTGCCAGCAGCGTAGATAGGACTACCGGCGAGACCCAGTACTTCGGGCCA
HIP00169	HC	1	0.000184502	TGCGCCAGCAGCCCAGAGAAGTTTCTTACAGATACGCAGTATTTTGGCCCA	CASSPEKFLTDTQYF	TRBV5-1	NA	TRBJ2-3	12	13	16	27	NA	1	11	AGCACCTTGGAGCTGGGGGACTCGGCCCTTTATCTTTGCGCCAGCAGCCCAGAGAAGTTTCTTACAGATACGCAGTATTTTGGCCCA
HIP00169	HC	1	0.000184502	TGTGCCAGCAGCCGGGACAAGGCCCACGAGCAGTACTTCGGGCCG	CASSRDKAHEQYF	TRBV7-2	TRBD1-1*01	TRBJ2-7	12	13	19	25	NA	1	6	ACGATCCAGCGCACACAGCAGGAGGACTCGGCCGTGTATCTCTGTGCCAGCAGCCGGGACAAGGCCCACGAGCAGTACTTCGGGCCG
HIP00169	HC	1	0.000184502	TGTGCCTGGACTACACCGGGAGCGGGGGGATTCAGTGAGCAGTTCTTCGGGCCA	CAWTTPGAGGFSEQFF	TRBV30-1	TRBD2-1*01	TRBJ2-1	10	20	29	35	NA	10	6	AAGCTCCTTCTCAGTGACTCTGGCTTCTATCTCTGTGCCTGGACTACACCGGGAGCGGGGGGATTCAGTGAGCAGTTCTTCGGGCCA
HIP00169	HC	1	0.000184502	TGTGCCAGCAGCGAAAGGACTAGCGGGGCCTCCAATGAGCAGTTCTTCGGGCCA	CASSERTSGASNEQFF	TRBV9-1	TRBD2-1*01	TRBJ2-1	13	16	28	32	NA	3	4	TCTCTGGAGCTGGGGGACTCAGCTTTGTATTTCTGTGCCAGCAGCGAAAGGACTAGCGGGGCCTCCAATGAGCAGTTCTTCGGGCCA
HIP00169	HC	1	0.000184502	TGTGCCAGCAGTTCTCTATCGACAGGGTGGAACACTGAAGCTTTCTTTGGACAA	CASSSLSTGWNTEAFF	TRBV27-1	TRBD1-1*01	TRBJ1-1	13	20	27	29	NA	7	2	TCGCCCAGCCCCAACCAGACCTCTCTGTACTTCTGTGCCAGCAGTTCTCTATCGACAGGGTGGAACACTGAAGCTTTCTTTGGACAA
HIP00169	HC	1	0.000184502	TGTGCCAGCAGCCAGTGGACAGGGACGACCTCTAAAAAACTGTTTTTTGGCAGT	CASSQWTGTTSKKLFF	TRBV3-1	TRBD1-1*01	TRBJ1-4	14	16	24	34	NA	2	10	TCCCTGGAGCTTGGTGACTCTGCTGTGTATTTCTGTGCCAGCAGCCAGTGGACAGGGACGACCTCTAAAAAACTGTTTTTTGGCAGT
HIP00169	HC	1	0.000184502	TGCAGCGTTGGGGGGGGCAGGGATGGGGAGACCCAGTACTTCGGGCCA	CSVGGGRDGETQYF	TRBV29-1	TRBD2-1*01	TRBJ2-5	NA	10	17	27	NA	0	10	GTGAGCAACATGAGCCCTGAAGACAGCAGCATATATCTCTGCAGCGTTGGGGGGGGCAGGGATGGGGAGACCCAGTACTTCGGGCCA
HIP00169	HC	1	0.000184502	TGCAGTGCTAGTCAGGACAGGGGGAGCTATGGCTACACCTTCGGTTCG	CSASQDRGSYGYTF	TRBV20-1	TRBD1-1*01	TRBJ1-2	11	14	24	26	NA	3	2	GTGACCAGTGCCCATCCTGAAGACAGCAGCTTCTACATCTGCAGTGCTAGTCAGGACAGGGGGAGCTATGGCTACACCTTCGGTTCG
HIP00169	HC	1	0.000184502	TGTGCCAGCAGTTACTCGAGACTAACCCAAGAGACCCAGTACTTCGGGCCA	CASSYSRLTQETQYF	TRBV6-6	TRBD2-1	TRBJ2-5	17	19	24	26	NA	2	2	GAGTTGGCTGCTCCCTCCCAGACATCTGTGTACTTCTGTGCCAGCAGTTACTCGAGACTAACCCAAGAGACCCAGTACTTCGGGCCA
HIP00169	HC	1	0.000184502	TGTGCCAGCAGCGATATTGGAGAGACCCAGTACTTCGGGCCA	CASSDIGETQYF	TRBV14-1	NA	TRBJ2-5	12	18	NA	20	NA	6	0	CTGAAGGTGCAGCCTGCAGAACTGGAGGATTCTGGAGTTTATTTCTGTGCCAGCAGCGATATTGGAGAGACCCAGTACTTCGGGCCA
HIP00169	HC	1	0.000184502	TGTGCCAGCAGCTTAGATCCATCGGGACACTTCTACGAGCAGTACTTCGGGCCG	CASSLDPSGHFYEQYF	TRBV11-2	TRBD1-1*01	TRBJ2-7	17	23	29	32	NA	6	3	CCTGCAAAGCTTGAGGACTCGGCCGTGTATCTCTGTGCCAGCAGCTTAGATCCATCGGGACACTTCTACGAGCAGTACTTCGGGCCG
HIP00169	HC	1	0.000184502	TGTGCCAGCAGTCGACCCGGGACAGGGGGGACCTACGAGCAGTACTTCGGGCCG	CASSRPGTGGTYEQYF	TRBV12-1	TRBD1-1*01	TRBJ2-7	12	18	29	31	NA	6	2	CCCTCAGAACCCAGGGACTCAGCTGTGTACTTCTGTGCCAGCAGTCGACCCGGGACAGGGGGGACCTACGAGCAGTACTTCGGGCCG
HIP00169	HC	1	0.000184502	TGTGCCAGCAGTTTATCTAATGGGGAACACGAAAAACTGTTTTTTGGCAGT	CASSLSNGEHEKLFF	TRBV12-1	NA	TRBJ1-4	15	22	26	30	NA	7	4	CAGCCCTCAGAACCCAGGGACTCAGCTGTGTACTTCTGTGCCAGCAGTTTATCTAATGGGGAACACGAAAAACTGTTTTTTGGCAGT
HIP00169	HC	1	0.000184502	TGTGCCAGCAGTTTAGGGGACAACTATGGCTACACCTTCGGTTCG	CASSLGDNYGYTF	TRBV28-1	NA	TRBJ1-2	15	16	NA	21	NA	1	0	ATTCTGGAGTCCGCCAGCACCAACCAGACATCTATGTACCTCTGTGCCAGCAGTTTAGGGGACAACTATGGCTACACCTTCGGTTCG
HIP00169	HC	1	0.000184502	TGTGCCACCAGCAGATCCCTGAGGGGAGATACGCAGTATTTTGGCCCA	CATSRSLRGDTQYF	TRBV15-1	NA	TRBJ2-3	15	21	NA	26	NA	6	0	ATCCGCTCACCAGGCCTGGGGGACGCAGCCATGTACCTGTGTGCCACCAGCAGATCCCTGAGGGGAGATACGCAGTATTTTGGCCCA
HIP00169	HC	1	0.000184502	TGCAGCGTTGAGAATGGTAGCACAGATACGCAGTATTTTGGCCCA	CSVENGSTDTQYF	TRBV29-1	NA	TRBJ2-3	11	15	17	18	NA	4	1	ACTGTGAGCAACATGAGCCCTGAAGACAGCAGCATATATCTCTGCAGCGTTGAGAATGGTAGCACAGATACGCAGTATTTTGGCCCA
HIP00169	HC	1	0.000184502	TGCGCCAGCAGCTTGGCCGGGGACGAAGCTAACTATGGCTACACCTTCGGTTCG	CASSLAGDEANYGYTF	TRBV5-1	NA	TRBJ1-2	16	19	24	28	NA	3	4	ACCTTGGAGCTGGGGGACTCGGCCCTTTATCTTTGCGCCAGCAGCTTGGCCGGGGACGAAGCTAACTATGGCTACACCTTCGGTTCG
HIP00169	HC	1	0.000184502	TGCGCCAGCAGTTTTAGCGATGCAAACATTCAGTACTTCGGCGCC	CASSFSDANIQYF	TRBV5-1	TRBD2-1	TRBJ2-4	11	14	19	23	NA	3	4	AATGTGAGCACCTTGGAGCTGGGGGACTCGGCCCTTTATCTTTGCGCCAGCAGTTTTAGCGATGCAAACATTCAGTACTTCGGCGCC
HIP00169	HC	1	0.000184502	TGTGCCTGGAGTACTCCCGGGACAGGATCCGGGGAGCTGTTTTTTGGAGAA	CAWSTPGTGSGELFF	TRBV30-1	TRBD1-1*01	TRBJ2-2	12	18	26	28	NA	6	2	AAGAAGCTCCTTCTCAGTGACTCTGGCTTCTATCTCTGTGCCTGGAGTACTCCCGGGACAGGATCCGGGGAGCTGTTTTTTGGAGAA
HIP00169	HC	1	0.000184502	TGTGCCAGTAGTATTGTCAGGGTATCGAGCAATCAGCCCCAGCATTTTGGTGAT	CASSIVRVSSNQPQHF	TRBV19-1	TRBD1-1*01	TRBJ1-5	14	17	22	27	NA	3	5	TCGGCCCAAAAGAACCCGACAGCTTTCTATCTCTGTGCCAGTAGTATTGTCAGGGTATCGAGCAATCAGCCCCAGCATTTTGGTGAT
HIP00169	HC	1	0.000184502	TGTGCCAGCAGCCAAGATCCGTTGATGGGGGCGAGAGGCTACACCTTCGGTTCG	CASSQDPLMGARGYTF	TRBV3-1	TRBD1-1*01	TRBJ1-2	17	26	32	36	NA	9	4	TCCCTGGAGCTTGGTGACTCTGCTGTGTATTTCTGTGCCAGCAGCCAAGATCCGTTGATGGGGGCGAGAGGCTACACCTTCGGTTCG
HIP00169	HC	1	0.000184502	TGTGCCAGCACCTCGGGACAGGGGTCGGAGACCCAGTACTTCGGGCCA	CASTSGQGSETQYF	TRBV14-1	TRBD1-1*01	TRBJ2-5	10	14	24	27	NA	4	3	GTGCAGCCTGCAGAACTGGAGGATTCTGGAGTTTATTTCTGTGCCAGCACCTCGGGACAGGGGTCGGAGACCCAGTACTTCGGGCCA
HIP00169	HC	1	0.000184502	TGTGCCAGTAGTTTGGGACTAGCCGTCGATGAGCAGTTCTTCGGGCCA	CASSLGLAVDEQFF	TRBV19-1	TRBD2-1	TRBJ2-1	12	14	23	28	NA	2	5	GTGACATCGGCCCAAAAGAACCCGACAGCTTTCTATCTCTGTGCCAGTAGTTTGGGACTAGCCGTCGATGAGCAGTTCTTCGGGCCA
HIP00169	HC	1	0.000184502	TGTGCCAGCAGCAAAGTAGTGAGCAGGGGAGGTCCGGGCCATCAATACTATAATTCACCCCTCCACTTTGGGAAC	CASSKVVSRGGPGHQYYNSPLHF	TRBV21-1	NA	TRBJ1-6	16	23	29	47	NA	7	18	GCACTGTATTTCTGTGCCAGCAGCAAAGTAGTGAGCAGGGGAGGTCCGGGCCATCAATACTATAATTCACCCCTCCACTTTGGGAAC
HIP00169	HC	1	0.000184502	TGTGCCAGCAGTTCCGGGGGGAGAGGCTACACCTTCGGTTCG	CASSSGGRGYTF	TRBV28-1	TRBD2-1*01	TRBJ1-2	13	14	21	24	NA	1	3	CTGATTCTGGAGTCCGCCAGCACCAACCAGACATCTATGTACCTCTGTGCCAGCAGTTCCGGGGGGAGAGGCTACACCTTCGGTTCG
HIP00169	HC	1	0.000184502	TGTGCCACCAGCAGAGACAGGATTGACACCGGGGAGCTGTTTTTTGGAGAA	CATSRDRIDTGELFF	TRBV15-1	TRBD1-1*01	TRBJ2-2	NA	17	21	25	NA	0	4	CGCTCACCAGGCCTGGCGGACGCAGCCATGTACCTGTGTGCCACCAGCAGAGACAGGATTGACACCGGGGAGCTGTTTTTTGGAGAA
HIP00169	HC	1	0.000184502	TGTGCCAGCAGCTTGAAGCCCGGCGGGGCCGATGGCTACACCTTCGGTTCG	CASSLKPGGADGYTF	TRBV7-2	TRBD2-1*01	TRBJ1-2	14	22	28	31	NA	8	3	CAGCGCACACAGCAGGAGGACTCGGCCGTGTATCTCTGTGCCAGCAGCTTGAAGCCCGGCGGGGCCGATGGCTACACCTTCGGTTCG
HIP00169	HC	1	0.000184502	TGTGCCAGCAGCCAAATCTCTGGGGCCAACGTCCTGACTTTCGGGGCC	CASSQISGANVLTF	TRBV16-1	NA	TRBJ2-6	NA	NA	15	17	NA	0	2	ATCCAGGCTACGAAGCTTGAGGATTCAGCAGTGTATTTTTGTGCCAGCAGCCAAATCTCTGGGGCCAACGTCCTGACTTTCGGGGCC
HIP00169	HC	1	0.000184502	TGTGCCAGCAGCCCAGATAGGGTTGCCTATGGCTACACCTTCGGTTCG	CASSPDRVAYGYTF	TRBV3-1	NA	TRBJ1-2	17	18	22	26	NA	1	4	ATCAATTCCCTGGAGCTTGGTGACTCTGCTGTGTATTTCTGTGCCAGCAGCCCAGATAGGGTTGCCTATGGCTACACCTTCGGTTCG
HIP00169	HC	1	0.000184502	TGTGCCAGCAGCCAAGGGGCAAGTCCAGAGACCCAGTACTTCGGGCCA	CASSQGASPETQYF	TRBV3-1	TRBD1-1*01	TRBJ2-5	NA	16	20	26	NA	0	6	ATCAATTCCCTGGAGCTTGGTGACTCTGCTGTGTATTTCTGTGCCAGCAGCCAAGGGGCAAGTCCAGAGACCCAGTACTTCGGGCCA
[truncated: 706,691+ more rows]

## Sheet: ST-2b
Supplementary Table 2c: Quantitative diversity metrics computed on TCR rearrangements in HC and donors
[truncated: 146 more rows]
