# Supplementary material for: Clinical and basic implications of dynamic T cell receptor clonotyping in hematopoietic cell transplantation
Source: JCI Insight. 2021 Jul 8;6(13):e149080. doi: 10.1172/jci.insight.149080 (PMC8410023; doi:10.1172/jci.insight.149080)
Supplement: Supplemental table 3 [file jciinsight-6-149080-s238.xlsx]

## Sheet: ST-3a
Supplemental Table 3Sb: Public shared clonotypes between donors with annotated specificity
Donor	Clones	Proportion	CDR3.nt	CDR3.aa	V.name	D.name	J.name	Category	Subcategory
CCF9	1	0.000184502	TGTGCCAGCAGAAGGGACGGAACAACTAATGAAAAACTGTTTTTTGGCAGT	CASRRDGTTNEKLFF	TRBV2-1	NA	TRBJ1-4	Unknown	Unknown
CCF9	1	0.000184502	TGCGCCAGCAGTTTAGGGACCGGGGAGCTGTTTTTTGGAGAA	CASSLGTGELFF	TRBV4-3	NA	TRBJ2-2	Pathogens	CMV
CCF9	1	0.000184502	TGTGCCAGCAGTTACCCCGGGTATGGCTACACCTTCGGTTCG	CASSYPGYGYTF	TRBV6-1	TRBD2-1	TRBJ1-2	Unknown	Unknown
CCF9	1	0.000184502	TGTGCCAGCAGCTTAACCGGGAACACTGAAGCTTTCTTTGGACAA	CASSLTGNTEAFF	TRBV7-6	TRBD2-1	TRBJ1-1	Pathogens	CMV
CCF9	1	0.000184502	TGTGCCAGCAGTTTAGACAACTATGGCTACACCTTCGGTTCG	CASSLDNYGYTF	TRBV12-1	NA	TRBJ1-2	Pathogens	CMV
CCF9	1	0.000184502	TGTGCCAGCAGCTTAGATCCCGGGGGGACTGAAGCTTTCTTTGGACAA	CASSLDPGGTEAFF	TRBV11-2	TRBD2-1*01	TRBJ1-1	Unknown	Unknown
CCF9	1	0.000184502	TGCGCCAGCAGCTTAACCGGGGAGCTGTTTTTTGGAGAA	CASSLTGELFF	TRBV5-1	NA	TRBJ2-2	Pathogens	CMV
CCF9	1	0.000184502	TGCGCCAGCAGCTTGGCAGGGGGGTCGACTGAAGCTTTCTTTGGACAA	CASSLAGGSTEAFF	TRBV5-1	TRBD1-1*01	TRBJ1-1	Unknown	Unknown
CCF9	1	0.000184502	TGTGCCAGCAGCGGGACAGGGAGGGAGACCCAGTACTTCGGGCCA	CASSGTGRETQYF	TRBV5-6	TRBD1-1*01	TRBJ2-5	Unknown	Unknown
CCF9	1	0.000184502	TGTGCCAGCAGTCTGGCGGGGGGTTACGAGCAGTACTTCGGGCCG	CASSLAGGYEQYF	TRBV2-1	TRBD2-1*01	TRBJ2-7	Pathogens	CMV
CCF9	1	0.000184502	TGTGCCAGCAGCGGACAGGGTTCCTACGAGCAGTACTTCGGGCCG	CASSGQGSYEQYF	TRBV6-5	TRBD1-1*01	TRBJ2-7	Unknown	Unknown
CCF9	1	0.000184502	TGCGCCAGCAGCCCGAGCTCTGGAAACACCATATATTTTGGAGAG	CASSPSSGNTIYF	TRBV5-1	TRBD2-1*02	TRBJ1-3	Pathogens	CMV
CCF9	1	0.000184502	TGTGCCAGCAGCCTTATCGGGACAGAAGCTTTCTTTGGACAA	CASSLIGTEAFF	TRBV3-1	TRBD1-1*01	TRBJ1-1	Unknown	Unknown
CCF9	1	0.000184502	TGTGCCAGCAGTTTATCCACTGCCTATGGCTACACCTTCGGTTCG	CASSLSTAYGYTF	TRBV28-1	TRBD2-1	TRBJ1-2	Unknown	Unknown
CCF9	1	0.000184502	TGTGCCAGCAGCTTAAGTAGGAACACTGAAGCTTTCTTTGGACAA	CASSLSRNTEAFF	TRBV5-4	TRBD2-1	TRBJ1-1	Pathogens	Influenza
CCF9	1	0.000184502	TGTGCCAGCAGCCTCGGGACGGGGGAAAAACTGTTTTTTGGCAGT	CASSLGTGEKLFF	TRBV7-3	NA	TRBJ1-4	Pathogens	CMV
CCF9	1	0.000184502	TGTGCCAGCAGCTTGGCAGCAACTAATGAAAAACTGTTTTTTGGCAGT	CASSLAATNEKLFF	TRBV5-4	TRBD1-1*01	TRBJ1-4	Unknown	Unknown
CCF9	1	0.000184502	TGTGCCAGCAGCTTGGACGGGAACACTGAAGCTTTCTTTGGACAA	CASSLDGNTEAFF	TRBV5-8	TRBD2-1	TRBJ1-1	Pathogens	CMV
CCF9	1	0.000184502	TGTGCCAGCAGCTTACAGGGGGCCTACGAGCAGTACTTCGGGCCG	CASSLQGAYEQYF	TRBV7-6	TRBD1-1*01	TRBJ2-7	Unknown	Unknown
CCF9	1	0.000184502	TGTGCCAGCAGTTACGGGGGGCAGCCCCAGCATTTTGGTGAT	CASSYGGQPQHF	TRBV6-1	TRBD2-1*01	TRBJ1-5	Unknown	Unknown
CCF9	1	0.000184502	TGTGCCAGCAGCTTACAGGGGAACTATGGCTACACCTTCGGTTCG	CASSLQGNYGYTF	TRBV5-6	TRBD1-1*01	TRBJ1-2	Pathogens	Influenza
CCF9	1	0.000184502	TGTGCCAGCAGCCAAGGACTAGCGTACGAGCAGTACTTCGGGCCG	CASSQGLAYEQYF	TRBV5-6	TRBD2-1	TRBJ2-7	Unknown	Unknown
CCF9	1	0.000184502	TGTGCCAGCAGCCAAGATCGTACCTACGAGCAGTACTTCGGGCCG	CASSQDRTYEQYF	TRBV4-2	TRBD2-1	TRBJ2-7	Unknown	Unknown
CCF9	1	0.000184502	TGCGCCAGCAGCCAAGGACAAAACTATGGCTACACCTTCGGTTCG	CASSQGQNYGYTF	TRBV4-3	TRBD1-1*01	TRBJ1-2	Unknown	Unknown
CCF9	1	0.000184502	TGTGCCAGCAGCTCCTCCTACGAGCAGTACTTCGGGCCG	CASSSSYEQYF	TRBV6-1	TRBD2-1	TRBJ2-7	Pathogens	Influenza
CCF9	1	0.000184502	TGCAGTGCTAGCCGGGGGAACACTGAAGCTTTCTTTGGACAA	CSASRGNTEAFF	TRBV20-1	TRBD2-1*01	TRBJ1-1	Unknown	Unknown
CCF9	1	0.000184502	TGTGCCAGCAGTTACTCCGGTAGCAATCAGCCCCAGCATTTTGGTGAT	CASSYSGSNQPQHF	TRBV6-6	TRBD2-1	TRBJ1-5	Unknown	Unknown
CCF9	1	0.000184502	TGTGCCAGCAGCCGGGGACAGGGAAATTCACCCCTCCACTTTGGGAAC	CASSRGQGNSPLHF	TRBV7-6	TRBD1-1*01	TRBJ1-6	Unknown	Unknown
CCF9	1	0.000184502	TGTGCCATCAGCCGGGACTATGGCTACACCTTCGGTTCG	CAISRDYGYTF	TRBV10-3	TRBD2-1	TRBJ1-2	Unknown	Unknown
CCF9	1	0.000184502	TGTGCCAGCAGACAGGGAAATTCACCCCTCCACTTTGGGAAC	CASRQGNSPLHF	TRBV7-2	TRBD1-1*01	TRBJ1-6	Unknown	Unknown
CCF9	1	0.000184502	TGCGCCAGCAGCGTGGGACAGGGGAACACCGGGGAGCTGTTTTTTGGAGAA	CASSVGQGNTGELFF	TRBV5-1	TRBD1-1*01	TRBJ2-2	Unknown	Unknown
CCF9	1	0.000184502	TGTGCCAGCAGCGTTGACAGTAACTATGGCTACACCTTCGGTTCG	CASSVDSNYGYTF	TRBV5-6	TRBD1-1*01	TRBJ1-2	Unknown	Unknown
CCF9	1	0.000184502	TGCAGTGCTAGAAGACAGGGCGGGTACGAGCAGTACTTCGGGCCG	CSARRQGGYEQYF	TRBV20-1	TRBD1-1*01	TRBJ2-7	Unknown	Unknown
CCF9	1	0.000184502	TGTGCCAGCAGCCCGGGACAGGGTAACTATGGCTACACCTTCGGTTCG	CASSPGQGNYGYTF	TRBV9-1	TRBD1-1*01	TRBJ1-2	Unknown	Unknown
CCF9	1	0.000184502	TGTGCCAGCAGCTTAGGAGGGACAGGGTCCTACGAGCAGTACTTCGGGCCG	CASSLGGTGSYEQYF	TRBV7-6	TRBD1-1*01	TRBJ2-7	Unknown	Unknown
CCF9	1	0.000184502	TGTGCCAGCAGCTCCACAGGGCGCACTGAAGCTTTCTTTGGACAA	CASSSTGRTEAFF	TRBV7-2	TRBD1-1*01	TRBJ1-1	Unknown	Unknown
CCF9	1	0.000184502	TGTGCCAGCAGCTTAGCAGGGAACAATCAGCCCCAGCATTTTGGTGAT	CASSLAGNNQPQHF	TRBV7-2	NA	TRBJ1-5	Pathogens	CMV
CCF9	1	0.000184502	TGTGCCAGCAGTGTCGGGCTACAAGAGACCCAGTACTTCGGGCCA	CASSVGLQETQYF	TRBV12-1	NA	TRBJ2-5	Unknown	Unknown
CCF9	1	0.000184502	TGTGCCAGCAGCCGGGACAGGAACACTGAAGCTTTCTTTGGACAA	CASSRDRNTEAFF	TRBV7-3	TRBD1-1*01	TRBJ1-1	Unknown	Unknown
CCF9	5	0.000922509	TGTGCCAGTAGTATCGGCTGGAATGAGCAGTTCTTCGGGCCA	CASSIGWNEQFF	TRBV19-1	NA	TRBJ2-1	Unknown	Unknown
CCF9	2	0.000369004	TGTGCCAGCTCACCATTCTGGACACTAGAAAAACTGTTTTTTGGCAGT	CASSPFWTLEKLFF	TRBV18-1	TRBD1-1*01	TRBJ1-4	Unknown	Unknown
CCF9	2	0.000369004	TGTGCCAGCAGCTTAGAGGGGACCGGTGCTGAAGCTTTCTTTGGACAA	CASSLEGTGAEAFF	TRBV11-2	NA	TRBJ1-1	Unknown	Unknown
CCF9	2	0.000369004	TGTGCCAGCAGTTTGAGGGGAGCTGGAAACACCATATATTTTGGAGAG	CASSLRGAGNTIYF	TRBV12-1	NA	TRBJ1-3	Unknown	Unknown
CCF9	2	0.000369004	TGTGCCAGCAGTGAAGGCGGGCCAAATGAAAAACTGTTTTTTGGCAGT	CASSEGGPNEKLFF	TRBV25-1	TRBD2-1	TRBJ1-4	Unknown	Unknown
CCF9	2	0.000369004	TGTGCCACGAGGGCGGGCTTTACATCCTATAATTCACCCCTCCACTTTGGGAAC	CATRAGFTSYNSPLHF	TRBV19-1	TRBD2-1	TRBJ1-6	Unknown	Unknown
CCF9	2	0.000369004	TGCGCCAGCAGCCTGGGGCAGTTGAACACTGAAGCTTTCTTTGGACAA	CASSLGQLNTEAFF	TRBV5-1	TRBD1-1*01	TRBJ1-1	Unknown	Unknown
CCF9	1	0.000184502	TGCGCCAGCAGCCGGGAGGGGGCCACTGAAGCTTTCTTTGGACAA	CASSREGATEAFF	TRBV4-3	NA	TRBJ1-1	Unknown	Unknown
CCF9	1	0.000184502	TGTGCCAGCAGTTATGCGGGAGACAATCAGCCCCAGCATTTTGGTGAT	CASSYAGDNQPQHF	TRBV6-1	TRBD2-1*02	TRBJ1-5	Unknown	Unknown
CCF9	1	0.000184502	TGTGCCAGCAGCTTAGGACAGAACACCGGGGAGCTGTTTTTTGGAGAA	CASSLGQNTGELFF	TRBV7-2	TRBD1-1*01	TRBJ2-2	Unknown	Unknown
CCF9	1	0.000184502	TGTGCCAGCAGGGGGACAGGGAGGGGCAATCAGCCCCAGCATTTTGGTGAT	CASRGTGRGNQPQHF	TRBV6-1	TRBD1-1*01	TRBJ1-5	Unknown	Unknown
CCF9	1	0.000184502	TGTGCCAGCAGTTCTAGCACAGATACGCAGTATTTTGGCCCA	CASSSSTDTQYF	TRBV11-2	TRBD2-1	TRBJ2-3	Autoimmune	Inflammatory bowel disease
CCF9	1	0.000184502	TGTGCCAGCAGCCCAGGGTCCAATCAGCCCCAGCATTTTGGTGAT	CASSPGSNQPQHF	TRBV12-1	TRBD1-1*01	TRBJ1-5	Unknown	Unknown
CCF9	1	0.000184502	TGTGCCAGCAGCTTTGCGACAGATACGCAGTATTTTGGCCCA	CASSFATDTQYF	TRBV7-2	TRBD2-1	TRBJ2-3	Unknown	Unknown
CCF9	1	0.000184502	TGTGCCAGCAGCCAAGAATCCCAAGGGATCTATGGCTACACCTTCGGTTCG	CASSQESQGIYGYTF	TRBV14-1	NA	TRBJ1-2	Unknown	Unknown
CCF9	1	0.000184502	TGCAGTGCTAGTGGGACAGCCTACGAGCAGTACTTCGGGCCG	CSASGTAYEQYF	TRBV20-1	TRBD1-1*01	TRBJ2-7	Unknown	Unknown
CCF9	1	0.000184502	TGTGCCAGCAGCGACCTAGCGGGTATGCTCGGTCGGCAGTTCTTCGGGCCA	CASSDLAGMLGRQFF	TRBV13-1	TRBD2-1	TRBJ2-1	Unknown	Unknown
CCF9	1	0.000184502	TGTGCCAGCAGCTTGGCCGGGGTAGCAGATACGCAGTATTTTGGCCCA	CASSLAGVADTQYF	TRBV5-5	TRBD2-1*01	TRBJ2-3	Unknown	Unknown
CCF9	1	0.000184502	TGTGCCAGCAGCCCCAGGGGGACTGAAGCTTTCTTTGGACAA	CASSPRGTEAFF	TRBV3-1	TRBD1-1*01	TRBJ1-1	Unknown	Unknown
CCF9	1	0.000184502	TGTGCCAGCAGCTCACCTCGGGGATACGAGCAGTACTTCGGGCCG	CASSSPRGYEQYF	TRBV7-9	TRBD2-1*01	TRBJ2-7	Unknown	Unknown
CCF9	1	0.000184502	TGTGCCAGCAGCTTAGGGCTGAACACTGAAGCTTTCTTTGGACAA	CASSLGLNTEAFF	TRBV7-6	TRBD1-1*01	TRBJ1-1	Unknown	Unknown
CCF9	1	0.000184502	TGTGCCAGCAGTACCAGTCGCGAGCAGTACTTCGGGCCG	CASSTSREQYF	TRBV6-1	TRBD1-1*01	TRBJ2-7	Unknown	Unknown
CCF9	1	0.000184502	TGCGCCAGCAGCTTGGGAGGGTCTGGAAACACCATATATTTTGGAGAG	CASSLGGSGNTIYF	TRBV5-1	TRBD2-1*02	TRBJ1-3	Unknown	Unknown
CCF9	1	0.000184502	TGTGCCAGCAGTGGACAGCCGAACACTGAAGCTTTCTTTGGACAA	CASSGQPNTEAFF	TRBV6-6	TRBD1-1*01	TRBJ1-1	Unknown	Unknown
CCF9	1	0.000184502	TGTGCCACCAGTGATTTGGGCCAGCCCCAGCATTTTGGTGAT	CATSDLGQPQHF	TRBV24-1	TRBD1-1*01	TRBJ1-5	Unknown	Unknown
CCF9	1	0.000184502	TGTGCCAGCAGTGATCAGGGAAACACTGAAGCTTTCTTTGGACAA	CASSDQGNTEAFF	TRBV12-1	TRBD1-1*01	TRBJ1-1	Unknown	Unknown
CCF9	1	0.000184502	TGTGCCAGCAGTTCGGGAGGCTATGGCTACACCTTCGGTTCG	CASSSGGYGYTF	TRBV28-1	TRBD2-1*02	TRBJ1-2	Unknown	Unknown
CCF9	1	0.000184502	TGTGCCAGCAGCTTGGGACTAGCGGGGGGGCCCGGGGAGCTGTTTTTTGGAGAA	CASSLGLAGGPGELFF	TRBV5-6	TRBD2-1*01	TRBJ2-2	Unknown	Unknown
CCF9	1	0.000184502	TGTGCCAGCAGTTACGGGAGGGAGGCTTTCTTTGGACAA	CASSYGREAFF	TRBV12-1	TRBD2-1*02	TRBJ1-1	Pathogens	EBV
CCF9	1	0.000184502	TGTGCCAGCAGCTTCCGGGACGGTAATGAAAAACTGTTTTTTGGCAGT	CASSFRDGNEKLFF	TRBV5-4	NA	TRBJ1-4	Unknown	Unknown
CCF9	1	0.000184502	TGTGCCAGCAGCTTGGCAGGGGGCGTCAATCAGCCCCAGCATTTTGGTGAT	CASSLAGGVNQPQHF	TRBV11-2	TRBD1-1*01	TRBJ1-5	Unknown	Unknown
CCF9	2	0.000369004	TGTGCCAGCAGCGCACGCACCGGGGAGCTGTTTTTTGGAGAA	CASSARTGELFF	TRBV9-1	NA	TRBJ2-2	Pathogens	EBV
CCF9	1	0.000184502	TGTGCCAGCAGCTTAAGCAATCAGCCCCAGCATTTTGGTGAT	CASSLSNQPQHF	TRBV13-1	NA	TRBJ1-5	Autoimmune	Parkinson disease
CCF9	1	0.000184502	TGTGCCAGCAGTTTTAACAGAGGCTATGGCTACACCTTCGGTTCG	CASSFNRGYGYTF	TRBV12-1	NA	TRBJ1-2	Unknown	Unknown
CCF9	1	0.000184502	TGTGCCAGTAGTCGGACAGCTAACTATGGCTACACCTTCGGTTCG	CASSRTANYGYTF	TRBV19-1	TRBD1-1*01	TRBJ1-2	Unknown	Unknown
CCF9	1	0.000184502	TGTGCCAGCAGCCCGACAGGGGGATATGGCTACACCTTCGGTTCG	CASSPTGGYGYTF	TRBV3-1	TRBD1-1*01	TRBJ1-2	Pathogens	HTLV-1
CCF9	1	0.000184502	TGCGCCAGCAGCCGGGACAAGCTTTATGGCTACACCTTCGGTTCG	CASSRDKLYGYTF	TRBV4-3	TRBD1-1*01	TRBJ1-2	Unknown	Unknown
CCF9	1	0.000184502	TGCGCCAGCAGCATGGACAGGGGGCGCCCCCTCTATGGCTACACCTTCGGTTCG	CASSMDRGRPLYGYTF	TRBV5-1	TRBD1-1*01	TRBJ1-2	Unknown	Unknown
CCF9	1	0.000184502	TGTGCCAGCAGCCTCGGGGCTAACTATGGCTACACCTTCGGTTCG	CASSLGANYGYTF	TRBV14-1	TRBD2-1*01	TRBJ1-2	Unknown	Unknown
CCF9	1	0.000184502	TGCGCCAGCAGCCAAGATTCCAGCGGGGGGTACGAGCAGTACTTCGGGCCG	CASSQDSSGGYEQYF	TRBV4-3	TRBD2-1*01	TRBJ2-7	Unknown	Unknown
CCF9	1	0.000184502	TGTGCCAGCAGCTTGAGACAAAATAATTCACCCCTCCACTTTGGGAAC	CASSLRQNNSPLHF	TRBV5-5	TRBD1-1*01	TRBJ1-6	Unknown	Unknown
CCF9	1	0.000184502	TGTGCCAGCAGCTTAACAGCTAACACTGAAGCTTTCTTTGGACAA	CASSLTANTEAFF	TRBV7-3	TRBD2-1	TRBJ1-1	Unknown	Unknown
CCF9	1	0.000184502	TGTGCCAGCAGCTTAGTGGGGGGAAATCAGCCCCAGCATTTTGGTGAT	CASSLVGGNQPQHF	TRBV7-2	TRBD2-1*01	TRBJ1-5	Unknown	Unknown
CCF9	1	0.000184502	TGTGCCAGCAGTGAACTAGCGGGGTCCTACAATGAGCAGTTCTTCGGGCCA	CASSELAGSYNEQFF	TRBV6-4	TRBD2-1*01	TRBJ2-1	Pathogens	CMV
CCF9	1	0.000184502	TGTGCCACCAGCAGAGGATCCTCCTACAATGAGCAGTTCTTCGGGCCA	CATSRGSSYNEQFF	TRBV15-1	NA	TRBJ2-1	Unknown	Unknown
CCF9	1	0.000184502	TGTGCCAGCAGTGAAGGAGGTTCTGGGGCCAACGTCCTGACTTTCGGGGCC	CASSEGGSGANVLTF	TRBV6-1	TRBD2-1*02	TRBJ2-6	Pathogens	EBV
CCF9	1	0.000184502	TGTGCCAGCAGCCAAGACAGGGGTGAACAGCCCCAGCATTTTGGTGAT	CASSQDRGEQPQHF	TRBV11-1	TRBD1-1*01	TRBJ1-5	Unknown	Unknown
CCF9	1	0.000184502	TGTGCCAGCAGCCGGGACAGGAGAAACTATGGCTACACCTTCGGTTCG	CASSRDRRNYGYTF	TRBV6-1	TRBD1-1*01	TRBJ1-2	Unknown	Unknown
CCF9	1	0.000184502	TGCAGTGCTACCGGAGCTGGGGGCTACACCTTCGGTTCG	CSATGAGGYTF	TRBV20-1	TRBD2-1*02	TRBJ1-2	Unknown	Unknown
CCF9	1	0.000184502	TGCGCCAGCAGCCTGGGACAGGGGTACACTGAAGCTTTCTTTGGACAA	CASSLGQGYTEAFF	TRBV5-1	TRBD1-1*01	TRBJ1-1	Unknown	Unknown
CCF9	1	0.000184502	TGTGCCAGCAGCCAAGGGGCCACTGAAGCTTTCTTTGGACAA	CASSQGATEAFF	TRBV3-1	TRBD1-1*01	TRBJ1-1	Unknown	Unknown
CCF9	1	0.000184502	TGTGCCAGCAGCTCGGGGGGCGGGAACACCATATATTTTGGAGAG	CASSSGGGNTIYF	TRBV9-1	TRBD2-1*01	TRBJ1-3	Unknown	Unknown
CCF9	1	0.000184502	TGCGCCAGCAGCTCAGCGGGGGGGTACAATGAGCAGTTCTTCGGGCCA	CASSSAGGYNEQFF	TRBV5-1	TRBD2-1*01	TRBJ2-1	Unknown	Unknown
CCF9	1	0.000184502	TGTGCCAGCAGCACCCGGGGGGGCTATGGCTACACCTTCGGTTCG	CASSTRGGYGYTF	TRBV5-6	TRBD2-1*01	TRBJ1-2	Unknown	Unknown
CCF9	1	0.000184502	TGTGCCAGCAGCCTGGACAGGAACTATGGCTACACCTTCGGTTCG	CASSLDRNYGYTF	TRBV12-1	TRBD1-1*01	TRBJ1-2	Unknown	Unknown
CCF9	1	0.000184502	TGTGCCAGCAGCGTTCAAGCGGGGGGGAGCTCCTACGAGCAGTACTTCGGGCCG	CASSVQAGGSSYEQYF	TRBV9-1	TRBD2-1*01	TRBJ2-7	Unknown	Unknown
CCF9	1	0.000184502	TGTGCCAGCAGCCCCGCATACGAGCAGTACTTCGGGCCG	CASSPAYEQYF	TRBV7-2	NA	TRBJ2-7	Pathogens	Influenza
CCF9	1	0.000184502	TGTGCCACCTCCGGGGGAGAGACCCAGTACTTCGGGCCA	CATSGGETQYF	TRBV24-1	TRBD2-1*01	TRBJ2-5	Unknown	Unknown
CCF9	1	0.000184502	TGCGCCAGCAGCCAAGATCCGGGTTACACCGGGGAGCTGTTTTTTGGAGAA	CASSQDPGYTGELFF	TRBV4-3	TRBD2-1	TRBJ2-2	Unknown	Unknown
CCF9	1	0.000184502	TGCGCCAGCAGCCTGGACAGGGGGAACACTGAAGCTTTCTTTGGACAA	CASSLDRGNTEAFF	TRBV4-3	TRBD1-1*01	TRBJ1-1	Unknown	Unknown
CCF9	1	0.000184502	TGTGCCAGCAGCTTAGGGTATCAGCCCCAGCATTTTGGTGAT	CASSLGYQPQHF	TRBV7-2	NA	TRBJ1-5	Unknown	Unknown
CCF9	1	0.000184502	TGTGCCAGCAGCTTTGGCAGGGATCAGCCCCAGCATTTTGGTGAT	CASSFGRDQPQHF	TRBV7-8	TRBD1-1*01	TRBJ1-5	Unknown	Unknown
CCF9	1	0.000184502	TGTGCCAGCAGTCCCGGGACCTCCTACGAGCAGTACTTCGGGCCG	CASSPGTSYEQYF	TRBV7-9	NA	TRBJ2-7	Autoimmune	Diabetes type 2
CCF9	1	0.000184502	TGCGCCAGCAGCCCCCCGCAGGGAGGTACAGATACGCAGTATTTTGGCCCA	CASSPPQGGTDTQYF	TRBV5-1	TRBD2-1*02	TRBJ2-3	Unknown	Unknown
CCF9	1	0.000184502	TGTGCCAGCAGCTTCACTAGCACAGATACGCAGTATTTTGGCCCA	CASSFTSTDTQYF	TRBV7-2	TRBD2-1	TRBJ2-3	Unknown	Unknown
CCF9	1	0.000184502	TGTGCCAGCAGCTTAGTAAGCAATCAGCCCCAGCATTTTGGTGAT	CASSLVSNQPQHF	TRBV11-2	TRBD2-1	TRBJ1-5	Unknown	Unknown
CCF9	1	0.000184502	TGTGCCAGCAGCCCGGGACAGGGGACTGAAGCTTTCTTTGGACAA	CASSPGQGTEAFF	TRBV9-1	TRBD1-1*01	TRBJ1-1	Pathogens	Influenza
CCF9	1	0.000184502	TGTGCCAGCAGACTGGGGACCGGGGAGCTGTTTTTTGGAGAA	CASRLGTGELFF	TRBV6-5	NA	TRBJ2-2	Unknown	Unknown
CCF9	1	0.000184502	TGTGCCAGCAGTCCTCGGACAGGGGGCACAGATACGCAGTATTTTGGCCCA	CASSPRTGGTDTQYF	TRBV7-2	TRBD1-1*01	TRBJ2-3	Unknown	Unknown
CCF9	1	0.000184502	TGCGCCAGCAGCTTGGGAGAGAACACTGAAGCTTTCTTTGGACAA	CASSLGENTEAFF	TRBV5-1	TRBD2-1*02	TRBJ1-1	Pathogens	CMV
CCF9	1	0.000184502	TGCGCCAGCAGCTTGGGACAGGGCTACGAGCAGTACTTCGGGCCG	CASSLGQGYEQYF	TRBV5-1	TRBD1-1*01	TRBJ2-7	Pathogens
CCF9	1	0.000184502	TGTGCCAGCAGCTTAGACCGGAACACTGAAGCTTTCTTTGGACAA	CASSLDRNTEAFF	TRBV7-2	NA	TRBJ1-1	Unknown	Unknown
CCF9	1	0.000184502	TGTGCCAGCAGCCCAGGGGGGGGCAATCAGCCCCAGCATTTTGGTGAT	CASSPGGGNQPQHF	TRBV7-6	NA	TRBJ1-5	Autoimmune	Psoriatic arthritis
CCF9	1	0.000184502	TGTGCCAGCAGCTTGGGGCGCGGCGGCACTGAAGCTTTCTTTGGACAA	CASSLGRGGTEAFF	TRBV11-2	TRBD1-1*01	TRBJ1-1	Unknown	Unknown
CCF9	1	0.000184502	TGTGCCAGCAGTTTAAGGAGTTCCAATCAGCCCCAGCATTTTGGTGAT	CASSLRSSNQPQHF	TRBV12-1	TRBD2-1*02	TRBJ1-5	Unknown	Unknown
CCF9	1	0.000184502	TGTGCCAGCAGCTTAGCGGGGGGATCCTACAATGAGCAGTTCTTCGGGCCA	CASSLAGGSYNEQFF	TRBV7-3	TRBD2-1*01	TRBJ2-1	Unknown	Unknown
CCF9	1	0.000184502	TGTGCCAGCAGTTACTCAGCCGGGGGTTACGAGCAGTACTTCGGGCCG	CASSYSAGGYEQYF	TRBV6-6	TRBD2-1*01	TRBJ2-7	Unknown	Unknown
CCF9	1	0.000184502	TGTGCCAGCAGTTACCTCGGGAACACTGAAGCTTTCTTTGGACAA	CASSYLGNTEAFF	TRBV6-1	TRBD2-1	TRBJ1-1	Unknown	Unknown
CCF9	1	0.000184502	TGTGCCAGCAGTCGACAGGGATCCTACGAGCAGTACTTCGGGCCG	CASSRQGSYEQYF	TRBV2-1	TRBD1-1*01	TRBJ2-7	Unknown	Unknown
CCF9	1	0.000184502	TGTGCCAGCAGCCTTCTCAATTCACCCCTCCACTTTGGGAAC	CASSLLNSPLHF	TRBV6-1	TRBD2-1	TRBJ1-6	Unknown	Unknown
CCF9	1	0.000184502	TGTGCCAGCAGTTTCACGGGGGGCTATGGCTACACCTTCGGTTCG	CASSFTGGYGYTF	TRBV28-1	TRBD2-1*01	TRBJ1-2	Unknown	Unknown
CCF9	1	0.000184502	TGTGCCAGCAGCCAAACCACAGGGTACGAGCAGTACTTCGGGCCG	CASSQTTGYEQYF	TRBV7-6	TRBD1-1*01	TRBJ2-7	Unknown	Unknown
CCF9	1	0.000184502	TGTGCCAGCAGTGAGCCGTTTACTTACGAGCAGTACTTCGGGCCG	CASSEPFTYEQYF	TRBV2-1	TRBD2-1	TRBJ2-7	Unknown	Unknown
CCF9	1	0.000184502	TGTGCCAGCAGTGATTACAATGAGCAGTTCTTCGGGCCA	CASSDYNEQFF	TRBV6-1	NA	TRBJ2-1	Pathogens	HTLV-1
CCF9	1	0.000184502	TGTGCCAGCAGTGCCGACTACGAGCAGTACTTCGGGCCG	CASSADYEQYF	TRBV2-1	NA	TRBJ2-7	Unknown	Unknown
CCF9	1	0.000184502	TGTGCCAGCAGTTTACTCTACGAGCAGTACTTCGGGCCG	CASSLLYEQYF	TRBV28-1	TRBD2-1	TRBJ2-7	Unknown	Unknown
CCF10	1	0.000184502	TGTGCCTGGACTAGACAGGGAGGCGGCTACACCTTCGGTTCG	CAWTRQGGGYTF	TRBV30-1	TRBD1-1*01	TRBJ1-2	Unknown	Unknown
CCF10	1	0.000184502	TGTGCCTGGCGGGGGGGGCCCGCTCCTCGTTGGGGTTCACCCCTCCACTTTGGGAAC	CAWRGGPAPRWGSPLHF	TRBV30-1	TRBD2-1*01	TRBJ1-6	Unknown	Unknown
CCF10	1	0.000184502	TGTGCCAGCGGATCACAGCAAATCTATGGCTACACCTTCGGTTCG	CASGSQQIYGYTF	TRBV6-5	TRBD1-1*01	TRBJ1-2	Unknown	Unknown
CCF10	1	0.000184502	TGCGCCAGCAGCCAAGATATCCGGGACAGCTACAATGAGCAGTTCTTCGGGCCA	CASSQDIRDSYNEQFF	TRBV4-1	TRBD1-1*01	TRBJ2-1	Unknown	Unknown
CCF10	1	0.000184502	TGTGCCAGCGCGTTGGGGAGGTCCGCCTATGGCTACACCTTCGGTTCG	CASALGRSAYGYTF	TRBV6-5	TRBD2-1*02	TRBJ1-2	Unknown	Unknown
CCF10	1	0.000184502	TGTGCCAGCTCCGCGGGAGGGCCGGGAAATGAGCAGTTCTTCGGGCCA	CASSAGGPGNEQFF	TRBV28-1	TRBD2-1*02	TRBJ2-1	Unknown	Unknown
CCF10	1	0.000184502	TGCGCCAGTAGCGAAGGGTGGACCTACGAGCAGTACTTCGGGCCG	CASSEGWTYEQYF	TRBV4-1	NA	TRBJ2-7	Unknown	Unknown
CCF10	1	0.000184502	TGTGCCAGCAGCTTGGGTGGGGACTTCTACGAGCAGTACTTCGGGCCG	CASSLGGDFYEQYF	TRBV5-6	TRBD2-1	TRBJ2-7	Unknown	Unknown
CCF10	1	0.000184502	TGCAGTGCTAGAAGACAGGGAGGCTACGAGCAGTACTTCGGGCCG	CSARRQGGYEQYF	TRBV20-1	TRBD1-1*01	TRBJ2-7	Unknown	Unknown
CCF10	1	0.000184502	TGCGCCAGCAGCTCGGGTAGCTCCTACGAGCAGTACTTCGGGCCG	CASSSGSSYEQYF	TRBV5-1	TRBD2-1	TRBJ2-7	Pathogens	CMV
CCF10	1	0.000184502	TGTGCCAGCAGTTTCGACAGAGCCTACGAGCAGTACTTCGGGCCG	CASSFDRAYEQYF	TRBV6-1	TRBD1-1*01	TRBJ2-7	Unknown	Unknown
CCF10	1	0.000184502	TGCGCCAGCAGCCCCGGGACAGGGGAGGGCTACGAGCAGTACTTCGGGCCG	CASSPGTGEGYEQYF	TRBV4-1	TRBD1-1*01	TRBJ2-7	Autoimmune	Multiple sclerosis
CCF10	1	0.000184502	TGCAGCGTTCGGGCAGGGGGCAACGAGCAGTACTTCGGGCCG	CSVRAGGNEQYF	TRBV29-1	TRBD1-1*01	TRBJ2-7	Unknown	Unknown
CCF10	1	0.000184502	TGTGCCAGCAGTGCGAGGACAGCACAAGAGACCCAGTACTTCGGGCCA	CASSARTAQETQYF	TRBV2-1	TRBD1-1*01	TRBJ2-5	Unknown	Unknown
CCF10	1	0.000184502	TGTGCCAGTAGTACCTTGGGGTCCCGCTATGGCTACACCTTCGGTTCG	CASSTLGSRYGYTF	TRBV19-1	NA	TRBJ1-2	Unknown	Unknown
CCF10	1	0.000184502	TGCAGTGCTAGAGGGTTGGTACAGGGGGATTCACCCCTCCACTTTGGGAAC	CSARGLVQGDSPLHF	TRBV20-1	TRBD1-1*01	TRBJ1-6	Unknown	Unknown
CCF10	1	0.000184502	TGTGCCAGCAGCTTCCCTAGGTTGGCGGGGTATGGCTACACCTTCGGTTCG	CASSFPRLAGYGYTF	TRBV5-8	TRBD2-1*01	TRBJ1-2	Unknown	Unknown
CCF10	1	0.000184502	TGCGCCAGCAGCCACCCGGGGGACAGGGGGTATGGCTACACCTTCGGTTCG	CASSHPGDRGYGYTF	TRBV4-1	TRBD1-1*01	TRBJ1-2	Unknown	Unknown
CCF10	1	0.000184502	TGCGCCAGCAGCCTGTCCGGGGCCAACGTCCTGACTTTCGGGGCC	CASSLSGANVLTF	TRBV7-3	TRBD2-1	TRBJ2-6	Unknown	Unknown
CCF10	1	0.000184502	TGTGCCAGCAGTTCACTCCCCTCACCCCTCCACTTTGGGAAC	CASSSLPSPLHF	TRBV12-1	TRBD2-1	TRBJ1-6	Unknown	Unknown
CCF10	1	0.000184502	TGTGCCAGCAGCCCGGGTGGCGTCGGGTACGAGCAGTACTTCGGGCCG	CASSPGGVGYEQYF	TRBV9-1	TRBD2-1	TRBJ2-7	Unknown	Unknown
CCF10	1	0.000184502	TGTGCCAGCAGTTACGGAGGTACCTACGAGCAGTACTTCGGGCCG	CASSYGGTYEQYF	TRBV6-5	TRBD2-1*02	TRBJ2-7	Unknown	Unknown
CCF10	1	0.000184502	TGTGCCAGCAGCTTGATAGCAACTAATGAAAAACTGTTTTTTGGCAGT	CASSLIATNEKLFF	TRBV5-6	TRBD2-1	TRBJ1-4	Unknown	Unknown
CCF10	1	0.000184502	TGTGCCAGCAGTTCTACAGGGGGGGAACAGCCCCAGCATTTTGGTGAT	CASSSTGGEQPQHF	TRBV12-1	TRBD1-1*01	TRBJ1-5	Unknown	Unknown
CCF10	1	0.000184502	TGTGCCAGCAGTTACGGGGCGACTGCAGACGAGCAGTACTTCGGGCCG	CASSYGATADEQYF	TRBV6-5	TRBD1-1*01	TRBJ2-7	Unknown	Unknown
CCF10	1	0.000184502	TGTGCCAGCACGAGGACAGGGGGCGTGTACGGCTACACCTTCGGTTCG	CASTRTGGVYGYTF	TRBV6-5	TRBD1-1*01	TRBJ1-2	Unknown	Unknown
CCF10	1	0.000184502	TGTGCCAGCAGTTTAGGTGGGACATTGTTGAACACTGAAGCTTTCTTTGGACAA	CASSLGGTLLNTEAFF	TRBV12-1	TRBD1-1*01	TRBJ1-1	Unknown	Unknown
CCF10	1	0.000184502	TGCAGTGCTAGAGCCAGGGACAATCAGCCCCAGCATTTTGGTGAT	CSARARDNQPQHF	TRBV20-1	TRBD1-1*01	TRBJ1-5	Unknown	Unknown
CCF10	1	0.000184502	TGCAGCGTGAAGGGGCCCTCCTACGAGCAGTACTTCGGGCCG	CSVKGPSYEQYF	TRBV29-1	TRBD1-1*01	TRBJ2-7	Unknown	Unknown
CCF10	1	0.000184502	TGTGCCAGCAGCGACCTAGCGGGTATGCTCGGTCGGCAGTTCTTCGGGCCA	CASSDLAGMLGRQFF	TRBV2-1	TRBD2-1	TRBJ2-1	Unknown	Unknown
CCF10	1	0.000184502	TGTGCCAGCAGCCAAGCCGCCCCGGGGGAGACCCAGTACTTCGGGCCG	CASSQAAPGETQYF	TRBV4-2	TRBD2-1*01	TRBJ2-7	Unknown	Unknown
CCF10	1	0.000184502	TGTGCCAGCCTAAGCCGAGGGGGGGGCAATGAGCAGTTCTTCGGGCCA	CASLSRGGGNEQFF	TRBV2-1	TRBD2-1*01	TRBJ2-1	Unknown	Unknown
CCF10	1	0.000184502	TGTGCCTGGAGTAAGGCAGGGGGCGCTTTTTCCGGAAACACCATATATTTTGGAGAG	CAWSKAGGAFSGNTIYF	TRBV30-1	TRBD1-1*01	TRBJ1-3	Unknown	Unknown
CCF10	1	0.000184502	TGCAGTGCCCAAGATCAGCGGGGGGGCCGAGAGACCCAGTACTTCGGGCCA	CSAQDQRGGRETQYF	TRBV20-1	TRBD2-1*01	TRBJ2-5	Unknown	Unknown
CCF10	1	0.000184502	TGTGCCAGCAGTGCTGGGACTAGCGGGGGGGGAGATACGCAGTATTTTGGCCCA	CASSAGTSGGGDTQYF	TRBV6-1	TRBD2-1*01	TRBJ2-3	Unknown	Unknown
CCF10	1	0.000184502	TGCAGTGGAGACGGGGACACCGGGGAGCTGTTTTTTGGAGAA	CSGDGDTGELFF	TRBV20-1	TRBD2-1*01	TRBJ2-2	Unknown	Unknown
CCF10	1	0.000184502	TGTGCCAGCAGGGGACAGGGGGGCACTGAAGCTTTCTTTGGACAA	CASRGQGGTEAFF	TRBV9-1	TRBD1-1*01	TRBJ1-1	Pathogens	CMV
CCF10	1	0.000184502	TGTGCCAGCGCCCCCTGGGGTCCCACTGAAGCTTTCTTTGGACAA	CASAPWGPTEAFF	TRBV5-4	NA	TRBJ1-1	Unknown	Unknown
CCF10	1	0.000184502	TGCGCCAGCAGGGCTGGGGGGACTAATGAAAAACTGTTTTTTGGCAGT	CASRAGGTNEKLFF	TRBV5-1	TRBD2-1*01	TRBJ1-4	Unknown	Unknown
CCF10	1	0.000184502	TGTGCCAGCAGTTTAATCGGGGGAGGTCAGCCCCAGCATTTTGGTGAT	CASSLIGGGQPQHF	TRBV27-1	TRBD2-1	TRBJ1-5	Unknown	Unknown
CCF10	1	0.000184502	TGCGCCAGCAGCTTGCAGGGGAACTATGGCTACACCTTCGGTTCG	CASSLQGNYGYTF	TRBV5-1	TRBD1-1*01	TRBJ1-2	Pathogens	Influenza
CCF10	1	0.000184502	TGTGCCAGCAGTTACTCAAGCGGAGGGGGCAATGAGCAGTTCTTCGGGCCA	CASSYSSGGGNEQFF	TRBV6-1	NA	TRBJ2-1	Unknown	Unknown
CCF10	1	0.000184502	TGTGCCAGCAGCGGAACCCCCTACGAGCAGTACTTCGGGCCG	CASSGTPYEQYF	TRBV3-1	NA	TRBJ2-7	Unknown	Unknown
CCF10	1	0.000184502	TGCGCCAGCAGCTTCGGGACAGGAACCTACGAGCAGTACTTCGGGCCG	CASSFGTGTYEQYF	TRBV5-1	TRBD1-1*01	TRBJ2-7	Unknown	Unknown
CCF10	1	0.000184502	TGTGCCAGCAGTGTCCGAGGGCTTACTAGATACGAGCAGTACTTCGGGCCG	CASSVRGLTRYEQYF	TRBV6-6	TRBD2-1	TRBJ2-7	Unknown	Unknown
CCF10	1	0.000184502	TGTGCCAGCAGTTATAGCTCTGGAAACACCATATATTTTGGAGAG	CASSYSSGNTIYF	TRBV6-6	TRBD2-1	TRBJ1-3	Pathogens	CMV
CCF10	1	0.000184502	TGTGCCAGCACGCGGGACAGGGGGAACAATTCACCCCTCCACTTTGGGAAC	CASTRDRGNNSPLHF	TRBV6-5	TRBD1-1*01	TRBJ1-6	Unknown	Unknown
CCF10	1	0.000184502	TGTGCCAGCAGCTTTGGGGGCACTGAAGCTTTCTTTGGACAA	CASSFGGTEAFF	TRBV7-6	NA	TRBJ1-1	Pathogens	Influenza
CCF10	1	0.000184502	TGTGCCAGCAGTCTACAGGGGGGTAACACTGAAGCTTTCTTTGGACAA	CASSLQGGNTEAFF	TRBV27-1	TRBD1-1*01	TRBJ1-1	Unknown	Unknown
CCF10	1	0.000184502	TGTGCCTGGAACAGGGAGGTACGGTATGGCTACACCTTCGGTTCG	CAWNREVRYGYTF	TRBV30-1	NA	TRBJ1-2	Unknown	Unknown
CCF10	1	0.000184502	TGTGCCTGGGGACAGGGGAATGAAAAACTGTTTTTTGGCAGT	CAWGQGNEKLFF	TRBV30-1	TRBD1-1*01	TRBJ1-4	Unknown	Unknown
CCF10	1	0.000184502	TGTGCCTGGAGCGGGGGGAGGGACACTGAAGCTTTCTTTGGACAA	CAWSGGRDTEAFF	TRBV30-1	TRBD2-1	TRBJ1-1	Unknown	Unknown
CCF10	1	0.000184502	TGTGCCAGCAGTTACTCCTACGAGCAGTACTTCGGGCCG	CASSYSYEQYF	TRBV6-5	NA	TRBJ2-7	Autoimmune	Celiac disease
CCF10	1	0.000184502	TGTGCCAGCAGTGAATCTTATGGCTACACCTTCGGTTCG	CASSESYGYTF	TRBV25-1	TRBD2-1	TRBJ1-2	Pathogens	CMV
CCF10	1	0.000184502	TGTGCCAGCAGGGGTACAGCCTCCTACGAGCAGTACTTCGGGCCG	CASRGTASYEQYF	TRBV6-1	TRBD1-1*01	TRBJ2-7	Unknown	Unknown
CCF10	1	0.000184502	TGTGCCAGCAGCTTGGTGGGGAGGAATCAGCCCCAGCATTTTGGTGAT	CASSLVGRNQPQHF	TRBV5-6	TRBD2-1*02	TRBJ1-5	Unknown	Unknown
CCF10	1	0.000184502	TGCAGTGCTATCCATGTTAGCGGATCTAGCACAGATACGCAGTATTTTGGCCCA	CSAIHVSGSSTDTQYF	TRBV20-1	TRBD2-1	TRBJ2-3	Unknown	Unknown
CCF10	1	0.000184502	TGTGCCAGCAGCTTATGGAACACTGAAGCTTTCTTTGGACAA	CASSLWNTEAFF	TRBV5-6	NA	TRBJ1-1	Pathogens	EBV
CCF10	1	0.000184502	TGTGCCAGCAGTGTGAATAGCAATCAGCCCCAGCATTTTGGTGAT	CASSVNSNQPQHF	TRBV2-1	NA	TRBJ1-5	Pathogens	Influenza
CCF10	1	0.000184502	TGTGCCTGGAGTGTAGGTCCCCCAGGGGCGGGCTATGGCTACACCTTCGGTTCG	CAWSVGPPGAGYGYTF	TRBV30-1	TRBD1-1*01	TRBJ1-2	Unknown	Unknown
CCF10	1	0.000184502	TGTGCCAGCAGTTTGGGACTGCCTTACGAGCAGTACTTCGGGCCG	CASSLGLPYEQYF	TRBV27-1	TRBD2-1	TRBJ2-7	Unknown	Unknown
CCF10	1	0.000184502	TGTGCCAGCAGCCGTAGGACAGGGTCCTACGAGCAGTACTTCGGGCCG	CASSRRTGSYEQYF	TRBV14-1	TRBD1-1*01	TRBJ2-7	Unknown	Unknown
CCF10	1	0.000184502	TGTGCCAGCAGTTACAGGGGGGGGACCAGCACAGATACGCAGTATTTTGGCCCA	CASSYRGGTSTDTQYF	TRBV6-5	TRBD2-1*01	TRBJ2-3	Unknown	Unknown
CCF10	1	0.000184502	TGTGCCTGGAGTGTAGGGAGCAATCAGCCCCAGCATTTTGGTGAT	CAWSVGSNQPQHF	TRBV30-1	NA	TRBJ1-5	Unknown	Unknown
CCF10	1	0.000184502	TGTGCCAGCAGTTCTTACTACGAGCAGTACTTCGGGCCG	CASSSYYEQYF	TRBV28-1	TRBD2-1	TRBJ2-7	Unknown	Unknown
CCF10	1	0.000184502	TGTGCCAGCAGTGTAAACAGCTACGAGCAGTACTTCGGGCCG	CASSVNSYEQYF	TRBV2-1	TRBD1-1*01	TRBJ2-7	Unknown	Unknown
CCF10	1	0.000184502	TGTGCCAGCAGCTTGGAGGGGAACACTGAAGCTTTCTTTGGACAA	CASSLEGNTEAFF	TRBV5-4	NA	TRBJ1-1	Unknown	Unknown
CCF10	1	0.000184502	TGCGCCAGTAGCCGAGGAGACGGCTCTGGGGCCAACGTCCTGACTTTCGGGGCC	CASSRGDGSGANVLTF	TRBV4-1	TRBD2-1*02	TRBJ2-6	Unknown	Unknown
CCF10	1	0.000184502	TGTGCCAGCAGCTCCCCCCGGGGGTACGAGCAGTACTTCGGGCCG	CASSSPRGYEQYF	TRBV7-9	TRBD2-1*01	TRBJ2-7	Unknown	Unknown
CCF10	1	0.000184502	TGTGCCAGCAGCTTACAGGGGGAACCCTACGAGCAGTACTTCGGGCCG	CASSLQGEPYEQYF	TRBV5-6	TRBD1-1*01	TRBJ2-7	Unknown	Unknown
CCF10	1	0.000184502	TGCGCCAGCAGCTTGGTAGGTAACACTGAAGCTTTCTTTGGACAA	CASSLVGNTEAFF	TRBV5-1	NA	TRBJ1-1	Unknown	Unknown
CCF10	1	0.000184502	TGTGCCAGCAGTCCGGGGATCAATCAGCCCCAGCATTTTGGTGAT	CASSPGINQPQHF	TRBV12-1	TRBD2-1*01	TRBJ1-5	Unknown	Unknown
CCF10	1	0.000184502	TGTGCCAGCAGTTTGAGGAGTAGCAATCAGCCCCAGCATTTTGGTGAT	CASSLRSSNQPQHF	TRBV6-5	TRBD2-1*02	TRBJ1-5	Unknown	Unknown
CCF10	1	0.000184502	TGTGCCAGCAGCTTAGGAGGCACTTCCTACGAGCAGTACTTCGGGCCG	CASSLGGTSYEQYF	TRBV11-2	TRBD2-1*02	TRBJ2-7	Unknown	Unknown
CCF10	1	0.000184502	TGTGCCAGCAGCCAAGTCGTAGTAGCGGTTCAAGAGACCCAGTACTTCGGGCCA	CASSQVVVAVQETQYF	TRBV3-1	TRBD2-1	TRBJ2-5	Unknown	Unknown
CCF10	1	0.000184502	TGTGCCAGCAGTTTGGGCGGGACAGCCTCTGGAAACACCATATATTTTGGAGAG	CASSLGGTASGNTIYF	TRBV28-1	TRBD1-1*01	TRBJ1-3	Unknown	Unknown
CCF10	1	0.000184502	TGTGCCAGTACGGGACAGAATTCCTACGAGCAGTACTTCGGGCCG	CASTGQNSYEQYF	TRBV19-1	TRBD1-1*01	TRBJ2-7	Unknown	Unknown
CCF10	1	0.000184502	TGTGCCAGTAGCTCACGCGGGGAGCAGTACTTCGGGCCA	CASSSRGEQYF	TRBV19-1	TRBD2-1*01	TRBJ2-5	Unknown	Unknown
CCF10	1	0.000184502	TGTGCCAGCAGCTTGGCCGGAGGGGTGAATCAGCCCCAGCATTTTGGTGAT	CASSLAGGVNQPQHF	TRBV5-6	TRBD2-1*02	TRBJ1-5	Unknown	Unknown
CCF10	1	0.000184502	TGTGCCAGCAGTTTAGACAATAGCAATCAGCCCCAGCATTTTGGTGAT	CASSLDNSNQPQHF	TRBV12-1	TRBD1-1*01	TRBJ1-5	Unknown	Unknown
CCF10	1	0.000184502	TGTGCCAGCAGTTTTTACAATGAGCAGTTCTTCGGGCCA	CASSFYNEQFF	TRBV6-1	NA	TRBJ2-1	Pathogens	CMV
CCF10	1	0.000184502	TGTGCCAGCGGCTACGAGCAGTACTTCGGGCCG	CASGYEQYF	TRBV27-1	NA	TRBJ2-7	Unknown	Unknown
CCF10	1	0.000184502	TGTGCCACCAGCAGAGTACCCTCTGGTGAGCAGTACTTCGGGCCG	CATSRVPSGEQYF	TRBV15-1	NA	TRBJ2-7	Unknown	Unknown
CCF10	1	0.000184502	TGTGCCAGCAGCTTAGCTGGGACGGGCTACGAGCAGTACTTCGGGCCG	CASSLAGTGYEQYF	TRBV7-8	NA	TRBJ2-7	Pathogens	CMV
CCF10	1	0.000184502	TGCGCCAGCAGCCACCAGGACCTACCCCACTACGAGCAGTACTTCGGGCCG	CASSHQDLPHYEQYF	TRBV4-3	NA	TRBJ2-7	Unknown	Unknown
CCF10	1	0.000184502	TGTGCCAGCAGCCGCCCCGGGGGCCACTATGGCTACACCTTCGGTTCG	CASSRPGGHYGYTF	TRBV5-8	NA	TRBJ1-2	Unknown	Unknown
CCF10	1	0.000184502	TGTGCCAGCAGTTTACTAGCGGGGTCTTACAATGAGCAGTTCTTCGGGCCA	CASSLLAGSYNEQFF	TRBV27-1	TRBD2-1*01	TRBJ2-1	Unknown	Unknown
CCF10	1	0.000184502	TGCGCCAGCAGCTTGAGAGAGACCCAGTACTTCGGGCCA	CASSLRETQYF	TRBV5-1	NA	TRBJ2-5	Autoimmune	Inflammatory bowel disease
CCF10	1	0.000184502	TGTGCCAGCAGTCCCGGACCCTATGGCTACACCTTCGGTTCG	CASSPGPYGYTF	TRBV27-1	NA	TRBJ1-2	Unknown	Unknown
CCF10	1	0.000184502	TGTGCCAGCTCTAGACTAGCGGGAGTAGGGGAGCAGTACTTCGGGCCG	CASSRLAGVGEQYF	TRBV27-1	TRBD2-1*02	TRBJ2-7	Unknown	Unknown
CCF10	1	0.000184502	TGTGCCAGCAGTTACAGTAACCTCTACGAGCAGTACTTCGGGCCG	CASSYSNLYEQYF	TRBV6-5	NA	TRBJ2-7	Unknown	Unknown
CCF10	1	0.000184502	TGTGCCAGCAGCCGGGACCGCGGAAACACCATATATTTTGGAGAG	CASSRDRGNTIYF	TRBV27-1	NA	TRBJ1-3	Unknown	Unknown
CCF10	1	0.000184502	TGTGCCAGCAGCCAAGGGGCGGGGCCCAAAAACATTCAGTACTTCGGCGCC	CASSQGAGPKNIQYF	TRBV3-1	TRBD2-1*01	TRBJ2-4	Unknown	Unknown
CCF10	1	0.000184502	TGTGCCAGCAGCTTGCAGGGAGGCAATCAGCCCCAGCATTTTGGTGAT	CASSLQGGNQPQHF	TRBV5-8	NA	TRBJ1-5	Unknown	Unknown
CCF10	1	0.000184502	TGCGCCAGCAGCTTGGGGGGGGGCCAAGAGACCCAGTACTTCGGGCCA	CASSLGGGQETQYF	TRBV5-1	TRBD2-1*01	TRBJ2-5	Pathogens	CMV
CCF10	1	0.000184502	TGTGCCAGCAGCTTAGCCGGTAACAATCAGCCCCAGCATTTTGGTGAT	CASSLAGNNQPQHF	TRBV7-2	TRBD2-1	TRBJ1-5	Pathogens	CMV
CCF10	75	0.0138376	TGTGCCAGTAGTATAGGGATTCAGCCCCAGCATTTTGGTGAT	CASSIGIQPQHF	TRBV19-1	NA	TRBJ1-5	Cancer	Leukemia
CCF10	41	0.00756458	TGTGCCACCAGTGATCCCCTACAAGAGAACACTGAAGCTTTCTTTGGACAA	CATSDPLQENTEAFF	TRBV24-1	NA	TRBJ1-1	Unknown	Unknown
CCF10	36	0.00664207	TGTGCCAGCAGTGAGCTCGGGTCGGTATTTGGCTACACCTTCGGTTCG	CASSELGSVFGYTF	TRBV25-1	TRBD2-1	TRBJ1-2	Unknown	Unknown
CCF10	20	0.00369004	TGTGCCAGCAGCCCAGGGGGATGGACTGAAGCTTTCTTTGGACAA	CASSPGGWTEAFF	TRBV12-1	TRBD1-1*01	TRBJ1-1	Unknown	Unknown
CCF10	19	0.00350554	TGTGCCAGCAGCTCGGAATTCAGGGCTTACGAGCAGTACTTCGGGCCG	CASSSEFRAYEQYF	TRBV5-6	TRBD1-1*01	TRBJ2-7	Unknown	Unknown
CCF10	18	0.00332103	TGTGCCACCAGCAGAGATAAGGGGACGGACTATGGCTACACCTTCGGTTCG	CATSRDKGTDYGYTF	TRBV15-1	NA	TRBJ1-2	Unknown	Unknown
CCF10	16	0.00295203	TGTGCCAGCAGCGTAGCAGACCATCTTAGTGAAAAACTGTTTTTTGGCAGT	CASSVADHLSEKLFF	TRBV9-1	NA	TRBJ1-4	Unknown	Unknown
CCF10	15	0.00276753	TGTGCCAGCAGTTCGGTAGGGTACGAGCAGTACTTCGGGCCG	CASSSVGYEQYF	TRBV27-1	NA	TRBJ2-7	Unknown	Unknown
CCF10	13	0.00239852	TGCGCCAGCAGTTTATCCTGGAACACTGAAGCTTTCTTTGGACAA	CASSLSWNTEAFF	TRBV5-1	TRBD2-1	TRBJ1-1	Unknown	Unknown
CCF10	12	0.00221402	TGTGCCAGTAGTACAGGGAATGGGCAGCCCCAGCATTTTGGTGAT	CASSTGNGQPQHF	TRBV19-1	TRBD1-1*01	TRBJ1-5	Unknown	Unknown
CCF10	11	0.00202952	TGTGCCATCAGTGAGTTTCCAGGGGGGCAGACTAGCGATGAGCAGTTCTTCGGGCCA	CAISEFPGGQTSDEQFF	TRBV10-3	TRBD2-1	TRBJ2-1	Unknown	Unknown
CCF10	10	0.00184502	TGTGCCAGGGGAGGTACAGGGGGAAATCAGCCCCAGCATTTTGGTGAT	CARGGTGGNQPQHF	TRBV2-1	TRBD1-1*01	TRBJ1-5	Unknown	Unknown
CCF10	9	0.00166052	TGTGCCAGCAGCTTAGGACCGGTTGGATACACTGAAGCTTTCTTTGGACAA	CASSLGPVGYTEAFF	TRBV11-3	NA	TRBJ1-1	Unknown	Unknown
CCF10	9	0.00166052	TGTGCCAGCAGCTTGGGGGGCCTGAGGGTCGGCTACACCTTCGGTTCG	CASSLGGLRVGYTF	TRBV5-8	NA	TRBJ1-2	Unknown	Unknown
CCF10	8	0.00147601	TGTGCCAGCAGTCCACTGGGAGCGGTGGGGTACAATGAGCAGTTCTTCGGGCCA	CASSPLGAVGYNEQFF	TRBV28-1	TRBD2-1	TRBJ2-1	Unknown	Unknown
CCF10	7	0.00129151	TGCAGCGTTGCAGGGCTGGATCAGCCCCAGCATTTTGGTGAT	CSVAGLDQPQHF	TRBV29-1	TRBD1-1*01	TRBJ1-5	Unknown	Unknown
CCF10	7	0.00129151	TGTGCCAGTAGTATCCGGGACAGTGATAATTCACCCCTCCACTTTGGGAAC	CASSIRDSDNSPLHF	TRBV19-1	TRBD1-1*01	TRBJ1-6	Unknown	Unknown
CCF10	7	0.00129151	TGTGCCAGCAGTTACTTTGGGGGCCAAGAGACCCAGTACTTCGGGCCA	CASSYFGGQETQYF	TRBV6-5	NA	TRBJ2-5	Unknown	Unknown
CCF10	7	0.00129151	TGTGCCAGCAGTTTACCTGGGGCCAACGTCCTGACTTTCGGGGCC	CASSLPGANVLTF	TRBV12-1	NA	TRBJ2-6	Unknown	Unknown
CCF10	6	0.00110701	TGCGCCAGCAGCTTGGGGTGGGACTTCGGGTACGAGCAGTACTTCGGGCCG	CASSLGWDFGYEQYF	TRBV5-1	TRBD2-1	TRBJ2-7	Unknown	Unknown
CCF10	6	0.00110701	TGTGCCAGCAGGGCTAGCGGGAGCGACGAGCAGTACTTCGGGCCG	CASRASGSDEQYF	TRBV11-3	TRBD2-1*02	TRBJ2-7	Unknown	Unknown
CCF10	6	0.00110701	TGCGCCAGCAGCCAGCCGGGACAGTATAATTCACCCCTCCACTTTGGGAAC	CASSQPGQYNSPLHF	TRBV4-1	TRBD1-1*01	TRBJ1-6	Unknown	Unknown
CCF10	6	0.00110701	TGCGCCAGCAGCCCGGGACTAGCGGGAGGGCGAGAGACCCAGTACTTCGGGCCA	CASSPGLAGGRETQYF	TRBV5-1	TRBD2-1*02	TRBJ2-5	Unknown	Unknown
CCF10	6	0.00110701	TGTGCCAGCAGTTTAGCCAGGGTCAATCAGCCCCAGCATTTTGGTGAT	CASSLARVNQPQHF	TRBV6-5	TRBD1-1*01	TRBJ1-5	Unknown	Unknown
CCF10	6	0.00110701	TGTGCCAGCAGTTCATCTGGAGTCTACAATGAGCAGTTCTTCGGGCCA	CASSSSGVYNEQFF	TRBV28-1	TRBD2-1*02	TRBJ2-1	Unknown	Unknown
CCF10	5	0.000922509	TGTGCCAGCAGTTACAGTCAGGGGGCGGCTCAGCCCCAGCATTTTGGTGAT	CASSYSQGAAQPQHF	TRBV6-5	TRBD1-1*01	TRBJ1-5	Unknown	Unknown
CCF10	5	0.000922509	TGTGCCAGCAGCCTCCGACAGCGGTACCCCTACTTCGGTTCG	CASSLRQRYPYF	TRBV13-1	NA	TRBJ1-2	Unknown	Unknown
CCF10	5	0.000922509	TGTGCCAGCAGTTTAGGGAACTACGAGCAGTACTTCGGGCCG	CASSLGNYEQYF	TRBV27-1	NA	TRBJ2-7	Pathogens
CCF10	5	0.000922509	TGTGCCAGCAGCGTAGACGGGGCGCGGAGGGAAAAACTGTTTTTTGGCAGT	CASSVDGARREKLFF	TRBV9-1	NA	TRBJ1-4	Unknown	Unknown
CCF10	5	0.000922509	TGTGCCAGCTCACCCGAAATGGTCGAGCAGTACTTCGGGCCG	CASSPEMVEQYF	TRBV18-1	NA	TRBJ2-7	Unknown	Unknown
CCF10	5	0.000922509	TGTGCCAGCAGCTACGGTAACAATGAGCAGTTCTTCGGGCCA	CASSYGNNEQFF	TRBV7-3	TRBD2-1	TRBJ2-1	Unknown	Unknown
CCF10	5	0.000922509	TGTGCCAGCAGTTTATCGTCCAGATCCTACGAGCAGTACTTCGGGCCG	CASSLSSRSYEQYF	TRBV27-1	TRBD1-1*01	TRBJ2-7	Unknown	Unknown
CCF10	5	0.000922509	TGCAGTGCCCGACTAGCGGGGGGGCAAGAGACCCAGTACTTCGGGCCA	CSARLAGGQETQYF	TRBV20-1	TRBD2-1*01	TRBJ2-5	Pathogens	M. tuberculosis
CCF10	5	0.000922509	TGTGCCAGCAGATCCCTAGCGGGAGCCACCGGGGAGCTGTTTTTTGGAGAA	CASRSLAGATGELFF	TRBV12-1	TRBD2-1*02	TRBJ2-2	Unknown	Unknown
CCF10	5	0.000922509	TGTGCCAGCAGTTTTCCCGAGGATAGCAATCAGCCCCAGCATTTTGGTGAT	CASSFPEDSNQPQHF	TRBV28-1	TRBD2-1*02	TRBJ1-5	Unknown	Unknown
CCF10	1	0.000184502	TGTGCCAGCCTCATGGGGGCTAGCGGGAGGACTGAGCAGTTCTTCGGGCCA	CASLMGASGRTEQFF	TRBV7-8	TRBD2-1*02	TRBJ2-1	Unknown	Unknown
CCF10	4	0.000738007	TGTGCCAGCAGTCTAGCGGGCTTGGGGTCTGAGCAGTTCTTCGGGCCA	CASSLAGLGSEQFF	TRBV12-1	NA	TRBJ2-1	Unknown	Unknown
CCF10	4	0.000738007	TGTGCCAGCAGCCGCGTGGGGGAAAAACTGTTTTTTGGCAGT	CASSRVGEKLFF	TRBV5-6	NA	TRBJ1-4	Unknown	Unknown
CCF10	4	0.000738007	TGTGCCAGTAGTTCGTGGGCAGCTAATAATGAAAAACTGTTTTTTGGCAGT	CASSSWAANNEKLFF	TRBV19-1	TRBD1-1*01	TRBJ1-4	Unknown	Unknown
CCF10	4	0.000738007	TGTGCCAGCAGCGGCCCGGGACAGGGCTACGAGCAGTACTTCGGGCCG	CASSGPGQGYEQYF	TRBV7-8	TRBD1-1*01	TRBJ2-7	Unknown	Unknown
CCF10	3	0.000553505	TGCAGCGTTGAAGGGTTCGGCTACACCTTCGGTTCG	CSVEGFGYTF	TRBV29-1	NA	TRBJ1-2	Unknown	Unknown
CCF10	3	0.000553505	TGTGCCAGCAGCTTGGGGGGGGATGGCTACACCTTCGGTTCG	CASSLGGDGYTF	TRBV6-5	TRBD2-1*01	TRBJ1-2	Unknown	Unknown
CCF10	3	0.000553505	TGTGCCAGCAGCTTGAACCGACAGCCGAACTATGGCTACACCTTCGGTTCG	CASSLNRQPNYGYTF	TRBV7-2	TRBD1-1*01	TRBJ1-2	Unknown	Unknown
CCF10	3	0.000553505	TGCGCCAGCAGCTCGGACAGGGGGCAGGGGGAGACCCAGTACTTCGGGCCA	CASSSDRGQGETQYF	TRBV5-1	TRBD1-1*01	TRBJ2-5	Unknown	Unknown
CCF10	3	0.000553505	TGTGCCAGCAGCTTAGGGGGGATTCAGCCCCAGCATTTTGGTGAT	CASSLGGIQPQHF	TRBV7-2	NA	TRBJ1-5	Unknown	Unknown
CCF10	3	0.000553505	TGCGCCAGCAGCCAAGGGGTAATTAACTATGGCTACACCTTCGGTTCG	CASSQGVINYGYTF	TRBV4-1	NA	TRBJ1-2	Unknown	Unknown
CCF10	3	0.000553505	TGTGCCAGTACGGGGGGTCTTAGCTCTGGGGCCAACGTCCTGACTTTCGGGGCC	CASTGGLSSGANVLTF	TRBV12-1	TRBD2-1*01	TRBJ2-6	Unknown	Unknown
CCF10	3	0.000553505	TGTGCCAGCACCCTGGACGGCTCCTACAATGAGCAGTTCTTCGGGCCA	CASTLDGSYNEQFF	TRBV12-1	NA	TRBJ2-1	Unknown	Unknown
CCF10	3	0.000553505	TGCGCCAGCAGCCAAGAGACAGGATTATATGGCTACACCTTCGGTTCG	CASSQETGLYGYTF	TRBV4-3	TRBD1-1*01	TRBJ1-2	Unknown	Unknown
CCF10	3	0.000553505	TGCGCCAGCAGCCAAGGGGTTTCTAGCGGGAGGCCGTACTTCGGGCCG	CASSQGVSSGRPYF	TRBV4-3	TRBD2-1*02	TRBJ2-7	Unknown	Unknown
CCF10	3	0.000553505	TGTGCCACCAGTCCGGGACTAGCGGGAGCGCGGCAAGAGACCCAGTACTTCGGGCCA	CATSPGLAGARQETQYF	TRBV24-1	TRBD2-1*02	TRBJ2-5	Unknown	Unknown
CCF10	3	0.000553505	TGTGCCAGCAGCGCGACCCACACCGTCGGGTATGGCTACACCTTCGGTTCG	CASSATHTVGYGYTF	TRBV13-1	TRBD2-1	TRBJ1-2	Unknown	Unknown
CCF10	3	0.000553505	TGTGCCAGCAGCCAAATAATGGGCGGGGACGAGCAGTACTTCGGGCCG	CASSQIMGGDEQYF	TRBV3-1	TRBD2-1*01	TRBJ2-7	Unknown	Unknown
CCF10	3	0.000553505	TGTGCCAGCAGTTACAAGGGAGGGGAGTACGAGCAGTACTTCGGGCCG	CASSYKGGEYEQYF	TRBV6-5	TRBD2-1*02	TRBJ2-7	Unknown	Unknown
CCF10	3	0.000553505	TGTGCCAGCAGCTCCTCTTACGAGCAGTACTTCGGGCCG	CASSSSYEQYF	TRBV6-1	TRBD2-1	TRBJ2-7	Pathogens	Influenza
CCF10	3	0.000553505	TGTGCCAGTAGTACAGGACTCTATGGCTACACCTTCGGTTCG	CASSTGLYGYTF	TRBV19-1	TRBD2-1	TRBJ1-2	Pathogens	Influenza
CCF10	3	0.000553505	TGTGCCAGTAGAGTAGGGGGCAACGGCTACACCTTCGGTTCG	CASRVGGNGYTF	TRBV19-1	TRBD1-1*01	TRBJ1-2	Unknown	Unknown
CCF10	3	0.000553505	TGTGCCGCTTCCGGGACAGACCCTTACGAGCAGTACTTCGGGCCG	CAASGTDPYEQYF	TRBV28-1	TRBD1-1*01	TRBJ2-7	Unknown	Unknown
CCF10	2	0.000369004	TGTGCCAGCAGTGTAGGGGTAGACTACGATAGCTACACCTTCGGTTCG	CASSVGVDYDSYTF	TRBV2-1	NA	TRBJ1-2	Unknown	Unknown
CCF10	2	0.000369004	TGTGCCAGCAGCTCGGACGGTTCCCCCTACGAGCAGTACTTCGGGCCG	CASSSDGSPYEQYF	TRBV5-6	NA	TRBJ2-7	Unknown	Unknown
CCF10	2	0.000369004	TGCAGTGCTACCGGGACAGCCTCCTACGAGCAGTACTTCGGGCCG	CSATGTASYEQYF	TRBV20-1	TRBD1-1*01	TRBJ2-7	Unknown	Unknown
CCF10	2	0.000369004	TGTGCCAGCAGCCCATTGGGGAACAGCTTTAACTATGGCTACACCTTCGGTTCG	CASSPLGNSFNYGYTF	TRBV3-1	NA	TRBJ1-2	Unknown	Unknown
CCF10	2	0.000369004	TGTGCCAGCAGCTTCCCGGGACTAGCGGGGGCCCCGAACACCGGGGAGCTGTTTTTTGGAGAA	CASSFPGLAGAPNTGELFF	TRBV11-2	TRBD2-1*01	TRBJ2-2	Unknown	Unknown
CCF10	2	0.000369004	TGTGCCAGCAGCTTAGAACCGGGACGGAATGAAAAACTGTTTTTTGGCAGT	CASSLEPGRNEKLFF	TRBV7-6	NA	TRBJ1-4	Pathogens	EBV
CCF10	1	0.000184502	TGTGCCAGCAGCCTGAACACCGGGGAGCTGTTTTTTGGAGAA	CASSLNTGELFF	TRBV3-1	NA	TRBJ2-2	Pathogens	CMV
CCF10	2	0.000369004	TGTGCCAGCAGTGAAAGGGGACACCAAGAGACCCAGTACTTCGGGCCA	CASSERGHQETQYF	TRBV25-1	NA	TRBJ2-5	Autoimmune	Alzheimer's disease
CCF10	2	0.000369004	TGTGCCAGCAGCTATGCGGGACTCCTTCACAATGAGCAGTTCTTCGGGCCA	CASSYAGLLHNEQFF	TRBV9-1	TRBD2-1	TRBJ2-1	Unknown	Unknown
CCF10	2	0.000369004	TGTGCCAGCAGTTACTCTACTAGCGGGCCCTACGAGCAGTACTTCGGGCCG	CASSYSTSGPYEQYF	TRBV6-5	TRBD2-1	TRBJ2-7	Unknown	Unknown
CCF10	2	0.000369004	TGTGCCAGCACCCTTCGTAATCAGCCCCAGCATTTTGGTGAT	CASTLRNQPQHF	TRBV5-8	TRBD2-1	TRBJ1-5	Unknown	Unknown
CCF10	2	0.000369004	TGTGCCACCAGTGACCTAGCGGGAAGATCCAATGAGCAGTTCTTCGGGCCA	CATSDLAGRSNEQFF	TRBV24-1	TRBD2-1*02	TRBJ2-1	Unknown	Unknown
CCF10	2	0.000369004	TGTGCCAGCAGTGAATCAGAGGAGAGCGCCCAAGAGACCCAGTACTTCGGGCCA	CASSESEESAQETQYF	TRBV2-1	TRBD2-1	TRBJ2-5	Unknown	Unknown
CCF10	2	0.000369004	TGCGCCAGTAGCCAGGCAGATACGCAGTATTTTGGCCCA	CASSQADTQYF	TRBV5-1	TRBD1-1*01	TRBJ2-3	Unknown	Unknown
CCF10	2	0.000369004	TGTGCCAGCAGCTCCGAGCGGGGGGGTCAAGAGACCCAGTACTTCGGGCCA	CASSSERGGQETQYF	TRBV7-2	TRBD2-1*01	TRBJ2-5	Unknown	Unknown
CCF10	2	0.000369004	TGTGCCAGCAGTTACGCCCCGAAAGAGACCCAGTACTTCGGGCCA	CASSYAPKETQYF	TRBV6-5	NA	TRBJ2-5	Unknown	Unknown
CCF10	2	0.000369004	TGCGCCAGCAGCCCCTCGGGGCGGATCTCTGGAAACACCATATATTTTGGAGAG	CASSPSGRISGNTIYF	TRBV4-3	NA	TRBJ1-3	Unknown	Unknown
CCF10	2	0.000369004	TGTGCCAGCAGCCCAACCGACAGGGCGGCAGGGATCTATGGCTACACCTTCGGTTCG	CASSPTDRAAGIYGYTF	TRBV7-3	TRBD1-1*01	TRBJ1-2	Unknown	Unknown
CCF10	2	0.000369004	TGTGCCAGCAGTTTATCGGGATACGAGCAGTACTTCGGGCCG	CASSLSGYEQYF	TRBV27-1	NA	TRBJ2-7	Pathogens	CMV
CCF10	2	0.000369004	TGTGCCAGCAGCTTAAGGGAGGCCAGGGATTCACCCCTCCACTTTGGGAAC	CASSLREARDSPLHF	TRBV7-2	TRBD2-1*02	TRBJ1-6	Unknown	Unknown
CCF10	2	0.000369004	TGTGCCACCAGTGATTTTCAAGGCACTGAAGCTTTCTTTGGACAA	CATSDFQGTEAFF	TRBV24-1	NA	TRBJ1-1	Unknown	Unknown
CCF10	2	0.000369004	TGTGCCAGTAGTACGGGGACACTACAAGAGACCCAGTACTTCGGGCCA	CASSTGTLQETQYF	TRBV19-1	TRBD1-1*01	TRBJ2-5	Unknown	Unknown
CCF10	2	0.000369004	TGTGCCAGCAGTGTTTTGCGGAACACTGAAGCTTTCTTTGGACAA	CASSVLRNTEAFF	TRBV2-1	TRBD2-1	TRBJ1-1	Unknown	Unknown
CCF10	2	0.000369004	TGCGCCAGCAGCCCTACAGCTCTCCATACCTACGAGCAGTACTTCGGGCCG	CASSPTALHTYEQYF	TRBV4-3	TRBD1-1*01	TRBJ2-7	Unknown	Unknown
CCF10	2	0.000369004	TGTGCCAGCAGTCAGTGGACTAGCGGGTTAGAGCAGTTCTTCGGGCCA	CASSQWTSGLEQFF	TRBV12-1	TRBD2-1	TRBJ2-1	Unknown	Unknown
CCF10	2	0.000369004	TGTGCCAGCAGCCTGACAGGGGGCTACGAGCAGTACTTCGGGCCA	CASSLTGGYEQYF	TRBV12-1	TRBD1-1*01	TRBJ2-5	Pathogens	CMV
CCF10	2	0.000369004	TGTGCCAGCAGCTCGGGACAGGTGAAAGAGACCCAGTACTTCGGGCCA	CASSSGQVKETQYF	TRBV11-2	TRBD1-1*01	TRBJ2-5	Unknown	Unknown
CCF10	2	0.000369004	TGCAGTGCTAGGGGGGAGGCTAATGAAAAACTGTTTTTTGGCAGT	CSARGEANEKLFF	TRBV20-1	TRBD2-1*02	TRBJ1-4	Unknown	Unknown
CCF10	2	0.000369004	TGTGCCAGCAGTTCCGTCACTGAAGCTTTCTTTGGACAA	CASSSVTEAFF	TRBV12-1	TRBD2-1	TRBJ1-1	Pathogens	CMV
CCF10	2	0.000369004	TGTGCCAGCAGTCAAGTCCTGGACACTGAAGCTTTCTTTGGACAA	CASSQVLDTEAFF	TRBV28-1	NA	TRBJ1-1	Pathogens	EBV
CCF10	2	0.000369004	TGTGCCAGCAGCGTAGAGGGCCGAGACACCATATATTTTGGAGAG	CASSVEGRDTIYF	TRBV9-1	NA	TRBJ1-3	Unknown	Unknown
CCF10	2	0.000369004	TGTGCCAGCAGTTTGCACCCCACCTCCTACGAGCAGTACTTCGGGCCG	CASSLHPTSYEQYF	TRBV28-1	NA	TRBJ2-7	Unknown	Unknown
CCF10	2	0.000369004	TGCGCCAGCAGCTTAGGGACACCTAATCAGCCCCAGCATTTTGGTGAT	CASSLGTPNQPQHF	TRBV5-1	TRBD1-1*01	TRBJ1-5	Unknown	Unknown
CCF10	2	0.000369004	TGTGCCAGCGGAACAGGGGATAGCAATCAGCCCCAGCATTTTGGTGAT	CASGTGDSNQPQHF	TRBV10-3	TRBD1-1*01	TRBJ1-5	Autoimmune	Rheumatoid Arthritis
CCF10	2	0.000369004	TGTGCCAGCAGCTTGGGATGGGACAGGGGGCGAGGCGGTCACTTTGGGAAC	CASSLGWDRGRGGHF	TRBV5-5	TRBD1-1*01	TRBJ1-6	Unknown	Unknown
CCF10	2	0.000369004	TGTGCCAGCAGCTTAGAACTAGCGGGGGGCCTCATCTACAATGAGCAGTTCTTCGGGCCA	CASSLELAGGLIYNEQFF	TRBV7-9	TRBD2-1*01	TRBJ2-1	Unknown	Unknown
CCF10	2	0.000369004	TGTGCCAGCATAGACAGGGTGCTGTTGGAGACCCAGTACTTCGGGCCA	CASIDRVLLETQYF	TRBV2-1	TRBD1-1*01	TRBJ2-5	Unknown	Unknown
CCF10	2	0.000369004	TGTGCCAGCAGCCCGGACTACGTCGGTGAGCAGTTCTTCGGGCCA	CASSPDYVGEQFF	TRBV5-4	TRBD2-1	TRBJ2-1	Unknown	Unknown
CCF10	2	0.000369004	TGTGCCAGCAGTCCCCAGGGTAGCGGCTACGAGCAGTACTTCGGGCCG	CASSPQGSGYEQYF	TRBV12-1	TRBD2-1	TRBJ2-7	Unknown	Unknown
CCF10	2	0.000369004	TGCAGTGCTAGAGTTGGAGGGACAGGGGGCAACACTGAAGCTTTCTTTGGACAA	CSARVGGTGGNTEAFF	TRBV20-1	TRBD1-1*01	TRBJ1-1	Unknown	Unknown
CCF10	2	0.000369004	TGTGCCAGCAGCCCCGAGACAGGGGCCTACGAGCAGTACTTCGGGCCG	CASSPETGAYEQYF	TRBV13-1	TRBD1-1*01	TRBJ2-7	Unknown	Unknown
CCF10	2	0.000369004	TGTGCCAGCAGTTCAGCTAACTATGGCTACACCTTCGGTTCG	CASSSANYGYTF	TRBV12-1	TRBD1-1*01	TRBJ1-2	Pathogens	CMV
CCF10	2	0.000369004	TGCAGCGTTGAATCCCCTAGCCCAGATCGCACTGAAGCTTTCTTTGGACAA	CSVESPSPDRTEAFF	TRBV29-1	TRBD2-1	TRBJ1-1	Unknown	Unknown
CCF10	2	0.000369004	TGTGCCAGCAGTTACTCGGAGACTCGCGAACTCGACTACGAGCAGTACTTCGGGCCG	CASSYSETRELDYEQYF	TRBV6-7	TRBD2-1	TRBJ2-7	Unknown	Unknown
CCF10	2	0.000369004	TGTGCCAGCAGCGAGGGGAGTTCTGGGGCCAACGTCCTGACTTTCGGGGCC	CASSEGSSGANVLTF	TRBV6-4	NA	TRBJ2-6	Unknown	Unknown
CCF10	2	0.000369004	TGTGCCAGCAGCCAGGGGGAACACTCTGGGGCCAACGTCCTGACTTTCGGGGCC	CASSQGEHSGANVLTF	TRBV28-1	TRBD1-1*01	TRBJ2-6	Unknown	Unknown
CCF10	2	0.000369004	TGTGCCAGCAGTGAGGTGTCGTACACTGAAGCTTTCTTTGGACAA	CASSEVSYTEAFF	TRBV6-1	NA	TRBJ1-1	Unknown	Unknown
CCF10	2	0.000369004	TGTGCCAGCAGTGATTCAGGGACTAATGAAAAACTGTTTTTTGGCAGT	CASSDSGTNEKLFF	TRBV2-1	TRBD1-1*01	TRBJ1-4	Unknown	Unknown
CCF10	2	0.000369004	TGTGCCAGCAGCCCGGGACAGGGTGGCCAGCCCCAGCATTTTGGTGAT	CASSPGQGGQPQHF	TRBV5-6	TRBD1-1*01	TRBJ1-5	Unknown	Unknown
CCF10	2	0.000369004	TGCAGCGTGGCGAGGGTGTGGAGCGGGAGTGAGGGAGAGACCCAGTACTTCGGGCCA	CSVARVWSGSEGETQYF	TRBV29-1	TRBD2-1*02	TRBJ2-5	Unknown	Unknown
CCF10	2	0.000369004	TGTGCCAGCAGCCTCAGCTCCTACGAGCAGTACTTCGGGCCG	CASSLSSYEQYF	TRBV5-6	TRBD1-1*01	TRBJ2-7	Pathogens	CMV
CCF10	2	0.000369004	TGTGCCAGCAGCTCAACCCGGCAGGGAGACGGTCAGCCCCAGCATTTTGGTGAT	CASSSTRQGDGQPQHF	TRBV7-9	NA	TRBJ1-5	Unknown	Unknown
CCF10	2	0.000369004	TGTGCCAGCAGCGTAGCGACAGGGACCGTAGGCTACACCTTCGGTTCG	CASSVATGTVGYTF	TRBV9-1	TRBD1-1*01	TRBJ1-2	Unknown	Unknown
CCF10	2	0.000369004	TGTGCCAGCAGCTCCCAAGAGACCCAGTACTTCGGGCCA	CASSSQETQYF	TRBV11-2	NA	TRBJ2-5	Cancer	Colorectal cancer
CCF10	2	0.000369004	TGTGCCAGCAGTTACGGGGGGACTGAAGCTTTCTTTGGACAA	CASSYGGTEAFF	TRBV6-6	TRBD2-1*01	TRBJ1-1	Pathogens	HIV-1
CCF10	2	0.000369004	TGCAGCGCCTCGAGGGGGAACACTGAAGCTTTCTTTGGACAA	CSASRGNTEAFF	TRBV29-1	NA	TRBJ1-1	Unknown	Unknown
CCF10	2	0.000369004	TGTGCCAGCTCACTGGACCGCAATCAGCCCCAGCATTTTGGTGAT	CASSLDRNQPQHF	TRBV18-1	NA	TRBJ1-5	Unknown	Unknown
CCF10	2	0.000369004	TGTGCCAGCAGTTACTCGAGGGGCGCCATGGAGACCCAGTACTTCGGGCCA	CASSYSRGAMETQYF	TRBV6-6	NA	TRBJ2-5	Unknown	Unknown
CCF10	2	0.000369004	TGTGCCAGCAGTTTATCAGACTATGGCTACACCTTCGGTTCG	CASSLSDYGYTF	TRBV28-1	TRBD1-1*01	TRBJ1-2	Unknown	Unknown
CCF10	1	0.000184502	TGTGCCACTGAGGCCTATGGCTACACCTTCGGTTCG	CATEAYGYTF	TRBV19-1	TRBD2-1*02	TRBJ1-2	Unknown	Unknown
CCF10	1	0.000184502	TGTGCCAGCAGTGATTCGACAGGGGGCACAGATACGCAGTATTTTGGCCCA	CASSDSTGGTDTQYF	TRBV6-4	TRBD1-1*01	TRBJ2-3	Unknown	Unknown
CCF10	1	0.000184502	TGTGCCAGCAGCCAATACCCCCCCCGCTATAATTCACCCCTCCACTTTGGGAAC	CASSQYPPRYNSPLHF	TRBV6-1	NA	TRBJ1-6	Unknown	Unknown
CCF10	1	0.000184502	TGTGCCAGCAGCCTCCCACCCCCGAACACTGAAGCTTTCTTTGGACAA	CASSLPPPNTEAFF	TRBV27-1	NA	TRBJ1-1	Unknown	Unknown
CCF10	1	0.000184502	TGTGCCAGCAGTTCCGGACAGGTTCAAGAGACCCAGTACTTCGGGCCA	CASSSGQVQETQYF	TRBV11-2	TRBD1-1*01	TRBJ2-5	Unknown	Unknown
CCF10	1	0.000184502	TGTGCCAGCAGTTCCGTGGGGCGGGGGCCTAGCAATCAGCCCCAGCATTTTGGTGAT	CASSSVGRGPSNQPQHF	TRBV6-1	TRBD2-1*01	TRBJ1-5	Unknown	Unknown
CCF10	1	0.000184502	TGTGCCACCAGTGACCTCTATGGTGAGCAGTACTTCGGGCCG	CATSDLYGEQYF	TRBV24-1	TRBD2-1	TRBJ2-7	Unknown	Unknown
CCF10	1	0.000184502	TGCGCCAGCAGCCAAGGGGACAGTCCTTTTTCCTACGAGCAGTACTTCGGGCCG	CASSQGDSPFSYEQYF	TRBV4-1	TRBD1-1*01	TRBJ2-7	Unknown	Unknown
CCF10	1	0.000184502	TGTGCCAGCAGCTTAAGAAACAGGGACACTGAAGCTTTCTTTGGACAA	CASSLRNRDTEAFF	TRBV11-1	TRBD1-1*01	TRBJ1-1	Unknown	Unknown
CCF10	1	0.000184502	TGTGCCAGCAGCTTAGCGGGACAGTCACTCAATCAGCCCCAGCATTTTGGTGAT	CASSLAGQSLNQPQHF	TRBV7-9	TRBD1-1*01	TRBJ1-5	Unknown	Unknown
CCF10	1	0.000184502	TGTGCTGGAGCGGGAGGGCCGGACAATGAGCAGTTCTTCGGGCCA	CAGAGGPDNEQFF	TRBV7-9	TRBD2-1*02	TRBJ2-1	Unknown	Unknown
CCF10	1	0.000184502	TGTGCCAGCAGTTACTCGAACACAGGGATAGATCAGCCCCAGCATTTTGGTGAT	CASSYSNTGIDQPQHF	TRBV6-6	TRBD1-1*01	TRBJ1-5	Unknown	Unknown
CCF10	1	0.000184502	TGTGCCAGCACCGTAGGACAGGGGCCCCACGAGCAGTACTTCGGGCCG	CASTVGQGPHEQYF	TRBV7-9	TRBD1-1*01	TRBJ2-7	Unknown	Unknown
CCF10	1	0.000184502	TGTGCCATCAGTGAAACGCAGCGAGCAACTAATGAAAAACTGTTTTTTGGCAGT	CAISETQRATNEKLFF	TRBV10-3	TRBD2-1	TRBJ1-4	Unknown	Unknown
CCF10	1	0.000184502	TGTGCCAGCAGCGAGTCTGGGGCCAACGTCCTGACTTTCGGGGCC	CASSESGANVLTF	TRBV6-4	TRBD2-1*02	TRBJ2-6	Unknown	Unknown
CCF10	1	0.000184502	TGCGCCAGCAGCTACCGGGACCAACAAGAGACCCAGTACTTCGGGCCA	CASSYRDQQETQYF	TRBV5-1	NA	TRBJ2-5	Unknown	Unknown
CCF10	1	0.000184502	TGTGCCATCGTGACCGGTGGGAACACTGAAGCTTTCTTTGGACAA	CAIVTGGNTEAFF	TRBV7-9	NA	TRBJ1-1	Unknown	Unknown
CCF10	1	0.000184502	TGTGCCAGCAGCTTAGGTGAAGGGGCCCATCAGCCCCAGCATTTTGGTGAT	CASSLGEGAHQPQHF	TRBV7-9	TRBD1-1*01	TRBJ1-5	Unknown	Unknown
CCF10	1	0.000184502	TGCGCCAGCAGCCTAACGAACGGTGGGGACATGAACACTGAAGCTTTCTTTGGACAA	CASSLTNGGDMNTEAFF	TRBV5-1	TRBD1-1*01	TRBJ1-1	Unknown	Unknown
CCF10	1	0.000184502	TGTGCCAGCAGTTACCCGACAGGGGGTAATTCACCCCTCCACTTTGGGAAC	CASSYPTGGNSPLHF	TRBV6-1	TRBD1-1*01	TRBJ1-6	Unknown	Unknown
CCF10	1	0.000184502	TGTGCCAGCAGTTTTTTTGCGGAGACCCAGTACTTCGGGCCA	CASSFFAETQYF	TRBV12-1	TRBD2-1	TRBJ2-5	Unknown	Unknown
CCF10	1	0.000184502	TGTGCCAGCAGTGGTTGGGAGGGGGAGCCCCAGCATTTTGGTGAT	CASSGWEGEPQHF	TRBV28-1	TRBD2-1*02	TRBJ1-5	Unknown	Unknown
CCF10	1	0.000184502	TGCAGCGTTGAAGTGGGGCCCGAGCAGTACTTCGGGCCG	CSVEVGPEQYF	TRBV29-1	TRBD1-1*01	TRBJ2-7	Unknown	Unknown
CCF10	1	0.000184502	TGTGCCAGCTCACCGACGGGCACTGAAGCTTTCTTTGGACAA	CASSPTGTEAFF	TRBV18-1	TRBD2-1	TRBJ1-1	Autoimmune	Alzheimer's disease
CCF10	1	0.000184502	TGCGCCAGCAGGCTCAGCCCGGGGGCCAGCACCGGGGAGCTGTTTTTTGGAGAA	CASRLSPGASTGELFF	TRBV4-1	NA	TRBJ2-2	Unknown	Unknown
CCF10	1	0.000184502	TGTGCCAGCAGTTACGGGGGGGATGGCTACACCTTCGGTTCG	CASSYGGDGYTF	TRBV6-5	TRBD2-1*01	TRBJ1-2	Pathogens	CMV
CCF10	1	0.000184502	TGTGCCAGCAGTTTCCAGGGTTACACTGAAGCTTTCTTTGGACAA	CASSFQGYTEAFF	TRBV28-1	TRBD1-1*01	TRBJ1-1	Pathogens	CMV
CCF10	1	0.000184502	TGTGCCAGCAGCAAAGAGTCAGGGGGCCTCCCTCTTGGGTACGAGCAGTACTTCGGGCCG	CASSKESGGLPLGYEQYF	TRBV21-1	TRBD1-1*01	TRBJ2-7	Unknown	Unknown
CCF10	1	0.000184502	TGCAGCGTCTCCGTGGATTATGGCTACACCTTCGGTTCG	CSVSVDYGYTF	TRBV29-1	NA	TRBJ1-2	Unknown	Unknown
CCF10	1	0.000184502	TGTGCCAGCACCCTGGGGCTGGGGGAGCAGTTCTTCGGGCCA	CASTLGLGEQFF	TRBV28-1	TRBD1-1*01	TRBJ2-1	Unknown	Unknown
CCF10	1	0.000184502	TGTGCCAGCAGCCCAGGGGAGACATATAGCAATCAGCCCCAGCATTTTGGTGAT	CASSPGETYSNQPQHF	TRBV9-1	TRBD1-1*01	TRBJ1-5	Unknown	Unknown
CCF10	1	0.000184502	TGTGCCAGCAGTGCATTAGGGTACGAGCAGTACTTCGGGCCG	CASSALGYEQYF	TRBV2-1	NA	TRBJ2-7	Unknown	Unknown
CCF10	1	0.000184502	TGTGCCAGCAGCTCCTTCGATGGCTACACCTTCGGTTCG	CASSSFDGYTF	TRBV6-5	TRBD2-1	TRBJ1-2	Unknown	Unknown
CCF10	1	0.000184502	TGTGCCAGAAGCTTGGCCACCAGACGGGTAACAGGGGGCTCCTACGAGCAGTACTTCGGGCCG	CARSLATRRVTGGSYEQYF	TRBV5-3	TRBD1-1*01	TRBJ2-7	Unknown	Unknown
CCF10	1	0.000184502	TGTGCCAGCAGCCCCGATAGCGGGACCAGCTACGAGCAGTACTTCGGGCCG	CASSPDSGTSYEQYF	TRBV9-1	TRBD2-1*02	TRBJ2-7	Unknown	Unknown
CCF10	1	0.000184502	TGCAGTGCTAGAGATAGGGAAACTAGTTTCGCCGAGCAGTACTTCGGGCCG	CSARDRETSFAEQYF	TRBV20-1	TRBD2-1	TRBJ2-7	Unknown	Unknown
CCF10	1	0.000184502	TGTGCCAGCAGCTTACTGAGCTCACCCCTCCACTTTGGGAAC	CASSLLSSPLHF	TRBV7-9	TRBD2-1	TRBJ1-6	Unknown	Unknown
CCF10	1	0.000184502	TGTGCCAGCAGTTACGCAGGGGCGGTCTACACCTTCGGTTCG	CASSYAGAVYTF	TRBV6-5	TRBD1-1*01	TRBJ1-2	Unknown	Unknown
CCF10	1	0.000184502	TGTGCCGCGGACGGTGAGCTCTCCTACGAGCAGTACTTCGGGCCG	CAADGELSYEQYF	TRBV30-1	NA	TRBJ2-7	Unknown	Unknown
CCF10	1	0.000184502	TGTGCCACCAGTGACCCGACAGAAGCTGAAGCTTTCTTTGGACAA	CATSDPTEAEAFF	TRBV24-1	TRBD1-1*01	TRBJ1-1	Unknown	Unknown
CCF10	1	0.000184502	TGTGCCAGCAGCTTAGATGGAGGGGGGCTTGAAGGCTACACCTTCGGTTCG	CASSLDGGGLEGYTF	TRBV7-6	NA	TRBJ1-2	Unknown	Unknown
CCF10	1	0.000184502	TGTGCCAGTAGTCTCCAGGGGTCAAATTCACCCCTCCACTTTGGGAAC	CASSLQGSNSPLHF	TRBV19-1	TRBD1-1*01	TRBJ1-6	Pathogens	CMV
CCF10	1	0.000184502	TGTGCCAGCAGCGTGGACAGTCGCTACGAGCAGTACTTCGGGCCG	CASSVDSRYEQYF	TRBV5-6	TRBD1-1*01	TRBJ2-7	Unknown	Unknown
CCF10	1	0.000184502	TGCGCCAGCAGCCAAGGGACGCGAGCGGGCTACGAGCAGTACTTCGGGCCG	CASSQGTRAGYEQYF	TRBV4-3	TRBD2-1	TRBJ2-7	Unknown	Unknown
CCF10	1	0.000184502	TGTGCCAGCAGTACCACTTCTAACTATGGCTACACCTTCGGTTCG	CASSTTSNYGYTF	TRBV28-1	TRBD2-1	TRBJ1-2	Unknown	Unknown
CCF10	1	0.000184502	TGTGCCAGCAGTGTGTCGGGACCCTGGGAAAAACTGTTTTTTGGCAGT	CASSVSGPWEKLFF	TRBV6-5	NA	TRBJ1-4	Unknown	Unknown
CCF10	1	0.000184502	TGTGCCAGCAGTTTAGACAGAGGCAATCAGCCCCAGCATTTTGGTGAT	CASSLDRGNQPQHF	TRBV28-1	TRBD1-1*01	TRBJ1-5	Unknown	Unknown
CCF10	1	0.000184502	TGTGCCATCAGTGGGGACTTCGGCAACTACGAGCAGTACTTCGGGCCG	CAISGDFGNYEQYF	TRBV10-3	TRBD2-1	TRBJ2-7	Unknown	Unknown
CCF10	1	0.000184502	TGTGCCAGCAGCGAAATGGGGGAGTACGAGCAGTACTTCGGGCCG	CASSEMGEYEQYF	TRBV9-1	NA	TRBJ2-7	Unknown	Unknown
CCF10	1	0.000184502	TGTGCCAGCAGTCCCGGGACAGTAAATGAGCAGTTCTTCGGGCCA	CASSPGTVNEQFF	TRBV27-1	TRBD1-1*01	TRBJ2-1	Unknown	Unknown
CCF10	1	0.000184502	TGTGCCAGCAGCTCAAGGGGACAGGGGAGAGCTTGGCCCTACGAGCAGTACTTCGGGCCG	CASSSRGQGRAWPYEQYF	TRBV5-4	TRBD1-1*01	TRBJ2-7	Unknown	Unknown
CCF10	1	0.000184502	TGTGCCAGCAGTTACTACTGGTTAACCGGGGAGCTGTTTTTTGGAGAA	CASSYYWLTGELFF	TRBV6-1	TRBD2-1	TRBJ2-2	Unknown	Unknown
CCF10	1	0.000184502	TGCGCCAGCAGCTTGGATGGGGGGGTGGACGACGAGCAGTACTTCGGGCCG	CASSLDGGVDDEQYF	TRBV5-1	TRBD2-1*01	TRBJ2-7	Unknown	Unknown
CCF10	1	0.000184502	TGCAGCGTTGAATGGGACAGGGGTCCATGGGAGACCCAGTACTTCGGGCCA	CSVEWDRGPWETQYF	TRBV29-1	TRBD1-1*01	TRBJ2-5	Unknown	Unknown
CCF10	1	0.000184502	TGCGCCAGCAGCCATCGGACAGGGTTCAATCAGCCCCAGCATTTTGGTGAT	CASSHRTGFNQPQHF	TRBV4-3	TRBD1-1*01	TRBJ1-5	Unknown	Unknown
CCF10	1	0.000184502	TGCAGTGCTAGTCCCCTGGGTGTGGTAAATTCACCCCTCCACTTTGGGAAC	CSASPLGVVNSPLHF	TRBV20-1	NA	TRBJ1-6	Unknown	Unknown
CCF10	1	0.000184502	TGTGCCTGGAGGGACCCCAGGGACTACAATGAGCAGTTCTTCGGGCCA	CAWRDPRDYNEQFF	TRBV30-1	TRBD1-1*01	TRBJ2-1	Unknown	Unknown
CCF10	1	0.000184502	TGTGCCAGCAGCCCCGAGGGGGATAGCAATCAGCCCCAGCATTTTGGTGAT	CASSPEGDSNQPQHF	TRBV7-9	TRBD1-1*01	TRBJ1-5	Unknown	Unknown
CCF10	1	0.000184502	TGTGCCTCAGGACAGGGTCCCTACGAGCAGTACTTCGGGCCG	CASGQGPYEQYF	TRBV28-1	TRBD1-1*01	TRBJ2-7	Unknown	Unknown
CCF10	1	0.000184502	TGTGCCAGCAGCTTGGGGTACGAGCAGTACTTCGGGCCG	CASSLGYEQYF	TRBV5-6	NA	TRBJ2-7	Autoimmune	Diabetes Type 1
CCF10	1	0.000184502	TGCAGCGTTGACCCGGGACAGGGAAGCGATACGCAGTATTTTGGCCCA	CSVDPGQGSDTQYF	TRBV29-1	TRBD1-1*01	TRBJ2-3	Unknown	Unknown
CCF10	1	0.000184502	TGTGCCAGCAGCTTAGTTTTATTGGTGACTAGCGGGAGAAAGATGGCCGGGGAGCTGTTTTTTGGAGAA	CASSLVLLVTSGRKMAGELFF	TRBV7-6	TRBD2-1*02	TRBJ2-2	Unknown	Unknown
CCF10	1	0.000184502	TGTGCCAGCAGCAGACTAGCTGGTGAGCAGTACTTCGGGCCG	CASSRLAGEQYF	TRBV27-1	TRBD2-1	TRBJ2-7	Unknown	Unknown
CCF10	1	0.000184502	TGTGCCAGCAGCCGGGACCGAGGGACTAGAAACGAGCAGTACTTCGGGCCG	CASSRDRGTRNEQYF	TRBV5-6	TRBD2-1	TRBJ2-7	Unknown	Unknown
CCF10	1	0.000184502	TGCAGCGTTGTAAGTCAAGCCTCTGGGGCCAACGTCCTGACTTTCGGGGCC	CSVVSQASGANVLTF	TRBV29-1	TRBD2-1	TRBJ2-6	Unknown	Unknown
CCF10	1	0.000184502	TGCACGATGGGATATACTGAAGCTTTCTTTGGACAA	CTMGYTEAFF	TRBV20-1	NA	TRBJ1-1	Unknown	Unknown
CCF10	1	0.000184502	TGTGCCAGCAGCGCAGGGTTCTCGGGCTACACCTTCGGTTCG	CASSAGFSGYTF	TRBV5-6	TRBD1-1*01	TRBJ1-2	Unknown	Unknown
CCF10	1	0.000184502	TGTGCCGGGGACAGGGGGCTCACCGGGGAGCTGTTTTTTGGAGAA	CAGDRGLTGELFF	TRBV2-1	TRBD1-1*01	TRBJ2-2	Unknown	Unknown
CCF10	1	0.000184502	TGTGCCAGCAGCTTAGAAGCCGGAGGCGATGAAAAACTGTTTTTTGGCAGT	CASSLEAGGDEKLFF	TRBV11-2	TRBD2-1*02	TRBJ1-4	Unknown	Unknown
CCF10	1	0.000184502	TGTGCCAGCAGCTTAGCGTCGGCGGCCTACGAGCAGTACTTCGGGCCG	CASSLASAAYEQYF	TRBV7-9	TRBD2-1	TRBJ2-7	Unknown	Unknown
CCF10	1	0.000184502	TGTGCCAGCAGTCCGCTTGCTAGCACAGATACGCAGTATTTTGGCCCA	CASSPLASTDTQYF	TRBV28-1	NA	TRBJ2-3	Unknown	Unknown
CCF10	1	0.000184502	TGTGCCAGTAGTCCAACACCGGGGGGTAGCACTGAAGCTTTCTTTGGACAA	CASSPTPGGSTEAFF	TRBV19-1	TRBD2-1*01	TRBJ1-1	Unknown	Unknown
CCF10	1	0.000184502	TGCGCCAGCAGCCCAGGGAACTATGGCTACACCTTCGGTTCG	CASSPGNYGYTF	TRBV10-2	TRBD1-1*01	TRBJ1-2	Unknown	Unknown
CCF10	1	0.000184502	TGTGCCAGCAGCTTATCAGGGGGCACTGAAGCTTTCTTTGGACAA	CASSLSGGTEAFF	TRBV7-2	TRBD1-1*01	TRBJ1-1	Pathogens	CMV
CCF10	1	0.000184502	TGTGCCAGCTCCCTTAGCGACGGAGGGACCCAGTACTTCGGGCCA	CASSLSDGGTQYF	TRBV6-5	TRBD2-1	TRBJ2-5	Unknown	Unknown
CCF10	1	0.000184502	TGTGCCAGCAGTTGGAGGGCCGACAGCCAAGCTTTCTTTGGACAA	CASSWRADSQAFF	TRBV6-6	TRBD2-1*02	TRBJ1-1	Unknown	Unknown
CCF10	1	0.000184502	TGCAGTGTTTTCTCCCCCCGGACAGGTTATGGCTACACCTTCGGTTCG	CSVFSPRTGYGYTF	TRBV20-1	TRBD1-1*01	TRBJ1-2	Unknown	Unknown
CCF10	1	0.000184502	TGTGCCAGCAGCTTGGGGGAGACCTATGGTGAAGCTTTCTTTGGACAA	CASSLGETYGEAFF	TRBV5-6	TRBD2-1*02	TRBJ1-1	Unknown	Unknown
CCF10	1	0.000184502	TGTGCCACCAGTGATTGGGGCCGGACCGGGGAGCTGTTTTTTGGAGAA	CATSDWGRTGELFF	TRBV24-1	TRBD1-1*01	TRBJ2-2	Unknown	Unknown
CCF10	1	0.000184502	TGCGCCAGCAGCCAAGGAGGGAACACCGGGGAGCTGTTTTTTGGAGAA	CASSQGGNTGELFF	TRBV4-3	TRBD2-1*02	TRBJ2-2	Unknown	Unknown
CCF10	1	0.000184502	TGTGCCAGCAGTTACGACAGGGGAATGAACACTGAAGCTTTCTTTGGACAA	CASSYDRGMNTEAFF	TRBV6-6	TRBD1-1*01	TRBJ1-1	Unknown	Unknown
CCF10	1	0.000184502	TGTGCCAGCAGTACCGGCGATAGCAATCAGCCCCAGCATTTTGGTGAT	CASSTGDSNQPQHF	TRBV6-6	NA	TRBJ1-5	Pathogens
CCF10	1	0.000184502	TGTGCCAGTACCATGACTAGCGGGGATTACAATGAGCAGTTCTTCGGGCCA	CASTMTSGDYNEQFF	TRBV19-1	TRBD2-1*01	TRBJ2-1	Unknown	Unknown
CCF10	1	0.000184502	TGCAGCGTTGAAGAGGACAGGGGTCGATCGGAGACCCAGTACTTCGGGCCA	CSVEEDRGRSETQYF	TRBV29-1	TRBD1-1*01	TRBJ2-5	Unknown	Unknown
CCF10	1	0.000184502	TGTGCCAGCAGCCCCCATACAGACGGCTATGGCTACACCTTCGGTTCG	CASSPHTDGYGYTF	TRBV6-5	TRBD1-1*01	TRBJ1-2	Unknown	Unknown
CCF10	1	0.000184502	TGTGCCAGCAGCTTAGTTGGAAACACCATATATTTTGGAGAG	CASSLVGNTIYF	TRBV11-3	NA	TRBJ1-3	Unknown	Unknown
CCF10	1	0.000184502	TGTGCCAGCAGCTTGGAGGACACTGAGCCAACTGAAGCTTTCTTTGGACAA	CASSLEDTEPTEAFF	TRBV5-4	TRBD1-1*01	TRBJ1-1	Unknown	Unknown
CCF10	1	0.000184502	TGTGCCTGGAGTGTCGGCAGGTACAATGAGCAGTTCTTCGGGCCA	CAWSVGRYNEQFF	TRBV30-1	TRBD1-1*01	TRBJ2-1	Unknown	Unknown
CCF10	1	0.000184502	TGTGCCTGGAGTCGGGAATCTGAAGCTTTCTTTGGACAA	CAWSRESEAFF	TRBV30-1	TRBD2-1*02	TRBJ1-1	Unknown	Unknown
CCF10	1	0.000184502	TGCAGCGTTGAAGGCTATGGCTACACCTTCGGTTCG	CSVEGYGYTF	TRBV29-1	NA	TRBJ1-2	Unknown	Unknown
CCF10	1	0.000184502	TGCAGCGCCGAGGGCAGGGAAGATGGGAACACTGAAGCTTTCTTTGGACAA	CSAEGREDGNTEAFF	TRBV29-1	NA	TRBJ1-1	Unknown	Unknown
CCF10	1	0.000184502	TGTGCCAGCAGTCCTCGGGGGTTGGAAGAGACCCAGTACTTCGGGCCA	CASSPRGLEETQYF	TRBV14-1	TRBD2-1*01	TRBJ2-5	Unknown	Unknown
CCF10	1	0.000184502	TGTGCCTGGGGGACACCGACAGATACGCAGTATTTTGGCCCA	CAWGTPTDTQYF	TRBV30-1	TRBD1-1*01	TRBJ2-3	Unknown	Unknown
CCF10	1	0.000184502	TGTGCCAGCACCCAAAGGACGGGCCCCTGGGAGCAGTACTTCGGGCCG	CASTQRTGPWEQYF	TRBV6-1	NA	TRBJ2-7	Unknown	Unknown
CCF10	1	0.000184502	TGTGCCAGCAGCCAACATGGGGGAGGTGGCTACGAGCAGTACTTCGGGCCG	CASSQHGGGGYEQYF	TRBV7-2	TRBD2-1*02	TRBJ2-7	Unknown	Unknown
CCF10	1	0.000184502	TGTGCCAGCAGCCGGGCAGTTGGAAATGGCTACACCTTCGGTTCG	CASSRAVGNGYTF	TRBV7-9	NA	TRBJ1-2	Unknown	Unknown
CCF10	1	0.000184502	TGTGCCAGTAGTCTGGTAGGGGACGAGACCCAGTACTTCGGGCCA	CASSLVGDETQYF	TRBV19-1	NA	TRBJ2-5	Unknown	Unknown
CCF10	1	0.000184502	TGTGCCAGCGGGACGGGACACTACGAGCAGTACTTCGGGCCG	CASGTGHYEQYF	TRBV9-1	TRBD1-1*01	TRBJ2-7	Unknown	Unknown
CCF10	1	0.000184502	TGTGCCAGCAGCCGACAGGGTATCAGCAATCAGCCCCAGCATTTTGGTGAT	CASSRQGISNQPQHF	TRBV5-5	TRBD1-1*01	TRBJ1-5	Unknown	Unknown
CCF10	1	0.000184502	TGCGCCAGCAGCTTGGCCCCCCTAGCGGGACCCTACAATGAGCAGTTCTTCGGGCCA	CASSLAPLAGPYNEQFF	TRBV5-1	TRBD2-1*02	TRBJ2-1	Unknown	Unknown
CCF10	1	0.000184502	TGTGCCAGTAGTATAGCCGGCGGGATCTCAGATACGCAGTATTTTGGCCCA	CASSIAGGISDTQYF	TRBV19-1	TRBD2-1*02	TRBJ2-3	Unknown	Unknown
CCF10	1	0.000184502	TGTGCCAGCAGCTCCCAGCAGGGGAGAATAGAGACCCAGTACTTCGGGCCA	CASSSQQGRIETQYF	TRBV7-2	TRBD1-1*01	TRBJ2-5	Unknown	Unknown
CCF10	1	0.000184502	TGTGCCAGCAGCTTAGGGATGAACACTGAAGCTTTCTTTGGACAA	CASSLGMNTEAFF	TRBV7-9	NA	TRBJ1-1	Unknown	Unknown
CCF10	1	0.000184502	TGTGCCAGCAGTTATCTGGAGGGCACAGATACGCAGTATTTTGGCCCA	CASSYLEGTDTQYF	TRBV6-6	TRBD2-1*02	TRBJ2-3	Unknown	Unknown
CCF10	1	0.000184502	TGTGCCAGCAGCTTGGGGGGGTCTGGGGCCAACGTCCTGACTTTCGGGGCC	CASSLGGSGANVLTF	TRBV5-6	NA	TRBJ2-6	Pathogens	CMV
CCF10	1	0.000184502	TGTGCCAGCAGTCACCGGGACAGGGGGCAATATGAGCAGTTCTTCGGGCCA	CASSHRDRGQYEQFF	TRBV25-1	TRBD1-1*01	TRBJ2-1	Unknown	Unknown
CCF10	1	0.000184502	TGTGCCAGCAGCTTGCGGGGGACTGAAGCTTTCTTTGGACAA	CASSLRGTEAFF	TRBV5-6	TRBD2-1*01	TRBJ1-1	Pathogens	CMV
CCF10	1	0.000184502	TGTGCCAGCAGCTCAACAGGGGCCTACGAGCAGTACTTCGGGCCG	CASSSTGAYEQYF	TRBV13-1	TRBD1-1*01	TRBJ2-7	Unknown	Unknown
CCF10	1	0.000184502	TGTGCCAGCAGCTGGAGTTCTGGTGAGCAGTTCTTCGGGCCA	CASSWSSGEQFF	TRBV5-6	TRBD2-1*02	TRBJ2-1	Unknown	Unknown
CCF10	1	0.000184502	TGTGCCAGCAGTTTCCGGGAGACCCAGTACTTCGGGCCA	CASSFRETQYF	TRBV12-1	TRBD2-1	TRBJ2-5	Pathogens	CMV
CCF10	1	0.000184502	TGTGCCAGCAGCTTAGAAGGTAGCTTTGAGACCCAGTACTTCGGGCCA	CASSLEGSFETQYF	TRBV7-6	TRBD2-1	TRBJ2-5	Unknown	Unknown
CCF10	1	0.000184502	TGTGCCAGTAGTATAGAAGGCCTCGGGGTCCGACCTAACTATGGCTACACCTTCGGTTCG	CASSIEGLGVRPNYGYTF	TRBV19-1	TRBD2-1*01	TRBJ1-2	Unknown	Unknown
CCF10	1	0.000184502	TGTGCCAGCAGGCCAGACTCCTACGAGCAGTACTTCGGGCCG	CASRPDSYEQYF	TRBV6-1	TRBD1-1*01	TRBJ2-7	Unknown	Unknown
CCF10	1	0.000184502	TGTGCCAGCAGCTGGGAGGGAGGCCCCTACGAGCAGTACTTCGGGCCG	CASSWEGGPYEQYF	TRBV5-6	TRBD2-1*02	TRBJ2-7	Unknown	Unknown
CCF10	1	0.000184502	TGCGCCAGCGGGGGTGACAATGAGCAGTTCTTCGGGCCA	CASGGDNEQFF	TRBV5-1	NA	TRBJ2-1	Unknown	Unknown
CCF10	1	0.000184502	TGCAGCGTTGAAGGCGGGGTAGTCGAGACCCAGTACTTCGGGCCA	CSVEGGVVETQYF	TRBV29-1	TRBD2-1*01	TRBJ2-5	Unknown	Unknown
CCF10	1	0.000184502	TGTGCCAGTAGTGAGGACAATTCCCACGAGCAGTACTTCGGGCCG	CASSEDNSHEQYF	TRBV19-1	TRBD1-1*01	TRBJ2-7	Unknown	Unknown
CCF10	1	0.000184502	TGTGCCAGCAGTGCAGGGGGCGGCAATCAGCCCCAGCATTTTGGTGAT	CASSAGGGNQPQHF	TRBV28-1	TRBD1-1*01	TRBJ1-5	Unknown	Unknown
CCF10	1	0.000184502	TGTGCCAGCAGCTTTGCGTCCGAGCAGTACTTCGGGCCG	CASSFASEQYF	TRBV7-2	TRBD2-1	TRBJ2-7	Unknown	Unknown
CCF10	1	0.000184502	TGTGCCAGCAGTTACGGGCAGACCTACGAGCAGTACTTCGGGCCG	CASSYGQTYEQYF	TRBV6-1	TRBD1-1*01	TRBJ2-7	Unknown	Unknown
CCF10	1	0.000184502	TGTGCCAGCAGTGCCGCTCCAGGGACCGGGGAGCTGTTTTTTGGAGAA	CASSAAPGTGELFF	TRBV6-4	TRBD1-1*01	TRBJ2-2	Unknown	Unknown
CCF10	1	0.000184502	TGTGCCAGCAGCCCGCAAGGGTCTAACTATGGCTACACCTTCGGTTCG	CASSPQGSNYGYTF	TRBV4-2	NA	TRBJ1-2	Unknown	Unknown
CCF10	1	0.000184502	TGTGCCAGCACCCTAGGGGGGTCTGGAAACACCATATATTTTGGAGAG	CASTLGGSGNTIYF	TRBV28-1	NA	TRBJ1-3	Unknown	Unknown
CCF10	1	0.000184502	TGTGCCAGCAGCTTGGGGCTCGCTAATGAAAAACTGTTTTTTGGCAGT	CASSLGLANEKLFF	TRBV5-4	TRBD1-1*01	TRBJ1-4	Unknown	Unknown
CCF10	1	0.000184502	TGTGCCAGCAGCTTGAATCCAGGGAGTGGCTACACCTTCGGTTCG	CASSLNPGSGYTF	TRBV7-6	NA	TRBJ1-2	Unknown	Unknown
CCF10	1	0.000184502	TGTGCCAGCACCTCCCAGGGGGCAGATGGCTACACCTTCGGTTCG	CASTSQGADGYTF	TRBV6-5	TRBD1-1*01	TRBJ1-2	Unknown	Unknown
CCF10	1	0.000184502	TGTGCCAGTAGCCTCACCTCCGGGACCCTTAGCGAGCAGTACTTCGGGCCG	CASSLTSGTLSEQYF	TRBV19-1	NA	TRBJ2-7	Unknown	Unknown
CCF10	1	0.000184502	TGTGCCAGCAGCCGAGGACAGGGGGTGGACGAGCAGTACTTCGGGCCA	CASSRGQGVDEQYF	TRBV5-4	TRBD1-1*01	TRBJ2-5	Unknown	Unknown
CCF10	1	0.000184502	TGTGCCAGCAGCTATTTGGAGACCCAGTACTTCGGGCCA	CASSYLETQYF	TRBV7-9	NA	TRBJ2-5	Unknown	Unknown
CCF10	1	0.000184502	TGTGCCTGGAGTGATACGAACACCATATATTTTGGAGAG	CAWSDTNTIYF	TRBV30-1	NA	TRBJ1-3	Unknown	Unknown
CCF10	1	0.000184502	TGTGCCTGGGGGTTCACTGAAGCTTTCTTTGGACAA	CAWGFTEAFF	TRBV30-1	NA	TRBJ1-1	Unknown	Unknown
CCF10	1	0.000184502	TGCAGCGTTCTGACCTACGAGCAGTACTTCGGGCCG	CSVLTYEQYF	TRBV29-1	NA	TRBJ2-7	Unknown	Unknown
CCF10	1	0.000184502	TGCAGTGCTAGAGGAGGGTCGTTCGATCAGCCCCAGCATTTTGGTGAT	CSARGGSFDQPQHF	TRBV20-1	TRBD2-1*02	TRBJ1-5	Unknown	Unknown
CCF10	1	0.000184502	TGTGCCTGGAAATTCCGGGGTACTGAAGCTTTCTTTGGACAA	CAWKFRGTEAFF	TRBV30-1	TRBD2-1*01	TRBJ1-1	Unknown	Unknown
CCF10	1	0.000184502	TGCAGTGCTGGGGGAGCTCAGCCCCAGCATTTTGGTGAT	CSAGGAQPQHF	TRBV20-1	NA	TRBJ1-5	Unknown	Unknown
CCF10	1	0.000184502	TGTGCCAGCAGTTACTCTCCAGGACGAGAGACCCAGTACTTCGGGCCA	CASSYSPGRETQYF	TRBV6-5	NA	TRBJ2-5	Unknown	Unknown
CCF10	1	0.000184502	TGTGCCAGCAGCTTAGGCGGGGTACTTGAGCAGTTCTTCGGGCCA	CASSLGGVLEQFF	TRBV7-2	TRBD2-1*01	TRBJ2-1	Unknown	Unknown
CCF10	1	0.000184502	TGTGCCAGCAGCTCTACTAACAGGGATAAACTGTTTTTTGGCAGT	CASSSTNRDKLFF	TRBV6-5	TRBD1-1*01	TRBJ1-4	Unknown	Unknown
CCF10	1	0.000184502	TGTGCCAGCAGCCCTAGATCGAGTAATCAGCCCCAGCATTTTGGTGAT	CASSPRSSNQPQHF	TRBV7-2	TRBD2-1	TRBJ1-5	Unknown	Unknown
CCF10	1	0.000184502	TGCAGTGCTAGGGATACAGGGGGCGCAGACTATGGCTACACCTTCGGTTCG	CSARDTGGADYGYTF	TRBV20-1	TRBD1-1*01	TRBJ1-2	Unknown	Unknown
CCF10	1	0.000184502	TGTGCCACCACCGTTACTAACTATGGCTACACCTTCGGTTCG	CATTVTNYGYTF	TRBV6-1	NA	TRBJ1-2	Unknown	Unknown
CCF10	1	0.000184502	CCCTGTTTCTACGAGCAGTACTTCGGGCCG	PCFYEQYF	TRBV28-1	TRBD2-1	TRBJ2-7	Unknown	Unknown
CCF10	1	0.000184502	TGTGCCAGCAGCTTAGTTTCGCAGGGGAATTCACCCCTCCACTTTGGGAAC	CASSLVSQGNSPLHF	TRBV7-2	TRBD1-1*01	TRBJ1-6	Unknown	Unknown
CCF10	1	0.000184502	TGCGCCAGCAGCTTGGGGTTACCGTCTAGCAATCAGCCCCAGCATTTTGGTGAT	CASSLGLPSSNQPQHF	TRBV5-1	NA	TRBJ1-5	Unknown	Unknown
CCF10	1	0.000184502	TGCAGCGTTGAAGATCCAGAGGATGAACTAGCGCCCTACGAGCAGTACTTCGGGCCG	CSVEDPEDELAPYEQYF	TRBV29-1	TRBD2-1	TRBJ2-7	Unknown	Unknown
CCF10	1	0.000184502	TGTGCCAGCAGTCCCCTTGGGGCCAACTCACCCCTCCACTTTGGGAAC	CASSPLGANSPLHF	TRBV27-1	TRBD1-1*01	TRBJ1-6	Unknown	Unknown
CCF10	1	0.000184502	TGTGCCACCAGTCTGGGACTAGCGGGAGGTGAGACCCAGTACTTCGGGCCA	CATSLGLAGGETQYF	TRBV24-1	TRBD2-1*02	TRBJ2-5	Unknown	Unknown
CCF10	1	0.000184502	TGCGCCAGCAGCCTGCAAGAGACCCAGTACTTCGGGCCA	CASSLQETQYF	TRBV5-1	TRBD2-1	TRBJ2-5	Autoimmune	Inflammatory bowel disease
CCF10	1	0.000184502	TGTGCCAGCAGTCCACGACTAGCGGGGGCCACAGATACGCAGTATTTTGGCCCA	CASSPRLAGATDTQYF	TRBV27-1	TRBD2-1*01	TRBJ2-3	Unknown	Unknown
CCF10	1	0.000184502	TGCGCCAGCAGCCGGGAGGGGGCCACTGAAGCTTTCTTTGGACAA	CASSREGATEAFF	TRBV4-3	NA	TRBJ1-1	Unknown	Unknown
CCF10	1	0.000184502	TGTGCCAGCAGTCCAACAGGGGATAGCAATCAGCCCCAGCATTTTGGTGAT	CASSPTGDSNQPQHF	TRBV2-1	TRBD1-1*01	TRBJ1-5	Unknown	Unknown
CCF10	1	0.000184502	TGTGCCAGCAGTGAATCCCCAGGGGGCTATGGCTACACCTTCGGTTCG	CASSESPGGYGYTF	TRBV6-1	TRBD1-1*01	TRBJ1-2	Unknown	Unknown
CCF10	1	0.000184502	TGTGCCACCAGTGATTCCAGGGGGGGTCCCCACGAGCAGTACTTCGGGCCG	CATSDSRGGPHEQYF	TRBV24-1	NA	TRBJ2-7	Unknown	Unknown
CCF10	1	0.000184502	TGTGCCAGCAGCATACGACAGGACCATAATTCACCCCTCCACTTTGGGAAC	CASSIRQDHNSPLHF	TRBV9-1	TRBD1-1*01	TRBJ1-6	Unknown	Unknown
CCF10	1	0.000184502	TGTGCCAGCAGCCCCGACAGGAACTATGGCTACACCTTCGGTTCG	CASSPDRNYGYTF	TRBV5-4	TRBD1-1*01	TRBJ1-2	Unknown	Unknown
CCF10	1	0.000184502	TGCGCCAGCAGCCCGGGACAGGGGGTCGGAGGCTATAATTCACCCCTCCACTTTGGGAAC	CASSPGQGVGGYNSPLHF	TRBV5-1	TRBD1-1*01	TRBJ1-6	Unknown	Unknown
CCF10	1	0.000184502	TGTGCCAGCAGCCACGCGGGACAGAACATGGATACGCAGTATTTTGGCCCA	CASSHAGQNMDTQYF	TRBV5-4	TRBD1-1*01	TRBJ2-3	Unknown	Unknown
CCF10	1	0.000184502	TGTGCCAGCAGCTTAAACAGGGACACTGAAGCTTTCTTTGGACAA	CASSLNRDTEAFF	TRBV7-3	TRBD1-1*01	TRBJ1-1	Unknown	Unknown
CCF10	1	0.000184502	TGTGCCAGCAGCCCTCTGATAGGGGGCTGGAACACTGAAGCTTTCTTTGGACAA	CASSPLIGGWNTEAFF	TRBV27-1	TRBD1-1*01	TRBJ1-1	Unknown	Unknown
CCF10	1	0.000184502	TGTGCCAGCGAGGGGTATGGCTACACCTTCGGTTCG	CASEGYGYTF	TRBV19-1	NA	TRBJ1-2	Unknown	Unknown
CCF10	1	0.000184502	TGTGCCAGCAGCCCGGAGAAGGTCGGGGCCAAAAACATTCAGTACTTCGGCGCC	CASSPEKVGAKNIQYF	TRBV5-4	TRBD2-1	TRBJ2-4	Unknown	Unknown
CCF10	1	0.000184502	TGTGCCAGCAGCTTAAACCCCAACACCGGGGAGCTGTTTTTTGGAGAA	CASSLNPNTGELFF	TRBV7-9	NA	TRBJ2-2	Unknown	Unknown
CCF10	1	0.000184502	TGTGCCAGCAGCTCAGACAGGTATACTGATGGCTACACCTTCGGTTCG	CASSSDRYTDGYTF	TRBV7-9	TRBD1-1*01	TRBJ1-2	Unknown	Unknown
CCF10	1	0.000184502	TGCGCCAGCAGCTTGGACAGCTCTGGAAACACCATATATTTTGGAGAG	CASSLDSSGNTIYF	TRBV5-1	TRBD1-1*01	TRBJ1-3	Unknown	Unknown
CCF10	1	0.000184502	TGCGCCAGCAGCTCCCAGGGTAACACCGGGGAGCTGTTTTTTGGAGAA	CASSSQGNTGELFF	TRBV5-1	TRBD1-1*01	TRBJ2-2	Unknown	Unknown
CCF10	1	0.000184502	TGTGCCAGCAGCATCCAAGGATATAGCAATCAGCCCCAGCATTTTGGTGAT	CASSIQGYSNQPQHF	TRBV5-8	NA	TRBJ1-5	Unknown	Unknown
CCF10	3	0.000553505	TGTGCCAGTAGTATTGGATTAAACTCCTACGAGCAGTACTTCGGGCCG	CASSIGLNSYEQYF	TRBV19-1	NA	TRBJ2-7	Unknown	Unknown
CCF10	3	0.000553505	TGTGCCAGCGATACAGGGGGACCAGAGACCCAGTACTTCGGGCCA	CASDTGGPETQYF	TRBV28-1	TRBD1-1*01	TRBJ2-5	Unknown	Unknown
CCF10	1	0.000184502	TGTGCCATCAGTGAGCTACCCGGGACAGGGGGCGGAAAGGAGACCCAGTACTTCGGGCCA	CAISELPGTGGGKETQYF	TRBV10-3	TRBD1-1*01	TRBJ2-5	Unknown	Unknown
CCF10	2	0.000369004	TGTGCCAGTAGTACAGGGGGACGAGAAGCTTTCTTTGGACAA	CASSTGGREAFF	TRBV19-1	TRBD1-1*01	TRBJ1-1	Unknown	Unknown
CCF10	2	0.000369004	TGTGCCATCAGAGAAGAGGGACAAGGTGAAAAACTGTTTTTTGGCAGT	CAIREEGQGEKLFF	TRBV10-3	TRBD1-1*01	TRBJ1-4	Unknown	Unknown
CCF10	1	0.000184502	TGTGCCAGCAGCTTGCGGGGGGACACTGAAGCTTTCTTTGGACAA	CASSLRGDTEAFF	TRBV5-4	TRBD2-1*01	TRBJ1-1	Unknown	Unknown
CCF10	1	0.000184502	TGTGCCAGCAGCCAAGTGGGGGTAAACACTGAAGCTTTCTTTGGACAA	CASSQVGVNTEAFF	TRBV4-2	NA	TRBJ1-1	Unknown	Unknown
CCF10	1	0.000184502	TGTGCCTGGAGTGGCAACACTGAAGCTTTCTTTGGACAA	CAWSGNTEAFF	TRBV30-1	NA	TRBJ1-1	Unknown	Unknown
CCF10	1	0.000184502	TGTGCCAGCAGTACCTGGGACACCCAATACACTGAAGCTTTCTTTGGACAA	CASSTWDTQYTEAFF	TRBV25-1	TRBD1-1*01	TRBJ1-1	Unknown	Unknown
CCF10	1	0.000184502	TGTGCCAGCAGTGGAAGAACAGACCATCGGCAGCCCCAGCATTTTGGTGAT	CASSGRTDHRQPQHF	TRBV25-1	TRBD1-1*01	TRBJ1-5	Unknown	Unknown
CCF10	1	0.000184502	TGCGCCAGCAGCCAAGGCGAAGGGGACAATCAGCCCCAGCATTTTGGTGAT	CASSQGEGDNQPQHF	TRBV4-1	TRBD1-1*01	TRBJ1-5	Unknown	Unknown
CCF10	1	0.000184502	TGCGCCAGCAGCCACGAGCCACTCGGCGGGGCTAGCGGCTACGAGCAGTACTTCGGGCCA	CASSHEPLGGASGYEQYF	TRBV4-3	TRBD2-1	TRBJ2-5	Unknown	Unknown
CCF10	1	0.000184502	TGTGCCAGCAAGTTCGGCTTGACCTACGAGCAGTACTTCGGGCCG	CASKFGLTYEQYF	TRBV6-5	NA	TRBJ2-7	Unknown	Unknown
CCF10	1	0.000184502	TGTGCCAGCAGTTTTGGTCGGTACGAGCAGTACTTCGGGCCG	CASSFGRYEQYF	TRBV28-1	TRBD2-1	TRBJ2-7	Unknown	Unknown
CCF10	1	0.000184502	TGTGCCAGCAGAGCAGGGGGCGCCGGCACTGAAGCTTTCTTTGGACAA	CASRAGGAGTEAFF	TRBV6-5	TRBD1-1*01	TRBJ1-1	Unknown	Unknown
CCF10	1	0.000184502	TGTGCCAGCAGCCGGACAGCTAACTATGGCTACACCTTCGGTTCG	CASSRTANYGYTF	TRBV14-1	TRBD1-1*01	TRBJ1-2	Unknown	Unknown
CCF10	1	0.000184502	TGTGCCAGCAGCTGGGGACAGAACTATGGCTACACCTTCGGTTCG	CASSWGQNYGYTF	TRBV5-6	TRBD1-1*01	TRBJ1-2	Unknown	Unknown
CCF10	1	0.000184502	TGTGCCAGCAGCCGGGACAAGCTCTATGGCTACACCTTCGGTTCG	CASSRDKLYGYTF	TRBV2-1	TRBD1-1*01	TRBJ1-2	Unknown	Unknown
CCF10	1	0.000184502	TGTGCCAGCAGGCCGGGACAGGGGTCCTACAATGAGCAGTTCTTCGGGCCA	CASRPGQGSYNEQFF	TRBV14-1	TRBD1-1*01	TRBJ2-1	Unknown	Unknown
CCF10	1	0.000184502	TGTGCCAGCAGCGTAACAGGGGGCACTGAAGCTTTCTTTGGACAA	CASSVTGGTEAFF	TRBV6-1	TRBD1-1*01	TRBJ1-1	Unknown	Unknown
CCF10	1	0.000184502	TGTGCCAGCAGTTTAGCAGGGAACTATGGCTACACCTTCGGTTCG	CASSLAGNYGYTF	TRBV12-1	NA	TRBJ1-2	Pathogens	Influenza
CCF10	1	0.000184502	TGTGCCAGCAGTTCCACAGATACGCAGTATTTTGGCCCA	CASSSTDTQYF	TRBV12-1	NA	TRBJ2-3	Autoimmune	Inflammatory bowel disease
CCF10	1	0.000184502	TGTGCCAGTAGCCCACCTCCAGGTTACACCGGGGAGCTGTTTTTTGGAGAA	CASSPPPGYTGELFF	TRBV12-1	NA	TRBJ2-2	Unknown	Unknown
CCF10	1	0.000184502	TGCGCCAGCAGCTTAAGGGAGGAGGAGAGCACTGAAGCTTTCTTTGGACAA	CASSLREEESTEAFF	TRBV5-1	TRBD2-1*02	TRBJ1-1	Unknown	Unknown
CCF10	1	0.000184502	TGTGCCATCAGCAGAGACTATGGCTACACCTTCGGTTCG	CAISRDYGYTF	TRBV6-1	NA	TRBJ1-2	Unknown	Unknown
CCF10	1	0.000184502	TGTGCCAGCAGCGGTACGGATACGCAGTATTTTGGCCCA	CASSGTDTQYF	TRBV11-1	NA	TRBJ2-3	Unknown	Unknown
CCF10	1	0.000184502	TGTGCCAGCAGCTTGGAAGGCAATCAGCCCCAGCATTTTGGTGAT	CASSLEGNQPQHF	TRBV5-4	NA	TRBJ1-5	Unknown	Unknown
CCF10	1	0.000184502	TGTGCCAGCAGCTTTCGCCGGAGCCTAAGTTACTATGGCTACACCTTCGGTTCG	CASSFRRSLSYYGYTF	TRBV5-4	TRBD2-1*02	TRBJ1-2	Unknown	Unknown
CCF10	1	0.000184502	TGTGCCAGCAGTTTACGAGGGTTCCAGGGGGCCGGGGAGCTGTTTTTTGGAGAA	CASSLRGFQGAGELFF	TRBV27-1	TRBD1-1*01	TRBJ2-2	Unknown	Unknown
CCF10	1	0.000184502	TGTGCCACCAGCAGAGATAGGGGACTAGGGGAGACCCAGTACTTCGGGCCA	CATSRDRGLGETQYF	TRBV15-1	TRBD2-1	TRBJ2-5	Unknown	Unknown
CCF10	1	0.000184502	TGTGCCAGCAGCTTGACAGGGGACGACTATGGCTACACCTTCGGTTCG	CASSLTGDDYGYTF	TRBV7-8	TRBD1-1*01	TRBJ1-2	Unknown	Unknown
CCF10	1	0.000184502	TGTGCCAGCAGCTTGACAGGTCAAGAGACCCAGTACTTCGGGCCA	CASSLTGQETQYF	TRBV11-3	TRBD1-1*01	TRBJ2-5	Pathogens	CMV
CCF10	1	0.000184502	TGTGCCAGCAGCCTAGCGGGGGGCACAGATACGCAGTATTTTGGCCCA	CASSLAGGTDTQYF	TRBV6-4	TRBD2-1*01	TRBJ2-3	Pathogens	M. tuberculosis
CCF10	1	0.000184502	TGTGCCAGCAGTGAAGGGGTAGAGACCCAGTACTTCGGGCCA	CASSEGVETQYF	TRBV25-1	NA	TRBJ2-5	Unknown	Unknown
CCF10	1	0.000184502	TGTGCCAGCTCACCGGACGGGAATTACGAGCAGTACTTCGGGCCG	CASSPDGNYEQYF	TRBV18-1	TRBD2-1*02	TRBJ2-7	Unknown	Unknown
CCF10	1	0.000184502	TGCGCCAGCAGCTCCTCCACAGGGAACTATGGCTACACCTTCGGTTCG	CASSSSTGNYGYTF	TRBV5-1	TRBD1-1*01	TRBJ1-2	Unknown	Unknown
CCF10	1	0.000184502	TGTGCCAGCAGCTTATCGACGAACACTGAAGCTTTCTTTGGACAA	CASSLSTNTEAFF	TRBV11-3	NA	TRBJ1-1	Pathogens	CMV
CCF10	11	0.00202952	TGTGCCAGCTCACCATTCTGGACACTAGAAAAACTGTTTTTTGGCAGT	CASSPFWTLEKLFF	TRBV18-1	TRBD1-1*01	TRBJ1-4	Unknown	Unknown
CCF10	6	0.00110701	TGTGCCAGCAGAGACCCGGGACAGATGAACACTGAAGCTTTCTTTGGACAA	CASRDPGQMNTEAFF	TRBV6-1	TRBD1-1*01	TRBJ1-1	Unknown	Unknown
CCF10	6	0.00110701	TGCGCCAGCAGCCAAGGACACCACGACTATGGCTACACCTTCGGTTCG	CASSQGHHDYGYTF	TRBV4-1	TRBD1-1*01	TRBJ1-2	Unknown	Unknown
CCF10	1	0.000184502	TGTGCCAGCAGTCTCGGGACAGTCTATGGCTACACCTTCGGTTCG	CASSLGTVYGYTF	TRBV25-1	TRBD1-1*01	TRBJ1-2	Unknown	Unknown
CCF10	1	0.000184502	TGTGCCAGCAGCCGACAGGGGGCCTACGAGCAGTACTTCGGGCCG	CASSRQGAYEQYF	TRBV3-1	TRBD1-1*01	TRBJ2-7	Unknown	Unknown
CCF10	3	0.000553505	TGTGCCAGCAGACTGTCTGGTAGCGGAGATACGCAGTATTTTGGCCCA	CASRLSGSGDTQYF	TRBV6-5	TRBD2-1	TRBJ2-3	Unknown	Unknown
CCF10	3	0.000553505	TGTGCCAGCAGCGAGGGACAGATGTACAATGAGCAGTTCTTCGGGCCA	CASSEGQMYNEQFF	TRBV7-9	TRBD1-1*01	TRBJ2-1	Unknown	Unknown
CCF10	1	0.000184502	TGTGCCAGTAGTCAGTACAATGAGCAGTTCTTCGGGCCA	CASSQYNEQFF	TRBV19-1	TRBD1-1*01	TRBJ2-1	Unknown	Unknown
CCF10	3	0.000553505	TGTGCCAGCAGTCTCTCAGGGGTTCTGTGGAATGAGCAGTTCTTCGGGCCA	CASSLSGVLWNEQFF	TRBV28-1	TRBD1-1*01	TRBJ2-1	Unknown	Unknown
CCF10	1	0.000184502	TGTGCCAGCAGCCTACAGGGGACCACTGAAGCTTTCTTTGGACAA	CASSLQGTTEAFF	TRBV6-1	TRBD1-1*01	TRBJ1-1	Unknown	Unknown
CCF10	1	0.000184502	TGTGCCAGCAGCCTGGGGGAGAACACTGAAGCTTTCTTTGGACAA	CASSLGENTEAFF	TRBV3-1	NA	TRBJ1-1	Pathogens	CMV
CCF10	1	0.000184502	TGTGCCAGCAGCTCCGCTTACGAGCAGTACTTCGGGCCG	CASSSAYEQYF	TRBV11-2	NA	TRBJ2-7	Unknown	Unknown
CCF10	1	0.000184502	TGTGCCAGCAGCCCCGGGACAGGCCCCTACGAGCAGTACTTCGGGCCG	CASSPGTGPYEQYF	TRBV11-3	TRBD1-1*01	TRBJ2-7	Pathogens	EBV
CCF10	1	0.000184502	TGCGCCAGCAGCCAAGGGGTAGCGGGCGGTGAGACCCAGTACTTCGGGCCA	CASSQGVAGGETQYF	TRBV4-1	TRBD2-1	TRBJ2-5	Unknown	Unknown
CCF10	3	0.000553505	TGTGCCAGCAGCTCGTCTAGCGGGGGGGCCACAGATACGCAGTATTTTGGCCCA	CASSSSSGGATDTQYF	TRBV13-1	TRBD2-1*01	TRBJ2-3	Unknown	Unknown
CCF10	1	0.000184502	TGTGCCAGCGGGAGGAGCGAAGAGACCCAGTACTTCGGGCCA	CASGRSEETQYF	TRBV7-9	TRBD2-1*02	TRBJ2-5	Unknown	Unknown
CCF10	1	0.000184502	TGTGCCAGCAGCGTAGGGGCGGGGTCCACAGATACGCAGTATTTTGGCCCA	CASSVGAGSTDTQYF	TRBV9-1	TRBD2-1*01	TRBJ2-3	Unknown	Unknown
CCF10	1	0.000184502	TGTGCCAGCAGCCAGGCCGGGGAGCTGTTTTTTGGAGAA	CASSQAGELFF	TRBV9-1	TRBD1-1*01	TRBJ2-2	Pathogens	Influenza
CCF10	1	0.000184502	TGCGCCAGCAGCTTGGCAGGGGGCTCCTACAATGAACAGTTCTTCGGGCCA	CASSLAGGSYNEQFF	TRBV5-1	TRBD1-1*01	TRBJ2-1	Unknown	Unknown
CCF10	1	0.000184502	TGTGCCAGCAGTTACGGGGGACCAACAAATGAGCAGTTCTTCGGGCCA	CASSYGGPTNEQFF	TRBV6-5	NA	TRBJ2-1	Unknown	Unknown
CCF10	1	0.000184502	TGTGCCTGGTCCCTTAGCCCAAACACTGAAGCTTTCTTTGGACAA	CAWSLSPNTEAFF	TRBV30-1	TRBD2-1	TRBJ1-1	Unknown	Unknown
CCF10	1	0.000184502	TGCGCCAGCAGCTTGCGGGGTGGAACTGAAGCTTTCTTTGGACAA	CASSLRGGTEAFF	TRBV5-1	TRBD2-1*01	TRBJ1-1	Unknown	Unknown
CCF10	1	0.000184502	TGTGCCAGCAGCCCCCGTCAGGGGGGGCACGGCACAGATACGCAGTATTTTGGCCCA	CASSPRQGGHGTDTQYF	TRBV7-9	NA	TRBJ2-3	Unknown	Unknown
CCF12	1	0.000184502	TGTGCCAGCAGCCAACAGGGCATGAACACTGAAGCTTTCTTTGGACAA	CASSQQGMNTEAFF	TRBV6-5	TRBD1-1*01	TRBJ1-1	Unknown	Unknown
CCF12	1	0.000184502	TGTGCCAGCAGTGAAGGGGTTGAGACCCAGTACTTCGGGCCA	CASSEGVETQYF	TRBV2-1	NA	TRBJ2-5	Unknown	Unknown
CCF12	1	0.000184502	TGTGCCAGCAGGAGAGGGGGCGAGCAGTACTTCGGGCCG	CASRRGGEQYF	TRBV28-1	TRBD1-1*01	TRBJ2-7	Unknown	Unknown
CCF12	1	0.000184502	TGCGCCAGCAGCCCGGGACAGGGGACCTACGAGCAGTACTTCGGGCCG	CASSPGQGTYEQYF	TRBV4-3	TRBD1-1*01	TRBJ2-7	Unknown	Unknown
CCF12	1	0.000184502	TGTGCCTGGATACGAACCGGGACAGGGACCTATGGCTACACCTTCGGTTCG	CAWIRTGTGTYGYTF	TRBV30-1	TRBD1-1*01	TRBJ1-2	Unknown	Unknown
CCF12	1	0.000184502	TGTGCCAGCAGTTATCCCAATCAGCCCCAGCATTTTGGTGAT	CASSYPNQPQHF	TRBV6-5	NA	TRBJ1-5	Pathogens	YFV
CCF12	1	0.000184502	TGTGCCAGCAGCTCTGGACAGGGGTCCTACAATGAGCAGTTCTTCGGGCCA	CASSSGQGSYNEQFF	TRBV7-2	TRBD1-1*01	TRBJ2-1	Unknown	Unknown
CCF12	1	0.000184502	TGTGCCAGCAGCTTAGAACTAGCGGGGGGCCTCATCTACAATGAGCAGTTCTTCGGGCCA	CASSLELAGGLIYNEQFF	TRBV7-8	TRBD2-1*01	TRBJ2-1	Unknown	Unknown
CCF12	1	0.000184502	TGCAGTGCTAGATCAGGGAACACTGAAGCTTTCTTTGGACAA	CSARSGNTEAFF	TRBV20-1	TRBD1-1*01	TRBJ1-1	Unknown	Unknown
CCF12	1	0.000184502	TGTGCCAGCAGCCCTGGATTGTACGAGCAGTACTTCGGGCCG	CASSPGLYEQYF	TRBV7-6	NA	TRBJ2-7	Unknown	Unknown
CCF12	1	0.000184502	TGTGCCAGCAGTTTAGGGCAGGGCTACGAGCAGTACTTCGGGCCG	CASSLGQGYEQYF	TRBV12-1	TRBD1-1*01	TRBJ2-7	Pathogens
CCF12	1	0.000184502	TGTGCCAGCAGCCTCGGGACGGCCAACACCGGGGAGCTGTTTTTTGGAGAA	CASSLGTANTGELFF	TRBV14-1	NA	TRBJ2-2	Pathogens	CMV
CCF12	1	0.000184502	TGTGCCAGCAGCACTGACAGTCCTGGCTACACCTTCGGTTCG	CASSTDSPGYTF	TRBV7-2	TRBD1-1*01	TRBJ1-2	Unknown	Unknown
CCF12	1	0.000184502	TGTGCCAGCAGTGAAGGGGAGACAGGGGTTAAAAGCTATGGCTACACCTTCGGTTCG	CASSEGETGVKSYGYTF	TRBV27-1	TRBD1-1*01	TRBJ1-2	Unknown	Unknown
CCF12	16	0.00295203	TGCACGATGGGATATACTGAAGCTTTCTTTGGACAA	CTMGYTEAFF	TRBV20-1	NA	TRBJ1-1	Unknown	Unknown
CCF12	11	0.00202952	TGTGCCAGCAGTCACCGGGACAGGGGGCAATATGAGCAGTTCTTCGGGCCA	CASSHRDRGQYEQFF	TRBV25-1	TRBD1-1*01	TRBJ2-1	Unknown	Unknown
CCF12	4	0.000738007	TGTGCCAGCAGCGAAGGACCCGAAACGGGGGAGCAGTTCTTCGGGCCA	CASSEGPETGEQFF	TRBV6-1	TRBD2-1*01	TRBJ2-1	Unknown	Unknown
CCF12	3	0.000553506	TGTGCCAGCAGCTTGGATGACGGGGGGAGGGGTTTGCGGAATGAGCAGTTCTTCGGGCCA	CASSLDDGGRGLRNEQFF	TRBV5-4	TRBD2-1	TRBJ2-1	Unknown	Unknown
CCF12	2	0.000369004	TGTGCCAGCAGTTTCACCGGGGGCAATCAGCCCCAGCATTTTGGTGAT	CASSFTGGNQPQHF	TRBV12-1	TRBD2-1*01	TRBJ1-5	Unknown	Unknown
CCF12	2	0.000369004	TGTGCCAGCAGTGGAAGGGCCGGGGAGCTGTTTTTTGGAGAA	CASSGRAGELFF	TRBV6-1	NA	TRBJ2-2	Unknown	Unknown
CCF12	2	0.000369004	TGCAGTGCTGGACAGGGGGATGTATATCAGCCCCAGCATTTTGGTGAT	CSAGQGDVYQPQHF	TRBV20-1	TRBD1-1*01	TRBJ1-5	Unknown	Unknown
CCF12	1	0.000184502	TGTGCCAGTAGCCTCACCTCCGGGACCCTTAGCGAGCAGTACTTCGGGCCG	CASSLTSGTLSEQYF	TRBV19-1	NA	TRBJ2-7	Unknown	Unknown
CCF12	1	0.000184502	TGCAGCGGTAACAGGGGCATGAACACTGAAGCTTTCTTTGGACAA	CSGNRGMNTEAFF	TRBV29-1	TRBD1-1*01	TRBJ1-1	Unknown	Unknown
CCF12	1	0.000184502	TGCAGTGCTAGAGTGGCCCTGGGACTAGCGACCGGGGAGCTGTTTTTTGGAGAA	CSARVALGLATGELFF	TRBV20-1	TRBD2-1	TRBJ2-2	Unknown	Unknown
CCF12	1	0.000184502	TGTGCCACCAGCAGAGATAAGGGGACGGACTATGGCTACACCTTCGGTTCG	CATSRDKGTDYGYTF	TRBV15-1	NA	TRBJ1-2	Unknown	Unknown
CCF12	1	0.000184502	TGTGCCAGCAGTGAGACCGTGAACTATGGCTACACCTTCGGTTCG	CASSETVNYGYTF	TRBV2-1	NA	TRBJ1-2	Unknown	Unknown
CCF12	1	0.000184502	TGTGCCAGCAGTTACGAAGAGGACTACGAGCAGTACTTCGGGCCG	CASSYEEDYEQYF	TRBV6-1	TRBD2-1*02	TRBJ2-7	Unknown	Unknown
CCF12	1	0.000184502	TGTGCCAGCAGTAGCGACAATGAGCAGTTCTTCGGGCCA	CASSSDNEQFF	TRBV2-1	TRBD2-1	TRBJ2-1	Pathogens	CMV
CCF12	1	0.000184502	TGTGCCAGCAGTTACTTTGGGGGCCAAGAGACCCAGTACTTCGGGCCA	CASSYFGGQETQYF	TRBV6-5	NA	TRBJ2-5	Unknown	Unknown
CCF12	1	0.000184502	TGCAGTGCTACTCCAGGTTCCTATGGCTACACCTTCGGTTCG	CSATPGSYGYTF	TRBV20-1	TRBD1-1*01	TRBJ1-2	Unknown	Unknown
CCF12	1	0.000184502	TGTGCCAGCAGTTACTCGAGCCAGAATAATTCACCCCTCCACTTTGGGAAC	CASSYSSQNNSPLHF	TRBV6-5	NA	TRBJ1-6	Unknown	Unknown
CCF12	1	0.000184502	TGCGCCAGCAGCTTGGAAGTGAACACTGAAGCTTTCTTTGGACAA	CASSLEVNTEAFF	TRBV5-1	NA	TRBJ1-1	Unknown	Unknown
CCF12	1	0.000184502	TGCGCCAGCAGCCAAGAGAACTATGGCTACACCTTCGGTTCG	CASSQENYGYTF	TRBV4-1	NA	TRBJ1-2	Unknown	Unknown
CCF12	1	0.000184502	TGTGCCAGCAGTCCACTGGGAGCGGTGGGGTACAATGAGCAGTTCTTCGGGCCA	CASSPLGAVGYNEQFF	TRBV28-1	TRBD2-1	TRBJ2-1	Unknown	Unknown
CCF12	1	0.000184502	TGTGCCAGTAATGCTGGGGGGAACACTGAAGCTTTCTTTGGACAA	CASNAGGNTEAFF	TRBV11-2	NA	TRBJ1-1	Unknown	Unknown
CCF12	1	0.000184502	TGTGCTAGCAGCTTAGGGACCGGGGAGCTGTTTTTTGGAGAA	CASSLGTGELFF	TRBV7-7	NA	TRBJ2-2	Pathogens	CMV
CCF12	1	0.000184502	TGTGCCTGGAGTGAGAACACTGAAGCTTTCTTTGGACAA	CAWSENTEAFF	TRBV30-1	NA	TRBJ1-1	Unknown	Unknown
CCF12	3	0.000553506	TGCGCCAGCAGCTTCACAGATACGCAGTATTTTGGCCCA	CASSFTDTQYF	TRBV5-1	NA	TRBJ2-3	Pathogens	CMV
CCF12	1	0.000184502	TGTGCCAGCAGCTTGGGGGGCCTGAGGGTCGGCTACACCTTCGGTTCG	CASSLGGLRVGYTF	TRBV5-8	NA	TRBJ1-2	Unknown	Unknown
CCF12	1	0.000184502	TGTGCCAGCAGCCGACAGGGGCCCTACGAGCAGTACTTCGGGCCG	CASSRQGPYEQYF	TRBV3-1	TRBD1-1*01	TRBJ2-7	Unknown	Unknown
CCF12	1	0.000184502	TGCAGTGCTAGAGAGGTCCAAGAGACCCAGTACTTCGGGCCA	CSAREVQETQYF	TRBV20-1	NA	TRBJ2-5	Unknown	Unknown
CCF12	1	0.000184502	TGTGCCAGCAGCTTTGGGAGGGATCAGCCCCAGCATTTTGGTGAT	CASSFGRDQPQHF	TRBV11-2	TRBD2-1*02	TRBJ1-5	Unknown	Unknown
CCF12	1	0.000184502	TGTGCCAGCAGCTTAGTTGGATTGGAGACCCAGTACTTCGGGCCA	CASSLVGLETQYF	TRBV7-9	NA	TRBJ2-5	Unknown	Unknown
CCF12	1	0.000184502	TGTGCCAGCAGCCTAGCGGGAGGTACAGATACGCAGTATTTTGGCCCA	CASSLAGGTDTQYF	TRBV7-3	TRBD2-1*02	TRBJ2-3	Pathogens	M. tuberculosis
CCF12	1	0.000184502	TGTGCCAGCAGTTTGAGGACCACCGGGGAGCTGTTTTTTGGAGAA	CASSLRTTGELFF	TRBV28-1	NA	TRBJ2-2	Unknown	Unknown
CCF12	1	0.000184502	TGCGCCAGCAGCCAAGAGGGCGGATATGGCTACACCTTCGGTTCG	CASSQEGGYGYTF	TRBV4-1	NA	TRBJ1-2	Unknown	Unknown
CCF12	1	0.000184502	TGTGCCAGCAGTAGGACCTACGAGCAGTACTTCGGGCCG	CASSRTYEQYF	TRBV6-1	NA	TRBJ2-7	Unknown	Unknown
CCF12	1	0.000184502	TGTGCCAGCAGTTTTTCTGAGAACACTGAAGCTTTCTTTGGACAA	CASSFSENTEAFF	TRBV28-1	NA	TRBJ1-1	Unknown	Unknown
CCF12	1	0.000184502	TGTGCCAGCAGTCTTAGCAATCAGCCCCAGCATTTTGGTGAT	CASSLSNQPQHF	TRBV12-1	TRBD2-1	TRBJ1-5	Autoimmune	Parkinson disease
CCF12	1	0.000184502	TGCGCCAGCAGCTTGGATACGTACAATGAGCAGTTCTTCGGGCCA	CASSLDTYNEQFF	TRBV5-1	NA	TRBJ2-1	Unknown	Unknown
CCF12	1	0.000184502	TGTGCCAGCAGCCTAGGATACGAGCAGTACTTCGGGCCG	CASSLGYEQYF	TRBV7-2	NA	TRBJ2-7	Autoimmune	Diabetes Type 1
CCF12	1	0.000184502	TGTGCCAGCAGTGAACCGGAGCTTAGTGGCAATCAGCCCCAGCATTTTGGTGAT	CASSEPELSGNQPQHF	TRBV2-1	TRBD2-1*02	TRBJ1-5	Unknown	Unknown
CCF12	1	0.000184502	TGTGCCAGCAGTTCCTCCTACGAGCAGTACTTCGGGCCG	CASSSSYEQYF	TRBV12-1	NA	TRBJ2-7	Pathogens	Influenza
CCF12	1	0.000184502	TGTGCCAGCAGTCTAAACACCGGGGAGCTGTTTTTTGGAGAA	CASSLNTGELFF	TRBV28-1	TRBD2-1	TRBJ2-2	Pathogens	CMV
CCF12	1	0.000184502	TGCGCCAGCAGCGCTGAAGACTATGGCTACACCTTCGGTTCG	CASSAEDYGYTF	TRBV5-1	NA	TRBJ1-2	Unknown	Unknown
CCF12	1	0.000184502	TGTGCCAGTTCCCGACAGGGGGGTGAAGAGACCCAGTACTTCGGGCCA	CASSRQGGEETQYF	TRBV19-1	TRBD1-1*01	TRBJ2-5	Unknown	Unknown
CCF12	1	0.000184502	TGTGCCAGCAGCCTTCAAGAGACCCAGTACTTCGGGCCA	CASSLQETQYF	TRBV7-2	TRBD2-1	TRBJ2-5	Autoimmune	Inflammatory bowel disease
CCF12	1	0.000184502	TGTGCCAGCAGTTACCTAGAGACCCAGTACTTCGGGCCA	CASSYLETQYF	TRBV6-5	TRBD2-1	TRBJ2-5	Unknown	Unknown
CCF14	1	0.000184502	TGTGCCAGCTCCTTGAGGGGGGACACTGAAGCTTTCTTTGGACAA	CASSLRGDTEAFF	TRBV5-8	NA	TRBJ1-1	Unknown	Unknown
CCF14	1	0.000184502	TGTGCCAGCAGTTTAGACAGAGGCAATCAGCCCCAGCATTTTGGTGAT	CASSLDRGNQPQHF	TRBV12-1	TRBD1-1*01	TRBJ1-5	Unknown	Unknown
CCF14	1	0.000184502	TGTGCCAGCAGTCGACAGCCCAACACTGAAGCTTTCTTTGGACAA	CASSRQPNTEAFF	TRBV7-2	TRBD1-1*01	TRBJ1-1	Unknown	Unknown
CCF14	1	0.000184502	TGTGCCAGCAGTCTCGGGGATCAGCCCCAGCATTTTGGTGAT	CASSLGDQPQHF	TRBV6-1	TRBD2-1*01	TRBJ1-5	Cancer	Breast Cancer
CCF14	1	0.000184502	TGTGCCAGTAGTTTTGGGACAGTCTATGGCTACACCTTCGGTTCG	CASSFGTVYGYTF	TRBV19-1	TRBD1-1*01	TRBJ1-2	Unknown	Unknown
CCF14	1	0.000184502	TGTGCCAGCAGCTTAGTCGGAAGAGAGACCCAGTACTTCGGGCCA	CASSLVGRETQYF	TRBV11-3	NA	TRBJ2-5	Unknown	Unknown
CCF14	1	0.000184502	TGTGCCAGCAGTGGACAGGGGGTCACTGAAGCTTTCTTTGGACAA	CASSGQGVTEAFF	TRBV2-1	TRBD1-1*01	TRBJ1-1	Unknown	Unknown
CCF14	1	0.000184502	TGTGCCAGCAGCTTAGTGAACACTGAAGCTTTCTTTGGACAA	CASSLVNTEAFF	TRBV7-9	NA	TRBJ1-1	Cancer	Epithelial ovarian cancer
CCF14	1	0.000184502	TGTGCCAGCAGTTACGGTCGTGAAGCTTTCTTTGGACAA	CASSYGREAFF	TRBV12-1	TRBD2-1	TRBJ1-1	Pathogens	EBV
CCF14	1	0.000184502	TGTGCCAGCAGCCAAGTCGTAGTAGCGGTTCAAGAGACCCAGTACTTCGGGCCA	CASSQVVVAVQETQYF	TRBV3-1	TRBD2-1	TRBJ2-5	Unknown	Unknown
CCF14	1	0.000184502	TGTGCCAGCAGCCTCGGCCCCTACGAGCAGTACTTCGGGCCG	CASSLGPYEQYF	TRBV5-6	NA	TRBJ2-7	Pathogens	Influenza
CCF14	1	0.000184502	TGTGCCAGCAGTTTTGGGCAGCCCCAGCATTTTGGTGAT	CASSFGQPQHF	TRBV12-1	NA	TRBJ1-5	Pathogens	CMV
CCF14	1	0.000184502	TGTGCCAGCAGCCTTGCTACGGAGCAGTACTTCGGGCCG	CASSLATEQYF	TRBV3-1	TRBD2-1	TRBJ2-7	Unknown	Unknown
CCF14	1	0.000184502	TGTGCCAGCAGTTACGGGGGCAATCAGCCCCAGCATTTTGGTGAT	CASSYGGNQPQHF	TRBV6-5	NA	TRBJ1-5	Pathogens	CMV
CCF14	1	0.000184502	TGTGCCAGCAGTTTTACTAGCGGGAGCTACGAGCAGTACTTCGGGCCG	CASSFTSGSYEQYF	TRBV12-1	TRBD2-1*02	TRBJ2-7	Unknown	Unknown
CCF14	1	0.000184502	TGTGCCAGCAGCCTATCCGGATCTGGGGCCAACGTCCTGACTTTCGGGGCC	CASSLSGSGANVLTF	TRBV7-8	NA	TRBJ2-6	Unknown	Unknown
CCF14	1	0.000184502	TGTGCCAGCAGTCCGGACAGGGGGCATGAAAAACTGTTTTTTGGCAGT	CASSPDRGHEKLFF	TRBV12-1	TRBD1-1*01	TRBJ1-4	Unknown	Unknown
CCF14	1	0.000184502	TGTGCCAGCAGCTTGGTGAACACTGAAGCTTTCTTTGGACAA	CASSLVNTEAFF	TRBV5-8	NA	TRBJ1-1	Cancer	Epithelial ovarian cancer
CCF14	1	0.000184502	TGCAGCGTTTCAGGGGGCTCTAACTATGGCTACACCTTCGGTTCG	CSVSGGSNYGYTF	TRBV29-1	TRBD1-1*01	TRBJ1-2	Unknown	Unknown
CCF14	1	0.000184502	TGTGCCAGCAGCTTGGGGGGTGAGACCCAGTACTTCGGGCCA	CASSLGGETQYF	TRBV7-9	TRBD2-1*01	TRBJ2-5	Pathogens
CCF14	1	0.000184502	TGTGCCAGCAGTTTAGGCGGGGTTCAGCCCCAGCATTTTGGTGAT	CASSLGGVQPQHF	TRBV12-1	TRBD2-1*01	TRBJ1-5	Pathogens	CMV
CCF14	1	0.000184502	TGTGCCAGCAGTTTGGACGGTACGAACACTGAAGCTTTCTTTGGACAA	CASSLDGTNTEAFF	TRBV12-1	NA	TRBJ1-1	Unknown	Unknown
CCF14	1	0.000184502	TGTGCCAGCAGTTCAGCTAACTATGGCTACACCTTCGGTTCG	CASSSANYGYTF	TRBV12-1	TRBD1-1*01	TRBJ1-2	Pathogens	CMV
CCF14	1	0.000184502	TGCGCCAGCAGCCTCCAAGAGACCCAGTACTTCGGGCCA	CASSLQETQYF	TRBV4-1	NA	TRBJ2-5	Autoimmune	Inflammatory bowel disease
CCF14	1	0.000184502	TGTGCCAGCAGCCCGAGGAGTTACGAGCAGTACTTCGGGCCG	CASSPRSYEQYF	TRBV4-2	TRBD2-1*02	TRBJ2-7	Unknown	Unknown
CCF14	1	0.000184502	TGCGCCAGCAGCTTCGACAGCTACGAGCAGTACTTCGGGCCG	CASSFDSYEQYF	TRBV5-1	TRBD1-1*01	TRBJ2-7	Pathogens	Influenza
CCF14	1	0.000184502	TGCGCCAGCAGTCTCACAGATACGCAGTATTTTGGCCCA	CASSLTDTQYF	TRBV4-1	TRBD2-1	TRBJ2-3	Cancer	Colorectal cancer
CCF14	1	0.000184502	TGTGCCAGCAGCGCTGGGGACTCTAACTATGGCTACACCTTCGGTTCG	CASSAGDSNYGYTF	TRBV9-1	TRBD2-1	TRBJ1-2	Unknown	Unknown
CCF14	1	0.000184502	TGTGCCAGCAGTTACGGGACAACTAATGAAAAACTGTTTTTTGGCAGT	CASSYGTTNEKLFF	TRBV6-1	NA	TRBJ1-4	Unknown	Unknown
CCF14	1	0.000184502	TGTGCCAGCAGCTTGGACAGGGGCAATGGCTACACCTTCGGTTCG	CASSLDRGNGYTF	TRBV5-4	TRBD1-1*01	TRBJ1-2	Unknown	Unknown
CCF14	1	0.000184502	TGTGCCAGCAGCCCTCTCGGGACAGATACGCAGTATTTTGGCCCA	CASSPLGTDTQYF	TRBV11-3	TRBD2-1	TRBJ2-3	Unknown	Unknown
CCF14	1	0.000184502	TGTGCCAGCAGTTTAGGGGGAAGCACAGATACGCAGTATTTTGGCCCA	CASSLGGSTDTQYF	TRBV27-1	NA	TRBJ2-3	Pathogens	Influenza
CCF14	1	0.000184502	TGCGCCAGCAGCCAAGGACAGGGGACTGAAGCTTTCTTTGGACAA	CASSQGQGTEAFF	TRBV4-1	TRBD1-1*01	TRBJ1-1	Unknown	Unknown
CCF14	1	0.000184502	TGTGCCAGCAGTTACGGCGGAGGTCCCCAGCATTTTGGTGAT	CASSYGGGPQHF	TRBV6-1	TRBD2-1*02	TRBJ1-5	Unknown	Unknown
CCF14	1	0.000184502	TGTGCCAGCAGCTTAGCCGGGGGTCAGCCCCAGCATTTTGGTGAT	CASSLAGGQPQHF	TRBV7-9	TRBD2-1*01	TRBJ1-5	Unknown	Unknown
CCF14	1	0.000184502	TGTGCCAGCAGTTACGCTGGGGATAATCAGCCCCAGCATTTTGGTGAT	CASSYAGDNQPQHF	TRBV6-1	NA	TRBJ1-5	Unknown	Unknown
CCF14	1	0.000184502	TGTGCCAGCAGCGGGACAGGGGCTTATGGCTACACCTTCGGTTCG	CASSGTGAYGYTF	TRBV6-1	TRBD1-1*01	TRBJ1-2	Unknown	Unknown
CCF14	1	0.000184502	TGTGCCAGCAGCTTGGGGGCCTCCTACGAGCAGTACTTCGGGCCG	CASSLGASYEQYF	TRBV7-2	TRBD1-1*01	TRBJ2-7	Allergy	Allergy
CCF14	1	0.000184502	TGTGCCAGCAGTTTAGGGAACTACGAGCAGTACTTCGGGCCG	CASSLGNYEQYF	TRBV27-1	NA	TRBJ2-7	Pathogens
CCF14	1	0.000184502	TGTGCCAGCAGCCCCCAGGGATCTAACTATGGCTACACCTTCGGTTCG	CASSPQGSNYGYTF	TRBV3-1	TRBD1-1*01	TRBJ1-2	Unknown	Unknown
CCF14	33	0.00608856	TGCGCCAGTAGCGAAGGGTGGACCTACGAGCAGTACTTCGGGCCG	CASSEGWTYEQYF	TRBV4-1	NA	TRBJ2-7	Unknown	Unknown
CCF14	2	0.000369004	TGCAGTGCTAGACTAGCGGACTACGAGCAGTACTTCGGGCCG	CSARLADYEQYF	TRBV20-1	TRBD2-1	TRBJ2-7	Unknown	Unknown
CCF14	2	0.000369004	TGTGCCAGCAGCTCTACTAACAGGGATAAACTGTTTTTTGGCAGT	CASSSTNRDKLFF	TRBV6-5	TRBD1-1*01	TRBJ1-4	Unknown	Unknown
CCF14	2	0.000369004	TGTGCCAGCAGCTTCGGGGGGGGCTACGAGCAGTACTTCGGGCCG	CASSFGGGYEQYF	TRBV7-3	TRBD2-1*01	TRBJ2-7	Unknown	Unknown
CCF14	1	0.000184502	TGCGCCAGCAGCTTCCAAGGGACTTATGGCTACACCTTCGGTTCG	CASSFQGTYGYTF	TRBV5-1	TRBD2-1	TRBJ1-2	Unknown	Unknown
CCF14	1	0.000184502	TGCAGTGCTAGAGACAGGGACACTGAAGCTTTCTTTGGACAA	CSARDRDTEAFF	TRBV20-1	TRBD1-1*01	TRBJ1-1	Pathogens	M. tuberculosis
CCF14	1	0.000184502	TGTGCCAGCAGCTTTGCGAGTGAGCAGTACTTCGGGCCG	CASSFASEQYF	TRBV7-2	TRBD2-1	TRBJ2-7	Unknown	Unknown
CCF14	1	0.000184502	TGTGCCAGCAGAGCAGGGGGCGCCGGCACTGAAGCTTTCTTTGGACAA	CASRAGGAGTEAFF	TRBV6-5	TRBD1-1*01	TRBJ1-1	Unknown	Unknown
CCF14	1	0.000184502	TGTGCCAGCAGCTTAGTGGGAAACACTGAAGCTTTCTTTGGACAA	CASSLVGNTEAFF	TRBV7-2	NA	TRBJ1-1	Unknown	Unknown
CCF14	1	0.000184502	TGTGCCAGCAGTGACAGGGACACCGGGGAGCTGTTTTTTGGAGAA	CASSDRDTGELFF	TRBV6-4	NA	TRBJ2-2	Pathogens	M. tuberculosis
CCF14	1	0.000184502	TGTGCCAGCAGTTATACGGTTAGGGCCGGGGAGCTGTTTTTTGGAGAA	CASSYTVRAGELFF	TRBV6-5	NA	TRBJ2-2	Unknown	Unknown
CCF14	1	0.000184502	TGTGCCAGTAGTATAGGGATTCAGCCCCAGCATTTTGGTGAT	CASSIGIQPQHF	TRBV19-1	NA	TRBJ1-5	Cancer	Leukemia
CCF14	1	0.000184502	TGTGCCAGCAGTGACGGGGGGGACACAGATACGCAGTATTTTGGCCCA	CASSDGGDTDTQYF	TRBV6-4	TRBD2-1*01	TRBJ2-3	Unknown	Unknown
CCF14	1	0.000184502	TGTGCCAGCAGCTTATTGAATTCACCCCTCCACTTTGGGAAC	CASSLLNSPLHF	TRBV5-6	NA	TRBJ1-6	Unknown	Unknown
CCF14	1	0.000184502	TGTGCCAGCAGTGAAGCGCGAGGTACAGGCTACACCTTCGGTTCG	CASSEARGTGYTF	TRBV2-1	TRBD2-1*02	TRBJ1-2	Unknown	Unknown
CCF14	1	0.000184502	TGTGCCAGCAGCTTAAGCGGCCAGCCCCAGCATTTTGGTGAT	CASSLSGQPQHF	TRBV7-2	TRBD2-1	TRBJ1-5	Pathogens	EBV
CCF14	1	0.000184502	TGTGCCAGCAGTTACTTTGGGTCAGATACGCAGTATTTTGGCCCA	CASSYFGSDTQYF	TRBV6-5	NA	TRBJ2-3	Unknown	Unknown
CCF14	1	0.000184502	TGTGCCAGCAGGGCTAGCGGGAGCGACGAGCAGTACTTCGGGCCG	CASRASGSDEQYF	TRBV11-3	TRBD2-1*02	TRBJ2-7	Unknown	Unknown
CCF14	1	0.000184502	TGTGCCAGCAGTTCGGGACAACGCGGGGGCTACACCTTCGGTTCG	CASSSGQRGGYTF	TRBV6-1	TRBD1-1*01	TRBJ1-2	Unknown	Unknown
CCF14	1	0.000184502	TGTGCCAGCAGTCCATGGGGGGTAGAGACCCAGTACTTCGGGCCA	CASSPWGVETQYF	TRBV2-1	TRBD2-1*01	TRBJ2-5	Unknown	Unknown
CCF14	1	0.000184502	TGTGCCAGTGGCAGGGATTATGGCTACACCTTCGGTTCG	CASGRDYGYTF	TRBV6-1	TRBD1-1*01	TRBJ1-2	Unknown	Unknown
CCF14	1	0.000184502	TGTGCCAGCAGCCGGGACAGGAGGAACTATGGCTACACCTTCGGTTCG	CASSRDRRNYGYTF	TRBV7-2	TRBD1-1*01	TRBJ1-2	Unknown	Unknown
CCF14	1	0.000184502	TGTGCCAGCAGCCTCGGGGGCACTGAAGCTTTCTTTGGACAA	CASSLGGTEAFF	TRBV7-3	TRBD2-1*01	TRBJ1-1	Autoimmune	Diabetes Type 1
CCF14	1	0.000184502	TGTGCCACCAGCAGAGATAAGGGGACGGACTATGGCTACACCTTCGGTTCG	CATSRDKGTDYGYTF	TRBV15-1	NA	TRBJ1-2	Unknown	Unknown
CCF14	1	0.000184502	TGTGCCAGCAGCTTATGGGGGAACACTGAAGCTTTCTTTGGACAA	CASSLWGNTEAFF	TRBV7-9	NA	TRBJ1-1	Unknown	Unknown
CCF14	1	0.000184502	TGTGCCAGCAGCCTTCAGGGGGCCTACGAGCAGTACTTCGGGCCG	CASSLQGAYEQYF	TRBV5-8	TRBD1-1*01	TRBJ2-7	Unknown	Unknown
CCF14	1	0.000184502	TGTGCCAGCAGTGTAAGCGGGAGCTCCTACGAGCAGTACTTCGGGCCG	CASSVSGSSYEQYF	TRBV6-4	TRBD2-1*02	TRBJ2-7	Pathogens	YFV
CCF14	1	0.000184502	TGTGCCAGCAGTTTGGACAGGCACACTGAAGCTTTCTTTGGACAA	CASSLDRHTEAFF	TRBV7-6	TRBD1-1*01	TRBJ1-1	Unknown	Unknown
CCF14	1	0.000184502	TGTGCCAGCAGTTTAACGGGGGGCTACACCTTCGGTTCG	CASSLTGGYTF	TRBV12-1	TRBD2-1*01	TRBJ1-2	Unknown	Unknown
CCF14	1	0.000184502	TGTGCCAGCAGCCTCGGAGGGACAGCCTCTGGAAACACCATATATTTTGGAGAG	CASSLGGTASGNTIYF	TRBV11-3	TRBD1-1*01	TRBJ1-3	Unknown	Unknown
CCF14	1	0.000184502	TGTGCCAGCAGTCTTGGCCACTACAATGAGCAGTTCTTCGGGCCA	CASSLGHYNEQFF	TRBV12-1	TRBD1-1*01	TRBJ2-1	Unknown	Unknown
CCF14	1	0.000184502	TGTGCCTGGAGTGTACAAGAGACCCAGTACTTCGGGCCA	CAWSVQETQYF	TRBV30-1	NA	TRBJ2-5	Unknown	Unknown
CCF14	1	0.000184502	TGTGCCAGCAGCCTCTGGAACACCGGGGAGCTGTTTTTTGGAGAA	CASSLWNTGELFF	TRBV7-2	TRBD2-1	TRBJ2-2	Unknown	Unknown
CCF14	1	0.000184502	TGTGCCAGCAGCTTGGGTCAGGCTCACTATGGCTACACCTTCGGTTCG	CASSLGQAHYGYTF	TRBV5-6	TRBD1-1*01	TRBJ1-2	Unknown	Unknown
CCF14	1	0.000184502	TGCGCCAGCAGCCAAGAGGGACAGGGACTGCACACTGAAGCTTTCTTTGGACAA	CASSQEGQGLHTEAFF	TRBV4-1	TRBD1-1*01	TRBJ1-1	Unknown	Unknown
CCF14	1	0.000184502	TGTGCCAGCAGCTTGGGGACTAGCGGCAACAATGAGCAGTTCTTCGGGCCA	CASSLGTSGNNEQFF	TRBV5-6	TRBD2-1	TRBJ2-1	Unknown	Unknown
CCF14	1	0.000184502	TGTGCCAGTAAAGCGGCGAGCTCCTACGAGCAGTACTTCGGGCCG	CASKAASSYEQYF	TRBV19-1	TRBD2-1	TRBJ2-7	Unknown	Unknown
CCF14	1	0.000184502	TGTGCCAGCAGGGGGCAGGGCGGTACTGAAGCTTTCTTTGGACAA	CASRGQGGTEAFF	TRBV5-8	TRBD1-1*01	TRBJ1-1	Pathogens	CMV
CCF14	1	0.000184502	TGTGCCAGCAGTTTAGCGGGAGTCGCAGATACGCAGTATTTTGGCCCA	CASSLAGVADTQYF	TRBV27-1	TRBD2-1*02	TRBJ2-3	Unknown	Unknown
CCF14	1	0.000184502	TGTGCCAGCAGTGGAACAGGGGCCTATGGCTACACCTTCGGTTCG	CASSGTGAYGYTF	TRBV6-1	TRBD1-1*01	TRBJ1-2	Unknown	Unknown
CCF14	1	0.000184502	TGTGCCAGCAGTCTCATTGGGGGGGGTCAGCCCCAGCATTTTGGTGAT	CASSLIGGGQPQHF	TRBV7-2	TRBD2-1*01	TRBJ1-5	Unknown	Unknown
CCF14	1	0.000184502	TGTGCCAGCAGTTTCAGGGAGACCCAGTACTTCGGGCCA	CASSFRETQYF	TRBV12-1	TRBD1-1*01	TRBJ2-5	Pathogens	CMV
CCF14	1	0.000184502	TGTGCCATACCGGGACAGGGGTTAATGAACACTGAAGCTTTCTTTGGACAA	CAIPGQGLMNTEAFF	TRBV30-1	TRBD1-1*01	TRBJ1-1	Unknown	Unknown
CCF14	1	0.000184502	TGCAGTGCTAGAGTTGGAGGGACAGGGGGCAACACTGAAGCTTTCTTTGGACAA	CSARVGGTGGNTEAFF	TRBV20-1	TRBD1-1*01	TRBJ1-1	Unknown	Unknown
CCF14	1	0.000184502	TGTGCCAGCAGTGAAGCTAGCGGGGGGGCAGATACGCAGTATTTTGGCCCA	CASSEASGGADTQYF	TRBV6-1	TRBD2-1*01	TRBJ2-3	Pathogens	M. tuberculosis
CCF14	1	0.000184502	TGTGCCAGCCGGAATTCAGGGGCTAGCACAGATACGCAGTATTTTGGCCCA	CASRNSGASTDTQYF	TRBV7-9	TRBD1-1*01	TRBJ2-3	Unknown	Unknown
CCF14	1	0.000184502	TGTGCCAGCAGTTGGGCCTCCAATCAGCCCCAGCATTTTGGTGAT	CASSWASNQPQHF	TRBV6-6	TRBD1-1*01	TRBJ1-5	Unknown	Unknown
CCF14	1	0.000184502	TGTGCCAGCAGCTTGGGCGCAAACTATGGCTACACCTTCGGTTCG	CASSLGANYGYTF	TRBV11-2	TRBD1-1*01	TRBJ1-2	Unknown	Unknown
CCF14	1	0.000184502	TGTGCCAGCAGTGACTCAGACACCGGGGAGCTGTTTTTTGGAGAA	CASSDSDTGELFF	TRBV6-4	NA	TRBJ2-2	Unknown	Unknown
CCF14	1	0.000184502	TGTGCCAGCAGTCCCACAGGGTATGGCTACACCTTCGGTTCG	CASSPTGYGYTF	TRBV6-1	TRBD1-1*01	TRBJ1-2	Unknown	Unknown
CCF14	1	0.000184502	TGTGCCAGCAGCTCTACCGGACAGGGAGAAGGCTACACCTTCGGTTCG	CASSSTGQGEGYTF	TRBV12-1	TRBD1-1*01	TRBJ1-2	Unknown	Unknown
CCF14	1	0.000184502	TGTGCCAGCAGCTTATCCGCATACGAGCAGTACTTCGGGCCG	CASSLSAYEQYF	TRBV11-3	NA	TRBJ2-7	Pathogens	Influenza
CCF14	1	0.000184502	TGTGCCAGCAGCTTAGCTGGGGGAGAGACCCAGTACTTCGGGCCA	CASSLAGGETQYF	TRBV7-9	NA	TRBJ2-5	Pathogens	Influenza
CCF14	1	0.000184502	TGTGCCAGCACCGACGGGAGCACAGATACGCAGTATTTTGGCCCA	CASTDGSTDTQYF	TRBV7-9	TRBD2-1	TRBJ2-3	Unknown	Unknown
CCF14	1	0.000184502	TGTGCCAGCAGTTTCACAGGGGGCAATCAGCCCCAGCATTTTGGTGAT	CASSFTGGNQPQHF	TRBV6-1	TRBD1-1*01	TRBJ1-5	Unknown	Unknown
CCF14	1	0.000184502	TGTGCCAGCAGCTTAACAGGGACCAATCAGCCCCAGCATTTTGGTGAT	CASSLTGTNQPQHF	TRBV11-2	TRBD1-1*01	TRBJ1-5	Unknown	Unknown
CCF14	1	0.000184502	TGTGCCAGCAGCTTAGATCCCGGTACCTACGAGCAGTACTTCGGGCCG	CASSLDPGTYEQYF	TRBV11-3	TRBD2-1	TRBJ2-7	Unknown	Unknown
CCF14	1	0.000184502	TGTGCCAGCAGCTTAGCAGGTGGAAACACCATATATTTTGGAGAG	CASSLAGGNTIYF	TRBV7-8	NA	TRBJ1-3	Pathogens	CMV
CCF14	1	0.000184502	TGTGCCAGCAGCCCGAGCTACGAGCAGTACTTCGGGCCG	CASSPSYEQYF	TRBV7-2	TRBD2-1*02	TRBJ2-7	Autoimmune	Diabetes Type 1
CCF14	1	0.000184502	TGTGCCAGCATCCGGGACACCTACACTGAAGCTTTCTTTGGACAA	CASIRDTYTEAFF	TRBV12-1	TRBD1-1*01	TRBJ1-1	Unknown	Unknown
CCF14	1	0.000184502	TGTGCCAGCAGTAAGACAGGAAACACTGAAGCTTTCTTTGGACAA	CASSKTGNTEAFF	TRBV3-1	TRBD1-1*01	TRBJ1-1	Unknown	Unknown
CCF14	1	0.000184502	TGCGCCAGCAGCTTAAGACGGGGTCCCTACGAGCAGTACTTCGGGCCG	CASSLRRGPYEQYF	TRBV5-1	TRBD2-1*01	TRBJ2-7	Unknown	Unknown
CCF14	1	0.000184502	TGTGCCAGCAGCCTCAGAGGGACCGGGGAGCTGTTTTTTGGAGAA	CASSLRGTGELFF	TRBV7-9	TRBD2-1*02	TRBJ2-2	Pathogens	HIV-1
CCF14	1	0.000184502	TGTGCCAGTAGCCGGGGGGGGAGCACTGAAGCTTTCTTTGGACAA	CASSRGGSTEAFF	TRBV19-1	TRBD2-1*01	TRBJ1-1	Unknown	Unknown
CCF14	1	0.000184502	TGTGCCAGCAGCCGCCGGGACAGCAATCAGCCCCAGCATTTTGGTGAT	CASSRRDSNQPQHF	TRBV7-9	NA	TRBJ1-5	Unknown	Unknown
CCF14	1	0.000184502	TGTGCCAGCAGCTTTAGGGAGACCCAGTACTTCGGGCCA	CASSFRETQYF	TRBV11-2	NA	TRBJ2-5	Pathogens	CMV
CCF14	1	0.000184502	TGCGCCAGCAGCTTGGGGGGGACCTCCTACGAGCAGTACTTCGGGCCG	CASSLGGTSYEQYF	TRBV5-1	NA	TRBJ2-7	Unknown	Unknown
CCF14	1	0.000184502	TGCGCCAGCAGCCGTGATAGCAATCAGCCCCAGCATTTTGGTGAT	CASSRDSNQPQHF	TRBV4-1	NA	TRBJ1-5	Autoimmune	Psoriatic arthritis
CCF14	1	0.000184502	TGTGCCAGCAGTTTTCTCCGTCGGGAGAATGAGCAGTACTTCGGGCCG	CASSFLRRENEQYF	TRBV12-1	TRBD2-1*02	TRBJ2-7	Unknown	Unknown
CCF14	1	0.000184502	TGTGCCAGCAGCCCCGGACAGCCGAACACTGAAGCTTTCTTTGGACAA	CASSPGQPNTEAFF	TRBV12-1	TRBD1-1*01	TRBJ1-1	Unknown	Unknown
CCF14	1	0.000184502	TGCGCCAGCAGCTTGTCGATGAACACTGAAGCTTTCTTTGGACAA	CASSLSMNTEAFF	TRBV5-1	NA	TRBJ1-1	Unknown	Unknown
CCF14	1	0.000184502	TGTGCCAGCAGCCCTTTGGGCACAGATACGCAGTATTTTGGCCCA	CASSPLGTDTQYF	TRBV27-1	NA	TRBJ2-3	Unknown	Unknown
CCF14	1	0.000184502	TGTGCCAGCAGCCAACGGCAGGGGGACACTGAAGCTTTCTTTGGACAA	CASSQRQGDTEAFF	TRBV3-1	TRBD1-1*01	TRBJ1-1	Unknown	Unknown
CCF14	1	0.000184502	TGTGCCAGCAGCTTGACGGCTAACACTGAAGCTTTCTTTGGACAA	CASSLTANTEAFF	TRBV5-8	NA	TRBJ1-1	Unknown	Unknown
CCF14	1	0.000184502	TGTGCCAGCAGCCAGAGGGCTATGAACACTGAAGCTTTCTTTGGACAA	CASSQRAMNTEAFF	TRBV3-1	TRBD2-1*02	TRBJ1-1	Unknown	Unknown
CCF14	4	0.000738007	TGTGCCAGCAGCTTTTGGGGACGCCCGGTCTCACCCCTCCACTTTGGGAAC	CASSFWGRPVSPLHF	TRBV5-6	NA	TRBJ1-6	Unknown	Unknown
CCF14	1	0.000184502	TGTGCCAGCAGCTTCGGCAGGGAAAACTACGAGCAGTACTTCGGGCCG	CASSFGRENYEQYF	TRBV7-2	TRBD1-1*01	TRBJ2-7	Unknown	Unknown
CCF14	1	0.000184502	TGTGCCAGCAGCCTTGGACAGGGTTACAATGAGCAGTTCTTCGGGCCA	CASSLGQGYNEQFF	TRBV3-1	TRBD1-1*01	TRBJ2-1	Cancer	Neoantigen
CCF14	1	0.000184502	TGTGCCTGGAGTGTACTGGAAGAGACCCAGTACTTCGGGCCA	CAWSVLEETQYF	TRBV30-1	TRBD2-1	TRBJ2-5	Unknown	Unknown
CCF14	1	0.000184502	TGTGCCAGTAGTCGGGGAGATACGCAGTATTTTGGCCCA	CASSRGDTQYF	TRBV19-1	TRBD2-1*01	TRBJ2-3	Unknown	Unknown
CCF14	1	0.000184502	TGTGCCAGCTCACCGGGACAGGGGGCTGAAGCTTTCTTTGGACAA	CASSPGQGAEAFF	TRBV18-1	TRBD1-1*01	TRBJ1-1	Pathogens	CMV
CCF14	1	0.000184502	TGTGCCAGCAGCCCTCGACAGGGAGTGAACACTGAAGCTTTCTTTGGACAA	CASSPRQGVNTEAFF	TRBV7-2	TRBD1-1*01	TRBJ1-1	Unknown	Unknown
CCF14	1	0.000184502	TGTGCCAGCAGCCAAACTACAGGCTACGAGCAGTACTTCGGGCCG	CASSQTTGYEQYF	TRBV5-5	TRBD1-1*01	TRBJ2-7	Unknown	Unknown
CCF14	1	0.000184502	TGTGCCAGCACCTCGGGTCTTCAAGAGACCCAGTACTTCGGGCCA	CASTSGLQETQYF	TRBV6-1	TRBD2-1	TRBJ2-5	Unknown	Unknown
CCF14	1	0.000184502	TGTGCCTCCTCGTTCCTACAAGAGACCCAGTACTTCGGGCCA	CASSFLQETQYF	TRBV19-1	TRBD2-1	TRBJ2-5	Pathogens	Influenza
CCF14	1	0.000184502	TGTGCCAGCAGCTTAGTCCGTGGAGATACGCAGTATTTTGGCCCA	CASSLVRGDTQYF	TRBV13-1	NA	TRBJ2-3	Unknown	Unknown
CCF14	1	0.000184502	TGTGCCAGCAGCTTAGGTCTAGCGGGCACCGGGGAGCTGTTTTTTGGAGAA	CASSLGLAGTGELFF	TRBV11-3	TRBD2-1	TRBJ2-2	Unknown	Unknown
CCF14	1	0.000184502	TGCGCCAGCAGCCTGGACAGGGGGTCCTACAATGAGCAGTTCTTCGGGCCA	CASSLDRGSYNEQFF	TRBV5-1	TRBD1-1*01	TRBJ2-1	Unknown	Unknown
CCF14	1	0.000184502	TGTGCCAGCAGCTTAGCGGGAGTTGAGACCCAGTACTTCGGGCCA	CASSLAGVETQYF	TRBV7-2	TRBD2-1*02	TRBJ2-5	Unknown	Unknown
CCF14	1	0.000184502	TGTGCCAGCAGCTTAGGGGGGGGACAAGAGACCCAGTACTTCGGGCCA	CASSLGGGQETQYF	TRBV7-3	TRBD2-1*01	TRBJ2-5	Pathogens	CMV
CCF14	1	0.000184502	TGCGCCAGCAGCTCAACAGGGAACACTGAAGCTTTCTTTGGACAA	CASSSTGNTEAFF	TRBV5-1	TRBD1-1*01	TRBJ1-1	Pathogens	Influenza
CCF14	1	0.000184502	TGTGCCAGCAGCTTGGTGGGGTATGGCTACACCTTCGGTTCG	CASSLVGYGYTF	TRBV5-6	NA	TRBJ1-2	Unknown	Unknown
CCF14	1	0.000184502	TGTGCCAGCAGCCCGACTAGCGGGAGGGCCGATGAGCAGTTCTTCGGGCCA	CASSPTSGRADEQFF	TRBV7-8	TRBD2-1*02	TRBJ2-1	Unknown	Unknown
CCF14	1	0.000184502	TGCGCCAGCAGCCGGGGAGATACGCAGTATTTTGGCCCA	CASSRGDTQYF	TRBV5-1	TRBD2-1*01	TRBJ2-3	Unknown	Unknown
CCF14	1	0.000184502	TGTGCCAGCAGCTTGAGGGGCGCCGGGGAGCTGTTTTTTGGAGAA	CASSLRGAGELFF	TRBV11-3	NA	TRBJ2-2	Unknown	Unknown
CCF14	1	0.000184502	TGTGCCAGCAGCTTGGGACTAGCGGGGGGGCCCGGGGAGCTGTTTTTTGGAGAA	CASSLGLAGGPGELFF	TRBV5-6	TRBD2-1*01	TRBJ2-2	Unknown	Unknown
CCF14	1	0.000184502	TGTGCCAGCAGTTTGGGACAGCTGAACACTGAAGCTTTCTTTGGACAA	CASSLGQLNTEAFF	TRBV27-1	TRBD1-1*01	TRBJ1-1	Unknown	Unknown
CCF14	1	0.000184502	TGTGCCAGCAGCCAAAGCTCCTACGAGCAGTACTTCGGGCCG	CASSQSSYEQYF	TRBV3-1	NA	TRBJ2-7	Unknown	Unknown
CCF14	1	0.000184502	TGTGCCAGCAGTGCGACAGCCTACGAGCAGTACTTCGGGCCG	CASSATAYEQYF	TRBV6-1	TRBD1-1*01	TRBJ2-7	Unknown	Unknown
CCF14	1	0.000184502	TGTGCTAGCAGCTTGGGGGAGACCCAGTACTTCGGGCCA	CASSLGETQYF	TRBV7-7	NA	TRBJ2-5	Pathogens	Influenza
CCF14	1	0.000184502	TGTGCCAGCAGCTACCCCAATTCACCCCTCCACTTTGGGAAC	CASSYPNSPLHF	TRBV25-1	TRBD2-1	TRBJ1-6	Unknown	Unknown
CCF14	1	0.000184502	TGCGCCAGCAGCGGACAGCCGAACACTGAAGCTTTCTTTGGACAA	CASSGQPNTEAFF	TRBV4-1	TRBD1-1*01	TRBJ1-1	Unknown	Unknown
CCF14	1	0.000184502	TGCGCCAGCAGCCACCAGGACCTACCCCACTACGAGCAGTACTTCGGGCCG	CASSHQDLPHYEQYF	TRBV4-3	NA	TRBJ2-7	Unknown	Unknown
CCF14	1	0.000184502	TGTGCCAGCAGCTTAGTAGGAGAGACCCAGTACTTCGGGCCA	CASSLVGETQYF	TRBV7-8	NA	TRBJ2-5	Pathogens	Influenza
CCF14	1	0.000184502	TGTGCCAGTAGTAGCGGGGGGGGCACAGATACGCAGTATTTTGGCCCA	CASSSGGGTDTQYF	TRBV19-1	TRBD2-1*01	TRBJ2-3	Unknown	Unknown
CCF14	1	0.000184502	TGTGCCAGCGGGAATCAGCCCCAGCATTTTGGTGAT	CASGNQPQHF	TRBV6-5	NA	TRBJ1-5	Unknown	Unknown
CCF14	1	0.000184502	TGTGCCAGCAGTTTTGACAGAGCCTACGAGCAGTACTTCGGGCCG	CASSFDRAYEQYF	TRBV2-1	TRBD1-1*01	TRBJ2-7	Unknown	Unknown
CCF14	1	0.000184502	TGTGCCAGCAGTTTAGGGCAGTCCTACGAGCAGTACTTCGGGCCG	CASSLGQSYEQYF	TRBV27-1	TRBD1-1*01	TRBJ2-7	Unknown	Unknown
CCF14	1	0.000184502	TGTGCCAGCAGTTATACGGTTAGGGCCGGGGAGCTGTTTTTTGGAGAA	CASSYTVRAGELFF	TRBV6-1	NA	TRBJ2-2	Unknown	Unknown
CCF14	1	0.000184502	TGTGCCAGCAGCCCGACAGGGGATAGCAATCAGCCCCAGCATTTTGGTGAT	CASSPTGDSNQPQHF	TRBV11-2	TRBD1-1*01	TRBJ1-5	Unknown	Unknown
CCF14	1	0.000184502	TGTGCCAGCAGCCAGGGTCCAAGCAATCAGCCCCAGCATTTTGGTGAT	CASSQGPSNQPQHF	TRBV6-5	TRBD1-1*01	TRBJ1-5	Unknown	Unknown
CCF14	1	0.000184502	TGTGCCAGCAGCGCGGGACAGGGATACGAGCAGTACTTCGGGCCG	CASSAGQGYEQYF	TRBV9-1	TRBD1-1*01	TRBJ2-7	Cancer	Neoantigen
CCF14	1	0.000184502	TGTGCCAGCAGTCCTCAGGGGAGCTCCTACAATGAGCAGTTCTTCGGGCCA	CASSPQGSSYNEQFF	TRBV12-1	TRBD1-1*01	TRBJ2-1	Unknown	Unknown
CCF14	1	0.000184502	TGTGCCACCACCGTTACTAACTATGGCTACACCTTCGGTTCG	CATTVTNYGYTF	TRBV6-1	NA	TRBJ1-2	Unknown	Unknown
CCF14	1	0.000184502	TGCGCCAGCAGCCCGGGGTCTACCCAAGAGACCCAGTACTTCGGGCCA	CASSPGSTQETQYF	TRBV5-1	TRBD2-1*01	TRBJ2-5	Unknown	Unknown
CCF14	4	0.000738007	TGTGCTGGAGCGGGAGGGCCGGACAATGAGCAGTTCTTCGGGCCA	CAGAGGPDNEQFF	TRBV7-9	TRBD2-1*02	TRBJ2-1	Unknown	Unknown
CCF14	5	0.000922509	TGTGCCAGCAGCTTAGCGGGACAGTCACTCAATCAGCCCCAGCATTTTGGTGAT	CASSLAGQSLNQPQHF	TRBV7-9	TRBD1-1*01	TRBJ1-5	Unknown	Unknown
CCF14	5	0.000922509	TGTGCCAGCAGCCAAGCCGCCCCGGGGGAGACCCAGTACTTCGGGCCA	CASSQAAPGETQYF	TRBV4-2	TRBD2-1*01	TRBJ2-5	Unknown	Unknown
CCF14	10	0.00184502	TGTGCCAGCAGTTACGCAGGGGCGGTCTACACCTTCGGTTCG	CASSYAGAVYTF	TRBV6-5	TRBD1-1*01	TRBJ1-2	Unknown	Unknown
CCF14	17	0.00313653	TGTGCCAGCAGACTGTCTGGTAGCGGAGATACGCAGTATTTTGGCCCA	CASRLSGSGDTQYF	TRBV6-5	TRBD2-1	TRBJ2-3	Unknown	Unknown
CCF14	5	0.000922509	TGTGCCACCAGTGATTTTCAAGGCACTGAAGCTTTCTTTGGACAA	CATSDFQGTEAFF	TRBV24-1	NA	TRBJ1-1	Unknown	Unknown
CCF14	5	0.000922509	TGTGCCAGTAGTATGGGGTCAGGGGGATTCTACGAGCAGTACTTCGGGCCG	CASSMGSGGFYEQYF	TRBV19-1	TRBD1-1*01	TRBJ2-7	Unknown	Unknown
CCF14	18	0.00332103	TGTGCCAGTAGTATCCGGGACAGTGATAATTCACCCCTCCACTTTGGGAAC	CASSIRDSDNSPLHF	TRBV19-1	TRBD1-1*01	TRBJ1-6	Unknown	Unknown
CCF14	5	0.000922509	TGTGCCTGGGGACAGGGACAGAACTATGGCTACACCTTCGGTTCG	CAWGQGQNYGYTF	TRBV30-1	TRBD1-1*01	TRBJ1-2	Unknown	Unknown
CCF14	2	0.000369004	TGTGCCAGCAGCGTAGAAGAGACCCAGTACTTCGGGCCA	CASSVEETQYF	TRBV7-2	NA	TRBJ2-5	Unknown	Unknown
CCF14	35	0.00645757	TGTGCCAGCGCCCCCTGGGGTCCCACTGAAGCTTTCTTTGGACAA	CASAPWGPTEAFF	TRBV5-6	NA	TRBJ1-1	Unknown	Unknown
CCF14	4	0.000738007	TGTGCCAGCAGCTTCCCGGGACTAGCGGGGGCCCCGAACACCGGGGAGCTGTTTTTTGGAGAA	CASSFPGLAGAPNTGELFF	TRBV11-2	TRBD2-1*01	TRBJ2-2	Unknown	Unknown
CCF14	18	0.00332103	TGCAGTGCTACCGGGACAGCCTCCTACGAGCAGTACTTCGGGCCG	CSATGTASYEQYF	TRBV20-1	TRBD1-1*01	TRBJ2-7	Unknown	Unknown
CCF14	14	0.00258303	TGTGCCAGCAGAGACCCGGGACAGATGAACACTGAAGCTTTCTTTGGACAA	CASRDPGQMNTEAFF	TRBV6-1	TRBD1-1*01	TRBJ1-1	Unknown	Unknown
CCF14	5	0.000922509	TGTGCCAGCAGTTACGTGGGGTACGAGCAGTACTTCGGGCCG	CASSYVGYEQYF	TRBV28-1	NA	TRBJ2-7	Unknown	Unknown
CCF14	15	0.00276753	TGCGCCAGCAGCCAAGGACACCACGACTATGGCTACACCTTCGGTTCG	CASSQGHHDYGYTF	TRBV4-1	TRBD1-1*01	TRBJ1-2	Unknown	Unknown
CCF14	91	0.0167897	TGTGCCAGCAGCTCGGAATTCAGGGCTTACGAGCAGTACTTCGGGCCG	CASSSEFRAYEQYF	TRBV5-6	TRBD1-1*01	TRBJ2-7	Unknown	Unknown
CCF14	3	0.000553506	TGTGCCATCAGTGAAACGCAGCGAGCAACTAATGAAAAACTGTTTTTTGGCAGT	CAISETQRATNEKLFF	TRBV10-3	TRBD2-1	TRBJ1-4	Unknown	Unknown
CCF14	24	0.00442804	TGTGCCACTGAGGCCTATGGCTACACCTTCGGTTCG	CATEAYGYTF	TRBV19-1	TRBD2-1*02	TRBJ1-2	Unknown	Unknown
CCF14	171	0.0315498	TGTGCCAGCAGTGAGCTCGGGTCGGTATTTGGCTACACCTTCGGTTCG	CASSELGSVFGYTF	TRBV25-1	TRBD2-1	TRBJ1-2	Unknown	Unknown
CCF14	7	0.00129151	TGTGCCAGCAGCTTAAGAAACAGGGACACTGAAGCTTTCTTTGGACAA	CASSLRNRDTEAFF	TRBV11-1	TRBD1-1*01	TRBJ1-1	Unknown	Unknown
CCF14	5	0.000922509	TGTGCCAGCAGCTGGAGTTCCGGGGAGCTGTTTTTTGGAGAA	CASSWSSGELFF	TRBV5-6	TRBD2-1*02	TRBJ2-2	Pathogens	CMV
CCF14	4	0.000738007	TGTGCCAGCAGTTATCTGGAGGGCACAGATACGCAGTATTTTGGCCCA	CASSYLEGTDTQYF	TRBV6-6	TRBD2-1*02	TRBJ2-3	Unknown	Unknown
CCF14	3	0.000553506	TGTGCCAGCAGCTTGGAGGACACTGAGCCAACTGAAGCTTTCTTTGGACAA	CASSLEDTEPTEAFF	TRBV5-4	TRBD1-1*01	TRBJ1-1	Unknown	Unknown
CCF14	5	0.000922509	TGTGCCATAGGACAGGGTTCTCCCCCGCCTCTCGAGCAGTACTTCGGGCCG	CAIGQGSPPPLEQYF	TRBV10-3	TRBD1-1*01	TRBJ2-7	Unknown	Unknown
CCF14	12	0.00221402	TGTGCCAGCAGTTTATCGTCCAGATCCTACGAGCAGTACTTCGGGCCG	CASSLSSRSYEQYF	TRBV27-1	TRBD1-1*01	TRBJ2-7	Unknown	Unknown
CCF14	8	0.00147602	TGCAGTGCTAGAGATTCCTGGACTAGCGTCACGATCGATGAGCAGTTCTTCGGGCCA	CSARDSWTSVTIDEQFF	TRBV20-1	TRBD2-1	TRBJ2-1	Unknown	Unknown
CCF14	3	0.000553506	TGTGCCAGCAGCCTCATGAACACTGAAGCTTTCTTTGGACAA	CASSLMNTEAFF	TRBV11-3	NA	TRBJ1-1	Unknown	Unknown
CCF14	4	0.000738007	TGTGCCTGGGGGCAAGCCTACGAGCAGTACTTCGGGCCG	CAWGQAYEQYF	TRBV30-1	TRBD1-1*01	TRBJ2-7	Unknown	Unknown
CCF14	8	0.00147602	TGTGCCAGCAGTCTCTCAGGGGTTCTGTGGAATGAGCAGTTCTTCGGGCCA	CASSLSGVLWNEQFF	TRBV28-1	TRBD1-1*01	TRBJ2-1	Unknown	Unknown
CCF14	5	0.000922509	TGTGCCAGCAGCCCGGGACAGTATAGCAATCAGCCCCAGCATTTTGGTGAT	CASSPGQYSNQPQHF	TRBV25-1	TRBD1-1*01	TRBJ1-5	Unknown	Unknown
CCF14	25	0.00461255	TGTGCCAGCAGCTTAGGACCGGTTGGATACACTGAAGCTTTCTTTGGACAA	CASSLGPVGYTEAFF	TRBV11-3	NA	TRBJ1-1	Unknown	Unknown
CCF14	26	0.00479705	TGTGCCAGCAGTTACAGTCAGGGGGCGGCTCAGCCCCAGCATTTTGGTGAT	CASSYSQGAAQPQHF	TRBV6-5	TRBD1-1*01	TRBJ1-5	Unknown	Unknown
CCF14	3	0.000553506	TGTGCCAGCAGCGTAGTGTCGAGGAACACTGAAGCTTTCTTTGGACAA	CASSVVSRNTEAFF	TRBV9-1	TRBD2-1*02	TRBJ1-1	Unknown	Unknown
CCF14	8	0.00147602	TGTGCCACCAGTGACCTCTATGGTGAGCAGTACTTCGGGCCG	CATSDLYGEQYF	TRBV24-1	TRBD2-1	TRBJ2-7	Unknown	Unknown
CCF14	4	0.000738007	TGTGCCAGCAGTTATCCCCAGGGGGATGGGGACTACTACGAGCAGTACTTCGGGCCG	CASSYPQGDGDYYEQYF	TRBV6-1	NA	TRBJ2-7	Unknown	Unknown
CCF14	3	0.000553506	TGTGCCAGCAACCCCTGGGGAGAGCGAGATGAGCAGTTCTTCGGGCCA	CASNPWGERDEQFF	TRBV5-6	TRBD2-1*02	TRBJ2-1	Unknown	Unknown
CCF14	7	0.00129151	TGTGCCACCAGTGACCTAGCGGGAAGATCCAATGAGCAGTTCTTCGGGCCA	CATSDLAGRSNEQFF	TRBV24-1	TRBD2-1*02	TRBJ2-1	Unknown	Unknown
CCF14	3	0.000553506	TGCAGTGCTAGAGATAGGGAAACTAGTTTCGCCGAGCAGTACTTCGGGCCG	CSARDRETSFAEQYF	TRBV20-1	TRBD2-1	TRBJ2-7	Unknown	Unknown
CCF14	3	0.000553506	TGTGCCAGCAGCCCTTGGGACACGGGTAACGAGCAGTACTTCGGGCCG	CASSPWDTGNEQYF	TRBV9-1	TRBD1-1*01	TRBJ2-7	Unknown	Unknown
CCF14	3	0.000553506	TGCAGCGCTTGGGGGACTGAAGCTTTCTTTGGACAA	CSAWGTEAFF	TRBV29-1	NA	TRBJ1-1	Unknown	Unknown
CCF14	12	0.00221402	TGTGCCAGCAGCTTGGGGGGGGATGGCTACACCTTCGGTTCG	CASSLGGDGYTF	TRBV6-5	TRBD2-1*01	TRBJ1-2	Unknown	Unknown
CCF14	6	0.00110701	TGCAGTGCTCTACCTCTCGCCACAGATACGCAGTATTTTGGCCCA	CSALPLATDTQYF	TRBV20-1	TRBD2-1	TRBJ2-3	Unknown	Unknown
CCF14	18	0.00332103	TGTGCCAGCAGCCTGACAGGGGGCTACGAGCAGTACTTCGGGCCG	CASSLTGGYEQYF	TRBV12-1	TRBD1-1*01	TRBJ2-7	Pathogens	CMV
CCF14	8	0.00147602	TGCAGTGCTAGGGGGGAGGCTAATGAAAAACTGTTTTTTGGCAGT	CSARGEANEKLFF	TRBV20-1	TRBD2-1*02	TRBJ1-4	Unknown	Unknown
CCF14	8	0.00147602	TGTGCCAGCAGCTTAGATGGAGGGGGGCTTGAAGGCTACACCTTCGGTTCG	CASSLDGGGLEGYTF	TRBV7-6	NA	TRBJ1-2	Unknown	Unknown
CCF14	5	0.000922509	TGTGCCAGCAGTTTTCCCGAGGATAGCAATCAGCCCCAGCATTTTGGTGAT	CASSFPEDSNQPQHF	TRBV28-1	TRBD2-1*02	TRBJ1-5	Unknown	Unknown
CCF14	3	0.000553506	TGTGCCAGCAGTTCTAGCGGGAGGCTTTATGAGCAGTTCTTCGGGCCA	CASSSSGRLYEQFF	TRBV12-1	TRBD2-1*02	TRBJ2-1	Unknown	Unknown
CCF14	10	0.00184502	TGCAGCGTTGAGGGCTATGGCTACACCTTCGGTTCG	CSVEGYGYTF	TRBV29-1	NA	TRBJ1-2	Unknown	Unknown
CCF14	3	0.000553506	TGTGCCAGCAGCGAGTCTGGGGCCAACGTCCTGACTTTCGGGGCC	CASSESGANVLTF	TRBV6-4	TRBD2-1*02	TRBJ2-6	Unknown	Unknown
CCF14	6	0.00110701	TGTGCCAGTAGTATAGATTTCCAGGGGGCGCAGTACTTCGGGCCG	CASSIDFQGAQYF	TRBV19-1	TRBD1-1*01	TRBJ2-7	Unknown	Unknown
CCF14	5	0.000922509	TGTGCCAGCAGTTCCGGGATGACTGAAGCTTTCTTTGGACAA	CASSSGMTEAFF	TRBV6-5	TRBD2-1*02	TRBJ1-1	Unknown	Unknown
CCF14	18	0.00332103	TGTGCCAGGGGAGGTACAGGGGGAAATCAGCCCCAGCATTTTGGTGAT	CARGGTGGNQPQHF	TRBV2-1	TRBD1-1*01	TRBJ1-5	Unknown	Unknown
CCF14	3	0.000553506	TGTGCCAGCAGTTTCACCTACCCCACCGGGGAGCTGTTTTTTGGAGAA	CASSFTYPTGELFF	TRBV12-1	TRBD2-1	TRBJ2-2	Unknown	Unknown
CCF14	3	0.000553506	TGTGCCAGCAGTTACTCGGAGACTCGCGAACTCGACTACGAGCAGTACTTCGGGCCG	CASSYSETRELDYEQYF	TRBV6-7	TRBD2-1	TRBJ2-7	Unknown	Unknown
CCF14	9	0.00166052	TGTGCCAGTAGTAGGGACTTTCAAGAGACCCAGTACTTCGGGCCA	CASSRDFQETQYF	TRBV19-1	TRBD2-1	TRBJ2-5	Unknown	Unknown
CCF14	7	0.00129151	TGTGCCAGCAGCCAAGGTCGGGGACAGGGGGCTTACGAGCAGTACTTCGGGCCG	CASSQGRGQGAYEQYF	TRBV14-1	TRBD1-1*01	TRBJ2-7	Unknown	Unknown
CCF14	2	0.000369004	TGTGCCAGCAGTTACGGTGGGGACGGCTACACCTTCGGTTCG	CASSYGGDGYTF	TRBV6-5	NA	TRBJ1-2	Pathogens	CMV
CCF14	2	0.000369004	TGTGCCAGCAGATCCCTAGCGGGAGCCACCGGGGAGCTGTTTTTTGGAGAA	CASRSLAGATGELFF	TRBV12-1	TRBD2-1*02	TRBJ2-2	Unknown	Unknown
CCF14	2	0.000369004	TGTGCCAGCAGCCGGGACCGAGGGACTAGAAACGAGCAGTACTTCGGGCCG	CASSRDRGTRNEQYF	TRBV5-6	TRBD2-1	TRBJ2-7	Unknown	Unknown
CCF14	3	0.000553506	TGCGCCAGCAGCTTAAGGGAGGAGGAGAGCACTGAAGCTTTCTTTGGACAA	CASSLREEESTEAFF	TRBV5-1	TRBD2-1*02	TRBJ1-1	Unknown	Unknown
CCF14	3	0.000553506	TGTGCCTGGAGGCCCGGCGGCGAGCAGTACTTCGGGCCG	CAWRPGGEQYF	TRBV30-1	TRBD2-1	TRBJ2-7	Unknown	Unknown
CCF14	3	0.000553506	TGCAGTGCTAGGGATACAGGGGGCGCAGACTATGGCTACACCTTCGGTTCG	CSARDTGGADYGYTF	TRBV20-1	TRBD1-1*01	TRBJ1-2	Unknown	Unknown
CCF14	7	0.00129151	TGTGCCAGCAGCCCATTGGGGAACAGCTTTAACTATGGCTACACCTTCGGTTCG	CASSPLGNSFNYGYTF	TRBV3-1	NA	TRBJ1-2	Unknown	Unknown
CCF14	3	0.000553506	TGTGCCAGCAGCTTACAGGGGATGGTCACAGATACGCAGTATTTTGGCCCA	CASSLQGMVTDTQYF	TRBV7-2	TRBD1-1*01	TRBJ2-3	Unknown	Unknown
CCF14	3	0.000553506	TGTGCCAGAAGCTTGGCCACCAGACGGGTAACAGGGGGCTCCTACGAGCAGTACTTCGGGCCG	CARSLATRRVTGGSYEQYF	TRBV5-3	TRBD1-1*01	TRBJ2-7	Unknown	Unknown
CCF14	197	0.0363469	TGTGCCACCAGTGATCCCCTACAAGAGAACACTGAAGCTTTCTTTGGACAA	CATSDPLQENTEAFF	TRBV24-1	NA	TRBJ1-1	Unknown	Unknown
CCF14	1	0.000184502	TGTGCCAGCAGGACAGGGGGCACCGGGGAGCTGTTTTTTGGAGAA	CASRTGGTGELFF	TRBV6-1	TRBD1-1*01	TRBJ2-2	Unknown	Unknown
CCF14	70	0.0129151	TGTGCCAGTAGTACAGGGAATGGGCAGCCCCAGCATTTTGGTGAT	CASSTGNGQPQHF	TRBV19-1	TRBD1-1*01	TRBJ1-5	Unknown	Unknown
CCF14	43	0.00793358	TGTGCCAGCAGCGTAGCAGACCATCTTAGTGAAAAACTGTTTTTTGGCAGT	CASSVADHLSEKLFF	TRBV9-1	NA	TRBJ1-4	Unknown	Unknown
CCF14	39	0.00719557	TGCGCCAGCAGCCAGCCGGGACAGTATAATTCACCCCTCCACTTTGGGAAC	CASSQPGQYNSPLHF	TRBV4-1	TRBD1-1*01	TRBJ1-6	Unknown	Unknown
CCF14	1	0.000184502	TGTGCCAGCAGCTTAGGACTTACTGAAGCTTTCTTTGGACAA	CASSLGLTEAFF	TRBV7-2	TRBD2-1	TRBJ1-1	Unknown	Unknown
CCF14	32	0.00590406	TGTGCCAGCAGCCCAGGGGGATGGACTGAAGCTTTCTTTGGACAA	CASSPGGWTEAFF	TRBV12-1	TRBD1-1*01	TRBJ1-1	Unknown	Unknown
CCF14	7	0.00129151	TGTGCCAGCAGTTATAGCTCTGGAAACACCATATATTTTGGAGAG	CASSYSSGNTIYF	TRBV6-5	TRBD2-1	TRBJ1-3	Pathogens	CMV
CCF14	1	0.000184502	TGTGCCAGCATCCGGGACACCTACACTGAAGCTTTCTTTGGACAA	CASIRDTYTEAFF	TRBV12-1	TRBD1-1*01	TRBJ1-1	Unknown	Unknown
CCF14	2	0.000369004	TGTGCCTGGGATCGACAGGGAGTCCACGAGCAGTACTTCGGGCCG	CAWDRQGVHEQYF	TRBV30-1	TRBD1-1*01	TRBJ2-7	Unknown	Unknown
CCF14	4	0.000738007	TGTGCCAGCAGTTTAGCAGGAAACTATGGCTACACCTTCGGTTCG	CASSLAGNYGYTF	TRBV12-1	NA	TRBJ1-2	Pathogens	Influenza
CCF14	11	0.00202952	TGTGCCAGCAGCTCGTCTAGCGGGGGGGCCACAGATACGCAGTATTTTGGCCCA	CASSSSSGGATDTQYF	TRBV13-1	TRBD2-1*01	TRBJ2-3	Unknown	Unknown
CCF14	3	0.000553506	TGTGCCAGCAGCTTAGAACCGGGACGGAATGAAAAACTGTTTTTTGGCAGT	CASSLEPGRNEKLFF	TRBV7-6	NA	TRBJ1-4	Pathogens	EBV
CCF14	10	0.00184502	TGTGCCAGCAGCCAATACCCCCCCCGCTATAATTCACCCCTCCACTTTGGGAAC	CASSQYPPRYNSPLHF	TRBV6-1	NA	TRBJ1-6	Unknown	Unknown
CCF14	3	0.000553506	TGTGCCAGCAGCGAAGTAGGGGACAGCTTCAGCTCTGGGGCCAACGTCCTGACTTTCGGGGCC	CASSEVGDSFSSGANVLTF	TRBV5-6	TRBD1-1*01	TRBJ2-6	Unknown	Unknown
CCF14	10	0.00184502	TGTGCCAGTAGTATAGGGATTCAGCCCCAGCATTTTGGTGAT	CASSIGIQPQHF	TRBV19-1	NA	TRBJ1-5	Cancer	Leukemia
CCF14	5	0.000922509	TGTGCCATCAGAGAAGAGGGACAAGGTGAAAAACTGTTTTTTGGCAGT	CAIREEGQGEKLFF	TRBV10-3	TRBD1-1*01	TRBJ1-4	Unknown	Unknown
CCF14	5	0.000922509	TGTGCCAGCAGCCCCGAGACAGGGGCCTACGAGCAGTACTTCGGGCCG	CASSPETGAYEQYF	TRBV13-1	TRBD1-1*01	TRBJ2-7	Unknown	Unknown
CCF14	1	0.000184502	TGTGCCAGCAGCCTGGGGACGGGCGAAAAACTGTTTTTTGGCAGT	CASSLGTGEKLFF	TRBV7-6	NA	TRBJ1-4	Pathogens	CMV
CCF14	9	0.00166052	TGCAGCGTCTCCGTGGATTATGGCTACACCTTCGGTTCG	CSVSVDYGYTF	TRBV29-1	NA	TRBJ1-2	Unknown	Unknown
CCF14	8	0.00147602	TGTGCCAGCAGTTCCGGACAGGTTCAAGAGACCCAGTACTTCGGGCCA	CASSSGQVQETQYF	TRBV11-2	TRBD1-1*01	TRBJ2-5	Unknown	Unknown
CCF14	8	0.00147602	TGTGCCAGCAGTTACTCGAACACAGGGATAGATCAGCCCCAGCATTTTGGTGAT	CASSYSNTGIDQPQHF	TRBV6-6	TRBD1-1*01	TRBJ1-5	Unknown	Unknown
CCF14	3	0.000553506	TGTGCCAGTAGTACCGGGACAGTTTATGGCAATCAGCCCCAGCATTTTGGTGAT	CASSTGTVYGNQPQHF	TRBV19-1	TRBD1-1*01	TRBJ1-5	Unknown	Unknown
CCF14	3	0.000553506	TGTGCCAGCGGGGGGGGCAATCAGCCCCAGCATTTTGGTGAT	CASGGGNQPQHF	TRBV6-5	TRBD2-1*01	TRBJ1-5	Unknown	Unknown
CCF14	1	0.000184502	TGTGCCAGCAGTTTAAGAGGAAATCAGCCCCAGCATTTTGGTGAT	CASSLRGNQPQHF	TRBV27-1	TRBD2-1*02	TRBJ1-5	Unknown	Unknown
CCF14	7	0.00129151	TGCAGCGTTTGGGACAGCGCGGCTTTCTTTGGACAA	CSVWDSAAFF	TRBV29-1	TRBD1-1*01	TRBJ1-1	Unknown	Unknown
CCF14	6	0.00110701	TGTGCCAGCAGTCCTCACCCTGGGGATAGCAATCAGCCCCAGCATTTTGGTGAT	CASSPHPGDSNQPQHF	TRBV2-1	NA	TRBJ1-5	Unknown	Unknown
CCF14	6	0.00110701	TGTGCCAGCAGTTTTTTTGCGGAGACCCAGTACTTCGGGCCA	CASSFFAETQYF	TRBV12-1	TRBD2-1	TRBJ2-5	Unknown	Unknown
CCF14	10	0.00184502	TGTGCCAGCAGTTTAGCCAGGGTCAATCAGCCCCAGCATTTTGGTGAT	CASSLARVNQPQHF	TRBV6-5	TRBD1-1*01	TRBJ1-5	Unknown	Unknown
CCF14	5	0.000922509	TGTGCCTGGAGTGTCGGCAGGTACAATGAGCAGTTCTTCGGGCCA	CAWSVGRYNEQFF	TRBV30-1	TRBD1-1*01	TRBJ2-1	Unknown	Unknown
CCF14	9	0.00166052	TGTGCCGCGGACGGTGAGCTCTCCTACGAGCAGTACTTCGGGCCG	CAADGELSYEQYF	TRBV30-1	NA	TRBJ2-7	Unknown	Unknown
CCF14	3	0.000553506	TGCGCCAGCAGCCCGAGGACAGGGCGCGAGCAGTTCTTCGGGCCA	CASSPRTGREQFF	TRBV4-3	TRBD1-1*01	TRBJ2-1	Unknown	Unknown
CCF14	1	0.000184502	TGTGCCAGTAGTACCTTGGGGTCCCGCTATGGCTACACCTTCGGTTCG	CASSTLGSRYGYTF	TRBV19-1	NA	TRBJ1-2	Unknown	Unknown
CCF14	1	0.000184502	TGTGCCAGCAGCCGGATTCAGGGGGCAGACTATGGCTACACCTTCGGTTCG	CASSRIQGADYGYTF	TRBV4-2	TRBD1-1*01	TRBJ1-2	Unknown	Unknown
CCF14	5	0.000922509	TGTGCCAGTAGTATGACTAGCGGGGGATACAATGAGCAGTTCTTCGGGCCA	CASSMTSGGYNEQFF	TRBV19-1	TRBD2-1*01	TRBJ2-1	Unknown	Unknown
CCF14	2	0.000369004	TGTGCCAGCAGCTGGGGACAGAACTATGGCTACACCTTCGGTTCG	CASSWGQNYGYTF	TRBV5-6	TRBD1-1*01	TRBJ1-2	Unknown	Unknown
CCF14	4	0.000738007	TGCAGCGTGTGGGGGAAAGAGACCCAGTACTTCGGGCCA	CSVWGKETQYF	TRBV29-1	NA	TRBJ2-5	Unknown	Unknown
CCF14	4	0.000738007	TGTGCCAGCAGCCCCGATAGCGGGACCAGCTACGAGCAGTACTTCGGGCCG	CASSPDSGTSYEQYF	TRBV9-1	TRBD2-1*02	TRBJ2-7	Unknown	Unknown
CCF14	1	0.000184502	TGTGCCAGCAGTGAAGCGCGAGGTACAGGCTACACCTTCGGTTCG	CASSEARGTGYTF	TRBV2-1	TRBD2-1*02	TRBJ1-2	Unknown	Unknown
CCF14	4	0.000738007	TGTGCCTGGTCCCTTAGCCCAAACACTGAAGCTTTCTTTGGACAA	CAWSLSPNTEAFF	TRBV30-1	TRBD2-1	TRBJ1-1	Unknown	Unknown
CCF14	4	0.000738007	TGCGCCAGCAGCCCCTCGGGGCGGATCTCTGGAAACACCATATATTTTGGAGAG	CASSPSGRISGNTIYF	TRBV4-3	NA	TRBJ1-3	Unknown	Unknown
CCF14	4	0.000738007	TGTGCCAGCAGCCAAGGGGGGGAGCAGTTCTTCGGGCCA	CASSQGGEQFF	TRBV14-1	NA	TRBJ2-1	Unknown	Unknown
CCF14	11	0.00202952	TGTGCCAGCAGTGTAGGGGTAGACTACGATAGCTACACCTTCGGTTCG	CASSVGVDYDSYTF	TRBV2-1	NA	TRBJ1-2	Unknown	Unknown
CCF14	3	0.000553506	TGTGCCAGCAGCGTTTCGGGCGGGAGCCACGAGCAGTACTTCGGGCCG	CASSVSGGSHEQYF	TRBV9-1	TRBD2-1*02	TRBJ2-7	Unknown	Unknown
CCF14	1	0.000184502	TGTGCCAGCAGTCTAGCGGGCTTGGGGTCTGAGCAGTTCTTCGGGCCA	CASSLAGLGSEQFF	TRBV12-1	NA	TRBJ2-1	Unknown	Unknown
CCF14	5	0.000922509	TGTGCCTGGAGTGTGGGACCCAACACTGAAGCTTTCTTTGGACAA	CAWSVGPNTEAFF	TRBV30-1	NA	TRBJ1-1	Unknown	Unknown
CCF14	1	0.000184502	TGTGCCAGCAGGGGATGGTACGAGCAGTACTTCGGGCCG	CASRGWYEQYF	TRBV28-1	NA	TRBJ2-7	Unknown	Unknown
CCF14	1	0.000184502	TGTGCCAGCAGCTTCCCCGGCTACGAGCAGTACTTCGGGCCG	CASSFPGYEQYF	TRBV7-6	TRBD2-1	TRBJ2-7	Unknown	Unknown
CCF14	30	0.00553505	TGTGCCAGCAGCGTAGACGGGGCGCGGAGGGAAAAACTGTTTTTTGGCAGT	CASSVDGARREKLFF	TRBV9-1	NA	TRBJ1-4	Unknown	Unknown
CCF14	29	0.00535055	TGTGCCAGCAGCCTCCGACAGCGGTACCCCTACTTCGGTTCG	CASSLRQRYPYF	TRBV13-1	NA	TRBJ1-2	Unknown	Unknown
CCF14	1	0.000184502	TGTGCCAGCAGCTTAACGGGCCAGGGCGACTACGAGCAGTACTTCGGGCCG	CASSLTGQGDYEQYF	TRBV5-4	TRBD1-1*01	TRBJ2-7	Unknown	Unknown
CCF14	1	0.000184502	TGCGCCAGCAGCTTACAAAGGCACTACGAGCAGTACTTCGGGCCG	CASSLQRHYEQYF	TRBV5-1	NA	TRBJ2-7	Unknown	Unknown
CCF14	6	0.00110701	TGTGCCGGCCTTCCCTTCGATGGCTACACCTTCGGTTCG	CAGLPFDGYTF	TRBV10-3	TRBD1-1*01	TRBJ1-2	Unknown	Unknown
CCF14	10	0.00184502	TGTGCCAGCAGTGAAAGGGGACACCAAGAGACCCAGTACTTCGGGCCA	CASSERGHQETQYF	TRBV25-1	NA	TRBJ2-5	Autoimmune	Alzheimer's disease
CCF14	3	0.000553506	TGTGCCAGCAGTTTGATGTCAGGGGAAGCTTTCTTTGGACAA	CASSLMSGEAFF	TRBV6-1	TRBD1-1*01	TRBJ1-1	Unknown	Unknown
CCF14	10	0.00184502	TGTGCCAGCAGTTCATCTGGAGTCTACAATGAGCAGTTCTTCGGGCCA	CASSSSGVYNEQFF	TRBV28-1	TRBD2-1*02	TRBJ2-1	Unknown	Unknown
CCF14	1	0.000184502	TGTGCCAGCAGCCAAGTGTTGGGAAACACCATATATTTTGGAGAG	CASSQVLGNTIYF	TRBV14-1	NA	TRBJ1-3	Unknown	Unknown
CCF14	3	0.000553506	TGTGCCAGCAGCTTGGGATGGGACAGGGGGCGAGGCGGTCACTTTGGGAAC	CASSLGWDRGRGGHF	TRBV5-5	TRBD1-1*01	TRBJ1-6	Unknown	Unknown
CCF14	1	0.000184502	TGTGCCAGCAGCTTAGCTGCTAGCGGGAGTAGCAAGTACTTCGGCGCC	CASSLAASGSSKYF	TRBV7-2	TRBD2-1*02	TRBJ2-4	Unknown	Unknown
CCF14	7	0.00129151	TGTGCCAGCAGCTACGGTAACAATGAGCAGTTCTTCGGGCCA	CASSYGNNEQFF	TRBV7-3	TRBD2-1	TRBJ2-1	Unknown	Unknown
CCF14	6	0.00110701	TGTGCCAGCAGTTTACCTGGGGCCAACGTCCTGACTTTCGGGGCC	CASSLPGANVLTF	TRBV12-1	NA	TRBJ2-6	Unknown	Unknown
CCF14	3	0.000553506	TGTGCCTGGGGCCTTAACCGCTACGAGCAGTACTTCGGGCCG	CAWGLNRYEQYF	TRBV30-1	TRBD1-1*01	TRBJ2-7	Unknown	Unknown
CCF14	4	0.000738007	TGCAGCGTCCTGGGACAGCAGGGCACTGAAGCTTTCTTTGGACAA	CSVLGQQGTEAFF	TRBV29-1	TRBD1-1*01	TRBJ1-1	Unknown	Unknown
CCF14	2	0.000369004	TGTGCCAGTAGTATTGGATTAAACTCCTACGAGCAGTACTTCGGGCCG	CASSIGLNSYEQYF	TRBV19-1	NA	TRBJ2-7	Unknown	Unknown
CCF14	2	0.000369004	TGCAGCGTTGCAGGGCTGGATCAGCCCCAGCATTTTGGTGAT	CSVAGLDQPQHF	TRBV29-1	TRBD1-1*01	TRBJ1-5	Unknown	Unknown
CCF14	3	0.000553506	TGTGCCAGCAGTTACGACAGGGGAATGAACACTGAAGCTTTCTTTGGACAA	CASSYDRGMNTEAFF	TRBV6-6	TRBD1-1*01	TRBJ1-1	Unknown	Unknown
CCF14	1	0.000184502	TGCGCCAGCAGCTTGGGTAGCACAGATACGCAGTATTTTGGCCCA	CASSLGSTDTQYF	TRBV5-1	NA	TRBJ2-3	Unknown	Unknown
CCF14	4	0.000738007	TGCAGCGTTGAAGGCGGGGTAGTCGAGACCCAGTACTTCGGGCCA	CSVEGGVVETQYF	TRBV29-1	TRBD2-1*01	TRBJ2-5	Unknown	Unknown
CCF14	1	0.000184502	TGTGCCAGCAGTCGGGGCACCGGGGAGCTGTTTTTTGGAGAA	CASSRGTGELFF	TRBV2-1	TRBD2-1*01	TRBJ2-2	Pathogens	CMV
CCF14	4	0.000738007	TGTGCCAGCACCCTGGGGCTGGGGGAGCAGTTCTTCGGGCCA	CASTLGLGEQFF	TRBV28-1	TRBD1-1*01	TRBJ2-1	Unknown	Unknown
CCF14	4	0.000738007	TGTGCCACCAGCAGAGATAAGGGGACGGACTATGGCTACACCTTCGGTTCG	CATSRDKGTDYGYTF	TRBV15-1	NA	TRBJ1-2	Unknown	Unknown
CCF14	3	0.000553506	TGTGCCACCAGTCCGGGACTAGCGGGAGCGCGGCAAGAGACCCAGTACTTCGGGCCA	CATSPGLAGARQETQYF	TRBV24-1	TRBD2-1*02	TRBJ2-5	Unknown	Unknown
CCF14	3	0.000553506	TGTGCCAGCAGTTACTTTGGGGGCCAAGAGACCCAGTACTTCGGGCCA	CASSYFGGQETQYF	TRBV6-5	NA	TRBJ2-5	Unknown	Unknown
CCF14	3	0.000553506	TGTGCCAGCCTCATGGGGGCTAGCGGGAGGACTGAGCAGTTCTTCGGGCCA	CASLMGASGRTEQFF	TRBV7-8	TRBD2-1*02	TRBJ2-1	Unknown	Unknown
CCF14	6	0.00110701	TGTGCCAGCAGTGTCCGAGGGCTTACTAGATACGAGCAGTACTTCGGGCCG	CASSVRGLTRYEQYF	TRBV6-5	TRBD2-1	TRBJ2-7	Unknown	Unknown
CCF14	3	0.000553506	TGTGCCAGCAGTCCTCGGGGGTTGGAAGAGACCCAGTACTTCGGGCCA	CASSPRGLEETQYF	TRBV14-1	TRBD2-1*01	TRBJ2-5	Unknown	Unknown
CCF14	3	0.000553506	TGTGCCAGCGAGGGGTATGGCTACACCTTCGGTTCG	CASEGYGYTF	TRBV19-1	NA	TRBJ1-2	Unknown	Unknown
CCF14	1	0.000184502	TGTGCCAGTAGGACTAGCGGGGGGGAGACCCAGTACTTCGGGCCA	CASRTSGGETQYF	TRBV27-1	TRBD2-1*01	TRBJ2-5	Unknown	Unknown
CCF14	2	0.000369004	TGTGCCAGCAGTGTGGGACAGGGCTACGAGCAGTACTTCGGGCCG	CASSVGQGYEQYF	TRBV28-1	TRBD1-1*01	TRBJ2-7	Unknown	Unknown
CCF14	4	0.000738007	TGTGCCAGTAGTACAGGGGGACGAGAAGCTTTCTTTGGACAA	CASSTGGREAFF	TRBV19-1	TRBD1-1*01	TRBJ1-1	Unknown	Unknown
CCF14	4	0.000738007	TGTGCCAGCAGAGACCCAGGGGATTCCTATGGCTACACCTTCGGTTCG	CASRDPGDSYGYTF	TRBV2-1	TRBD1-1*01	TRBJ1-2	Unknown	Unknown
CCF14	1	0.000184502	TGTGCCAGCAGCTCCCGTGGGGCCTACGAGCAGTACTTCGGGCCG	CASSSRGAYEQYF	TRBV7-9	NA	TRBJ2-7	Unknown	Unknown
CCF14	1	0.000184502	TGTGCCAGCAGTGCTGACTACGAGCAGTACTTCGGGCCG	CASSADYEQYF	TRBV2-1	NA	TRBJ2-7	Unknown	Unknown
CCF14	43	0.00793358	TGCAGCGTTGAAGGGTTCGGCTACACCTTCGGTTCG	CSVEGFGYTF	TRBV29-1	NA	TRBJ1-2	Unknown	Unknown
CCF14	1	0.000184502	TGTGCCAGCAGCCAAGGGGCGGGGCCCAAAAACATTCAGTACTTCGGCGCC	CASSQGAGPKNIQYF	TRBV3-1	TRBD2-1*01	TRBJ2-4	Unknown	Unknown
CCF14	1	0.000184502	TGTGCCAGCAGCGCGATCGGGCAGGGGCCCAAAAACATTCAGTACTTCGGCGCC	CASSAIGQGPKNIQYF	TRBV9-1	TRBD1-1*01	TRBJ2-4	Unknown	Unknown
CCF14	14	0.00258303	TGTGCCAGCAGCCTCCCACCCCCGAACACTGAAGCTTTCTTTGGACAA	CASSLPPPNTEAFF	TRBV27-1	NA	TRBJ1-1	Unknown	Unknown
CCF14	13	0.00239852	TGTGCGACGGGGGAGAACCAAGAGACCCAGTACTTCGGGCCA	CATGENQETQYF	TRBV19-1	TRBD2-1*01	TRBJ2-5	Unknown	Unknown
CCF14	1	0.000184502	TGCGCCAGCAGTTCAGCGGGAGGGTACAATGAGCAGTTCTTCGGGCCA	CASSSAGGYNEQFF	TRBV5-1	TRBD2-1*02	TRBJ2-1	Unknown	Unknown
CCF14	1	0.000184502	TGTGCCAGCAGCTTATCGGGGGAGACCCAGTACTTCGGGCCA	CASSLSGETQYF	TRBV11-2	TRBD2-1*01	TRBJ2-5	Unknown	Unknown
CCF14	1	0.000184502	TGTGCCAGCAGAGAGGCGGGGTACGGGGAGACCCAGTACTTCGGGCCA	CASREAGYGETQYF	TRBV2-1	TRBD2-1*01	TRBJ2-5	Unknown	Unknown
CCF14	7	0.00129151	TGTGCCAGCAGCTTGAACCGACAGCCGAACTATGGCTACACCTTCGGTTCG	CASSLNRQPNYGYTF	TRBV7-2	TRBD1-1*01	TRBJ1-2	Unknown	Unknown
CCF14	3	0.000553506	TGCAGCGTTGTCAGGGACTACCCTGAGACCCAGTACTTCGGGCCA	CSVVRDYPETQYF	TRBV29-1	TRBD2-1	TRBJ2-5	Unknown	Unknown
CCF14	1	0.000184502	TGTGCCAGCAGGGAGACAGACTTGAACACTGAAGCTTTCTTTGGACAA	CASRETDLNTEAFF	TRBV2-1	TRBD1-1*01	TRBJ1-1	Unknown	Unknown
CCF14	4	0.000738007	TGTGCCAGCAGCTCGGGACAGGTGAAAGAGACCCAGTACTTCGGGCCA	CASSSGQVKETQYF	TRBV11-2	TRBD1-1*01	TRBJ2-5	Unknown	Unknown
CCF14	1	0.000184502	TGTGCCAGTAGTATATGGCTTACGAACACTGAAGCTTTCTTTGGACAA	CASSIWLTNTEAFF	TRBV19-1	TRBD1-1*01	TRBJ1-1	Unknown	Unknown
CCF14	2	0.000369004	TGTGCCAGCAGCCTCAGCTCCTACGAGCAGTACTTCGGGCCG	CASSLSSYEQYF	TRBV5-6	TRBD1-1*01	TRBJ2-7	Pathogens	CMV
CCF14	4	0.000738007	TGCAGTGCTACCCTTCGCTTACAGGGTCTAAATGAAAAACTGTTTTTTGGCAGT	CSATLRLQGLNEKLFF	TRBV20-1	TRBD1-1*01	TRBJ1-4	Unknown	Unknown
CCF14	4	0.000738007	TGTGCCAGCAGGCCAGACTCCTACGAGCAGTACTTCGGGCCG	CASRPDSYEQYF	TRBV6-1	TRBD1-1*01	TRBJ2-7	Unknown	Unknown
CCF14	1	0.000184502	TGTGCCAGCAGTGTGAATTCCTACGAGCAGTACTTCGGGCCG	CASSVNSYEQYF	TRBV25-1	NA	TRBJ2-7	Unknown	Unknown
CCF14	1	0.000184502	TGTGCCTGGAACCAGAGACAGGGGAGGTCCTACGAGCAGTACTTCGGGCCG	CAWNQRQGRSYEQYF	TRBV30-1	TRBD1-1*01	TRBJ2-7	Unknown	Unknown
CCF14	1	0.000184502	TGTGCCTGGATCGGCGGGCGGTTCCCGGGCTCTGGGGCCAACGTCCTGACTTTCGGGGCC	CAWIGGRFPGSGANVLTF	TRBV30-1	TRBD2-1	TRBJ2-6	Unknown	Unknown
CCF14	3	0.000553506	TGTGCCAGCAGCGGACAGGGGGCCTACGGCTACACCTTCGGTTCG	CASSGQGAYGYTF	TRBV5-6	TRBD1-1*01	TRBJ1-2	Pathogens	YFV
CCF14	3	0.000553506	TGTGCCATCGTGACCGGTGGGAACACTGAAGCTTTCTTTGGACAA	CAIVTGGNTEAFF	TRBV7-9	NA	TRBJ1-1	Unknown	Unknown
CCF14	1	0.000184502	TGTGCCAGCAGCCCGGGGACATCATACGAGCAGTACTTCGGGCCG	CASSPGTSYEQYF	TRBV27-1	TRBD1-1*01	TRBJ2-7	Autoimmune	Diabetes type 2
CCF14	1	0.000184502	TGTGCCTGGAGGACAGGAGCAGAGACCCAGTACTTCGGGCCA	CAWRTGAETQYF	TRBV30-1	TRBD1-1*01	TRBJ2-5	Unknown	Unknown
CCF14	1	0.000184502	TGTGCCTGGAGTGTACAACAGAACTATGGCTACACCTTCGGTTCG	CAWSVQQNYGYTF	TRBV30-1	TRBD1-1*01	TRBJ1-2	Unknown	Unknown
CCF14	3	0.000553506	TGTGCCAGCAGCCAGTTACCTAGCAATCAGCCCCAGCATTTTGGTGAT	CASSQLPSNQPQHF	TRBV3-1	NA	TRBJ1-5	Unknown	Unknown
CCF14	6	0.00110701	TGTGCCAGTAGTTCGTGGGCAGCTAATAATGAAAAACTGTTTTTTGGCAGT	CASSSWAANNEKLFF	TRBV19-1	TRBD1-1*01	TRBJ1-4	Unknown	Unknown
CCF14	6	0.00110701	TGTGCCAGCAGCTCCGAGCGGGGGGGTCAAGAGACCCAGTACTTCGGGCCA	CASSSERGGQETQYF	TRBV7-2	TRBD2-1*01	TRBJ2-5	Unknown	Unknown
CCF14	1	0.000184502	TGTGCCTGGAGTGGCGGCGGCAATCAGCCCCAGCATTTTGGTGAT	CAWSGGGNQPQHF	TRBV30-1	TRBD2-1	TRBJ1-5	Unknown	Unknown
CCF14	1	0.000184502	TGTGCCTGGAGGGACCCCAGGGACTACAATGAGCAGTTCTTCGGGCCA	CAWRDPRDYNEQFF	TRBV30-1	TRBD1-1*01	TRBJ2-1	Unknown	Unknown
CCF14	1	0.000184502	TGTGCCAGCAGTTACTTTGGGTCAGATACGCAGTATTTTGGCCCA	CASSYFGSDTQYF	TRBV6-5	NA	TRBJ2-3	Unknown	Unknown
CCF14	1	0.000184502	TGTGCCAGCAGTTCCGTGGGGCGGGGGCCTAGCAATCAGCCCCAGCATTTTGGTGAT	CASSSVGRGPSNQPQHF	TRBV6-1	TRBD2-1*01	TRBJ1-5	Unknown	Unknown
CCF14	1	0.000184502	TGTGCCAGCACCCCGGGGTATGGCTACACCTTCGGTTCG	CASTPGYGYTF	TRBV6-6	TRBD2-1*01	TRBJ1-2	Unknown	Unknown
CCF14	1	0.000184502	TGTGCCTGGAACAGGGAGGTACGGTACGGCTACACCTTCGGTTCG	CAWNREVRYGYTF	TRBV30-1	NA	TRBJ1-2	Unknown	Unknown
CCF14	1	0.000184502	TGTGCCAGTAGTCCGGGGGCAGGCCAGCCCCAGCATTTTGGTGAT	CASSPGAGQPQHF	TRBV19-1	NA	TRBJ1-5	Unknown	Unknown
CCF14	1	0.000184502	TGTGCCACCTCTCGGGGGAGCTCCTACAATGAGCAGTTCTTCGGGCCA	CATSRGSSYNEQFF	TRBV24-1	TRBD2-1*01	TRBJ2-1	Unknown	Unknown
CCF14	1	0.000184502	TGTGCCAGCAGTATAGCGGGAGGTGGGTCAGATACGCAGTATTTTGGCCCA	CASSIAGGGSDTQYF	TRBV6-1	TRBD2-1*02	TRBJ2-3	Unknown	Unknown
CCF14	1	0.000184502	TGTGCCTGGGACCCCAGGCAGAATGAAGCTTTCTTTGGACAA	CAWDPRQNEAFF	TRBV30-1	TRBD1-1*01	TRBJ1-1	Unknown	Unknown
CCF14	1	0.000184502	TGTGCCAGCAGGCCGACAGGGGGCAATCAGCCCCAGCATTTTGGTGAT	CASRPTGGNQPQHF	TRBV12-1	TRBD1-1*01	TRBJ1-5	Unknown	Unknown
CCF14	1	0.000184502	TGTGCCAGCAGTATGGCCGGTAACTATGGCTACACCTTCGGTTCG	CASSMAGNYGYTF	TRBV12-1	NA	TRBJ1-2	Unknown	Unknown
CCF14	1	0.000184502	TGTGCCAGCAGTCCTCGGGGGGCTAACTATGGCTACACCTTCGGTTCG	CASSPRGANYGYTF	TRBV6-5	TRBD2-1*01	TRBJ1-2	Unknown	Unknown
CCF14	7	0.00129151	TGTGCCAGCAGCGTGGACAGTCGCTACGAGCAGTACTTCGGGCCG	CASSVDSRYEQYF	TRBV5-6	TRBD1-1*01	TRBJ2-7	Unknown	Unknown
CCF14	1	0.000184502	TGTGCCAGCAGCTCTACCGGACAGGGAGAAGGCTACACCTTCGGTTCG	CASSSTGQGEGYTF	TRBV12-1	TRBD1-1*01	TRBJ1-2	Unknown	Unknown
CCF14	1	0.000184502	TGCGCCAGCAGCCAAGATTCCTCTGGGGGCTACGAGCAGTACTTCGGGCCG	CASSQDSSGGYEQYF	TRBV4-3	NA	TRBJ2-7	Unknown	Unknown
CCF14	1	0.000184502	TGCGCCAGCAGCCCCGGGACAGGGGAGGGCTACGAGCAGTACTTCGGGCCG	CASSPGTGEGYEQYF	TRBV4-1	TRBD1-1*01	TRBJ2-7	Autoimmune	Multiple sclerosis
CCF14	1	0.000184502	TGTGCCAGCGGCTACGAGCAGTACTTCGGGCCG	CASGYEQYF	TRBV27-1	NA	TRBJ2-7	Unknown	Unknown
CCF14	1	0.000184502	TGTGCCAGCAGTTACGGGTCTAGCGGGGGGATCTCCTACGAGCAGTACTTCGGGCCG	CASSYGSSGGISYEQYF	TRBV6-1	TRBD2-1*01	TRBJ2-7	Unknown	Unknown
CCF14	1	0.000184502	TGTGCCAGCAGTCTCGCGGGTCCCTACGAGCAGTACTTCGGGCCG	CASSLAGPYEQYF	TRBV27-1	TRBD2-1	TRBJ2-7	Unknown	Unknown
CCF14	1	0.000184502	TGTGCCAGCAGCCATGTCAACTCTGGAAACACCATATATTTTGGAGAG	CASSHVNSGNTIYF	TRBV6-9	TRBD1-1*01	TRBJ1-3	Unknown	Unknown
CCF14	1	0.000184502	TGTGCCAGCACCCAAAGGACGGGCCCCTGGGAGCAGTACTTCGGGCCA	CASTQRTGPWEQYF	TRBV6-1	TRBD2-1*02	TRBJ2-5	Unknown	Unknown
CCF14	1	0.000184502	TGTGCCAGCAGCTTAGGGACTAGCGGCCAAGAGACCCAGTACTTCGGGCCA	CASSLGTSGQETQYF	TRBV7-6	TRBD2-1	TRBJ2-5	Unknown	Unknown
CCF14	1	0.000184502	TGTGCCAGCAGCCAGGGAGCAGATACGCAGTATTTTGGCCCA	CASSQGADTQYF	TRBV28-1	NA	TRBJ2-3	Unknown	Unknown
CCF14	1	0.000184502	TGCGCCAGCAGTTTAGGGACCGGGGAGCTGTTTTTTGGAGAA	CASSLGTGELFF	TRBV4-3	NA	TRBJ2-2	Pathogens	CMV
CCF14	1	0.000184502	TGCGCCAGCAGCCAAGGAGACAGGGGCCCGAACACTGAAGCTTTCTTTGGACAA	CASSQGDRGPNTEAFF	TRBV4-3	TRBD1-1*01	TRBJ1-1	Unknown	Unknown
CCF14	1	0.000184502	TGTGCCAGCAGCTTAGGGGGGATTCAGCCCCAGCATTTTGGTGAT	CASSLGGIQPQHF	TRBV11-2	NA	TRBJ1-5	Unknown	Unknown
CCF14	1	0.000184502	TGCAGTGCTAGATCTCGCACTGGGGCAGGCAATCAGCCCCAGCATTTTGGTGAT	CSARSRTGAGNQPQHF	TRBV20-1	TRBD1-1*01	TRBJ1-5	Unknown	Unknown
CCF14	1	0.000184502	TGTGCCAGCAGCTTGGGGGGCCTGAGGGTCGGCTACACCTTCGGTTCG	CASSLGGLRVGYTF	TRBV5-8	NA	TRBJ1-2	Unknown	Unknown
CCF14	1	0.000184502	TGTGCCAGCAGTTACGACAGGGGTGGCTACGAGCAGTACTTCGGGCCG	CASSYDRGGYEQYF	TRBV6-5	TRBD1-1*01	TRBJ2-7	Unknown	Unknown
CCF14	1	0.000184502	TGTGCCAGCAGTTTAGCTGGTGGAAACACCATATATTTTGGAGAG	CASSLAGGNTIYF	TRBV12-1	NA	TRBJ1-3	Pathogens	CMV
CCF14	1	0.000184502	TGTGCCAGCACCCAACAGGGGTTGGTCCTCCACTTTGGGAAC	CASTQQGLVLHF	TRBV28-1	TRBD1-1*01	TRBJ1-6	Unknown	Unknown
CCF14	1	0.000184502	TGTGCCAGCAGTTCACTCCCCTCACCCCTCCACTTTGGGAAC	CASSSLPSPLHF	TRBV12-1	TRBD2-1	TRBJ1-6	Unknown	Unknown
CCF14	1	0.000184502	TGTGCCAGCAGTCCTACTAGCGGGAGAGCGGATGAGCAGTTCTTCGGGCCA	CASSPTSGRADEQFF	TRBV27-1	TRBD2-1*02	TRBJ2-1	Unknown	Unknown
CCF14	1	0.000184502	TGTGCCAGCAGTTTAGGGCAGGGGTACAATGAGCAGTTCTTCGGGCCA	CASSLGQGYNEQFF	TRBV12-1	TRBD1-1*01	TRBJ2-1	Cancer	Neoantigen
CCF14	1	0.000184502	TGTGCCACCAGCAGAGATAGGGGACTAGGGGAGACCCAGTACTTCGGGCCA	CATSRDRGLGETQYF	TRBV15-1	TRBD2-1	TRBJ2-5	Unknown	Unknown
CCF14	1	0.000184502	TGTGCCAGCAGCTTGGGCGGGGGGGGCACAGATACGCAGTATTTTGGCCCA	CASSLGGGGTDTQYF	TRBV5-8	TRBD2-1*01	TRBJ2-3	Unknown	Unknown
CCF14	1	0.000184502	TGTGCCACCAAAGGGACTAGAGACACCGGGGAGCTGTTTTTTGGAGAA	CATKGTRDTGELFF	TRBV24-1	TRBD2-1	TRBJ2-2	Unknown	Unknown
CCF14	1	0.000184502	TGTGCCAGCAGCTCGAACACCGGGGAGCTGTTTTTTGGAGAA	CASSSNTGELFF	TRBV7-3	NA	TRBJ2-2	Unknown	Unknown
CCF14	1	0.000184502	TGCGCCAGCAGGGGAACCGGGGAGCTGTTTTTTGGAGAA	CASRGTGELFF	TRBV10-1	NA	TRBJ2-2	Unknown	Unknown
CCF14	1	0.000184502	TGTGCCAGCAGTTCTACAGGTCGCACTGAAGCTTTCTTTGGACAA	CASSSTGRTEAFF	TRBV27-1	TRBD1-1*01	TRBJ1-1	Unknown	Unknown
CCF14	8	0.00147602	TGTGCCAGCAGTTCCGTCACTGAAGCTTTCTTTGGACAA	CASSSVTEAFF	TRBV12-1	TRBD2-1	TRBJ1-1	Pathogens	CMV
CCF14	7	0.00129151	TGTGCCAGCAGCCGCGTGGGGGAAAAACTGTTTTTTGGCAGT	CASSRVGEKLFF	TRBV5-6	NA	TRBJ1-4	Unknown	Unknown
CCF14	1	0.000184502	TGTGCCAGCAGCTTAGTACCGGGGAACACTGAAGCTTTCTTTGGACAA	CASSLVPGNTEAFF	TRBV7-2	TRBD2-1	TRBJ1-1	Unknown	Unknown
CCF14	5	0.000922509	TGTGCCAGCAGCTCGGACGGTTCCCCCTACGAGCAGTACTTCGGGCCG	CASSSDGSPYEQYF	TRBV5-6	NA	TRBJ2-7	Unknown	Unknown
CCF14	1	0.000184502	TGTGCCAGCAGTGCCGCTCCAGGGACCGGGGAGCTGTTTTTTGGAGAA	CASSAAPGTGELFF	TRBV6-4	TRBD1-1*01	TRBJ2-2	Unknown	Unknown
CCF14	1	0.000184502	TGTGCCAGCAGCCAAGGGACCGGGGAGCTGTTTTTTGGAGAA	CASSQGTGELFF	TRBV3-1	NA	TRBJ2-2	Pathogens	CMV
CCF14	1	0.000184502	TGTGCCAGCAGCCCCCCACAGGGTTGGACTGAAGCTTTCTTTGGACAA	CASSPPQGWTEAFF	TRBV3-1	TRBD1-1*01	TRBJ1-1	Unknown	Unknown
CCF14	4	0.000738007	TGTGCCAGCAGCACGTATAACTCTGGGGCCAACGTCCTGACTTTCGGGGCC	CASSTYNSGANVLTF	TRBV7-8	NA	TRBJ2-6	Unknown	Unknown
CCF14	4	0.000738007	TGTGCCAGCTCCCTTAGCGACGGAGGGACCCAGTACTTCGGGCCA	CASSLSDGGTQYF	TRBV6-5	TRBD2-1	TRBJ2-5	Unknown	Unknown
CCF14	4	0.000738007	TGTGCCACCAGCAGAGAGACAGGGGTGAGAGATGAGCAGTTCTTCGGGCCA	CATSRETGVRDEQFF	TRBV15-1	TRBD1-1*01	TRBJ2-1	Unknown	Unknown
CCF14	1	0.000184502	TGTGCCTGGAGTGTTGGCAGCAATCAGCCCCAGCATTTTGGTGAT	CAWSVGSNQPQHF	TRBV30-1	TRBD1-1*01	TRBJ1-5	Unknown	Unknown
CCF14	1	0.000184502	TGTGCCAGCAGCCCCCATACAGACGGCTATGGCTACACCTTCGGTTCG	CASSPHTDGYGYTF	TRBV6-5	TRBD1-1*01	TRBJ1-2	Unknown	Unknown
CCF14	1	0.000184502	TGTGCCGTCAGTCGGGACAGGCCGATGGGCTACACCTTCGGTTCG	CAVSRDRPMGYTF	TRBV30-1	TRBD1-1*01	TRBJ1-2	Unknown	Unknown
CCF14	1	0.000184502	TGTGCCAGCAGCTTCTGGGGACAGGGGACCGGGGAGCTGTTTTTTGGAGAA	CASSFWGQGTGELFF	TRBV5-6	TRBD1-1*01	TRBJ2-2	Unknown	Unknown
CCF14	1	0.000184502	TGTGCCAGCAGCTTGTCCGGGGGCACTGAAGCTTTCTTTGGACAA	CASSLSGGTEAFF	TRBV5-6	TRBD2-1*01	TRBJ1-1	Pathogens	CMV
CCF14	1	0.000184502	TGTGCCAGCAGCCAGTCTCCCTATGGCTACACCTTCGGTTCG	CASSQSPYGYTF	TRBV5-4	TRBD1-1*01	TRBJ1-2	Unknown	Unknown
CCF14	1	0.000184502	TGCGCCAGCAGCCAAGGAAACGGCTACACCTTCGGTTCG	CASSQGNGYTF	TRBV4-1	NA	TRBJ1-2	Unknown	Unknown
CCF14	1	0.000184502	TGTGCCAGCAGTTTTGGTCGGTACGAGCAGTACTTCGGGCCG	CASSFGRYEQYF	TRBV28-1	TRBD2-1	TRBJ2-7	Unknown	Unknown
CCF14	1	0.000184502	TGTGCCAGCAGTCAACTCTCCTACGAGCAGTACTTCGGGCCG	CASSQLSYEQYF	TRBV6-6	TRBD2-1	TRBJ2-7	Unknown	Unknown
CCF14	2	0.000369004	TGCGCCAGCAGCCAAGGGGACAGTCCTTTTTCCTACGAGCAGTACTTCGGGCCG	CASSQGDSPFSYEQYF	TRBV4-1	TRBD1-1*01	TRBJ2-7	Unknown	Unknown
CCF14	2	0.000369004	TGTGCCAGCAGCGACCTAGCGGGTATGCTCGGTCGGCAGTTCTTCGGGCCA	CASSDLAGMLGRQFF	TRBV13-1	TRBD2-1	TRBJ2-1	Unknown	Unknown
CCF14	2	0.000369004	TGTGCCAGCAGCTCCTTCGATGGCTACACCTTCGGTTCG	CASSSFDGYTF	TRBV6-5	TRBD2-1	TRBJ1-2	Unknown	Unknown
CCF14	2	0.000369004	TGTGCCAGCAGTCCGCTTGCTAGCACAGATACGCAGTATTTTGGCCCA	CASSPLASTDTQYF	TRBV28-1	NA	TRBJ2-3	Unknown	Unknown
CCF14	2	0.000369004	TGTGCCAGCAGTGGGGACAGGGGAGTCGAAAAACTGTTTTTTGGCAGT	CASSGDRGVEKLFF	TRBV6-6	TRBD1-1*01	TRBJ1-4	Unknown	Unknown
CCF14	2	0.000369004	TGTGCCAGAGGGGACAGCTATAATTCACCCCTCCACTTTGGGAAC	CARGDSYNSPLHF	TRBV9-1	TRBD1-1*01	TRBJ1-6	Unknown	Unknown
CCF14	2	0.000369004	TGCGCCAGCAGGCTCAGCCCGGGGGCCAGCACCGGGGAGCTGTTTTTTGGAGAA	CASRLSPGASTGELFF	TRBV4-1	NA	TRBJ2-2	Unknown	Unknown
CCF14	2	0.000369004	TGTGCCAGCAGTGAAGGAAACGGTGTCTCGGAGTCCCAGCATTTTGGTGAT	CASSEGNGVSESQHF	TRBV25-1	TRBD2-1*02	TRBJ1-5	Unknown	Unknown
CCF14	2	0.000369004	TGTGCCAGCAGTGTTTTGCGGAACACTGAAGCTTTCTTTGGACAA	CASSVLRNTEAFF	TRBV2-1	TRBD2-1	TRBJ1-1	Unknown	Unknown
CCF14	2	0.000369004	TGTGCCAGCAGTTTCCAGGGTTACACTGAAGCTTTCTTTGGACAA	CASSFQGYTEAFF	TRBV28-1	TRBD1-1*01	TRBJ1-1	Pathogens	CMV
CCF14	2	0.000369004	TGTGCCAGCAGTTACGCCCCGAAAGAGACCCAGTACTTCGGGCCA	CASSYAPKETQYF	TRBV6-5	NA	TRBJ2-5	Unknown	Unknown
CCF14	2	0.000369004	TGTGCCAGCAGTTACGGGGGACCAACAAATGAGCAGTTCTTCGGGCCA	CASSYGGPTNEQFF	TRBV6-5	NA	TRBJ2-1	Unknown	Unknown
CCF14	2	0.000369004	TGTGCCAGCAGTGAATCAGAGGAGAGCGCCCAAGAGACCCAGTACTTCGGGCCA	CASSESEESAQETQYF	TRBV2-1	TRBD2-1	TRBJ2-5	Unknown	Unknown
CCF14	2	0.000369004	TGCAGTGCTGGGGGAGCTCAGCCCCAGCATTTTGGTGAT	CSAGGAQPQHF	TRBV20-1	NA	TRBJ1-5	Unknown	Unknown
CCF14	2	0.000369004	TGTGCCAGTAGTACAGGACTCTATGGCTACACCTTCGGTTCG	CASSTGLYGYTF	TRBV19-1	TRBD2-1	TRBJ1-2	Pathogens	Influenza
CCF14	2	0.000369004	TGTGCCAGCAGTGAGCCTCTTTCCAGGGGTTATGAGCAGTTCTTCGGGCCA	CASSEPLSRGYEQFF	TRBV25-1	TRBD1-1*01	TRBJ2-1	Unknown	Unknown
CCF14	2	0.000369004	TGTGCCAGCAGCTTAAGACCTAGCTTTAACGAGCAGTACTTCGGGCCG	CASSLRPSFNEQYF	TRBV6-5	TRBD2-1	TRBJ2-7	Unknown	Unknown
CCF14	2	0.000369004	TGCAGCGTTGTAAGTCAAGCCTCTGGGGCCAACGTCCTGACTTTCGGGGCC	CSVVSQASGANVLTF	TRBV29-1	TRBD2-1	TRBJ2-6	Unknown	Unknown
CCF14	2	0.000369004	TGCGCCAGCAGCCAAGATCATGGGGCCCAGTACTTCGGGCCA	CASSQDHGAQYF	TRBV4-1	NA	TRBJ2-5	Unknown	Unknown
CCF14	2	0.000369004	TGTGCCAGCAGCCCTAAGCGCCGGACTACCTACACAGATACGCAGTATTTTGGCCCA	CASSPKRRTTYTDTQYF	TRBV4-2	TRBD2-1	TRBJ2-3	Unknown	Unknown
CCF14	2	0.000369004	TGTGCCAGCAGTCCACTGGGAGCGGTGGGGTACAATGAGCAGTTCTTCGGGCCA	CASSPLGAVGYNEQFF	TRBV28-1	TRBD2-1	TRBJ2-1	Unknown	Unknown
CCF14	2	0.000369004	TGTGCCGGGGACAGGGGGCTCACCGGGGAGCTGTTTTTTGGAGAA	CAGDRGLTGELFF	TRBV2-1	TRBD1-1*01	TRBJ2-2	Unknown	Unknown
CCF14	2	0.000369004	TGTGCCAGCAGCTCCCAGCAGGGGAGAATAGAGACCCAGTACTTCGGGCCA	CASSSQQGRIETQYF	TRBV7-2	TRBD1-1*01	TRBJ2-5	Unknown	Unknown
CCF14	2	0.000369004	TGTGCCAGCAGTTACGGCGGCACTGAAGCTTTCTTTGGACAA	CASSYGGTEAFF	TRBV6-5	TRBD2-1	TRBJ1-1	Pathogens	HIV-1
CCF14	2	0.000369004	TGTGCCAGCAGCTCAACAGGGGCCTACGAGCAGTACTTCGGGCCG	CASSSTGAYEQYF	TRBV13-1	TRBD1-1*01	TRBJ2-7	Unknown	Unknown
CCF14	2	0.000369004	TGTGCCAGCAGCTGGGAGGGAGGCCCCTACGAGCAGTACTTCGGGCCG	CASSWEGGPYEQYF	TRBV5-6	TRBD2-1*02	TRBJ2-7	Unknown	Unknown
CCF14	2	0.000369004	TGTGCCATCAGTTTTGGGGAGGACACTGAAGCTTTCTTTGGACAA	CAISFGEDTEAFF	TRBV10-3	TRBD2-1*02	TRBJ1-1	Unknown	Unknown
CCF14	2	0.000369004	TGTGCCACCAGCAGTGGACAGGGTGCTGAAAAACTGTTTTTTGGCAGT	CATSSGQGAEKLFF	TRBV15-1	TRBD1-1*01	TRBJ1-4	Unknown	Unknown
CCF14	2	0.000369004	TGCAGTGCTAAAGACAGGGTGCCTGGCTACACCTTCGGTTCG	CSAKDRVPGYTF	TRBV20-1	TRBD1-1*01	TRBJ1-2	Unknown	Unknown
CCF14	2	0.000369004	TGCGCCAGCAGCCAAGGCTCACCAGATACGCAGTATTTTGGCCCA	CASSQGSPDTQYF	TRBV4-3	NA	TRBJ2-3	Unknown	Unknown
CCF14	2	0.000369004	TGTGCCAGCAGTTACTCCCCTGGCTCCTACGAGCAGTACTTCGGGCCG	CASSYSPGSYEQYF	TRBV6-5	NA	TRBJ2-7	Unknown	Unknown
CCF14	2	0.000369004	TGTGCCAGCAGTTCGGCTAACTATGGCTACACCTTCGGTTCG	CASSSANYGYTF	TRBV12-1	TRBD2-1	TRBJ1-2	Pathogens	CMV
CCF14	2	0.000369004	TGTGCCAGCAGCGCCCTAGCTATAGGCACAGATACGCAGTATTTTGGCCCA	CASSALAIGTDTQYF	TRBV9-1	TRBD2-1	TRBJ2-3	Unknown	Unknown
CCF14	2	0.000369004	TGTGCCTGGAGTGTACGGGGAACGGGGAATGGGCCCCAGCATTTTGGTGAT	CAWSVRGTGNGPQHF	TRBV30-1	TRBD2-1*01	TRBJ1-5	Unknown	Unknown
CCF14	2	0.000369004	TGCAGTGCTGGTAGTTACAATGAGCAGTTCTTCGGGCCA	CSAGSYNEQFF	TRBV20-1	TRBD2-1	TRBJ2-1	Unknown	Unknown
CCF14	2	0.000369004	TGTGCCAGCAGTCCACGACTAGCGGGGGCCACAGATACGCAGTATTTTGGCCCA	CASSPRLAGATDTQYF	TRBV27-1	TRBD2-1*01	TRBJ2-3	Unknown	Unknown
CCF14	2	0.000369004	TGCAGCGTTGGGTCCGGGGGAACTAATGAAAAACTGTTTTTTGGCAGT	CSVGSGGTNEKLFF	TRBV29-1	TRBD2-1*01	TRBJ1-4	Pathogens	EBV
CCF14	2	0.000369004	TGTGCCAGCACGGAGGGCCGGGGGACCTATGGCTACACCTTCGGTTCG	CASTEGRGTYGYTF	TRBV6-5	TRBD2-1	TRBJ1-2	Unknown	Unknown
CCF14	2	0.000369004	TGTGCCAGTAGTGCGGGGGCCAATCAGCCCCAGCATTTTGGTGAT	CASSAGANQPQHF	TRBV19-1	TRBD2-1*01	TRBJ1-5	Unknown	Unknown
CCF14	2	0.000369004	TGTGCCAGCAGCTCCTCCGGGACAGGCTATGGCTACACCTTCGGTTCG	CASSSSGTGYGYTF	TRBV12-1	TRBD1-1*01	TRBJ1-2	Unknown	Unknown
CCF14	2	0.000369004	TGTGCCAGCAGCGTAGCGACAGGGACCGTAGGCTACACCTTCGGTTCG	CASSVATGTVGYTF	TRBV9-1	TRBD1-1*01	TRBJ1-2	Unknown	Unknown
CCF14	2	0.000369004	TGTGCCAGTACCATGACTAGCGGGGATTACAATGAGCAGTTCTTCGGGCCA	CASTMTSGDYNEQFF	TRBV19-1	TRBD2-1*01	TRBJ2-1	Unknown	Unknown
CCF14	2	0.000369004	TGCAGTGCTAGTGAGGACAGGGACATAACTGAAGCTTTCTTTGGACAA	CSASEDRDITEAFF	TRBV20-1	TRBD1-1*01	TRBJ1-1	Unknown	Unknown
CCF14	2	0.000369004	TGTGCCAGCAGTGATTCAGGGACTAATGAAAAACTGTTTTTTGGCAGT	CASSDSGTNEKLFF	TRBV2-1	TRBD1-1*01	TRBJ1-4	Unknown	Unknown
CCF14	2	0.000369004	TGTGCCAGCAGCCCAGGGGAGACATATAGCAATCAGCCCCAGCATTTTGGTGAT	CASSPGETYSNQPQHF	TRBV9-1	TRBD1-1*01	TRBJ1-5	Unknown	Unknown
CCF14	2	0.000369004	TGCGCCAGCAAGGCGGAAGGAGGGGGCGCCTTGAATGAAAAACTGTTTTTTGGCAGT	CASKAEGGGALNEKLFF	TRBV4-1	TRBD1-1*01	TRBJ1-4	Unknown	Unknown
CCF14	2	0.000369004	TGTGCCAGCAGTGACTCGACAGGGGGCACAGATACGCAGTATTTTGGCCCA	CASSDSTGGTDTQYF	TRBV6-4	TRBD1-1*01	TRBJ2-3	Unknown	Unknown
CCF14	2	0.000369004	TGTGCCAGCAGTGACTCAGACACCGGGGAGCTGTTTTTTGGAGAA	CASSDSDTGELFF	TRBV6-4	NA	TRBJ2-2	Unknown	Unknown
CCF14	2	0.000369004	TGTGCCAGCAGTGGGCCGACTAGCGGGAGACGAGAGACCCAGTACTTCGGGCCA	CASSGPTSGRRETQYF	TRBV6-1	TRBD2-1*02	TRBJ2-5	Unknown	Unknown
CCF14	2	0.000369004	TGCGCCAGCAGCTCGGGACAGCCTAACACTGAAGCTTTCTTTGGACAA	CASSSGQPNTEAFF	TRBV5-1	TRBD1-1*01	TRBJ1-1	Pathogens	CMV
CCF14	2	0.000369004	TGTGCCAGCAGCTTAGAAGGTAGCTTTGAGACCCAGTACTTCGGGCCA	CASSLEGSFETQYF	TRBV7-6	TRBD2-1	TRBJ2-5	Unknown	Unknown
CCF14	2	0.000369004	TGCGCCAGCAGCCATCGGACAGGGTTCAATCAGCCCCAGCATTTTGGTGAT	CASSHRTGFNQPQHF	TRBV4-3	TRBD1-1*01	TRBJ1-5	Unknown	Unknown
CCF14	2	0.000369004	TGTGCCAGTAGTCTGGTAGGGGACGAGACCCAGTACTTCGGGCCA	CASSLVGDETQYF	TRBV19-1	NA	TRBJ2-5	Unknown	Unknown
CCF14	2	0.000369004	TGCGCCAGCAGCCAAGTAAGGACTAACATTAACACTGAAGCTTTCTTTGGACAA	CASSQVRTNINTEAFF	TRBV4-1	TRBD2-1	TRBJ1-1	Unknown	Unknown
CCF14	2	0.000369004	TGTGCCAGCAGTGAATTTGATACGCAGTATTTTGGCCCA	CASSEFDTQYF	TRBV25-1	NA	TRBJ2-3	Unknown	Unknown
CCF14	2	0.000369004	TGTGCCAGCAGCGGGACTAGCGGGAGCTACGAGCAGTACTTCGGGCCG	CASSGTSGSYEQYF	TRBV12-1	TRBD2-1*02	TRBJ2-7	Unknown	Unknown
CCF14	2	0.000369004	TGCAGTGCTAGAGAGCGGGAGTACGAGCAGTACTTCGGGCCG	CSAREREYEQYF	TRBV20-1	TRBD2-1*02	TRBJ2-7	Unknown	Unknown
CCF14	2	0.000369004	TGTGCCAGCAGCTCTACCTACGAGCAGTACTTCGGGCCG	CASSSTYEQYF	TRBV7-2	TRBD2-1	TRBJ2-7	Pathogens	Influenza
CCF14	2	0.000369004	TGTGCCAGCAGCCGAACAGGGGTTGAGCAGTACTTCGGGCCG	CASSRTGVEQYF	TRBV27-1	TRBD1-1*01	TRBJ2-7	Pathogens	EBV
CCF14	2	0.000369004	TGTGCCAGCAGCCGGGCAGTTGGAAATGGCTACACCTTCGGTTCG	CASSRAVGNGYTF	TRBV7-9	NA	TRBJ1-2	Unknown	Unknown
CCF14	2	0.000369004	TGTGCCTACCTCAGGGGGAGCGGGGACTACAATGAGCAGTTCTTCGGGCCA	CAYLRGSGDYNEQFF	TRBV30-1	NA	TRBJ2-1	Unknown	Unknown
CCF14	2	0.000369004	TGTGCCAGCAGTGAAGGGGTAGAGACCCAGTACTTCGGGCCA	CASSEGVETQYF	TRBV25-1	NA	TRBJ2-5	Unknown	Unknown
CCF14	2	0.000369004	TGTGCCTGGAGTGATAGGCAGGAGTATTCACCCCTCCACTTTGGGAAC	CAWSDRQEYSPLHF	TRBV30-1	NA	TRBJ1-6	Unknown	Unknown
CCF14	2	0.000369004	TGCAGTGCTAGACTAGCGGACTACGAGCAGTACTTCGGGCCG	CSARLADYEQYF	TRBV20-1	TRBD2-1	TRBJ2-7	Unknown	Unknown
CCF14	2	0.000369004	TGCAGCGTTGAATGGGACAGGGGTCCATGGGAGACCCAGTACTTCGGGCCA	CSVEWDRGPWETQYF	TRBV29-1	TRBD1-1*01	TRBJ2-5	Unknown	Unknown
CCF14	2	0.000369004	TGTGCCACGGCGGGACAGCCCCAGCATTTTGGTGAT	CATAGQPQHF	TRBV24-1	TRBD2-1*02	TRBJ1-5	Unknown	Unknown
CCF14	2	0.000369004	TGTGCCAGCAGCTTAGGTGAAGGGGCCCATCAGCCCCAGCATTTTGGTGAT	CASSLGEGAHQPQHF	TRBV7-9	TRBD1-1*01	TRBJ1-5	Unknown	Unknown
CCF14	2	0.000369004	TGTGCCAGCAGCTTAGAAGCCGGAGGCGATGAAAAACTGTTTTTTGGCAGT	CASSLEAGGDEKLFF	TRBV11-2	TRBD2-1*02	TRBJ1-4	Unknown	Unknown
CCF14	2	0.000369004	TGTGCCAGCAGTTTAAGGACATCGGACGAGCAGTACTTCGGGCCG	CASSLRTSDEQYF	TRBV12-1	TRBD1-1*01	TRBJ2-7	Unknown	Unknown
CCF14	2	0.000369004	TGTGCCAGCAGCCCAGGCCCCTATGGCTACACCTTCGGTTCG	CASSPGPYGYTF	TRBV14-1	TRBD1-1*01	TRBJ1-2	Unknown	Unknown
CCF14	2	0.000369004	TGCGCCAGCAGCACTCCAGCGGGATACCAAGAGACCCAGTACTTCGGGCCA	CASSTPAGYQETQYF	TRBV4-1	TRBD2-1*02	TRBJ2-5	Unknown	Unknown
CCF14	2	0.000369004	TGTGCCAGCAGTTTAGGGAACTACGAGCAGTACTTCGGGCCG	CASSLGNYEQYF	TRBV27-1	NA	TRBJ2-7	Pathogens
CCF14	2	0.000369004	TGTGCCAGCAGCATACGACAGGACCATAATTCACCCCTCCACTTTGGGAAC	CASSIRQDHNSPLHF	TRBV9-1	TRBD1-1*01	TRBJ1-6	Unknown	Unknown
CCF14	2	0.000369004	TGTGCCAGCAGCCCTCGGGGGTACACCGGGGAGCTGTTTTTTGGAGAA	CASSPRGYTGELFF	TRBV11-3	TRBD2-1*01	TRBJ2-2	Unknown	Unknown
CCF14	2	0.000369004	TGTGCCAGCAGCCAGAGCTCCTACGAGCAGTACTTCGGGCCG	CASSQSSYEQYF	TRBV13-1	NA	TRBJ2-7	Unknown	Unknown
CCF14	2	0.000369004	TGTGCCAGTGTTGGTCCCTATGGCTACACCTTCGGTTCG	CASVGPYGYTF	TRBV6-1	NA	TRBJ1-2	Unknown	Unknown
CCF14	2	0.000369004	TGTGCCAGCAGCTCACAGGGCTACGAGCAGTACTTCGGGCCG	CASSSQGYEQYF	TRBV7-6	TRBD1-1*01	TRBJ2-7	Pathogens	Influenza
CCF14	1	0.000184502	TGCAGCGTTGAAGAGGACAGGGGTCGATCGGAGACCCAGTACTTCGGGCCA	CSVEEDRGRSETQYF	TRBV29-1	TRBD1-1*01	TRBJ2-5	Unknown	Unknown
CCF14	1	0.000184502	TGTGCCAGCAGCTTGGGGGAGACCTATGGTGAAGCTTTCTTTGGACAA	CASSLGETYGEAFF	TRBV5-6	TRBD2-1*02	TRBJ1-1	Unknown	Unknown
CCF14	1	0.000184502	TGTGCCAGCAGCTTAGCGTCGGCGGCCTACGAGCAGTACTTCGGGCCG	CASSLASAAYEQYF	TRBV7-9	TRBD2-1	TRBJ2-7	Unknown	Unknown
CCF14	1	0.000184502	TGTGCCAGCAGCGTAGAGGGCCGAGACACCATATATTTTGGAGAG	CASSVEGRDTIYF	TRBV9-1	NA	TRBJ1-3	Unknown	Unknown
CCF14	1	0.000184502	TGCAGCGTTGAATCCCCTAGCCCAGATCGCACTGAAGCTTTCTTTGGACAA	CSVESPSPDRTEAFF	TRBV29-1	TRBD2-1	TRBJ1-1	Unknown	Unknown
CCF14	1	0.000184502	TGTGCCAGCAGAACGGGAGGGCGCGGCGAGCAGTACTTCGGGCCG	CASRTGGRGEQYF	TRBV6-1	TRBD2-1*02	TRBJ2-7	Unknown	Unknown
CCF14	1	0.000184502	TGCGCCAGCAGCTTAGGGACACCTAATCAGCCCCAGCATTTTGGTGAT	CASSLGTPNQPQHF	TRBV5-1	TRBD1-1*01	TRBJ1-5	Unknown	Unknown
CCF14	1	0.000184502	TGTGCCCGGGGGTGGGGAAACACTGAAGCTTTCTTTGGACAA	CARGWGNTEAFF	TRBV11-1	TRBD2-1*01	TRBJ1-1	Unknown	Unknown
CCF14	1	0.000184502	TGTGCCAGCAGTTACTCTACTAGCGGGCCCTACGAGCAGTACTTCGGGCCG	CASSYSTSGPYEQYF	TRBV6-5	TRBD2-1	TRBJ2-7	Unknown	Unknown
CCF14	1	0.000184502	TGTGCCAGCAGCGAACTAGCGACTTACAATGAGCAGTTCTTCGGGCCA	CASSELATYNEQFF	TRBV9-1	TRBD2-1	TRBJ2-1	Unknown	Unknown
CCF14	1	0.000184502	TGTGCCAGCAGTTTCGGCGGAAACCTTGGCCCCAATGAAAAACTGTTTTTTGGCAGT	CASSFGGNLGPNEKLFF	TRBV12-1	TRBD2-1	TRBJ1-4	Unknown	Unknown
CCF14	1	0.000184502	TGTGCCAGCAGTTTGTACAGGGGGGAAAAACTGTTTTTTGGCAGT	CASSLYRGEKLFF	TRBV12-1	TRBD1-1*01	TRBJ1-4	Pathogens	Influenza
CCF14	1	0.000184502	TGTGCCAGCGATACAGGGGGACCAGAGACCCAGTACTTCGGGCCA	CASDTGGPETQYF	TRBV28-1	TRBD1-1*01	TRBJ2-5	Unknown	Unknown
CCF14	1	0.000184502	TGTGCCTGGAGTGTATCTGACCTAGCCAAAAACATTCAGTACTTCGGCGCC	CAWSVSDLAKNIQYF	TRBV30-1	NA	TRBJ2-4	Pathogens	CMV
CCF14	1	0.000184502	TGTGCCAGTAGTTCCGACAGCCAAGAGACCCAGTACTTCGGGCCA	CASSSDSQETQYF	TRBV19-1	TRBD1-1*01	TRBJ2-5	Cancer	Neoantigen
CCF14	1	0.000184502	TGTGCCAGCAGTGCATTAGGGTACGAGCAGTACTTCGGGCCG	CASSALGYEQYF	TRBV2-1	NA	TRBJ2-7	Unknown	Unknown
CCF14	1	0.000184502	TGTGCCAGCAGCTCAAGGGGACAGGGGAGAGCTTGGCCCTACGAGCAGTACTTCGGGCCG	CASSSRGQGRAWPYEQYF	TRBV5-4	TRBD1-1*01	TRBJ2-7	Unknown	Unknown
CCF14	1	0.000184502	TGTGCCAGCACCCTAGGGGGGTCTGGAAACACCATATATTTTGGAGAG	CASTLGGSGNTIYF	TRBV28-1	NA	TRBJ1-3	Unknown	Unknown
CCF14	1	0.000184502	TGCGCCAGCAGCCAAGATATCCGGGACAGCTACAATGAGCAGTTCTTCGGGCCA	CASSQDIRDSYNEQFF	TRBV4-1	TRBD1-1*01	TRBJ2-1	Unknown	Unknown
CCF14	1	0.000184502	TGTGCCACCAGCAGGGGACAGGGGGCTCGCGAGCAGTACTTCGGGCCG	CATSRGQGAREQYF	TRBV15-1	TRBD1-1*01	TRBJ2-7	Unknown	Unknown
CCF14	1	0.000184502	TGTGCCTGGAGTAAGGCAGGGGGCGCTTTTTCCGGAAACACCATATATTTTGGAGAG	CAWSKAGGAFSGNTIYF	TRBV30-1	TRBD1-1*01	TRBJ1-3	Unknown	Unknown
CCF14	1	0.000184502	TGCAGCGCCGAGGGCAGGGAAGATGGGAACACTGAAGCTTTCTTTGGACAA	CSAEGREDGNTEAFF	TRBV29-1	NA	TRBJ1-1	Unknown	Unknown
CCF14	1	0.000184502	TGTGCCAGCAGCTTGAATCCAGGGAGTGGCTACACCTTCGGTTCG	CASSLNPGSGYTF	TRBV7-6	NA	TRBJ1-2	Unknown	Unknown
CCF14	1	0.000184502	TGTGCCAGCAGCCCACCTCCAGGTTACACCGGGGAGCTGTTTTTTGGAGAA	CASSPPPGYTGELFF	TRBV12-1	TRBD1-1*01	TRBJ2-2	Unknown	Unknown
CCF14	1	0.000184502	TGTGCCAGTAGTCCAACACCGGGGGGTAGCACTGAAGCTTTCTTTGGACAA	CASSPTPGGSTEAFF	TRBV19-1	TRBD2-1*01	TRBJ1-1	Unknown	Unknown
CCF14	1	0.000184502	TGCGCCAGCAGCACCCGGACGGAGAACACTGAAGCTTTCTTTGGACAA	CASSTRTENTEAFF	TRBV4-1	NA	TRBJ1-1	Unknown	Unknown
CCF14	1	0.000184502	TGTGCCAGTAGTACCAGGGATAGCAATCAGCCCCAGCATTTTGGTGAT	CASSTRDSNQPQHF	TRBV19-1	TRBD1-1*01	TRBJ1-5	Unknown	Unknown
CCF14	1	0.000184502	TGCAGCGTTGAAGATCTGGAGGAGAAGGATCAAGAGACCCAGTACTTCGGGCCA	CSVEDLEEKDQETQYF	TRBV29-1	TRBD2-1*02	TRBJ2-5	Unknown	Unknown
CCF14	1	0.000184502	TGTGCCGCTTCCGGGACAGACCCTTACGAGCAGTACTTCGGGCCG	CAASGTDPYEQYF	TRBV28-1	TRBD1-1*01	TRBJ2-7	Unknown	Unknown
CCF14	1	0.000184502	TGTGCCAGCAGTACGGGGTTCAACGAGCAGTACTTCGGGCCG	CASSTGFNEQYF	TRBV6-5	TRBD2-1*01	TRBJ2-7	Unknown	Unknown
CCF14	1	0.000184502	TGTGCCAGCAGTCCCGGGACAGTAAATGAGCAGTTCTTCGGGCCA	CASSPGTVNEQFF	TRBV27-1	TRBD1-1*01	TRBJ2-1	Unknown	Unknown
CCF14	1	0.000184502	TGTGCCAGTACTCCCAAATTCGGAGGGGGGTACGAGCAGTACTTCGGGCCG	CASTPKFGGGYEQYF	TRBV19-1	NA	TRBJ2-7	Unknown	Unknown
CCF14	1	0.000184502	TGTGCCAGCAATCCGGGGAACACTGAAGCTTTCTTTGGACAA	CASNPGNTEAFF	TRBV28-1	TRBD2-1	TRBJ1-1	Unknown	Unknown
CCF14	1	0.000184502	TGTGCCAGCAGTGGAAGAACAGACCATCGGCAGCCCCAGCATTTTGGTGAT	CASSGRTDHRQPQHF	TRBV25-1	TRBD1-1*01	TRBJ1-5	Unknown	Unknown
CCF14	1	0.000184502	TGTGCCAGCAGTACCGGCGATAGCAATCAGCCCCAGCATTTTGGTGAT	CASSTGDSNQPQHF	TRBV6-6	NA	TRBJ1-5	Pathogens
CCF14	1	0.000184502	TGTGCCTGGAAATTCCGGGGTACTGAAGCTTTCTTTGGACAA	CAWKFRGTEAFF	TRBV30-1	TRBD2-1*01	TRBJ1-1	Unknown	Unknown
CCF14	1	0.000184502	TGCAGCGTTGACCCGGGACAGGGAAGCGATACGCAGTATTTTGGCCCA	CSVDPGQGSDTQYF	TRBV29-1	TRBD1-1*01	TRBJ2-3	Unknown	Unknown
CCF14	1	0.000184502	TGTGCCAGCAGCTTGACAGGGGACGACTATGGCTACACCTTCGGTTCG	CASSLTGDDYGYTF	TRBV7-8	TRBD1-1*01	TRBJ1-2	Unknown	Unknown
CCF14	1	0.000184502	TGTGCCAGCAGCGACCCCCCGAATGAAAAACTGTTTTTTGGCAGT	CASSDPPNEKLFF	TRBV7-2	NA	TRBJ1-4	Unknown	Unknown
CCF14	1	0.000184502	TGCGCCAGCAGCTCCAGCGGGGGGCCGGCCTACGAGCAGTACTTCGGGCCG	CASSSSGGPAYEQYF	TRBV5-1	TRBD2-1*01	TRBJ2-7	Unknown	Unknown
CCF14	1	0.000184502	TGTGCCAGCAGTTGGACAGGGGGAAATGAAAAACTGTTTTTTGGCAGT	CASSWTGGNEKLFF	TRBV12-1	TRBD1-1*01	TRBJ1-4	Unknown	Unknown
CCF14	1	0.000184502	TGTGCCAGCAGTTACTCCTCCCCGTACGAGCAGTACTTCGGGCCG	CASSYSSPYEQYF	TRBV6-1	TRBD2-1	TRBJ2-7	Unknown	Unknown
CCF14	1	0.000184502	TGTGCCAGCAGCTTTTGGGGACGCCCGGTCTCACCCCTCCACTTTGGGAAC	CASSFWGRPVSPLHF	TRBV5-6	NA	TRBJ1-6	Unknown	Unknown
CCF14	1	0.000184502	TGTGCCAGCAGCTTAAGGGCAGGGAGGAACACTGAAGCTTTCTTTGGACAA	CASSLRAGRNTEAFF	TRBV11-1	NA	TRBJ1-1	Unknown	Unknown
CCF14	1	0.000184502	TGTGCCAGTAGTATCTCGACTAGCGGGAGGGGGAACTCCTACGAGCAGTACTTCGGGCCG	CASSISTSGRGNSYEQYF	TRBV19-1	TRBD2-1*02	TRBJ2-7	Unknown	Unknown
CCF14	1	0.000184502	TGTGCCAGCAGTGCAGGGGGCGGCAATCAGCCCCAGCATTTTGGTGAT	CASSAGGGNQPQHF	TRBV28-1	TRBD1-1*01	TRBJ1-5	Unknown	Unknown
CCF14	1	0.000184502	TGTGCCAGCAGTTTAAAACCGGCTAACTATGGCTACACCTTCGGTTCG	CASSLKPANYGYTF	TRBV12-1	TRBD2-1	TRBJ1-2	Unknown	Unknown
CCF14	1	0.000184502	TGTGCCAGCAGCCCGGGACAGGGTGGCCAGCCCCAGCATTTTGGTGAT	CASSPGQGGQPQHF	TRBV5-6	TRBD1-1*01	TRBJ1-5	Unknown	Unknown
CCF14	1	0.000184502	TGTGCCTGGAGACACGAGCCGGACTCAGAAAACACAGATACGCAGTATTTTGGCCCA	CAWRHEPDSENTDTQYF	TRBV30-1	TRBD2-1	TRBJ2-3	Unknown	Unknown
CCF14	1	0.000184502	TGTGCCTGGAGTGGGATGGGACAGCTCCAAAATGGCTACACCTTCGGTTCG	CAWSGMGQLQNGYTF	TRBV30-1	TRBD1-1*01	TRBJ1-2	Unknown	Unknown
CCF14	1	0.000184502	TGCAGCGTTGAAGTGGGGCCCGAGCAGTACTTCGGGCCG	CSVEVGPEQYF	TRBV29-1	TRBD1-1*01	TRBJ2-7	Unknown	Unknown
CCF14	1	0.000184502	TGTGCCTGGTACCTGAACACTGAAGCTTTCTTTGGACAA	CAWYLNTEAFF	TRBV30-1	NA	TRBJ1-1	Unknown	Unknown
CCF14	1	0.000184502	TGTGCCAGCAGTCTTGGACACATCTATGGCTACACCTTCGGTTCG	CASSLGHIYGYTF	TRBV6-1	TRBD1-1*01	TRBJ1-2	Unknown	Unknown
CCF14	1	0.000184502	TGTGCCAGCAGTTTATTGGGGGGCGATCTTTACGAGCAGTACTTCGGGCCG	CASSLLGGDLYEQYF	TRBV28-1	NA	TRBJ2-7	Pathogens	HIV-1
CCF14	1	0.000184502	TGTGCCAGCAGTCAGTGGACTAGCGGGTTAGAGCAGTTCTTCGGGCCA	CASSQWTSGLEQFF	TRBV12-1	TRBD2-1	TRBJ2-1	Unknown	Unknown
CCF14	1	0.000184502	TGCAGCGTTCTGACCTACGAGCAGTACTTCGGGCCG	CSVLTYEQYF	TRBV29-1	NA	TRBJ2-7	Unknown	Unknown
CCF14	1	0.000184502	TGTGCCAGTAGTATTAGTAGCGGGGCCTACAATGAGCAGTTCTTCGGGCCA	CASSISSGAYNEQFF	TRBV19-1	TRBD2-1*01	TRBJ2-1	Unknown	Unknown
CCF14	1	0.000184502	TGCGCCAGCAGTTTATCCTGGAACACTGAAGCTTTCTTTGGACAA	CASSLSWNTEAFF	TRBV5-1	TRBD2-1	TRBJ1-1	Unknown	Unknown
CCF14	1	0.000184502	TGTGCCAGCAGTTCGGTAGGGTACGAGCAGTACTTCGGGCCG	CASSSVGYEQYF	TRBV27-1	NA	TRBJ2-7	Unknown	Unknown
CCF14	1	0.000184502	TGTGCCAGCAGTGCGAGGACAGCACAAGAGACCCAGTACTTCGGGCCA	CASSARTAQETQYF	TRBV2-1	TRBD1-1*01	TRBJ2-5	Unknown	Unknown
CCF14	1	0.000184502	TGTGCCTGGAGTGATACGAACACCATATATTTTGGAGAG	CAWSDTNTIYF	TRBV30-1	NA	TRBJ1-3	Unknown	Unknown
CCF14	1	0.000184502	TGCGCCAGCAGCCAAGCCCCTTATCAGCCCCAGCATTTTGGTGAT	CASSQAPYQPQHF	TRBV4-1	TRBD2-1	TRBJ1-5	Unknown	Unknown
CCF14	1	0.000184502	TGTGCCAGCAGTCCCGGGACAGGGGGCAATGAGCAGTTCTTCGGGCCA	CASSPGTGGNEQFF	TRBV6-5	TRBD1-1*01	TRBJ2-1	Unknown	Unknown
CCF14	1	0.000184502	TGCGCCAGCGGGGGTGACAATGAGCAGTTCTTCGGGCCA	CASGGDNEQFF	TRBV5-1	NA	TRBJ2-1	Unknown	Unknown
CCF14	1	0.000184502	TGCAGCGTTGACAGGGCCACTGAAGCTTTCTTTGGACAA	CSVDRATEAFF	TRBV29-1	TRBD1-1*01	TRBJ1-1	Unknown	Unknown
CCF14	1	0.000184502	TGTGCCAGCAGTGCGGGAGGCCCAGGGAATGAGCAGTTCTTCGGGCCA	CASSAGGPGNEQFF	TRBV6-5	TRBD2-1*02	TRBJ2-1	Unknown	Unknown
CCF14	1	0.000184502	TGTGCCAGCAGCGTAGTGGGTGGAGAGACCCAGTACTTCGGGCCA	CASSVVGGETQYF	TRBV9-1	NA	TRBJ2-5	Unknown	Unknown
CCF14	1	0.000184502	TGCGCCAGCAGCCAAGAGAGTCTAGCGGGGGAAGAGACCCAGTACTTCGGGCCA	CASSQESLAGEETQYF	TRBV4-1	TRBD2-1*01	TRBJ2-5	Unknown	Unknown
CCF14	1	0.000184502	TGTGCCAGCAGTGCGGGGGCGCTTGGCTACACCTTCGGTTCG	CASSAGALGYTF	TRBV25-1	NA	TRBJ1-2	Unknown	Unknown
CCF14	1	0.000184502	TGTGCCAGCAGTGTAACCGAAGGATATGGCTACACCTTCGGTTCG	CASSVTEGYGYTF	TRBV2-1	NA	TRBJ1-2	Unknown	Unknown
CCF14	1	0.000184502	TGTGCCAGCAGTTCCAAACCTACAGGGGACTATGGCTACACCTTCGGTTCG	CASSSKPTGDYGYTF	TRBV12-1	TRBD1-1*01	TRBJ1-2	Unknown	Unknown
CCF14	1	0.000184502	TGTGCCAGCAGTGACGGGTCCTGGCCTACGGAGACCCAGTACTTCGGGCCA	CASSDGSWPTETQYF	TRBV6-1	TRBD2-1	TRBJ2-5	Unknown	Unknown
CCF14	1	0.000184502	TGTGCCAGCAGTGAACTAGCGGGAGGGCAAGAGACCCAGTACTTCGGGCCA	CASSELAGGQETQYF	TRBV6-1	TRBD2-1*02	TRBJ2-5	Pathogens	M. tuberculosis
CCF14	1	0.000184502	TGTGCCAGCAGTTACTCAGGACAGGGAAATCAGCCCCAGCATTTTGGTGAT	CASSYSGQGNQPQHF	TRBV6-5	TRBD1-1*01	TRBJ1-5	Unknown	Unknown
CCF14	1	0.000184502	TGTGCCAGCAGTTTCCAGGGACTCTCCACAGATACGCAGTATTTTGGCCCA	CASSFQGLSTDTQYF	TRBV6-1	TRBD2-1	TRBJ2-3	Unknown	Unknown
CCF14	1	0.000184502	TGTGCCTGGAGTCTCGGGATTAACTATGGCTACACCTTCGGTTCG	CAWSLGINYGYTF	TRBV30-1	TRBD2-1*02	TRBJ1-2	Unknown	Unknown
CCF14	1	0.000184502	TGTGCCAGCAGTCCTTACTCGGATACGCAGTATTTTGGCCCA	CASSPYSDTQYF	TRBV28-1	TRBD2-1	TRBJ2-3	Unknown	Unknown
CCF14	1	0.000184502	TGTGCCAGTATGAGACAGGGTTGGAATCAGCCCCAGCATTTTGGTGAT	CASMRQGWNQPQHF	TRBV19-1	TRBD1-1*01	TRBJ1-5	Unknown	Unknown
CCF14	1	0.000184502	TGCGCCAGCAGCCAAATACCCGGACAGGTCTCCTACGAGCAGTACTTCGGGCCG	CASSQIPGQVSYEQYF	TRBV4-1	TRBD1-1*01	TRBJ2-7	Unknown	Unknown
CCF14	1	0.000184502	TGCGCCAGCAGCTTGGATGGGGGGGTGGACGACGAGCAGTACTTCGGGCCG	CASSLDGGVDDEQYF	TRBV5-1	TRBD2-1*01	TRBJ2-7	Unknown	Unknown
CCF14	1	0.000184502	TGTGCCAGTAGTATAGCCGGCGGGATCTCAGATACGCAGTATTTTGGCCCA	CASSIAGGISDTQYF	TRBV19-1	TRBD2-1*02	TRBJ2-3	Unknown	Unknown
CCF14	1	0.000184502	TGTGCCAGCAGCGTATTTGGGCAGTCAAACACCGGGGAGCTGTTTTTTGGAGAA	CASSVFGQSNTGELFF	TRBV9-1	TRBD1-1*01	TRBJ2-2	Unknown	Unknown
CCF14	1	0.000184502	TGCAGTGCTAGAGAGTTAGGGAGCGGCGACGAGACCCAGTACTTCGGGCCA	CSARELGSGDETQYF	TRBV20-1	TRBD2-1	TRBJ2-5	Unknown	Unknown
CCF14	1	0.000184502	TGTGCCAGCAGTTACCCAGATACGCAGTATTTTGGCCCA	CASSYPDTQYF	TRBV6-1	NA	TRBJ2-3	Pathogens	CMV
CCF14	1	0.000184502	TGTGCCTGGAGTGTAGCGGATAATCAGCCCCAGCATTTTGGTGAT	CAWSVADNQPQHF	TRBV30-1	TRBD2-1	TRBJ1-5	Unknown	Unknown
CCF14	1	0.000184502	TGTGCCAGCAGCTGGGGTTTGACTGAAGCTTTCTTTGGACAA	CASSWGLTEAFF	TRBV5-6	NA	TRBJ1-1	Unknown	Unknown
CCF14	1	0.000184502	TGTGCCAGCCTTTATGCCCCCGATGGCTACACCTTCGGTTCG	CASLYAPDGYTF	TRBV19-1	NA	TRBJ1-2	Unknown	Unknown
CCF14	1	0.000184502	TGTGCCAGCAGTGACTCGACTAGCGGGAGCAATGAGCAGTTCTTCGGGCCA	CASSDSTSGSNEQFF	TRBV6-4	TRBD2-1*02	TRBJ2-1	Unknown	Unknown
CCF14	1	0.000184502	TGTGCCACCAGCCGAGGGTCCGCGGCCAATGAGCAGTTCTTCGGGCCA	CATSRGSAANEQFF	TRBV15-1	TRBD2-1	TRBJ2-1	Unknown	Unknown
CCF14	1	0.000184502	TGTGCCTGGACTAGACAGGGAGGCGGCTACACCTTCGGTTCG	CAWTRQGGGYTF	TRBV30-1	TRBD1-1*01	TRBJ1-2	Unknown	Unknown
CCF14	1	0.000184502	TGTGCCAGCAAGATACGGGATCAGCCCCAGCATTTTGGTGAT	CASKIRDQPQHF	TRBV12-1	TRBD2-1	TRBJ1-5	Unknown	Unknown
CCF14	1	0.000184502	TGTGCCAGTAGTGCCCCGGGACCTAATCAGCCCCAGCATTTTGGTGAT	CASSAPGPNQPQHF	TRBV19-1	NA	TRBJ1-5	Unknown	Unknown
CCF14	1	0.000184502	TGTGCCAGCAGCTTTCTAGCAGATTCCTACGAGCAGTACTTCGGGCCG	CASSFLADSYEQYF	TRBV5-6	TRBD2-1	TRBJ2-7	Unknown	Unknown
CCF14	1	0.000184502	TGTGCCAGCAGTTTCGGATTGGACTACGAGCAGTACTTCGGGCCG	CASSFGLDYEQYF	TRBV28-1	NA	TRBJ2-7	Unknown	Unknown
CCF14	1	0.000184502	TGTGCCAGCAGTCACCGGGACAGGGGGCAATATGAGCAGTTCTTCGGGCCA	CASSHRDRGQYEQFF	TRBV25-1	TRBD1-1*01	TRBJ2-1	Unknown	Unknown
CCF14	1	0.000184502	TGTGCCAGCAGTTACTCGAAGCTCGGGGAGCTGTTTTTTGGAGAA	CASSYSKLGELFF	TRBV6-5	TRBD2-1	TRBJ2-2	Unknown	Unknown
CCF14	1	0.000184502	TGTGCCAGCAGCTTAGCTCCGGGAGGCGAGCAGTACTTCGGGCCG	CASSLAPGGEQYF	TRBV7-6	TRBD2-1*02	TRBJ2-7	Unknown	Unknown
CCF14	1	0.000184502	TGCAGTGCTAGAGGAGGGTCGTTCGATCAGCCCCAGCATTTTGGTGAT	CSARGGSFDQPQHF	TRBV20-1	TRBD2-1*02	TRBJ1-5	Unknown	Unknown
CCF14	1	0.000184502	TGTGCCAGCGCGTTGGGGAGGTCCGCCTATGGCTACACCTTCGGTTCG	CASALGRSAYGYTF	TRBV6-5	TRBD2-1*02	TRBJ1-2	Unknown	Unknown
CCF14	1	0.000184502	TGCGCCAGCAGCCAAGGGACGCGAGCGGGCTACGAGCAGTACTTCGGGCCG	CASSQGTRAGYEQYF	TRBV4-3	TRBD2-1	TRBJ2-7	Unknown	Unknown
CCF14	1	0.000184502	TGTGCCAGCAGTTACGGTCTGAGGAACTATGGCTACACCTTCGGTTCG	CASSYGLRNYGYTF	TRBV6-5	TRBD2-1*02	TRBJ1-2	Unknown	Unknown
CCF14	1	0.000184502	TGTGCCATCAGTGGGGACTTCGGCAACTACGAGCAGTACTTCGGGCCG	CAISGDFGNYEQYF	TRBV10-3	TRBD2-1	TRBJ2-7	Unknown	Unknown
CCF14	1	0.000184502	TGCAGTGCCGGGGAACAAGAGACCCAGTACTTCGGGCCA	CSAGEQETQYF	TRBV20-1	TRBD2-1*01	TRBJ2-5	Unknown	Unknown
CCF14	1	0.000184502	TGTGCCAGCAGCTTAAGGGAGGCCAGGGATTCACCCCTCCACTTTGGGAAC	CASSLREARDSPLHF	TRBV7-2	TRBD2-1*02	TRBJ1-6	Unknown	Unknown
CCF14	1	0.000184502	TGTGCCAGCAGTGGACAGGGCAATCAGCCCCAGCATTTTGGTGAT	CASSGQGNQPQHF	TRBV12-1	TRBD1-1*01	TRBJ1-5	Unknown	Unknown
CCF14	1	0.000184502	TGTGCCAGCAGTCCTTTAGCCGGGCTTGGCTACACCTTCGGTTCG	CASSPLAGLGYTF	TRBV7-2	NA	TRBJ1-2	Unknown	Unknown
CCF14	1	0.000184502	TGTGCCAGCAGTGGCCAGGGATCCTCCTACGAGCAGTACTTCGGGCCG	CASSGQGSSYEQYF	TRBV27-1	TRBD1-1*01	TRBJ2-7	Unknown	Unknown
CCF14	1	0.000184502	TGTGCCAGCAGTTTATTGACAGTTCAAACTGAAGCTTTCTTTGGACAA	CASSLLTVQTEAFF	TRBV28-1	TRBD1-1*01	TRBJ1-1	Unknown	Unknown
CCF14	1	0.000184502	TGCGCCAGCAGTGACGGTGGGGCAACCCAGCATTTTGGTGAT	CASSDGGATQHF	TRBV10-2	TRBD1-1*01	TRBJ1-5	Unknown	Unknown
CCF14	1	0.000184502	TGTGCCAGTAGTCTCCAGGGGTCAAATTCACCCCTCCACTTTGGGAAC	CASSLQGSNSPLHF	TRBV19-1	TRBD1-1*01	TRBJ1-6	Pathogens	CMV
CCF14	1	0.000184502	TGTGCCAGCAGCTCACTGACTAGCGGGGTAGGAAATGAGCAGTTCTTCGGGCCA	CASSSLTSGVGNEQFF	TRBV7-3	TRBD2-1*01	TRBJ2-1	Unknown	Unknown
CCF14	1	0.000184502	TGTGCCTGGAGTGTACGCGGTAATCAGCCCCAGCATTTTGGTGAT	CAWSVRGNQPQHF	TRBV30-1	TRBD2-1	TRBJ1-5	Unknown	Unknown
CCF14	1	0.000184502	TGTGCCTGGAGTAGGTCGCCCTACGAGCAGTACTTCGGGCCA	CAWSRSPYEQYF	TRBV30-1	NA	TRBJ2-5	Unknown	Unknown
CCF14	1	0.000184502	TGTGCCAGCAGCCTCTCTTACGAGCAGTACTTCGGGCCG	CASSLSYEQYF	TRBV5-6	TRBD2-1	TRBJ2-7	Pathogens	Influenza
CCF14	1	0.000184502	TGCAGTGCTAGAGGGTTGGTACAGGGGGATTCACCCCTCCACTTTGGGAAC	CSARGLVQGDSPLHF	TRBV20-1	TRBD1-1*01	TRBJ1-6	Unknown	Unknown
CCF14	1	0.000184502	TGTGCCAGCAGGGACGGGGAGCTGTTTTTTGGAGAA	CASRDGELFF	TRBV6-1	NA	TRBJ2-2	Pathogens	EBV
CCF14	1	0.000184502	TGTGCCAGCAGTTTATTGGGGTTTAGGGCTGAAGCTTTCTTTGGACAA	CASSLLGFRAEAFF	TRBV12-1	NA	TRBJ1-1	Unknown	Unknown
CCF14	1	0.000184502	TGTGCCAGCAGTCCCCTTGGGGCCAACTCACCCCTCCACTTTGGGAAC	CASSPLGANSPLHF	TRBV27-1	TRBD1-1*01	TRBJ1-6	Unknown	Unknown
CCF14	1	0.000184502	TGTGCCAGCAGCCGGACTAGCTGGAGCACAGATACGCAGTATTTTGGCCCA	CASSRTSWSTDTQYF	TRBV12-1	TRBD2-1	TRBJ2-3	Unknown	Unknown
CCF14	1	0.000184502	TGTGCCAGCAGCTTCCGCGTCCGGGTGAACACTGAAGCTTTCTTTGGACAA	CASSFRVRVNTEAFF	TRBV11-2	TRBD2-1	TRBJ1-1	Unknown	Unknown
CCF14	1	0.000184502	TGTGCCAGTAGAGTAGGGGGCAACGGCTACACCTTCGGTTCG	CASRVGGNGYTF	TRBV19-1	TRBD1-1*01	TRBJ1-2	Unknown	Unknown
CCF14	1	0.000184502	TGTGCCAGCAGCCTGACAAGGCGTGGTGGCAGCCTCTCTAACTATGGCTACACCTTCGGTTCG	CASSLTRRGGSLSNYGYTF	TRBV5-7	TRBD1-1*01	TRBJ1-2	Unknown	Unknown
CCF14	1	0.000184502	TGTGCCAGCAGTGCCTACGGGGGGACAGGGTCCTACGAGCAGTACTTCGGGCCG	CASSAYGGTGSYEQYF	TRBV6-1	TRBD1-1*01	TRBJ2-7	Unknown	Unknown
CCF14	1	0.000184502	TGTGCCAGCAGTTTGTTGGGGCAGCCCCAGCATTTTGGTGAT	CASSLLGQPQHF	TRBV12-1	NA	TRBJ1-5	Unknown	Unknown
CCF14	1	0.000184502	TGTGCCAGCAGTGCGGGACAGGCAACAATGAGCTCCTACGAGCAGTACTTCGGGCCG	CASSAGQATMSSYEQYF	TRBV6-1	TRBD1-1*01	TRBJ2-7	Unknown	Unknown
CCF14	1	0.000184502	TGCGCCAGCAGCCCCTCAACTAGCGTTGGTGAGACCCAGTACTTCGGGCCA	CASSPSTSVGETQYF	TRBV4-3	TRBD2-1	TRBJ2-5	Unknown	Unknown
CCF14	1	0.000184502	TGCGCCAGCAGCCAGGGTAGCTGGAACACCGGGGAGCTGTTTTTTGGAGAA	CASSQGSWNTGELFF	TRBV4-1	TRBD2-1	TRBJ2-2	Unknown	Unknown
CCF14	1	0.000184502	TGCAGCCCCTACAGAACAACTAATGAAAAACTGTTTTTTGGCAGT	CSPYRTTNEKLFF	TRBV20-1	TRBD1-1*01	TRBJ1-4	Unknown	Unknown
CCF14	1	0.000184502	TGTGCCAGCAGTTCTAACTATGGCTACACCTTCGGTTCG	CASSSNYGYTF	TRBV28-1	NA	TRBJ1-2	Unknown	Unknown
CCF14	1	0.000184502	TGTGCCAGCAGCGGGGCTAACTATGGCTACACCTTCGGTTCG	CASSGANYGYTF	TRBV9-1	NA	TRBJ1-2	Pathogens	HIV-1
CCF14	1	0.000184502	TGTGCCAGCAGTCTGGGACTACCTTACGAGCAGTACTTCGGGCCG	CASSLGLPYEQYF	TRBV27-1	TRBD2-1	TRBJ2-7	Unknown	Unknown
CCF14	1	0.000184502	TGTGCCAGCACCCCCAGGGAGAACACTGAAGCTTTCTTTGGACAA	CASTPRENTEAFF	TRBV6-1	TRBD1-1*01	TRBJ1-1	Unknown	Unknown
CCF14	1	0.000184502	TGTGCCAGTACCTCGAACCCCTATGGCTACACCTTCGGTTCG	CASTSNPYGYTF	TRBV19-1	NA	TRBJ1-2	Unknown	Unknown
CCF14	1	0.000184502	TGTGCCAGCAGCCCGGGGGATAATTCACCCCTCCACTTTGGGAAC	CASSPGDNSPLHF	TRBV9-1	TRBD2-1*01	TRBJ1-6	Unknown	Unknown
CCF14	1	0.000184502	TGCGCCAGCAGCGGGCCGGACACAGATACGCAGTATTTTGGCCCA	CASSGPDTDTQYF	TRBV5-1	TRBD1-1*01	TRBJ2-3	Unknown	Unknown
CCF14	1	0.000184502	TGTGCCAGCAGCTCGACAGGGGACTATGGCTACACCTTCGGTTCG	CASSSTGDYGYTF	TRBV7-9	TRBD1-1*01	TRBJ1-2	Unknown	Unknown
CCF14	1	0.000184502	TGCAGTGGAGACGGGGACACCGGGGAGCTGTTTTTTGGAGAA	CSGDGDTGELFF	TRBV20-1	TRBD2-1*01	TRBJ2-2	Unknown	Unknown
CCF14	1	0.000184502	TGTGCCAGCAGTGAAGCGAGGGTTGTCAATCAGCCCCAGCATTTTGGTGAT	CASSEARVVNQPQHF	TRBV6-1	TRBD2-1*02	TRBJ1-5	Unknown	Unknown
CCF14	2	0.000369004	TGCGCCAGCAGCCAAGAGGGACAGGGACTGCACACTGAAGCTTTCTTTGGACAA	CASSQEGQGLHTEAFF	TRBV4-1	TRBD1-1*01	TRBJ1-1	Unknown	Unknown
CCF14	1	0.000184502	TGTGCCATCAGTGAGTTTCCAGGGGGGCAGACTAGCGATGAGCAGTTCTTCGGGCCA	CAISEFPGGQTSDEQFF	TRBV10-3	TRBD2-1	TRBJ2-1	Unknown	Unknown
CCF14	1	0.000184502	TGCAGCGTTGAGGTTAACACTGAAGCTTTCTTTGGACAA	CSVEVNTEAFF	TRBV29-1	NA	TRBJ1-1	Pathogens	CMV
CCF14	1	0.000184502	TGTGCCAGCGGAACAGGGGATAGCAATCAGCCCCAGCATTTTGGTGAT	CASGTGDSNQPQHF	TRBV10-3	TRBD1-1*01	TRBJ1-5	Autoimmune	Rheumatoid Arthritis
CCF14	1	0.000184502	TGTGCCAGCAGCGTAGGACAGGGAAACACCGGGGAGCTGTTTTTTGGAGAA	CASSVGQGNTGELFF	TRBV9-1	TRBD1-1*01	TRBJ2-2	Unknown	Unknown
CCF14	1	0.000184502	TGTGCCAGCAGTTACGGCGGAGGTCCCCAGCATTTTGGTGAT	CASSYGGGPQHF	TRBV6-1	TRBD2-1*02	TRBJ1-5	Unknown	Unknown
CCF14	1	0.000184502	TGTGCCAGCAGCCTAGATATCAATCAGCCCCAGCATTTTGGTGAT	CASSLDINQPQHF	TRBV14-1	TRBD2-1	TRBJ1-5	Unknown	Unknown
CCF14	1	0.000184502	TGTGCCAGCAGTTTGGAATATAGTGGCTACACCTTCGGTTCG	CASSLEYSGYTF	TRBV28-1	NA	TRBJ1-2	Unknown	Unknown
CCF14	1	0.000184502	TGTGCCAGCACCCGGACTGGGGGAGTTTATGGCTACACCTTCGGTTCG	CASTRTGGVYGYTF	TRBV6-5	NA	TRBJ1-2	Unknown	Unknown
CCF14	1	0.000184502	TGTGCCTCAGGACAGGGTCCCTACGAGCAGTACTTCGGGCCG	CASGQGPYEQYF	TRBV28-1	TRBD1-1*01	TRBJ2-7	Unknown	Unknown
CCF14	1	0.000184502	TGTGCCAGCAGCCATGAACAGGTTGGGTTGAACGAGCAGTACTTCGGGCCG	CASSHEQVGLNEQYF	TRBV6-1	TRBD1-1*01	TRBJ2-7	Unknown	Unknown
CCF14	1	0.000184502	TGTGCCAGCAGCTTGAGGGGCAACGAGCAGTACTTCGGGCCG	CASSLRGNEQYF	TRBV5-6	TRBD1-1*01	TRBJ2-7	Unknown	Unknown
CCF14	2	0.000369004	TGTGCCAGCAGTGAATATCCCCTTGGACAGGTGACTGAAGCTTTCTTTGGACAA	CASSEYPLGQVTEAFF	TRBV25-1	TRBD1-1*01	TRBJ1-1	Unknown	Unknown
CCF14	2	0.000369004	TGTGCCAGCAGTGAGGTGTCGTACACTGAAGCTTTCTTTGGACAA	CASSEVSYTEAFF	TRBV6-1	NA	TRBJ1-1	Unknown	Unknown
CCF14	1	0.000184502	TGCAGTGCTAGGAACCGGGACAGGGGTTGGGATGAGCAGTTCTTCGGGCCA	CSARNRDRGWDEQFF	TRBV20-1	TRBD1-1*01	TRBJ2-1	Unknown	Unknown
CCF14	1	0.000184502	TGTGCCAGCAGCTCCTACAATGAGCAGTTCTTCGGGCCA	CASSSYNEQFF	TRBV9-1	NA	TRBJ2-1	Unknown	Unknown
CCF14	1	0.000184502	TGTGCCTGGAGCCCTGAGAGCCACTCCTACAATGAGCAGTTCTTCGGGCCA	CAWSPESHSYNEQFF	TRBV30-1	TRBD2-1	TRBJ2-1	Unknown	Unknown
CCF14	1	0.000184502	TGTGCCAGCAGCACCCTGGAGACCCAGTACTTCGGGCCA	CASSTLETQYF	TRBV7-2	NA	TRBJ2-5	Unknown	Unknown
CCF14	1	0.000184502	TGTGCCAGCAGTTCACAAGAGACCCAGTACTTCGGGCCA	CASSSQETQYF	TRBV6-6	TRBD1-1*01	TRBJ2-5	Cancer	Colorectal cancer
CCF14	1	0.000184502	TGTGCCAGCAGTTTAGGCAGCTCCGATACGCAGTATTTTGGCCCA	CASSLGSSDTQYF	TRBV28-1	NA	TRBJ2-3	Unknown	Unknown
CCF14	1	0.000184502	TGTGCCAGCAGTCCGGGCGAGGCCGGGGAGCTGTTTTTTGGAGAA	CASSPGEAGELFF	TRBV12-1	NA	TRBJ2-2	Unknown	Unknown
CCF14	1	0.000184502	TGTGCCAGCAGCTGGCGGAACACCGGGGAGCTGTTTTTTGGAGAA	CASSWRNTGELFF	TRBV9-1	NA	TRBJ2-2	Unknown	Unknown
CCF14	1	0.000184502	TGCAGCGTTGAAGATCGGGGAGGGGGAGCGGCTTTCTTTGGACAA	CSVEDRGGGAAFF	TRBV29-1	TRBD2-1*02	TRBJ1-1	Unknown	Unknown
CCF14	1	0.000184502	TGTGCCAGCAGACGGGACACTGAAGCTTTCTTTGGACAA	CASRRDTEAFF	TRBV6-5	TRBD2-1	TRBJ1-1	Unknown	Unknown
CCF14	1	0.000184502	TGCAGCGTTGAAGATCCAGAGGATGAACTAGCGCCCTACGAGCAGTACTTCGGGCCG	CSVEDPEDELAPYEQYF	TRBV29-1	TRBD2-1	TRBJ2-7	Unknown	Unknown
CCF14	2	0.000369004	TGCGCCAGCAGCCCGGGACAGGGGGTCGGAGGCTATAATTCACCCCTCCACTTTGGGAAC	CASSPGQGVGGYNSPLHF	TRBV5-1	TRBD1-1*01	TRBJ1-6	Unknown	Unknown
CCF14	1	0.000184502	TGCAGTGCTAGTCCCCTGGGTGTGGTAAATTCACCCCTCCACTTTGGGAAC	CSASPLGVVNSPLHF	TRBV20-1	NA	TRBJ1-6	Unknown	Unknown
CCF14	2	0.000369004	TGTGCCAGCAGCTGGAGTTCTGGTGAGCAGTTCTTCGGGCCA	CASSWSSGEQFF	TRBV5-6	TRBD2-1*02	TRBJ2-1	Unknown	Unknown
CCF14	2	0.000369004	TGTGCCAGCAGTTTAGGGGACATTCAGTACTTCGGCGCC	CASSLGDIQYF	TRBV12-1	NA	TRBJ2-4	Unknown	Unknown
CCF14	1	0.000184502	TGTGCTATATTAACGGGACAGGGGCCCTATGGCTACACCTTCGGTTCG	CAILTGQGPYGYTF	TRBV28-1	TRBD1-1*01	TRBJ1-2	Unknown	Unknown
CCF14	1	0.000184502	TGTGCCAGCAGTTTAGCGCTGTACAATGGCTACACCTTCGGTTCG	CASSLALYNGYTF	TRBV12-1	TRBD1-1*01	TRBJ1-2	Unknown	Unknown
CCF14	1	0.000184502	TGTGCCAGCAAGTTCGGCTTGACCTACGAGCAGTACTTCGGGCCG	CASKFGLTYEQYF	TRBV6-5	NA	TRBJ2-7	Unknown	Unknown
CCF14	1	0.000184502	TGTGCCAGCAGCTTTGCGTCCGAGCAGTACTTCGGGCCG	CASSFASEQYF	TRBV7-2	TRBD2-1	TRBJ2-7	Unknown	Unknown
CCF14	1	0.000184502	TGTGCCAGCAGTTTATCTAGCGGGGGCTACGAGCAGTACTTCGGGCCG	CASSLSSGGYEQYF	TRBV28-1	TRBD2-1*01	TRBJ2-7	Unknown	Unknown
CCF14	1	0.000184502	TGCGCCAGTAGCCAGGCAGATACGCAGTATTTTGGCCCA	CASSQADTQYF	TRBV5-1	TRBD1-1*01	TRBJ2-3	Unknown	Unknown
CCF14	1	0.000184502	TGTGCCAGTAAAGCGGCGAGCTCCTACGAGCAGTACTTCGGGCCG	CASKAASSYEQYF	TRBV19-1	TRBD2-1	TRBJ2-7	Unknown	Unknown
CCF14	1	0.000184502	TGTGCCAGCAGTCCAGCCTACGAGCAGTACTTCGGGCCG	CASSPAYEQYF	TRBV6-1	TRBD1-1*01	TRBJ2-7	Pathogens	Influenza
CCF14	1	0.000184502	TGCGCCAGCAGCCAAGCAGGGAACACTGAAGCTTTCTTTGGACAA	CASSQAGNTEAFF	TRBV4-3	TRBD1-1*01	TRBJ1-1	Unknown	Unknown
CCF14	1	0.000184502	TGCAGCGGTGGACAGGGTGAGGGCGAGCAGTACTTCGGGCCG	CSGGQGEGEQYF	TRBV29-1	TRBD1-1*01	TRBJ2-7	Pathogens	EBV
CCF14	2	0.000369004	TGTGCCTGGGGGACACCGACAGATACGCAGTATTTTGGCCCA	CAWGTPTDTQYF	TRBV30-1	TRBD1-1*01	TRBJ2-3	Unknown	Unknown
CCF14	1	0.000184502	TGTGCCTGGATGCCAGCCTGCGGCTACACCTTCGGTTCG	CAWMPACGYTF	TRBV30-1	NA	TRBJ1-2	Unknown	Unknown
CCF14	1	0.000184502	TGCAGCGTGACAGGTCGGGTGAACACTGAAGCTTTCTTTGGACAA	CSVTGRVNTEAFF	TRBV29-1	TRBD1-1*01	TRBJ1-1	Unknown	Unknown
CCF14	1	0.000184502	TGTGCCAGCAGTGACAGCTCTGGGGCCAACGTCCTGACTTTCGGGGCC	CASSDSSGANVLTF	TRBV6-1	TRBD1-1*01	TRBJ2-6	Pathogens	M. tuberculosis
CCF14	1	0.000184502	TGTGCCAGCAGGGGAGGGAACACTGAAGCTTTCTTTGGACAA	CASRGGNTEAFF	TRBV12-1	TRBD2-1*02	TRBJ1-1	Unknown	Unknown
CCF14	1	0.000184502	TGCGCCAGCAGCTTGGGCTACGAGCAGTACTTCGGGCCG	CASSLGYEQYF	TRBV5-1	NA	TRBJ2-7	Autoimmune	Diabetes Type 1
CCF14	2	0.000369004	TGTGCCAGCTCAGGGACGGACTATGGCTACACCTTCGGTTCG	CASSGTDYGYTF	TRBV12-1	NA	TRBJ1-2	Pathogens	HIV-1
CCF14	2	0.000369004	TGTGCCAGCAGTTACTCCTACGAGCAGTACTTCGGGCCG	CASSYSYEQYF	TRBV6-5	NA	TRBJ2-7	Autoimmune	Celiac disease
CCF14	1	0.000184502	TGTGCCAGCAGCTTAGCCCGGCCGTACGAGCAGTACTTCGGGCCG	CASSLARPYEQYF	TRBV11-2	NA	TRBJ2-7	Unknown	Unknown
CCF14	1	0.000184502	TGTGCCAGCAGTTCGGGACAACGCGGGGGCTACACCTTCGGTTCG	CASSSGQRGGYTF	TRBV6-1	TRBD1-1*01	TRBJ1-2	Unknown	Unknown
CCF14	1	0.000184502	TGTGCCAGCACCTCGGGTCTTCAAGAGACCCAGTACTTCGGGCCA	CASTSGLQETQYF	TRBV6-1	TRBD2-1	TRBJ2-5	Unknown	Unknown
CCF16	7	0.00129151	TGTGCCAGTAGTACCAGGGATAGCAATCAGCCCCAGCATTTTGGTGAT	CASSTRDSNQPQHF	TRBV19-1	TRBD1-1*01	TRBJ1-5	Unknown	Unknown
CCF16	5	0.000922509	TGTGCCAGCAGTGCGGGACAGGCAACAATGAGCTCCTACGAGCAGTACTTCGGGCCG	CASSAGQATMSSYEQYF	TRBV6-1	TRBD1-1*01	TRBJ2-7	Unknown	Unknown
CCF16	13	0.00239852	TGTGCCAGCCAATCGACGATGGCGAGCACTGAAGCTTTCTTTGGACAA	CASQSTMASTEAFF	TRBV6-1	NA	TRBJ1-1	Unknown	Unknown
CCF16	5	0.000922509	TGTGCCAGCGGAACAGGGGATAGCAATCAGCCCCAGCATTTTGGTGAT	CASGTGDSNQPQHF	TRBV10-3	TRBD1-1*01	TRBJ1-5	Autoimmune	Rheumatoid Arthritis
CCF16	1	0.000184502	TGTGCCAGCAGTGACTCGACTAGCGGGGGCAATGAGCAGTTCTTCGGGCCA	CASSDSTSGGNEQFF	TRBV6-4	TRBD2-1*01	TRBJ2-1	Pathogens	M. tuberculosis
CCF16	1	0.000184502	TGCGCCAGCAGCCCCTCAACTAGCGTTGGTGAGACCCAGTACTTCGGGCCA	CASSPSTSVGETQYF	TRBV4-3	TRBD2-1	TRBJ2-5	Unknown	Unknown
CCF16	3	0.000553506	TGTGCCAGCAGCCCCTCAAGCGGGGGGGCCTACGAGCAGTACTTCGGGCCG	CASSPSSGGAYEQYF	TRBV12-1	TRBD2-1*01	TRBJ2-7	Unknown	Unknown
CCF16	1	0.000184502	TGTGCCACCAAAGGGACTAGAGACACCGGGGAGCTGTTTTTTGGAGAA	CATKGTRDTGELFF	TRBV24-1	TRBD2-1	TRBJ2-2	Unknown	Unknown
CCF16	2	0.000369004	TGTGCCAGCAGTTTAGCGCTGTACAATGGCTACACCTTCGGTTCG	CASSLALYNGYTF	TRBV12-1	TRBD1-1*01	TRBJ1-2	Unknown	Unknown
CCF16	1	0.000184502	TGCAGTGCTAGAGAAAACGAGATCGCGGCTTTCTTTGGACAA	CSARENEIAAFF	TRBV20-1	TRBD2-1	TRBJ1-1	Unknown	Unknown
CCF16	1	0.000184502	TGTGCCAGCAGCCGGACTAGCTGGAGCACAGATACGCAGTATTTTGGCCCA	CASSRTSWSTDTQYF	TRBV12-1	TRBD2-1	TRBJ2-3	Unknown	Unknown
CCF16	1	0.000184502	TGTGCCAGCAGCCAGGACAGGGGGGAACAGCCCCAGCATTTTGGTGAT	CASSQDRGEQPQHF	TRBV12-1	TRBD1-1*01	TRBJ1-5	Unknown	Unknown
CCF16	1	0.000184502	TGTGCCAGCAGTTACAACTCTGGGGCCAACGTCCTGACTTTCGGGGCC	CASSYNSGANVLTF	TRBV6-1	NA	TRBJ2-6	Unknown	Unknown
CCF16	1	0.000184502	TGTGCCAGTAGTATAGAAGGAGGTCAGCCCCAGCATTTTGGTGAT	CASSIEGGQPQHF	TRBV19-1	TRBD2-1*02	TRBJ1-5	Unknown	Unknown
CCF16	1	0.000184502	TGTGCCAGCAGTCTAGACAAGGGGGGGACTGAAGCTTTCTTTGGACAA	CASSLDKGGTEAFF	TRBV6-5	TRBD2-1*01	TRBJ1-1	Unknown	Unknown
CCF16	2	0.000369004	TGTGCCAGCAGCTTAAACCCAAACACCGGGGAGCTGTTTTTTGGAGAA	CASSLNPNTGELFF	TRBV7-9	NA	TRBJ2-2	Unknown	Unknown
CCF16	2	0.000369004	TGTGCCAGCAGCGCCCGTACCGGGGAGCTGTTTTTTGGAGAA	CASSARTGELFF	TRBV9-1	TRBD2-1	TRBJ2-2	Pathogens	EBV
CCF16	1	0.000184502	TGTGCCAGCAGTGGCGGCTACGAGCAGTACTTCGGGCCG	CASSGGYEQYF	TRBV25-1	TRBD2-1	TRBJ2-7	Pathogens	YFV
CCF16	1	0.000184502	TGTGCCAGCAGTTACGGGACTAGCACAGATACGCAGTATTTTGGCCCA	CASSYGTSTDTQYF	TRBV6-1	TRBD2-1	TRBJ2-3	Pathogens	M. tuberculosis
CCF16	1	0.000184502	TGTGCCAGCAGTCCACTGGGAGCGGTGGGGTACAATGAGCAGTTCTTCGGGCCA	CASSPLGAVGYNEQFF	TRBV28-1	TRBD2-1	TRBJ2-1	Unknown	Unknown
CCF16	1	0.000184502	TGTGCCAGCAGCCAGGTCCTCGGAAACACCATATATTTTGGAGAG	CASSQVLGNTIYF	TRBV3-1	NA	TRBJ1-3	Unknown	Unknown
CCF16	1	0.000184502	TGTGCCAGCAGCTTTGGAAGTGATGGCTACACCTTCGGTTCG	CASSFGSDGYTF	TRBV11-3	NA	TRBJ1-2	Unknown	Unknown
CCF16	1	0.000184502	TGTGCCAGCAGCCAGGGCACCGGGGAGCTGTTTTTTGGAGAA	CASSQGTGELFF	TRBV11-3	TRBD1-1*01	TRBJ2-2	Pathogens	CMV
CCF16	1	0.000184502	TGTGCCAGCAGTGAATCTAGCGGGGGGACAGATACGCAGTATTTTGGCCCA	CASSESSGGTDTQYF	TRBV6-4	TRBD2-1*01	TRBJ2-3	Unknown	Unknown
CCF16	1	0.000184502	TGTGCCAGCAGTTACGGGGGTCAGCCCCAGCATTTTGGTGAT	CASSYGGQPQHF	TRBV6-1	NA	TRBJ1-5	Unknown	Unknown
CCF16	1	0.000184502	TGTGCCAGCAGGGGGACAGGGCGCGGTAATCAGCCCCAGCATTTTGGTGAT	CASRGTGRGNQPQHF	TRBV2-1	TRBD1-1*01	TRBJ1-5	Unknown	Unknown
CCF16	1	0.000184502	TGTGCCAGCAGCTTGAGCGGGGGCCTTTACAATGAGCAGTTCTTCGGGCCA	CASSLSGGLYNEQFF	TRBV7-7	TRBD2-1*01	TRBJ2-1	Unknown	Unknown
CCF16	1	0.000184502	TGTGCCAGCAGCTCAGGGTATGGCTACACCTTCGGTTCG	CASSSGYGYTF	TRBV7-2	TRBD1-1*01	TRBJ1-2	Pathogens	Influenza
CCF16	1	0.000184502	TGTGCCAGCAGGGGTAGCTCCTACGAGCAGTACTTCGGGCCG	CASRGSSYEQYF	TRBV27-1	NA	TRBJ2-7	Unknown	Unknown
CCF16	1	0.000184502	TGTGCCAGCTCACCATTCTGGACACTAGAAAAACTGTTTTTTGGCAGT	CASSPFWTLEKLFF	TRBV18-1	TRBD1-1*01	TRBJ1-4	Unknown	Unknown
CCF16	1	0.000184502	TGTGCCAGCAGCCGCTCCTACGAGCAGTACTTCGGGCCG	CASSRSYEQYF	TRBV11-2	TRBD2-1	TRBJ2-7	Unknown	Unknown
CCF16	1	0.000184502	TGTGCCAGCAGTTTCGGTCAGCCCCAGCATTTTGGTGAT	CASSFGQPQHF	TRBV28-1	TRBD2-1	TRBJ1-5	Pathogens	CMV
CCF16	1	0.000184502	TGTGCCAGCAGTTACCCCAATTCACCCCTCCACTTTGGGAAC	CASSYPNSPLHF	TRBV6-5	NA	TRBJ1-6	Unknown	Unknown
CCF16	1	0.000184502	TGTGCCAGCAGTTCCTATTACGAGCAGTACTTCGGGCCG	CASSSYYEQYF	TRBV7-2	TRBD2-1	TRBJ2-7	Unknown	Unknown
CCF16	1	0.000184502	TGTGCCAGCAGTGACTCTAGCGGAAGCACAGATACGCAGTATTTTGGCCCA	CASSDSSGSTDTQYF	TRBV6-4	TRBD2-1	TRBJ2-3	Pathogens
CCF16	1	0.000184502	TGCGCCAGCAGGTTGGGCGGCAATCAGCCCCAGCATTTTGGTGAT	CASRLGGNQPQHF	TRBV5-1	TRBD2-1	TRBJ1-5	Unknown	Unknown
CCF16	1	0.000184502	TGCAGTGCTAGTGGTGAGACCCAGTACTTCGGGCCA	CSASGETQYF	TRBV20-1	NA	TRBJ2-5	Unknown	Unknown
CCF16	1	0.000184502	TGTGCCAGCAGCTTAAGGGGGATGAACACTGAAGCTTTCTTTGGACAA	CASSLRGMNTEAFF	TRBV11-3	TRBD1-1*01	TRBJ1-1	Unknown	Unknown
CCF16	4	0.000738007	TGCAGTGCTAGACAGGGAGACACTGAAGCTTTCTTTGGACAA	CSARQGDTEAFF	TRBV20-1	NA	TRBJ1-1	Pathogens	M. tuberculosis
CCF16	1	0.000184502	TGTGCCAGCAGCGAGGGGGGGTATGGCTACACCTTCGGTTCG	CASSEGGYGYTF	TRBV9-1	TRBD2-1*01	TRBJ1-2	Pathogens	HTLV-1
CCF16	1	0.000184502	TGTGCCAGCAGTGAAGCTAGCGGGGGGGCAGATACGCAGTATTTTGGCCCA	CASSEASGGADTQYF	TRBV6-1	TRBD2-1*01	TRBJ2-3	Pathogens	M. tuberculosis
CCF16	1	0.000184502	TGTGCCAGCAGCGTCCAGGGGTCAGGCTCACCCCTCCACTTTGGGAAC	CASSVQGSGSPLHF	TRBV9-1	TRBD1-1*01	TRBJ1-6	Unknown	Unknown
CCF16	1	0.000184502	TGCGCCAGCAGCTTGGCCGGGTATGGCTACACCTTCGGTTCG	CASSLAGYGYTF	TRBV5-1	TRBD2-1	TRBJ1-2	Unknown	Unknown
CCF16	1	0.000184502	TGTGCCAGCAGTTTCAACAGGGGCTATGGCTACACCTTCGGTTCG	CASSFNRGYGYTF	TRBV27-1	TRBD1-1*01	TRBJ1-2	Unknown	Unknown
CCF16	1	0.000184502	TGTGCTAGTGGTTTGGCCTCCTACGAGCAGTACTTCGGGCCG	CASGLASYEQYF	TRBV12-5	NA	TRBJ2-7	Unknown	Unknown
CCF16	1	0.000184502	TGTGCCAGCAGCTTAGGCACCGGGGAGCTGTTTTTTGGAGAA	CASSLGTGELFF	TRBV7-8	NA	TRBJ2-2	Pathogens	CMV
CCF16	1	0.000184502	TGTGCCAGCAGCTTAAACACCGGGGAGCTGTTTTTTGGAGAA	CASSLNTGELFF	TRBV11-3	NA	TRBJ2-2	Pathogens	CMV
CCF16	1	0.000184502	TGTGCCAGCAGTGAAGGGGGCCCTAATGAAAAACTGTTTTTTGGCAGT	CASSEGGPNEKLFF	TRBV6-5	TRBD1-1*01	TRBJ1-4	Unknown	Unknown
CCF16	1	0.000184502	TGTGCCAGCAGCTTGGGGCGGGGAAATTCACCCCTCCACTTTGGGAAC	CASSLGRGNSPLHF	TRBV5-4	TRBD2-1*01	TRBJ1-6	Unknown	Unknown
CCF16	1	0.000184502	TGTGCCAGCAGACCCGGGGGGTACGAGCAGTACTTCGGGCCG	CASRPGGYEQYF	TRBV28-1	TRBD2-1*01	TRBJ2-7	Unknown	Unknown
CCF16	1	0.000184502	TGTGCCAGCAGCAGAGGGGGTAGCACTGAAGCTTTCTTTGGACAA	CASSRGGSTEAFF	TRBV5-4	TRBD1-1*01	TRBJ1-1	Unknown	Unknown
CCF16	1	0.000184502	TGTGCCAGCAGTTCCACAGATACGCAGTATTTTGGCCCA	CASSSTDTQYF	TRBV12-1	NA	TRBJ2-3	Autoimmune	Inflammatory bowel disease
CCF16	1	0.000184502	TGTGCCACCAGTGATAGCAATCAGCCCCAGCATTTTGGTGAT	CATSDSNQPQHF	TRBV24-1	NA	TRBJ1-5	Unknown	Unknown
CCF16	1	0.000184502	TGTGCCAGCAGCCTAACTGGTGGCTACACCTTCGGTTCG	CASSLTGGYTF	TRBV3-1	TRBD2-1	TRBJ1-2	Unknown	Unknown
CCF16	1	0.000184502	TGCGCCAGCAGCTTGGGCATGAACACTGAAGCTTTCTTTGGACAA	CASSLGMNTEAFF	TRBV5-1	NA	TRBJ1-1	Unknown	Unknown
CCF16	1	0.000184502	TGTGCCAGCAGTTCAGGCAGTTCCTACGAGCAGTACTTCGGGCCG	CASSSGSSYEQYF	TRBV27-1	TRBD1-1*01	TRBJ2-7	Pathogens	CMV
CCF16	1	0.000184502	TGTGCCAGCTCTTCGGGAGAGAGCTCTGGGGCCAACGTCCTGACTTTCGGGGCC	CASSSGESSGANVLTF	TRBV11-3	TRBD2-1*02	TRBJ2-6	Unknown	Unknown
CCF16	1	0.000184502	TGCAGTGCTAGAGATAGGGTAACTGAAGCTTTCTTTGGACAA	CSARDRVTEAFF	TRBV20-1	NA	TRBJ1-1	Unknown	Unknown
CCF16	1	0.000184502	TGTGCCAGCAGCTTAGCACGGAACTATGGCTACACCTTCGGTTCG	CASSLARNYGYTF	TRBV13-1	TRBD2-1	TRBJ1-2	Pathogens	Influenza
CCF16	1	0.000184502	TGTGCCAGCAGCTTGGGACAGGAGAACTATGGCTACACCTTCGGTTCG	CASSLGQENYGYTF	TRBV5-4	TRBD1-1*01	TRBJ1-2	Unknown	Unknown
CCF16	1	0.000184502	TGTGCCAGCAGCTCCGGGGGCGAGCAGTACTTCGGGCCG	CASSSGGEQYF	TRBV11-3	TRBD2-1*01	TRBJ2-7	Pathogens	CMV
CCF16	1	0.000184502	TGTGCCAGCAGCTCGGGACCGAGCTCCTACGAGCAGTACTTCGGGCCG	CASSSGPSSYEQYF	TRBV7-2	NA	TRBJ2-7	Unknown	Unknown
CCF16	1	0.000184502	TGTGCCAGCAGCCAGTCTGGGGCCAACGTCCTGACTTTCGGGGCC	CASSQSGANVLTF	TRBV3-1	NA	TRBJ2-6	Pathogens	HTLV-1
CCF16	1	0.000184502	TGTGCCAGTAGTAGCGGGGGCGGGACAGATACGCAGTATTTTGGCCCA	CASSSGGGTDTQYF	TRBV19-1	TRBD2-1*01	TRBJ2-3	Unknown	Unknown
CCF16	1	0.000184502	TGCGCCAGCAGCCTGGGACTAGCGGGCTCCACAGATACGCAGTATTTTGGCCCA	CASSLGLAGSTDTQYF	TRBV4-3	TRBD2-1	TRBJ2-3	Unknown	Unknown
CCF16	1	0.000184502	TGCGCCAGCAGCTTGGACAGGGGGAACACTGAAGCTTTCTTTGGACAA	CASSLDRGNTEAFF	TRBV5-1	TRBD1-1*01	TRBJ1-1	Unknown	Unknown
CCF16	1	0.000184502	TGTGCCAGCAGCTTAGTGACAGGGGAAACTGAAGCTTTCTTTGGACAA	CASSLVTGETEAFF	TRBV7-6	TRBD1-1*01	TRBJ1-1	Unknown	Unknown
CCF16	1	0.000184502	TGTGCCAGCAGCTTAGGGGCCTCCTACGAGCAGTACTTCGGGCCG	CASSLGASYEQYF	TRBV7-3	TRBD1-1*01	TRBJ2-7	Allergy	Allergy
CCF16	1	0.000184502	TGTGCCAGCAGCCTGATGAACACTGAAGCTTTCTTTGGACAA	CASSLMNTEAFF	TRBV5-4	NA	TRBJ1-1	Unknown	Unknown
CCF16	1	0.000184502	TGTGCCAGCAGTCTCATCGCAACTAATGAAAAACTGTTTTTTGGCAGT	CASSLIATNEKLFF	TRBV12-1	NA	TRBJ1-4	Unknown	Unknown
CCF16	1	0.000184502	TGTGCCAGCAGCTTAGGGGGGAATCAGCCCCAGCATTTTGGTGAT	CASSLGGNQPQHF	TRBV7-3	TRBD2-1*01	TRBJ1-5	Cancer	Colorectal cancer
CCF16	1	0.000184502	TGTGCCAGCAGTTACGGCGGCGAGCAGTACTTCGGGCCG	CASSYGGEQYF	TRBV6-1	TRBD2-1	TRBJ2-7	Unknown	Unknown
CCF16	1	0.000184502	TGTGCCAGCAGCCTACTAGCGGGGAGCTACAATGAGCAGTTCTTCGGGCCA	CASSLLAGSYNEQFF	TRBV6-1	TRBD2-1*01	TRBJ2-1	Unknown	Unknown
CCF16	1	0.000184502	TGTGCCAGCAGCTTAGACCAAGAGACCCAGTACTTCGGGCCA	CASSLDQETQYF	TRBV7-2	NA	TRBJ2-5	Pathogens	CMV
CCF16	1	0.000184502	TGTGCCAGCAGTCGCGGCACCGGGGAGCTGTTTTTTGGAGAA	CASSRGTGELFF	TRBV6-5	TRBD2-1	TRBJ2-2	Pathogens	CMV
CCF16	1	0.000184502	TGTGCCAGCAGCTTAGCGGGGTACACTGAAGCTTTCTTTGGACAA	CASSLAGYTEAFF	TRBV7-8	NA	TRBJ1-1	Pathogens
CCF16	1	0.000184502	TGTGCCATCAGTGAGTCCGGGGGGATGAACACTGAAGCTTTCTTTGGACAA	CAISESGGMNTEAFF	TRBV10-3	TRBD2-1*01	TRBJ1-1	Unknown	Unknown
CCF16	1	0.000184502	TGTGCCAGCAGCCTCCAAGGGGGGAACACTGAAGCTTTCTTTGGACAA	CASSLQGGNTEAFF	TRBV7-9	TRBD1-1*01	TRBJ1-1	Unknown	Unknown
CCF16	1	0.000184502	TGTGCCAGCAGCTTAGATAGGAATCAGCCCCAGCATTTTGGTGAT	CASSLDRNQPQHF	TRBV11-2	NA	TRBJ1-5	Unknown	Unknown
CCF16	1	0.000184502	TGTGCCAGCAGCTCAGACAGGTATACTGATGGCTACACCTTCGGTTCG	CASSSDRYTDGYTF	TRBV7-9	TRBD1-1*01	TRBJ1-2	Unknown	Unknown
CCF16	1	0.000184502	TGTGCCAGCAGCTTACCTGGGGCCAACGTCCTGACTTTCGGGGCC	CASSLPGANVLTF	TRBV11-2	NA	TRBJ2-6	Unknown	Unknown
CCF16	1	0.000184502	TGTGCCAGCAGCCCTGGGCCATTCCAAGAGACCCAGTACTTCGGGCCA	CASSPGPFQETQYF	TRBV9-1	TRBD1-1*01	TRBJ2-5	Unknown	Unknown
CCF16	1	0.000184502	TGTGCCAGCAGCTACTCCGGGAGAAACACTGAAGCTTTCTTTGGACAA	CASSYSGRNTEAFF	TRBV7-2	TRBD2-1*02	TRBJ1-1	Pathogens	Influenza
CCF16	1	0.000184502	TGTGCCAGCAGCCAATCCCCCTATGGCTACACCTTCGGTTCG	CASSQSPYGYTF	TRBV4-2	NA	TRBJ1-2	Unknown	Unknown
CCF16	1	0.000184502	TGTGCCAGCAGTCAGTACAATGAGCAGTTCTTCGGGCCA	CASSQYNEQFF	TRBV12-1	TRBD1-1*01	TRBJ2-1	Unknown	Unknown
CCF16	1	0.000184502	TGTGCCAGCAGTGGTCAAGAGACCCAGTACTTCGGGCCA	CASSGQETQYF	TRBV12-1	NA	TRBJ2-5	Pathogens	HIV-1
CCF16	1	0.000184502	TGTGCCAGCAGTTTAGGGGGGACAGATACGCAGTATTTTGGCCCA	CASSLGGTDTQYF	TRBV27-1	TRBD2-1*01	TRBJ2-3	Pathogens	EBV
CCF16	1	0.000184502	TGTGCCAGCAGTTTACTCGCCACAGATACGCAGTATTTTGGCCCA	CASSLLATDTQYF	TRBV6-5	TRBD2-1	TRBJ2-3	Pathogens	Influenza
CCF16	1	0.000184502	TGTGCCAGCAGCCCTCGGGGCACTGAAGCTTTCTTTGGACAA	CASSPRGTEAFF	TRBV4-2	TRBD2-1*01	TRBJ1-1	Unknown	Unknown
CCF16	1	0.000184502	TGTGCCAGCAGCTTAGACAGGAACACTGAAGCTTTCTTTGGACAA	CASSLDRNTEAFF	TRBV7-2	TRBD1-1*01	TRBJ1-1	Unknown	Unknown
CCF16	1	0.000184502	TGTGCCAGCAGCCTGGGGCACTACAATGAGCAGTTCTTCGGGCCA	CASSLGHYNEQFF	TRBV7-9	TRBD1-1*01	TRBJ2-1	Unknown	Unknown
CCF16	1	0.000184502	TGTGCCAGCTCCCCCCCTCAAGGGGGCACAGATACGCAGTATTTTGGCCCA	CASSPPQGGTDTQYF	TRBV18-1	TRBD1-1*01	TRBJ2-3	Unknown	Unknown
CCF16	1	0.000184502	TGTGCCAGCAGTTTAAGTAGGAACACTGAAGCTTTCTTTGGACAA	CASSLSRNTEAFF	TRBV28-1	TRBD2-1	TRBJ1-1	Pathogens	Influenza
CCF16	1	0.000184502	TGCGCCAGCAGCTTGGAGGGGGGTTCACCCCTCCACTTTGGGAAC	CASSLEGGSPLHF	TRBV5-1	NA	TRBJ1-6	Unknown	Unknown
CCF16	1	0.000184502	TGTGCCAGCAGTTACCGGCAGGGCACCGGGGAGCTGTTTTTTGGAGAA	CASSYRQGTGELFF	TRBV6-1	TRBD1-1*01	TRBJ2-2	Unknown	Unknown
CCF16	1	0.000184502	TGTGCCATAGGGACAGGGGATAGCAATCAGCCCCAGCATTTTGGTGAT	CAIGTGDSNQPQHF	TRBV19-1	TRBD1-1*01	TRBJ1-5	Cancer	Lung cancer
CCF16	1	0.000184502	TGCGCCAGCAGCTTGGGGGGGTATGGCTACACCTTCGGTTCG	CASSLGGYGYTF	TRBV5-1	NA	TRBJ1-2	Pathogens	CMV
CCF16	1	0.000184502	TGTGCCAGCAGTTTGCGGGGGGCTGGAAACACCATATATTTTGGAGAG	CASSLRGAGNTIYF	TRBV6-5	TRBD2-1*01	TRBJ1-3	Unknown	Unknown
CCF16	1	0.000184502	TGTGCCAGCAGTTTAGGGCCGAACACTGAAGCTTTCTTTGGACAA	CASSLGPNTEAFF	TRBV12-1	TRBD1-1*01	TRBJ1-1	Pathogens	CMV
CCF16	1	0.000184502	TGTGCCAGCAGACCCGCGGGGATCAATCAGCCCCAGCATTTTGGTGAT	CASRPAGINQPQHF	TRBV28-1	TRBD2-1*01	TRBJ1-5	Unknown	Unknown
CCF16	1	0.000184502	TGTGCCAGCAGTGAGGGGGCGAACACTGAAGCTTTCTTTGGACAA	CASSEGANTEAFF	TRBV6-4	TRBD1-1*01	TRBJ1-1	Pathogens	YFV
CCF16	1	0.000184502	TGTGCCAGCACGGACGGTAGCACAGATACGCAGTATTTTGGCCCA	CASTDGSTDTQYF	TRBV28-1	NA	TRBJ2-3	Unknown	Unknown
CCF16	1	0.000184502	TGTGCCAGCAGCCGACAGGGGGCCTACGAGCAGTACTTCGGGCCG	CASSRQGAYEQYF	TRBV4-2	TRBD1-1*01	TRBJ2-7	Unknown	Unknown
CCF16	1	0.000184502	TGTGCCAGCAGTCTGACGGGGAACACTGAAGCTTTCTTTGGACAA	CASSLTGNTEAFF	TRBV6-1	TRBD2-1	TRBJ1-1	Pathogens	CMV
CCF16	1	0.000184502	TGTGCCAGCAGTCCCGGGACGGGGGATTCACCCCTCCACTTTGGGAAC	CASSPGTGDSPLHF	TRBV12-1	TRBD2-1*01	TRBJ1-6	Unknown	Unknown
CCF16	1	0.000184502	TGTGCCAGCAGTCCTAACTATGGCTACACCTTCGGTTCG	CASSPNYGYTF	TRBV2-1	NA	TRBJ1-2	Unknown	Unknown
CCF16	1	0.000184502	TGTGCCAGCAGTTTAGGGGGACAGTCCTACGAGCAGTACTTCGGGCCG	CASSLGGQSYEQYF	TRBV28-1	TRBD1-1*01	TRBJ2-7	Unknown	Unknown
CCF16	1	0.000184502	TGTGCCAGCAGCTTAGACAGGTACAATGAGCAGTTCTTCGGGCCA	CASSLDRYNEQFF	TRBV7-2	TRBD1-1*01	TRBJ2-1	Pathogens	CMV
CCF16	1	0.000184502	TGTGCCAGCAGTTCCATTCAGGGGGCAGTTTGGCAGTACTTCGGGCCG	CASSSIQGAVWQYF	TRBV27-1	TRBD1-1*01	TRBJ2-7	Unknown	Unknown
CCF16	1	0.000184502	TGTGCCAGCAGCCGTGACTCCTACGAGCAGTACTTCGGGCCG	CASSRDSYEQYF	TRBV7-8	NA	TRBJ2-7	Unknown	Unknown
CCF16	1	0.000184502	TGTGCCAGCAGTTTGGGATATCAGCCCCAGCATTTTGGTGAT	CASSLGYQPQHF	TRBV28-1	NA	TRBJ1-5	Unknown	Unknown
CCF16	1	0.000184502	TGTGCCAGCAGCCGGCCAGGGGCCAACGTCCTGACTTTCGGGGCC	CASSRPGANVLTF	TRBV7-3	NA	TRBJ2-6	Unknown	Unknown
CCF16	1	0.000184502	TGTGCCAGCAGCTCTGGAGGGACTGAAGCTTTCTTTGGACAA	CASSSGGTEAFF	TRBV11-3	TRBD2-1*02	TRBJ1-1	Pathogens	CMV
CCF16	1	0.000184502	TGCGCCAGCAGCTTGACTAGCGGATACGAGCAGTACTTCGGGCCG	CASSLTSGYEQYF	TRBV5-1	TRBD2-1	TRBJ2-7	Autoimmune	Psoriatic arthritis
CCF16	1	0.000184502	TGTGCCAGCAGCCAAGTTCTTGAGACCCAGTACTTCGGGCCA	CASSQVLETQYF	TRBV3-1	TRBD2-1	TRBJ2-5	Unknown	Unknown
CCF16	1	0.000184502	TGTGCCAGCACCCCGGGGGGTTCCTACGAGCAGTACTTCGGGCCG	CASTPGGSYEQYF	TRBV7-6	TRBD2-1*01	TRBJ2-7	Unknown	Unknown
CCF16	1	0.000184502	TGTGCCAGCAGTGGTACAGATACGCAGTATTTTGGCCCA	CASSGTDTQYF	TRBV2-1	NA	TRBJ2-3	Unknown	Unknown
CCF16	1	0.000184502	TGTGCCAGCAGTTTTGGAGGGGGTTACGAGCAGTACTTCGGGCCG	CASSFGGGYEQYF	TRBV12-1	NA	TRBJ2-7	Unknown	Unknown
CCF16	1	0.000184502	TGTGCCAGCAGCTTACGGCGGGGACCCTACGAGCAGTACTTCGGGCCG	CASSLRRGPYEQYF	TRBV7-2	TRBD2-1*01	TRBJ2-7	Unknown	Unknown
CCF16	1	0.000184502	TGTGCCAGCAGCTTAACCGGGGAGCTGTTTTTTGGAGAA	CASSLTGELFF	TRBV7-6	NA	TRBJ2-2	Pathogens	CMV
CCF16	1	0.000184502	TGTGCCAGCAGTACTAGTCGCGAGCAGTACTTCGGGCCG	CASSTSREQYF	TRBV6-1	TRBD2-1	TRBJ2-7	Unknown	Unknown
CCF16	1	0.000184502	TGCGCCAGCAGCTTGGGCAATGAGCAGTTCTTCGGGCCA	CASSLGNEQFF	TRBV5-1	NA	TRBJ2-1	Pathogens	CMV
CCF16	1	0.000184502	TGTGCCAGCAGTTTATCGGGTACAGATACGCAGTATTTTGGCCCA	CASSLSGTDTQYF	TRBV12-1	TRBD2-1	TRBJ2-3	Pathogens	DENV3/4
CCF16	1	0.000184502	TGTGCCAGCAGTTTTCCGGGGAACACTGAAGCTTTCTTTGGACAA	CASSFPGNTEAFF	TRBV28-1	TRBD2-1	TRBJ1-1	Unknown	Unknown
CCF16	1	0.000184502	TGTGCCAGCAGCTTAGTTGGTACAGATACGCAGTATTTTGGCCCA	CASSLVGTDTQYF	TRBV7-2	NA	TRBJ2-3	Unknown	Unknown
CCF16	1	0.000184502	TGCGCCAGCAGCTTGACGAACACTGAAGCTTTCTTTGGACAA	CASSLTNTEAFF	TRBV5-1	NA	TRBJ1-1	Unknown	Unknown
CCF16	1	0.000184502	TGTGCCAGCAGCTTAGTCGGGGGAAATCAGCCCCAGCATTTTGGTGAT	CASSLVGGNQPQHF	TRBV7-9	TRBD2-1*01	TRBJ1-5	Unknown	Unknown
CCF16	1	0.000184502	TGTGCCAGCAGCCAAGACAGGGTCTCTGGAAACACCATATATTTTGGAGAG	CASSQDRVSGNTIYF	TRBV2-1	TRBD1-1*01	TRBJ1-3	Unknown	Unknown
CCF16	1	0.000184502	TGTGCCAGCAGCTTGGCAGGGACTGGAAACACCATATATTTTGGAGAG	CASSLAGTGNTIYF	TRBV12-1	TRBD1-1*01	TRBJ1-3	Unknown	Unknown
CCF16	1	0.000184502	TGTGCCAGCAGTCTACAGGGCTCTAATTCACCCCTCCACTTTGGGAAC	CASSLQGSNSPLHF	TRBV12-1	TRBD1-1*01	TRBJ1-6	Pathogens	CMV
CCF16	1	0.000184502	TGTGCCAGCAGCTTAGGGGGGAGCACAGATACGCAGTATTTTGGCCCA	CASSLGGSTDTQYF	TRBV7-2	NA	TRBJ2-3	Pathogens	Influenza
CCF16	1	0.000184502	TGCGCCAGCAGCCCGGGACAGCCTAACACTGAAGCTTTCTTTGGACAA	CASSPGQPNTEAFF	TRBV5-1	TRBD1-1*01	TRBJ1-1	Unknown	Unknown
CCF16	1	0.000184502	TGTGCCAGCAGCTTAGTATCCAATCAGCCCCAGCATTTTGGTGAT	CASSLVSNQPQHF	TRBV7-2	TRBD2-1	TRBJ1-5	Unknown	Unknown
CCF16	1	0.000184502	TGTGCCAGCAGCCCGACAGGGCAAGAGACCCAGTACTTCGGGCCA	CASSPTGQETQYF	TRBV7-3	TRBD1-1*01	TRBJ2-5	Unknown	Unknown
CCF16	1	0.000184502	TGTGCCAGCAGAGCAGGGGGAACTAATGAAAAACTGTTTTTTGGCAGT	CASRAGGTNEKLFF	TRBV28-1	TRBD1-1*01	TRBJ1-4	Unknown	Unknown
CCF16	1	0.000184502	TGTGCCAGCAGGGGCCAGGGGAACTATGGCTACACCTTCGGTTCG	CASRGQGNYGYTF	TRBV2-1	TRBD1-1*01	TRBJ1-2	Unknown	Unknown
CCF16	1	0.000184502	TGTGCCAGCAGCTTGACAGGAACCTACGAGCAGTACTTCGGGCCG	CASSLTGTYEQYF	TRBV5-4	TRBD1-1*01	TRBJ2-7	Unknown	Unknown
CCF16	1	0.000184502	TGTGCCAGCAGTTTGGGGGGGACTGGGGCCAACGTCCTGACTTTCGGGGCC	CASSLGGTGANVLTF	TRBV12-1	TRBD2-1*01	TRBJ2-6	Unknown	Unknown
CCF16	1	0.000184502	TGTGCCAGCAGCTTATCAGGGGCCAACGTCCTGACTTTCGGGGCC	CASSLSGANVLTF	TRBV7-3	TRBD1-1*01	TRBJ2-6	Unknown	Unknown
CCF16	1	0.000184502	TGTGCCAGCAGGACTAGCGGGGGAGAGACCCAGTACTTCGGGCCA	CASRTSGGETQYF	TRBV7-9	TRBD2-1*01	TRBJ2-5	Unknown	Unknown
CCF16	1	0.000184502	TGTGCCAGCAGCGGGACTAGCACAGATACGCAGTATTTTGGCCCA	CASSGTSTDTQYF	TRBV7-2	TRBD2-1	TRBJ2-3	Unknown	Unknown
CCF16	1	0.000184502	TGCGCCAGCAGCCAAGTTGGCGGGGAGCTGTTTTTTGGAGAA	CASSQVGGELFF	TRBV4-1	NA	TRBJ2-2	Unknown	Unknown
CCF16	1	0.000184502	TGCGCCAGCAGCTTGACGGGTAACACCGGGGAGCTGTTTTTTGGAGAA	CASSLTGNTGELFF	TRBV5-1	TRBD2-1	TRBJ2-2	Unknown	Unknown
CCF16	1	0.000184502	TGTGCCAGCTCACCTACAGGGAGCTCCTACGAGCAGTACTTCGGGCCG	CASSPTGSSYEQYF	TRBV18-1	TRBD1-1*01	TRBJ2-7	Pathogens	EBV
CCF16	1	0.000184502	TGTGCCAGCAGCTTAGGGGGGAGCTCCTACAATGAGCAGTTCTTCGGGCCA	CASSLGGSSYNEQFF	TRBV11-2	NA	TRBJ2-1	Pathogens	CMV
CCF16	1	0.000184502	TGCGCCAGCAGCTTAGCTGGGGTAGAGACCCAGTACTTCGGGCCA	CASSLAGVETQYF	TRBV5-1	NA	TRBJ2-5	Unknown	Unknown
CCF16	1	0.000184502	TGTGCCAGCAGCCGGGGCGGAGATACGCAGTATTTTGGCCCA	CASSRGGDTQYF	TRBV7-9	NA	TRBJ2-3	Unknown	Unknown
CCF16	1	0.000184502	TGTGCCAGCTCACTGGACAGACAGAACACTGAAGCTTTCTTTGGACAA	CASSLDRQNTEAFF	TRBV18-1	TRBD1-1*01	TRBJ1-1	Unknown	Unknown
CCF16	1	0.000184502	TGTGCCAGTAGTACCACGGGGAACACCGGGGAGCTGTTTTTTGGAGAA	CASSTTGNTGELFF	TRBV19-1	TRBD2-1	TRBJ2-2	Unknown	Unknown
CCF16	1	0.000184502	TGTGCCAGCAGAGGGGGTAACACTGAAGCTTTCTTTGGACAA	CASRGGNTEAFF	TRBV28-1	TRBD1-1*01	TRBJ1-1	Unknown	Unknown
CCF16	1	0.000184502	TGTGCCAGCAGCTTCCGGGACGGTAATGAAAAACTGTTTTTTGGCAGT	CASSFRDGNEKLFF	TRBV3-1	NA	TRBJ1-4	Unknown	Unknown
CCF16	1	0.000184502	TGTGCCAGCTCACCAGGCCAGGGGGGTCAGCCCCAGCATTTTGGTGAT	CASSPGQGGQPQHF	TRBV18-1	TRBD1-1*01	TRBJ1-5	Unknown	Unknown
CCF16	1	0.000184502	TGTGCCAGTAGTCTGCAGGGCTACGAGCAGTACTTCGGGCCG	CASSLQGYEQYF	TRBV19-1	TRBD1-1*01	TRBJ2-7	Unknown	Unknown
CCF16	1	0.000184502	TGTGCCAGCAGTTACCAGGGAGCCTACAATGAGCAGTTCTTCGGGCCA	CASSYQGAYNEQFF	TRBV6-5	NA	TRBJ2-1	Unknown	Unknown
CCF16	1	0.000184502	TGTGCCAGCAGTGGAGGCTCTGGAAACACCATATATTTTGGAGAG	CASSGGSGNTIYF	TRBV9-1	TRBD2-1*02	TRBJ1-3	Unknown	Unknown
CCF16	1	0.000184502	TGCGCCAGCAGCCAAGGAGCAGATACGCAGTATTTTGGCCCA	CASSQGADTQYF	TRBV4-3	TRBD2-1*02	TRBJ2-3	Unknown	Unknown
CCF16	1	0.000184502	TGTGCCAGCTCACAGGGTTGGAGCACCGGGGAGCTGTTTTTTGGAGAA	CASSQGWSTGELFF	TRBV18-1	NA	TRBJ2-2	Unknown	Unknown
CCF16	1	0.000184502	TGTGCCAGCAGCTTAGACAGCTCTGGAAACACCATATATTTTGGAGAG	CASSLDSSGNTIYF	TRBV7-2	TRBD1-1*01	TRBJ1-3	Unknown	Unknown
CCF16	1	0.000184502	TGTGCCAGCAGCCCCGGGACAGGACCCTACGAGCAGTACTTCGGGCCG	CASSPGTGPYEQYF	TRBV12-1	TRBD1-1*01	TRBJ2-7	Pathogens	EBV
CCF16	1	0.000184502	TGCGCCAGCAGCTTGGTCGGCTATGGCTACACCTTCGGTTCG	CASSLVGYGYTF	TRBV5-1	TRBD2-1	TRBJ1-2	Unknown	Unknown
CCF16	1	0.000184502	TGTGCCAGCAGCCTCGGGGGGGCAAACACCGGGGAGCTGTTTTTTGGAGAA	CASSLGGANTGELFF	TRBV7-9	TRBD2-1*01	TRBJ2-2	Pathogens	CMV
CCF16	1	0.000184502	TGCGCCAGCAGCTTGGGAGGGACAGGCTCCTACGAGCAGTACTTCGGGCCG	CASSLGGTGSYEQYF	TRBV5-1	TRBD1-1*01	TRBJ2-7	Unknown	Unknown
CCF34	7	0.00129151	TGCGCCAGCAGTTTATCCTGGAACACTGAAGCTTTCTTTGGACAA	CASSLSWNTEAFF	TRBV5-1	TRBD2-1	TRBJ1-1	Unknown	Unknown
CCF34	3	0.000553506	TGCGCCAGCAGCTCGGACAGGGGGCAGGGGGAGACCCAGTACTTCGGGCCA	CASSSDRGQGETQYF	TRBV5-1	TRBD1-1*01	TRBJ2-5	Unknown	Unknown
CCF34	2	0.000369004	TGTGCCAGCAGCGGGGCTAACTATGGCTACACCTTCGGTTCG	CASSGANYGYTF	TRBV9-1	NA	TRBJ1-2	Pathogens	HIV-1
CCF34	30	0.00553505	TGTGCCAGTAGTATAGGGATTCAGCCCCAGCATTTTGGTGAT	CASSIGIQPQHF	TRBV19-1	NA	TRBJ1-5	Cancer	Leukemia
CCF34	8	0.00147602	TGTGCCAGCAGCCCGGAGAAGGTCGGGGCCAAAAACATTCAGTACTTCGGCGCC	CASSPEKVGAKNIQYF	TRBV5-4	TRBD2-1	TRBJ2-4	Unknown	Unknown
CCF34	2	0.000369004	TGTGCCAGCAGCCCCCATACAGACGGCTATGGCTACACCTTCGGTTCG	CASSPHTDGYGYTF	TRBV6-5	TRBD1-1*01	TRBJ1-2	Unknown	Unknown
CCF34	2	0.000369004	TGTGCCAGCAGCTCTGGGGGCACTGAAGCTTTCTTTGGACAA	CASSSGGTEAFF	TRBV7-3	NA	TRBJ1-1	Pathogens	CMV
CCF34	44	0.00811808	TGTGCCAGCAGCGACCTAGCGGGTATGCTCGGTCGGCAGTTCTTCGGGCCA	CASSDLAGMLGRQFF	TRBV13-1	TRBD2-1	TRBJ2-1	Unknown	Unknown
CCF34	15	0.00276753	TGTGCCAGCAGCTCCCTCCAGAGCTCCTATAATTCACCCCTCCACTTTGGGAAC	CASSSLQSSYNSPLHF	TRBV11-1	NA	TRBJ1-6	Unknown	Unknown
CCF34	3	0.000553506	TGCAGCGTTGCAGGGCTGGATCAGCCCCAGCATTTTGGTGAT	CSVAGLDQPQHF	TRBV29-1	TRBD1-1*01	TRBJ1-5	Unknown	Unknown
CCF34	2	0.000369004	TGTGCCAGCAGCTCAACCCGGCAGGGAGACGGTCAGCCCCAGCATTTTGGTGAT	CASSSTRQGDGQPQHF	TRBV7-9	NA	TRBJ1-5	Unknown	Unknown
CCF34	2	0.000369004	TGTGCCAGCAGTCCACTGGGAGCGGTGGGGTACAATGAGCAGTTCTTCGGGCCA	CASSPLGAVGYNEQFF	TRBV28-1	TRBD2-1	TRBJ2-1	Unknown	Unknown
CCF34	2	0.000369004	TGCGCCAGCAGCCCGGGACTAGCGGGAGGGCGAGAGACCCAGTACTTCGGGCCA	CASSPGLAGGRETQYF	TRBV5-1	TRBD2-1*02	TRBJ2-5	Unknown	Unknown
CCF34	2	0.000369004	TGTGCCAGCAGTCTAGCGGGCTTGGGGTCTGAGCAGTTCTTCGGGCCA	CASSLAGLGSEQFF	TRBV12-1	NA	TRBJ2-1	Unknown	Unknown
CCF34	2	0.000369004	TGTGCCAGCAGTGACAGGGACACCGGGGAGCTGTTTTTTGGAGAA	CASSDRDTGELFF	TRBV6-4	NA	TRBJ2-2	Pathogens	M. tuberculosis
CCF34	11	0.00202952	TGTGCCAGCACCCCCAGGGAGAACACTGAAGCTTTCTTTGGACAA	CASTPRENTEAFF	TRBV6-1	TRBD1-1*01	TRBJ1-1	Unknown	Unknown
CCF34	2	0.000369004	TGTGCCAGCAGCTTAAGGGGCATCATAGATACGCAGTATTTTGGCCCA	CASSLRGIIDTQYF	TRBV7-3	TRBD1-1*01	TRBJ2-3	Unknown	Unknown
CCF34	1	0.000184502	TGTGCCAGCAGCTTGGGGGGCCTGAGGGTCGGCTACACCTTCGGTTCG	CASSLGGLRVGYTF	TRBV5-8	NA	TRBJ1-2	Unknown	Unknown
CCF34	1	0.000184502	TGTGCCAGCACCGTAGGACAGGGGCCCCACGAGCAGTACTTCGGGCCG	CASTVGQGPHEQYF	TRBV7-9	TRBD1-1*01	TRBJ2-7	Unknown	Unknown
CCF34	1	0.000184502	TGTGCCAGCAGTCCGCGGTCCAGCAATCAGCCCCAGCATTTTGGTGAT	CASSPRSSNQPQHF	TRBV6-5	TRBD2-1	TRBJ1-5	Unknown	Unknown
CCF34	8	0.00147602	TGTGCCAGCTCACCATTCTGGACACTAGAAAAACTGTTTTTTGGCAGT	CASSPFWTLEKLFF	TRBV18-1	TRBD1-1*01	TRBJ1-4	Unknown	Unknown
CCF34	1	0.000184502	TGCAGTGCTAGGACAGGGGCAGATACGCAGTATTTTGGCCCA	CSARTGADTQYF	TRBV20-1	TRBD1-1*01	TRBJ2-3	Unknown	Unknown
CCF34	2	0.000369004	TGTGCCAGCACCCTGGACGGCTCCTACAATGAGCAGTTCTTCGGGCCA	CASTLDGSYNEQFF	TRBV12-1	NA	TRBJ2-1	Unknown	Unknown
CCF34	1	0.000184502	TGTGCCAGCAGTGCTCAAGAAAATTCACCCCTCCACTTTGGGAAC	CASSAQENSPLHF	TRBV6-1	NA	TRBJ1-6	Unknown	Unknown
CCF34	1	0.000184502	TGTGCCAGCAGTTTAGGTTACGAGCAGTACTTCGGGCCG	CASSLGYEQYF	TRBV12-1	NA	TRBJ2-7	Autoimmune	Diabetes Type 1
CCF34	2	0.000369004	TGTGCCAGTAGTACGGGGACACTACAAGAGACCCAGTACTTCGGGCCA	CASSTGTLQETQYF	TRBV19-1	TRBD1-1*01	TRBJ2-5	Unknown	Unknown
CCF34	1	0.000184502	TGCGCCAGCAGCCAAGGGGTTTCTAGCGGGAGGCCGTACTTCGGGCCG	CASSQGVSSGRPYF	TRBV4-3	TRBD2-1*02	TRBJ2-7	Unknown	Unknown
CCF34	2	0.000369004	TGCAGCGTTGAATGGGACAGGGGTCCATGGGAGACCCAGTACTTCGGGCCA	CSVEWDRGPWETQYF	TRBV29-1	TRBD1-1*01	TRBJ2-5	Unknown	Unknown
CCF34	1	0.000184502	TGCGCCAGCAGCCCCGGGACAGGGGAGGGCTACGAGCAGTACTTCGGGCCG	CASSPGTGEGYEQYF	TRBV4-1	TRBD1-1*01	TRBJ2-7	Autoimmune	Multiple sclerosis
CCF34	1	0.000184502	TGTGCCTGGAGGGACCCCAGGGACTACAATGAGCAGTTCTTCGGGCCA	CAWRDPRDYNEQFF	TRBV30-1	TRBD1-1*01	TRBJ2-1	Unknown	Unknown
CCF34	1	0.000184502	TGTGCCAGCAGCTTGCAGGGGGGGACTGAAGCTTTCTTTGGACAA	CASSLQGGTEAFF	TRBV5-6	NA	TRBJ1-1	Unknown	Unknown
CCF34	1	0.000184502	TGTGCCAGCTCACCCGAAATGGTCGAGCAGTACTTCGGGCCG	CASSPEMVEQYF	TRBV18-1	NA	TRBJ2-7	Unknown	Unknown
CCF34	1	0.000184502	TGTGCCAGCTCACCGACGGGCACTGAAGCTTTCTTTGGACAA	CASSPTGTEAFF	TRBV18-1	TRBD2-1	TRBJ1-1	Autoimmune	Alzheimer's disease
CCF34	1	0.000184502	TGTGCCAGCAGCGCGACCCACACCGTCGGGTATGGCTACACCTTCGGTTCG	CASSATHTVGYGYTF	TRBV13-1	TRBD2-1	TRBJ1-2	Unknown	Unknown
CCF34	6	0.00110701	TGTGCCAGCAGGGCTAGCGGGAGCGACGAGCAGTACTTCGGGCCG	CASRASGSDEQYF	TRBV11-3	TRBD2-1*02	TRBJ2-7	Unknown	Unknown
CCF34	4	0.000738007	TGTGCCACCAGCAGAGATAAGGGGACGGACTATGGCTACACCTTCGGTTCG	CATSRDKGTDYGYTF	TRBV15-1	NA	TRBJ1-2	Unknown	Unknown
CCF34	3	0.000553506	TGTGCCAGCAGTTACTTTGGGGGCCAAGAGACCCAGTACTTCGGGCCA	CASSYFGGQETQYF	TRBV6-5	NA	TRBJ2-5	Unknown	Unknown
CCF34	3	0.000553506	TGCGCCAGCAGCTTGGGGTGGGACTTCGGGTACGAGCAGTACTTCGGGCCG	CASSLGWDFGYEQYF	TRBV5-1	TRBD2-1	TRBJ2-7	Unknown	Unknown
CCF34	3	0.000553506	TGTGCCAGCAGCTTAAGGGAGGCCAGGGATTCACCCCTCCACTTTGGGAAC	CASSLREARDSPLHF	TRBV7-2	TRBD2-1*02	TRBJ1-6	Unknown	Unknown
CCF34	1	0.000184502	TGTGCCAGCAGTTGGGCAAGCAATCAGCCCCAGCATTTTGGTGAT	CASSWASNQPQHF	TRBV27-1	TRBD1-1*01	TRBJ1-5	Unknown	Unknown
CCF34	1	0.000184502	TGTGCCAGCAGCCCCGGCTACGAGCAGTACTTCGGGCCG	CASSPGYEQYF	TRBV7-9	TRBD2-1	TRBJ2-7	Pathogens	EBV
CCF34	2	0.000369004	TGTGCCAGCAGTACCGGCGATAGCAATCAGCCCCAGCATTTTGGTGAT	CASSTGDSNQPQHF	TRBV6-6	NA	TRBJ1-5	Pathogens
CCF34	1	0.000184502	TGTGCCAGCAGCCCGACAGGGTATGGCTACACCTTCGGTTCG	CASSPTGYGYTF	TRBV7-9	TRBD1-1*01	TRBJ1-2	Unknown	Unknown
CCF34	1	0.000184502	TGTGCCTGGAGTCGGGAATCTGAAGCTTTCTTTGGACAA	CAWSRESEAFF	TRBV30-1	TRBD2-1*02	TRBJ1-1	Unknown	Unknown
CCF34	1	0.000184502	TGTGCCAGCAGTTATCAGGGCGGGACTGAAGCTTTCTTTGGACAA	CASSYQGGTEAFF	TRBV6-5	NA	TRBJ1-1	Unknown	Unknown
CCF34	3	0.000553506	TGCGCCAGCAGCCAAGTCAGGCAGGGGTACTACGAGCAGTACTTCGGGCCG	CASSQVRQGYYEQYF	TRBV4-1	TRBD1-1*01	TRBJ2-7	Unknown	Unknown
CCF34	1	0.000184502	TGTGCCAGCAGCCCGGGCAGGGGCTACACCTTCGGTTCG	CASSPGRGYTF	TRBV3-1	NA	TRBJ1-2	Unknown	Unknown
CCF34	1	0.000184502	TGCGCCAGCAGCTTGGGGCAGTCCTACGAGCAGTACTTCGGGCCG	CASSLGQSYEQYF	TRBV5-1	TRBD1-1*01	TRBJ2-7	Unknown	Unknown
CCF34	1	0.000184502	TGTGCCAGCAGTTCGGTAGGGTACGAGCAGTACTTCGGGCCG	CASSSVGYEQYF	TRBV27-1	NA	TRBJ2-7	Unknown	Unknown
CCF34	1	0.000184502	TGCGCCAGCAGCTTGGGACTAGCCTCAGATACGCAGTATTTTGGCCCA	CASSLGLASDTQYF	TRBV5-1	TRBD2-1	TRBJ2-3	Unknown	Unknown
CCF34	1	0.000184502	TGTGCCAGCAGCACAACAGGGAACACCGGGGAGCTGTTTTTTGGAGAA	CASSTTGNTGELFF	TRBV9-1	TRBD1-1*01	TRBJ2-2	Unknown	Unknown
CCF34	1	0.000184502	TGTGCCAGCAGCTTAGAACTAGCGGGGGGCCTCATCTACAATGAGCAGTTCTTCGGGCCA	CASSLELAGGLIYNEQFF	TRBV7-9	TRBD2-1*01	TRBJ2-1	Unknown	Unknown
CCF34	1	0.000184502	TGCGCCAGCAGTGGACAGGGGAGCTCCTACGAGCAGTACTTCGGGCCG	CASSGQGSSYEQYF	TRBV10-1	TRBD1-1*01	TRBJ2-7	Unknown	Unknown
CCF34	1	0.000184502	TGTGCCAGTACGGGGGGTCTTAGCTCTGGGGCCAACGTCCTGACTTTCGGGGCC	CASTGGLSSGANVLTF	TRBV12-1	TRBD2-1*01	TRBJ2-6	Unknown	Unknown
CCF34	1	0.000184502	TGTGCCAGCAGAAACACCGGGGAGCTGTTTTTTGGAGAA	CASRNTGELFF	TRBV2-1	NA	TRBJ2-2	Unknown	Unknown
CCF34	1	0.000184502	TGCGCCAGCAGCCAACGACAGGGGGACACTGAAGCTTTCTTTGGACAA	CASSQRQGDTEAFF	TRBV5-1	TRBD1-1*01	TRBJ1-1	Unknown	Unknown
CCF34	1	0.000184502	TGCGCCAGCAGCCTGGGACAGGGAGGGGAAAAACTGTTTTTTGGCAGT	CASSLGQGGEKLFF	TRBV5-1	NA	TRBJ1-4	Unknown	Unknown
CCF34	1	0.000184502	TGTGCCAGCAGCCCTGACCCCCCCTACGAGCAGTACTTCGGGCCG	CASSPDPPYEQYF	TRBV7-2	NA	TRBJ2-7	Unknown	Unknown
CCF34	1	0.000184502	TGCGCCAGCAGCCAAGACAGGGTCTCTGGAAACACCATATATTTTGGAGAG	CASSQDRVSGNTIYF	TRBV4-3	TRBD1-1*01	TRBJ1-3	Unknown	Unknown
CCF34	1	0.000184502	TGCGCCAGCAGCTTGGCCCCCCTAGCGGGACCCTACAATGAGCAGTTCTTCGGGCCA	CASSLAPLAGPYNEQFF	TRBV5-1	TRBD2-1*02	TRBJ2-1	Unknown	Unknown
CCF34	6	0.00110701	TGCGCCAGCAGCCACCCGGGGGACAGGGGGTATGGCTACACCTTCGGTTCG	CASSHPGDRGYGYTF	TRBV4-1	TRBD1-1*01	TRBJ1-2	Unknown	Unknown
CCF34	6	0.00110701	TGTGCCAGCAGTTCCTCGAGCACTGAAGCTTTCTTTGGACAA	CASSSSSTEAFF	TRBV12-1	TRBD2-1*02	TRBJ1-1	Unknown	Unknown
CCF34	1	0.000184502	TGTGCCAGCAGTTCCATTCAGGGGGCAGTTTGGCAGTACTTCGGGCCG	CASSSIQGAVWQYF	TRBV27-1	TRBD1-1*01	TRBJ2-7	Unknown	Unknown
CCF34	1	0.000184502	TGTGCCACCAGTGACCCGACAGAAGCTGAAGCTTTCTTTGGACAA	CATSDPTEAEAFF	TRBV24-1	TRBD1-1*01	TRBJ1-1	Unknown	Unknown
CCF34	1	0.000184502	TGTGCCAGCAGTCCTAACTATGGCTACACCTTCGGTTCG	CASSPNYGYTF	TRBV28-1	NA	TRBJ1-2	Unknown	Unknown
CCF34	1	0.000184502	TGTGCCAGCAGCCAGGGGAACTATGGCTACACCTTCGGTTCG	CASSQGNYGYTF	TRBV14-1	NA	TRBJ1-2	Pathogens	Influenza
CCF34	1	0.000184502	TGTGCCAGCAGCTTAGGTGGGAATCAGCCCCAGCATTTTGGTGAT	CASSLGGNQPQHF	TRBV11-2	NA	TRBJ1-5	Cancer	Colorectal cancer
CCF34	1	0.000184502	TGTGCCTGGAGGACAGGAGCAGAGACCCAGTACTTCGGGCCA	CAWRTGAETQYF	TRBV30-1	TRBD1-1*01	TRBJ2-5	Unknown	Unknown
CCF34	1	0.000184502	TGTGCCAGCAGCCCGGGGATTAATCAGCCCCAGCATTTTGGTGAT	CASSPGINQPQHF	TRBV5-6	TRBD2-1*01	TRBJ1-5	Unknown	Unknown
CCF34	1	0.000184502	TGTGCCAGCCGCCCCGCAGGGATTAATCAGCCCCAGCATTTTGGTGAT	CASRPAGINQPQHF	TRBV25-1	TRBD1-1*01	TRBJ1-5	Unknown	Unknown
CCF34	1	0.000184502	TGTGCCAGCAGACCTACAGGGGGCAATCAGCCCCAGCATTTTGGTGAT	CASRPTGGNQPQHF	TRBV6-1	TRBD1-1*01	TRBJ1-5	Unknown	Unknown
CCF34	1	0.000184502	TGTGCCAGCAGCGTCGCGGGGGTGAACACCGGGGAGCTGTTTTTTGGAGAA	CASSVAGVNTGELFF	TRBV9-1	TRBD2-1*01	TRBJ2-2	Unknown	Unknown
CCF34	1	0.000184502	TGTGCCTGGTACCTGAACACTGAAGCTTTCTTTGGACAA	CAWYLNTEAFF	TRBV30-1	NA	TRBJ1-1	Unknown	Unknown
CCF34	1	0.000184502	TGTGCCAGCAGTGAAAGCTACGAGCAGTACTTCGGGCCG	CASSESYEQYF	TRBV2-1	NA	TRBJ2-7	Pathogens	EBV
CCF34	1	0.000184502	TGCAGTGCTTTGACTAGCGGGGGCACAGATACGCAGTATTTTGGCCCA	CSALTSGGTDTQYF	TRBV20-1	TRBD2-1*01	TRBJ2-3	Unknown	Unknown
CCF34	1	0.000184502	TGTGCCAGCAGCTTGGACGGTCAGCCCCAGCATTTTGGTGAT	CASSLDGQPQHF	TRBV5-6	TRBD2-1	TRBJ1-5	Unknown	Unknown
CCF34	1	0.000184502	TGTGCCAGCAGTTTAGCAGGGTTCAATCAGCCCCAGCATTTTGGTGAT	CASSLAGFNQPQHF	TRBV12-1	NA	TRBJ1-5	Unknown	Unknown
CCF34	1	0.000184502	TGTGCCAGCAGCCTCGGACAGTTCTATGGCTACACCTTCGGTTCG	CASSLGQFYGYTF	TRBV6-5	TRBD1-1*01	TRBJ1-2	Unknown	Unknown
CCF34	1	0.000184502	TGTGCCAGCAGCAGGGACAGGGCCTATGGCTACACCTTCGGTTCG	CASSRDRAYGYTF	TRBV7-2	TRBD1-1*01	TRBJ1-2	Unknown	Unknown
CCF34	9	0.00166052	TGTGCCATCAGTGAGTTTCCAGGGGGGCAGACTAGCGATGAGCAGTTCTTCGGGCCA	CAISEFPGGQTSDEQFF	TRBV10-3	TRBD2-1	TRBJ2-1	Unknown	Unknown
CCF34	1	0.000184502	TGTGCCACCAGTGATTCCGGGACAGGGGGGTACGAGCAGTACTTCGGGCCG	CATSDSGTGGYEQYF	TRBV24-1	TRBD1-1*01	TRBJ2-7	Unknown	Unknown
CCF34	1	0.000184502	TGTGCTAGCAGCTTAGGACAGGGGTACGAGCAGTACTTCGGGCCG	CASSLGQGYEQYF	TRBV7-7	TRBD1-1*01	TRBJ2-7	Pathogens
CCF34	1	0.000184502	TGTGCCAGCAGCCCCGGCTCCTACGAGCAGTACTTCGGGCCG	CASSPGSYEQYF	TRBV11-1	TRBD2-1	TRBJ2-7	Unknown	Unknown
CCF34	1	0.000184502	TGTGCCAGCAGCCCCGGGACCTCCTACGAGCAGTACTTCGGGCCG	CASSPGTSYEQYF	TRBV7-3	NA	TRBJ2-7	Autoimmune	Diabetes type 2
CCF34	1	0.000184502	TGTGCCAGCAGTTTATCGGGATACGAGCAGTACTTCGGGCCG	CASSLSGYEQYF	TRBV27-1	NA	TRBJ2-7	Pathogens	CMV
CCF34	1	0.000184502	TGTGCCAGCAGCCGGGCCTCAACTAATGAAAAACTGTTTTTTGGCAGT	CASSRASTNEKLFF	TRBV7-2	NA	TRBJ1-4	Unknown	Unknown
CCF34	1	0.000184502	TGTGCCAGCAGCTATGGGGGCAATCAGCCCCAGCATTTTGGTGAT	CASSYGGNQPQHF	TRBV7-2	NA	TRBJ1-5	Pathogens	CMV
CCF34	1	0.000184502	TGTGCCAGCAGCTGGGGTGATTACGAGCAGTACTTCGGGCCG	CASSWGDYEQYF	TRBV5-6	NA	TRBJ2-7	Unknown	Unknown
CCF34	1	0.000184502	TGCGCCAGCAGCCAAGAGGGGGAGGGACAGGGGTACGAAAAACTGTTTTTTGGCAGT	CASSQEGEGQGYEKLFF	TRBV4-3	TRBD1-1*01	TRBJ1-4	Unknown	Unknown
CCF34	1	0.000184502	TGTGCCAGTAGTTTGGGATCGGGCTACGAGCAGTACTTCGGGCCG	CASSLGSGYEQYF	TRBV19-1	NA	TRBJ2-7	Unknown	Unknown
CCF34	1	0.000184502	TGCAGTGCTAGCGGGACGGCCTACGAGCAGTACTTCGGGCCG	CSASGTAYEQYF	TRBV20-1	NA	TRBJ2-7	Unknown	Unknown
CCF34	1	0.000184502	TGCAGTGCTAGCGGGGAGACCCAGTACTTCGGGCCA	CSASGETQYF	TRBV20-1	TRBD2-1	TRBJ2-5	Unknown	Unknown
CCF34	1	0.000184502	TGTGCCAGCAGCTCTAGTACAGATACGCAGTATTTTGGCCCA	CASSSSTDTQYF	TRBV7-9	TRBD2-1	TRBJ2-3	Autoimmune	Inflammatory bowel disease
CCF34	1	0.000184502	TGTGCCAGCAGTTTAAGCACAGATACGCAGTATTTTGGCCCA	CASSLSTDTQYF	TRBV28-1	NA	TRBJ2-3	Cancer	Colorectal cancer
CCF34	1	0.000184502	TGCGCCAGCAGCCAGGGAGGGAACACCGGGGAGCTGTTTTTTGGAGAA	CASSQGGNTGELFF	TRBV4-1	TRBD2-1*02	TRBJ2-2	Unknown	Unknown
CCF34	1	0.000184502	TGTGCCAGCACCCTTCGTAATCAGCCCCAGCATTTTGGTGAT	CASTLRNQPQHF	TRBV5-8	TRBD2-1	TRBJ1-5	Unknown	Unknown
CCF34	1	0.000184502	TGTGCCAGCAGTTTGGGAGAAGCTTTCTTTGGACAA	CASSLGEAFF	TRBV28-1	NA	TRBJ1-1	Pathogens	Influenza
CCF34	1	0.000184502	TGTGCCTGGAGTCGGGACAGGCCCTATGGCTACACCTTCGGTTCG	CAWSRDRPYGYTF	TRBV30-1	TRBD1-1*01	TRBJ1-2	Unknown	Unknown
CCF34	1	0.000184502	TGTGCCAGCAGTAACGACAGGGATCAGCCCCAGCATTTTGGTGAT	CASSNDRDQPQHF	TRBV6-5	TRBD1-1*01	TRBJ1-5	Unknown	Unknown
CCF34	1	0.000184502	TGTGCCAGCAGCTTAAATAGCAATCAGCCCCAGCATTTTGGTGAT	CASSLNSNQPQHF	TRBV7-2	NA	TRBJ1-5	Unknown	Unknown
CCF34	1	0.000184502	TGCGCCAGCAGCCAAGGCGAAGGGGACAATCAGCCCCAGCATTTTGGTGAT	CASSQGEGDNQPQHF	TRBV4-1	TRBD1-1*01	TRBJ1-5	Unknown	Unknown
CCF34	1	0.000184502	TGTGCCAGCAGTTTTTCGGGACAGGGGTATGGCTACACCTTCGGTTCG	CASSFSGQGYGYTF	TRBV12-1	TRBD1-1*01	TRBJ1-2	Unknown	Unknown
CCF34	1	0.000184502	TGTGCCAGCAGTTCAGGGGGCTATGGCTACACCTTCGGTTCG	CASSSGGYGYTF	TRBV6-5	TRBD1-1*01	TRBJ1-2	Unknown	Unknown
CCF34	1	0.000184502	TGCGCCAGCAGCTCCACAGGGGACTATGGCTACACCTTCGGTTCG	CASSSTGDYGYTF	TRBV5-1	TRBD1-1*01	TRBJ1-2	Unknown	Unknown
CCF34	1	0.000184502	TGTGCCAGCAGCTACGACAGGGGGGGCTACGAGCAGTACTTCGGGCCG	CASSYDRGGYEQYF	TRBV6-5	TRBD1-1*01	TRBJ2-7	Unknown	Unknown
CCF34	1	0.000184502	TGTGCCAGCAGTTCGGGCGGGGGAAACACCATATATTTTGGAGAG	CASSSGGGNTIYF	TRBV28-1	TRBD2-1	TRBJ1-3	Unknown	Unknown
CCF34	1	0.000184502	TGCGCCAGCAGCCCAGGGGGAAGCTCCTATAATTCACCCCTCCACTTTGGGAAC	CASSPGGSSYNSPLHF	TRBV4-1	TRBD1-1*01	TRBJ1-6	Unknown	Unknown
CCF34	1	0.000184502	TGTGCCAGCAGCTCGTACAATGAGCAGTTCTTCGGGCCA	CASSSYNEQFF	TRBV7-8	TRBD2-1	TRBJ2-1	Unknown	Unknown
CCF34	1	0.000184502	TGTGCCAGCAGTTTTACCCAAGAGACCCAGTACTTCGGGCCA	CASSFTQETQYF	TRBV12-1	NA	TRBJ2-5	Unknown	Unknown
CCF34	1	0.000184502	TGCGCCAGCAGCCTTAGCGGGGTGGGGGATACGCAGTATTTTGGCCCA	CASSLSGVGDTQYF	TRBV4-3	TRBD2-1*01	TRBJ2-3	Unknown	Unknown
CCF34	1	0.000184502	TGTGCCAGCAGCTTAGTTCGGGGGGATACGCAGTATTTTGGCCCA	CASSLVRGDTQYF	TRBV7-2	TRBD2-1*01	TRBJ2-3	Unknown	Unknown
CCF34	1	0.000184502	TGTGCCAGCAGTGCTGGGACTAGCGGGGGGGGAGATACGCAGTATTTTGGCCCA	CASSAGTSGGGDTQYF	TRBV6-1	TRBD2-1*01	TRBJ2-3	Unknown	Unknown
CCF34	1	0.000184502	TGTGCTAGCAGCCTTGAGATGAACACTGAAGCTTTCTTTGGACAA	CASSLEMNTEAFF	TRBV7-7	TRBD2-1*02	TRBJ1-1	Unknown	Unknown
CCF34	1	0.000184502	TGTGCCAGCAGCTTTGGCAGGGATCAGCCCCAGCATTTTGGTGAT	CASSFGRDQPQHF	TRBV7-8	TRBD1-1*01	TRBJ1-5	Unknown	Unknown
CCF34	1	0.000184502	TGCGCCAGCAGTTTAAAAGGCGATCAGCCCCAGCATTTTGGTGAT	CASSLKGDQPQHF	TRBV5-1	NA	TRBJ1-5	Unknown	Unknown
CCF34	1	0.000184502	TGTGCCAGCAGTTACTCGGGGGGAAATCAGCCCCAGCATTTTGGTGAT	CASSYSGGNQPQHF	TRBV6-5	TRBD2-1*01	TRBJ1-5	Unknown	Unknown
CCF34	1	0.000184502	TGTGCCAGCAGCCCGGGACAGGGTGGACAGCCCCAGCATTTTGGTGAT	CASSPGQGGQPQHF	TRBV7-2	TRBD1-1*01	TRBJ1-5	Unknown	Unknown
CCF34	1	0.000184502	TGTGCCAGCAGTTTCGGGACCGTGTATGGCTACACCTTCGGTTCG	CASSFGTVYGYTF	TRBV12-1	NA	TRBJ1-2	Unknown	Unknown
CCF34	1	0.000184502	TGTGCCAGCAGTAGACCAGGGGGCCACTATGGCTACACCTTCGGTTCG	CASSRPGGHYGYTF	TRBV28-1	TRBD1-1*01	TRBJ1-2	Unknown	Unknown
CCF34	1	0.000184502	TGTGCCAGCAGCCAACAGGCTAACTATGGCTACACCTTCGGTTCG	CASSQQANYGYTF	TRBV3-1	TRBD1-1*01	TRBJ1-2	Unknown	Unknown
CCF34	1	0.000184502	TGTGCCAGCAGTTTAACAGGGACGTACGAGCAGTACTTCGGGCCG	CASSLTGTYEQYF	TRBV27-1	TRBD1-1*01	TRBJ2-7	Unknown	Unknown
CCF34	1	0.000184502	TGTGCCAGCTCACTGTCCTACGAGCAGTACTTCGGGCCG	CASSLSYEQYF	TRBV18-1	NA	TRBJ2-7	Pathogens	Influenza
CCF34	1	0.000184502	TGTGCCAGCAGCTTCGGACAGTCCTACGAGCAGTACTTCGGGCCG	CASSFGQSYEQYF	TRBV7-2	TRBD1-1*01	TRBJ2-7	Unknown	Unknown
CCF34	1	0.000184502	TGTGCCAGCAGTTACTTTAGCGGGACGGTCTCCTACGAGCAGTACTTCGGGCCG	CASSYFSGTVSYEQYF	TRBV6-5	TRBD2-1*02	TRBJ2-7	Unknown	Unknown
CCF34	1	0.000184502	TGCGCCAGCAGCTCCAGGAGCTCCTACGAGCAGTACTTCGGGCCG	CASSSRSSYEQYF	TRBV5-1	NA	TRBJ2-7	Pathogens	Influenza
CCF34	1	0.000184502	TGCGCCAGCAGTCCGGGGGGGGGCAGCTCCTACGAGCAGTACTTCGGGCCG	CASSPGGGSSYEQYF	TRBV23-1	TRBD2-1*01	TRBJ2-7	Unknown	Unknown
CCF34	1	0.000184502	TGTGCCAGCAGCCTAGCGGGGACCTACGAGCAGTACTTCGGGCCG	CASSLAGTYEQYF	TRBV12-1	TRBD2-1*01	TRBJ2-7	Pathogens	Influenza
CCF34	1	0.000184502	TGTGCCAGCAGTCAAAGCGGGGCCAACGTCCTGACTTTCGGGGCC	CASSQSGANVLTF	TRBV27-1	TRBD2-1	TRBJ2-6	Pathogens	HTLV-1
CCF34	1	0.000184502	TGTGCCAGCTCAAGACCCGGGGCCAACGTCCTGACTTTCGGGGCC	CASSRPGANVLTF	TRBV12-1	NA	TRBJ2-6	Unknown	Unknown
CCF34	1	0.000184502	TGTGCCAGCAGTCCCGGGACCGGAGATTCACCCCTCCACTTTGGGAAC	CASSPGTGDSPLHF	TRBV11-3	NA	TRBJ1-6	Unknown	Unknown
CCF34	1	0.000184502	TGTGCCAGCAGCCCCGGGCGGGTAAATTCACCCCTCCACTTTGGGAAC	CASSPGRVNSPLHF	TRBV9-1	TRBD2-1	TRBJ1-6	Unknown	Unknown
CCF34	1	0.000184502	TGTGCCAGCAGTTTAGGCAGGGGAAATTCACCCCTCCACTTTGGGAAC	CASSLGRGNSPLHF	TRBV6-5	TRBD1-1*01	TRBJ1-6	Unknown	Unknown
CCF34	1	0.000184502	TGTGCCAGCAGCCGGGGACAGGGAAATTCACCCCTCCACTTTGGGAAC	CASSRGQGNSPLHF	TRBV11-3	TRBD1-1*01	TRBJ1-6	Unknown	Unknown
CCF34	1	0.000184502	TGTGCCAGCAGTTACTCGAGTGGTGAGCAGTTCTTCGGGCCA	CASSYSSGEQFF	TRBV6-6	TRBD2-1*02	TRBJ2-1	Unknown	Unknown
CCF34	1	0.000184502	TGTGCCAGCAGCTTGGACCGGGGGTCCTACAATGAGCAGTTCTTCGGGCCA	CASSLDRGSYNEQFF	TRBV7-3	TRBD2-1*01	TRBJ2-1	Unknown	Unknown
CCF34	1	0.000184502	TGTGCCAGCAGCTTATCGGGGGAGACCCAGTACTTCGGGCCA	CASSLSGETQYF	TRBV11-2	TRBD2-1*01	TRBJ2-5	Unknown	Unknown
CCF34	1	0.000184502	TGTGCCAGCAGTGAACTAGCGGGGGGGCAAGAGACCCAGTACTTCGGGCCA	CASSELAGGQETQYF	TRBV6-1	TRBD2-1*01	TRBJ2-5	Pathogens	M. tuberculosis
CCF34	1	0.000184502	TGTGCCAGCAGCTTAGGGGGCACAGATACGCAGTATTTTGGCCCA	CASSLGGTDTQYF	TRBV5-4	TRBD1-1*01	TRBJ2-3	Pathogens	EBV
CCF34	1	0.000184502	TGTGCCAGCAGTTTCGCCACAGATACGCAGTATTTTGGCCCA	CASSFATDTQYF	TRBV12-1	NA	TRBJ2-3	Unknown	Unknown
CCF34	1	0.000184502	TGTGCCAGCAGGGGGACCGGGGAGCTGTTTTTTGGAGAA	CASRGTGELFF	TRBV6-5	NA	TRBJ2-2	Unknown	Unknown
CCF34	1	0.000184502	TGTGCCAGCAGTCAGGGATGGAGCACCGGGGAGCTGTTTTTTGGAGAA	CASSQGWSTGELFF	TRBV28-1	TRBD1-1*01	TRBJ2-2	Unknown	Unknown
CCF34	1	0.000184502	TGCGCCAGCAGCCTAAACCGGGACACTGAAGCTTTCTTTGGACAA	CASSLNRDTEAFF	TRBV4-3	TRBD2-1	TRBJ1-1	Unknown	Unknown
CCF34	1	0.000184502	TGTGCCAGCAGTGAGCCCTTTACCTACGAGCAGTACTTCGGGCCG	CASSEPFTYEQYF	TRBV2-1	NA	TRBJ2-7	Unknown	Unknown
CCF34	1	0.000184502	TGCGCCAGCAGCTTGGTGGGACAGGGTTCCTATAATTCACCCCTCCACTTTGGGAAC	CASSLVGQGSYNSPLHF	TRBV5-1	TRBD1-1*01	TRBJ1-6	Unknown	Unknown
CCF34	1	0.000184502	TGTGCCAGCCGCCTGGGGGGCAATCAGCCCCAGCATTTTGGTGAT	CASRLGGNQPQHF	TRBV19-1	NA	TRBJ1-5	Unknown	Unknown
CCF34	1	0.000184502	TGCGCCAGCAGCATGGACAGCTATGGCTACACCTTCGGTTCG	CASSMDSYGYTF	TRBV5-1	TRBD1-1*01	TRBJ1-2	Unknown	Unknown
CCF34	1	0.000184502	TGCAGTGCTAGAGATGGGGGGAACTATGGCTACACCTTCGGTTCG	CSARDGGNYGYTF	TRBV20-1	TRBD2-1*01	TRBJ1-2	Unknown	Unknown
CCF34	1	0.000184502	TGTGCCAGCAGTGAAGCGTACGAGCAGTACTTCGGGCCG	CASSEAYEQYF	TRBV6-1	NA	TRBJ2-7	Unknown	Unknown
CCF34	1	0.000184502	TGTGCCAGCAGCACGGGACAGGAGTATGGCTACACCTTCGGTTCG	CASSTGQEYGYTF	TRBV13-1	TRBD1-1*01	TRBJ1-2	Unknown	Unknown
CCF34	1	0.000184502	TGCGCCAGCAGCTTAGATAACTATGGCTACACCTTCGGTTCG	CASSLDNYGYTF	TRBV5-1	NA	TRBJ1-2	Pathogens	CMV
CCF34	1	0.000184502	TGTGCCAGCAGCTTAAGGGAGACCCAGTACTTCGGGCCA	CASSLRETQYF	TRBV7-2	NA	TRBJ2-5	Autoimmune	Inflammatory bowel disease
CCF34	1	0.000184502	TGTGCCAGCAGCTTAGGAGGGGCGGGCGAGACCCAGTACTTCGGGCCA	CASSLGGAGETQYF	TRBV7-2	NA	TRBJ2-5	Pathogens	CMV
CCF34	1	0.000184502	TGTGCCAGCAGCCCGGGGACAGGTGGGACTGAAGCTTTCTTTGGACAA	CASSPGTGGTEAFF	TRBV28-1	TRBD1-1*01	TRBJ1-1	Unknown	Unknown
CCF34	1	0.000184502	TGTGCTATATTAACGGGACAGGGGCCCTATGGCTACACCTTCGGTTCG	CAILTGQGPYGYTF	TRBV28-1	TRBD1-1*01	TRBJ1-2	Unknown	Unknown
CCF34	1	0.000184502	TGCAGCGTGAAGGGGCCCTCCTACGAGCAGTACTTCGGGCCG	CSVKGPSYEQYF	TRBV29-1	TRBD1-1*01	TRBJ2-7	Unknown	Unknown
CCF34	1	0.000184502	TGTGCCAGCAGCCGGGACTCCTACGAGCAGTACTTCGGGCCG	CASSRDSYEQYF	TRBV7-2	TRBD2-1*02	TRBJ2-7	Unknown	Unknown
CCF34	1	0.000184502	TGTGCCAGCTCACCCTCGTCAGGAGGGGCCTACGAGCAGTACTTCGGGCCG	CASSPSSGGAYEQYF	TRBV18-1	TRBD2-1*02	TRBJ2-7	Unknown	Unknown
CCF34	1	0.000184502	TGTGCCAGCAGCTATGGTGAGACCCAGTACTTCGGGCCA	CASSYGETQYF	TRBV5-6	NA	TRBJ2-5	Unknown	Unknown
CCF34	1	0.000184502	TGTGCCAGCAGCTTAGATCAGGAGACCCAGTACTTCGGGCCA	CASSLDQETQYF	TRBV11-2	TRBD1-1*01	TRBJ2-5	Pathogens	CMV
CCF34	1	0.000184502	TGTGCCAGCAGTGGGACTAGCACAGATACGCAGTATTTTGGCCCA	CASSGTSTDTQYF	TRBV6-4	TRBD2-1	TRBJ2-3	Unknown	Unknown
CCF34	1	0.000184502	TGCGCCAGCAGCCTGACGGGGGGCACTGAAGCTTTCTTTGGACAA	CASSLTGGTEAFF	TRBV4-1	TRBD2-1*01	TRBJ1-1	Pathogens	EBV
CCF34	1	0.000184502	TGTGCCAGCAGCTTAGACCGACACACTGAAGCTTTCTTTGGACAA	CASSLDRHTEAFF	TRBV11-3	NA	TRBJ1-1	Unknown	Unknown
CCF34	1	0.000184502	TGTGCCAGCAGCCTGTGGAACACTGAAGCTTTCTTTGGACAA	CASSLWNTEAFF	TRBV5-6	TRBD2-1	TRBJ1-1	Pathogens	EBV
CCF34	1	0.000184502	TGTGCCAGCAGTGGCACAGGGAACACTGAAGCTTTCTTTGGACAA	CASSGTGNTEAFF	TRBV12-1	TRBD1-1*01	TRBJ1-1	Unknown	Unknown
CCF34	1	0.000184502	TGCGCCAGCAACCCACTCGGGGCAGGGGGCCCAAACACTGAAGCTTTCTTTGGACAA	CASNPLGAGGPNTEAFF	TRBV4-1	TRBD1-1*01	TRBJ1-1	Unknown	Unknown
CCF34	1	0.000184502	TGCGCCAGCAGCTTGGGTCTGGCTAATGAAAAACTGTTTTTTGGCAGT	CASSLGLANEKLFF	TRBV5-1	NA	TRBJ1-4	Unknown	Unknown
CCF34	1	0.000184502	TGTGCCAGCAGCGCGCAGGGGGCGCGGAATCAGCCCCAGCATTTTGGTGAT	CASSAQGARNQPQHF	TRBV7-2	TRBD1-1*01	TRBJ1-5	Unknown	Unknown
CCF34	1	0.000184502	TGTGCCAGTGGCAATCAGCCCCAGCATTTTGGTGAT	CASGNQPQHF	TRBV19-1	NA	TRBJ1-5	Unknown	Unknown
CCF34	1	0.000184502	TGTGCCAGCCGTGGGACAGGGAGGGGCAATCAGCCCCAGCATTTTGGTGAT	CASRGTGRGNQPQHF	TRBV12-1	TRBD1-1*01	TRBJ1-5	Unknown	Unknown
CCF34	1	0.000184502	TGTGCCAGCGCCCGTTATAGCAATCAGCCCCAGCATTTTGGTGAT	CASARYSNQPQHF	TRBV28-1	NA	TRBJ1-5	Unknown	Unknown
CCF34	1	0.000184502	TGTGCCAGCAGTGATTTAAATAGCAATCAGCCCCAGCATTTTGGTGAT	CASSDLNSNQPQHF	TRBV6-1	TRBD2-1	TRBJ1-5	Unknown	Unknown
CCF34	1	0.000184502	TGCAGTGCTAGGTCGGGGAACCAGCCCCAGCATTTTGGTGAT	CSARSGNQPQHF	TRBV20-1	TRBD2-1*01	TRBJ1-5	Unknown	Unknown
CCF34	1	0.000184502	TGTGCCAGCAGTCGACAGGGGTCCTACGAGCAGTACTTCGGGCCG	CASSRQGSYEQYF	TRBV6-1	TRBD1-1*01	TRBJ2-7	Unknown	Unknown
CCF34	1	0.000184502	TGTGCCAGCAGCTCGTCGACAGGAAACTATGGCTACACCTTCGGTTCG	CASSSSTGNYGYTF	TRBV7-6	TRBD1-1*01	TRBJ1-2	Unknown	Unknown
CCF34	1	0.000184502	TGTGCCAGCAGCTTAGCACGAAACTATGGCTACACCTTCGGTTCG	CASSLARNYGYTF	TRBV11-2	NA	TRBJ1-2	Pathogens	Influenza
CCF34	1	0.000184502	TGTGCCAGCAGTTACGGGGGCGAGCAGTACTTCGGGCCG	CASSYGGEQYF	TRBV6-5	NA	TRBJ2-7	Unknown	Unknown
CCF34	1	0.000184502	TGTGCCAGCAGTGAGGGCTATGGCTACACCTTCGGTTCG	CASSEGYGYTF	TRBV2-1	NA	TRBJ1-2	Autoimmune	Diabetes Type 1
CCF34	1	0.000184502	TGCGCCAGCAGCTTGGGTGGCGGGTCCTACGAGCAGTACTTCGGGCCG	CASSLGGGSYEQYF	TRBV5-1	TRBD2-1	TRBJ2-7	Autoimmune	Celiac disease
CCF34	1	0.000184502	TGTGCCAGCAGCTCGGCCTACGAGCAGTACTTCGGGCCG	CASSSAYEQYF	TRBV13-1	TRBD2-1	TRBJ2-7	Unknown	Unknown
CCF34	1	0.000184502	TGCGCCAGCAGCTCCACTGGGTCTGGGGCCAACGTCCTGACTTTCGGGGCC	CASSSTGSGANVLTF	TRBV5-1	NA	TRBJ2-6	Unknown	Unknown
CCF34	1	0.000184502	TGTGCCAGCAGCCCAAGACGGAGCTCCTATAATTCACCCCTCCACTTTGGGAAC	CASSPRRSSYNSPLHF	TRBV7-2	TRBD2-1*02	TRBJ1-6	Unknown	Unknown
CCF34	1	0.000184502	TGTGCCAGCTCCTCAGGGACAGGCAATTCACCCCTCCACTTTGGGAAC	CASSSGTGNSPLHF	TRBV7-8	TRBD1-1*01	TRBJ1-6	Unknown	Unknown
CCF34	1	0.000184502	TGTGCCAGCAGCCCGGACTACGTCGGTGAGCAGTTCTTCGGGCCA	CASSPDYVGEQFF	TRBV5-4	TRBD2-1	TRBJ2-1	Unknown	Unknown
CCF34	1	0.000184502	TGTGCCAGCAGTTTGGGCAATGAGCAGTTCTTCGGGCCA	CASSLGNEQFF	TRBV6-1	NA	TRBJ2-1	Pathogens	CMV
CCF34	1	0.000184502	TGTGCCAGCAGTTACTCGGGAGGGGGAGAGACCCAGTACTTCGGGCCA	CASSYSGGGETQYF	TRBV6-5	TRBD2-1*02	TRBJ2-5	Unknown	Unknown
CCF34	1	0.000184502	TGTGCCAGCAGCGTAGGCGCTGGGAGCACAGATACGCAGTATTTTGGCCCA	CASSVGAGSTDTQYF	TRBV9-1	NA	TRBJ2-3	Unknown	Unknown
CCF34	1	0.000184502	TGTGCCAGCAGCTTAGGCCTAGCGGGGACCGGGGAGCTGTTTTTTGGAGAA	CASSLGLAGTGELFF	TRBV7-2	TRBD2-1*01	TRBJ2-2	Unknown	Unknown
CCF34	1	0.000184502	TGTGCCAGCAGCTTGGGACAGGGGAACACCGGGGAGCTGTTTTTTGGAGAA	CASSLGQGNTGELFF	TRBV9-1	TRBD1-1*01	TRBJ2-2	Unknown	Unknown
CCF34	1	0.000184502	TGTGCCAGCGGTATGGGCACCAACACCGGGGAGCTGTTTTTTGGAGAA	CASGMGTNTGELFF	TRBV7-9	TRBD1-1*01	TRBJ2-2	Unknown	Unknown
CCF34	1	0.000184502	TGTGCCAGCAGCATAACAGGGGCTGAAGCTTTCTTTGGACAA	CASSITGAEAFF	TRBV7-2	TRBD1-1*01	TRBJ1-1	Unknown	Unknown
CCF34	1	0.000184502	TGTGCCAGCAGCGTCGGGGGGTACACTGAAGCTTTCTTTGGACAA	CASSVGGYTEAFF	TRBV9-1	TRBD2-1*01	TRBJ1-1	Unknown	Unknown
CCF34	1	0.000184502	TGTGCCAGCAGCCAAGTGGACACTGAAGCTTTCTTTGGACAA	CASSQVDTEAFF	TRBV4-2	NA	TRBJ1-1	Unknown	Unknown
CCF34	1	0.000184502	TGCGCCAGCAGCCTAACGAACGGTGGGGACATGAACACTGAAGCTTTCTTTGGACAA	CASSLTNGGDMNTEAFF	TRBV5-1	TRBD1-1*01	TRBJ1-1	Unknown	Unknown
CCF34	1	0.000184502	TGTGCCAGCAGCTGGGGGAACACTGAAGCTTTCTTTGGACAA	CASSWGNTEAFF	TRBV7-9	NA	TRBJ1-1	Unknown	Unknown
CCF34	1	0.000184502	TGCGCCAGCAGCCTGGGACAGGCTAATTCACCCCTCCACTTTGGGAAC	CASSLGQANSPLHF	TRBV5-1	TRBD1-1*01	TRBJ1-6	Unknown	Unknown
CCF34	1	0.000184502	TGTGCCAGCAGCTTGGACGGGAACACTGAAGCTTTCTTTGGACAA	CASSLDGNTEAFF	TRBV5-6	TRBD2-1	TRBJ1-1	Pathogens	CMV
CCF34	1	0.000184502	TGTGCCAGCAGTTTCGACAGGGGTGGTTCACCCCTCCACTTTGGGAAC	CASSFDRGGSPLHF	TRBV28-1	TRBD1-1*01	TRBJ1-6	Unknown	Unknown
CCF34	1	0.000184502	TGTGCCAGCAGCGAAAGCTATGGCTACACCTTCGGTTCG	CASSESYGYTF	TRBV7-2	NA	TRBJ1-2	Pathogens	CMV
CCF16	1	0.000184502	TGTGCCAGCAGCTTAGTGACAGGGGAAACTGAAGCTTTCTTTGGACAA	CASSLVTGETEAFF	TRBV7-6	TRBD1-1*01	TRBJ1-1	Unknown	Unknown
CCF34	2	0.000369004	TGTGCCAGCAGTTCGGTAGGGTACGAGCAGTACTTCGGGCCG	CASSSVGYEQYF	TRBV27-1	NA	TRBJ2-7	Unknown	Unknown
CCF34	2	0.000369004	TGTGCCAGCAGGCCGGGACAGGGGTCCTACAATGAGCAGTTCTTCGGGCCA	CASRPGQGSYNEQFF	TRBV14-1	TRBD1-1*01	TRBJ2-1	Unknown	Unknown
CCF34	15	0.00276753	TGTGCCAGCAGCGACCTAGCGGGTATGCTCGGTCGGCAGTTCTTCGGGCCA	CASSDLAGMLGRQFF	TRBV13-1	TRBD2-1	TRBJ2-1	Unknown	Unknown
CCF34	7	0.00129151	TGTGCCAGCAGTTACTCGAGGGGCGCCATGGAGACCCAGTACTTCGGGCCA	CASSYSRGAMETQYF	TRBV6-6	NA	TRBJ2-5	Unknown	Unknown
CCF34	2	0.000369004	TGTGCCAGCAGCCTGTCCGGGGCCAACGTCCTGACTTTCGGGGCC	CASSLSGANVLTF	TRBV7-3	TRBD2-1	TRBJ2-6	Unknown	Unknown
CCF34	13	0.00239852	TGCGCCAGCAGCCAAGGGACGCGAGCGGGCTACGAGCAGTACTTCGGGCCG	CASSQGTRAGYEQYF	TRBV4-3	TRBD2-1	TRBJ2-7	Unknown	Unknown
CCF34	2	0.000369004	TGCGCCAGCAGCCCCGGGACAGGGGAGGGCTACGAGCAGTACTTCGGGCCG	CASSPGTGEGYEQYF	TRBV4-1	TRBD1-1*01	TRBJ2-7	Autoimmune	Multiple sclerosis
CCF34	19	0.00350554	TGTGCCAGTAGTATAGGGATTCAGCCCCAGCATTTTGGTGAT	CASSIGIQPQHF	TRBV19-1	NA	TRBJ1-5	Cancer	Leukemia
CCF34	3	0.000553506	TGTGCCAGCAGGAGGGACTCACAAGAGACCCAGTACTTCGGGCCA	CASRRDSQETQYF	TRBV6-1	TRBD2-1	TRBJ2-5	Unknown	Unknown
CCF34	7	0.00129151	TGTGCCAGCAGCCCAGGGGGATGGACTGAAGCTTTCTTTGGACAA	CASSPGGWTEAFF	TRBV12-1	TRBD1-1*01	TRBJ1-1	Unknown	Unknown
CCF34	6	0.00110701	TGCGCCAGCAGTTTATCCTGGAACACTGAAGCTTTCTTTGGACAA	CASSLSWNTEAFF	TRBV5-1	TRBD2-1	TRBJ1-1	Unknown	Unknown
CCF34	7	0.00129151	TGTGCCAGCACCCCGGGGTATGGCTACACCTTCGGTTCG	CASTPGYGYTF	TRBV6-6	TRBD2-1*01	TRBJ1-2	Unknown	Unknown
CCF34	2	0.000369004	TGTGCCAGCAGTCCCCTGTCAGGGTCCAAATTAATGGAGCAGTACTTCGGGCCG	CASSPLSGSKLMEQYF	TRBV27-1	TRBD1-1*01	TRBJ2-7	Unknown	Unknown
CCF34	2	0.000369004	TGTGCCAGCAGCTTAGACGGTCAGCCCCAGCATTTTGGTGAT	CASSLDGQPQHF	TRBV7-2	TRBD2-1	TRBJ1-5	Unknown	Unknown
CCF34	2	0.000369004	TGTGCCAGCAGGGCTAGCGGGAGCGACGAGCAGTACTTCGGGCCG	CASRASGSDEQYF	TRBV11-3	TRBD2-1*02	TRBJ2-7	Unknown	Unknown
CCF34	133	0.0245387	TGTGCCAGCAGCGAGTCTGGGGCCAACGTCCTGACTTTCGGGGCC	CASSESGANVLTF	TRBV6-4	TRBD2-1*02	TRBJ2-6	Unknown	Unknown
CCF34	2	0.000369004	TGTGCCAGCAGCCCGGGACAGACCTACGAGCAGTACTTCGGGCCG	CASSPGQTYEQYF	TRBV7-9	TRBD1-1*01	TRBJ2-7	Unknown	Unknown
CCF34	1	0.000184502	TGTGCCAGCAGCACGTATAACTCTGGGGCCAACGTCCTGACTTTCGGGGCC	CASSTYNSGANVLTF	TRBV7-8	NA	TRBJ2-6	Unknown	Unknown
CCF34	1	0.000184502	TGTGCCAGCAGTGGGGGATCTAGCAATCAGCCCCAGCATTTTGGTGAT	CASSGGSSNQPQHF	TRBV2-1	NA	TRBJ1-5	Unknown	Unknown
CCF34	1	0.000184502	TGCAGCGTTGCAGGGCTGGATCAGCCCCAGCATTTTGGTGAT	CSVAGLDQPQHF	TRBV29-1	TRBD1-1*01	TRBJ1-5	Unknown	Unknown
CCF34	2	0.000369004	TGTGCCAGCAGTTACGGACAGACCTACGAGCAGTACTTCGGGCCG	CASSYGQTYEQYF	TRBV6-1	TRBD1-1*01	TRBJ2-7	Unknown	Unknown
CCF34	2	0.000369004	TGTGCCAGCAGCTTAAGGGAGGCCAGGGATTCACCCCTCCACTTTGGGAAC	CASSLREARDSPLHF	TRBV7-2	TRBD2-1*02	TRBJ1-6	Unknown	Unknown
CCF34	2	0.000369004	TGTGCCAGCAGACCTGGGGGCTACGAGCAGTACTTCGGGCCG	CASRPGGYEQYF	TRBV7-8	NA	TRBJ2-7	Unknown	Unknown
CCF34	2	0.000369004	TGTGCCAGTAGTATAGGATGGAATGAGCAGTTCTTCGGGCCA	CASSIGWNEQFF	TRBV19-1	NA	TRBJ2-1	Unknown	Unknown
CCF34	1	0.000184502	TGTGCCAGCAGCTTAGTTTCGCAGGGGAATTCACCCCTCCACTTTGGGAAC	CASSLVSQGNSPLHF	TRBV7-2	TRBD1-1*01	TRBJ1-6	Unknown	Unknown
CCF34	12	0.00221402	TGTGCCAGCAGCGACCGGAACAGGGACGAGCAGTACTTCGGGCCG	CASSDRNRDEQYF	TRBV5-8	TRBD1-1*01	TRBJ2-7	Unknown	Unknown
CCF34	2	0.000369004	TGTGCCAGCAGCTTAGGGCTAGCGGGAGTTTACGAGCAGTACTTCGGGCCG	CASSLGLAGVYEQYF	TRBV13-1	TRBD2-1*02	TRBJ2-7	Unknown	Unknown
CCF34	1	0.000184502	TGTGCCAGCAGATCCCTAGCGGGAGCCACCGGGGAGCTGTTTTTTGGAGAA	CASRSLAGATGELFF	TRBV12-1	TRBD2-1*02	TRBJ2-2	Unknown	Unknown
CCF34	1	0.000184502	TGTGCCAGCAGTTCCGTGGGGCGGGGGCCTAGCAATCAGCCCCAGCATTTTGGTGAT	CASSSVGRGPSNQPQHF	TRBV6-1	TRBD2-1*01	TRBJ1-5	Unknown	Unknown
CCF34	1	0.000184502	TGTGCCAGCAGCTCTAGGCCCAATCAGCCCCAGCATTTTGGTGAT	CASSSRPNQPQHF	TRBV7-2	TRBD2-1	TRBJ1-5	Unknown	Unknown
CCF34	5	0.000922509	TGTGCCTGGAGTGGGAACACTGAAGCTTTCTTTGGACAA	CAWSGNTEAFF	TRBV30-1	NA	TRBJ1-1	Unknown	Unknown
CCF34	1	0.000184502	TGTGCCTGGGACCCCAGGCAGAATGAAGCTTTCTTTGGACAA	CAWDPRQNEAFF	TRBV30-1	TRBD1-1*01	TRBJ1-1	Unknown	Unknown
CCF34	1	0.000184502	TGTGCCTGGACAGAGAACACTGAAGCTTTCTTTGGACAA	CAWTENTEAFF	TRBV30-1	TRBD1-1*01	TRBJ1-1	Unknown	Unknown
CCF34	2	0.000369004	TGTGCCAGCAGCGTCAGCGGGAGCTCCTACGAGCAGTACTTCGGGCCG	CASSVSGSSYEQYF	TRBV9-1	TRBD2-1*02	TRBJ2-7	Pathogens	YFV
CCF34	1	0.000184502	TGTGCCAGCAGCTTAAGGGGCATCATAGATACGCAGTATTTTGGCCCA	CASSLRGIIDTQYF	TRBV7-3	TRBD1-1*01	TRBJ2-3	Unknown	Unknown
CCF34	1	0.000184502	TGTGCCAGCAGTTACGGGACAACTAATGAAAAACTGTTTTTTGGCAGT	CASSYGTTNEKLFF	TRBV6-5	NA	TRBJ1-4	Unknown	Unknown
CCF34	1	0.000184502	TGTGCCAGCAGCCCGGACTACGTCGGTGAGCAGTTCTTCGGGCCA	CASSPDYVGEQFF	TRBV5-5	TRBD2-1	TRBJ2-1	Unknown	Unknown
CCF34	1	0.000184502	TGTGCCAGCAGTCAGTGGACTAGCGGGTTAGAGCAGTTCTTCGGGCCA	CASSQWTSGLEQFF	TRBV12-1	TRBD2-1	TRBJ2-1	Unknown	Unknown
CCF34	1	0.000184502	TGCAGTGCTAGGACAGGGGCAGATACGCAGTATTTTGGCCCA	CSARTGADTQYF	TRBV20-1	TRBD1-1*01	TRBJ2-3	Unknown	Unknown
CCF34	1	0.000184502	TGTGCCAGCAGGCGGGACTCACAAGAGACCCAGTACTTCGGGCCA	CASRRDSQETQYF	TRBV27-1	TRBD2-1	TRBJ2-5	Unknown	Unknown
CCF34	1	0.000184502	TGCGCCAGCAGCCAAGGGGTAATTAACTATGGCTACACCTTCGGTTCG	CASSQGVINYGYTF	TRBV4-1	NA	TRBJ1-2	Unknown	Unknown
CCF34	1	0.000184502	TGTGCCAGCAGCCATTTGGCTAGCGGAGAGACCCAGTACTTCGGGCCA	CASSHLASGETQYF	TRBV3-1	TRBD2-1	TRBJ2-5	Unknown	Unknown
CCF34	1	0.000184502	TGTGCCAGCAGCGTAAATAGCAATCAGCCCCAGCATTTTGGTGAT	CASSVNSNQPQHF	TRBV6-4	TRBD2-1	TRBJ1-5	Pathogens	Influenza
CCF34	1	0.000184502	TGTGCCAGCAGCGGAACCCCCTACGAGCAGTACTTCGGGCCG	CASSGTPYEQYF	TRBV3-1	NA	TRBJ2-7	Unknown	Unknown
CCF34	11	0.00202952	TGTGCCAGTAGTATGCAGGGGCCCGACAATGAGCAGTTCTTCGGGCCA	CASSMQGPDNEQFF	TRBV19-1	TRBD1-1*01	TRBJ2-1	Unknown	Unknown
CCF34	1	0.000184502	TGCGCCAGCAGCTTCCAGAACACTGAAGCTTTCTTTGGACAA	CASSFQNTEAFF	TRBV5-1	TRBD1-1*01	TRBJ1-1	Unknown	Unknown
CCF34	1	0.000184502	TGTGCCAGCAGTTACTCAAGCGGAGGGGGCAATGAGCAGTTCTTCGGGCCA	CASSYSSGGGNEQFF	TRBV6-1	NA	TRBJ2-1	Unknown	Unknown
CCF34	1	0.000184502	TGCAGCGTTGAATGGGACAGGGGTCCATGGGAGACCCAGTACTTCGGGCCA	CSVEWDRGPWETQYF	TRBV29-1	TRBD1-1*01	TRBJ2-5	Unknown	Unknown
CCF34	1	0.000184502	TGCGCCAGCAGCCAGGGTAGCTGGAACACCGGGGAGCTGTTTTTTGGAGAA	CASSQGSWNTGELFF	TRBV4-1	TRBD2-1	TRBJ2-2	Unknown	Unknown
CCF34	1	0.000184502	TGTGCCAGCTCACCACAAGAGACCCAGTACTTCGGGCCA	CASSPQETQYF	TRBV18-1	NA	TRBJ2-5	Autoimmune	Inflammatory bowel disease
CCF34	1	0.000184502	TGTGCCAGCAGTCCGACATCTGGGCTTTCACCCCTCCACTTTGGGAAC	CASSPTSGLSPLHF	TRBV6-6	TRBD1-1*01	TRBJ1-6	Unknown	Unknown
CCF34	1	0.000184502	TGTGCCTGGGGGACACCGACAGATACGCAGTATTTTGGCCCA	CAWGTPTDTQYF	TRBV30-1	TRBD1-1*01	TRBJ2-3	Unknown	Unknown
CCF34	40	0.00738007	TGCGCCAGCGGGGGTGACAATGAGCAGTTCTTCGGGCCA	CASGGDNEQFF	TRBV5-1	NA	TRBJ2-1	Unknown	Unknown
CCF34	25	0.00461255	TGTGCCAGCAGCCGAACAGGGGTTGAGCAGTACTTCGGGCCG	CASSRTGVEQYF	TRBV27-1	TRBD1-1*01	TRBJ2-7	Pathogens	EBV
CCF34	1	0.000184502	TGCAGTGCTAGAGCCGGGACGGACTACGAGCAGTACTTCGGGCCG	CSARAGTDYEQYF	TRBV20-1	NA	TRBJ2-7	Unknown	Unknown
CCF34	5	0.000922509	TGTGCCAGCTCACCATTCTGGACACTAGAAAAACTGTTTTTTGGCAGT	CASSPFWTLEKLFF	TRBV18-1	TRBD1-1*01	TRBJ1-4	Unknown	Unknown
CCF34	1	0.000184502	TGTGCCAGCAGCTTAGCAGGGTCCTACGAGCAGTACTTCGGGCCG	CASSLAGSYEQYF	TRBV7-9	NA	TRBJ2-7	Pathogens	Influenza
CCF34	3	0.000553506	TGCAGCGTTGAGGGCTATGGCTACACCTTCGGTTCG	CSVEGYGYTF	TRBV29-1	NA	TRBJ1-2	Unknown	Unknown
CCF34	1	0.000184502	TGTGCCAGCAGCTTGGGGGGCCTGAGGGTCGGCTACACCTTCGGTTCG	CASSLGGLRVGYTF	TRBV5-8	NA	TRBJ1-2	Unknown	Unknown
CCF34	1	0.000184502	TGTGCCAGCAGCAGGGGACAGGGCTACGAGCAGTACTTCGGGCCG	CASSRGQGYEQYF	TRBV5-4	TRBD1-1*01	TRBJ2-7	Unknown	Unknown
CCF34	1	0.000184502	TGCAGTGCTAGAGTTGGAGGGACAGGGGGCAACACTGAAGCTTTCTTTGGACAA	CSARVGGTGGNTEAFF	TRBV20-1	TRBD1-1*01	TRBJ1-1	Unknown	Unknown
CCF34	2	0.000369004	TGTGCCAGCTCACCCGAAATGGTCGAGCAGTACTTCGGGCCG	CASSPEMVEQYF	TRBV18-1	NA	TRBJ2-7	Unknown	Unknown
CCF34	2	0.000369004	TGTGCCTGGAGCGGGAACACTGAAGCTTTCTTTGGACAA	CAWSGNTEAFF	TRBV30-1	TRBD2-1	TRBJ1-1	Unknown	Unknown
CCF34	1	0.000184502	TGTGCCAGCAGCTTTCGCCGGAGCCTAAGTTACTATGGCTACACCTTCGGTTCG	CASSFRRSLSYYGYTF	TRBV5-4	TRBD2-1*02	TRBJ1-2	Unknown	Unknown
CCF34	1	0.000184502	TGTGCCAGCAGCTCCGGGACAAACACCGGGGAGCTGTTTTTTGGAGAA	CASSSGTNTGELFF	TRBV7-8	TRBD1-1*01	TRBJ2-2	Unknown	Unknown
CCF34	1	0.000184502	TGTGCCACCAGCAGAGTACCCTCTGGTGAGCAGTACTTCGGGCCG	CATSRVPSGEQYF	TRBV15-1	NA	TRBJ2-7	Unknown	Unknown
CCF34	1	0.000184502	TGTGCCAGCGGGACGGGACACTACGAGCAGTACTTCGGGCCG	CASGTGHYEQYF	TRBV9-1	TRBD1-1*01	TRBJ2-7	Unknown	Unknown
CCF34	1	0.000184502	TGTGCCTGGACGGAAAACACTGAAGCTTTCTTTGGACAA	CAWTENTEAFF	TRBV30-1	NA	TRBJ1-1	Unknown	Unknown
CCF34	1	0.000184502	TGCGCCAGCAGCCTAACGAACGGTGGGGACATGAACACTGAAGCTTTCTTTGGACAA	CASSLTNGGDMNTEAFF	TRBV5-1	TRBD1-1*01	TRBJ1-1	Unknown	Unknown
CCF34	1	0.000184502	TGTGCCAGTAGTATTGATGGGCCTAACACTGAAGCTTTCTTTGGACAA	CASSIDGPNTEAFF	TRBV19-1	TRBD1-1*01	TRBJ1-1	Unknown	Unknown
CCF34	1	0.000184502	TGTGCCAGCAGCTTATGGGGCAACACTGAAGCTTTCTTTGGACAA	CASSLWGNTEAFF	TRBV7-3	TRBD1-1*01	TRBJ1-1	Unknown	Unknown
CCF34	1	0.000184502	TGTGCCAGCATAGACAGGGTGCTGTTGGAGACCCAGTACTTCGGGCCA	CASIDRVLLETQYF	TRBV2-1	TRBD1-1*01	TRBJ2-5	Unknown	Unknown
CCF34	1	0.000184502	TGTGCCAGCACCCCGGGGTATGGCTACACCTTCGGTTCG	CASTPGYGYTF	TRBV6-5	TRBD2-1*01	TRBJ1-2	Unknown	Unknown
CCF34	1	0.000184502	TGTGCCAGCAGCTTGCGGGGAAACGAGCAGTACTTCGGGCCG	CASSLRGNEQYF	TRBV5-6	TRBD2-1*01	TRBJ2-7	Unknown	Unknown
CCF34	1	0.000184502	TGTGCCAGCAGCCGACGGGAATCCTACAATGAGCAGTTCTTCGGGCCA	CASSRRESYNEQFF	TRBV6-5	TRBD2-1*02	TRBJ2-1	Unknown	Unknown
CCF34	1	0.000184502	TGTGCCAGCAGTGGTTGGGAGGGGGAGCCCCAGCATTTTGGTGAT	CASSGWEGEPQHF	TRBV28-1	TRBD2-1*02	TRBJ1-5	Unknown	Unknown
CCF34	1	0.000184502	TGTGCCACCAGTGATTCCAGGGGGGGTCCCCACGAGCAGTACTTCGGGCCG	CATSDSRGGPHEQYF	TRBV24-1	NA	TRBJ2-7	Unknown	Unknown
CCF34	1	0.000184502	TGTGCCAGCAGCTTAGGGACGGAAGAGACCCAGTACTTCGGGCCA	CASSLGTEETQYF	TRBV13-1	NA	TRBJ2-5	Unknown	Unknown
CCF34	1	0.000184502	TGTGCCTGGAGACACGAGCCGGACTCAGAAAACACAGATACGCAGTATTTTGGCCCA	CAWRHEPDSENTDTQYF	TRBV30-1	TRBD2-1	TRBJ2-3	Unknown	Unknown
CCF34	1	0.000184502	TGCGCCAGCAGCTTGGCCCCCCTAGCGGGACCCTACAATGAGCAGTTCTTCGGGCCA	CASSLAPLAGPYNEQFF	TRBV5-1	TRBD2-1*02	TRBJ2-1	Unknown	Unknown
CCF34	1	0.000184502	TGCGCCAGCAGCCAAGGGGTTTCTAGCGGGAGGCCGTACTTCGGGCCG	CASSQGVSSGRPYF	TRBV4-3	TRBD2-1*02	TRBJ2-7	Unknown	Unknown
CCF34	1	0.000184502	TGTGCCAGCAGTTTAACAGGGAACACCGGGGAGCTGTTTTTTGGAGAA	CASSLTGNTGELFF	TRBV27-1	TRBD1-1*01	TRBJ2-2	Unknown	Unknown
CCF34	1	0.000184502	TGTGCCAGCAGCCCCCCACAGGGTTGGACTGAAGCTTTCTTTGGACAA	CASSPPQGWTEAFF	TRBV3-1	TRBD1-1*01	TRBJ1-1	Unknown	Unknown
CCF34	1	0.000184502	TGTGCCAGCAGTCTTGGACACATCTATGGCTACACCTTCGGTTCG	CASSLGHIYGYTF	TRBV6-1	TRBD1-1*01	TRBJ1-2	Unknown	Unknown
CCF34	1	0.000184502	TGTGCCAGCAGTGGACAGAGCTACGAGCAGTACTTCGGGCCG	CASSGQSYEQYF	TRBV6-5	TRBD1-1*01	TRBJ2-7	Unknown	Unknown
CCF34	1	0.000184502	TGTGCCAGCAGTGAAAGCTACGAGCAGTACTTCGGGCCG	CASSESYEQYF	TRBV2-1	NA	TRBJ2-7	Pathogens	EBV
CCF34	1	0.000184502	TGTGCCAGCAGTCTTACAGGGACCAATCAGCCCCAGCATTTTGGTGAT	CASSLTGTNQPQHF	TRBV28-1	TRBD1-1*01	TRBJ1-5	Unknown	Unknown
CCF34	1	0.000184502	TGTGCCAGCAGCTTGGAGGGACGCTACGAGCAGTACTTCGGGCCG	CASSLEGRYEQYF	TRBV13-1	TRBD2-1*02	TRBJ2-7	Unknown	Unknown
CCF34	1	0.000184502	TGCGCCAGCAGCCTAGATCCGGGTGGCACTGAAGCTTTCTTTGGACAA	CASSLDPGGTEAFF	TRBV5-1	TRBD2-1	TRBJ1-1	Unknown	Unknown
CCF34	1	0.000184502	TGTGCCAGCAGCTTGGCGGGCCCCTACGAGCAGTACTTCGGGCCG	CASSLAGPYEQYF	TRBV7-9	TRBD2-1	TRBJ2-7	Unknown	Unknown
CCF34	5	0.000922509	TGTGCCACCAGCAGAGATAAGGGGACGGACTATGGCTACACCTTCGGTTCG	CATSRDKGTDYGYTF	TRBV15-1	NA	TRBJ1-2	Unknown	Unknown
CCF34	1	0.000184502	TGTGCCAGCAGTGGTGGGTACGAGCAGTACTTCGGGCCG	CASSGGYEQYF	TRBV2-1	NA	TRBJ2-7	Pathogens	YFV
CCF34	1	0.000184502	TGTGCCAGCAGTTACTCTGGGGGCAATCAGCCCCAGCATTTTGGTGAT	CASSYSGGNQPQHF	TRBV6-5	NA	TRBJ1-5	Unknown	Unknown
CCF34	1	0.000184502	TGTGCCAGCAGTAGCACAGGGTCTGGGGCCAACGTCCTGACTTTCGGGGCC	CASSSTGSGANVLTF	TRBV6-1	TRBD1-1*01	TRBJ2-6	Unknown	Unknown
CCF34	1	0.000184502	TGCGCCAGCAGCTTGGTTGGCGAGACCCAGTACTTCGGGCCA	CASSLVGETQYF	TRBV5-1	TRBD1-1*01	TRBJ2-5	Pathogens	Influenza
CCF34	1	0.000184502	TGTGCCAGCAGCTTAGCCGGGGGTCAGCCCCAGCATTTTGGTGAT	CASSLAGGQPQHF	TRBV7-6	TRBD2-1*01	TRBJ1-5	Unknown	Unknown
CCF34	1	0.000184502	TGTGCCAGCAGCTATGCGGGACTCCTTCACAATGAGCAGTTCTTCGGGCCA	CASSYAGLLHNEQFF	TRBV9-1	TRBD2-1	TRBJ2-1	Unknown	Unknown
CCF34	1	0.000184502	TGTGCCAGCAGTGAAGCGCAGGGACAGGGCGTCGAGCAGTACTTCGGGCCG	CASSEAQGQGVEQYF	TRBV2-1	TRBD1-1*01	TRBJ2-7	Unknown	Unknown
CCF34	1	0.000184502	TGTGCCAGCAGTGGGCAGGGCTCCTACGAGCAGTACTTCGGGCCG	CASSGQGSYEQYF	TRBV25-1	TRBD1-1*01	TRBJ2-7	Unknown	Unknown
CCF34	1	0.000184502	TGTGCCAGCAGTTTTACTAGCGGGAGTTACGAGCAGTACTTCGGGCCG	CASSFTSGSYEQYF	TRBV27-1	TRBD2-1*02	TRBJ2-7	Unknown	Unknown
CCF34	1	0.000184502	TGTGCCAGCAGCGTAGGCCAGTCCACTGAAGCTTTCTTTGGACAA	CASSVGQSTEAFF	TRBV9-1	TRBD1-1*01	TRBJ1-1	Unknown	Unknown
CCF34	1	0.000184502	TGTGCCAGCAGTCTGGGACAGGGGAACACCGGGGAGCTGTTTTTTGGAGAA	CASSLGQGNTGELFF	TRBV12-1	TRBD1-1*01	TRBJ2-2	Unknown	Unknown
CCF34	1	0.000184502	TGTGCCAGCAGCTCAAGAGGAGCTTACGAGCAGTACTTCGGGCCG	CASSSRGAYEQYF	TRBV3-1	TRBD2-1*02	TRBJ2-7	Unknown	Unknown
CCF34	1	0.000184502	TGTGCCAGCAGCTTAGAACTAGCGGGGGGCCTCATCTACAATGAGCAGTTCTTCGGGCCA	CASSLELAGGLIYNEQFF	TRBV7-9	TRBD2-1*01	TRBJ2-1	Unknown	Unknown
CCF34	1	0.000184502	TGTGCCAGCAGCGACACCTACGAGCAGTACTTCGGGCCG	CASSDTYEQYF	TRBV2-1	TRBD1-1*01	TRBJ2-7	Unknown	Unknown
CCF34	1	0.000184502	TGTGCCAGTAGCCTAGGGACAGGGGGCACCGGGGAGCTGTTTTTTGGAGAA	CASSLGTGGTGELFF	TRBV19-1	TRBD1-1*01	TRBJ2-2	Unknown	Unknown
CCF34	1	0.000184502	TGTGCCAGCAGTTCAGGGGGGCAGCCCCAGCATTTTGGTGAT	CASSSGGQPQHF	TRBV28-1	TRBD1-1*01	TRBJ1-5	Unknown	Unknown
CCF34	1	0.000184502	TGTGCCAGCAGTCGGCGGGAAAGTTACAATGAGCAGTTCTTCGGGCCA	CASSRRESYNEQFF	TRBV6-5	TRBD2-1*02	TRBJ2-1	Unknown	Unknown
CCF34	7	0.00129151	TGTGCCAGCACGCGGGACAGGGGGAACAATTCACCCCTCCACTTTGGGAAC	CASTRDRGNNSPLHF	TRBV6-5	TRBD1-1*01	TRBJ1-6	Unknown	Unknown
CCF34	1	0.000184502	TGTGCCAGCAGCGTTCAGGGGAACACTGAAGCTTTCTTTGGACAA	CASSVQGNTEAFF	TRBV7-9	TRBD1-1*01	TRBJ1-1	Unknown	Unknown
CCF34	1	0.000184502	TGTGCCAGCAGCTTGGCCGGGGGCTACGAGCAGTACTTCGGGCCG	CASSLAGGYEQYF	TRBV5-4	TRBD2-1*01	TRBJ2-7	Pathogens	CMV
CCF34	1	0.000184502	TGCAGCGTTGTAGGACAGGGCTACGAGCAGTACTTCGGGCCG	CSVVGQGYEQYF	TRBV29-1	TRBD1-1*01	TRBJ2-7	Unknown	Unknown
CCF34	1	0.000184502	TGTGCCAGCAGTTTATCGGGATACGAGCAGTACTTCGGGCCG	CASSLSGYEQYF	TRBV27-1	NA	TRBJ2-7	Pathogens	CMV
CCF34	1	0.000184502	TGTGCCAGCAGTCTAGGCGGGGCCAACACCGGGGAGCTGTTTTTTGGAGAA	CASSLGGANTGELFF	TRBV12-1	TRBD2-1*01	TRBJ2-2	Pathogens	CMV
CCF34	1	0.000184502	TGTGCCAGCAGTTTGGCGGGGAACAATCAGCCCCAGCATTTTGGTGAT	CASSLAGNNQPQHF	TRBV12-1	TRBD2-1*01	TRBJ1-5	Pathogens	CMV
CCF34	1	0.000184502	TGTGCCACCAGTGACTTGTCAGAAAAAGAGACCCAGTACTTCGGGCCA	CATSDLSEKETQYF	TRBV24-1	TRBD1-1*01	TRBJ2-5	Unknown	Unknown
CCF34	1	0.000184502	TGCAGCGTGACAGGTCGGGTGAACACTGAAGCTTTCTTTGGACAA	CSVTGRVNTEAFF	TRBV29-1	TRBD1-1*01	TRBJ1-1	Unknown	Unknown
CCF34	1	0.000184502	TGTGCCAGTAGTATCGGAGTCAGTCGACCTTTCTTTGGACAA	CASSIGVSRPFF	TRBV19-1	TRBD2-1*02	TRBJ1-1	Unknown	Unknown
CCF34	1	0.000184502	TGTGCCAGCAGTTTAGGGACAGTTTATGAGCAGTACTTCGGGCCG	CASSLGTVYEQYF	TRBV12-1	TRBD1-1*01	TRBJ2-7	Unknown	Unknown
CCF34	1	0.000184502	TGTGCCAGCAGCTTAGGGACAGCTAATGAAAAACTGTTTTTTGGCAGT	CASSLGTANEKLFF	TRBV7-6	TRBD1-1*01	TRBJ1-4	Unknown	Unknown
CCF34	1	0.000184502	TGTGCCAGCAGTGAGGGGGGCTCTGGGGCCAACGTCCTGACTTTCGGGGCC	CASSEGGSGANVLTF	TRBV6-1	NA	TRBJ2-6	Pathogens	EBV
CCF34	1	0.000184502	TGTGCCAGCAGCTTGGGTGGGGCGGGGGAGACCCAGTACTTCGGGCCA	CASSLGGAGETQYF	TRBV5-6	TRBD2-1*01	TRBJ2-5	Pathogens	CMV
CCF34	1	0.000184502	TGTGCCAGCAGTTTGCAAGAGACCCAGTACTTCGGGCCA	CASSLQETQYF	TRBV6-1	NA	TRBJ2-5	Autoimmune	Inflammatory bowel disease
CCF34	1	0.000184502	TGTGCCAGCAGCGTAGGGCAGAGCACTGAAGCTTTCTTTGGACAA	CASSVGQSTEAFF	TRBV9-1	NA	TRBJ1-1	Unknown	Unknown
CCF34	1	0.000184502	TGTGCCAGCAGCTTATCCGGCCAGCCCCAGCATTTTGGTGAT	CASSLSGQPQHF	TRBV11-2	NA	TRBJ1-5	Pathogens	EBV
CCF34	1	0.000184502	TGCGCCAGCAGCCAAGGACGTGGCTACACCTTCGGTTCG	CASSQGRGYTF	TRBV4-3	NA	TRBJ1-2	Unknown	Unknown
CCF34	1	0.000184502	TGTGCCAGCAGTGTACAGGGGAGCTATGGCTACACCTTCGGTTCG	CASSVQGSYGYTF	TRBV2-1	TRBD1-1*01	TRBJ1-2	Unknown	Unknown
CCF34	1	0.000184502	TGTGCCAGCAGCTTAGGACAGGCTCACTATGGCTACACCTTCGGTTCG	CASSLGQAHYGYTF	TRBV11-2	TRBD1-1*01	TRBJ1-2	Unknown	Unknown
CCF34	1	0.000184502	TGTGCCAGCAGCTTTGGGTCAGATGGCTACACCTTCGGTTCG	CASSFGSDGYTF	TRBV5-4	NA	TRBJ1-2	Unknown	Unknown
CCF34	1	0.000184502	TGCGCCAGCAGCTGGGGGGACTACGAGCAGTACTTCGGGCCG	CASSWGDYEQYF	TRBV5-1	TRBD2-1*01	TRBJ2-7	Unknown	Unknown
CCF34	1	0.000184502	TGTGCCAGCACGCGGGACAGGGGGAACAATTCACCCCTCCACTTTGGGAAC	CASTRDRGNNSPLHF	TRBV6-1	TRBD1-1*01	TRBJ1-6	Unknown	Unknown
CCF34	1	0.000184502	TGCGCCAGCAGCTGGGGTAACACTGAAGCTTTCTTTGGACAA	CASSWGNTEAFF	TRBV5-1	NA	TRBJ1-1	Unknown	Unknown
CCF34	1	0.000184502	TGTGCCAGCAGCTTAACGAACACTGAAGCTTTCTTTGGACAA	CASSLTNTEAFF	TRBV11-3	NA	TRBJ1-1	Unknown	Unknown
CCF34	1	0.000184502	TGCAGCCCCTACAGAACAACTAATGAAAAACTGTTTTTTGGCAGT	CSPYRTTNEKLFF	TRBV20-1	TRBD1-1*01	TRBJ1-4	Unknown	Unknown
CCF34	1	0.000184502	TGCGCCAGCAGCTTCTGGGGGGCAGGGGACATGAACACTGAAGCTTTCTTTGGACAA	CASSFWGAGDMNTEAFF	TRBV4-3	NA	TRBJ1-1	Unknown	Unknown
CCF34	1	0.000184502	TGCGCCAGCAGCGTACAGGGCTCCTATGGCTACACCTTCGGTTCG	CASSVQGSYGYTF	TRBV4-1	TRBD1-1*01	TRBJ1-2	Unknown	Unknown
CCF34	1	0.000184502	TGCAGCGTTTCAGGGGGCTCTAACTATGGCTACACCTTCGGTTCG	CSVSGGSNYGYTF	TRBV29-1	TRBD1-1*01	TRBJ1-2	Unknown	Unknown
CCF34	1	0.000184502	TGTGCCAGCAGTTTGAGCTACGAGCAGTACTTCGGGCCG	CASSLSYEQYF	TRBV28-1	TRBD2-1*02	TRBJ2-7	Pathogens	Influenza
CCF34	1	0.000184502	TGCGCCAGCAGCCAAGATCGCGGCAGCTACGAGCAGTACTTCGGGCCG	CASSQDRGSYEQYF	TRBV4-3	TRBD2-1	TRBJ2-7	Unknown	Unknown
CCF34	1	0.000184502	TGTGCCAGCAGTTTAGCCGGGGGGTCCTACGAGCAGTACTTCGGGCCG	CASSLAGGSYEQYF	TRBV12-1	TRBD2-1*01	TRBJ2-7	Unknown	Unknown
CCF34	1	0.000184502	TGTGCCAGCAGTTTTAGCGCCTACGAGCAGTACTTCGGGCCG	CASSFSAYEQYF	TRBV12-1	TRBD2-1	TRBJ2-7	Unknown	Unknown
CCF34	1	0.000184502	TGTGCCAGCAGCCCGGACTACGTCGGTGAGCAGTTCTTCGGGCCA	CASSPDYVGEQFF	TRBV5-4	TRBD2-1	TRBJ2-1	Unknown	Unknown
CCF34	1	0.000184502	TGTGCCTGGAGTGTAGTGGGGGAGACCCAGTACTTCGGGCCA	CAWSVVGETQYF	TRBV30-1	NA	TRBJ2-5	Unknown	Unknown
CCF34	1	0.000184502	TGTGCCAGCAGCCAAGATGGAGAGACCCAGTACTTCGGGCCA	CASSQDGETQYF	TRBV4-2	NA	TRBJ2-5	Unknown	Unknown
CCF34	1	0.000184502	TGTGCCAGCAGCTTAGGGACTAGCGGGCAAGAGACCCAGTACTTCGGGCCA	CASSLGTSGQETQYF	TRBV7-2	TRBD2-1	TRBJ2-5	Unknown	Unknown
CCF34	1	0.000184502	TGCGCCAGCAGCGGGCAAGAGACCCAGTACTTCGGGCCA	CASSGQETQYF	TRBV5-1	NA	TRBJ2-5	Pathogens	HIV-1
CCF34	1	0.000184502	TGTGCCAGCAGTCCCGGGCTCCAAGAGACCCAGTACTTCGGGCCA	CASSPGLQETQYF	TRBV12-1	NA	TRBJ2-5	Unknown	Unknown
CCF34	1	0.000184502	TGTGCCAGCAGCGTGGGCCTCCAAGAGACCCAGTACTTCGGGCCA	CASSVGLQETQYF	TRBV9-1	TRBD1-1*01	TRBJ2-5	Unknown	Unknown
CCF34	1	0.000184502	TGTGCCAGTAGTACGGGGACACTACAAGAGACCCAGTACTTCGGGCCA	CASSTGTLQETQYF	TRBV19-1	TRBD1-1*01	TRBJ2-5	Unknown	Unknown
CCF34	1	0.000184502	TGTGCCAGCAGCCCCGCCAACACCGGGGAGCTGTTTTTTGGAGAA	CASSPANTGELFF	TRBV5-4	NA	TRBJ2-2	Unknown	Unknown
CCF34	1	0.000184502	TGTGCCAGCAGCCCCCGACAGGGCGTGAACACTGAAGCTTTCTTTGGACAA	CASSPRQGVNTEAFF	TRBV7-6	TRBD1-1*01	TRBJ1-1	Unknown	Unknown
CCF34	1	0.000184502	TGTGCCAGCAGCCCGGGACAGACGAACACTGAAGCTTTCTTTGGACAA	CASSPGQTNTEAFF	TRBV7-2	TRBD1-1*01	TRBJ1-1	Unknown	Unknown
CCF34	1	0.000184502	TGTGCCAGCAGTGAAGTAGCGGCTAATGAAAAACTGTTTTTTGGCAGT	CASSEVAANEKLFF	TRBV25-1	TRBD2-1	TRBJ1-4	Unknown	Unknown
CCF34	1	0.000184502	TGCAGTGCTGGAGGTGCGCAGCCCCAGCATTTTGGTGAT	CSAGGAQPQHF	TRBV20-1	TRBD2-1	TRBJ1-5	Unknown	Unknown
CCF34	1	0.000184502	TGCGCCAGCAGCTTGGCAGGTTATGGCTACACCTTCGGTTCG	CASSLAGYGYTF	TRBV5-1	TRBD1-1*01	TRBJ1-2	Unknown	Unknown
CCF34	1	0.000184502	TGTGCCAGCAGGGGATGGTACGAGCAGTACTTCGGGCCG	CASRGWYEQYF	TRBV28-1	NA	TRBJ2-7	Unknown	Unknown
CCF34	1	0.000184502	TGCGCCAGCAGCTTCGGACAGTCCTACGAGCAGTACTTCGGGCCG	CASSFGQSYEQYF	TRBV5-1	TRBD1-1*01	TRBJ2-7	Unknown	Unknown
CCF34	1	0.000184502	TGTGCCAGCAGCCCGGCGGGGGGCTCCTACGAGCAGTACTTCGGGCCG	CASSPAGGSYEQYF	TRBV27-1	TRBD2-1*01	TRBJ2-7	Unknown	Unknown
CCF34	1	0.000184502	TGTGCCAGCAGTCCGACATCTGGGCTTTCACCCCTCCACTTTGGGAAC	CASSPTSGLSPLHF	TRBV6-5	TRBD1-1*01	TRBJ1-6	Unknown	Unknown
CCF34	1	0.000184502	TGTGCCTGGCGGGGGGGGCCCGCTCCTCGTTGGGGTTCACCCCTCCACTTTGGGAAC	CAWRGGPAPRWGSPLHF	TRBV30-1	TRBD2-1*01	TRBJ1-6	Unknown	Unknown
CCF34	1	0.000184502	TGTGCCAGCAGTTTAGGCAATGAGCAGTTCTTCGGGCCA	CASSLGNEQFF	TRBV28-1	NA	TRBJ2-1	Pathogens	CMV
CCF34	1	0.000184502	TGTGCCAGCAGCGAACTAGCGGGGTCCTACAATGAGCAGTTCTTCGGGCCA	CASSELAGSYNEQFF	TRBV7-2	TRBD2-1*01	TRBJ2-1	Pathogens	CMV
CCF34	1	0.000184502	TGTGCCAGCAGCTCGACAGGGAACACTGAAGCTTTCTTTGGACAA	CASSSTGNTEAFF	TRBV5-6	TRBD1-1*01	TRBJ1-1	Pathogens	Influenza
CCF34	1	0.000184502	TGTGCCAGCAGCTTAGTCGGCAACACTGAAGCTTTCTTTGGACAA	CASSLVGNTEAFF	TRBV11-2	NA	TRBJ1-1	Unknown	Unknown
CCF34	1	0.000184502	TGTGCCAGCAGCTTAGGGGGTTCTAACTATGGCTACACCTTCGGTTCG	CASSLGGSNYGYTF	TRBV7-3	NA	TRBJ1-2	Unknown	Unknown
CCF34	1	0.000184502	TGTGCCAGCAGTTTAGCGGGGAACTATGGCTACACCTTCGGTTCG	CASSLAGNYGYTF	TRBV28-1	TRBD2-1*01	TRBJ1-2	Pathogens	Influenza
CCF34	1	0.000184502	TGCGCCAGCAGCCAAGCCCAGGGGTACGAGCAGTACTTCGGGCCG	CASSQAQGYEQYF	TRBV5-1	TRBD1-1*01	TRBJ2-7	Unknown	Unknown
CCF34	1	0.000184502	TGTGCCAGCAGCTTAGCGGGCAGCTACGAGCAGTACTTCGGGCCG	CASSLAGSYEQYF	TRBV7-9	TRBD1-1*01	TRBJ2-7	Pathogens	Influenza
CCF34	1	0.000184502	TGTGCCAGCAGCTCCGGACCTTCCTCCTACGAGCAGTACTTCGGGCCG	CASSSGPSSYEQYF	TRBV7-8	NA	TRBJ2-7	Unknown	Unknown
CCF34	1	0.000184502	TGTGCCAGCAGCCCGGGACAGACCTACGAGCAGTACTTCGGGCCG	CASSPGQTYEQYF	TRBV3-1	TRBD1-1*01	TRBJ2-7	Unknown	Unknown
CCF34	1	0.000184502	TGTGCCAGCAGCGACACCTACGAGCAGTACTTCGGGCCG	CASSDTYEQYF	TRBV5-6	TRBD1-1*01	TRBJ2-7	Unknown	Unknown
CCF34	1	0.000184502	TGTGCCAGCAGCCCGGACGGAAACTACGAGCAGTACTTCGGGCCG	CASSPDGNYEQYF	TRBV6-5	NA	TRBJ2-7	Unknown	Unknown
CCF34	1	0.000184502	TGCGCCAGCAGCCAAGCACAGGGATACGAGCAGTACTTCGGGCCG	CASSQAQGYEQYF	TRBV4-3	TRBD1-1*01	TRBJ2-7	Unknown	Unknown
CCF34	1	0.000184502	TGTGCCAGCAGCGACCTAGCGGGTATGCTCGGTCGGCAGTTCTTCGGGCCA	CASSDLAGMLGRQFF	TRBV5-8	TRBD2-1	TRBJ2-1	Unknown	Unknown
CCF34	1	0.000184502	TGCGCCAGCAGCCAAGGGGTAGCGGGCGGTGAGACCCAGTACTTCGGGCCA	CASSQGVAGGETQYF	TRBV4-1	TRBD2-1	TRBJ2-5	Unknown	Unknown
CCF34	1	0.000184502	TGTGCCAGCAGCTTGGGGACAGAAGAGACCCAGTACTTCGGGCCA	CASSLGTEETQYF	TRBV7-3	TRBD1-1*01	TRBJ2-5	Unknown	Unknown
CCF34	1	0.000184502	TGTGCCAGCAGTGACTCGAGCGGGAGCACAGATACGCAGTATTTTGGCCCA	CASSDSSGSTDTQYF	TRBV6-4	TRBD2-1	TRBJ2-3	Pathogens
CCF34	1	0.000184502	TGTGCCAGCAGTTCCACAGATACGCAGTATTTTGGCCCA	CASSSTDTQYF	TRBV12-1	NA	TRBJ2-3	Autoimmune	Inflammatory bowel disease
CCF34	1	0.000184502	TGTGCCAGCAGCTTATTGGCCACAGATACGCAGTATTTTGGCCCA	CASSLLATDTQYF	TRBV11-1	TRBD1-1*01	TRBJ2-3	Pathogens	Influenza
CCF34	1	0.000184502	TGCGCCAGCAGCCAAGGGGGGAACACCGGGGAGCTGTTTTTTGGAGAA	CASSQGGNTGELFF	TRBV4-1	NA	TRBJ2-2	Unknown	Unknown
CCF34	1	0.000184502	TGTGCCACCAGTGACCCGACAGAAGCTGAAGCTTTCTTTGGACAA	CATSDPTEAEAFF	TRBV24-1	TRBD1-1*01	TRBJ1-1	Unknown	Unknown
CCF34	1	0.000184502	TGTGCCAGCAGCCCGCCCGCTACTGAAGCTTTCTTTGGACAA	CASSPPATEAFF	TRBV6-6	NA	TRBJ1-1	Unknown	Unknown
CCF34	1	0.000184502	TGTGCCAGCAGCCCAGGGTTGAACACTGAAGCTTTCTTTGGACAA	CASSPGLNTEAFF	TRBV7-8	TRBD1-1*01	TRBJ1-1	Unknown	Unknown
CCF34	1	0.000184502	TGTGCCAGCAGCGTCCAGGGGAACACTGAAGCTTTCTTTGGACAA	CASSVQGNTEAFF	TRBV9-1	TRBD1-1*01	TRBJ1-1	Unknown	Unknown
CCF34	1	0.000184502	TGTGCCAGCAGTGAATATGACGGTCATAGCAATCAGCCCCAGCATTTTGGTGAT	CASSEYDGHSNQPQHF	TRBV25-1	NA	TRBJ1-5	Unknown	Unknown
CCF34	1	0.000184502	TGTGCCTGGAGTGTACAACAGAACTATGGCTACACCTTCGGTTCG	CAWSVQQNYGYTF	TRBV30-1	TRBD1-1*01	TRBJ1-2	Unknown	Unknown
CCF34	1	0.000184502	TGTGCCTGGAGTGTACAAGAGACCCAGTACTTCGGGCCA	CAWSVQETQYF	TRBV30-1	NA	TRBJ2-5	Unknown	Unknown
CCF34	1	0.000184502	TGTGCCTGGATCGGCGGGCGGTTCCCGGGCTCTGGGGCCAACGTCCTGACTTTCGGGGCC	CAWIGGRFPGSGANVLTF	TRBV30-1	TRBD2-1	TRBJ2-6	Unknown	Unknown
CCF34	1	0.000184502	TGTGCCAGCAGTCAGGGACTCAATCAGCCCCAGCATTTTGGTGAT	CASSQGLNQPQHF	TRBV6-6	TRBD2-1	TRBJ1-5	Unknown	Unknown
CCF34	1	0.000184502	TGTGCCAGCAGCCGGGGACAGGGTCCCTACGAGCAGTACTTCGGGCCG	CASSRGQGPYEQYF	TRBV6-5	TRBD1-1*01	TRBJ2-7	Unknown	Unknown
CCF34	1	0.000184502	TGTGCCAGCAGCCCAGGGTCCTACGAGCAGTACTTCGGGCCG	CASSPGSYEQYF	TRBV5-8	TRBD1-1*01	TRBJ2-7	Unknown	Unknown
CCF34	1	0.000184502	TGTGCCAGCAGCTCCACCTACGAGCAGTACTTCGGGCCG	CASSSTYEQYF	TRBV2-1	NA	TRBJ2-7	Pathogens	Influenza
CCF34	1	0.000184502	TGTGCCAGCAGCTTAGGTAGCGGCTACGAGCAGTACTTCGGGCCG	CASSLGSGYEQYF	TRBV7-3	TRBD2-1	TRBJ2-7	Unknown	Unknown
CCF34	1	0.000184502	TGCGCCAGCAGCCAAGACCACAGCAAGAGTGGCTACACCTTCGGTTCG	CASSQDHSKSGYTF	TRBV4-1	TRBD1-1*01	TRBJ1-2	Unknown	Unknown
CCF34	1	0.000184502	TGTGCCAGCAGTTTGGGGCAGGAGAATTATGGCTACACCTTCGGTTCG	CASSLGQENYGYTF	TRBV12-1	TRBD1-1*01	TRBJ1-2	Unknown	Unknown
CCF34	1	0.000184502	TGCGCCAGCAGCCAAGAGACAGGATTATATGGCTACACCTTCGGTTCG	CASSQETGLYGYTF	TRBV4-3	TRBD1-1*01	TRBJ1-2	Unknown	Unknown
CCF34	1	0.000184502	TGTGCCACCAGTGGAACTAGCGGGAGGGCTAGCTCCTACGAGCAGTACTTCGGGCCG	CATSGTSGRASSYEQYF	TRBV24-1	TRBD2-1*02	TRBJ2-7	Unknown	Unknown
CCF34	1	0.000184502	TGTGCCAGCAGCCACGCGGGACAGAACATGGATACGCAGTATTTTGGCCCA	CASSHAGQNMDTQYF	TRBV5-4	TRBD1-1*01	TRBJ2-3	Unknown	Unknown
CCF34	1	0.000184502	TGTGCCAGCAGTACCGGCGATAGCAATCAGCCCCAGCATTTTGGTGAT	CASSTGDSNQPQHF	TRBV6-6	NA	TRBJ1-5	Pathogens
CCF34	1	0.000184502	TGCAGTGCTAGGTCCGGGAATCAGCCCCAGCATTTTGGTGAT	CSARSGNQPQHF	TRBV20-1	TRBD2-1	TRBJ1-5	Unknown	Unknown
CCF34	1	0.000184502	TGTGCCAGCAGCCGAGGGGGTGATACGCAGTATTTTGGCCCA	CASSRGGDTQYF	TRBV9-1	TRBD1-1*01	TRBJ2-3	Unknown	Unknown
CCF34	1	0.000184502	TGTGCCACCAGTGATTTGGGTCAGCCCCAGCATTTTGGTGAT	CATSDLGQPQHF	TRBV24-1	NA	TRBJ1-5	Unknown	Unknown
CCF34	1	0.000184502	TGTGCCAGCAGTCCAACAGGGGGTAGCTATGGCTACACCTTCGGTTCG	CASSPTGGSYGYTF	TRBV9-1	TRBD1-1*01	TRBJ1-2	Pathogens	CMV
CCF34	1	0.000184502	TGTGCCAGCAGTCTGGGACAGTCCTACGAGCAGTACTTCGGGCCG	CASSLGQSYEQYF	TRBV27-1	TRBD1-1*01	TRBJ2-7	Unknown	Unknown
CCF34	1	0.000184502	TGTGCCAGCAGTGAAGGGACTAGCGGTGGCTACGAGCAGTACTTCGGGCCG	CASSEGTSGGYEQYF	TRBV2-1	TRBD2-1	TRBJ2-7	Unknown	Unknown
CCF34	1	0.000184502	TGCGCCAGCAGCCCGGGACTAGCGGGAGGGCGAGAGACCCAGTACTTCGGGCCA	CASSPGLAGGRETQYF	TRBV5-1	TRBD2-1*02	TRBJ2-5	Unknown	Unknown
CCF34	1	0.000184502	TGTGCCAGCAGCTTCACCACCGGCAGGCTGAGTTTTGAAAAACTGTTTTTTGGCAGT	CASSFTTGRLSFEKLFF	TRBV7-9	TRBD1-1*01	TRBJ1-4	Unknown	Unknown
CCF34	1	0.000184502	TGTGCCAGCAGTTTAGGACAGGCGAATTCACCCCTCCACTTTGGGAAC	CASSLGQANSPLHF	TRBV12-1	TRBD1-1*01	TRBJ1-6	Unknown	Unknown
CCF34	1	0.000184502	TGTGCCTGGAGTGTACGAGGGGAGCTGTTTTTTGGAGAA	CAWSVRGELFF	TRBV30-1	NA	TRBJ2-2	Unknown	Unknown
CCF34	1	0.000184502	TGTGCCAGCAGCCGGGGAAGGAACACTGAAGCTTTCTTTGGACAA	CASSRGRNTEAFF	TRBV6-1	TRBD2-1*01	TRBJ1-1	Unknown	Unknown
CCF34	1	0.000184502	TGTGCCACCAGTGATGGCACAGGGAGTGAAAAACTGTTTTTTGGCAGT	CATSDGTGSEKLFF	TRBV24-1	TRBD1-1*01	TRBJ1-4	Unknown	Unknown
CCF34	1	0.000184502	TGTGCCAGCAGCGCAGGGTTCTCGGGCTACACCTTCGGTTCG	CASSAGFSGYTF	TRBV5-6	TRBD1-1*01	TRBJ1-2	Unknown	Unknown
CCF34	1	0.000184502	TGTGCCAGCAGCCCGTGGGGGGTAGAGACCCAGTACTTCGGGCCA	CASSPWGVETQYF	TRBV3-1	TRBD2-1*01	TRBJ2-5	Unknown	Unknown
CCF34	1	0.000184502	TGTGCCAGCAGTCGAAGCTACGAGCAGTACTTCGGGCCG	CASSRSYEQYF	TRBV6-1	NA	TRBJ2-7	Unknown	Unknown
CCF34	1	0.000184502	TGTGCCAGCAGCTCTGGTGGCGAGCAGTACTTCGGGCCG	CASSSGGEQYF	TRBV11-3	NA	TRBJ2-7	Pathogens	CMV
CCF34	1	0.000184502	TGTGCCAGCAGGCGGGACGGTACAACTAATGAAAAACTGTTTTTTGGCAGT	CASRRDGTTNEKLFF	TRBV12-1	TRBD2-1*02	TRBJ1-4	Unknown	Unknown
CCF34	1	0.000184502	TGTGCCAGCAGTCCGGGGTTGAACACTGAAGCTTTCTTTGGACAA	CASSPGLNTEAFF	TRBV28-1	TRBD2-1*01	TRBJ1-1	Unknown	Unknown
CCF34	1	0.000184502	TGTGCCAGCAGCGCCGGACAGGGCTACGAGCAGTACTTCGGGCCG	CASSAGQGYEQYF	TRBV11-2	TRBD1-1*01	TRBJ2-7	Cancer	Neoantigen
CCF34	1	0.000184502	TGCAGCGTTGACCCGGGACAGGGCTCAGATACGCAGTATTTTGGCCCA	CSVDPGQGSDTQYF	TRBV29-1	TRBD1-1*01	TRBJ2-3	Unknown	Unknown
CCF34	1	0.000184502	TGTGCCAGTAGTCGCCGGGACTCCAATCAGCCCCAGCATTTTGGTGAT	CASSRRDSNQPQHF	TRBV19-1	TRBD2-1	TRBJ1-5	Unknown	Unknown
CCF34	1	0.000184502	TGCGCCAGCAGCCACGGGACAGCCGGCTACGAGCAGTACTTCGGGCCG	CASSHGTAGYEQYF	TRBV5-1	TRBD1-1*01	TRBJ2-7	Unknown	Unknown
CCF34	1	0.000184502	TGTGCCAGCAGCTTAGTCGGCGGGAGCTCCTACGAGCAGTACTTCGGGCCG	CASSLVGGSSYEQYF	TRBV11-3	TRBD2-1*02	TRBJ2-7	Unknown	Unknown
CCF34	1	0.000184502	TGTGCCAGCAGCTCTCTAGCGGGAGGGACAGATACGCAGTATTTTGGCCCA	CASSSLAGGTDTQYF	TRBV7-3	TRBD2-1*02	TRBJ2-3	Unknown	Unknown
CCF34	1	0.000184502	TGTGCCAGCAGCTTAAGCAGGAACACTGAAGCTTTCTTTGGACAA	CASSLSRNTEAFF	TRBV7-2	NA	TRBJ1-1	Pathogens	Influenza
CCF34	1	0.000184502	TGTGCCAGCAGCTTAGGTCAGGGTAGTGAAAAACTGTTTTTTGGCAGT	CASSLGQGSEKLFF	TRBV7-8	TRBD1-1*01	TRBJ1-4	Unknown	Unknown
CCF34	1	0.000184502	TGTGCCAGCTCAGATCTAAATAGCAATCAGCCCCAGCATTTTGGTGAT	CASSDLNSNQPQHF	TRBV6-6	NA	TRBJ1-5	Unknown	Unknown
CCF34	1	0.000184502	TGTGCCAGCAGCTTAGGGGGGTATGGCTACACCTTCGGTTCG	CASSLGGYGYTF	TRBV7-8	NA	TRBJ1-2	Pathogens	CMV
CCF34	1	0.000184502	TGTGCCAGCTCGCCCGGCCTCCAAGAGACCCAGTACTTCGGGCCA	CASSPGLQETQYF	TRBV18-1	NA	TRBJ2-5	Unknown	Unknown
CCF34	1	0.000184502	TGTGCCAGCAGCTTGGGTGGGGATACCGGGGAGCTGTTTTTTGGAGAA	CASSLGGDTGELFF	TRBV5-6	NA	TRBJ2-2	Unknown	Unknown
CCF34	1	0.000184502	TGTGCCAGCAGTTTAGGGCCTAGCAATCAGCCCCAGCATTTTGGTGAT	CASSLGPSNQPQHF	TRBV12-1	TRBD1-1*01	TRBJ1-5	Pathogens	CMV
CCF34	1	0.000184502	TGTGCCAGCAGTTCAAGGCCCAATCAGCCCCAGCATTTTGGTGAT	CASSSRPNQPQHF	TRBV6-5	NA	TRBJ1-5	Unknown	Unknown
CCF34	1	0.000184502	TGTGCCAGCAGTTACGCAGGAAGTGGCTACACCTTCGGTTCG	CASSYAGSGYTF	TRBV6-1	TRBD1-1*01	TRBJ1-2	Unknown	Unknown
CCF34	1	0.000184502	TGTGCCAGCTCAAGGGAGACAGGGGATGGCTACACCTTCGGTTCG	CASSRETGDGYTF	TRBV18-1	TRBD1-1*01	TRBJ1-2	Unknown	Unknown
CCF34	1	0.000184502	TGTGCCAGCAGTTTGGGCTACGAGCAGTACTTCGGGCCG	CASSLGYEQYF	TRBV27-1	NA	TRBJ2-7	Autoimmune	Diabetes Type 1
CCF34	1	0.000184502	TGTGCCAGCAGCTTAGCGGGCGGCTCCTACGAGCAGTACTTCGGGCCG	CASSLAGGSYEQYF	TRBV7-2	NA	TRBJ2-7	Unknown	Unknown
CCF34	1	0.000184502	TGTGCCAGCAGTTTCGGGACAGGGACCTACGAGCAGTACTTCGGGCCG	CASSFGTGTYEQYF	TRBV12-1	TRBD1-1*01	TRBJ2-7	Unknown	Unknown
CCF34	1	0.000184502	TGTGCCAGCAGCGACCGGAACAGGGACGAGCAGTACTTCGGGCCG	CASSDRNRDEQYF	TRBV5-6	TRBD1-1*01	TRBJ2-7	Unknown	Unknown
CCF34	1	0.000184502	TGTGCCAGCAGTGGGGGCTCTGGAAACACCATATATTTTGGAGAG	CASSGGSGNTIYF	TRBV7-2	NA	TRBJ1-3	Unknown	Unknown
CCF34	1	0.000184502	TGTGCCAGCAGTTTACTAGGGACAGATACGCAGTATTTTGGCCCA	CASSLLGTDTQYF	TRBV12-1	NA	TRBJ2-3	Unknown	Unknown
CCF34	1	0.000184502	TGTGCCAGCAGCTCCACAGTGAACACTGAAGCTTTCTTTGGACAA	CASSSTVNTEAFF	TRBV7-3	TRBD1-1*01	TRBJ1-1	Unknown	Unknown
CCF34	1	0.000184502	TGTGCCAGCAGCTTAGAAGGCAATCAGCCCCAGCATTTTGGTGAT	CASSLEGNQPQHF	TRBV7-8	NA	TRBJ1-5	Unknown	Unknown
CCF34	1	0.000184502	TGTGCCAGCAGCTTAGCCAGCAATCAGCCCCAGCATTTTGGTGAT	CASSLASNQPQHF	TRBV7-8	NA	TRBJ1-5	Unknown	Unknown
CCF34	1	0.000184502	TGTGCCACGGCGGGACAGCCCCAGCATTTTGGTGAT	CATAGQPQHF	TRBV24-1	TRBD2-1*02	TRBJ1-5	Unknown	Unknown
CCF34	1	0.000184502	TGTGCCAGCAGCTTTTCGGGACAGGGTTATGGCTACACCTTCGGTTCG	CASSFSGQGYGYTF	TRBV7-2	TRBD1-1*01	TRBJ1-2	Unknown	Unknown
CCF34	1	0.000184502	TGTGCCAGCAGCACGGGACAGGAGTATGGCTACACCTTCGGTTCG	CASSTGQEYGYTF	TRBV13-1	TRBD1-1*01	TRBJ1-2	Unknown	Unknown
CCF34	1	0.000184502	TGTGCCAGCAGCTCCGGACAGGGCTATGGCTACACCTTCGGTTCG	CASSSGQGYGYTF	TRBV7-6	TRBD1-1*01	TRBJ1-2	Unknown	Unknown
CCF34	1	0.000184502	TGCAGCGTTGAAGGGTTCGGCTACACCTTCGGTTCG	CSVEGFGYTF	TRBV29-1	NA	TRBJ1-2	Unknown	Unknown
CCF34	1	0.000184502	TGCGCCAGCAGCCTCGGACAGGGGTACGAGCAGTACTTCGGGCCG	CASSLGQGYEQYF	TRBV4-3	TRBD1-1*01	TRBJ2-7	Pathogens
CCF34	1	0.000184502	TGTGCCAGCAGCTTAGGGGCCAGCTACGAGCAGTACTTCGGGCCG	CASSLGASYEQYF	TRBV7-9	TRBD1-1*01	TRBJ2-7	Allergy	Allergy
CCF34	1	0.000184502	TGTGCCAGCAGCGACCGGAACAGGGACGAGCAGTACTTCGGGCCG	CASSDRNRDEQYF	TRBV13-1	TRBD1-1*01	TRBJ2-7	Unknown	Unknown
CCF34	1	0.000184502	TGTGCCAGCAGCGACCGGAACAGGGACGAGCAGTACTTCGGGCCG	CASSDRNRDEQYF	TRBV7-2	TRBD1-1*01	TRBJ2-7	Unknown	Unknown
CCF34	1	0.000184502	TGTGCCAGCAGCCTGGGGGACATTCAGTACTTCGGCGCC	CASSLGDIQYF	TRBV14-1	NA	TRBJ2-4	Unknown	Unknown
CCF34	1	0.000184502	TGTGCCAGCAGTCCCCAAGAGACCCAGTACTTCGGGCCA	CASSPQETQYF	TRBV2-1	NA	TRBJ2-5	Autoimmune	Inflammatory bowel disease
CCF34	1	0.000184502	TGTGCCAGCAGTTTAAGGGGTACCGGGGAGCTGTTTTTTGGAGAA	CASSLRGTGELFF	TRBV28-1	TRBD1-1*01	TRBJ2-2	Pathogens	HIV-1
CCF34	1	0.000184502	TGTGCCTGGAGTCGGGAATCTGAAGCTTTCTTTGGACAA	CAWSRESEAFF	TRBV30-1	TRBD2-1*02	TRBJ1-1	Unknown	Unknown
CCF34	1	0.000184502	TGTGCCAGCAGCCAAGATTGGGGGAACACTGAAGCTTTCTTTGGACAA	CASSQDWGNTEAFF	TRBV14-1	NA	TRBJ1-1	Unknown	Unknown
CCF34	1	0.000184502	TGTGCCAGTAGTCCCGACAGGGGACATGAAAAACTGTTTTTTGGCAGT	CASSPDRGHEKLFF	TRBV19-1	TRBD1-1*01	TRBJ1-4	Unknown	Unknown
CCF34	1	0.000184502	TGTGCCAGCAGCAGACTAGCGGGGGTGGGCGAGCAGTACTTCGGGCCG	CASSRLAGVGEQYF	TRBV5-4	TRBD2-1*01	TRBJ2-7	Unknown	Unknown
CCF34	1	0.000184502	TGTGCCAGCAGCTCCGGCGGCCAGCCCCAGCATTTTGGTGAT	CASSSGGQPQHF	TRBV4-2	TRBD2-1	TRBJ1-5	Unknown	Unknown
CCF34	1	0.000184502	TGTGCCAGCAGTGGACAGGGGAATCAGCCCCAGCATTTTGGTGAT	CASSGQGNQPQHF	TRBV6-5	TRBD1-1*01	TRBJ1-5	Unknown	Unknown
CCF34	9	0.00166052	TGTGCCATCAGTGAGTTTCCAGGGGGGCAGACTAGCGATGAGCAGTTCTTCGGGCCA	CAISEFPGGQTSDEQFF	TRBV10-3	TRBD2-1	TRBJ2-1	Unknown	Unknown
CCF34	1	0.000184502	TGTGCCAGCAGCTCAACCCGGCAGGGAGACGGTCAGCCCCAGCATTTTGGTGAT	CASSSTRQGDGQPQHF	TRBV7-9	NA	TRBJ1-5	Unknown	Unknown
CCF34	1	0.000184502	TGTGCCAGCAGCTTACTGAGCTCACCCCTCCACTTTGGGAAC	CASSLLSSPLHF	TRBV7-9	TRBD2-1	TRBJ1-6	Unknown	Unknown
CCF34	1	0.000184502	TGTGCCAGCAGCTTAGGACAGTTCTATGGCTACACCTTCGGTTCG	CASSLGQFYGYTF	TRBV7-2	TRBD1-1*01	TRBJ1-2	Unknown	Unknown
CCF16	1	0.000184502	TGTGCCAGCAGCTCGGGAGGAACTGAAGCTTTCTTTGGACAA	CASSSGGTEAFF	TRBV5-6	TRBD2-1*02	TRBJ1-1	Pathogens	CMV
CCF36	4	0.000738007	TGTGCCAGTAGTATAGGGATTCAGCCCCAGCATTTTGGTGAT	CASSIGIQPQHF	TRBV19-1	NA	TRBJ1-5	Cancer	Leukemia
CCF36	2	0.000369004	TGTGCCAGTAGTACAGGGGGACGAGAAGCTTTCTTTGGACAA	CASSTGGREAFF	TRBV19-1	TRBD1-1*01	TRBJ1-1	Unknown	Unknown
CCF36	2	0.000369004	TGTGCCAGCAGTTTACAGGGAAACTATGGCTACACCTTCGGTTCG	CASSLQGNYGYTF	TRBV27-1	TRBD1-1*01	TRBJ1-2	Pathogens	Influenza
CCF36	4	0.000738007	TGTGCCAGCAGTGAGCTCGGGTCGGTATTTGGCTACACCTTCGGTTCG	CASSELGSVFGYTF	TRBV25-1	TRBD2-1	TRBJ1-2	Unknown	Unknown
CCF36	6	0.00110701	TGTGCCACCAGTGATCCCCTACAAGAGAACACTGAAGCTTTCTTTGGACAA	CATSDPLQENTEAFF	TRBV24-1	NA	TRBJ1-1	Unknown	Unknown
CCF36	2	0.000369004	TGTGCCAGCAGCTTGCGGGGGACTGAAGCTTTCTTTGGACAA	CASSLRGTEAFF	TRBV5-6	TRBD2-1*01	TRBJ1-1	Pathogens	CMV
CCF36	2	0.000369004	TGTGCCATCAGTGGGGACTTCGGCAACTACGAGCAGTACTTCGGGCCG	CAISGDFGNYEQYF	TRBV10-3	TRBD2-1	TRBJ2-7	Unknown	Unknown
CCF36	3	0.000553506	TGTGCCAGTAGTACAGGGAATGGGCAGCCCCAGCATTTTGGTGAT	CASSTGNGQPQHF	TRBV19-1	TRBD1-1*01	TRBJ1-5	Unknown	Unknown
CCF36	2	0.000369004	TGTGCCAGCAGCCTACAGGGGTACGAGCAGTACTTCGGGCCG	CASSLQGYEQYF	TRBV7-2	TRBD1-1*01	TRBJ2-7	Unknown	Unknown
CCF36	2	0.000369004	TGTGCCAGCAGCTTAGGCGGGGAGCAGTACTTCGGGCCG	CASSLGGEQYF	TRBV13-1	TRBD2-1	TRBJ2-7	Unknown	Unknown
CCF36	4	0.000738007	TGTGCCAGCAGCCTCCGACAGCGGTACCCCTACTTCGGTTCG	CASSLRQRYPYF	TRBV13-1	NA	TRBJ1-2	Unknown	Unknown
CCF36	2	0.000369004	TGTGCCAGCAGCCAAAGCCCAGAGCAGCCCCAGCATTTTGGTGAT	CASSQSPEQPQHF	TRBV14-1	NA	TRBJ1-5	Unknown	Unknown
CCF36	2	0.000369004	TGTGCCAGCAGCGACCTAGCGGGTATGCTCGGTCGGCAGTTCTTCGGGCCA	CASSDLAGMLGRQFF	TRBV13-1	TRBD2-1	TRBJ2-1	Unknown	Unknown
CCF36	2	0.000369004	TGTGCCAGCAGCGTAGCAGACCATCTTAGTGAAAAACTGTTTTTTGGCAGT	CASSVADHLSEKLFF	TRBV9-1	NA	TRBJ1-4	Unknown	Unknown
CCF36	2	0.000369004	TGTGCCAGCAGCGTAGACGGGGCGCGGAGGGAAAAACTGTTTTTTGGCAGT	CASSVDGARREKLFF	TRBV9-1	NA	TRBJ1-4	Unknown	Unknown
CCF36	2	0.000369004	TGTGCCAGCAGTGACAGCTCTGGGGCCAACGTCCTGACTTTCGGGGCC	CASSDSSGANVLTF	TRBV6-4	NA	TRBJ2-6	Pathogens	M. tuberculosis
CCF36	3	0.000553506	TGTGCCAGCAGCTCGGAATTCAGGGCTTACGAGCAGTACTTCGGGCCG	CASSSEFRAYEQYF	TRBV5-6	TRBD1-1*01	TRBJ2-7	Unknown	Unknown
CCF36	1	0.000184502	TGTGCCAGCAGTTACGACAGGGGAATGAACACTGAAGCTTTCTTTGGACAA	CASSYDRGMNTEAFF	TRBV6-6	TRBD1-1*01	TRBJ1-1	Unknown	Unknown
CCF36	2	0.000369004	TGTGCCAGCGCCCCCTGGGGTCCCACTGAAGCTTTCTTTGGACAA	CASAPWGPTEAFF	TRBV5-6	NA	TRBJ1-1	Unknown	Unknown
CCF36	2	0.000369004	TGTGCCAGCAGTCCTCACCCTGGGGATAGCAATCAGCCCCAGCATTTTGGTGAT	CASSPHPGDSNQPQHF	TRBV2-1	NA	TRBJ1-5	Unknown	Unknown
CCF36	1	0.000184502	TGTGCCAGCAGAGACCCGGGACAGATGAACACTGAAGCTTTCTTTGGACAA	CASRDPGQMNTEAFF	TRBV6-1	TRBD1-1*01	TRBJ1-1	Unknown	Unknown
CCF36	3	0.000553506	TGTGCCAGCAGCCCAGGGGGATGGACTGAAGCTTTCTTTGGACAA	CASSPGGWTEAFF	TRBV12-1	TRBD1-1*01	TRBJ1-1	Unknown	Unknown
CCF36	1	0.000184502	TGTGCCAGCAGTCCACTGGGAGCGGTGGGGTACAATGAGCAGTTCTTCGGGCCA	CASSPLGAVGYNEQFF	TRBV28-1	TRBD2-1	TRBJ2-1	Unknown	Unknown
CCF36	1	0.000184502	TGTGCCAGCAGCCGGGACAGACAAGAGACCCAGTACTTCGGGCCA	CASSRDRQETQYF	TRBV6-1	TRBD1-1*01	TRBJ2-5	Unknown	Unknown
CCF36	1	0.000184502	TGTGCCAGCAGACTGTCTGGTAGCGGAGATACGCAGTATTTTGGCCCA	CASRLSGSGDTQYF	TRBV6-5	TRBD2-1	TRBJ2-3	Unknown	Unknown
CCF36	1	0.000184502	TGTGCGACGGGGGAGAACCAAGAGACCCAGTACTTCGGGCCA	CATGENQETQYF	TRBV19-1	TRBD2-1*01	TRBJ2-5	Unknown	Unknown
CCF36	1	0.000184502	TGTGCCAGCAGTGACAGCTATGGCTACACCTTCGGTTCG	CASSDSYGYTF	TRBV6-1	TRBD1-1*01	TRBJ1-2	Pathogens	HCV
CCF36	1	0.000184502	TGCGCCAGCAGTGACGGTGGGGCAACCCAGCATTTTGGTGAT	CASSDGGATQHF	TRBV6-1	TRBD1-1*01	TRBJ1-5	Unknown	Unknown
CCF36	1	0.000184502	TGTGCCTGGAGGCCCGGCGGCGAGCAGTACTTCGGGCCG	CAWRPGGEQYF	TRBV30-1	TRBD2-1	TRBJ2-7	Unknown	Unknown
CCF36	1	0.000184502	TGTGCCAGCAGTTACGCCCCGAAAGAGACCCAGTACTTCGGGCCA	CASSYAPKETQYF	TRBV6-5	NA	TRBJ2-5	Unknown	Unknown
CCF36	1	0.000184502	TGTGCCAGCAGTTACTCGGAGACTCGCGAACTCGACTACGAGCAGTACTTCGGGCCG	CASSYSETRELDYEQYF	TRBV6-7	TRBD2-1	TRBJ2-7	Unknown	Unknown
CCF36	1	0.000184502	TGTGCCAGCAGCCAGGGGGAACACTCTGGGGCCAACGTCCTGACTTTCGGGGCC	CASSQGEHSGANVLTF	TRBV28-1	TRBD1-1*01	TRBJ2-6	Unknown	Unknown
CCF36	1	0.000184502	TGTGCCAGCAGCCTTGGGGGGGTTCAAGAGACCCAGTACTTCGGGCCA	CASSLGGVQETQYF	TRBV13-1	TRBD2-1*01	TRBJ2-5	Unknown	Unknown
CCF36	1	0.000184502	TGTGCCACTGAGGCCTATGGCTACACCTTCGGTTCG	CATEAYGYTF	TRBV19-1	TRBD2-1*02	TRBJ1-2	Unknown	Unknown
CCF36	1	0.000184502	TGTGCCAGCAGCCTGACAGGGGGCTACGAGCAGTACTTCGGGCCG	CASSLTGGYEQYF	TRBV12-1	TRBD1-1*01	TRBJ2-7	Pathogens	CMV
CCF36	2	0.000369004	TGCGCCAGCAGTTTATCCTGGAACACTGAAGCTTTCTTTGGACAA	CASSLSWNTEAFF	TRBV5-1	TRBD2-1	TRBJ1-1	Unknown	Unknown
CCF36	1	0.000184502	TGCGCCAGCAGCCAAGGGGTAGCGGGCGGTGAGACCCAGTACTTCGGGCCA	CASSQGVAGGETQYF	TRBV4-1	TRBD2-1	TRBJ2-5	Unknown	Unknown
CCF36	1	0.000184502	TGTGCCAGCAGTGAGGGGGCGAACACTGAAGCTTTCTTTGGACAA	CASSEGANTEAFF	TRBV6-1	TRBD1-1*01	TRBJ1-1	Pathogens	YFV
CCF36	1	0.000184502	TGTGCCTCTGCTGAGGCGGGAGATGTCGAAGAGACCCAGTACTTCGGGCCA	CASAEAGDVEETQYF	TRBV30-1	TRBD2-1*02	TRBJ2-5	Unknown	Unknown
CCF36	1	0.000184502	TGTGCCAGCAGCTTCCCGGGACTAGCGGGGGCCCCGAACACCGGGGAGCTGTTTTTTGGAGAA	CASSFPGLAGAPNTGELFF	TRBV11-2	TRBD2-1*01	TRBJ2-2	Unknown	Unknown
CCF36	1	0.000184502	TGTGCCAGCAGTTTTACGGGTGGCTATGGCTACACCTTCGGTTCG	CASSFTGGYGYTF	TRBV27-1	TRBD2-1	TRBJ1-2	Unknown	Unknown
CCF36	1	0.000184502	TGTGCCAGCAGTGACTCGACTAGCGGGAGCAATGAGCAGTTCTTCGGGCCA	CASSDSTSGSNEQFF	TRBV6-4	TRBD2-1*02	TRBJ2-1	Unknown	Unknown
CCF36	1	0.000184502	TGCGCCAGCAGCTCGGACAGGGGGCAGGGGGAGACCCAGTACTTCGGGCCA	CASSSDRGQGETQYF	TRBV5-1	TRBD1-1*01	TRBJ2-5	Unknown	Unknown
CCF36	1	0.000184502	TGTGCCAGCAGCTCGACAGTGAACACTGAAGCTTTCTTTGGACAA	CASSSTVNTEAFF	TRBV11-3	TRBD1-1*01	TRBJ1-1	Unknown	Unknown
CCF36	1	0.000184502	TGTGCCAGCAGCTTGGAGGGTCGCTACGAGCAGTACTTCGGGCCG	CASSLEGRYEQYF	TRBV5-6	NA	TRBJ2-7	Unknown	Unknown
CCF36	1	0.000184502	TGTGCCAGCAGCTTAGGACCGGTTGGATACACTGAAGCTTTCTTTGGACAA	CASSLGPVGYTEAFF	TRBV11-3	NA	TRBJ1-1	Unknown	Unknown
CCF36	1	0.000184502	TGTGCCAGCAGTCCTCGGGGGTTGGAAGAGACCCAGTACTTCGGGCCA	CASSPRGLEETQYF	TRBV14-1	TRBD2-1*01	TRBJ2-5	Unknown	Unknown
CCF36	1	0.000184502	TGCAGTGCTATCCATGTTAGCGGATCTAGCACAGATACGCAGTATTTTGGCCCA	CSAIHVSGSSTDTQYF	TRBV20-1	TRBD2-1	TRBJ2-3	Unknown	Unknown
CCF36	1	0.000184502	TGTGCCAGCAGCATTACAGGGGCTGAAGCTTTCTTTGGACAA	CASSITGAEAFF	TRBV2-1	TRBD1-1*01	TRBJ1-1	Unknown	Unknown
CCF36	1	0.000184502	TGTGCCAGCAGTTACTCGGGGGGAAATCAGCCCCAGCATTTTGGTGAT	CASSYSGGNQPQHF	TRBV6-5	TRBD2-1*01	TRBJ1-5	Unknown	Unknown
CCF36	1	0.000184502	TGCAGTGCTAGACTAGCGGGGGGGCAAGAGACCCAGTACTTCGGGCCA	CSARLAGGQETQYF	TRBV20-1	TRBD2-1*01	TRBJ2-5	Pathogens	M. tuberculosis
CCF36	1	0.000184502	TGTGCCAGGGGAGGTACAGGGGGAAATCAGCCCCAGCATTTTGGTGAT	CARGGTGGNQPQHF	TRBV2-1	TRBD1-1*01	TRBJ1-5	Unknown	Unknown
CCF36	1	0.000184502	TGCGCCAGCAGCACTCCAGCGGGATACCAAGAGACCCAGTACTTCGGGCCA	CASSTPAGYQETQYF	TRBV4-1	TRBD2-1*02	TRBJ2-5	Unknown	Unknown
CCF36	1	0.000184502	TGCAGCGTTGAAGGGTTCGGCTACACCTTCGGTTCG	CSVEGFGYTF	TRBV29-1	NA	TRBJ1-2	Unknown	Unknown
CCF36	1	0.000184502	TGTGCCAGCAGCATCCAAGGATATAGCAATCAGCCCCAGCATTTTGGTGAT	CASSIQGYSNQPQHF	TRBV5-8	NA	TRBJ1-5	Unknown	Unknown
CCF36	1	0.000184502	TGCGCCAGCAGCCAAGGACACCACGACTATGGCTACACCTTCGGTTCG	CASSQGHHDYGYTF	TRBV4-1	TRBD1-1*01	TRBJ1-2	Unknown	Unknown
CCF36	1	0.000184502	TGTGCCAGTATAGCACAGGCAGGGGCGGTCTATGGCTACACCTTCGGTTCG	CASIAQAGAVYGYTF	TRBV19-1	TRBD1-1*01	TRBJ1-2	Unknown	Unknown
CCF36	1	0.000184502	TGTGCCAGCAGGCTCACAGGGGGCACTGAAGCTTTCTTTGGACAA	CASRLTGGTEAFF	TRBV2-1	TRBD1-1*01	TRBJ1-1	Unknown	Unknown
CCF36	1	0.000184502	TGTGCCAGTAGTTGGGGTAACACTGAAGCTTTCTTTGGACAA	CASSWGNTEAFF	TRBV19-1	NA	TRBJ1-1	Unknown	Unknown
CCF36	1	0.000184502	TGTGCCAGCAGCTTGGAGGACACTGAGCCAACTGAAGCTTTCTTTGGACAA	CASSLEDTEPTEAFF	TRBV5-4	TRBD1-1*01	TRBJ1-1	Unknown	Unknown
CCF36	1	0.000184502	TGTGCCAGCAGCTTAGGAGGAGACACCGGGGAGCTGTTTTTTGGAGAA	CASSLGGDTGELFF	TRBV7-8	TRBD2-1*02	TRBJ2-2	Unknown	Unknown
CCF36	1	0.000184502	TGTGCCAGCAGCCAAGGACGGGGCTACACCTTCGGTTCG	CASSQGRGYTF	TRBV3-1	NA	TRBJ1-2	Unknown	Unknown
CCF36	1	0.000184502	TGCGCCAGCAGCCCCGACCCCCCCTACGAGCAGTACTTCGGGCCG	CASSPDPPYEQYF	TRBV5-1	NA	TRBJ2-7	Unknown	Unknown
CCF36	1	0.000184502	TGTGCCAGCAGCGAAGTAGGGGACAGCTTCAGCTCTGGGGCCAACGTCCTGACTTTCGGGGCC	CASSEVGDSFSSGANVLTF	TRBV5-6	TRBD1-1*01	TRBJ2-6	Unknown	Unknown
CCF36	1	0.000184502	TGTGCCAGCAGTTTAAGTAATCAGCCCCAGCATTTTGGTGAT	CASSLSNQPQHF	TRBV12-1	NA	TRBJ1-5	Autoimmune	Parkinson disease
CCF36	1	0.000184502	TGTGCCAGCAGTTACTCGGACACCGGGGAGCTGTTTTTTGGAGAA	CASSYSDTGELFF	TRBV6-1	NA	TRBJ2-2	Unknown	Unknown
CCF36	1	0.000184502	TGTGCCAGCAGCTCCTTCGATGGCTACACCTTCGGTTCG	CASSSFDGYTF	TRBV6-5	TRBD2-1	TRBJ1-2	Unknown	Unknown
CCF36	1	0.000184502	TGTGCCAGCAGCGTGGACAGTCGCTACGAGCAGTACTTCGGGCCG	CASSVDSRYEQYF	TRBV5-6	TRBD1-1*01	TRBJ2-7	Unknown	Unknown
CCF36	1	0.000184502	TGTGCCAGCAGCCAATACCCCCCCCGCTATAATTCACCCCTCCACTTTGGGAAC	CASSQYPPRYNSPLHF	TRBV6-1	NA	TRBJ1-6	Unknown	Unknown
CCF36	1	0.000184502	TGTGCCAGCAGTTCGGTAGGGTACGAGCAGTACTTCGGGCCG	CASSSVGYEQYF	TRBV27-1	NA	TRBJ2-7	Unknown	Unknown
CCF36	1	0.000184502	TGCGCCAGCAGCCCGGGGGGGAGCTCCTATAATTCACCCCTCCACTTTGGGAAC	CASSPGGSSYNSPLHF	TRBV5-1	TRBD2-1*01	TRBJ1-6	Unknown	Unknown
CCF36	1	0.000184502	TGTGCCAGCAGAAACACCGGGGAGCTGTTTTTTGGAGAA	CASRNTGELFF	TRBV6-5	NA	TRBJ2-2	Unknown	Unknown
CCF36	1	0.000184502	TGTGCCAGCTCAGGGACGGACTATGGCTACACCTTCGGTTCG	CASSGTDYGYTF	TRBV12-1	NA	TRBJ1-2	Pathogens	HIV-1
CCF36	1	0.000184502	TGTGCCAGCAGCCCCGGTCCCTTTCAAGAGACCCAGTACTTCGGGCCA	CASSPGPFQETQYF	TRBV6-1	TRBD2-1	TRBJ2-5	Unknown	Unknown
CCF36	1	0.000184502	TGTGCCAGCAGTTTCCCAAATCAGCCCCAGCATTTTGGTGAT	CASSFPNQPQHF	TRBV27-1	TRBD1-1*01	TRBJ1-5	Pathogens	YFV
CCF36	1	0.000184502	TGTGCCAGCAGCCTCGGGACGGTCTATGGCTACACCTTCGGTTCG	CASSLGTVYGYTF	TRBV12-1	NA	TRBJ1-2	Unknown	Unknown
CCF36	1	0.000184502	TGTGCTAGCAGCCCCTCCTCTGGAAACACCATATATTTTGGAGAG	CASSPSSGNTIYF	TRBV7-7	TRBD2-1	TRBJ1-3	Pathogens	CMV
CCF36	1	0.000184502	TGTGCCAGCAGGCTTAACACTGAAGCTTTCTTTGGACAA	CASRLNTEAFF	TRBV12-1	NA	TRBJ1-1	Unknown	Unknown
CCF36	1	0.000184502	TGTGCCAGTAGTATAGATTTCCAGGGGGCGCAGTACTTCGGGCCG	CASSIDFQGAQYF	TRBV19-1	TRBD1-1*01	TRBJ2-7	Unknown	Unknown
CCF36	1	0.000184502	TGTGCCAGCAGTTTGGTTGGAAACACCATATATTTTGGAGAG	CASSLVGNTIYF	TRBV12-1	NA	TRBJ1-3	Unknown	Unknown
CCF36	1	0.000184502	TGTGCCAGCAGCGTGGCAGGGGTAAACACCGGGGAGCTGTTTTTTGGAGAA	CASSVAGVNTGELFF	TRBV9-1	TRBD1-1*01	TRBJ2-2	Unknown	Unknown
CCF36	1	0.000184502	TGTGCCAGCAGCTTAAGCACAGATACGCAGTATTTTGGCCCA	CASSLSTDTQYF	TRBV5-4	NA	TRBJ2-3	Cancer	Colorectal cancer
CCF36	1	0.000184502	TGTGCCAGCAGTCCCCGACTAGTAGGAGAGACCCAGTACTTCGGGCCA	CASSPRLVGETQYF	TRBV12-1	TRBD2-1	TRBJ2-5	Unknown	Unknown
CCF36	1	0.000184502	TGCAGTGCTACCGGGACAGCCTCCTACGAGCAGTACTTCGGGCCG	CSATGTASYEQYF	TRBV20-1	TRBD1-1*01	TRBJ2-7	Unknown	Unknown
CCF36	1	0.000184502	TGTGCCAGCAGCCAACGTGCCATGAACACTGAAGCTTTCTTTGGACAA	CASSQRAMNTEAFF	TRBV14-1	NA	TRBJ1-1	Unknown	Unknown
CCF36	1	0.000184502	TGTGCCAGCAGTGATAGCAATCAGCCCCAGCATTTTGGTGAT	CASSDSNQPQHF	TRBV2-1	NA	TRBJ1-5	Unknown	Unknown
CCF36	1	0.000184502	TGTGCCAGCAGTTTGACTAGCGGCTACGAGCAGTACTTCGGGCCG	CASSLTSGYEQYF	TRBV6-5	TRBD2-1	TRBJ2-7	Autoimmune	Psoriatic arthritis
CCF36	1	0.000184502	TGTGCCAGCAGCTTAGTTTTATTGGTGACTAGCGGGAGAAAGATGGCCGGGGAGCTGTTTTTTGGAGAA	CASSLVLLVTSGRKMAGELFF	TRBV7-6	TRBD2-1*02	TRBJ2-2	Unknown	Unknown
CCF36	1	0.000184502	TGTGCCAGCAGCTTAGGGCGGGGTGGCACTGAAGCTTTCTTTGGACAA	CASSLGRGGTEAFF	TRBV13-1	TRBD2-1*01	TRBJ1-1	Unknown	Unknown
CCF36	1	0.000184502	TGTGCCAGCAGCTTAGCTGAGAACACTGAAGCTTTCTTTGGACAA	CASSLAENTEAFF	TRBV7-8	NA	TRBJ1-1	Unknown	Unknown
CCF36	1	0.000184502	TGTGCCAGTAGTATAAGGAATCAGCCCCAGCATTTTGGTGAT	CASSIRNQPQHF	TRBV19-1	NA	TRBJ1-5	Unknown	Unknown
CCF36	1	0.000184502	TGTGCCAGCAGCCCATTGGGGAACAGCTTTAACTATGGCTACACCTTCGGTTCG	CASSPLGNSFNYGYTF	TRBV3-1	NA	TRBJ1-2	Unknown	Unknown
CCF36	1	0.000184502	TGTGCCAGCAGTGACTACGAGCAGTACTTCGGGCCG	CASSDYEQYF	TRBV6-1	NA	TRBJ2-7	Unknown	Unknown
CCF36	1	0.000184502	TGTGCCAGCAGCTTCGGGCGGGAGAACTACGAGCAGTACTTCGGGCCG	CASSFGRENYEQYF	TRBV7-2	TRBD2-1*02	TRBJ2-7	Unknown	Unknown
[truncated: 1,147 more rows]

## Sheet: ST-3b
Supplemental Table 3a: Number of shared clonotypes between two donors
		Don CCF1	Don CCF3	Don CCF9	Don CCF10	Don CCF12	Don CCF14	Don CCF15	Don CCF36	Don CCF21	Don CCF26	Don CCF25	Don CCF27	Don CCF28	Don CCF48	Mean pairwise overlap
Whole repertoire	Don CCF1		22	11	27	16	22	22	19	26	25	17	29	26	23	21.9231
	Don CCF3	22		18	48	24	21	28	26	44	38	29	34	22	21	28.8462
	Don CCF9	11	18		16	22	15	11	13	16	26	17	18	15	14	16.3077
	Don CCF10	27	48	16		28	27	236	23	68	64	73	213	23	197	80.2308
	Don CCF12	16	24	22	28		17	37	23	25	25	21	47	22	24	25.4615
	Don CCF14	22	21	15	27	17		23	13	24	22	14	15	17	35	20.3846
	Don CCF15	22	28	11	236	37	23		20	38	51	74	257	20	300	85.9231
	Don CCF36	19	26	13	23	23	13	20		13	23	22	19	19	23	19.6923
	Don CCF21	26	44	16	68	25	24	38	13		44	39	52	28	40	35.1538
	Don CCF26	25	38	26	64	25	22	51	23	44		34	54	27	43	36.6154
	Don CCF25	17	29	17	73	21	14	74	22	39	34		70	29	60	38.3846
	Don CCF27	29	34	18	213	47	15	257	19	52	54	70		21	223	80.9231
	Don CCF28	26	22	15	23	22	17	20	19	28	27	29	21		22	22.3846
	Don CCF48	23	21	14	197	24	35	300	23	40	43	60	223	22		78.8462
Expanded repertoire	Don CCF1		3	2	3	0	0	2	0	3	3	2	3	1	2	1.84615
	Don CCF3	3		1	8	0	0	3	0	6	5	2	8	1	3	3.07692
	Don CCF9	2	1		2	0	0	1	0	2	2	1	2	1	1	1.15385
	Don CCF10	3	8	2		0	0	76	0	15	10	10	62	1	65	19.3846
	Don CCF12	0	0	0	0		0	2	0	0	0	0	6	0	1	0.692308
	Don CCF14	0	0	0	0	0		2	0	1	0	0	0	1	0	0.307692
	Don CCF15	2	3	1	76	2	2		0	7	9	11	91	2	120	25.0769
	Don CCF36	0	0	0	0	0	0	0		0	0	0	0	0	1	0.0769231
	Don CCF21	3	6	2	15	0	1	7	0		7	2	11	1	7	4.76923
	Don CCF26	3	5	2	10	0	0	9	0	7		3	10	1	6	4.30769
	Don CCF25	2	2	1	10	0	0	11	0	2	3		11	1	11	4.15385
	Don CCF27	3	8	2	62	6	0	91	0	11	10	11		1	72	21.3077
	Don CCF28	1	1	1	1	0	1	2	0	1	1	1	1		1	0.923077
	Don CCF48	2	3	1	65	1	0	120	1	7	6	11	72	1		22.3077
Pathologically Expanded repertoire	Don CCF1		0	0	0	0	0	0	0	0	0	0	0	0	0	0
	Don CCF3	0		0	2	0	0	1	0	2	2	1	2	0	1	0.846154
	Don CCF9	0	0		0	0	0	0	0	0	0	0	0	0	0	0
	Don CCF10	0	2	0		0	0	23	0	6	5	3	26	0	20	6.53846
	Don CCF12	0	0	0	0		0	0	0	0	0	0	0	0	0	0
	Don CCF14	0	0	0	0	0		0	0	0	0	0	0	0	0	0
	Don CCF15	0	1	0	23	0	0		0	1	2	3	31	0	33	7.23077
	Don CCF36	0	0	0	0	0	0	0		0	0	0	0	0	0	0
	Don CCF21	0	2	0	6	0	0	1	0		4	1	4	0	1	1.46154
	Don CCF26	0	2	0	5	0	0	2	0	4		1	4	0	2	1.53846
	Don CCF25	0	1	0	3	0	0	3	0	1	1		3	0	3	1.15385
	Don CCF27	0	2	0	26	0	0	31	0	4	4	3		0	23	7.15385
	Don CCF28	0	0	0	0	0	0	0	0	0	0	0	0		0	0
	Don CCF48	0	1	0	20	0	0	33	0	1	2	3	23	0		6.38462
Global means of pairwise overlap: 42.19 (whole repertoire), 7.81 (expanded repertoire), 2.3 (pathologically expanded repertoire)
