# Supplementary material for: Clinical and basic implications of dynamic T cell receptor clonotyping in hematopoietic cell transplantation
Source: JCI Insight. 2021 Jul 8;6(13):e149080. doi: 10.1172/jci.insight.149080 (PMC8410023; doi:10.1172/jci.insight.149080)
Supplement: Supplemental table 4 [file jciinsight-6-149080-s239.xlsx]

## Sheet: ST-4a
Supplemental Table 4a: Rearrangement details TCR VB repertoire in recipients
Patient	Group	Clones	Proportion	CDR3.nt	CDR3.aa	V.name	D.name	J.name	V.end	D.start	D.end	J.start	VJ.ins	VD.ins	DJ.ins	Sequence
CCF1	PRE	1	0.000184502	TGTGCCAGCAGTTTAACGGAGGGCTACGAGCAGTACTTCGGGCCG	CASSLTEGYEQYF	TRBV27-1	TRBD2-1*02	TRBJ2-7	15	17	NA	23	NA	2	0	ATCCTGGAGTCGCCCAGCCCCAACCAGACCTCTCTGTACTTCTGTGCCAGCAGTTTAACGGAGGGCTACGAGCAGTACTTCGGGCCG
CCF1	PRE	1	0.000184502	TGTGCCAGCAGAGACAGGGGGCTCTCTTACGAGCAGTACTTCGGGCCG	CASRDRGLSYEQYF	TRBV6-5	TRBD1-1*01	TRBJ2-7	11	12	22	27	NA	1	5	CTGCTGTCGGCTGCTCCCTCCCAGACATCTGTGTACTTCTGTGCCAGCAGAGACAGGGGGCTCTCTTACGAGCAGTACTTCGGGCCG
CCF1	PRE	1	0.000184502	TGCGCCAGCAGCCAACCGGCGAGGGCGGGCACAGATACGCAGTATTTTGGCCCA	CASSQPARAGTDTQYF	TRBV4-3	TRBD2-1*02	TRBJ2-3	15	20	25	28	NA	5	3	ACCCTGCAGCCAGAAGACTCGGCCCTGTATCTCTGCGCCAGCAGCCAACCGGCGAGGGCGGGCACAGATACGCAGTATTTTGGCCCA
CCF1	PRE	1	0.000184502	TGCGCCAGCAGCTTAGGGGACAGGGCTGCAAATCAGCCCCAGCATTTTGGTGAT	CASSLGDRAANQPQHF	TRBV5-1	TRBD1-1*01	TRBJ1-5	14	16	25	30	NA	2	5	ACCTTGGAGCTGGGGGACTCGGCCCTTTATCTTTGCGCCAGCAGCTTAGGGGACAGGGCTGCAAATCAGCCCCAGCATTTTGGTGAT
CCF1	PRE	1	0.000184502	TGTGCCAGCAGTTACTCGGGGGGCCGGACCTACGAGCAGTACTTCGGGCCG	CASSYSGGRTYEQYF	TRBV6-1	NA	TRBJ2-7	17	18	24	28	NA	1	4	GAGTCGGCTGCTCCCTCCCAAACATCTGTGTACTTCTGTGCCAGCAGTTACTCGGGGGGCCGGACCTACGAGCAGTACTTCGGGCCG
CCF1	PRE	1	0.000184502	TGTGCCAGCAGTTACTCGGGGAAAGGGGGTTACGAGCAGTACTTCGGGCCG	CASSYSGKGGYEQYF	TRBV6-5	TRBD1-1*01	TRBJ2-7	17	23	29	30	NA	6	1	CTGTCGGCTGCTCCCTCCCAGACATCTGTGTACTTCTGTGCCAGCAGTTACTCGGGGAAAGGGGGTTACGAGCAGTACTTCGGGCCG
CCF1	PRE	1	0.000184502	TGTGCCAGCAGTGTAACCGGGACAGTTTCCTACGAGCAGTACTTCGGGCCG	CASSVTGTVSYEQYF	TRBV2-1	TRBD1-1*01	TRBJ2-7	13	18	25	27	NA	5	2	CGGTCCACAAAGCTGGAGGACTCAGCCATGTACTTCTGTGCCAGCAGTGTAACCGGGACAGTTTCCTACGAGCAGTACTTCGGGCCG
CCF1	PRE	1	0.000184502	TGTGCCAGCAGAGTTGTTGTGAACACTGAAGCTTTCTTTGGACAA	CASRVVVNTEAFF	TRBV6-1	NA	TRBJ1-1	NA	11	13	19	NA	0	6	GGGTTGGAGTCGGCTGCTCCCTCCCAAACATCTGTGTACTTCTGTGCCAGCAGAGTTGTTGTGAACACTGAAGCTTTCTTTGGACAA
CCF1	PRE	1	0.000184502	TGCGCCAGCAGCCAAGTTGGGGTTAGGCAAGAGACCCAGTACTTCGGGCCA	CASSQVGVRQETQYF	TRBV4-1	NA	TRBJ2-5	16	18	22	27	NA	2	5	CACGCCCTGCAGCCAGAAGACTCAGCCCTGTATCTCTGCGCCAGCAGCCAAGTTGGGGTTAGGCAAGAGACCCAGTACTTCGGGCCA
CCF1	PRE	1	0.000184502	TGCAGTGCTATTTACAGGGGACGGATCCCAGGTGGCACTGAAGCTTTCTTTGGACAA	CSAIYRGRIPGGTEAFF	TRBV20-1	TRBD1-1*01	TRBJ1-1	10	13	20	35	NA	3	15	GCCCATCCTGAAGACAGCAGCTTCTACATCTGCAGTGCTATTTACAGGGGACGGATCCCAGGTGGCACTGAAGCTTTCTTTGGACAA
CCF1	PRE	1	0.000184502	TGTGCCAGCAGCTCCAGGGACAGGCATGGCTACACCTTCGGTTCG	CASSSRDRHGYTF	TRBV11-2	TRBD1-1*01	TRBJ1-2	13	16	24	25	NA	3	1	AAGATCCAGCCTGCAAAGCTTGAGGACTCGGCCGTGTATCTCTGTGCCAGCAGCTCCAGGGACAGGCATGGCTACACCTTCGGTTCG
CCF1	PRE	1	0.000184502	TGTGCCAGCAGCTTCTTTCAGGGACTCGAGCAGTACTTCGGGCCG	CASSFFQGLEQYF	TRBV5-6	TRBD2-1	TRBJ2-7	14	20	NA	26	NA	6	0	AATGTGAACGCCTTGTTGCTGGGGGACTCGGCCCTCTATCTCTGTGCCAGCAGCTTCTTTCAGGGACTCGAGCAGTACTTCGGGCCG
CCF1	PRE	1	0.000184502	TGTGCCAGCAGCTTGGCCGGGACAGGAAACTACGAGCAGTACTTCGGGCCG	CASSLAGTGNYEQYF	TRBV5-8	TRBD1-1*01	TRBJ2-7	16	18	26	29	NA	2	3	AACGCCTTGGAGCTGGAGGACTCGGCCCTGTATCTCTGTGCCAGCAGCTTGGCCGGGACAGGAAACTACGAGCAGTACTTCGGGCCG
CCF1	PRE	1	0.000184502	TGTGCCACTGGGGACTCAAACGACGAAAAACTGTTTTTTGGCAGT	CATGDSNDEKLFF	TRBV12-1	TRBD2-1	TRBJ1-4	7	10	16	24	NA	3	8	AAGATCCAGCCCTCAGAACCCAGGGACTCAGCTGTGTACTTCTGTGCCACTGGGGACTCAAACGACGAAAAACTGTTTTTTGGCAGT
CCF1	PRE	1	0.000184502	TGCGCCAGCAGATCTAGCGGGGGGATACAAGAGACCCAGTACTTCGGGCCA	CASRSSGGIQETQYF	TRBV5-1	TRBD2-1*01	TRBJ2-5	11	13	24	27	NA	2	3	AGCACCTTGGAGCTGGGGGACTCGGCCCTTTATCTTTGCGCCAGCAGATCTAGCGGGGGGATACAAGAGACCCAGTACTTCGGGCCA
CCF1	PRE	1	0.000184502	TGTGCCAGCAGCCCCCGGGGGTCCCAACAGCCCCAGCATTTTGGTGAT	CASSPRGSQQPQHF	TRBV6-6	TRBD2-1*01	TRBJ1-5	11	15	21	27	NA	4	6	CTGGAGTTGGCTGCTCCCTCCCAGACATCTGTGTACTTCTGTGCCAGCAGCCCCCGGGGGTCCCAACAGCCCCAGCATTTTGGTGAT
CCF1	PRE	1	0.000184502	TGTGCCAGCAGTCCTGACAGGGGGCGAACAGATACGCAGTATTTTGGCCCA	CASSPDRGRTDTQYF	TRBV6-1	TRBD1-1*01	TRBJ2-3	12	15	25	27	NA	3	2	GAGTCGGCTGCTCCCTCCCAAACATCTGTGTACTTCTGTGCCAGCAGTCCTGACAGGGGGCGAACAGATACGCAGTATTTTGGCCCA
CCF1	PRE	1	0.000184502	TGTGCCAGCAGTTATGATGTGGTTTGGGGGGATTCACCCCTCCACTTTGGGAAC	CASSYDVVWGDSPLHF	TRBV6-6	TRBD2-1*01	TRBJ1-6	14	25	NA	31	NA	11	0	TTGGCTGCTCCCTCCCAGACATCTGTGTACTTCTGTGCCAGCAGTTATGATGTGGTTTGGGGGGATTCACCCCTCCACTTTGGGAAC
CCF1	PRE	1	0.000184502	TGTGCCATCAGCATGAGGACTTCTAACAATGAGCAGTTCTTCGGGCCA	CAISMRTSNNEQFF	TRBV10-3	TRBD2-1	TRBJ2-1	11	16	21	25	NA	5	4	CTGGAGTCCGCTACCAGCTCCCAGACATCTGTGTACTTCTGTGCCATCAGCATGAGGACTTCTAACAATGAGCAGTTCTTCGGGCCA
CCF1	PRE	1	0.000184502	TGTGCCATCAGCTCCGCGACAGCGAACTACGAGCAGTACTTCGGGCCG	CAISSATANYEQYF	TRBV10-3	TRBD1-1*01	TRBJ2-7	11	17	22	26	NA	6	4	CTGGAGTCCGCTACCAGCTCCCAGACATCTGTGTACTTCTGTGCCATCAGCTCCGCGACAGCGAACTACGAGCAGTACTTCGGGCCG
CCF1	PRE	1	0.000184502	TGTGCCAGCAGTCCACCGACGGATTTGACCGGGGAGCTGTTTTTTGGAGAA	CASSPPTDLTGELFF	TRBV12-1	NA	TRBJ2-2	12	20	23	27	NA	8	4	CAGCCCTCAGAACCCAGGGACTCAGCTGTGTACTTCTGTGCCAGCAGTCCACCGACGGATTTGACCGGGGAGCTGTTTTTTGGAGAA
CCF1	PRE	1	0.000184502	TGTGCCAGCAGCTTAGGGGACAGGCCAGATACGCAGTATTTTGGCCCA	CASSLGDRPDTQYF	TRBV7-8	TRBD1-1*01	TRBJ2-3	NA	16	24	25	NA	0	1	ATCCAGCGCACACAGCAGGAGGACTCCGCCGTGTATCTCTGTGCCAGCAGCTTAGGGGACAGGCCAGATACGCAGTATTTTGGCCCA
CCF1	PRE	1	0.000184502	TGTGCCACCAGTGATTTGACAGGGGGCCTTGACACCGGGGAGCTGTTTTTTGGAGAA	CATSDLTGGLDTGELFF	TRBV24-1	TRBD1-1*01	TRBJ2-2	NA	18	27	31	NA	0	4	GCCATCCCCAACCAGACAGCTCTTTACTTCTGTGCCACCAGTGATTTGACAGGGGGCCTTGACACCGGGGAGCTGTTTTTTGGAGAA
CCF1	PRE	1	0.000184502	TGCGCCAGCAGCCAAGAATTTAACAGTTACGAGCAGTACTTCGGGCCG	CASSQEFNSYEQYF	TRBV4-3	TRBD1-1*01	TRBJ2-7	17	22	26	27	NA	5	1	CTACACACCCTGCAGCCAGAAGACTCGGCCCTGTATCTCTGCGCCAGCAGCCAAGAATTTAACAGTTACGAGCAGTACTTCGGGCCG
CCF1	PRE	1	0.000184502	TGTGCCAGCAGCCCGCGGGAGAACACTGAAGCTTTCTTTGGACAA	CASSPRENTEAFF	TRBV7-2	TRBD2-1*02	TRBJ1-1	12	14	NA	20	NA	2	0	ACGATCCAGCGCACACAGCAGGAGGACTCGGCCGTGTATCTCTGTGCCAGCAGCCCGCGGGAGAACACTGAAGCTTTCTTTGGACAA
CCF1	PRE	1	0.000184502	TGCAGTGCTCCCCACGCTCTGGCGGGGAGGGCAGATACGCAGTATTTTGGCCCA	CSAPHALAGRADTQYF	TRBV20-1	TRBD2-1*02	TRBJ2-3	9	24	NA	31	NA	15	0	AGTGCCCATCCTGAAGACAGCAGCTTCTACATCTGCAGTGCTCCCCACGCTCTGGCGGGGAGGGCAGATACGCAGTATTTTGGCCCA
CCF1	PRE	1	0.000184502	TGTGCCATCAGTGAGTCCGCCAGTCGTCATGGCTACACCTTCGGTTCG	CAISESASRHGYTF	TRBV10-3	TRBD1-1*01	TRBJ1-2	17	20	23	28	NA	3	5	CTGGAGTCCGCTACCAGCTCCCAGACATCTGTGTACTTCTGTGCCATCAGTGAGTCCGCCAGTCGTCATGGCTACACCTTCGGTTCG
CCF1	PRE	1	0.000184502	TGTGCCAGCAGTTGGTCCGGGGGGAACACCGGGGAGCTGTTTTTTGGAGAA	CASSWSGGNTGELFF	TRBV6-1	TRBD2-1*01	TRBJ2-2	13	17	NA	23	NA	4	0	GAGTCGGCTGCTCCCTCCCAAACATCTGTGTACTTCTGTGCCAGCAGTTGGTCCGGGGGGAACACCGGGGAGCTGTTTTTTGGAGAA
CCF1	PRE	1	0.000184502	TGCAGTGCTAGCCCTTCAGGGGGTCCTAACTATGGCTACACCTTCGGTTCG	CSASPSGGPNYGYTF	TRBV20-1	TRBD1-1*01	TRBJ1-2	11	16	23	25	NA	5	2	ACCAGTGCCCATCCTGAAGACAGCAGCTTCTACATCTGCAGTGCTAGCCCTTCAGGGGGTCCTAACTATGGCTACACCTTCGGTTCG
CCF1	PRE	1	0.000184502	TGTGCCAGCAGCTTAGTTGGGGGGACAGTGTCCTACGAGCAGTACTTCGGGCCG	CASSLVGGTVSYEQYF	TRBV7-2	TRBD1-1*01	TRBJ2-7	16	21	28	30	NA	5	2	CGCACACAGCAGGAGGACTCGGCCGTGTATCTCTGTGCCAGCAGCTTAGTTGGGGGGACAGTGTCCTACGAGCAGTACTTCGGGCCG
CCF1	PRE	1	0.000184502	TGCGCCAGCAGCCAAGAGCGGGACAGGGCCCCATACGAGCAGTACTTCGGGCCG	CASSQERDRAPYEQYF	TRBV4-1	TRBD1-1*01	TRBJ2-7	17	19	28	33	NA	2	5	GCCCTGCAGCCAGAAGACTCAGCCCTGTATCTCTGCGCCAGCAGCCAAGAGCGGGACAGGGCCCCATACGAGCAGTACTTCGGGCCG
CCF1	PRE	1	0.000184502	TGTGCCAGCAGAGCCTCAGGGCTCACTGAAGCTTTCTTTGGACAA	CASRASGLTEAFF	TRBV6-5	TRBD1-1*01	TRBJ1-1	11	16	21	23	NA	5	2	AGGCTGCTGTCGGCTGCTCCCTCCCAGACATCTGTGTACTTCTGTGCCAGCAGAGCCTCAGGGCTCACTGAAGCTTTCTTTGGACAA
CCF1	PRE	1	0.000184502	TGCGCCAGCAGCTTGGGGGGTATGGCAGGGACCTACGAGCAGTACTTCGGGCCG	CASSLGGMAGTYEQYF	TRBV5-1	TRBD1-1*01	TRBJ2-7	16	25	30	31	NA	9	1	ACCTTGGAGCTGGGGGACTCGGCCCTTTATCTTTGCGCCAGCAGCTTGGGGGGTATGGCAGGGACCTACGAGCAGTACTTCGGGCCG
CCF1	PRE	1	0.000184502	TGTGCCATCAGTGAGCCGACAGGGACCGGAAACACCATATATTTTGGAGAG	CAISEPTGTGNTIYF	TRBV10-3	TRBD1-1*01	TRBJ1-3	15	17	24	27	NA	2	3	GAGTCCGCTACCAGCTCCCAGACATCTGTGTACTTCTGTGCCATCAGTGAGCCGACAGGGACCGGAAACACCATATATTTTGGAGAG
CCF1	PRE	1	0.000184502	TGTGCCAGCAGTACGCAGGGGGCGAGGGAGCAGTACTTCGGGCCG	CASSTQGAREQYF	TRBV12-1	TRBD1-1*01	TRBJ2-7	12	15	23	27	NA	3	4	AAGATCCAGCCCTCAGAACCCAGGGACTCAGCTGTGTACTTCTGTGCCAGCAGTACGCAGGGGGCGAGGGAGCAGTACTTCGGGCCG
CCF1	PRE	1	0.000184502	TGTGCCAGCAGTTCGGACGTGTACGAGCAGTACTTCGGGCCG	CASSSDVYEQYF	TRBV28-1	NA	TRBJ2-7	13	14	18	21	NA	1	3	CTGATTCTGGAGTCCGCCAGCACCAACCAGACATCTATGTACCTCTGTGCCAGCAGTTCGGACGTGTACGAGCAGTACTTCGGGCCG
CCF1	PRE	1	0.000184502	TGTGCCTCCCAAAAGGGAGGAAACACTGAAGCTTTCTTTGGACAA	CASQKGGNTEAFF	TRBV30-1	TRBD2-1*02	TRBJ1-1	7	14	20	21	NA	7	1	AGTTCTAAGAAGCTCCTTCTCAGTGACTCTGGCTTCTATCTCTGTGCCTCCCAAAAGGGAGGAAACACTGAAGCTTTCTTTGGACAA
CCF1	PRE	1	0.000184502	TGTGCCAGCAGCTTGCAGGGATACACTGAAGCTTTCTTTGGACAA	CASSLQGYTEAFF	TRBV11-3	TRBD1-1*01	TRBJ1-1	14	15	20	22	NA	1	2	AAGATCCAGCCTGCAGAGCTTGGGGACTCGGCCGTGTATCTCTGTGCCAGCAGCTTGCAGGGATACACTGAAGCTTTCTTTGGACAA
CCF1	PRE	1	0.000184502	TGTGCCAGCGGGCAAGGGGAGGCACCCCTCCACTTTGGGAAC	CASGQGEAPLHF	TRBV6-1	TRBD2-1*02	TRBJ1-6	9	16	NA	22	NA	7	0	CTGGGGTTGGAGTCGGCTGCTCCCTCCCAAACATCTGTGTACTTCTGTGCCAGCGGGCAAGGGGAGGCACCCCTCCACTTTGGGAAC
CCF1	PRE	1	0.000184502	TGTGCCAGCAGTTACTCCTGGGACAGTGAAAAACTGTTTTTTGGCAGT	CASSYSWDSEKLFF	TRBV6-5	TRBD1-1*01	TRBJ1-4	17	19	NA	26	NA	2	0	CTGCTGTCGGCTGCTCCCTCCCAGACATCTGTGTACTTCTGTGCCAGCAGTTACTCCTGGGACAGTGAAAAACTGTTTTTTGGCAGT
CCF1	PRE	1	0.000184502	TGTGCCAGCCGCCGAGGCACCCGGAAGACCTTCGGTTCG	CASRRGTRKTF	TRBV2-1	TRBD2-1*02	TRBJ1-2	9	13	17	27	NA	4	10	ACTCTGAAGATCCGGTCCACAAAGCTGGAGGACTCAGCCATGTACTTCTGTGCCAGCCGCCGAGGCACCCGGAAGACCTTCGGTTCG
CCF1	PRE	1	0.000184502	TGCAGCGTTGAAATTCGGCGGGGGGGCCTGAATGAGCAGTTCTTCGGGCCA	CSVEIRRGGLNEQFF	TRBV29-1	TRBD2-1*01	TRBJ2-1	12	17	26	30	NA	5	4	AGCAACATGAGCCCTGAAGACAGCAGCATATATCTCTGCAGCGTTGAAATTCGGCGGGGGGGCCTGAATGAGCAGTTCTTCGGGCCA
CCF1	PRE	1	0.000184502	TGTGCCGTGCAGGCCGTAGGGGAGACCCAGTACTTCGGGCCA	CAVQAVGETQYF	TRBV6-1	NA	TRBJ2-5	6	9	13	21	NA	3	8	CTGGGGTTGGAGTCGGCTGCTCCCTCCCAAACATCTGTGTACTTCTGTGCCGTGCAGGCCGTAGGGGAGACCCAGTACTTCGGGCCA
CCF1	PRE	1	0.000184502	TGTGCCAGCAGCTCGCCGGGACCACGGGAGACCCAGTACTTCGGGCCA	CASSSPGPRETQYF	TRBV12-1	NA	TRBJ2-5	11	17	22	27	NA	6	5	ATCCAGCCCTCAGAACCCAGGGACTCAGCTGTGTACTTCTGTGCCAGCAGCTCGCCGGGACCACGGGAGACCCAGTACTTCGGGCCA
CCF1	PRE	1	0.000184502	TGCGCCAGCAGCTTGGCGTTACAGGGTGACCTACACGAGCAGTACTTCGGGCCG	CASSLALQGDLHEQYF	TRBV5-1	TRBD1-1*01	TRBJ2-7	16	20	26	34	NA	4	8	ACCTTGGAGCTGGGGGACTCGGCCCTTTATCTTTGCGCCAGCAGCTTGGCGTTACAGGGTGACCTACACGAGCAGTACTTCGGGCCG
CCF1	PRE	1	0.000184502	TGTGCCAGCAAGTCCCGGGACAACTCCTACGAGCAGTACTTCGGGCCG	CASKSRDNSYEQYF	TRBV6-1	TRBD1-1*01	TRBJ2-7	10	16	22	23	NA	6	1	TTGGAGTCGGCTGCTCCCTCCCAAACATCTGTGTACTTCTGTGCCAGCAAGTCCCGGGACAACTCCTACGAGCAGTACTTCGGGCCG
CCF1	PRE	1	0.000184502	TGTGCCAGCAGTTACCTCAGCGGGTCCCCCTACGAGCAGTACTTCGGGCCG	CASSYLSGSPYEQYF	TRBV6-1	TRBD2-1	TRBJ2-7	15	18	24	28	NA	3	4	GAGTCGGCTGCTCCCTCCCAAACATCTGTGTACTTCTGTGCCAGCAGTTACCTCAGCGGGTCCCCCTACGAGCAGTACTTCGGGCCG
CCF1	PRE	1	0.000184502	TGCGCCAGCAGCTTGGCTACACGCGGGGACGAGCAGTACTTCGGGCCG	CASSLATRGDEQYF	TRBV5-1	TRBD2-1*01	TRBJ2-7	16	22	NA	28	NA	6	0	GTGAGCACCTTGGAGCTGGGGGACTCGGCCCTTTATCTTTGCGCCAGCAGCTTGGCTACACGCGGGGACGAGCAGTACTTCGGGCCG
CCF1	PRE	1	0.000184502	TGTGCCAGCAGCGTAGCTGGGAACCCCTACGAGCAGTACTTCGGGCCG	CASSVAGNPYEQYF	TRBV9-1	NA	TRBJ2-7	16	18	22	25	NA	2	3	CTGAGCTCTCTGGAGCTGGGGGACTCAGCTTTGTATTTCTGTGCCAGCAGCGTAGCTGGGAACCCCTACGAGCAGTACTTCGGGCCG
CCF1	PRE	1	0.000184502	TGTGCCAGCAGCTTACGGGACAGGGGTTCCAATGGGGCCGGGGAGCTGTTTTTTGGAGAA	CASSLRDRGSNGAGELFF	TRBV7-2	TRBD1-1*01	TRBJ2-2	15	16	26	37	NA	1	11	CAGCAGGAGGACTCGGCCGTGTATCTCTGTGCCAGCAGCTTACGGGACAGGGGTTCCAATGGGGCCGGGGAGCTGTTTTTTGGAGAA
CCF1	PRE	1	0.000184502	TGTGCCTGGCGGGACGGAGCTAATGAAAAACTGTTTTTTGGCAGT	CAWRDGANEKLFF	TRBV30-1	NA	TRBJ1-4	9	10	15	19	NA	1	4	AGTTCTAAGAAGCTCCTTCTCAGTGACTCTGGCTTCTATCTCTGTGCCTGGCGGGACGGAGCTAATGAAAAACTGTTTTTTGGCAGT
CCF1	PRE	1	0.000184502	TGTGCCAGCCGACCGTTCATCGGACCAAAGGCGGACGAGCAGTACTTCGGGCCG	CASRPFIGPKADEQYF	TRBV2-1	NA	TRBJ2-7	9	21	25	34	NA	12	9	TCCACAAAGCTGGAGGACTCAGCCATGTACTTCTGTGCCAGCCGACCGTTCATCGGACCAAAGGCGGACGAGCAGTACTTCGGGCCG
CCF1	PRE	1	0.000184502	TGCGCCAGCAGCCAAGGGACTAGCGGGGGGGCTGACATTCAGTACTTCGGCGCC	CASSQGTSGGADIQYF	TRBV4-1	TRBD2-1*01	TRBJ2-4	NA	16	31	34	NA	0	3	GCCCTGCAGCCAGAAGACTCAGCCCTGTATCTCTGCGCCAGCAGCCAAGGGACTAGCGGGGGGGCTGACATTCAGTACTTCGGCGCC
CCF1	PRE	1	0.000184502	TGCGCCAGCAGCTTGAAGTGGCAGGGGTTAAATTCACCCCTCCACTTTGGGAAC	CASSLKWQGLNSPLHF	TRBV5-1	TRBD1-1*01	TRBJ1-6	15	21	27	30	NA	6	3	ACCTTGGAGCTGGGGGACTCGGCCCTTTATCTTTGCGCCAGCAGCTTGAAGTGGCAGGGGTTAAATTCACCCCTCCACTTTGGGAAC
CCF1	PRE	1	0.000184502	TGTGCCAGCAGCCTCCGTGGGGGGTCCTCCTACGAGCAGTACTTCGGGCCG	CASSLRGGSSYEQYF	TRBV6-5	TRBD2-1*01	TRBJ2-7	11	18	24	26	NA	7	2	CTGTCGGCTGCTCCCTCCCAGACATCTGTGTACTTCTGTGCCAGCAGCCTCCGTGGGGGGTCCTCCTACGAGCAGTACTTCGGGCCG
CCF1	PRE	1	0.000184502	TGTGCCAGCAGCTTGGACAGGGACGACCTCACCTTCGGTTCG	CASSLDRDDLTF	TRBV6-1	TRBD1-1*01	TRBJ1-2	11	14	22	29	NA	3	7	CTGGGGTTGGAGTCGGCTGCTCCCTCCCAAACATCTGTGTACTTCTGTGCCAGCAGCTTGGACAGGGACGACCTCACCTTCGGTTCG
CCF1	PRE	1	0.000184502	TGTGCCATCAGTGGGACCCGGGGCCGAGAATTCTATGGCTACACCTTCGGTTCG	CAISGTRGREFYGYTF	TRBV10-3	NA	TRBJ1-2	13	19	24	32	NA	6	8	TCCGCTACCAGCTCCCAGACATCTGTGTACTTCTGTGCCATCAGTGGGACCCGGGGCCGAGAATTCTATGGCTACACCTTCGGTTCG
CCF1	PRE	1	0.000184502	TGTGCCAGCAGTTACTCCCTCACCGGGGAGCTGTTTTTTGGAGAA	CASSYSLTGELFF	TRBV6-5	TRBD2-1	TRBJ2-2	17	18	NA	20	NA	1	0	AGGCTGCTGTCGGCTGCTCCCTCCCAGACATCTGTGTACTTCTGTGCCAGCAGTTACTCCCTCACCGGGGAGCTGTTTTTTGGAGAA
CCF1	PRE	1	0.000184502	TGTGCCAGCAGTGGGCGGACAGGGGAGGACTATGGCTACACCTTCGGTTCG	CASSGRTGEDYGYTF	TRBV6-6	TRBD1-1*01	TRBJ1-2	12	16	25	28	NA	4	3	GAGTTGGCTGCTCCCTCCCAGACATCTGTGTACTTCTGTGCCAGCAGTGGGCGGACAGGGGAGGACTATGGCTACACCTTCGGTTCG
CCF1	PRE	1	0.000184502	TGTGCCAGCAGTTACTCGAGGGATCTTAATCAGCCCCAGCATTTTGGTGAT	CASSYSRDLNQPQHF	TRBV6-1	TRBD2-1*02	TRBJ1-5	NA	17	22	27	NA	0	5	GAGTCGGCTGCTCCCTCCCAAACATCTGTGTACTTCTGTGCCAGCAGTTACTCGAGGGATCTTAATCAGCCCCAGCATTTTGGTGAT
CCF1	PRE	1	0.000184502	TGTGCCAGCAGTCACCGGGACAGCCCCTACGAGCAGTACTTCGGGCCG	CASSHRDSPYEQYF	TRBV6-5	TRBD1-1*01	TRBJ2-7	12	16	23	25	NA	4	2	CTGCTGTCGGCTGCTCCCTCCCAGACATCTGTGTACTTCTGTGCCAGCAGTCACCGGGACAGCCCCTACGAGCAGTACTTCGGGCCG
CCF1	PRE	1	0.000184502	TGTGCCAGCAGCCCGTCGGCGGCGGCTTCCTATGGCTACACCTTCGGTTCG	CASSPSAAASYGYTF	TRBV5-6	TRBD2-1	TRBJ1-2	12	18	22	29	NA	6	7	AACGCCTTGTTGCTGGGGGACTCGGCCCTCTATCTCTGTGCCAGCAGCCCGTCGGCGGCGGCTTCCTATGGCTACACCTTCGGTTCG
CCF1	PRE	1	0.000184502	TGTGCCAGTAGCGAAATGGGGGGCACCTACGAGCAGTACTTCGGGCCG	CASSEMGGTYEQYF	TRBV19-1	NA	TRBJ2-7	11	18	24	25	NA	7	1	GTGACATCGGCCCAAAAGAACCCGACAGCTTTCTATCTCTGTGCCAGTAGCGAAATGGGGGGCACCTACGAGCAGTACTTCGGGCCG
CCF1	PRE	1	0.000184502	TGTGCCAGCAGGGACAGGGTTAGGTACGAGCAGTACTTCGGGCCG	CASRDRVRYEQYF	TRBV2-1	TRBD1-1*01	TRBJ2-7	NA	11	19	24	NA	0	5	AAGATCCGGTCCACAAAGCTGGAGGACTCAGCCATGTACTTCTGTGCCAGCAGGGACAGGGTTAGGTACGAGCAGTACTTCGGGCCG
CCF1	PRE	1	0.000184502	TGTGCCAGCAGCCAAGTTGGCCAGGGTGGTGGCGAGCAGTACTTCGGGCCG	CASSQVGQGGGEQYF	TRBV3-1	TRBD1-1*01	TRBJ2-7	16	21	26	32	NA	5	6	AATTCCCTGGAGCTTGGTGACTCTGCTGTGTATTTCTGTGCCAGCAGCCAAGTTGGCCAGGGTGGTGGCGAGCAGTACTTCGGGCCG
CCF1	PRE	1	0.000184502	TGTGCCAGCAGTTACGGGACAGATCAAGCTTTCTTTGGACAA	CASSYGTDQAFF	TRBV6-1	TRBD1-1*01	TRBJ1-1	NA	15	22	25	NA	0	3	CTGGGGTTGGAGTCGGCTGCTCCCTCCCAAACATCTGTGTACTTCTGTGCCAGCAGTTACGGGACAGATCAAGCTTTCTTTGGACAA
CCF1	PRE	1	0.000184502	TGTGCCTGGGAGAGGGCGGCCAAAAACATTCAGTACTTCGGCGCC	CAWERAAKNIQYF	TRBV30-1	TRBD2-1*02	TRBJ2-4	9	11	16	18	NA	2	2	AGTTCTAAGAAGCTCCTTCTCAGTGACTCTGGCTTCTATCTCTGTGCCTGGGAGAGGGCGGCCAAAAACATTCAGTACTTCGGCGCC
CCF1	PRE	1	0.000184502	TGTGCCTTCATCCGGGACAGGTCTCGCTCTGGGGCCAACGTCCTGACTTTCGGGGCC	CAFIRDRSRSGANVLTF	TRBV30-1	TRBD1-1*01	TRBJ2-6	7	13	21	26	NA	6	5	CTCCTTCTCAGTGACTCTGGCTTCTATCTCTGTGCCTTCATCCGGGACAGGTCTCGCTCTGGGGCCAACGTCCTGACTTTCGGGGCC
CCF1	PRE	1	0.000184502	TGTGCCAGCAGCCCGCGTGTTGGGGGGGGCAATGAGCAGTTCTTCGGGCCA	CASSPRVGGGNEQFF	TRBV12-1	TRBD2-1*01	TRBJ2-1	11	21	28	29	NA	10	1	CAGCCCTCAGAACCCAGGGACTCAGCTGTGTACTTCTGTGCCAGCAGCCCGCGTGTTGGGGGGGGCAATGAGCAGTTCTTCGGGCCA
CCF1	PRE	1	0.000184502	TGTGCCAGCACCTCCTTGGGGGGCTGGGGCTACACCTTCGGTTCG	CASTSLGGWGYTF	TRBV6-5	NA	TRBJ1-2	10	18	24	27	NA	8	3	AGGCTGCTGTCGGCTGCTCCCTCCCAGACATCTGTGTACTTCTGTGCCAGCACCTCCTTGGGGGGCTGGGGCTACACCTTCGGTTCG
CCF1	PRE	1	0.000184502	TGCAGTGCTACTACTAGCGGGGGAGCCACAGATACGCAGTATTTTGGCCCA	CSATTSGGATDTQYF	TRBV20-1	TRBD2-1*01	TRBJ2-3	10	12	23	26	NA	2	3	ACCAGTGCCCATCCTGAAGACAGCAGCTTCTACATCTGCAGTGCTACTACTAGCGGGGGAGCCACAGATACGCAGTATTTTGGCCCA
CCF1	PRE	1	0.000184502	TGTGCCAGTAGTGCCCGAAGGGGGGAGCTGTTTTTTGGAGAA	CASSARRGELFF	TRBV19-1	NA	TRBJ2-2	12	18	NA	21	NA	6	0	CTCACTGTGACATCGGCCCAAAAGAACCCGACAGCTTTCTATCTCTGTGCCAGTAGTGCCCGAAGGGGGGAGCTGTTTTTTGGAGAA
CCF1	PRE	1	0.000184502	TGCAGTGCCGAACCGGGGTCCTATGGCTACACCTTCGGTTCG	CSAEPGSYGYTF	TRBV20-1	TRBD2-1*01	TRBJ1-2	8	13	18	20	NA	5	2	CTGACAGTGACCAGTGCCCATCCTGAAGACAGCAGCTTCTACATCTGCAGTGCCGAACCGGGGTCCTATGGCTACACCTTCGGTTCG
CCF1	PRE	1	0.000184502	TGCAGTGCTCCTACCGGGGCCGGGGGCTACACCTTCGGTTCG	CSAPTGAGGYTF	TRBV20-1	NA	TRBJ1-2	9	15	20	24	NA	6	4	CTGACAGTGACCAGTGCCCATCCTGAAGACAGCAGCTTCTACATCTGCAGTGCTCCTACCGGGGCCGGGGGCTACACCTTCGGTTCG
CCF1	PRE	1	0.000184502	TGTGCCACCAGTCTGGCGGGGGGTGGCTACACCTTCGGTTCG	CATSLAGGGYTF	TRBV24-1	TRBD2-1*01	TRBJ1-2	12	15	NA	23	NA	3	0	CTGTCCCTAGAGTCTGCCATCCCCAACCAGACAGCTCTTTACTTCTGTGCCACCAGTCTGGCGGGGGGTGGCTACACCTTCGGTTCG
CCF1	PRE	1	0.000184502	TGTGCCAGCAGCTACGACGTGTCTAATGAAAAACTGTTTTTTGGCAGT	CASSYDVSNEKLFF	TRBV7-2	NA	TRBJ1-4	13	15	18	22	NA	2	4	ATCCAGCGCACACAGCAGGAGGACTCGGCCGTGTATCTCTGTGCCAGCAGCTACGACGTGTCTAATGAAAAACTGTTTTTTGGCAGT
CCF1	PRE	1	0.000184502	TGCAGTGCTAGGCCGGCTACTAATGAAAAACTGTTTTTTGGCAGT	CSARPATNEKLFF	TRBV20-1	NA	TRBJ1-4	11	14	17	18	NA	3	1	ACAGTGACCAGTGCCCATCCTGAAGACAGCAGCTTCTACATCTGCAGTGCTAGGCCGGCTACTAATGAAAAACTGTTTTTTGGCAGT
CCF1	PRE	1	0.000184502	TGTGCCACCAGTGATAGTTTCCTTGAGGGGCCCGGGGAGCTGTTTTTTGGAGAA	CATSDSFLEGPGELFF	TRBV24-1	NA	TRBJ2-2	15	25	30	31	NA	10	1	TCTGCCATCCCCAACCAGACAGCTCTTTACTTCTGTGCCACCAGTGATAGTTTCCTTGAGGGGCCCGGGGAGCTGTTTTTTGGAGAA
CCF1	PRE	1	0.000184502	TGTGCCAGCAGTTACTCCTCCGAGCAGTACTTCGGGCCG	CASSYSSEQYF	TRBV6-1	TRBD2-1	TRBJ2-7	NA	17	19	20	NA	0	1	CTGCTGGGGTTGGAGTCGGCTGCTCCCTCCCAAACATCTGTGTACTTCTGTGCCAGCAGTTACTCCTCCGAGCAGTACTTCGGGCCG
CCF1	PRE	1	0.000184502	TGCAGCGTTGTCTTCTCGGGACAGGGTCCCTACGAGCAGTACTTCGGGCCG	CSVVFSGQGPYEQYF	TRBV29-1	TRBD1-1*01	TRBJ2-7	10	17	26	28	NA	7	2	AGCAACATGAGCCCTGAAGACAGCAGCATATATCTCTGCAGCGTTGTCTTCTCGGGACAGGGTCCCTACGAGCAGTACTTCGGGCCG
CCF1	PRE	1	0.000184502	TGTGCCAGCAAGCTAGCGGGGGGAGCCCCCGAGCAGTACTTCGGGCCG	CASKLAGGAPEQYF	TRBV2-1	TRBD2-1*01	TRBJ2-7	10	12	23	29	NA	2	6	ATCCGGTCCACAAAGCTGGAGGACTCAGCCATGTACTTCTGTGCCAGCAAGCTAGCGGGGGGAGCCCCCGAGCAGTACTTCGGGCCG
CCF1	PRE	1	0.000184502	TGTGCCAGTAGTACCGACCCCCAGGGGTGGTACGAGCAGTACTTCGGGCCG	CASSTDPQGWYEQYF	TRBV19-1	TRBD1-1*01	TRBJ2-7	13	21	27	30	NA	8	3	ACATCGGCCCAAAAGAACCCGACAGCTTTCTATCTCTGTGCCAGTAGTACCGACCCCCAGGGGTGGTACGAGCAGTACTTCGGGCCG
CCF1	PRE	1	0.000184502	TGTGCCAGCAGCTCGCGCGGGAATACCTACGAGCAGTACTTCGGGCCG	CASSSRGNTYEQYF	TRBV9-1	TRBD2-1*02	TRBJ2-7	12	16	22	25	NA	4	3	CTGAGCTCTCTGGAGCTGGGGGACTCAGCTTTGTATTTCTGTGCCAGCAGCTCGCGCGGGAATACCTACGAGCAGTACTTCGGGCCG
CCF1	PRE	1	0.000184502	TGTGCCAGCAGCTTAGCAGGCTCGGGACAGACCTACGAGCAGTACTTCGGGCCG	CASSLAGSGQTYEQYF	TRBV7-2	TRBD1-1*01	TRBJ2-7	17	23	30	31	NA	6	1	CGCACACAGCAGGAGGACTCGGCCGTGTATCTCTGTGCCAGCAGCTTAGCAGGCTCGGGACAGACCTACGAGCAGTACTTCGGGCCG
CCF1	PRE	1	0.000184502	TGTGCCATCAGTGAGTCGATAGGAAACACCATATATTTTGGAGAG	CAISESIGNTIYF	TRBV10-3	NA	TRBJ1-3	NA	17	19	21	NA	0	2	ACTCTGGAGTCCGCTACCAGCTCCCAGACATCTGTGTACTTCTGTGCCATCAGTGAGTCGATAGGAAACACCATATATTTTGGAGAG
CCF1	PRE	1	0.000184502	TGCAGTGCTAGGACGGACAGGGGTGAGCAGTTCTTCGGGCCA	CSARTDRGEQFF	TRBV20-1	TRBD1-1*01	TRBJ2-1	11	14	NA	23	NA	3	0	CTGACAGTGACCAGTGCCCATCCTGAAGACAGCAGCTTCTACATCTGCAGTGCTAGGACGGACAGGGGTGAGCAGTTCTTCGGGCCA
CCF1	PRE	1	0.000184502	TGCAGTGCTAGAGGTGGGCGGGGCGCATCCTACGAGCAGTACTTCGGGCCG	CSARGGRGASYEQYF	TRBV20-1	TRBD2-1*01	TRBJ2-7	13	17	23	27	NA	4	4	ACCAGTGCCCATCCTGAAGACAGCAGCTTCTACATCTGCAGTGCTAGAGGTGGGCGGGGCGCATCCTACGAGCAGTACTTCGGGCCG
CCF1	PRE	1	0.000184502	TGTGCCAGCAGCTGGGGACAGGGGAAGAATCAGCCCCAGCATTTTGGTGAT	CASSWGQGKNQPQHF	TRBV12-1	TRBD1-1*01	TRBJ1-5	11	14	24	27	NA	3	3	CAGCCCTCAGAACCCAGGGACTCAGCTGTGTACTTCTGTGCCAGCAGCTGGGGACAGGGGAAGAATCAGCCCCAGCATTTTGGTGAT
CCF1	PRE	1	0.000184502	TGTGCCAGCAGTTTTCTAGCGGGGACGAGCTCCTACGAGCAGTACTTCGGGCCG	CASSFLAGTSSYEQYF	TRBV27-1	TRBD2-1*01	TRBJ2-7	14	15	24	29	NA	1	5	TCGCCCAGCCCCAACCAGACCTCTCTGTACTTCTGTGCCAGCAGTTTTCTAGCGGGGACGAGCTCCTACGAGCAGTACTTCGGGCCG
CCF1	PRE	1	0.000184502	TGTGCCACCAGGCTCAAACAGGGGCCCTACGAGCAGTACTTCGGGCCG	CATRLKQGPYEQYF	TRBV7-6	TRBD1-1*01	TRBJ2-7	11	17	24	25	NA	6	1	ATCCAGCGCACAGAGCAGCGGGACTCGGCCATGTATCGCTGTGCCACCAGGCTCAAACAGGGGCCCTACGAGCAGTACTTCGGGCCG
CCF1	PRE	1	0.000184502	TGTGCCAGCAGCTTAGCCAGGGGTAGCGAAGCTTTCTTTGGACAA	CASSLARGSEAFF	TRBV7-6	TRBD1-1*01	TRBJ1-1	NA	17	23	27	NA	0	4	ACGATCCAGCGCACAGAGCAGCGGGACTCGGCCATGTATCGCTGTGCCAGCAGCTTAGCCAGGGGTAGCGAAGCTTTCTTTGGACAA
CCF1	PRE	1	0.000184502	TGTGCCAGCAGTGAGGTGTTCGGTGGGTTCTACGAGCAGTACTTCGGGCCG	CASSEVFGGFYEQYF	TRBV6-1	NA	TRBJ2-7	14	24	27	29	NA	10	2	GAGTCGGCTGCTCCCTCCCAGACATCTGTGTACTTCTGTGCCAGCAGTGAGGTGTTCGGTGGGTTCTACGAGCAGTACTTCGGGCCG
CCF1	PRE	1	0.000184502	TGTGCCAGCAGTTTAAAGGGACGCACTGAAGCTTTCTTTGGACAA	CASSLKGRTEAFF	TRBV12-1	NA	TRBJ1-1	15	17	22	23	NA	2	1	AAGATCCAGCCCTCAGAACCCAGGGACTCAGCTGTGTACTTCTGTGCCAGCAGTTTAAAGGGACGCACTGAAGCTTTCTTTGGACAA
CCF1	PRE	1	0.000184502	TGTGCCAGCAGCCTTCAGCGGGGGGCCTTCTCAGGAGAGCAGTACTTCGGGCCG	CASSLQRGAFSGEQYF	TRBV7-9	TRBD2-1*01	TRBJ2-7	12	16	25	36	NA	4	11	CGCACAGAGCAGGGGGACTCGGCCATGTATCTCTGTGCCAGCAGCCTTCAGCGGGGGGCCTTCTCAGGAGAGCAGTACTTCGGGCCG
CCF1	PRE	1	0.000184502	TGTGCCAGCAGCTTCACTAGCGGGGGTACAGATACGCAGTATTTTGGCCCA	CASSFTSGGTDTQYF	TRBV9-1	TRBD2-1*01	TRBJ2-3	12	15	26	27	NA	3	1	AGCTCTCTGGAGCTGGGGGACTCAGCTTTGTATTTCTGTGCCAGCAGCTTCACTAGCGGGGGTACAGATACGCAGTATTTTGGCCCA
CCF1	PRE	1	0.000184502	TGTGCCAGCAGTGAGGTCGGGACAGATACGCAGTATTTTGGCCCA	CASSEVGTDTQYF	TRBV2-1	TRBD2-1	TRBJ2-3	14	17	NA	21	NA	3	0	AAGATCCGGTCCACAAAGCTGGAGGACTCAGCCATGTACTTCTGTGCCAGCAGTGAGGTCGGGACAGATACGCAGTATTTTGGCCCA
CCF1	PRE	1	0.000184502	TGTGCCAGTGCGCGCTCAGGGACAGGGGGCCCAAACGAAAAACTGTTTTTTGGCAGT	CASARSGTGGPNEKLFF	TRBV6-1	TRBD1-1*01	TRBJ1-4	8	18	30	36	NA	10	6	GCTGCTCCCTCCCAAACATCTGTGTACTTCTGTGCCAGTGCGCGCTCAGGGACAGGGGGCCCAAACGAAAAACTGTTTTTTGGCAGT
CCF1	PRE	1	0.000184502	TGCAGTGCCCCACCTAGCGGGGGAAGCGAGCAGTACTTCGGGCCG	CSAPPSGGSEQYF	TRBV20-1	TRBD2-1*01	TRBJ2-7	8	13	23	26	NA	5	3	ACAGTGACCAGTGCCCATCCTGAAGACAGCAGCTTCTACATCTGCAGTGCCCCACCTAGCGGGGGAAGCGAGCAGTACTTCGGGCCG
CCF1	PRE	1	0.000184502	TGTGCCAGCAGTCCTACAGGGGGTCCCTATGGCTACACCTTCGGTTCG	CASSPTGGPYGYTF	TRBV6-5	TRBD1-1*01	TRBJ1-2	12	15	23	26	NA	3	3	CTGCTGTCGGCTGCTCCCTCCCAGACATCTGTGTACTTCTGTGCCAGCAGTCCTACAGGGGGTCCCTATGGCTACACCTTCGGTTCG
CCF1	PRE	1	0.000184502	TGCAGTGCTAGAGACCCTTTACAGGGACTGAACACTGAAGCTTTCTTTGGACAA	CSARDPLQGLNTEAFF	TRBV20-1	TRBD1-1*01	TRBJ1-1	14	20	26	28	NA	6	2	AGTGCCCATCCTGAAGACAGCAGCTTCTACATCTGCAGTGCTAGAGACCCTTTACAGGGACTGAACACTGAAGCTTTCTTTGGACAA
CCF1	PRE	1	0.000184502	TGTGCCAGCAGCGTAATTGGAGGCACCGGGGAGCTGTTTTTTGGAGAA	CASSVIGGTGELFF	TRBV9-1	TRBD2-1*02	TRBJ2-2	15	18	NA	23	NA	3	0	CTGAGCTCTCTGGAGCTGGGGGACTCAGCTTTGTATTTCTGTGCCAGCAGCGTAATTGGAGGCACCGGGGAGCTGTTTTTTGGAGAA
CCF1	PRE	1	0.000184502	TGTGCCACCAGTGATTTCACCCTCGACTATGGCTACACCTTCGGTTCG	CATSDFTLDYGYTF	TRBV24-1	NA	TRBJ1-2	17	18	20	25	NA	1	5	CTAGAGTCTGCCATCCCCAACCAGACAGCTCTTTACTTCTGTGCCACCAGTGATTTCACCCTCGACTATGGCTACACCTTCGGTTCG
CCF1	PRE	1	0.000184502	TGTGCCAGTAGAAACAGGGGGCGTGCTGAAGCTTTCTTTGGACAA	CASRNRGRAEAFF	TRBV19-1	TRBD1-1*01	TRBJ1-1	11	13	22	25	NA	2	3	ACTGTGACATCGGCCCAAAAGAACCCGACAGCTTTCTATCTCTGTGCCAGTAGAAACAGGGGGCGTGCTGAAGCTTTCTTTGGACAA
CCF1	PRE	1	0.000184502	TGTGCCAGCAGTCGACCCACCGGGGAGCTGTTTTTTGGAGAA	CASSRPTGELFF	TRBV6-5	NA	TRBJ2-2	12	13	16	17	NA	1	1	CTCAGGCTGCTGTCGGCTGCTCCCTCCCAGACATCTGTGTACTTCTGTGCCAGCAGTCGACCCACCGGGGAGCTGTTTTTTGGAGAA
CCF1	PRE	1	0.000184502	TGTGCCAGCAGACCGCATAGAGGCGGGGAGCTGTTTTTTGGAGAA	CASRPHRGGELFF	TRBV6-5	TRBD2-1*02	TRBJ2-2	11	19	NA	23	NA	8	0	AGGCTGCTGTCGGCTGCTCCCTCCCAGACATCTGTGTACTTCTGTGCCAGCAGACCGCATAGAGGCGGGGAGCTGTTTTTTGGAGAA
CCF1	PRE	1	0.000184502	TGCAGTGCTACCGGGACAGGGGACTATGGCTACACCTTCGGTTCG	CSATGTGDYGYTF	TRBV20-1	TRBD1-1*01	TRBJ1-2	10	12	NA	22	NA	2	0	ACAGTGACCAGTGCCCATCCTGAAGACAGCAGCTTCTACATCTGCAGTGCTACCGGGACAGGGGACTATGGCTACACCTTCGGTTCG
CCF1	PRE	1	0.000184502	TGTGCCACGAGGACTGGACGGACTCAAACAACTAATGAAAAACTGTTTTTTGGCAGT	CATRTGRTQTTNEKLFF	TRBV24-1	TRBD2-1	TRBJ1-4	8	10	15	28	NA	2	13	GCCATCCCCAACCAGACAGCTCTTTACTTCTGTGCCACGAGGACTGGACGGACTCAAACAACTAATGAAAAACTGTTTTTTGGCAGT
CCF1	PRE	1	0.000184502	TGTGCCAGCAGCCATGTCGCGACACGCAATCAGCCCCAGCATTTTGGTGAT	CASSHVATRNQPQHF	TRBV4-2	TRBD1-1*01	TRBJ1-5	14	20	24	25	NA	6	1	CACACCCTGCAGCCAGAAGACTCGGCCCTGTATCTCTGTGCCAGCAGCCATGTCGCGACACGCAATCAGCCCCAGCATTTTGGTGAT
CCF1	PRE	1	0.000184502	TGTGCCAGCAGCTTCGGACAGGCAATACTTGGCTACACCTTCGGTTCG	CASSFGQAILGYTF	TRBV5-6	TRBD1-1*01	TRBJ1-2	14	15	22	29	NA	1	7	GTGAACGCCTTGTTGCTGGGGGACTCGGCCCTCTATCTCTGTGCCAGCAGCTTCGGACAGGCAATACTTGGCTACACCTTCGGTTCG
CCF1	PRE	1	0.000184502	TGTGCCAGCAGCTTAGCGAACAGGGTGGATCAGCCCCAGCATTTTGGTGAT	CASSLANRVDQPQHF	TRBV7-6	TRBD1-1*01	TRBJ1-5	17	19	25	28	NA	2	3	CAGCGCACAGAGCAGCGGGACTCGGCCATGTATCGCTGTGCCAGCAGCTTAGCGAACAGGGTGGATCAGCCCCAGCATTTTGGTGAT
CCF1	PRE	1	0.000184502	TGCGCCAGCAGCTTCAGTCAGGGATACTATGGCTACACCTTCGGTTCG	CASSFSQGYYGYTF	TRBV5-1	TRBD1-1*01	TRBJ1-2	14	18	23	25	NA	4	2	GTGAGCACCTTGGAGCTGGGGGACTCGGCCCTTTATCTTTGCGCCAGCAGCTTCAGTCAGGGATACTATGGCTACACCTTCGGTTCG
CCF1	PRE	1	0.000184502	TGTGCCACCAGCAGATCAGAAGCAGGGAACTATGGCTACACCTTCGGTTCG	CATSRSEAGNYGYTF	TRBV15-1	TRBD1-1*01	TRBJ1-2	15	22	NA	27	NA	7	0	CGCTCACCAGGCCTGGGGGACGCAGCCATGTACCTGTGTGCCACCAGCAGATCAGAAGCAGGGAACTATGGCTACACCTTCGGTTCG
CCF1	PRE	1	0.000184502	TGTGCCAGCAGTGACCCTGGGGGGAGTCAGCCCCAGCATTTTGGTGAT	CASSDPGGSQPQHF	TRBV7-8	TRBD2-1*01	TRBJ1-5	11	18	24	26	NA	7	2	ATCCAGCGCACACAGCAGGAGGACTCCGCCGTGTATCTCTGTGCCAGCAGTGACCCTGGGGGGAGTCAGCCCCAGCATTTTGGTGAT
CCF1	PRE	1	0.000184502	TGCAGCGTTGAAGATGGGACAGGGAACACCGGGGAGCTGTTTTTTGGAGAA	CSVEDGTGNTGELFF	TRBV29-1	TRBD1-1*01	TRBJ2-2	14	15	NA	23	NA	1	0	AGCAACATGAGCCCTGAAGACAGCAGCATATATCTCTGCAGCGTTGAAGATGGGACAGGGAACACCGGGGAGCTGTTTTTTGGAGAA
CCF1	PRE	1	0.000184502	TGTGCCATCAGGGGGGGCCGGAACACCGGGGAGCTGTTTTTTGGAGAA	CAIRGGRNTGELFF	TRBV10-3	NA	TRBJ2-2	11	12	18	20	NA	1	2	CTGGAGTCCGCTACCAGCTCCCAGACATCTGTGTACTTCTGTGCCATCAGGGGGGGCCGGAACACCGGGGAGCTGTTTTTTGGAGAA
CCF1	PRE	1	0.000184502	TGTGCCAGTAGTCTCGCAGGAAACACTGAAGCTTTCTTTGGACAA	CASSLAGNTEAFF	TRBV19-1	TRBD1-1*01	TRBJ1-1	12	16	20	21	NA	4	1	ACTGTGACATCGGCCCAAAAGAACCCGACAGCTTTCTATCTCTGTGCCAGTAGTCTCGCAGGAAACACTGAAGCTTTCTTTGGACAA
CCF1	PRE	1	0.000184502	TGTGCCAGCAGTTACCGGACAGACACTGAAGCTTTCTTTGGACAA	CASSYRTDTEAFF	TRBV6-6	TRBD1-1*01	TRBJ1-1	15	16	NA	22	NA	1	0	AGGCTGGAGTTGGCTGCTCCCTCCCAGACATCTGTGTACTTCTGTGCCAGCAGTTACCGGACAGACACTGAAGCTTTCTTTGGACAA
CCF1	PRE	1	0.000184502	TGTGCCAGCAGCCTGGGAACGAACACTGAAGCTTTCTTTGGACAA	CASSLGTNTEAFF	TRBV9-1	NA	TRBJ1-1	12	14	18	20	NA	2	2	AACCTGAGCTCTCTGGAGCTGGGGGACTCAGCTTTGTATTTCTGTGCCAGCAGCCTGGGAACGAACACTGAAGCTTTCTTTGGACAA
CCF1	PRE	1	0.000184502	TGCAGTGCTAGACACATGAACACTGAAGCTTTCTTTGGACAA	CSARHMNTEAFF	TRBV20-1	TRBD1-1*01	TRBJ1-1	12	13	NA	16	NA	1	0	CTGACAGTGACCAGTGCCCATCCTGAAGACAGCAGCTTCTACATCTGCAGTGCTAGACACATGAACACTGAAGCTTTCTTTGGACAA
CCF1	PRE	1	0.000184502	TGTGCCATCAGTGAGTCGAAGTCGGGGGGTAGGGCGACCGAAAAACTGTTTTTTGGCAGT	CAISESKSGGRATEKLFF	TRBV10-3	TRBD2-1*01	TRBJ1-4	17	22	29	39	NA	5	10	ACCAGCTCCCAGACATCTGTGTACTTCTGTGCCATCAGTGAGTCGAAGTCGGGGGGTAGGGCGACCGAAAAACTGTTTTTTGGCAGT
CCF1	PRE	1	0.000184502	TGTGCCAGCAGTGAATCAGGGGGCTATAGCAATCAGCCCCAGCATTTTGGTGAT	CASSESGGYSNQPQHF	TRBV25-1	TRBD1-1*01	TRBJ1-5	NA	16	24	26	NA	0	2	TCTGCCAGGCCCTCACATACCTCTCAGTACCTCTGTGCCAGCAGTGAATCAGGGGGCTATAGCAATCAGCCCCAGCATTTTGGTGAT
CCF1	PRE	1	0.000184502	TGTGCCAGCAGTCTTGTCGGACTAGTAGGCGAGACCCAGTACTTCGGGCCA	CASSLVGLVGETQYF	TRBV6-6	TRBD2-1	TRBJ2-5	12	18	25	30	NA	6	5	GAGTTGGCTGCTCCCTCCCAGACATCTGTGTACTTCTGTGCCAGCAGTCTTGTCGGACTAGTAGGCGAGACCCAGTACTTCGGGCCA
CCF1	PRE	1	0.000184502	TGCGCCAGCAGCGTGGACAAGGGAGAGCAGTACTTCGGGCCG	CASSVDKGEQYF	TRBV5-1	NA	TRBJ2-7	16	20	NA	24	NA	4	0	ATGAATGTGAGCACCTTGGAGCTGGGGGACTCGGCCCTTTATCTTTGCGCCAGCAGCGTGGACAAGGGAGAGCAGTACTTCGGGCCG
CCF1	PRE	1	0.000184502	TGTGCCAGCAGCTTAGGGGTCGGGGCTGGAAACACCATATATTTTGGAGAG	CASSLGVGAGNTIYF	TRBV7-8	TRBD2-1*01	TRBJ1-3	16	20	NA	25	NA	4	0	CAGCGCACACAGCAGGAGGACTCCGCCGTGTATCTCTGTGCCAGCAGCTTAGGGGTCGGGGCTGGAAACACCATATATTTTGGAGAG
CCF1	PRE	1	0.000184502	TGTGCCAGCAGCTTAGCTGGTTCACCCCTCCACTTTGGGAAC	CASSLAGSPLHF	TRBV7-2	NA	TRBJ1-6	17	18	NA	20	NA	1	0	CTGACGATCCAGCGCACACAGCAGGAGGACTCGGCCGTGTATCTCTGTGCCAGCAGCTTAGCTGGTTCACCCCTCCACTTTGGGAAC
CCF1	PRE	1	0.000184502	TGTGCCAGCAGCCCGGGGGCGGGGGTCGGGGAGCTGTTTTTTGGAGAA	CASSPGAGVGELFF	TRBV12-1	TRBD2-1*01	TRBJ2-2	11	18	25	26	NA	7	1	ATCCAGCCCTCAGAACCCAGGGACTCAGCTGTGTACTTCTGTGCCAGCAGCCCGGGGGCGGGGGTCGGGGAGCTGTTTTTTGGAGAA
CCF1	PRE	1	0.000184502	TGTGCCAGCAGAAAGCTAGCGGGGGACACCGGGGAGCTGTTTTTTGGAGAA	CASRKLAGDTGELFF	TRBV2-1	TRBD2-1*01	TRBJ2-2	11	15	NA	25	NA	4	0	CGGTCCACAAAGCTGGAGGACTCAGCCATGTACTTCTGTGCCAGCAGAAAGCTAGCGGGGGACACCGGGGAGCTGTTTTTTGGAGAA
CCF1	PRE	1	0.000184502	TGTGCCAGCAGCCCAAGATGGGGGCCGGACACCGGGGAGCTGTTTTTTGGAGAA	CASSPRWGPDTGELFF	TRBV9-1	TRBD1-1*01	TRBJ2-2	12	19	25	28	NA	7	3	TCTCTGGAGCTGGGGGACTCAGCTTTGTATTTCTGTGCCAGCAGCCCAAGATGGGGGCCGGACACCGGGGAGCTGTTTTTTGGAGAA
CCF1	PRE	1	0.000184502	TGCAGTGCTAGTCAAGGGAATGAGCAGTTCTTCGGGCCA	CSASQGNEQFF	TRBV20-1	NA	TRBJ2-1	11	14	NA	18	NA	3	0	ACTCTGACAGTGACCAGTGCCCATCCTGAAGACAGCAGCTTCTACATCTGCAGTGCTAGTCAAGGGAATGAGCAGTTCTTCGGGCCA
CCF1	PRE	1	0.000184502	TGTGCCAGCACCTTTACCAGGACAGGGAAGACACCCCTCCACTTTGGGAAC	CASTFTRTGKTPLHF	TRBV6-5	TRBD1-1*01	TRBJ1-6	10	19	27	31	NA	9	4	CTGTCGGCTGCTCCCTCCCAGACATCTGTGTACTTCTGTGCCAGCACCTTTACCAGGACAGGGAAGACACCCCTCCACTTTGGGAAC
CCF1	PRE	1	0.000184502	TGTGCCAGCAGCCTTGGGCCAGTCGAAAAACTGTTTTTTGGCAGT	CASSLGPVEKLFF	TRBV12-1	TRBD1-1*01	TRBJ1-4	11	15	19	24	NA	4	5	AAGATCCAGCCCTCAGAACCCAGGGACTCAGCTGTGTACTTCTGTGCCAGCAGCCTTGGGCCAGTCGAAAAACTGTTTTTTGGCAGT
CCF1	PRE	1	0.000184502	TGCGCCAGCAGCCAAGATCCCAGTTCTAACTATGGCTACACCTTCGGTTCG	CASSQDPSSNYGYTF	TRBV4-1	TRBD1-1*01	TRBJ1-2	17	20	23	25	NA	3	2	CACGCCCTGCAGCCAGAAGACTCAGCCCTGTATCTCTGCGCCAGCAGCCAAGATCCCAGTTCTAACTATGGCTACACCTTCGGTTCG
CCF1	PRE	1	0.000184502	TGTGCCAGCAGCCCGTTAGGAGGGGGCATTGGCGAGCAGTACTTCGGGCCG	CASSPLGGGIGEQYF	TRBV9-1	TRBD1-1*01	TRBJ2-7	12	20	27	32	NA	8	5	AGCTCTCTGGAGCTGGGGGACTCAGCTTTGTATTTCTGTGCCAGCAGCCCGTTAGGAGGGGGCATTGGCGAGCAGTACTTCGGGCCG
CCF1	PRE	1	0.000184502	TGTGCCAGCAGTTTATCCGGACAGGGGTATGGCTACACCTTCGGTTCG	CASSLSGQGYGYTF	TRBV27-1	TRBD1-1*01	TRBJ1-2	17	18	NA	27	NA	1	0	CTGGAGTCGCCCAGCCCCAACCAGACCTCTCTGTACTTCTGTGCCAGCAGTTTATCCGGACAGGGGTATGGCTACACCTTCGGTTCG
CCF1	PRE	1	0.000184502	TGTGCCAGCAGCGCCCAACTTCTGGGAGGGTATGGCTACACCTTCGGTTCG	CASSAQLLGGYGYTF	TRBV9-1	TRBD2-1*02	TRBJ1-2	13	23	NA	30	NA	10	0	AGCTCTCTGGAGCTGGGGGACTCAGCTTTGTATTTCTGTGCCAGCAGCGCCCAACTTCTGGGAGGGTATGGCTACACCTTCGGTTCG
CCF1	PRE	1	0.000184502	TGTGCCAGCAGCCAAGTTTTAGGGGCTAATGAAAAACTGTTTTTTGGCAGT	CASSQVLGANEKLFF	TRBV4-2	TRBD1-1*01	TRBJ1-4	16	20	NA	25	NA	4	0	CACACCCTGCAGCCAGAAGACTCGGCCCTGTATCTCTGTGCCAGCAGCCAAGTTTTAGGGGCTAATGAAAAACTGTTTTTTGGCAGT
CCF1	PRE	1	0.000184502	TGTGCCAGCAGGGGCAGGGGGCGACTCGGCTACACCTTCGGTTCG	CASRGRGRLGYTF	TRBV6-5	TRBD1-1*01	TRBJ1-2	11	14	22	27	NA	3	5	AGGCTGCTGTCGGCTGCTCCCTCCCAGACATCTGTGTACTTCTGTGCCAGCAGGGGCAGGGGGCGACTCGGCTACACCTTCGGTTCG
CCF1	PRE	1	0.000184502	TGCAGTGCTAGAATAGTCAGTAACTATGGCTACACCTTCGGTTCG	CSARIVSNYGYTF	TRBV20-1	NA	TRBJ1-2	12	17	NA	20	NA	5	0	ACAGTGACCAGTGCCCATCCTGAAGACAGCAGCTTCTACATCTGCAGTGCTAGAATAGTCAGTAACTATGGCTACACCTTCGGTTCG
CCF1	PRE	1	0.000184502	TGCAGCGCGGGGAGCACAGATACGCAGTATTTTGGCCCA	CSAGSTDTQYF	TRBV29-1	TRBD2-1*01	TRBJ2-3	NA	7	NA	12	NA	0	0	ACTCTGACTGTGAGCAACATGAGCCCTGAAGACAGCAGCATATATCTCTGCAGCGCGGGGAGCACAGATACGCAGTATTTTGGCCCA
CCF1	PRE	1	0.000184502	TGTGCCACCAGTGACCCGGGACAGGAGACCCAGTACTTCGGGCCA	CATSDPGQETQYF	TRBV24-1	TRBD1-1*01	TRBJ2-5	14	17	NA	24	NA	3	0	TCCCTAGAGTCTGCCATCCCCAACCAGACAGCTCTTTACTTCTGTGCCACCAGTGACCCGGGACAGGAGACCCAGTACTTCGGGCCA
CCF1	PRE	1	0.000184502	TGTGCCAGCAGCTTAGATGGCGGATCGTCCTACGAGCAGTACTTCGGGCCG	CASSLDGGSSYEQYF	TRBV11-2	TRBD2-1	TRBJ2-7	17	19	23	27	NA	2	4	CAACCTGCAAAGCTTGAGGACTCGGCCGTGTATCTCTGTGCCAGCAGCTTAGATGGCGGATCGTCCTACGAGCAGTACTTCGGGCCG
CCF1	PRE	1	0.000184502	TGCGCCAGCAGCTTCCTCCGGGACAGGACCTACGAGCAGTACTTCGGGCCG	CASSFLRDRTYEQYF	TRBV5-1	TRBD1-1*01	TRBJ2-7	14	19	27	28	NA	5	1	AGCACCTTGGAGCTGGGGGACTCGGCCCTTTATCTTTGCGCCAGCAGCTTCCTCCGGGACAGGACCTACGAGCAGTACTTCGGGCCG
CCF1	PRE	1	0.000184502	TGCAGTGCCCGCCCTTGGAACTCTGGAAACACCATATATTTTGGAGAG	CSARPWNSGNTIYF	TRBV20-1	NA	TRBJ1-3	8	16	19	20	NA	8	1	GTGACCAGTGCCCATCCTGAAGACAGCAGCTTCTACATCTGCAGTGCCCGCCCTTGGAACTCTGGAAACACCATATATTTTGGAGAG
CCF1	PRE	1	0.000184502	TGCGCCAGTTCATTTCACAGGGGGCAGTACGAGCAGTACTTCGGGCCG	CASSFHRGQYEQYF	TRBV4-3	TRBD1-1*01	TRBJ2-7	8	16	25	27	NA	8	2	CTACACACCCTGCAGCCAGAAGACTCGGCCCTGTATCTCTGCGCCAGTTCATTTCACAGGGGGCAGTACGAGCAGTACTTCGGGCCG
CCF1	PRE	1	0.000184502	TGTGCCAGCAGCCATCGGCGGGGGATTAACACCGGGGAGCTGTTTTTTGGAGAA	CASSHRRGINTGELFF	TRBV14-1	TRBD2-1*01	TRBJ2-2	14	17	24	27	NA	3	3	CCTGCAGAACTGGAGGATTCTGGAGTTTATTTCTGTGCCAGCAGCCATCGGCGGGGGATTAACACCGGGGAGCTGTTTTTTGGAGAA
CCF1	PRE	1	0.000184502	TGTGCCAGCAGTTACCAGGACAGGGATGGCTACACCTTCGGTTCG	CASSYQDRDGYTF	TRBV6-5	TRBD1-1*01	TRBJ1-2	15	17	NA	25	NA	2	0	AGGCTGCTGTCGGCTGCTCCCTCCCAGACATCTGTGTACTTCTGTGCCAGCAGTTACCAGGACAGGGATGGCTACACCTTCGGTTCG
CCF1	PRE	1	0.000184502	TGTGCCAGCAGTAACCAGGGGGGATCGCCGGGAGAGACCCAGTACTTCGGGCCA	CASSNQGGSPGETQYF	TRBV12-1	TRBD1-1*01	TRBJ2-5	12	15	22	32	NA	3	10	CCCTCAGAACCCAGGGACTCAGCTGTGTACTTCTGTGCCAGCAGTAACCAGGGGGGATCGCCGGGAGAGACCCAGTACTTCGGGCCA
CCF1	PRE	1	0.000184502	TGTGCCAGCAGCCAAGAGCCCAAAACCCCCTACGAGCAGTACTTCGGGCCG	CASSQEPKTPYEQYF	TRBV4-2	NA	TRBJ2-7	17	24	26	28	NA	7	2	CACACCCTGCAGCCAGAAGACTCGGCCCTGTATCTCTGTGCCAGCAGCCAAGAGCCCAAAACCCCCTACGAGCAGTACTTCGGGCCG
CCF1	PRE	1	0.000184502	TGTGCCAGCAGCTTCGGCACCTCCTACGAGCAGTACTTCGGGCCG	CASSFGTSYEQYF	TRBV5-6	NA	TRBJ2-7	14	15	18	20	NA	1	2	AATGTGAACGCCTTGTTGCTGGGGGACTCGGCCCTCTATCTCTGTGCCAGCAGCTTCGGCACCTCCTACGAGCAGTACTTCGGGCCG
CCF1	PRE	1	0.000184502	TGTGCCAGTAGTCCGGGACAGCGCTATGGCTACACCTTCGGTTCG	CASSPGQRYGYTF	TRBV19-1	TRBD1-1*01	TRBJ1-2	12	14	21	23	NA	2	2	ACTGTGACATCGGCCCAAAAGAACCCGACAGCTTTCTATCTCTGTGCCAGTAGTCCGGGACAGCGCTATGGCTACACCTTCGGTTCG
CCF1	PRE	1	0.000184502	TGTGCCAGCAGTTACTCAAGGGGAGGAGGCATTCAGTACTTCGGCGCC	CASSYSRGGGIQYF	TRBV6-1	TRBD2-1*02	TRBJ2-4	17	20	26	29	NA	3	3	TTGGAGTCGGCTGCTCCCTCCCAAACATCTGTGTACTTCTGTGCCAGCAGTTACTCAAGGGGAGGAGGCATTCAGTACTTCGGCGCC
CCF1	PRE	1	0.000184502	TGTGCCAGCAGCTTGCCCGGTAATGAGCAGTTCTTCGGGCCA	CASSLPGNEQFF	TRBV5-6	TRBD2-1	TRBJ2-1	15	17	20	21	NA	2	1	CTGAATGTGAACGCCTTGTTGCTGGGGGACTCGGCCCTCTATCTCTGTGCCAGCAGCTTGCCCGGTAATGAGCAGTTCTTCGGGCCA
CCF1	PRE	1	0.000184502	TGTGCCAGCAGATCGAGCGGGGGGGCCGACAATGAGCAGTTCTTCGGGCCA	CASRSSGGADNEQFF	TRBV5-6	TRBD2-1*01	TRBJ2-1	11	15	25	28	NA	4	3	AACGCCTTGTTGCTGGGGGACTCGGCCCTCTATCTCTGTGCCAGCAGATCGAGCGGGGGGGCCGACAATGAGCAGTTCTTCGGGCCA
CCF1	PRE	1	0.000184502	TGTGCCAGCAGTTACCCAGGGGGCCTTGGCTACACCTTCGGTTCG	CASSYPGGLGYTF	TRBV6-1	TRBD1-1*01	TRBJ1-2	15	16	24	26	NA	1	2	GGGTTGGAGTCGGCTGCTCCCTCCCAAACATCTGTGTACTTCTGTGCCAGCAGTTACCCAGGGGGCCTTGGCTACACCTTCGGTTCG
CCF1	PRE	1	0.000184502	TGCAGCGTTGTCGGGAGGCCTGGCTACACCTTCGGTTCG	CSVVGRPGYTF	TRBV29-1	TRBD2-1*02	TRBJ1-2	10	11	18	20	NA	1	2	ACTCTGACTGTGAGCAACATGAGCCCTGAAGACAGCAGCATATATCTCTGCAGCGTTGTCGGGAGGCCTGGCTACACCTTCGGTTCG
CCF1	PRE	1	0.000184502	TGTGCCAGCAGCCAAGCCACTGCGGGCTCGAACACTGAAGCTTTCTTTGGACAA	CASSQATAGSNTEAFF	TRBV4-2	TRBD2-1	TRBJ1-1	16	21	26	29	NA	5	3	ACCCTGCAGCCAGAAGACTCGGCCCTGTATCTCTGTGCCAGCAGCCAAGCCACTGCGGGCTCGAACACTGAAGCTTTCTTTGGACAA
CCF1	PRE	1	0.000184502	TGTGCCAGTAACAATAGGGCGAGCAATCAGCCCCAGCATTTTGGTGAT	CASNNRASNQPQHF	TRBV19-1	NA	TRBJ1-5	10	15	19	21	NA	5	2	GTGACATCGGCCCAAAAGAACCCGACAGCTTTCTATCTCTGTGCCAGTAACAATAGGGCGAGCAATCAGCCCCAGCATTTTGGTGAT
CCF1	PRE	1	0.000184502	TGTGCCAGCAGTCCCGGAACGGGATACATGAACACTGAAGCTTTCTTTGGACAA	CASSPGTGYMNTEAFF	TRBV6-1	TRBD2-1*02	TRBJ1-1	12	19	24	28	NA	7	4	TCGGCTGCTCCCTCCCAAACATCTGTGTACTTCTGTGCCAGCAGTCCCGGAACGGGATACATGAACACTGAAGCTTTCTTTGGACAA
CCF1	PRE	1	0.000184502	TGCGCCAGCAGCCTCGCTACGGGGGGAAATCAGCCCCAGCATTTTGGTGAT	CASSLATGGNQPQHF	TRBV4-1	TRBD2-1*01	TRBJ1-5	13	19	26	27	NA	6	1	CACGCCCTGCAGCCAGAAGACTCAGCCCTGTATCTCTGCGCCAGCAGCCTCGCTACGGGGGGAAATCAGCCCCAGCATTTTGGTGAT
CCF1	PRE	1	0.000184502	TGTGCCAGCAGCCGCGTCAGGACAGGGGTCTCCTACGAGCAGTACTTCGGGCCG	CASSRVRTGVSYEQYF	TRBV14-1	TRBD1-1*01	TRBJ2-7	13	19	28	29	NA	6	1	CCTGCAGAACTGGAGGATTCTGGAGTTTATTTCTGTGCCAGCAGCCGCGTCAGGACAGGGGTCTCCTACGAGCAGTACTTCGGGCCG
CCF1	PRE	1	0.000184502	TGTGCCAGCAGTCCGACGACAAGAGGGGGCAGGGACGAGCAGTACTTCGGGCCG	CASSPTTRGGRDEQYF	TRBV7-3	TRBD1-1*01	TRBJ2-7	11	23	30	34	NA	12	4	CGCACAGAGCGGGGGGACTCAGCCGTGTATCTCTGTGCCAGCAGTCCGACGACAAGAGGGGGCAGGGACGAGCAGTACTTCGGGCCG
CCF1	PRE	1	0.000184502	TGTGCCAGCAGCCAAGTTCCCGACAGGTGGGGCTATGGCTACACCTTCGGTTCG	CASSQVPDRWGYGYTF	TRBV4-2	TRBD1-1*01	TRBJ1-2	16	21	27	32	NA	5	5	ACCCTGCAGCCAGAAGACTCGGCCCTGTATCTCTGTGCCAGCAGCCAAGTTCCCGACAGGTGGGGCTATGGCTACACCTTCGGTTCG
CCF1	PRE	1	0.000184502	TGCAGCGTTGGGACGGGACAGGGTGTCGGCGAGCAGTACTTCGGGCCG	CSVGTGQGVGEQYF	TRBV29-1	TRBD1-1*01	TRBJ2-7	10	14	23	29	NA	4	6	GTGAGCAACATGAGCCCTGAAGACAGCAGCATATATCTCTGCAGCGTTGGGACGGGACAGGGTGTCGGCGAGCAGTACTTCGGGCCG
CCF1	PRE	1	0.000184502	TGCGCCAGCAGTCGTGAGGACGGCTACGAGCAGTACTTCGGGCCG	CASSREDGYEQYF	TRBV5-1	NA	TRBJ2-7	11	17	21	23	NA	6	2	AATGTGAGCACCTTGGAGCTGGGGGACTCGGCCCTTTATCTTTGCGCCAGCAGTCGTGAGGACGGCTACGAGCAGTACTTCGGGCCG
CCF1	PRE	1	0.000184502	TGTGCCAGCAGTGAAGACAGGTTTTCAAGCTCCTACGAGCAGTACTTCGGGCCG	CASSEDRFSSSYEQYF	TRBV2-1	TRBD1-1*01	TRBJ2-7	NA	16	21	29	NA	0	8	TCCACAAAGCTGGAGGACTCAGCCATGTACTTCTGTGCCAGCAGTGAAGACAGGTTTTCAAGCTCCTACGAGCAGTACTTCGGGCCG
CCF1	PRE	1	0.000184502	TGTGCCAGCAGCGTAGCCGGGGGGACTTCTGGAAACACCATATATTTTGGAGAG	CASSVAGGTSGNTIYF	TRBV9-1	TRBD2-1*01	TRBJ1-3	16	17	24	27	NA	1	3	TCTCTGGAGCTGGGGGACTCAGCTTTGTATTTCTGTGCCAGCAGCGTAGCCGGGGGGACTTCTGGAAACACCATATATTTTGGAGAG
CCF1	PRE	1	0.000184502	TGTGCCAGCAGACAAACCGGGACAACTGGAAACACCATATATTTTGGAGAG	CASRQTGTTGNTIYF	TRBV6-5	TRBD1-1*01	TRBJ1-3	11	18	24	25	NA	7	1	CTGTCGGCTGCTCCCTCCCAGACATCTGTGTACTTCTGTGCCAGCAGACAAACCGGGACAACTGGAAACACCATATATTTTGGAGAG
CCF1	PRE	1	0.000184502	TGTGCCAGCAGTTACTCGACCAGGGGTAATGAGCAGTTCTTCGGGCCA	CASSYSTRGNEQFF	TRBV6-5	TRBD1-1*01	TRBJ2-1	17	20	26	27	NA	3	1	CTGCTGTCGGCTGCTCCCTCCCAGACATCTGTGTACTTCTGTGCCAGCAGTTACTCGACCAGGGGTAATGAGCAGTTCTTCGGGCCA
CCF1	PRE	1	0.000184502	TGCAGTGCTAGAGTCCCGACGGATTACTACGAGCAGTACTTCGGGCCG	CSARVPTDYYEQYF	TRBV20-1	NA	TRBJ2-7	13	20	23	26	NA	7	3	GTGACCAGTGCCCATCCTGAAGACAGCAGCTTCTACATCTGCAGTGCTAGAGTCCCGACGGATTACTACGAGCAGTACTTCGGGCCG
CCF1	PRE	1	0.000184502	TGTGCCAGCAGTGACGACGGAAACACTGAAGCTTTCTTTGGACAA	CASSDDGNTEAFF	TRBV6-1	NA	TRBJ1-1	14	18	NA	21	NA	4	0	AGGCTGGAGTCGGCTGCTCCCTCCCAGACATCTGTGTACTTCTGTGCCAGCAGTGACGACGGAAACACTGAAGCTTTCTTTGGACAA
CCF1	PRE	1	0.000184502	TGTGCCAGCAGTAGGAGTTGGACTAATGAAAAACTGTTTTTTGGCAGT	CASSRSWTNEKLFF	TRBV28-1	TRBD2-1*02	TRBJ1-4	12	13	17	21	NA	1	4	CTGGAGTCCGCCAGCACCAACCAGACATCTATGTACCTCTGTGCCAGCAGTAGGAGTTGGACTAATGAAAAACTGTTTTTTGGCAGT
CCF1	PRE	1	0.000184502	TGCGCCAGCAGCCAAGATCCACAGGGCCGTAGCTCCTACGAGCAGTACTTCGGGCCG	CASSQDPQGRSSYEQYF	TRBV4-3	TRBD1-1*01	TRBJ2-7	17	20	26	32	NA	3	6	CTGCAGCCAGAAGACTCGGCCCTGTATCTCTGCGCCAGCAGCCAAGATCCACAGGGCCGTAGCTCCTACGAGCAGTACTTCGGGCCG
CCF1	PRE	1	0.000184502	TGTGCCAGCAGTCGACGGGAGGACTACGAGCAGTACTTCGGGCCG	CASSRREDYEQYF	TRBV12-1	TRBD2-1*02	TRBJ2-7	12	15	22	23	NA	3	1	AAGATCCAGCCCTCAGAACCCAGGGACTCAGCTGTGTACTTCTGTGCCAGCAGTCGACGGGAGGACTACGAGCAGTACTTCGGGCCG
CCF1	PRE	1	0.000184502	TGTGCCAGCAGGCGGGGGCGCGGCACTGAAGCTTTCTTTGGACAA	CASRRGRGTEAFF	TRBV6-1	TRBD2-1*01	TRBJ1-1	NA	11	18	23	NA	0	5	GGGTTGGAGTCGGCTGCTCCCTCCCAAACATCTGTGTACTTCTGTGCCAGCAGGCGGGGGCGCGGCACTGAAGCTTTCTTTGGACAA
CCF1	PRE	1	0.000184502	TGTGCCAGTAGTATGCGGACCTATAGCAATCAGCCCCAGCATTTTGGTGAT	CASSMRTYSNQPQHF	TRBV19-1	NA	TRBJ1-5	14	16	20	23	NA	2	3	ACATCGGCCCAAAAGAACCCGACAGCTTTCTATCTCTGTGCCAGTAGTATGCGGACCTATAGCAATCAGCCCCAGCATTTTGGTGAT
CCF1	PRE	1	0.000184502	TGTGCCAGCAGTTACTCAGGGGTAGAAGCTTTCTTTGGACAA	CASSYSGVEAFF	TRBV6-5	TRBD1-1*01	TRBJ1-1	NA	17	22	24	NA	0	2	CTCAGGCTGCTGTCGGCTGCTCCCTCCCAGACATCTGTGTACTTCTGTGCCAGCAGTTACTCAGGGGTAGAAGCTTTCTTTGGACAA
CCF1	PRE	1	0.000184502	TGTGCCAGCAGTTTGGGGCAGACTGGGGCCAACGTCCTGACTTTCGGGGCC	CASSLGQTGANVLTF	TRBV27-1	TRBD1-1*01	TRBJ2-6	NA	14	19	22	NA	0	3	GAGTCGCCCAGCCCCAACCAGACCTCTCTGTACTTCTGTGCCAGCAGTTTGGGGCAGACTGGGGCCAACGTCCTGACTTTCGGGGCC
CCF1	PRE	1	0.000184502	TGTGCCAGCAGTTTCAGCCAGGGGAATTCACCCCTCCACTTTGGGAAC	CASSFSQGNSPLHF	TRBV12-1	TRBD1-1*01	TRBJ1-6	14	18	NA	24	NA	4	0	ATCCAGCCCTCAGAACCCAGGGACTCAGCTGTGTACTTCTGTGCCAGCAGTTTCAGCCAGGGGAATTCACCCCTCCACTTTGGGAAC
CCF1	PRE	1	0.000184502	TGCGCCAGCAGCCAAGAGGCAGCAAGAACTAATGAAAAACTGTTTTTTGGCAGT	CASSQEAARTNEKLFF	TRBV4-3	NA	TRBJ1-4	17	19	22	26	NA	2	4	ACCCTGCAGCCAGAAGACTCGGCCCTGTATCTCTGCGCCAGCAGCCAAGAGGCAGCAAGAACTAATGAAAAACTGTTTTTTGGCAGT
CCF1	PRE	1	0.000184502	TGTGCCAGCAGCCAGTACCGGGACACAGATACGCAGTATTTTGGCCCA	CASSQYRDTDTQYF	TRBV4-2	TRBD2-1*02	TRBJ2-3	14	18	NA	23	NA	4	0	CTACACACCCTGCAGCCAGAAGACTCGGCCCTGTATCTCTGTGCCAGCAGCCAGTACCGGGACACAGATACGCAGTATTTTGGCCCA
CCF1	PRE	1	0.000184502	TGCAGCGTTGAAGGCCTGTTTCGGACCCAGTACTTCGGGCCA	CSVEGLFRTQYF	TRBV29-1	NA	TRBJ2-5	NA	13	15	23	NA	0	8	CTGACTGTGAGCAACATGAGCCCTGAAGACAGCAGCATATATCTCTGCAGCGTTGAAGGCCTGTTTCGGACCCAGTACTTCGGGCCA
CCF1	PRE	1	0.000184502	TGCAGCGTTGTGGGTCAAATCGAAGAGACCCAGTACTTCGGGCCA	CSVVGQIEETQYF	TRBV29-1	NA	TRBJ2-5	10	11	14	22	NA	1	8	ACTGTGAGCAACATGAGCCCTGAAGACAGCAGCATATATCTCTGCAGCGTTGTGGGTCAAATCGAAGAGACCCAGTACTTCGGGCCA
CCF1	PRE	1	0.000184502	TGCAGTGCCCGACAGGGCAACACTGAAGCTTTCTTTGGACAA	CSARQGNTEAFF	TRBV20-1	TRBD1-1*01	TRBJ1-1	8	10	17	18	NA	2	1	CTGACAGTGACCAGTGCCCATCCTGAAGACAGCAGCTTCTACATCTGCAGTGCCCGACAGGGCAACACTGAAGCTTTCTTTGGACAA
CCF1	PRE	1	0.000184502	TGTGCCAGCAGTTTAACCCAAGTGAACACTGAAGCTTTCTTTGGACAA	CASSLTQVNTEAFF	TRBV28-1	NA	TRBJ1-1	NA	15	17	22	NA	0	5	CTGGAGTCCGCCAGCACCAACCAGACATCTATGTACCTCTGTGCCAGCAGTTTAACCCAAGTGAACACTGAAGCTTTCTTTGGACAA
CCF1	PRE	1	0.000184502	TGTGCCAGCAGCAACACTGCGGGATTCGATGGCTACACCTTCGGTTCG	CASSNTAGFDGYTF	TRBV7-3	TRBD2-1*02	TRBJ1-2	12	18	24	28	NA	6	4	ATCCAGCGCACAGAGCGGGGGGACTCAGCCGTGTATCTCTGTGCCAGCAGCAACACTGCGGGATTCGATGGCTACACCTTCGGTTCG
CCF1	PRE	1	0.000184502	TGTGCCAGCAGCTTACCCCAGGGACAGGGTGACGGCTACACCTTCGGTTCG	CASSLPQGQGDGYTF	TRBV7-2	TRBD1-1*01	TRBJ1-2	15	20	29	33	NA	5	4	CAGCGCACACAGCAGGAGGACTCGGCCGTGTATCTCTGTGCCAGCAGCTTACCCCAGGGACAGGGTGACGGCTACACCTTCGGTTCG
CCF1	PRE	1	0.000184502	TGTGCCAGCAGCTTGGAGGAAGGTCAGCCCCAGCATTTTGGTGAT	CASSLEEGQPQHF	TRBV3-1	TRBD2-1*02	TRBJ1-5	12	14	19	23	NA	2	4	CACATCAATTCCCTGGAGCTTGGTGACTCTGCTGTGTATTTCTGTGCCAGCAGCTTGGAGGAAGGTCAGCCCCAGCATTTTGGTGAT
CCF1	PRE	1	0.000184502	TGTGCCAGCACCGGACTAGCGGGGGGACCCTACGAGCAGTACTTCGGGCCG	CASTGLAGGPYEQYF	TRBV6-1	TRBD2-1*01	TRBJ2-7	10	12	26	28	NA	2	2	GAGTCGGCTGCTCCCTCCCAAACATCTGTGTACTTCTGTGCCAGCACCGGACTAGCGGGGGGACCCTACGAGCAGTACTTCGGGCCG
CCF1	PRE	1	0.000184502	TGCAGTGCTTACACGACTGCGACCTACGAGCAGTACTTCGGGCCG	CSAYTTATYEQYF	TRBV20-1	TRBD2-1	TRBJ2-7	9	14	18	22	NA	5	4	ACAGTGACCAGTGCCCATCCTGAAGACAGCAGCTTCTACATCTGCAGTGCTTACACGACTGCGACCTACGAGCAGTACTTCGGGCCG
CCF1	PRE	1	0.000184502	TGCAGTGCCCCAGACTACACCAAAAACATTCAGTACTTCGGCGCC	CSAPDYTKNIQYF	TRBV20-1	TRBD2-1	TRBJ2-4	8	12	17	19	NA	4	2	ACAGTGACCAGTGCCCATCCTGAAGACAGCAGCTTCTACATCTGCAGTGCCCCAGACTACACCAAAAACATTCAGTACTTCGGCGCC
CCF1	PRE	1	0.000184502	TGTGCCAGCAGTGGCGAGGAAAATCAGCCCCAGCATTTTGGTGAT	CASSGEENQPQHF	TRBV6-4	TRBD2-1*02	TRBJ1-5	13	15	19	21	NA	2	2	ACGTTGGCGTCTGCTGTACCCTCTCAGACATCTGTGTACTTCTGTGCCAGCAGTGGCGAGGAAAATCAGCCCCAGCATTTTGGTGAT
CCF1	PRE	1	0.000184502	TGCGCCAGCAGCCAAGGGGACGGGAGAGGTGGCTACACCTTCGGTTCG	CASSQGDGRGGYTF	TRBV4-1	TRBD2-1*02	TRBJ1-2	16	20	26	29	NA	4	3	CTACACGCCCTGCAGCCAGAAGACTCAGCCCTGTATCTCTGCGCCAGCAGCCAAGGGGACGGGAGAGGTGGCTACACCTTCGGTTCG
CCF1	PRE	1	0.000184502	TGCAGTGCTGGAGGACAGGGCTATGGCTACACCTTCGGTTCG	CSAGGQGYGYTF	TRBV20-1	TRBD1-1*01	TRBJ1-2	NA	13	NA	20	NA	0	0	CTGACAGTGACCAGTGCCCATCCTGAAGACAGCAGCTTCTACATCTGCAGTGCTGGAGGACAGGGCTATGGCTACACCTTCGGTTCG
CCF1	PRE	1	0.000184502	TGTGCCAGCAGGCGACCGGGGCTGGTGGGCACCGGGGAGCTGTTTTTTGGAGAA	CASRRPGLVGTGELFF	TRBV27-1	NA	TRBJ2-2	11	17	22	29	NA	6	7	TCGCCCAGCCCCAACCAGACCTCTCTGTACTTCTGTGCCAGCAGGCGACCGGGGCTGGTGGGCACCGGGGAGCTGTTTTTTGGAGAA
CCF1	PRE	1	0.000184502	TGTGCCAGCAGCTTCGCCATGAACACTGAAGCTTTCTTTGGACAA	CASSFAMNTEAFF	TRBV7-9	NA	TRBJ1-1	14	17	NA	19	NA	3	0	GAGATCCAGCGCACAGAGCAGGGGGACTCGGCCATGTATCTCTGTGCCAGCAGCTTCGCCATGAACACTGAAGCTTTCTTTGGACAA
CCF1	PRE	1	0.000184502	TGTGCCAGCAGCGCCCCGGGACACTTCTACGAGCAGTACTTCGGGCCG	CASSAPGHFYEQYF	TRBV9-1	TRBD1-1*01	TRBJ2-7	13	17	23	26	NA	4	3	CTGAGCTCTCTGGAGCTGGGGGACTCAGCTTTGTATTTCTGTGCCAGCAGCGCCCCGGGACACTTCTACGAGCAGTACTTCGGGCCG
CCF1	PRE	1	0.000184502	TGCAGTGCTAGAGAAACCGGCAGGCTATATGGCTACACCTTCGGTTCG	CSARETGRLYGYTF	TRBV20-1	TRBD1-1*01	TRBJ1-2	14	20	24	27	NA	6	3	GTGACCAGTGCCCATCCTGAAGACAGCAGCTTCTACATCTGCAGTGCTAGAGAAACCGGCAGGCTATATGGCTACACCTTCGGTTCG
CCF1	PRE	1	0.000184502	TGCAGTGCTAGAGATATGGGAGCTAACTATGGCTACACCTTCGGTTCG	CSARDMGANYGYTF	TRBV20-1	TRBD2-1*02	TRBJ1-2	14	17	NA	22	NA	3	0	GTGACCAGTGCCCATCCTGAAGACAGCAGCTTCTACATCTGCAGTGCTAGAGATATGGGAGCTAACTATGGCTACACCTTCGGTTCG
CCF1	PRE	1	0.000184502	TGTGCCAGTCGGACAGGGGGCGCGGGAGGCTACACCTTCGGTTCG	CASRTGGAGGYTF	TRBV19-1	TRBD1-1*01	TRBJ1-2	9	10	21	27	NA	1	6	ACTGTGACATCGGCCCAAAAGAACCCGACAGCTTTCTATCTCTGTGCCAGTCGGACAGGGGGCGCGGGAGGCTACACCTTCGGTTCG
CCF1	PRE	1	0.000184502	TGTGCCAGCAGCTTAGGACTACATTCCTCCTACGAGCAGTACTTCGGGCCG	CASSLGLHSSYEQYF	TRBV13-1	TRBD2-1	TRBJ2-7	NA	17	21	26	NA	0	5	AGCTCCTTGGAGCTGGGGGACTCAGCCCTGTACTTCTGTGCCAGCAGCTTAGGACTACATTCCTCCTACGAGCAGTACTTCGGGCCG
CCF1	PRE	1	0.000184502	TGCGCCAGCATTCCTGTCGGGACAGGGTTGAACACTGAAGCTTTCTTTGGACAA	CASIPVGTGLNTEAFF	TRBV4-1	TRBD1-1*01	TRBJ1-1	10	18	27	28	NA	8	1	GCCCTGCAGCCAGAAGACTCAGCCCTGTATCTCTGCGCCAGCATTCCTGTCGGGACAGGGTTGAACACTGAAGCTTTCTTTGGACAA
CCF1	PRE	1	0.000184502	TGTGCCAGCAGTTCCGGACAGGGGCATAATTCACCCCTCCACTTTGGGAAC	CASSSGQGHNSPLHF	TRBV6-5	TRBD1-1*01	TRBJ1-6	13	15	24	25	NA	2	1	CTGTCGGCTGCTCCCTCCCAGACATCTGTGTACTTCTGTGCCAGCAGTTCCGGACAGGGGCATAATTCACCCCTCCACTTTGGGAAC
CCF1	PRE	1	0.000184502	TGTGCCAGCAGCTCGGACCGTTATGTCGGAAATTCACCCCTCCACTTTGGGAAC	CASSSDRYVGNSPLHF	TRBV5-6	NA	TRBJ1-6	13	14	18	30	NA	1	12	GCCTTGTTGCTGGGGGACTCGGCCCTCTATCTCTGTGCCAGCAGCTCGGACCGTTATGTCGGAAATTCACCCCTCCACTTTGGGAAC
CCF1	PRE	1	0.000184502	TGCAGTGCTAGAGAGGCCGGCCCTACAAGACAAAATTCACCCCTCCACTTTGGGAAC	CSAREAGPTRQNSPLHF	TRBV20-1	TRBD1-1*01	TRBJ1-6	14	28	32	33	NA	14	1	GCCCATCCTGAAGACAGCAGCTTCTACATCTGCAGTGCTAGAGAGGCCGGCCCTACAAGACAAAATTCACCCCTCCACTTTGGGAAC
CCF1	PRE	1	0.000184502	TGCAGCGCCTTGGGAGGGATCGGCACAGATACGCAGTATTTTGGCCCA	CSALGGIGTDTQYF	TRBV29-1	TRBD2-1*02	TRBJ2-3	7	11	18	22	NA	4	4	GTGAGCAACATGAGCCCTGAAGACAGCAGCATATATCTCTGCAGCGCCTTGGGAGGGATCGGCACAGATACGCAGTATTTTGGCCCA
CCF1	PRE	1	0.000184502	TGTGCCAGCAGTCTAGAAGATACGCAGTATTTTGGCCCA	CASSLEDTQYF	TRBV25-1	TRBD2-1	TRBJ2-3	NA	12	16	17	NA	0	1	CCCCTGACCCTGGAGTCTGCCAGGCCCTCACATACCTCTCAGTACCTCTGTGCCAGCAGTCTAGAAGATACGCAGTATTTTGGCCCA
CCF1	PRE	1	0.000184502	TGTGCCAGCAGTACCCCGGGACAGTCGAACACCGGGGAGCTGTTTTTTGGAGAA	CASSTPGQSNTGELFF	TRBV12-1	TRBD1-1*01	TRBJ2-2	12	17	24	25	NA	5	1	CCCTCAGAACCCAGGGACTCAGCTGTGTACTTCTGTGCCAGCAGTACCCCGGGACAGTCGAACACCGGGGAGCTGTTTTTTGGAGAA
CCF1	PRE	1	0.000184502	TGCAGCGTTGAAGATCTTGCGGGGGGGCTGGTAGATACGCAGTATTTTGGCCCA	CSVEDLAGGLVDTQYF	TRBV29-1	TRBD2-1*01	TRBJ2-3	14	18	27	32	NA	4	5	AACATGAGCCCTGAAGACAGCAGCATATATCTCTGCAGCGTTGAAGATCTTGCGGGGGGGCTGGTAGATACGCAGTATTTTGGCCCA
CCF1	PRE	1	0.000184502	TGTGCCAGCAGCTTGCAGGGTCCCAGCACAGATACGCAGTATTTTGGCCCA	CASSLQGPSTDTQYF	TRBV5-6	TRBD1-1*01	TRBJ2-3	NA	15	20	24	NA	0	4	AACGCCTTGTTGCTGGGGGACTCGGCCCTCTATCTCTGTGCCAGCAGCTTGCAGGGTCCCAGCACAGATACGCAGTATTTTGGCCCA
CCF1	PRE	1	0.000184502	TGTGCCAGCAGCTCAAGGACTGCTTCCTACGAGCAGTACTTCGGGCCG	CASSSRTASYEQYF	TRBV7-2	TRBD2-1	TRBJ2-7	13	16	21	24	NA	3	3	ATCCAGCGCACACAGCAGGAGGACTCGGCCGTGTATCTCTGTGCCAGCAGCTCAAGGACTGCTTCCTACGAGCAGTACTTCGGGCCG
CCF1	PRE	1	0.000184502	TGTGCCAGCAGTCCCTCCGCGGCGGGGACCTACGAGCAGTACTTCGGGCCG	CASSPSAAGTYEQYF	TRBV6-1	TRBD2-1*01	TRBJ2-7	12	21	27	28	NA	9	1	GAGTCGGCTGCTCCCTCCCAGACATCTGTGTACTTCTGTGCCAGCAGTCCCTCCGCGGCGGGGACCTACGAGCAGTACTTCGGGCCG
CCF1	PRE	1	0.000184502	TGCGCCAGCAGCAAAAGTGGTTCCCCCAAGGGTTCCGGGGAGCTGTTTTTTGGAGAA	CASSKSGSPKGSGELFF	TRBV4-1	NA	TRBJ2-2	12	28	32	34	NA	16	2	CTGCAGCCAGAAGACTCAGCCCTGTATCTCTGCGCCAGCAGCAAAAGTGGTTCCCCCAAGGGTTCCGGGGAGCTGTTTTTTGGAGAA
CCF1	PRE	1	0.000184502	TGCGCCAGCAGCCAAGAACGTAACTCCTACGAGCAGTACTTCGGGCCG	CASSQERNSYEQYF	TRBV4-3	NA	TRBJ2-7	NA	17	19	23	NA	0	4	CTACACACCCTGCAGCCAGAAGACTCGGCCCTGTATCTCTGCGCCAGCAGCCAAGAACGTAACTCCTACGAGCAGTACTTCGGGCCG
CCF1	PRE	1	0.000184502	TGTGCCAGCAGTTTAAGGCTAGATACGCAGTATTTTGGCCCA	CASSLRLDTQYF	TRBV28-1	NA	TRBJ2-3	NA	15	18	20	NA	0	2	CTGATTCTGGAGTCCGCCAGCACCAACCAGACATCTATGTACCTCTGTGCCAGCAGTTTAAGGCTAGATACGCAGTATTTTGGCCCA
CCF1	PRE	1	0.000184502	TGTGCCAGCAGCCAAGATCGGGCTAGGCCCGGTGCAGATACGCAGTATTTTGGCCCA	CASSQDRARPGADTQYF	TRBV3-1	NA	TRBJ2-3	17	19	23	34	NA	2	11	CTGGAGCTTGGTGACTCTGCTGTGTATTTCTGTGCCAGCAGCCAAGATCGGGCTAGGCCCGGTGCAGATACGCAGTATTTTGGCCCA
CCF1	PRE	1	0.000184502	TGTGCCAGCAGTGAGGGCGGGCGCAATCAGCCCCAGCATTTTGGTGAT	CASSEGGRNQPQHF	TRBV2-1	TRBD2-1	TRBJ1-5	14	16	21	22	NA	2	1	ATCCGGTCCACAAAGCTGGAGGACTCAGCCATGTACTTCTGTGCCAGCAGTGAGGGCGGGCGCAATCAGCCCCAGCATTTTGGTGAT
CCF1	PRE	1	0.000184502	TGTGCCATAAGTGAGCCGGGGGGGGCTAGCAATCAGCCCCAGCATTTTGGTGAT	CAISEPGGASNQPQHF	TRBV10-3	TRBD2-1*01	TRBJ1-5	15	16	24	26	NA	1	2	TCCGCTACCAGCTCCCAGACATCTGTGTACTTCTGTGCCATAAGTGAGCCGGGGGGGGCTAGCAATCAGCCCCAGCATTTTGGTGAT
CCF1	PRE	1	0.000184502	TGTGCCAGCAGTACCCGGACAGGGTATGGCTACACCTTCGGTTCG	CASSTRTGYGYTF	TRBV6-5	TRBD1-1*01	TRBJ1-2	12	16	NA	24	NA	4	0	AGGCTGCTGTCGGCTGCTCCCTCCCAGACATCTGTGTACTTCTGTGCCAGCAGTACCCGGACAGGGTATGGCTACACCTTCGGTTCG
CCF1	PRE	1	0.000184502	TGTGCCAGTCAAGTTCCCGGGACAGGGGCTAACTATGGCTACACCTTCGGTTCG	CASQVPGTGANYGYTF	TRBV28-1	TRBD1-1*01	TRBJ1-2	8	18	NA	28	NA	10	0	TCCGCCAGCACCAACCAGACATCTATGTACCTCTGTGCCAGTCAAGTTCCCGGGACAGGGGCTAACTATGGCTACACCTTCGGTTCG
CCF1	PRE	1	0.000184502	TGTGCCAGCAGCTCCACAGGGGCCCCATTCAGGAACTATGGCTACACCTTCGGTTCG	CASSSTGAPFRNYGYTF	TRBV5-4	TRBD1-1*01	TRBJ1-2	13	15	22	33	NA	2	11	TTGGAGCTGGACGACTCGGCCCTGTATCTCTGTGCCAGCAGCTCCACAGGGGCCCCATTCAGGAACTATGGCTACACCTTCGGTTCG
CCF1	PRE	1	0.000184502	TGCAGTGCTAGATCCCTGAATGCAGCAAGTTACGAGCAGTACTTCGGGCCG	CSARSLNAASYEQYF	TRBV20-1	NA	TRBJ2-7	12	22	25	30	NA	10	5	ACCAGTGCCCATCCTGAAGACAGCAGCTTCTACATCTGCAGTGCTAGATCCCTGAATGCAGCAAGTTACGAGCAGTACTTCGGGCCG
CCF1	PRE	1	0.000184502	TGTGCCAGCAGCTTCGGACAATCCTACGAGCAGTACTTCGGGCCG	CASSFGQSYEQYF	TRBV7-8	TRBD1-1*01	TRBJ2-7	14	15	20	21	NA	1	1	AAGATCCAGCGCACACAGCAGGAGGACTCCGCCGTGTATCTCTGTGCCAGCAGCTTCGGACAATCCTACGAGCAGTACTTCGGGCCG
CCF1	PRE	1	0.000184502	TGTGCCAGCAGCTTAGTACGGACAGCGAACACCGGGGAGCTGTTTTTTGGAGAA	CASSLVRTANTGELFF	TRBV7-8	TRBD1-1*01	TRBJ2-2	16	19	NA	25	NA	3	0	CGCACACAGCAGGAGGACTCCGCCGTGTATCTCTGTGCCAGCAGCTTAGTACGGACAGCGAACACCGGGGAGCTGTTTTTTGGAGAA
CCF1	PRE	1	0.000184502	TGTGCCAGCAGCACCGGGACAGGGAGAACAGATACGCAGTATTTTGGCCCA	CASSTGTGRTDTQYF	TRBV25-1	TRBD1-1*01	TRBJ2-3	11	15	24	27	NA	4	3	GAGTCTGCCAGGCCCTCACATACCTCTCAGTACCTCTGTGCCAGCAGCACCGGGACAGGGAGAACAGATACGCAGTATTTTGGCCCA
CCF1	PRE	1	0.000184502	TGTGCCAGCACCCGACAGGGGACCTACGAGCAGTACTTCGGGCCG	CASTRQGTYEQYF	TRBV28-1	TRBD1-1*01	TRBJ2-7	10	13	21	22	NA	3	1	ATTCTGGAGTCCGCCAGCACCAACCAGACATCTATGTACCTCTGTGCCAGCACCCGACAGGGGACCTACGAGCAGTACTTCGGGCCG
CCF1	PRE	1	0.000184502	TGTGCCAGCAGCTTACAGGGAAGGGGTTCACCCCTCCACTTTGGGAAC	CASSLQGRGSPLHF	TRBV7-3	TRBD1-1*01	TRBJ1-6	NA	15	20	26	NA	0	6	ATCCAGCGCACAGAGCGGGGGGACTCAGCCGTGTATCTCTGTGCCAGCAGCTTACAGGGAAGGGGTTCACCCCTCCACTTTGGGAAC
CCF1	PRE	1	0.000184502	TGTGCCAGCAGTTTGGGGGGCTACGAGCAGTACTTCGGGCCG	CASSLGGYEQYF	TRBV28-1	TRBD2-1*01	TRBJ2-7	NA	14	NA	20	NA	0	0	CTGATTCTGGAGTCCGCCAGCACCAACCAGACATCTATGTACCTCTGTGCCAGCAGTTTGGGGGGCTACGAGCAGTACTTCGGGCCG
CCF1	PRE	1	0.000184502	TGCAGTGCTAGAGATGGCGTGACCTACGAGCAGTACTTCGGGCCG	CSARDGVTYEQYF	TRBV20-1	NA	TRBJ2-7	14	15	18	22	NA	1	4	ACAGTGACCAGTGCCCATCCTGAAGACAGCAGCTTCTACATCTGCAGTGCTAGAGATGGCGTGACCTACGAGCAGTACTTCGGGCCG
CCF1	PRE	1	0.000184502	TGTGCCACCAGTGATTTGAGCAGGGATGAGCAGTTCTTCGGGCCA	CATSDLSRDEQFF	TRBV24-1	TRBD1-1*01	TRBJ2-1	18	20	NA	25	NA	2	0	TCCCTAGAGTCTGCCATCCCCAACCAGACAGCTCTTTACTTCTGTGCCACCAGTGATTTGAGCAGGGATGAGCAGTTCTTCGGGCCA
CCF1	PRE	1	0.000184502	TGTGCCAGCAGTCCTGGACAGAGCCCCAGGACCCAGTACTTCGGGCCA	CASSPGQSPRTQYF	TRBV6-1	TRBD1-1*01	TRBJ2-5	12	15	21	29	NA	3	8	TTGGAGTCGGCTGCTCCCTCCCAAACATCTGTGTACTTCTGTGCCAGCAGTCCTGGACAGAGCCCCAGGACCCAGTACTTCGGGCCA
CCF1	PRE	1	0.000184502	TGTGCCAGCAGTTTGCGGACTAGCGGCGGAGAGACCCAGTACTTCGGGCCA	CASSLRTSGGETQYF	TRBV12-1	TRBD2-1	TRBJ2-5	14	16	26	29	NA	2	3	CAGCCCTCAGAACCCAGGGACTCAGCTGTGTACTTCTGTGCCAGCAGTTTGCGGACTAGCGGCGGAGAGACCCAGTACTTCGGGCCA
CCF1	PRE	1	0.000184502	TGTGCCAGCAGGGCTCAGGGAGATACGCAGTATTTTGGCCCA	CASRAQGDTQYF	TRBV2-1	TRBD1-1*01	TRBJ2-3	11	15	NA	20	NA	4	0	CTGAAGATCCGGTCCACAAAGCTGGAGGACTCAGCCATGTACTTCTGTGCCAGCAGGGCTCAGGGAGATACGCAGTATTTTGGCCCA
CCF1	PRE	1	0.000184502	TGTGCCTGGAGTGGCTGGCGCCTCACAGATACGCAGTATTTTGGCCCA	CAWSGWRLTDTQYF	TRBV30-1	NA	TRBJ2-3	13	16	19	23	NA	3	4	TCTAAGAAGCTCCTTCTCAGTGACTCTGGCTTCTATCTCTGTGCCTGGAGTGGCTGGCGCCTCACAGATACGCAGTATTTTGGCCCA
CCF1	PRE	1	0.000184502	TGTGCCAGCAGTTCAGACCTCACAGATACGCAGTATTTTGGCCCA	CASSSDLTDTQYF	TRBV6-5	NA	TRBJ2-3	13	15	18	20	NA	2	2	AGGCTGCTGTCGGCTGCTCCCTCCCAGACATCTGTGTACTTCTGTGCCAGCAGTTCAGACCTCACAGATACGCAGTATTTTGGCCCA
CCF1	PRE	1	0.000184502	TGCAGCGCTGCTGAAGGGGCCAGGGGCTACACCTTCGGTTCG	CSAAEGARGYTF	TRBV29-1	TRBD1-1*01	TRBJ1-2	7	14	19	24	NA	7	5	CTGACTGTGAGCAACATGAGCCCTGAAGACAGCAGCATATATCTCTGCAGCGCTGCTGAAGGGGCCAGGGGCTACACCTTCGGTTCG
CCF1	PRE	1	0.000184502	TGCAGTGCTAGCAAGGGGGGGAAGTCTCAGCCCCAGCATTTTGGTGAT	CSASKGGKSQPQHF	TRBV20-1	TRBD2-1*01	TRBJ1-5	11	14	21	26	NA	3	5	GTGACCAGTGCCCATCCTGAAGACAGCAGCTTCTACATCTGCAGTGCTAGCAAGGGGGGGAAGTCTCAGCCCCAGCATTTTGGTGAT
CCF1	PRE	1	0.000184502	TGTGCCACGGATAGACAGACTTCCTCCTACGAGCAGTACTTCGGGCCG	CATDRQTSSYEQYF	TRBV6-1	TRBD1-1*01	TRBJ2-7	7	13	18	23	NA	6	5	CTGGAGTCGGCTGCTCCCTCCCAGACATCTGTGTACTTCTGTGCCACGGATAGACAGACTTCCTCCTACGAGCAGTACTTCGGGCCG
CCF1	PRE	1	0.000184502	TGTGCCAGCAGCGACCCGGGACTTCTCTACGAGCAGTACTTCGGGCCG	CASSDPGLLYEQYF	TRBV2-1	TRBD2-1	TRBJ2-7	11	17	23	26	NA	6	3	ATCCGGTCCACAAAGCTGGAGGACTCAGCCATGTACTTCTGTGCCAGCAGCGACCCGGGACTTCTCTACGAGCAGTACTTCGGGCCG
CCF1	PRE	1	0.000184502	TGCAGCGTGGTACTCTACGAGCAGTACTTCGGGCCG	CSVVLYEQYF	TRBV29-1	TRBD2-1	TRBJ2-7	8	11	NA	14	NA	3	0	TCAACTCTGACTGTGAGCAACATGAGCCCTGAAGACAGCAGCATATATCTCTGCAGCGTGGTACTCTACGAGCAGTACTTCGGGCCG
CCF1	PRE	1	0.000184502	TGTGCCAGCAGTGAAGGGGACGGGAGCTCCTACGAGCAGTACTTCGGGCCG	CASSEGDGSSYEQYF	TRBV2-1	TRBD2-1*02	TRBJ2-7	16	20	NA	26	NA	4	0	CGGTCCACAAAGCTGGAGGACTCAGCCATGTACTTCTGTGCCAGCAGTGAAGGGGACGGGAGCTCCTACGAGCAGTACTTCGGGCCG
CCF1	PRE	1	0.000184502	TGTGCCTGGAGGGCAGTTAATGAGCAGTTCTTCGGGCCA	CAWRAVNEQFF	TRBV30-1	TRBD1-1*01	TRBJ2-1	11	13	16	18	NA	2	2	ATCCTGAGTTCTAAGAAGCTCCTTCTCAGTGACTCTGGCTTCTATCTCTGTGCCTGGAGGGCAGTTAATGAGCAGTTCTTCGGGCCA
CCF1	PRE	1	0.000184502	TGTGCCAGCAGCTCCCCCCGGGGCCTCTACAATGAGCAGTTCTTCGGGCCA	CASSSPRGLYNEQFF	TRBV27-1	NA	TRBJ2-1	11	19	24	26	NA	8	2	GAGTCGCCCAGCCCCAACCAGACCTCTCTGTACTTCTGTGCCAGCAGCTCCCCCCGGGGCCTCTACAATGAGCAGTTCTTCGGGCCA
CCF1	PRE	1	0.000184502	TGTGCCAGCAGTTTGAACGAGCCGGCTGAAAACTATGGCTACACCTTCGGTTCG	CASSLNEPAENYGYTF	TRBV12-1	NA	TRBJ1-2	14	23	26	30	NA	9	4	CCCTCAGAACCCAGGGACTCAGCTGTGTACTTCTGTGCCAGCAGTTTGAACGAGCCGGCTGAAAACTATGGCTACACCTTCGGTTCG
CCF1	PRE	1	0.000184502	TGCAGCGTTGGGACAGAGTGGGACGGCTACACCTTCGGTTCG	CSVGTEWDGYTF	TRBV29-1	TRBD1-1*01	TRBJ1-2	NA	10	16	24	NA	0	8	CTGACTGTGAGCAACATGAGCCCTGAAGACAGCAGCATATATCTCTGCAGCGTTGGGACAGAGTGGGACGGCTACACCTTCGGTTCG
CCF1	PRE	1	0.000184502	TGTGCCAGCAGGCTCCGGGACAAGGCGAAGGGCTACACCTTCGGTTCG	CASRLRDKAKGYTF	TRBV6-6	TRBD1-1*01	TRBJ1-2	11	16	22	30	NA	5	8	CTGGAGTTGGCTGCTCCCTCCCAGACATCTGTGTACTTCTGTGCCAGCAGGCTCCGGGACAAGGCGAAGGGCTACACCTTCGGTTCG
CCF1	PRE	1	0.000184502	TGTGCCAGCAGCCCGGGACGGTTCTATGGCTACACCTTCGGTTCG	CASSPGRFYGYTF	TRBV5-6	NA	TRBJ1-2	12	14	19	23	NA	2	4	AATGTGAACGCCTTGTTGCTGGGGGACTCGGCCCTCTATCTCTGTGCCAGCAGCCCGGGACGGTTCTATGGCTACACCTTCGGTTCG
CCF1	PRE	1	0.000184502	TGTGCCAGCAGACGACAGGGGGCGATCTATGGCTACACCTTCGGTTCG	CASRRQGAIYGYTF	TRBV7-2	TRBD1-1*01	TRBJ1-2	11	13	23	26	NA	2	3	ATCCAGCGCACACAGCAGGAGGACTCGGCCGTGTATCTCTGTGCCAGCAGACGACAGGGGGCGATCTATGGCTACACCTTCGGTTCG
CCF1	PRE	1	0.000184502	TGCGCCAGCAGCCAAGCAGGGACAGGGTCTAACTATGGCTACACCTTCGGTTCG	CASSQAGTGSNYGYTF	TRBV4-1	TRBD1-1*01	TRBJ1-2	16	18	27	28	NA	2	1	GCCCTGCAGCCAGAAGACTCAGCCCTGTATCTCTGCGCCAGCAGCCAAGCAGGGACAGGGTCTAACTATGGCTACACCTTCGGTTCG
CCF1	PRE	1	0.000184502	TGTGCCAGCAGTTCGCCGGGACAGGCAAACTATGGCTACACCTTCGGTTCG	CASSSPGQANYGYTF	TRBV27-1	TRBD1-1*01	TRBJ1-2	13	17	25	27	NA	4	2	GAGTCGCCCAGCCCCAACCAGACCTCTCTGTACTTCTGTGCCAGCAGTTCGCCGGGACAGGCAAACTATGGCTACACCTTCGGTTCG
CCF1	PRE	1	0.000184502	TGTGCCAGCAGTGTCACAGGGAATGAAGCTTTCTTTGGACAA	CASSVTGNEAFF	TRBV6-5	TRBD1-1*01	TRBJ1-1	12	15	21	23	NA	3	2	CTCAGGCTGCTGTCGGCTGCTCCCTCCCAGACATCTGTGTACTTCTGTGCCAGCAGTGTCACAGGGAATGAAGCTTTCTTTGGACAA
CCF1	PRE	1	0.000184502	TGCAGTGCTATCCGACAGGGCCTGGCCTATGGCTACACCTTCGGTTCG	CSAIRQGLAYGYTF	TRBV20-1	TRBD1-1*01	TRBJ1-2	10	13	20	26	NA	3	6	GTGACCAGTGCCCATCCTGAAGACAGCAGCTTCTACATCTGCAGTGCTATCCGACAGGGCCTGGCCTATGGCTACACCTTCGGTTCG
CCF1	PRE	1	0.000184502	TGTGCCAGCAGTCTAGGGGGGGCTCGCAATGAGCAGTTCTTCGGGCCA	CASSLGGARNEQFF	TRBV6-1	TRBD2-1*01	TRBJ2-1	12	15	22	26	NA	3	4	TTGGAGTCGGCTGCTCCCTCCCAAACATCTGTGTACTTCTGTGCCAGCAGTCTAGGGGGGGCTCGCAATGAGCAGTTCTTCGGGCCA
CCF1	PRE	1	0.000184502	TGTGCCAGTAGTCCAACAGGGTTACCTGAAGCTTTCTTTGGACAA	CASSPTGLPEAFF	TRBV19-1	TRBD1-1*01	TRBJ1-1	12	15	21	25	NA	3	4	ACTGTGACATCGGCCCAAAAGAACCCGACAGCTTTCTATCTCTGTGCCAGTAGTCCAACAGGGTTACCTGAAGCTTTCTTTGGACAA
CCF1	PRE	1	0.000184502	TGTGCCAGCAGCTTCAGGGGTACAGACTATGGCTACACCTTCGGTTCG	CASSFRGTDYGYTF	TRBV11-2	TRBD1-1*01	TRBJ1-2	NA	14	20	25	NA	0	5	ATCCAACCTGCAAAGCTTGAGGACTCGGCCGTGTATCTCTGTGCCAGCAGCTTCAGGGGTACAGACTATGGCTACACCTTCGGTTCG
CCF1	PRE	1	0.000184502	TGTGCCACCAGTGATTCTAGGGGGGCGTCCTACGAGCAGTACTTCGGGCCG	CATSDSRGASYEQYF	TRBV24-1	NA	TRBJ2-7	16	18	24	27	NA	2	3	GAGTCTGCCATCCCCAACCAGACAGCTCTTTACTTCTGTGCCACCAGTGATTCTAGGGGGGCGTCCTACGAGCAGTACTTCGGGCCG
CCF1	PRE	1	0.000184502	TGTGCCAGTAGTATAGGGGACAGTCCCTACGAGCAGTACTTCGGGCCG	CASSIGDSPYEQYF	TRBV19-1	TRBD1-1*01	TRBJ2-7	NA	16	23	25	NA	0	2	GTGACATCGGCCCAAAAGAACCCGACAGCTTTCTATCTCTGTGCCAGTAGTATAGGGGACAGTCCCTACGAGCAGTACTTCGGGCCG
CCF1	PRE	1	0.000184502	TGCAGTGCTAGAGATCCCCGTTCCGACGACTACGAGCAGTACTTCGGGCCG	CSARDPRSDDYEQYF	TRBV20-1	NA	TRBJ2-7	14	24	27	29	NA	10	2	ACCAGTGCCCATCCTGAAGACAGCAGCTTCTACATCTGCAGTGCTAGAGATCCCCGTTCCGACGACTACGAGCAGTACTTCGGGCCG
CCF1	PRE	1	0.000184502	TGTGCCAGCAGCGGACTAGCGTTCCCCGACGAGCAGTACTTCGGGCCG	CASSGLAFPDEQYF	TRBV9-1	TRBD2-1	TRBJ2-7	NA	13	21	28	NA	0	7	CTGAGCTCTCTGGAGCTGGGGGACTCAGCTTTGTATTTCTGTGCCAGCAGCGGACTAGCGTTCCCCGACGAGCAGTACTTCGGGCCG
CCF1	PRE	1	0.000184502	TGTGCCAGCAGTTTGGCTGGAAACACCATATATTTTGGAGAG	CASSLAGNTIYF	TRBV12-1	NA	TRBJ1-3	NA	14	NA	16	NA	0	0	CTGAAGATCCAGCCCTCAGAACCCAGGGACTCAGCTGTGTACTTCTGTGCCAGCAGTTTGGCTGGAAACACCATATATTTTGGAGAG
CCF1	PRE	1	0.000184502	TGTGCCAGCAGTGAATCGGGGGAAGGCTACACCTTCGGTTCG	CASSESGEGYTF	TRBV2-1	TRBD2-1*01	TRBJ1-2	15	16	22	24	NA	1	2	CTGAAGATCCGGTCCACAAAGCTGGAGGACTCAGCCATGTACTTCTGTGCCAGCAGTGAATCGGGGGAAGGCTACACCTTCGGTTCG
CCF1	PRE	1	0.000184502	TGCAGTGCTAGCCTCCAGGGAACTGGAAACACCATATATTTTGGAGAG	CSASLQGTGNTIYF	TRBV20-1	TRBD1-1*01	TRBJ1-3	11	15	20	22	NA	4	2	GTGACCAGTGCCCATCCTGAAGACAGCAGCTTCTACATCTGCAGTGCTAGCCTCCAGGGAACTGGAAACACCATATATTTTGGAGAG
CCF1	PRE	1	0.000184502	TGTGCCAGCAGAAGCAGGTCAGGCAATTCACCCCTCCACTTTGGGAAC	CASRSRSGNSPLHF	TRBV12-1	TRBD1-1*01	TRBJ1-6	11	14	18	24	NA	3	6	ATCCAGCCCTCAGAACCCAGGGACTCAGCTGTGTACTTCTGTGCCAGCAGAAGCAGGTCAGGCAATTCACCCCTCCACTTTGGGAAC
CCF1	PRE	1	0.000184502	TGTGCCAGCAGTCCGGATGGCAGGGCGGTTGAGCAGTTCTTCGGGCCA	CASSPDGRAVEQFF	TRBV27-1	TRBD1-1*01	TRBJ2-1	12	20	25	29	NA	8	4	CTGGAGTCGCCCAGCCCCAACCAGACCTCTCTGTACTTCTGTGCCAGCAGTCCGGATGGCAGGGCGGTTGAGCAGTTCTTCGGGCCA
CCF1	PRE	1	0.000184502	TGTGCCAGCAGCGTAGGATCTAGCGGGGGGGCCGGTGAGCAGTTCTTCGGGCCA	CASSVGSSGGAGEQFF	TRBV9-1	TRBD2-1*01	TRBJ2-1	16	19	31	35	NA	3	4	TCTCTGGAGCTGGGGGACTCAGCTTTGTATTTCTGTGCCAGCAGCGTAGGATCTAGCGGGGGGGCCGGTGAGCAGTTCTTCGGGCCA
CCF1	PRE	1	0.000184502	TGTGCCAGCAGCTTACCCCCCGGCAATGAGCAGTTCTTCGGGCCA	CASSLPPGNEQFF	TRBV7-2	TRBD2-1	TRBJ2-1	15	20	NA	23	NA	5	0	ACGATCCAGCGCACACAGCAGGAGGACTCGGCCGTGTATCTCTGTGCCAGCAGCTTACCCCCCGGCAATGAGCAGTTCTTCGGGCCA
CCF1	PRE	1	0.000184502	TGTGCCAGCACTGCCGGGACAGTCTATGGCTACACCTTCGGTTCG	CASTAGTVYGYTF	TRBV2-1	TRBD1-1*01	TRBJ1-2	10	15	22	23	NA	5	1	AAGATCCGGTCCACAAAGCTGGAGGACTCAGCCATGTACTTCTGTGCCAGCACTGCCGGGACAGTCTATGGCTACACCTTCGGTTCG
CCF1	PRE	1	0.000184502	TGTGCCAGCAGCTTAAAAGGGACCCAGTACTTCGGGCCA	CASSLKGTQYF	TRBV7-9	NA	TRBJ2-5	15	17	NA	20	NA	2	0	ACCTTGGAGATCCAGCGCACAGAGCAGGGGGACTCGGCCATGTATCTCTGTGCCAGCAGCTTAAAAGGGACCCAGTACTTCGGGCCA
CCF1	PRE	1	0.000184502	TGCAGCCTCAAACGGGGATCCGGGGAGCTGTTTTTTGGAGAA	CSLKRGSGELFF	TRBV20-1	TRBD2-1*01	TRBJ2-2	5	12	17	19	NA	7	2	CTGACAGTGACCAGTGCCCATCCTGAAGACAGCAGCTTCTACATCTGCAGCCTCAAACGGGGATCCGGGGAGCTGTTTTTTGGAGAA
CCF1	PRE	1	0.000184502	TGTGCCAGCAGCCCCTTCTCGGGAGGCGGGTACCAAGAGACCCAGTACTTCGGGCCA	CASSPFSGGGYQETQYF	TRBV28-1	TRBD2-1*02	TRBJ2-5	11	19	26	31	NA	8	5	GCCAGCACCAACCAGACATCTATGTACCTCTGTGCCAGCAGCCCCTTCTCGGGAGGCGGGTACCAAGAGACCCAGTACTTCGGGCCA
CCF1	PRE	1	0.000184502	TGTGCCATCAGTGAGTTTCGGACAGGGAGAAGCACAGATACGCAGTATTTTGGCCCA	CAISEFRTGRSTDTQYF	TRBV10-3	TRBD1-1*01	TRBJ2-3	16	19	27	30	NA	3	3	GCTACCAGCTCCCAGACATCTGTGTACTTCTGTGCCATCAGTGAGTTTCGGACAGGGAGAAGCACAGATACGCAGTATTTTGGCCCA
CCF1	PRE	1	0.000184502	TGTGCCTGGAGCCCCCGGGACGAGCAGTACTTCGGGCCG	CAWSPRDEQYF	TRBV30-1	TRBD2-1	TRBJ2-7	11	15	NA	19	NA	4	0	ATCCTGAGTTCTAAGAAGCTCCTTCTCAGTGACTCTGGCTTCTATCTCTGTGCCTGGAGCCCCCGGGACGAGCAGTACTTCGGGCCG
CCF1	PRE	1	0.000184502	TGTGCCAGTAGTTCCCGGAGGCCAGGGGGGACTGAAGCTTTCTTTGGACAA	CASSSRRPGGTEAFF	TRBV19-1	TRBD1-1*01	TRBJ1-1	12	22	29	30	NA	10	1	ACATCGGCCCAAAAGAACCCGACAGCTTTCTATCTCTGTGCCAGTAGTTCCCGGAGGCCAGGGGGGACTGAAGCTTTCTTTGGACAA
CCF1	PRE	1	0.000184502	TGTGCCAGCAGTACCTGGGCAGGGGTGAACACTGAAGCTTTCTTTGGACAA	CASSTWAGVNTEAFF	TRBV12-1	TRBD1-1*01	TRBJ1-1	12	19	NA	25	NA	7	0	CAGCCCTCAGAACCCAGGGACTCAGCTGTGTACTTCTGTGCCAGCAGTACCTGGGCAGGGGTGAACACTGAAGCTTTCTTTGGACAA
CCF1	PRE	1	0.000184502	TGTGCCAGCAGTTATTTTTCAGTGAACACTGAAGCTTTCTTTGGACAA	CASSYFSVNTEAFF	TRBV12-1	TRBD1-1*01	TRBJ1-1	13	19	NA	22	NA	6	0	ATCCAGCCCTCAGAACCCAGGGACTCAGCTGTGTACTTCTGTGCCAGCAGTTATTTTTCAGTGAACACTGAAGCTTTCTTTGGACAA
CCF1	PRE	1	0.000184502	TGCAGTGCTAGAGAAAGGAACACCGGGGAGCTGTTTTTTGGAGAA	CSARERNTGELFF	TRBV20-1	NA	TRBJ2-2	14	15	NA	17	NA	1	0	ACAGTGACCAGTGCCCATCCTGAAGACAGCAGCTTCTACATCTGCAGTGCTAGAGAAAGGAACACCGGGGAGCTGTTTTTTGGAGAA
CCF1	PRE	1	0.000184502	TGCAGTGCCTACGACAGGGTTATCACTGAAGCTTTCTTTGGACAA	CSAYDRVITEAFF	TRBV20-1	TRBD1-1*01	TRBJ1-1	8	12	19	23	NA	4	4	ACAGTGACCAGTGCCCATCCTGAAGACAGCAGCTTCTACATCTGCAGTGCCTACGACAGGGTTATCACTGAAGCTTTCTTTGGACAA
CCF1	PRE	1	0.000184502	TGCAGTGCTAGAGGTTGGGCCGATAATGAAAAACTGTTTTTTGGCAGT	CSARGWADNEKLFF	TRBV20-1	TRBD1-1*01	TRBJ1-4	13	16	20	23	NA	3	3	GTGACCAGTGCCCATCCTGAAGACAGCAGCTTCTACATCTGCAGTGCTAGAGGTTGGGCCGATAATGAAAAACTGTTTTTTGGCAGT
CCF1	PRE	1	0.000184502	TGCGCCAGCAGCCCGGAGGAGGGTACTAATGAAAAACTGTTTTTTGGCAGT	CASSPEEGTNEKLFF	TRBV5-1	TRBD2-1*02	TRBJ1-4	12	17	23	24	NA	5	1	AGCACCTTGGAGCTGGGGGACTCGGCCCTTTATCTTTGCGCCAGCAGCCCGGAGGAGGGTACTAATGAAAAACTGTTTTTTGGCAGT
CCF1	PRE	1	0.000184502	TGTGCCAGCAGTTTAACGGGACAGAATCAGCCCCAGCATTTTGGTGAT	CASSLTGQNQPQHF	TRBV12-1	TRBD1-1*01	TRBJ1-5	15	17	NA	24	NA	2	0	ATCCAGCCCTCAGAACCCAGGGACTCAGCTGTGTACTTCTGTGCCAGCAGTTTAACGGGACAGAATCAGCCCCAGCATTTTGGTGAT
CCF1	PRE	1	0.000184502	TGTGCCAGCAGCAAACTAGTATATAGCAATCAGCCCCAGCATTTTGGTGAT	CASSKLVYSNQPQHF	TRBV12-1	TRBD2-1	TRBJ1-5	11	14	19	23	NA	3	4	CAGCCCTCAGAACCCAGGGACTCAGCTGTGTACTTCTGTGCCAGCAGCAAACTAGTATATAGCAATCAGCCCCAGCATTTTGGTGAT
CCF1	PRE	1	0.000184502	TGCAGTGCTAAGTCGACCCGGGCCCAGAAGAGCAATCAGCCCCAGCATTTTGGTGAT	CSAKSTRAQKSNQPQHF	TRBV20-1	NA	TRBJ1-5	10	19	23	30	NA	9	7	GCCCATCCTGAAGACAGCAGCTTCTACATCTGCAGTGCTAAGTCGACCCGGGCCCAGAAGAGCAATCAGCCCCAGCATTTTGGTGAT
CCF1	PRE	1	0.000184502	TGCGCCAGCAGCCAAGATCAGGGTTTGGGAAGCAATCAGCCCCAGCATTTTGGTGAT	CASSQDQGLGSNQPQHF	TRBV4-3	TRBD1-1*01	TRBJ1-5	17	18	23	30	NA	1	7	CTGCAGCCAGAAGACTCGGCCCTGTATCTCTGCGCCAGCAGCCAAGATCAGGGTTTGGGAAGCAATCAGCCCCAGCATTTTGGTGAT
CCF1	PRE	1	0.000184502	TGTGCCAGTAGTATAGACTCGGGACGGACGAGGACCTTCGGTTCG	CASSIDSGRTRTF	TRBV19-1	NA	TRBJ1-2	17	20	25	33	NA	3	8	ACTGTGACATCGGCCCAAAAGAACCCGACAGCTTTCTATCTCTGTGCCAGTAGTATAGACTCGGGACGGACGAGGACCTTCGGTTCG
CCF1	PRE	1	0.000184502	TGTGCCAGCAGTAAGGTTGCTCAGCCCCAGCATTTTGGTGAT	CASSKVAQPQHF	TRBV6-1	NA	TRBJ1-5	12	13	16	20	NA	1	4	CTGGGGTTGGAGTCGGCTGCTCCCTCCCAAACATCTGTGTACTTCTGTGCCAGCAGTAAGGTTGCTCAGCCCCAGCATTTTGGTGAT
CCF1	PRE	1	0.000184502	TGCAGCGTTGGGGGCGATGGCTACACCTTCGGTTCG	CSVGGDGYTF	TRBV29-1	TRBD1-1*01	TRBJ1-2	NA	10	15	16	NA	0	1	TCAACTCTGACTGTGAGCAACATGAGCCCTGAAGACAGCAGCATATATCTCTGCAGCGTTGGGGGCGATGGCTACACCTTCGGTTCG
CCF1	PRE	1	0.000184502	TGTGCCATCACAGGGAAATATGGCTACACCTTCGGTTCG	CAITGKYGYTF	TRBV10-3	TRBD1-1*01	TRBJ1-2	NA	10	15	18	NA	0	3	CTCCTCACTCTGGAGTCCGCTACCAGCTCCCAGACATCTGTGTACTTCTGTGCCATCACAGGGAAATATGGCTACACCTTCGGTTCG
CCF1	PRE	1	0.000184502	TGCGCCAGCAGCCAAGAGGGACAGATTGCCTACGGCTACACCTTCGGTTCG	CASSQEGQIAYGYTF	TRBV4-1	TRBD1-1*01	TRBJ1-2	NA	17	24	33	NA	0	9	CACGCCCTGCAGCCAGAAGACTCAGCCCTGTATCTCTGCGCCAGCAGCCAAGAGGGACAGATTGCCTACGGCTACACCTTCGGTTCG
CCF1	PRE	1	0.000184502	TGTGCCAGCAACCCACTAGTTGAGAGGAGTAACTCCTACGAGCAGTACTTCGGGCCG	CASNPLVERSNSYEQYF	TRBV28-1	TRBD2-1	TRBJ2-7	10	14	19	32	NA	4	13	GCCAGCACCAACCAGACATCTATGTACCTCTGTGCCAGCAACCCACTAGTTGAGAGGAGTAACTCCTACGAGCAGTACTTCGGGCCG
CCF1	PRE	1	0.000184502	TGTGCCAGTAGCCAGGGTCAGGGGGCTTACGAGCAGTACTTCGGGCCG	CASSQGQGAYEQYF	TRBV19-1	TRBD1-1*01	TRBJ2-7	11	18	26	27	NA	7	1	GTGACATCGGCCCAAAAGAACCCGACAGCTTTCTATCTCTGTGCCAGTAGCCAGGGTCAGGGGGCTTACGAGCAGTACTTCGGGCCG
CCF1	PRE	1	0.000184502	TGTGCCAGCGGCTACGAGCAGTACTTCGGGCCG	CASGYEQYF	TRBV6-1	NA	TRBJ2-7	NA	9	NA	11	NA	0	0	GAGTTCTCGCTCAGGCTGGAGTCGGCTGCTCCCTCCCAGACATCTGTGTACTTCTGTGCCAGCGGCTACGAGCAGTACTTCGGGCCG
CCF1	PRE	1	0.000184502	TGTGCCAGCAGTTTAGGACAGAGAGATGGCTACACCTTCGGTTCG	CASSLGQRDGYTF	TRBV12-1	TRBD1-1*01	TRBJ1-2	NA	16	21	25	NA	0	4	AAGATCCAGCCCTCAGAACCCAGGGACTCAGCTGTGTACTTCTGTGCCAGCAGTTTAGGACAGAGAGATGGCTACACCTTCGGTTCG
CCF1	PRE	1	0.000184502	TGTGCCAGCAGTCCAGTTGGGTCCTCGGTCGAGCAGTACTTCGGGCCG	CASSPVGSSVEQYF	TRBV6-5	NA	TRBJ2-7	12	18	21	29	NA	6	8	CTGCTGTCGGCTGCTCCCTCCCAGACATCTGTGTACTTCTGTGCCAGCAGTCCAGTTGGGTCCTCGGTCGAGCAGTACTTCGGGCCG
CCF1	PRE	1	0.000184502	TGTGCCAGCAGCTTCCGGCGGGAAGCTTTCTTTGGACAA	CASSFRREAFF	TRBV7-2	TRBD2-1	TRBJ1-1	14	17	NA	21	NA	3	0	ACTCTGACGATCCAGCGCACACAGCAGGAGGACTCGGCCGTGTATCTCTGTGCCAGCAGCTTCCGGCGGGAAGCTTTCTTTGGACAA
CCF1	PRE	1	0.000184502	TGTGCCAGCAGTTTATCTGCACCCACAGATACGCAGTATTTTGGCCCA	CASSLSAPTDTQYF	TRBV28-1	NA	TRBJ2-3	16	20	22	23	NA	4	1	CTGGAGTCCGCCAGCACCAACCAGACATCTATGTACCTCTGTGCCAGCAGTTTATCTGCACCCACAGATACGCAGTATTTTGGCCCA
CCF1	PRE	1	0.000184502	TGTGCCAGCAGCTTAGCGGCAGGGTTCATATATTTTGGAGAG	CASSLAAGFIYF	TRBV7-8	TRBD1-1*01	TRBJ1-3	17	19	24	26	NA	2	2	CTGAAGATCCAGCGCACACAGCAGGAGGACTCCGCCGTGTATCTCTGTGCCAGCAGCTTAGCGGCAGGGTTCATATATTTTGGAGAG
CCF1	PRE	1	0.000184502	TGTGCCAGCAGTTTTTTGCCGGGGGCGAGCGATGAGCAGTTCTTCGGGCCA	CASSFLPGASDEQFF	TRBV12-1	NA	TRBJ2-1	14	20	26	31	NA	6	5	CAGCCCTCAGAACCCAGGGACTCAGCTGTGTACTTCTGTGCCAGCAGTTTTTTGCCGGGGGCGAGCGATGAGCAGTTCTTCGGGCCA
CCF1	PRE	1	0.000184502	TGCAGTGCTACCCCCGGGACTAGCGGGGGTTACAATGAGCAGTTCTTCGGGCCA	CSATPGTSGGYNEQFF	TRBV20-1	TRBD2-1*01	TRBJ2-1	10	15	29	30	NA	5	1	AGTGCCCATCCTGAAGACAGCAGCTTCTACATCTGCAGTGCTACCCCCGGGACTAGCGGGGGTTACAATGAGCAGTTCTTCGGGCCA
CCF1	PRE	1	0.000184502	TGCGCCAGCAGTGCTGAGGGCGTCTCCTACAATGAGCAGTTCTTCGGGCCA	CASSAEGVSYNEQFF	TRBV4-1	TRBD2-1*02	TRBJ2-1	11	15	20	23	NA	4	3	CACGCCCTGCAGCCAGAAGACTCAGCCCTGTATCTCTGCGCCAGCAGTGCTGAGGGCGTCTCCTACAATGAGCAGTTCTTCGGGCCA
CCF1	PRE	1	0.000184502	TGTGCCTGGAGGGTGGGCAGCGCCTACGAGCAGTACTTCGGGCCG	CAWRVGSAYEQYF	TRBV30-1	NA	TRBJ2-7	11	14	18	22	NA	3	4	AGTTCTAAGAAGCTCCTTCTCAGTGACTCTGGCTTCTATCTCTGTGCCTGGAGGGTGGGCAGCGCCTACGAGCAGTACTTCGGGCCG
CCF1	PRE	1	0.000184502	TGTGCCAGCAGCCAGGGACGGACCTACGAGCAGTACTTCGGGCCG	CASSQGRTYEQYF	TRBV7-7	NA	TRBJ2-7	12	14	19	22	NA	2	3	ACGATTCAGCGCACAGAGCAGCGGGACTCAGCCATGTATCGCTGTGCCAGCAGCCAGGGACGGACCTACGAGCAGTACTTCGGGCCG
CCF1	PRE	1	0.000184502	TGTGCCAGCAGCACGGGGACTAAGCCCCAGCATTTTGGTGAT	CASSTGTKPQHF	TRBV5-6	TRBD2-1	TRBJ1-5	12	15	NA	22	NA	3	0	CTGAATGTGAACGCCTTGTTGCTGGGGGACTCGGCCCTCTATCTCTGTGCCAGCAGCACGGGGACTAAGCCCCAGCATTTTGGTGAT
CCF1	PRE	1	0.000184502	TGTGCCAGCTTGTGGGCGGGGGTCTACACCTTCGGTTCG	CASLWAGVYTF	TRBV27-1	TRBD2-1*01	TRBJ1-2	9	15	22	23	NA	6	1	CCCCTGATCCTGGAGTCGCCCAGCCCCAACCAGACCTCTCTGTACTTCTGTGCCAGCTTGTGGGCGGGGGTCTACACCTTCGGTTCG
CCF1	PRE	1	0.000184502	TGCGCCAGCACATCCCAGGGGAGGAACACTGAAGCTTTCTTTGGACAA	CASTSQGRNTEAFF	TRBV5-1	TRBD1-1*01	TRBJ1-1	10	15	21	23	NA	5	2	GTGAGCACCTTGGAGCTGGGGGACTCGGCCCTTTATCTTTGCGCCAGCACATCCCAGGGGAGGAACACTGAAGCTTTCTTTGGACAA
CCF1	PRE	1	0.000184502	TGTGCCAGCAGCTTGGCAAGGACCGGGGAGCTGTTTTTTGGAGAA	CASSLARTGELFF	TRBV11-3	NA	TRBJ2-2	14	18	NA	21	NA	4	0	AAGATCCAGCCTGCAGAGCTTGGGGACTCGGCCGTGTATCTCTGTGCCAGCAGCTTGGCAAGGACCGGGGAGCTGTTTTTTGGAGAA
CCF1	PRE	1	0.000184502	TGCGCCAGCACCTCCGGGACAGAGAACACCGGGGAGCTGTTTTTTGGAGAA	CASTSGTENTGELFF	TRBV4-3	TRBD1-1*01	TRBJ2-2	10	15	22	23	NA	5	1	CACACCCTGCAGCCAGAAGACTCGGCCCTGTATCTCTGCGCCAGCACCTCCGGGACAGAGAACACCGGGGAGCTGTTTTTTGGAGAA
CCF1	PRE	1	0.000184502	TGTGCCAGCAGCCTTGGACAGGGAGAGCTGTTTTTTGGAGAA	CASSLGQGELFF	TRBV12-1	TRBD1-1*01	TRBJ2-2	11	15	23	24	NA	4	1	CTGAAGATCCAGCCCTCAGAACCCAGGGACTCAGCTGTGTACTTCTGTGCCAGCAGCCTTGGACAGGGAGAGCTGTTTTTTGGAGAA
CCF1	PRE	1	0.000184502	TGTGCCACCAGTGATTTCGGACTTGAAGCTTTCTTTGGACAA	CATSDFGLEAFF	TRBV24-1	TRBD2-1	TRBJ1-1	17	18	NA	23	NA	1	0	CTGTCCCTAGAGTCTGCCATCCCCAACCAGACAGCTCTTTACTTCTGTGCCACCAGTGATTTCGGACTTGAAGCTTTCTTTGGACAA
CCF1	PRE	1	0.000184502	TGTGCCAGCAGCCGAGCTTCAGAGTACACTGAAGCTTTCTTTGGACAA	CASSRASEYTEAFF	TRBV5-6	NA	TRBJ1-1	12	19	22	25	NA	7	3	GTGAACGCCTTGTTGCTGGGGGACTCGGCCCTCTATCTCTGTGCCAGCAGCCGAGCTTCAGAGTACACTGAAGCTTTCTTTGGACAA
CCF1	PRE	1	0.000184502	TGCAGTGCAGGGGCGACAGGGACTCAGCCCCAGCATTTTGGTGAT	CSAGATGTQPQHF	TRBV20-1	TRBD1-1*01	TRBJ1-5	8	14	21	23	NA	6	2	ACAGTGACCAGTGCCCATCCTGAAGACAGCAGCTTCTACATCTGCAGTGCAGGGGCGACAGGGACTCAGCCCCAGCATTTTGGTGAT
CCF1	PRE	1	0.000184502	TGCAGTGCTAGAGATCGGGCAGACTATAGCAATCAGCCCCAGCATTTTGGTGAT	CSARDRADYSNQPQHF	TRBV20-1	TRBD2-1	TRBJ1-5	14	21	NA	26	NA	7	0	AGTGCCCATCCTGAAGACAGCAGCTTCTACATCTGCAGTGCTAGAGATCGGGCAGACTATAGCAATCAGCCCCAGCATTTTGGTGAT
CCF1	PRE	1	0.000184502	TGTGCCAGCAGCGACGGAGATAGCAATCAGCCCCAGCATTTTGGTGAT	CASSDGDSNQPQHF	TRBV9-1	TRBD2-1*02	TRBJ1-5	13	15	19	20	NA	2	1	CTGAGCTCTCTGGAGCTGGGGGACTCAGCTTTGTATTTCTGTGCCAGCAGCGACGGAGATAGCAATCAGCCCCAGCATTTTGGTGAT
CCF1	PRE	1	0.000184502	TGTGCCAGCAGCGCACGGGACAGTTACGAGCAGTACTTCGGGCCG	CASSARDSYEQYF	TRBV7-9	TRBD1-1*01	TRBJ2-7	12	16	23	24	NA	4	1	GAGATCCAGCGCACAGAGCAGGGGGACTCGGCCATGTATCTCTGTGCCAGCAGCGCACGGGACAGTTACGAGCAGTACTTCGGGCCG
CCF1	PRE	1	0.000184502	TGTGCCAGCAGCGTAGGGCAGGGGATATCTAACTATGGCTACACCTTCGGTTCG	CASSVGQGISNYGYTF	TRBV9-1	TRBD1-1*01	TRBJ1-2	16	18	24	28	NA	2	4	TCTCTGGAGCTGGGGGACTCAGCTTTGTATTTCTGTGCCAGCAGCGTAGGGCAGGGGATATCTAACTATGGCTACACCTTCGGTTCG
CCF1	PRE	1	0.000184502	TGTGCCAGCAGCCGCGCGTCCCGGGACAGGGTTGGCTACACCTTCGGTTCG	CASSRASRDRVGYTF	TRBV6-5	TRBD1-1*01	TRBJ1-2	11	22	31	32	NA	11	1	CTGTCGGCTGCTCCCTCCCAGACATCTGTGTACTTCTGTGCCAGCAGCCGCGCGTCCCGGGACAGGGTTGGCTACACCTTCGGTTCG
CCF1	PRE	1	0.000184502	TGTGCCAGTAGTATCGGGCACCGAGATGGCTACACCTTCGGTTCG	CASSIGHRDGYTF	TRBV19-1	NA	TRBJ1-2	14	15	19	25	NA	1	6	ACTGTGACATCGGCCCAAAAGAACCCGACAGCTTTCTATCTCTGTGCCAGTAGTATCGGGCACCGAGATGGCTACACCTTCGGTTCG
CCF1	PRE	1	0.000184502	TGCAGCGTGACCCAGGGGGGGACGGGCGAGCAGTACTTCGGGCCG	CSVTQGGTGEQYF	TRBV29-1	NA	TRBJ2-7	8	12	19	26	NA	4	7	ACTGTGAGCAACATGAGCCCTGAAGACAGCAGCATATATCTCTGCAGCGTGACCCAGGGGGGGACGGGCGAGCAGTACTTCGGGCCG
CCF1	PRE	1	0.000184502	TGTGCCAGCAGTACCCGGACAGGGGTTATCTACGAGCAGTACTTCGGGCCG	CASSTRTGVIYEQYF	TRBV6-1	TRBD1-1*01	TRBJ2-7	12	16	25	29	NA	4	4	GAGTCGGCTGCTCCCTCCCAAACATCTGTGTACTTCTGTGCCAGCAGTACCCGGACAGGGGTTATCTACGAGCAGTACTTCGGGCCG
CCF1	PRE	1	0.000184502	TGTGCCAGCAGCGTAGGGGGGTACAGCTACTCTGGAAACACCATATATTTTGGAGAG	CASSVGGYSYSGNTIYF	TRBV9-1	NA	TRBJ1-3	NA	16	21	29	NA	0	8	CTGGAGCTGGGGGACTCAGCTTTGTATTTCTGTGCCAGCAGCGTAGGGGGGTACAGCTACTCTGGAAACACCATATATTTTGGAGAG
CCF1	PRE	1	0.000184502	TGTGCCATCAGTGTAGCGGGGATGGGCTCCTACGAGCAGTACTTCGGGCCG	CAISVAGMGSYEQYF	TRBV10-3	TRBD2-1*01	TRBJ2-7	NA	13	21	26	NA	0	5	GAGTCCGCTACCAGCTCCCAGACATCTGTGTACTTCTGTGCCATCAGTGTAGCGGGGATGGGCTCCTACGAGCAGTACTTCGGGCCG
CCF1	PRE	1	0.000184502	TGTGCCAGCAGCTTAGGCCCCCTTGCGGCGGGGGTGAGCTCCTACGAGCAGTACTTCGGGCCG	CASSLGPLAAGVSSYEQYF	TRBV13-1	TRBD2-1*01	TRBJ2-7	17	27	34	38	NA	10	4	CTGGGGGACTCAGCCCTGTACTTCTGTGCCAGCAGCTTAGGCCCCCTTGCGGCGGGGGTGAGCTCCTACGAGCAGTACTTCGGGCCG
CCF1	PRE	1	0.000184502	TGTGCCAGCAGCCAAGCCCCGGGTATCCCAGATACGCAGTATTTTGGCCCA	CASSQAPGIPDTQYF	TRBV4-2	TRBD2-1	TRBJ2-3	16	19	23	28	NA	3	5	CACACCCTGCAGCCAGAAGACTCGGCCCTGTATCTCTGTGCCAGCAGCCAAGCCCCGGGTATCCCAGATACGCAGTATTTTGGCCCA
CCF1	PRE	1	0.000184502	TGTGCCACCAGTGATTCAAGGCGGGGGCGGGAGCAGTACTTCGGGCCG	CATSDSRRGREQYF	TRBV24-1	TRBD2-1*01	TRBJ2-7	16	20	27	30	NA	4	3	CTAGAGTCTGCCATCCCCAACCAGACAGCTCTTTACTTCTGTGCCACCAGTGATTCAAGGCGGGGGCGGGAGCAGTACTTCGGGCCG
CCF1	PRE	1	0.000184502	TGTGCCATCAGTGAGGGACTAGCGGGGAGCATCCAAGAGACCCAGTACTTCGGGCCA	CAISEGLAGSIQETQYF	TRBV10-3	TRBD2-1*01	TRBJ2-5	NA	15	27	32	NA	0	5	GCTACCAGCTCCCAGACATCTGTGTACTTCTGTGCCATCAGTGAGGGACTAGCGGGGAGCATCCAAGAGACCCAGTACTTCGGGCCA
CCF1	PRE	1	0.000184502	TGTGCCAGCAGTTTCTGGCTAGCGGGGGCCTCACCCACAGATACGCAGTATTTTGGCCCA	CASSFWLAGASPTDTQYF	TRBV12-1	TRBD2-1*01	TRBJ2-3	14	18	28	35	NA	4	7	GAACCCAGGGACTCAGCTGTGTACTTCTGTGCCAGCAGTTTCTGGCTAGCGGGGGCCTCACCCACAGATACGCAGTATTTTGGCCCA
CCF1	PRE	1	0.000184502	TGCGCCAGCAGCCAAGGCTTAGGGGCGCGGACCGGGGAGCTGTTTTTTGGAGAA	CASSQGLGARTGELFF	TRBV4-3	TRBD1-1*01	TRBJ2-2	16	20	25	30	NA	4	5	ACCCTGCAGCCAGAAGACTCGGCCCTGTATCTCTGCGCCAGCAGCCAAGGCTTAGGGGCGCGGACCGGGGAGCTGTTTTTTGGAGAA
CCF1	PRE	1	0.000184502	TGTGCCAGCAGCCAGACAGCGCGGACCGGGGAGCTGTTTTTTGGAGAA	CASSQTARTGELFF	TRBV9-1	TRBD1-1*01	TRBJ2-2	12	14	19	24	NA	2	5	CTGAGCTCTCTGGAGCTGGGGGACTCAGCTTTGTATTTCTGTGCCAGCAGCCAGACAGCGCGGACCGGGGAGCTGTTTTTTGGAGAA
CCF1	PRE	1	0.000184502	TGTGCCAGCAGCAGAGGGGACGGGGAGCTGTTTTTTGGAGAA	CASSRGDGELFF	TRBV6-5	NA	TRBJ2-2	11	14	19	20	NA	3	1	CTCAGGCTGCTGTCGGCTGCTCCCTCCCAGACATCTGTGTACTTCTGTGCCAGCAGCAGAGGGGACGGGGAGCTGTTTTTTGGAGAA
CCF1	PRE	1	0.000184502	TGCGCCAGCAGCTTGGCCGCCTCAGGGGAAAGGCCTGAAGCTTTCTTTGGACAA	CASSLAASGERPEAFF	TRBV5-1	TRBD1-1*01	TRBJ1-1	16	22	28	34	NA	6	6	ACCTTGGAGCTGGGGGACTCGGCCCTTTATCTTTGCGCCAGCAGCTTGGCCGCCTCAGGGGAAAGGCCTGAAGCTTTCTTTGGACAA
CCF1	PRE	1	0.000184502	TGTGCCAGTAGTCTTAATTGGAACACTGAAGCTTTCTTTGGACAA	CASSLNWNTEAFF	TRBV19-1	TRBD2-1	TRBJ1-1	NA	12	14	20	NA	0	6	ACTGTGACATCGGCCCAAAAGAACCCGACAGCTTTCTATCTCTGTGCCAGTAGTCTTAATTGGAACACTGAAGCTTTCTTTGGACAA
CCF1	PRE	1	0.000184502	TGTGCCACCTCGACAGATATGAACACTGAAGCTTTCTTTGGACAA	CATSTDMNTEAFF	TRBV11-2	TRBD1-1*01	TRBJ1-1	7	11	16	19	NA	4	3	AAGATCCAACCTGCAAAGCTTGAGGACTCGGCCGTGTATCTCTGTGCCACCTCGACAGATATGAACACTGAAGCTTTCTTTGGACAA
CCF1	PRE	1	0.000184502	TGTGCCAGCAGTTACTCGGGCATCCAGGGGGTTATTCAGCCCCAGCATTTTGGTGAT	CASSYSGIQGVIQPQHF	TRBV6-1	TRBD1-1*01	TRBJ1-5	17	24	31	35	NA	7	4	GCTGCTCCCTCCCAAACATCTGTGTACTTCTGTGCCAGCAGTTACTCGGGCATCCAGGGGGTTATTCAGCCCCAGCATTTTGGTGAT
CCF1	PRE	1	0.000184502	TGTGCCAGCAGTCAGACAGGTAAATCCATAAGCAATCAGCCCCAGCATTTTGGTGAT	CASSQTGKSISNQPQHF	TRBV6-1	TRBD1-1*01	TRBJ1-5	12	14	20	30	NA	2	10	GCTGCTCCCTCCCAGACATCTGTGTACTTCTGTGCCAGCAGTCAGACAGGTAAATCCATAAGCAATCAGCCCCAGCATTTTGGTGAT
CCF1	PRE	1	0.000184502	TGTGCCAGCAGCTTAGGTTCGGTGACCTGGGGTGGCTACACCTTCGGTTCG	CASSLGSVTWGGYTF	TRBV7-9	NA	TRBJ1-2	16	28	NA	32	NA	12	0	CAGCGCACAGAGCAGGGGGACTCGGCCATGTATCTCTGTGCCAGCAGCTTAGGTTCGGTGACCTGGGGTGGCTACACCTTCGGTTCG
CCF1	PRE	1	0.000184502	TGTGCCAGCAGCCCGGCAGGGGTGAGGGAAAAACTGTTTTTTGGCAGT	CASSPAGVREKLFF	TRBV7-2	TRBD1-1*01	TRBJ1-4	12	16	22	27	NA	4	5	ATCCAGCGCACACAGCAGGAGGACTCGGCCGTGTATCTCTGTGCCAGCAGCCCGGCAGGGGTGAGGGAAAAACTGTTTTTTGGCAGT
CCF1	PRE	1	0.000184502	TGTGCCAGTAGCGGACGTCGGTCTGGTGAGCAGTACTTCGGGCCG	CASSGRRSGEQYF	TRBV19-1	NA	TRBJ2-7	11	12	16	27	NA	1	11	ACTGTGACATCGGCCCAAAAGAACCCGACAGCTTTCTATCTCTGTGCCAGTAGCGGACGTCGGTCTGGTGAGCAGTACTTCGGGCCG
CCF1	PRE	1	0.000184502	TGCAGTGCTACGCCACAGGGCCGGGCTAGCGAGCAGTACTTCGGGCCG	CSATPQGRASEQYF	TRBV20-1	TRBD1-1*01	TRBJ2-7	10	14	20	29	NA	4	9	GTGACCAGTGCCCATCCTGAAGACAGCAGCTTCTACATCTGCAGTGCTACGCCACAGGGCCGGGCTAGCGAGCAGTACTTCGGGCCG
CCF1	PRE	1	0.000184502	TGTGCCAGCAGCGTAGGCGGGGGGCCCCTCTACGAGCAGTACTTCGGGCCG	CASSVGGGPLYEQYF	TRBV9-1	TRBD2-1*01	TRBJ2-7	NA	16	24	29	NA	0	5	AGCTCTCTGGAGCTGGGGGACTCAGCTTTGTATTTCTGTGCCAGCAGCGTAGGCGGGGGGCCCCTCTACGAGCAGTACTTCGGGCCG
CCF1	PRE	1	0.000184502	TGTGCCAGCAGATTACAGGGGTCGGACCGCTACGAGCAGTACTTCGGGCCG	CASRLQGSDRYEQYF	TRBV28-1	TRBD1-1*01	TRBJ2-7	NA	15	21	29	NA	0	8	GAGTCCGCCAGCACCAACCAGACATCTATGTACCTCTGTGCCAGCAGATTACAGGGGTCGGACCGCTACGAGCAGTACTTCGGGCCG
CCF1	PRE	1	0.000184502	TGCGCCAGCAGCCAACGGCATGAGGCGTCGATTCCCTACGAGCAGTACTTCGGGCCG	CASSQRHEASIPYEQYF	TRBV5-1	TRBD2-1*02	TRBJ2-7	12	21	25	34	NA	9	9	TTGGAGCTGGGGGACTCGGCCCTTTATCTTTGCGCCAGCAGCCAACGGCATGAGGCGTCGATTCCCTACGAGCAGTACTTCGGGCCG
CCF1	PRE	1	0.000184502	TGTGCCAGTAGTATGCTGGCAGGTGAGACTGAAGCTTTCTTTGGACAA	CASSMLAGETEAFF	TRBV19-1	TRBD1-1*01	TRBJ1-1	14	19	23	27	NA	5	4	GTGACATCGGCCCAAAAGAACCCGACAGCTTTCTATCTCTGTGCCAGTAGTATGCTGGCAGGTGAGACTGAAGCTTTCTTTGGACAA
CCF1	PRE	1	0.000184502	TGTGCCAGTAAGCTTCTCCGGGGACAAAACACTGAAGCTTTCTTTGGACAA	CASKLLRGQNTEAFF	TRBV19-1	TRBD1-1*01	TRBJ1-1	10	20	26	27	NA	10	1	ACATCGGCCCAAAAGAACCCGACAGCTTTCTATCTCTGTGCCAGTAAGCTTCTCCGGGGACAAAACACTGAAGCTTTCTTTGGACAA
CCF1	PRE	1	0.000184502	TGTGCCAGCAGTGAATGGACGGCCGTGGGTGGCTACACCTTCGGTTCG	CASSEWTAVGGYTF	TRBV2-1	NA	TRBJ1-2	15	16	20	29	NA	1	9	ATCCGGTCCACAAAGCTGGAGGACTCAGCCATGTACTTCTGTGCCAGCAGTGAATGGACGGCCGTGGGTGGCTACACCTTCGGTTCG
CCF1	PRE	1	0.000184502	TGCGCCAGCAGCCAAGACCGGTCCCGCTATGGCTACACCTTCGGTTCG	CASSQDRSRYGYTF	TRBV4-1	TRBD2-1	TRBJ1-2	17	18	21	26	NA	1	5	CTACACGCCCTGCAGCCAGAAGACTCAGCCCTGTATCTCTGCGCCAGCAGCCAAGACCGGTCCCGCTATGGCTACACCTTCGGTTCG
CCF1	PRE	1	0.000184502	TGTGCCAGCAGCCGGAGGCTAGCCAAAAACATTCAGTACTTCGGCGCC	CASSRRLAKNIQYF	TRBV28-1	TRBD2-1*02	TRBJ2-4	11	13	18	20	NA	2	2	CTGGAGTCCGCCAGCACCAACCAGACATCTATGTACCTCTGTGCCAGCAGCCGGAGGCTAGCCAAAAACATTCAGTACTTCGGCGCC
CCF1	PRE	1	0.000184502	TGTGCCAGCAGTTACGGGACAGGGGCGTATAATTCACCCCTCCACTTTGGGAAC	CASSYGTGAYNSPLHF	TRBV6-5	TRBD1-1*01	TRBJ1-6	NA	15	25	27	NA	0	2	TCGGCTGCTCCCTCCCAGACATCTGTGTACTTCTGTGCCAGCAGTTACGGGACAGGGGCGTATAATTCACCCCTCCACTTTGGGAAC
CCF1	PRE	1	0.000184502	TGTGCCAGCAGTTTAAACAGGGGAGGATCACCCCTCCACTTTGGGAAC	CASSLNRGGSPLHF	TRBV12-1	TRBD1-1*01	TRBJ1-6	15	16	23	27	NA	1	4	ATCCAGCCCTCAGAACCCAGGGACTCAGCTGTGTACTTCTGTGCCAGCAGTTTAAACAGGGGAGGATCACCCCTCCACTTTGGGAAC
CCF1	PRE	1	0.000184502	TGTGCCAGCAGCGGCAGCGGGGGGGCACATGAGCAGTTCTTCGGGCCA	CASSGSGGAHEQFF	TRBV6-6	TRBD2-1*01	TRBJ2-1	11	15	25	28	NA	4	3	CTGGAGTTGGCTGCTCCCTCCCAGACATCTGTGTACTTCTGTGCCAGCAGCGGCAGCGGGGGGGCACATGAGCAGTTCTTCGGGCCA
CCF1	PRE	1	0.000184502	TGTGCCAGCAGACGCAGTTCCGCGAGCTCCTACAATGAGCAGTTCTTCGGGCCA	CASRRSSASSYNEQFF	TRBV6-1	NA	TRBJ2-1	11	14	17	26	NA	3	9	TCGGCTGCTCCCTCCCAGACATCTGTGTACTTCTGTGCCAGCAGACGCAGTTCCGCGAGCTCCTACAATGAGCAGTTCTTCGGGCCA
CCF1	PRE	1	0.000184502	TGCAGTGCTAGCTCCGGCTATGAGGCCTCCTACAATGAGCAGTTCTTCGGGCCA	CSASSGYEASYNEQFF	TRBV20-1	TRBD2-1*02	TRBJ2-1	11	21	25	26	NA	10	1	AGTGCCCATCCTGAAGACAGCAGCTTCTACATCTGCAGTGCTAGCTCCGGCTATGAGGCCTCCTACAATGAGCAGTTCTTCGGGCCA
CCF1	PRE	1	0.000184502	TGTGCCAGCAGCGTGGGCCAGATAGAGACCCAGTACTTCGGGCCA	CASSVGQIETQYF	TRBV9-1	TRBD1-1*01	TRBJ2-5	NA	14	18	23	NA	0	5	AACCTGAGCTCTCTGGAGCTGGGGGACTCAGCTTTGTATTTCTGTGCCAGCAGCGTGGGCCAGATAGAGACCCAGTACTTCGGGCCA
CCF1	PRE	1	0.000184502	TGTGCCAGCAAGGAAGTAGCCCAAGAGACCCAGTACTTCGGGCCA	CASKEVAQETQYF	TRBV2-1	TRBD2-1	TRBJ2-5	10	16	NA	20	NA	6	0	AAGATCCGGTCCACAAAGCTGGAGGACTCAGCCATGTACTTCTGTGCCAGCAAGGAAGTAGCCCAAGAGACCCAGTACTTCGGGCCA
CCF1	PRE	1	0.000184502	TGCGCCAGCAGTGAGTCGGGGGGGAAGGGAGATACGCAGTATTTTGGCCCA	CASSESGGKGDTQYF	TRBV10-1	TRBD2-1*01	TRBJ2-3	NA	17	24	29	NA	0	5	GAGTCTGCTGCCTCCTCCCAGACATCTGTATATTTCTGCGCCAGCAGTGAGTCGGGGGGGAAGGGAGATACGCAGTATTTTGGCCCA
CCF1	PRE	1	0.000184502	TGTGCCAGCAGTTACTTAGCGGGGAGGGCAGATACGCAGTATTTTGGCCCA	CASSYLAGRADTQYF	TRBV6-1	TRBD2-1*01	TRBJ2-3	NA	16	24	28	NA	0	4	GAGTCGGCTGCTCCCTCCCAAACATCTGTGTACTTCTGTGCCAGCAGTTACTTAGCGGGGAGGGCAGATACGCAGTATTTTGGCCCA
CCF1	PRE	1	0.000184502	TGTGCCAGCAGTGTCTTTGCGGGGGGCACAGATACGCAGTATTTTGGCCCA	CASSVFAGGTDTQYF	TRBV12-1	TRBD2-1*01	TRBJ2-3	12	18	NA	25	NA	6	0	CAGCCCTCAGAACCCAGGGACTCAGCTGTGTACTTCTGTGCCAGCAGTGTCTTTGCGGGGGGCACAGATACGCAGTATTTTGGCCCA
CCF1	PRE	1	0.000184502	TGTGCCTGGTCGCTAGAGGGCGGGGAGCTGTTTTTTGGAGAA	CAWSLEGGELFF	TRBV30-1	TRBD2-1*02	TRBJ2-2	9	15	NA	20	NA	6	0	CTGAGTTCTAAGAAGCTCCTTCTCAGTGACTCTGGCTTCTATCTCTGTGCCTGGTCGCTAGAGGGCGGGGAGCTGTTTTTTGGAGAA
CCF1	PRE	1	0.000184502	TGTGCCTGGGGGGGGGTCACTGAAGCTTTCTTTGGACAA	CAWGGVTEAFF	TRBV30-1	TRBD2-1*01	TRBJ1-1	NA	9	16	17	NA	0	1	ATCCTGAGTTCTAAGAAGCTCCTTCTCAGTGACTCTGGCTTCTATCTCTGTGCCTGGGGGGGGGTCACTGAAGCTTTCTTTGGACAA
CCF1	PRE	1	0.000184502	TGTGCCACCCTACGAGGCACCCTCCCCGAGCAGTACTTCGGGCCG	CATLRGTLPEQYF	TRBV28-1	TRBD2-1*02	TRBJ2-7	7	13	17	26	NA	6	9	ATTCTGGAGTCCGCCAGCACCAACCAGACATCTATGTACCTCTGTGCCACCCTACGAGGCACCCTCCCCGAGCAGTACTTCGGGCCG
CCF1	PRE	1	0.000184502	TGCGCCAGCAGCTCCGCCAACGTTCTCGCACATGGCTACACCTTCGGTTCG	CASSSANVLAHGYTF	TRBV5-1	NA	TRBJ1-2	13	19	21	31	NA	6	10	AGCACCTTGGAGCTGGGGGACTCGGCCCTTTATCTTTGCGCCAGCAGCTCCGCCAACGTTCTCGCACATGGCTACACCTTCGGTTCG
CCF1	PRE	1	0.000184502	TGCGCCAGCAGCCTGGGCCAGGGATCCTACGAGCAGTACTTCGGGCCG	CASSLGQGSYEQYF	TRBV5-1	TRBD1-1*01	TRBJ2-7	16	18	23	24	NA	2	1	GTGAGCACCTTGGAGCTGGGGGACTCGGCCCTTTATCTTTGCGCCAGCAGCCTGGGCCAGGGATCCTACGAGCAGTACTTCGGGCCG
CCF1	PRE	1	0.000184502	TGCAGTGCCCGGGACCGGCACTATGAAGCTTTCTTTGGACAA	CSARDRHYEAFF	TRBV20-1	NA	TRBJ1-1	8	10	15	23	NA	2	8	CTGACAGTGACCAGTGCCCATCCTGAAGACAGCAGCTTCTACATCTGCAGTGCCCGGGACCGGCACTATGAAGCTTTCTTTGGACAA
CCF1	PRE	1	0.000184502	TGCGCCAGCAGCTTGGGACAGGGGGCTACCGGGGAGCTGTTTTTTGGAGAA	CASSLGQGATGELFF	TRBV5-1	TRBD1-1*01	TRBJ2-2	NA	16	26	27	NA	0	1	AGCACCTTGGAGCTGGGGGACTCGGCCCTTTATCTTTGCGCCAGCAGCTTGGGACAGGGGGCTACCGGGGAGCTGTTTTTTGGAGAA
CCF1	PRE	1	0.000184502	TGCAGTGCCTCGATACCAAGGGGGGATGAAAAACTGTTTTTTGGCAGT	CSASIPRGDEKLFF	TRBV20-1	NA	TRBJ1-4	8	18	24	25	NA	10	1	GTGACCAGTGCCCATCCTGAAGACAGCAGCTTCTACATCTGCAGTGCCTCGATACCAAGGGGGGATGAAAAACTGTTTTTTGGCAGT
CCF1	PRE	1	0.000184502	TGCGCCAGCAGCCAAGACCGCCACCGACGGGACAGAAGGGGATGGGATAATGAAAAACTGTTTTTTGGCAGT	CASSQDRHRRDRRGWDNEKLFF	TRBV4-1	TRBD1-1*01	TRBJ1-4	17	28	35	47	NA	11	12	TCAGCCCTGTATCTCTGCGCCAGCAGCCAAGACCGCCACCGACGGGACAGAAGGGGATGGGATAATGAAAAACTGTTTTTTGGCAGT
CCF1	PRE	1	0.000184502	TGTGCCAGCAGCTTAGAGAGGGCCGGAAATCAGCCCCAGCATTTTGGTGAT	CASSLERAGNQPQHF	TRBV7-8	TRBD2-1*02	TRBJ1-5	16	17	22	27	NA	1	5	CAGCGCACACAGCAGGAGGACTCCGCCGTGTATCTCTGTGCCAGCAGCTTAGAGAGGGCCGGAAATCAGCCCCAGCATTTTGGTGAT
CCF1	PRE	1	0.000184502	TGTGCCAGCAGCTTGATGCGGGGCACCTCTTTCGGTTCG	CASSLMRGTSF	TRBV5-6	TRBD2-1*01	TRBJ1-2	15	17	23	30	NA	2	7	GAGCTGAATGTGAACGCCTTGTTGCTGGGGGACTCGGCCCTCTATCTCTGTGCCAGCAGCTTGATGCGGGGCACCTCTTTCGGTTCG
CCF1	PRE	1	0.000184502	TGTGCCAGCACCTCCCCTGGGGGAGTCGAGCAGTACTTCGGGCCG	CASTSPGGVEQYF	TRBV6-5	NA	TRBJ2-7	10	18	23	26	NA	8	3	AGGCTGCTGTCGGCTGCTCCCTCCCAGACATCTGTGTACTTCTGTGCCAGCACCTCCCCTGGGGGAGTCGAGCAGTACTTCGGGCCG
CCF1	PRE	1	0.000184502	TGTGCCAGCAGCCCTGGGGGACTAGCGGGGTACGAGCAGTACTTCGGGCCG	CASSPGGLAGYEQYF	TRBV7-2	TRBD2-1*01	TRBJ2-7	12	17	NA	30	NA	5	0	CAGCGCACACAGCAGGAGGACTCGGCCGTGTATCTCTGTGCCAGCAGCCCTGGGGGACTAGCGGGGTACGAGCAGTACTTCGGGCCG
CCF1	PRE	1	0.000184502	TGTGCCAGCAGCCGGTCCGGGACAGGGATTACCTACGAGCAGTACTTCGGGCCG	CASSRSGTGITYEQYF	TRBV12-1	TRBD1-1*01	TRBJ2-7	11	18	27	31	NA	7	4	CCCTCAGAACCCAGGGACTCAGCTGTGTACTTCTGTGCCAGCAGCCGGTCCGGGACAGGGATTACCTACGAGCAGTACTTCGGGCCG
CCF1	PRE	1	0.000184502	TGCGCCAGCAGCCAAGCGAGGGGCCCCTTATACGAGCAGTACTTCGGGCCG	CASSQARGPLYEQYF	TRBV4-3	NA	TRBJ2-7	16	18	23	30	NA	2	7	CACACCCTGCAGCCAGAAGACTCGGCCCTGTATCTCTGCGCCAGCAGCCAAGCGAGGGGCCCCTTATACGAGCAGTACTTCGGGCCG
CCF1	PRE	1	0.000184502	TGTGCCAGCAGGCTCTCCCGGGACAGGGGCCACGAGCAGTACTTCGGGCCG	CASRLSRDRGHEQYF	TRBV6-6	TRBD1-1*01	TRBJ2-7	11	19	29	31	NA	8	2	GAGTTGGCTGCTCCCTCCCAGACATCTGTGTACTTCTGTGCCAGCAGGCTCTCCCGGGACAGGGGCCACGAGCAGTACTTCGGGCCG
CCF1	PRE	1	0.000184502	TGTGCCAGCGGCAGGACCGACACCGGGGAGCTGTTTTTTGGAGAA	CASGRTDTGELFF	TRBV6-5	NA	TRBJ2-2	9	13	17	19	NA	4	2	AGGCTGCTGTCGGCTGCTCCCTCCCAGACATCTGTGTACTTCTGTGCCAGCGGCAGGACCGACACCGGGGAGCTGTTTTTTGGAGAA
CCF1	PRE	1	0.000184502	TGTGCCAGCAGTGAAGTCGGCCTGAACACTGAAGCTTTCTTTGGACAA	CASSEVGLNTEAFF	TRBV25-1	NA	TRBJ1-1	15	18	21	22	NA	3	1	CTGGAGTCTGCCAGGCCCTCACATACCTCTCAGTACCTCTGTGCCAGCAGTGAAGTCGGCCTGAACACTGAAGCTTTCTTTGGACAA
CCF1	PRE	1	0.000184502	TGTGCCAGCAGCTTGGCGGGCCACGGGACAGACTATGGCTACACCTTCGGTTCG	CASSLAGHGTDYGYTF	TRBV5-6	TRBD1-1*01	TRBJ1-2	16	24	NA	31	NA	8	0	GCCTTGTTGCTGGGGGACTCGGCCCTCTATCTCTGTGCCAGCAGCTTGGCGGGCCACGGGACAGACTATGGCTACACCTTCGGTTCG
CCF1	PRE	1	0.000184502	TGTGCCAGCAGTGAAGTGGGGATCTACGAGCAGTACTTCGGGCCG	CASSEVGIYEQYF	TRBV2-1	NA	TRBJ2-7	16	18	22	23	NA	2	1	AAGATCCGGTCCACAAAGCTGGAGGACTCAGCCATGTACTTCTGTGCCAGCAGTGAAGTGGGGATCTACGAGCAGTACTTCGGGCCG
CCF1	PRE	1	0.000184502	TGTGCCAGCAGTTTTCAAGGAATCCAGCCCCAGCATTTTGGTGAT	CASSFQGIQPQHF	TRBV12-1	NA	TRBJ1-5	14	18	21	24	NA	4	3	AAGATCCAGCCCTCAGAACCCAGGGACTCAGCTGTGTACTTCTGTGCCAGCAGTTTTCAAGGAATCCAGCCCCAGCATTTTGGTGAT
CCF1	PRE	1	0.000184502	TGCAGCGCGGGAGGGACTAACTCCTACAATGAGCAGTTCTTCGGGCCA	CSAGGTNSYNEQFF	TRBV29-1	TRBD2-1*02	TRBJ2-1	NA	7	15	20	NA	0	5	GTGAGCAACATGAGCCCTGAAGACAGCAGCATATATCTCTGCAGCGCGGGAGGGACTAACTCCTACAATGAGCAGTTCTTCGGGCCA
CCF1	PRE	1	0.000184502	TGCAGTGCTGCGGGACAGGGGGCGGGGGAGACCCAGTACTTCGGGCCA	CSAAGQGAGETQYF	TRBV20-1	TRBD1-1*01	TRBJ2-5	9	11	23	27	NA	2	4	GTGACCAGTGCCCATCCTGAAGACAGCAGCTTCTACATCTGCAGTGCTGCGGGACAGGGGGCGGGGGAGACCCAGTACTTCGGGCCA
CCF1	PRE	1	0.000184502	TGCGCCAGCAGCCGATCAGGTGCTAGCGGCCAAGAGACCCAGTACTTCGGGCCA	CASSRSGASGQETQYF	TRBV5-1	TRBD2-1	TRBJ2-5	12	22	NA	29	NA	10	0	ACCTTGGAGCTGGGGGACTCGGCCCTTTATCTTTGCGCCAGCAGCCGATCAGGTGCTAGCGGCCAAGAGACCCAGTACTTCGGGCCA
CCF1	PRE	1	0.000184502	TGTGCCAGCAGTCAGTACAGGGGGGATACGCAGTATTTTGGCCCA	CASSQYRGDTQYF	TRBV12-1	TRBD1-1*01	TRBJ2-3	12	16	NA	24	NA	4	0	AAGATCCAGCCCTCAGAACCCAGGGACTCAGCTGTGTACTTCTGTGCCAGCAGTCAGTACAGGGGGGATACGCAGTATTTTGGCCCA
CCF1	PRE	1	0.000184502	TGTGCCAGCAGTTGGGGAGGATACCCAGATACGCAGTATTTTGGCCCA	CASSWGGYPDTQYF	TRBV6-1	TRBD2-1*02	TRBJ2-3	13	14	20	25	NA	1	5	TTGGAGTCGGCTGCTCCCTCCCAAACATCTGTGTACTTCTGTGCCAGCAGTTGGGGAGGATACCCAGATACGCAGTATTTTGGCCCA
CCF1	PRE	1	0.000184502	TGTGCCAGCAGCCCATTGTGGGCGCCAGGAAACACCATATATTTTGGAGAG	CASSPLWAPGNTIYF	TRBV7-9	TRBD1-1*01	TRBJ1-3	12	19	23	27	NA	7	4	CAGCGCACAGAGCAGGGGGACTCGGCCATGTATCTCTGTGCCAGCAGCCCATTGTGGGCGCCAGGAAACACCATATATTTTGGAGAG
CCF1	PRE	1	0.000184502	TGTGCCAGCAGTGAAGTATTGGCAGCCGAGCAGTACTTCGGGCCG	CASSEVLAAEQYF	TRBV2-1	NA	TRBJ2-7	16	22	25	26	NA	6	1	AAGATCCGGTCCACAAAGCTGGAGGACTCAGCCATGTACTTCTGTGCCAGCAGTGAAGTATTGGCAGCCGAGCAGTACTTCGGGCCG
CCF1	PRE	1	0.000184502	TGTGCCAGCAGTGAAAGCGGACTAGCGATAACTAGCACAGATTCGCAGTATTTTGGCCCA	CASSESGLAITSTDSQYF	TRBV2-1	TRBD2-1	TRBJ2-3	15	18	27	43	NA	3	16	AAGCTGGAGGACTCAGCCATGTACTTCTGTGCCAGCAGTGAAAGCGGACTAGCGATAACTAGCACAGATTCGCAGTATTTTGGCCCA
CCF1	PRE	1	0.000184502	TGTGCCAGCAGCCCGACAGGGGGTGAAGCTTTCTTTGGACAA	CASSPTGGEAFF	TRBV7-6	TRBD1-1*01	TRBJ1-1	12	14	NA	23	NA	2	0	CTGACGATCCAGCGCACAGAGCAGCGGGACTCGGCCATGTATCGCTGTGCCAGCAGCCCGACAGGGGGTGAAGCTTTCTTTGGACAA
CCF1	PRE	1	0.000184502	TGCGCCAGCAGCTTGGAGGCGGGTTTAAGTCAGCCCCAGCATTTTGGTGAT	CASSLEAGLSQPQHF	TRBV5-1	TRBD2-1	TRBJ1-5	16	18	23	29	NA	2	6	AGCACCTTGGAGCTGGGGGACTCGGCCCTTTATCTTTGCGCCAGCAGCTTGGAGGCGGGTTTAAGTCAGCCCCAGCATTTTGGTGAT
CCF1	PRE	1	0.000184502	TGCAGTGCTATGGAAACGGACTATAGCAATCAGCCCCAGCATTTTGGTGAT	CSAMETDYSNQPQHF	TRBV20-1	TRBD2-1	TRBJ1-5	10	17	NA	23	NA	7	0	ACCAGTGCCCATCCTGAAGACAGCAGCTTCTACATCTGCAGTGCTATGGAAACGGACTATAGCAATCAGCCCCAGCATTTTGGTGAT
CCF1	PRE	1	0.000184502	TGCGCCAGCAGCCAAGATGGTAGAGGGGCAAACACCATATATTTTGGAGAG	CASSQDGRGANTIYF	TRBV4-1	NA	TRBJ1-3	17	23	28	29	NA	6	1	CACGCCCTGCAGCCAGAAGACTCAGCCCTGTATCTCTGCGCCAGCAGCCAAGATGGTAGAGGGGCAAACACCATATATTTTGGAGAG
CCF1	PRE	1	0.000184502	TGTGCCAGCAGCCCGTCCCGGGGCTTTGGGGCCAACGTCCTGACTTTCGGGGCC	CASSPSRGFGANVLTF	TRBV6-1	NA	TRBJ2-6	11	19	24	26	NA	8	2	TCGGCTGCTCCCTCCCAGACATCTGTGTACTTCTGTGCCAGCAGCCCGTCCCGGGGCTTTGGGGCCAACGTCCTGACTTTCGGGGCC
CCF1	PRE	1	0.000184502	TGTGCCAGCAGCCAGTATTCGGGGTCGGGTGAAAAACTGTTTTTTGGCAGT	CASSQYSGSGEKLFF	TRBV4-2	TRBD2-1*01	TRBJ1-4	14	19	24	29	NA	5	5	CACACCCTGCAGCCAGAAGACTCGGCCCTGTATCTCTGTGCCAGCAGCCAGTATTCGGGGTCGGGTGAAAAACTGTTTTTTGGCAGT
CCF1	PRE	1	0.000184502	TGCAGTGCTAAACCGGGACCGGAGTATGAAAAACTGTTTTTTGGCAGT	CSAKPGPEYEKLFF	TRBV20-1	NA	TRBJ1-4	10	14	19	25	NA	4	6	GTGACCAGTGCCCATCCTGAAGACAGCAGCTTCTACATCTGCAGTGCTAAACCGGGACCGGAGTATGAAAAACTGTTTTTTGGCAGT
CCF1	PRE	1	0.000184502	TGCGCCAGCAGCCCGGGGGGGGGAGATGAAAAACTGTTTTTTGGCAGT	CASSPGGGDEKLFF	TRBV4-3	TRBD2-1*01	TRBJ1-4	NA	13	21	25	NA	0	4	CTACACACCCTGCAGCCAGAAGACTCGGCCCTGTATCTCTGCGCCAGCAGCCCGGGGGGGGGAGATGAAAAACTGTTTTTTGGCAGT
CCF1	PRE	1	0.000184502	TGTGCCAGCAGCCCCGATAGCGGGGGGGCTAACACAGATACGCAGTATTTTGGCCCA	CASSPDSGGANTDTQYF	TRBV7-7	TRBD2-1*01	TRBJ2-3	12	17	28	32	NA	5	4	ACAGAGCAGCGGGACTCAGCCATGTATCGCTGTGCCAGCAGCCCCGATAGCGGGGGGGCTAACACAGATACGCAGTATTTTGGCCCA
CCF1	PRE	1	0.000184502	TGTGCCATCAGTGAGTCTCCACCGGGCTACGGGGGAGACACTGAAGCTTTCTTTGGACAA	CAISESPPGYGGDTEAFF	TRBV10-3	TRBD2-1*01	TRBJ1-1	17	29	35	37	NA	12	2	ACCAGCTCCCAGACATCTGTGTACTTCTGTGCCATCAGTGAGTCTCCACCGGGCTACGGGGGAGACACTGAAGCTTTCTTTGGACAA
CCF1	PRE	1	0.000184502	TGTGCCAGCAGTGAATCCCACGGATCCCTCAATCAGCCCCAGCATTTTGGTGAT	CASSESHGSLNQPQHF	TRBV6-1	NA	TRBJ1-5	15	21	24	29	NA	6	5	TCGGCTGCTCCCTCCCAGACATCTGTGTACTTCTGTGCCAGCAGTGAATCCCACGGATCCCTCAATCAGCCCCAGCATTTTGGTGAT
CCF1	PRE	1	0.000184502	TGTGCCAGCAGTTACGCACAGGGGGCCAATCAGCCCCAGCATTTTGGTGAT	CASSYAQGANQPQHF	TRBV6-5	TRBD1-1*01	TRBJ1-5	15	17	NA	26	NA	2	0	CTGTCGGCTGCTCCCTCCCAGACATCTGTGTACTTCTGTGCCAGCAGTTACGCACAGGGGGCCAATCAGCCCCAGCATTTTGGTGAT
CCF1	PRE	1	0.000184502	TGTGCCTGGAGTGTACAGGCAGGGGGTTCGGCTTGGAACACTGAAGCTTTCTTTGGACAA	CAWSVQAGGSAWNTEAFF	TRBV30-1	TRBD1-1*01	TRBJ1-1	14	19	26	35	NA	5	9	CTTCTCAGTGACTCTGGCTTCTATCTCTGTGCCTGGAGTGTACAGGCAGGGGGTTCGGCTTGGAACACTGAAGCTTTCTTTGGACAA
CCF1	PRE	1	0.000184502	TGTGCCAGCAGACCCCAACAGGGACCCCAGTACTTCGGGCCA	CASRPQQGPQYF	TRBV12-1	TRBD1-1*01	TRBJ2-5	11	17	23	25	NA	6	2	CTGAAGATCCAGCCCTCAGAACCCAGGGACTCAGCTGTGTACTTCTGTGCCAGCAGACCCCAACAGGGACCCCAGTACTTCGGGCCA
CCF1	PRE	1	0.000184502	TGTGCCAGCAGCTTAGGTAATCAGCCCCAGCATTTTGGTGAT	CASSLGNQPQHF	TRBV7-2	NA	TRBJ1-5	NA	NA	16	18	NA	0	2	CTGACGATCCAGCGCACACAGCAGGAGGACTCGGCCGTGTATCTCTGTGCCAGCAGCTTAGGTAATCAGCCCCAGCATTTTGGTGAT
CCF1	PRE	1	0.000184502	TGTGCCACCAGTGAACCCCCAACAATCCGATCGGGACAGGGCGTATCTGGCTACACCTTCGGTTCG	CATSEPPTIRSGQGVSGYTF	TRBV24-1	TRBD1-1*01	TRBJ1-2	14	32	41	47	NA	18	6	AACCAGACAGCTCTTTACTTCTGTGCCACCAGTGAACCCCCAACAATCCGATCGGGACAGGGCGTATCTGGCTACACCTTCGGTTCG
CCF1	PRE	1	0.000184502	TGTGCCAGCAGTTACTCAGGCAGGCAGAACCTCTATGGCTACACCTTCGGTTCG	CASSYSGRQNLYGYTF	TRBV6-5	TRBD1-1*01	TRBJ1-2	17	20	24	32	NA	3	8	TCGGCTGCTCCCTCCCAGACATCTGTGTACTTCTGTGCCAGCAGTTACTCAGGCAGGCAGAACCTCTATGGCTACACCTTCGGTTCG
CCF1	PRE	1	0.000184502	TGTGCCAGTAGATCTCTTCAAGCCTACTATGGCTACACCTTCGGTTCG	CASRSLQAYYGYTF	TRBV19-1	TRBD2-1	TRBJ1-2	11	20	23	25	NA	9	2	GTGACATCGGCCCAAAAGAACCCGACAGCTTTCTATCTCTGTGCCAGTAGATCTCTTCAAGCCTACTATGGCTACACCTTCGGTTCG
CCF1	PRE	1	0.000184502	TGTGCCAGCAGTGAATGGGACTACTATGGCTACACCTTCGGTTCG	CASSEWDYYGYTF	TRBV2-1	TRBD2-1	TRBJ1-2	15	16	NA	22	NA	1	0	AAGATCCGGTCCACAAAGCTGGAGGACTCAGCCATGTACTTCTGTGCCAGCAGTGAATGGGACTACTATGGCTACACCTTCGGTTCG
CCF1	PRE	1	0.000184502	TGTGCCAGCAGTCTACTTGGGCACCTATATGGCTACACCTTCGGTTCG	CASSLLGHLYGYTF	TRBV6-5	TRBD1-1*01	TRBJ1-2	12	18	22	27	NA	6	5	CTGCTGTCGGCTGCTCCCTCCCAGACATCTGTGTACTTCTGTGCCAGCAGTCTACTTGGGCACCTATATGGCTACACCTTCGGTTCG
CCF1	PRE	1	0.000184502	TGTGCCAGCAGTTCATGGACAGGAGATCATGGCTACACCTTCGGTTCG	CASSSWTGDHGYTF	TRBV2-1	TRBD1-1*01	TRBJ1-2	12	16	23	28	NA	4	5	ATCCGGTCCACAAAGCTGGAGGACTCAGCCATGTACTTCTGTGCCAGCAGTTCATGGACAGGAGATCATGGCTACACCTTCGGTTCG
CCF1	PRE	1	0.000184502	TGTGCCAGCAACCCCCCGGGGCATGGCTACACCTTCGGTTCG	CASNPPGHGYTF	TRBV7-9	NA	TRBJ1-2	10	17	NA	22	NA	7	0	TTGGAGATCCAGCGCACAGAGCAGGGGGACTCGGCCATGTATCTCTGTGCCAGCAACCCCCCGGGGCATGGCTACACCTTCGGTTCG
CCF1	PRE	1	0.000184502	TGTGCCAGCAGCTTAGCCCCACGGGATCCGGGCTACACCTTCGGTTCG	CASSLAPRDPGYTF	TRBV7-8	TRBD2-1*02	TRBJ1-2	17	21	26	30	NA	4	4	ATCCAGCGCACACAGCAGGAGGACTCCGCCGTGTATCTCTGTGCCAGCAGCTTAGCCCCACGGGATCCGGGCTACACCTTCGGTTCG
CCF1	PRE	1	0.000184502	TGTGCCAGCAGCTTAAGGGACAGGGGTGTGGGGGAGCAGTACTTCGGGCCG	CASSLRDRGVGEQYF	TRBV7-9	TRBD1-1*01	TRBJ2-7	15	16	26	33	NA	1	7	CAGCGCACAGAGCAGGGGGACTCGGCCATGTATCTCTGTGCCAGCAGCTTAAGGGACAGGGGTGTGGGGGAGCAGTACTTCGGGCCG
CCF1	PRE	1	0.000184502	TGTGCCAGCAGTTCACCCCTGCCCGAGCAGTACTTCGGGCCG	CASSSPLPEQYF	TRBV2-1	NA	TRBJ2-7	12	14	16	23	NA	2	7	CTGAAGATCCGGTCCACAAAGCTGGAGGACTCAGCCATGTACTTCTGTGCCAGCAGTTCACCCCTGCCCGAGCAGTACTTCGGGCCG
CCF1	PRE	1	0.000184502	TGCGCCAGCAGCCAAGACAGGGGGGCGAACACCGGGGAGCTGTTTTTTGGAGAA	CASSQDRGANTGELFF	TRBV4-3	TRBD1-1*01	TRBJ2-2	NA	17	24	25	NA	0	1	ACCCTGCAGCCAGAAGACTCGGCCCTGTATCTCTGCGCCAGCAGCCAAGACAGGGGGGCGAACACCGGGGAGCTGTTTTTTGGAGAA
CCF1	PRE	1	0.000184502	TGTGCCAGCAGTTATAGAGCATCTGAAGCTTTCTTTGGACAA	CASSYRASEAFF	TRBV12-1	TRBD2-1	TRBJ1-1	13	14	17	22	NA	1	5	CTGAAGATCCAGCCCTCAGAACCCAGGGACTCAGCTGTGTACTTCTGTGCCAGCAGTTATAGAGCATCTGAAGCTTTCTTTGGACAA
CCF1	PRE	1	0.000184502	TGTGCCAGCAGCCCTCGGGGAGGAGGTGAAAAACTGTTTTTTGGCAGT	CASSPRGGGEKLFF	TRBV9-1	TRBD2-1*02	TRBJ1-4	12	17	23	26	NA	5	3	CTGAGCTCTCTGGAGCTGGGGGACTCAGCTTTGTATTTCTGTGCCAGCAGCCCTCGGGGAGGAGGTGAAAAACTGTTTTTTGGCAGT
CCF1	PRE	1	0.000184502	TGTGCCAGCAGGGACATCTACAGACTCAGAAACACCATATATTTTGGAGAG	CASRDIYRLRNTIYF	TRBV6-1	TRBD1-1*01	TRBJ1-3	NA	11	16	28	NA	0	12	GAGTCGGCTGCTCCCTCCCAGACATCTGTGTACTTCTGTGCCAGCAGGGACATCTACAGACTCAGAAACACCATATATTTTGGAGAG
CCF1	PRE	1	0.000184502	TGTGCCAGCGGTATTGAGGGGGCAAGCACTGAAGCTTTCTTTGGACAA	CASGIEGASTEAFF	TRBV4-2	TRBD1-1*01	TRBJ1-1	9	16	23	26	NA	7	3	CTACACACCCTGCAGCCAGAAGACTCGGCCCTGTATCTCTGTGCCAGCGGTATTGAGGGGGCAAGCACTGAAGCTTTCTTTGGACAA
CCF1	PRE	1	0.000184502	TGTGCCAGCAGTTTGGGCGGGGTCGGCACCATATATTTTGGAGAG	CASSLGGVGTIYF	TRBV12-1	TRBD2-1*01	TRBJ1-3	14	16	22	26	NA	2	4	AAGATCCAGCCCTCAGAACCCAGGGACTCAGCTGTGTACTTCTGTGCCAGCAGTTTGGGCGGGGTCGGCACCATATATTTTGGAGAG
CCF1	PRE	1	0.000184502	TGTGCCAGCAGCCGCGGGACCTCCTCCTTCGACTATAATTCACCCCTCCACTTTGGGAAC	CASSRGTSSFDYNSPLHF	TRBV3-1	TRBD2-1*02	TRBJ1-6	NA	13	19	32	NA	0	13	GAGCTTGGTGACTCTGCTGTGTATTTCTGTGCCAGCAGCCGCGGGACCTCCTCCTTCGACTATAATTCACCCCTCCACTTTGGGAAC
CCF1	PRE	1	0.000184502	TGTGCCAGCAGCTTAGCTCTGGCAGGGGGCTTCAATTCACCCCTCCACTTTGGGAAC	CASSLALAGGFNSPLHF	TRBV7-9	TRBD1-1*01	TRBJ1-6	17	22	30	33	NA	5	3	ACAGAGCAGGGGGACTCGGCCATGTATCTCTGTGCCAGCAGCTTAGCTCTGGCAGGGGGCTTCAATTCACCCCTCCACTTTGGGAAC
CCF1	PRE	1	0.000184502	TGCAGTGCCCCGATGGGGGGGGCGCGGTCCTACAATGAGCAGTTCTTCGGGCCA	CSAPMGGARSYNEQFF	TRBV20-1	TRBD2-1*01	TRBJ2-1	8	14	21	27	NA	6	6	AGTGCCCATCCTGAAGACAGCAGCTTCTACATCTGCAGTGCCCCGATGGGGGGGGCGCGGTCCTACAATGAGCAGTTCTTCGGGCCA
CCF1	PRE	1	0.000184502	TGCAGTGCAACTTCCGGGAACAATGAGCAGTTCTTCGGGCCA	CSATSGNNEQFF	TRBV20-1	TRBD2-1*02	TRBJ2-1	8	14	NA	19	NA	6	0	CTGACAGTGACCAGTGCCCATCCTGAAGACAGCAGCTTCTACATCTGCAGTGCAACTTCCGGGAACAATGAGCAGTTCTTCGGGCCA
CCF1	PRE	1	0.000184502	TGTGCCAGAAGCTCCACAGGTCGTAGGGACACCGGGGAGCTGTTTTTTGGAGAA	CARSSTGRRDTGELFF	TRBV5-3	TRBD1-1*01	TRBJ2-2	13	15	20	28	NA	2	8	GCCTTGGAGCTGGGGGACTCGGCCCTGTATCTCTGTGCCAGAAGCTCCACAGGTCGTAGGGACACCGGGGAGCTGTTTTTTGGAGAA
CCF1	PRE	1	0.000184502	TGTGCCATCAGTGAGCAGGGGTCGATAGCTGAAGCTTTCTTTGGACAA	CAISEQGSIAEAFF	TRBV10-3	TRBD1-1*01	TRBJ1-1	NA	15	21	28	NA	0	7	CTGGAGTCCGCTACCAGCTCCCAGACATCTGTGTACTTCTGTGCCATCAGTGAGCAGGGGTCGATAGCTGAAGCTTTCTTTGGACAA
CCF1	PRE	1	0.000184502	TGTGCCACCAGCCGCGGGGCACGGACTGAAGCTTTCTTTGGACAA	CATSRGARTEAFF	TRBV24-1	TRBD2-1*01	TRBJ1-1	11	13	19	24	NA	2	5	TCCCTAGAGTCTGCCATCCCCAACCAGACAGCTCTTTACTTCTGTGCCACCAGCCGCGGGGCACGGACTGAAGCTTTCTTTGGACAA
CCF1	PRE	1	0.000184502	TGCGCCAGCAGCTTGACCGACAGGGACCCAGATACGCAGTATTTTGGCCCA	CASSLTDRDPDTQYF	TRBV5-1	TRBD1-1*01	TRBJ2-3	15	18	25	28	NA	3	3	AGCACCTTGGAGCTGGGGGACTCGGCCCTTTATCTTTGCGCCAGCAGCTTGACCGACAGGGACCCAGATACGCAGTATTTTGGCCCA
CCF1	PRE	1	0.000184502	TGTGCCAGCCGGCTAGGAATGGACATGAAAGCTTTCTTTGGACAA	CASRLGMDMKAFF	TRBV6-5	TRBD1-1*01	TRBJ1-1	9	20	25	28	NA	11	3	AGGCTGCTGTCGGCTGCTCCCTCCCAGACATCTGTGTACTTCTGTGCCAGCCGGCTAGGAATGGACATGAAAGCTTTCTTTGGACAA
CCF1	PRE	1	0.000184502	TGTGCCAGCAGCTTAGAAGGGAACACTGAAGCTTTCTTTGGACAA	CASSLEGNTEAFF	TRBV7-3	NA	TRBJ1-1	15	17	NA	20	NA	2	0	AAGATCCAGCGCACAGAGCGGGGGGACTCAGCCGTGTATCTCTGTGCCAGCAGCTTAGAAGGGAACACTGAAGCTTTCTTTGGACAA
CCF1	PRE	1	0.000184502	TGTGCCAGCAGTGAAAGGTTGGGCAATCAGCCCCAGCATTTTGGTGAT	CASSERLGNQPQHF	TRBV6-1	NA	TRBJ1-5	NA	15	18	22	NA	0	4	CTGGAGTCGGCTGCTCCCTCCCAGACATCTGTGTACTTCTGTGCCAGCAGTGAAAGGTTGGGCAATCAGCCCCAGCATTTTGGTGAT
CCF1	PRE	1	0.000184502	TGTGCCAGCAGCTTAGTCAGGGATAGCAATCAGCCCCAGCATTTTGGTGAT	CASSLVRDSNQPQHF	TRBV11-3	TRBD1-1*01	TRBJ1-5	16	17	22	23	NA	1	1	CAGCCTGCAGAGCTTGGGGACTCGGCCGTGTATCTCTGTGCCAGCAGCTTAGTCAGGGATAGCAATCAGCCCCAGCATTTTGGTGAT
CCF1	PRE	1	0.000184502	TGCAGTGCTACGGCTGACAGGGAGTGGTGGGGTGGCTACACCTTCGGTTCG	CSATADREWWGGYTF	TRBV20-1	TRBD1-1*01	TRBJ1-2	10	15	22	32	NA	5	10	ACCAGTGCCCATCCTGAAGACAGCAGCTTCTACATCTGCAGTGCTACGGCTGACAGGGAGTGGTGGGGTGGCTACACCTTCGGTTCG
CCF1	PRE	1	0.000184502	TGTGCCAGCAGCGGTCAAGGGGGGGGTGGCTACACCTTCGGTTCG	CASSGQGGGGYTF	TRBV12-1	TRBD2-1*01	TRBJ1-2	11	18	25	26	NA	7	1	AAGATCCAGCCCTCAGAACCCAGGGACTCAGCTGTGTACTTCTGTGCCAGCAGCGGTCAAGGGGGGGGTGGCTACACCTTCGGTTCG
CCF1	PRE	1	0.000184502	TGTGCCAGCACACAGTATGGCTACACCTTCGGTTCG	CASTQYGYTF	TRBV6-1	TRBD1-1*01	TRBJ1-2	10	11	NA	15	NA	1	0	TTCTCGCTCAGGCTGGAGTCGGCTGCTCCCTCCCAGACATCTGTGTACTTCTGTGCCAGCACACAGTATGGCTACACCTTCGGTTCG
CCF1	PRE	1	0.000184502	TGTGCCAGCAGCTTAATTGGTGCGCTCGGGGCGGGAGACACTGAAGCTTTCTTTGGACAA	CASSLIGALGAGDTEAFF	TRBV7-3	TRBD2-1*02	TRBJ1-1	16	30	NA	37	NA	14	0	GAGCGGGGGGACTCAGCCGTGTATCTCTGTGCCAGCAGCTTAATTGGTGCGCTCGGGGCGGGAGACACTGAAGCTTTCTTTGGACAA
CCF1	PRE	1	0.000184502	TGTGCCAGCAGCCCTCGCGGGGCCGAGGGGCCCCAGCATTTTGGTGAT	CASSPRGAEGPQHF	TRBV6-5	TRBD2-1*01	TRBJ1-5	11	16	22	29	NA	5	7	CTGCTGTCGGCTGCTCCCTCCCAGACATCTGTGTACTTCTGTGCCAGCAGCCCTCGCGGGGCCGAGGGGCCCCAGCATTTTGGTGAT
CCF1	PRE	1	0.000184502	TGTGCCAGCAGTTACTCGTTCGGGGGCGAGCAGTACTTCGGGCCG	CASSYSFGGEQYF	TRBV6-5	TRBD2-1*01	TRBJ2-7	17	20	NA	26	NA	3	0	AGGCTGCTGTCGGCTGCTCCCTCCCAGACATCTGTGTACTTCTGTGCCAGCAGTTACTCGTTCGGGGGCGAGCAGTACTTCGGGCCG
CCF1	PRE	1	0.000184502	TGTGCCAGCAGCTTTAATTCGGGAGGCTATGGCTACACCTTCGGTTCG	CASSFNSGGYGYTF	TRBV11-2	TRBD2-1*02	TRBJ1-2	14	19	NA	26	NA	5	0	ATCCAGCCTGCAAAGCTTGAGGACTCGGCCGTGTATCTCTGTGCCAGCAGCTTTAATTCGGGAGGCTATGGCTACACCTTCGGTTCG
CCF1	PRE	1	0.000184502	TGTGCCAGTAGAGGGGCTCCAGTTCATGGAGGCTACACCTTCGGTTCG	CASRGAPVHGGYTF	TRBV19-1	TRBD1-1*01	TRBJ1-2	NA	11	16	30	NA	0	14	GTGACATCGGCCCAAAAGAACCCGACAGCTTTCTATCTCTGTGCCAGTAGAGGGGCTCCAGTTCATGGAGGCTACACCTTCGGTTCG
CCF1	PRE	1	0.000184502	TGTGCCAGCAGTAGGACTTCCGGGCTAAATGACTACACCTTCGGTTCG	CASSRTSGLNDYTF	TRBV6-1	TRBD2-1	TRBJ1-2	12	13	18	32	NA	1	14	CTGGAGTCGGCTGCTCCCTCCCAGACATCTGTGTACTTCTGTGCCAGCAGTAGGACTTCCGGGCTAAATGACTACACCTTCGGTTCG
CCF1	PRE	1	0.000184502	TGTGCCAGCAGTTTGCGAGACAGGGGCGAGCAGTACTTCGGGCCG	CASSLRDRGEQYF	TRBV6-5	TRBD1-1*01	TRBJ2-7	13	18	NA	26	NA	5	0	AGGCTGCTGTCGGCTGCTCCCTCCCAGACATCTGTGTACTTCTGTGCCAGCAGTTTGCGAGACAGGGGCGAGCAGTACTTCGGGCCG
CCF1	PRE	1	0.000184502	TGCAGTGCTAGAGAGGCGCAGGGGACGTTCTACGAGCAGTACTTCGGGCCG	CSAREAQGTFYEQYF	TRBV20-1	TRBD1-1*01	TRBJ2-7	14	18	24	29	NA	4	5	ACCAGTGCCCATCCTGAAGACAGCAGCTTCTACATCTGCAGTGCTAGAGAGGCGCAGGGGACGTTCTACGAGCAGTACTTCGGGCCG
CCF1	PRE	1	0.000184502	TGTGCCACCAGCAGAGGGGCTCTTCCCTCCTACGAGCAGTACTTCGGGCCG	CATSRGALPSYEQYF	TRBV15-1	TRBD1-1*01	TRBJ2-7	NA	16	20	26	NA	0	6	CGCTCACCAGGCCTGGGGGACGCAGCCATGTACCTGTGTGCCACCAGCAGAGGGGCTCTTCCCTCCTACGAGCAGTACTTCGGGCCG
CCF1	PRE	1	0.000184502	TGTGCCACCAGCAGAGATAACAGGGAGGCCTACGAGCAGTACTTCGGGCCG	CATSRDNREAYEQYF	TRBV15-1	NA	TRBJ2-7	17	19	25	28	NA	2	3	CGCTCACCAGGCCTGGGGGACGCAGCCATGTACCTGTGTGCCACCAGCAGAGATAACAGGGAGGCCTACGAGCAGTACTTCGGGCCG
CCF1	PRE	1	0.000184502	TGTGCCAGCAGCCACGGACTAGTGAGCCCCTACGAGCAGTACTTCGGGCCG	CASSHGLVSPYEQYF	TRBV3-1	TRBD2-1	TRBJ2-7	14	15	22	28	NA	1	6	AATTCCCTGGAGCTTGGTGACTCTGCTGTGTATTTCTGTGCCAGCAGCCACGGACTAGTGAGCCCCTACGAGCAGTACTTCGGGCCG
CCF1	PRE	1	0.000184502	TGTGCCAGTAGTCCCGGCTACGAGCAGTACTTCGGGCCG	CASSPGYEQYF	TRBV19-1	TRBD2-1	TRBJ2-7	12	14	NA	17	NA	2	0	CCTCTCACTGTGACATCGGCCCAAAAGAACCCGACAGCTTTCTATCTCTGTGCCAGTAGTCCCGGCTACGAGCAGTACTTCGGGCCG
CCF1	PRE	1	0.000184502	TGCAGTGCTAGAGATATTCGCGGCAGGGACTACGAGCAGTACTTCGGGCCG	CSARDIRGRDYEQYF	TRBV20-1	TRBD1-1*01	TRBJ2-7	14	23	28	29	NA	9	1	ACCAGTGCCCATCCTGAAGACAGCAGCTTCTACATCTGCAGTGCTAGAGATATTCGCGGCAGGGACTACGAGCAGTACTTCGGGCCG
CCF1	PRE	1	0.000184502	TGTGCCTGGAGTTGGGGAGGTCAAGAGACCCAGTACTTCGGGCCA	CAWSWGGQETQYF	TRBV30-1	TRBD2-1*02	TRBJ2-5	12	14	20	21	NA	2	1	AGTTCTAAGAAGCTCCTTCTCAGTGACTCTGGCTTCTATCTCTGTGCCTGGAGTTGGGGAGGTCAAGAGACCCAGTACTTCGGGCCA
CCF1	PRE	1	0.000184502	TGTGCCAGCAGCCAGGACAGTACCTACGAGCAGTACTTCGGGCCG	CASSQDSTYEQYF	TRBV13-1	TRBD1-1*01	TRBJ2-7	12	14	20	22	NA	2	2	AACATGAGCTCCTTGGAGCTGGGGGACTCAGCCCTGTACTTCTGTGCCAGCAGCCAGGACAGTACCTACGAGCAGTACTTCGGGCCG
CCF1	PRE	1	0.000184502	TGTGCCAGTAGGGCCCAAACAGGGAACTACGAGCAGTACTTCGGGCCG	CASRAQTGNYEQYF	TRBV19-1	TRBD1-1*01	TRBJ2-7	11	18	24	26	NA	7	2	GTGACATCGGCCCAAAAGAACCCGACAGCTTTCTATCTCTGTGCCAGTAGGGCCCAAACAGGGAACTACGAGCAGTACTTCGGGCCG
CCF1	PRE	1	0.000184502	TGTGCCACCAGTGATGCGACAGGGAACGTAGACGAGCAGTACTTCGGGCCG	CATSDATGNVDEQYF	TRBV24-1	TRBD1-1*01	TRBJ2-7	15	17	24	31	NA	2	7	GAGTCTGCCATCCCCAACCAGACAGCTCTTTACTTCTGTGCCACCAGTGATGCGACAGGGAACGTAGACGAGCAGTACTTCGGGCCG
CCF1	PRE	1	0.000184502	TGTGCCAGCAGCCTCGACAGGGTCCACGAGCAGTACTTCGGGCCG	CASSLDRVHEQYF	TRBV27-1	TRBD1-1*01	TRBJ2-7	11	15	22	25	NA	4	3	ATCCTGGAGTCGCCCAGCCCCAACCAGACCTCTCTGTACTTCTGTGCCAGCAGCCTCGACAGGGTCCACGAGCAGTACTTCGGGCCG
CCF1	PRE	1	0.000184502	TGTGCCACATCTTACGGGACAGGCATCCACGAGCAGTACTTCGGGCCG	CATSYGTGIHEQYF	TRBV7-6	TRBD1-1*01	TRBJ2-7	7	15	23	28	NA	8	5	ATCCAGCGCACAGAGCAGCGGGACTCGGCCATGTATCGCTGTGCCACATCTTACGGGACAGGCATCCACGAGCAGTACTTCGGGCCG
CCF1	PRE	1	0.000184502	TGTGCCAGCAGCCGGGACGGCCGGACTACCCTAGACATTCAGTACTTCGGCGCC	CASSRDGRTTLDIQYF	TRBV7-2	TRBD2-1	TRBJ2-4	12	22	28	34	NA	10	6	CGCACACAGCAGGAGGACTCGGCCGTGTATCTCTGTGCCAGCAGCCGGGACGGCCGGACTACCCTAGACATTCAGTACTTCGGCGCC
CCF1	PRE	1	0.000184502	TGTGCCAGCAGCTTGGGGCCGGAGAGCTCCTATAATTCACCCCTCCACTTTGGGAAC	CASSLGPESSYNSPLHF	TRBV5-4	TRBD2-1*02	TRBJ1-6	16	20	24	26	NA	4	2	TTGGAGCTGGACGACTCGGCCCTGTATCTCTGTGCCAGCAGCTTGGGGCCGGAGAGCTCCTATAATTCACCCCTCCACTTTGGGAAC
CCF1	PRE	1	0.000184502	TGTGCCAGCAGCCTAGCTGCTGAGCAGTTCTTCGGGCCA	CASSLAAEQFF	TRBV3-1	TRBD2-1	TRBJ2-1	NA	13	17	20	NA	0	3	AATCTTCACATCAATTCCCTGGAGCTTGGTGACTCTGCTGTGTATTTCTGTGCCAGCAGCCTAGCTGCTGAGCAGTTCTTCGGGCCA
CCF1	PRE	1	0.000184502	TGTGCCAGCAGTGAATGGCAGCCCGTCGATGAGCAGTTCTTCGGGCCA	CASSEWQPVDEQFF	TRBV2-1	NA	TRBJ2-1	15	18	21	28	NA	3	7	ATCCGGTCCACAAAGCTGGAGGACTCAGCCATGTACTTCTGTGCCAGCAGTGAATGGCAGCCCGTCGATGAGCAGTTCTTCGGGCCA
CCF1	PRE	1	0.000184502	TGTGCCAGCAGCTTAGGGGATGAGCAGTTCTTCGGGCCA	CASSLGDEQFF	TRBV7-2	NA	TRBJ2-1	NA	16	NA	19	NA	0	0	ACTCTGACGATCCAGCGCACACAGCAGGAGGACTCGGCCGTGTATCTCTGTGCCAGCAGCTTAGGGGATGAGCAGTTCTTCGGGCCA
CCF1	PRE	1	0.000184502	TGTGCCAGTAAAGAAGGGTACAGGGACCTCTATGGCTACACCTTCGGTTCG	CASKEGYRDLYGYTF	TRBV19-1	TRBD1-1*01	TRBJ1-2	10	19	25	29	NA	9	4	ACATCGGCCCAAAAGAACCCGACAGCTTTCTATCTCTGTGCCAGTAAAGAAGGGTACAGGGACCTCTATGGCTACACCTTCGGTTCG
CCF1	PRE	1	0.000184502	TGTGCCACCGGAGACAGGGCGGCGGGCTACACCTTCGGTTCG	CATGDRAAGYTF	TRBV6-1	TRBD1-1*01	TRBJ1-2	7	12	19	24	NA	5	5	CTGGGGTTGGAGTCGGCTGCTCCCTCCCAAACATCTGTGTACTTCTGTGCCACCGGAGACAGGGCGGCGGGCTACACCTTCGGTTCG
CCF1	PRE	1	0.000184502	TGTGCCAGCAGCGCTGGGGGGGGGACAGAAGAGACCCAGTACTTCGGGCCA	CASSAGGGTEETQYF	TRBV9-1	NA	TRBJ2-5	13	21	NA	28	NA	8	0	AGCTCTCTGGAGCTGGGGGACTCAGCTTTGTATTTCTGTGCCAGCAGCGCTGGGGGGGGGACAGAAGAGACCCAGTACTTCGGGCCA
CCF1	PRE	1	0.000184502	TGTGCCAGCAGCCAAGGGGCGCCGGGGGGGACCCAGTACTTCGGGCCA	CASSQGAPGGTQYF	TRBV7-6	TRBD2-1*01	TRBJ2-5	12	22	NA	29	NA	10	0	ATCCAGCGCACAGAGCAGCGGGACTCGGCCATGTATCGCTGTGCCAGCAGCCAAGGGGCGCCGGGGGGGACCCAGTACTTCGGGCCA
CCF1	PRE	1	0.000184502	TGTGCCAGCAGCCCAGCCGGGGGGGCAGGGACCCAGTACTTCGGGCCA	CASSPAGGAGTQYF	TRBV14-1	TRBD2-1*01	TRBJ2-5	13	17	25	29	NA	4	4	GTGCAGCCTGCAGAACTGGAGGATTCTGGAGTTTATTTCTGTGCCAGCAGCCCAGCCGGGGGGGCAGGGACCCAGTACTTCGGGCCA
CCF1	PRE	1	0.000184502	TGTGCCACCAGCAGAGATCAAGTAGGGGGGGAGACCCAGTACTTCGGGCCA	CATSRDQVGGETQYF	TRBV15-1	NA	TRBJ2-5	17	23	29	30	NA	6	1	CGCTCACCAGGCCTGGGGGACGCAGCCATGTACCTGTGTGCCACCAGCAGAGATCAAGTAGGGGGGGAGACCCAGTACTTCGGGCCA
CCF1	PRE	1	0.000184502	TGTGCCAGCAGTGAACCACGGGGTGGAGAGACCCAGTACTTCGGGCCA	CASSEPRGGETQYF	TRBV25-1	TRBD2-1*01	TRBJ2-5	15	18	23	26	NA	3	3	CTGGAGTCTGCCAGGCCCTCACATACCTCTCAGTACCTCTGTGCCAGCAGTGAACCACGGGGTGGAGAGACCCAGTACTTCGGGCCA
CCF1	PRE	1	0.000184502	TGTGCCAGCAGCTTAGCCAGAGGGACAGGGGGCAGAGAGACCCAGTACTTCGGGCCA	CASSLARGTGGRETQYF	TRBV7-9	TRBD1-1*01	TRBJ2-5	17	21	33	35	NA	4	2	ACAGAGCAGGGGGACTCGGCCATGTATCTCTGTGCCAGCAGCTTAGCCAGAGGGACAGGGGGCAGAGAGACCCAGTACTTCGGGCCA
CCF1	PRE	1	0.000184502	TGTGCCAGCAGCTTAGGCGGGACAGAAGAGACCCAGTACTTCGGGCCA	CASSLGGTEETQYF	TRBV7-2	TRBD1-1*01	TRBJ2-5	16	18	NA	25	NA	2	0	ATCCAGCGCACACAGCAGGAGGACTCGGCCGTGTATCTCTGTGCCAGCAGCTTAGGCGGGACAGAAGAGACCCAGTACTTCGGGCCA
CCF1	PRE	1	0.000184502	TGCGCCAGCAGCCAAGGGGCCCGCGATACGCAGTATTTTGGCCCA	CASSQGARDTQYF	TRBV4-1	TRBD1-1*01	TRBJ2-3	NA	16	20	24	NA	0	4	CACCTACACGCCCTGCAGCCAGAAGACTCAGCCCTGTATCTCTGCGCCAGCAGCCAAGGGGCCCGCGATACGCAGTATTTTGGCCCA
CCF1	PRE	1	0.000184502	TGTGCCAGCAGTCTTGACAGGGGACAATCAGATACGCAGTATTTTGGCCCA	CASSLDRGQSDTQYF	TRBV6-1	TRBD1-1*01	TRBJ2-3	12	15	23	28	NA	3	5	GAGTCGGCTGCTCCCTCCCAAACATCTGTGTACTTCTGTGCCAGCAGTCTTGACAGGGGACAATCAGATACGCAGTATTTTGGCCCA
CCF1	PRE	1	0.000184502	TGTGCCAGTAGTACGAGGTCGGCAGATACGCAGTATTTTGGCCCA	CASSTRSADTQYF	TRBV19-1	TRBD2-1*02	TRBJ2-3	13	14	18	22	NA	1	4	ACTGTGACATCGGCCCAAAAGAACCCGACAGCTTTCTATCTCTGTGCCAGTAGTACGAGGTCGGCAGATACGCAGTATTTTGGCCCA
CCF1	PRE	1	0.000184502	TGTGCCAGCAGCGCGGACAGGGGCTTGACAGATACGCAGTATTTTGGCCCA	CASSADRGLTDTQYF	TRBV5-6	TRBD1-1*01	TRBJ2-3	12	14	23	27	NA	2	4	AACGCCTTGTTGCTGGGGGACTCGGCCCTCTATCTCTGTGCCAGCAGCGCGGACAGGGGCTTGACAGATACGCAGTATTTTGGCCCA
CCF1	PRE	1	0.000184502	TGCGCCACCGACGAGGGGGCAGGCACAGATACGCAGTATTTTGGCCCA	CATDEGAGTDTQYF	TRBV10-2	TRBD1-1*01	TRBJ2-3	7	13	20	22	NA	6	2	CTGGAGTCAGCTACCCGCTCCCAGACATCTGTGTATTTCTGCGCCACCGACGAGGGGGCAGGCACAGATACGCAGTATTTTGGCCCA
CCF1	PRE	1	0.000184502	TGCGCCAGCAGCTTGACCCCAACAGGCACAGATACGCAGTATTTTGGCCCA	CASSLTPTGTDTQYF	TRBV5-1	TRBD1-1*01	TRBJ2-3	15	21	NA	25	NA	6	0	AGCACCTTGGAGCTGGGGGACTCGGCCCTTTATCTTTGCGCCAGCAGCTTGACCCCAACAGGCACAGATACGCAGTATTTTGGCCCA
CCF1	PRE	1	0.000184502	TGTGCCAGCAGCTTAGGACGCACAGATACGCAGTATTTTGGCCCA	CASSLGRTDTQYF	TRBV11-3	NA	TRBJ2-3	NA	16	NA	19	NA	0	0	AAGATCCAGCCTGCAGAGCTTGGGGACTCGGCCGTGTATCTCTGTGCCAGCAGCTTAGGACGCACAGATACGCAGTATTTTGGCCCA
CCF1	PRE	1	0.000184502	TGTGCCAGCAGCCGGGGGGCCGCCACAGATACGCAGTATTTTGGCCCA	CASSRGAATDTQYF	TRBV6-6	TRBD2-1*01	TRBJ2-3	11	12	19	23	NA	1	4	CTGGAGTTGGCTGCTCCCTCCCAGACATCTGTGTACTTCTGTGCCAGCAGCCGGGGGGCCGCCACAGATACGCAGTATTTTGGCCCA
CCF1	PRE	1	0.000184502	TGCAGTGCTCGACCTTCGGGGGCCAGAAACACCGGGGAGCTGTTTTTTGGAGAA	CSARPSGARNTGELFF	TRBV20-1	NA	TRBJ2-2	9	17	23	27	NA	8	4	AGTGCCCATCCTGAAGACAGCAGCTTCTACATCTGCAGTGCTCGACCTTCGGGGGCCAGAAACACCGGGGAGCTGTTTTTTGGAGAA
CCF1	PRE	1	0.000184502	TGCGCCAGCAGCTTGGGGACCCGTACTGAAGCTTTCTTTGGACAA	CASSLGTRTEAFF	TRBV5-1	NA	TRBJ1-1	NA	16	20	24	NA	0	4	AATGTGAGCACCTTGGAGCTGGGGGACTCGGCCCTTTATCTTTGCGCCAGCAGCTTGGGGACCCGTACTGAAGCTTTCTTTGGACAA
CCF1	PRE	1	0.000184502	TGTGCCAGCAGGGGACAGATAAATACTGAAGCTTTCTTTGGACAA	CASRGQINTEAFF	TRBV6-1	TRBD1-1*01	TRBJ1-1	NA	11	18	24	NA	0	6	AGGCTGGAGTCGGCTGCTCCCTCCCAGACATCTGTGTACTTCTGTGCCAGCAGGGGACAGATAAATACTGAAGCTTTCTTTGGACAA
CCF1	PRE	1	0.000184502	TGTGCCAGCAGTTTCGGGATCACTGAAGCTTTCTTTGGACAA	CASSFGITEAFF	TRBV12-1	TRBD2-1*02	TRBJ1-1	NA	14	19	20	NA	0	1	CTGAAGATCCAGCCCTCAGAACCCAGGGACTCAGCTGTGTACTTCTGTGCCAGCAGTTTCGGGATCACTGAAGCTTTCTTTGGACAA
CCF1	PRE	1	0.000184502	TGCGCCAGCAGCTTGTTGGGGGGCACTGAAGCTTTCTTTGGACAA	CASSLLGGTEAFF	TRBV5-1	TRBD2-1*01	TRBJ1-1	15	17	NA	23	NA	2	0	AATGTGAGCACCTTGGAGCTGGGGGACTCGGCCCTTTATCTTTGCGCCAGCAGCTTGTTGGGGGGCACTGAAGCTTTCTTTGGACAA
CCF1	PRE	1	0.000184502	TGTGCCAGCAGAACCTACGAGGTAGATAGCACTGAAGCTTTCTTTGGACAA	CASRTYEVDSTEAFF	TRBV12-1	TRBD2-1*02	TRBJ1-1	11	18	22	29	NA	7	7	CAGCCCTCAGAACCCAGGGACTCAGCTGTGTACTTCTGTGCCAGCAGAACCTACGAGGTAGATAGCACTGAAGCTTTCTTTGGACAA
CCF1	PRE	1	0.000184502	TGTGCCAGCAGTTTTTCAGGGTCCACTGAAGCTTTCTTTGGACAA	CASSFSGSTEAFF	TRBV6-1	TRBD1-1*01	TRBJ1-1	13	16	21	23	NA	3	2	GGGTTGGAGTCGGCTGCTCCCTCCCAAACATCTGTGTACTTCTGTGCCAGCAGTTTTTCAGGGTCCACTGAAGCTTTCTTTGGACAA
CCF1	PRE	1	0.000184502	TGCAGTGCTAAAGGGTTGAGCTGGAACACTGAAGCTTTCTTTGGACAA	CSAKGLSWNTEAFF	TRBV20-1	NA	TRBJ1-1	10	11	15	23	NA	1	8	GTGACCAGTGCCCATCCTGAAGACAGCAGCTTCTACATCTGCAGTGCTAAAGGGTTGAGCTGGAACACTGAAGCTTTCTTTGGACAA
CCF1	PRE	1	0.000184502	TGTGCCAGCAGACCTAGACAGGGGAACACTGAAGCTTTCTTTGGACAA	CASRPRQGNTEAFF	TRBV6-4	TRBD1-1*01	TRBJ1-1	11	16	NA	23	NA	5	0	TTGGCGTCTGCTGTACCCTCTCAGACATCTGTGTACTTCTGTGCCAGCAGACCTAGACAGGGGAACACTGAAGCTTTCTTTGGACAA
CCF1	PRE	1	0.000184502	TGTGCCAGCAGCCGTGTTATTATAGGGAACACTGAAGCTTTCTTTGGACAA	CASSRVIIGNTEAFF	TRBV7-2	NA	TRBJ1-1	12	23	NA	26	NA	11	0	CAGCGCACACAGCAGGAGGACTCGGCCGTGTATCTCTGTGCCAGCAGCCGTGTTATTATAGGGAACACTGAAGCTTTCTTTGGACAA
CCF1	PRE	1	0.000184502	TGTGCCAGCAGTGAAAGGGGAGTGGAGAACACTGAAGCTTTCTTTGGACAA	CASSERGVENTEAFF	TRBV2-1	NA	TRBJ1-1	NA	15	20	26	NA	0	6	CGGTCCACAAAGCTGGAGGACTCAGCCATGTACTTCTGTGCCAGCAGTGAAAGGGGAGTGGAGAACACTGAAGCTTTCTTTGGACAA
CCF1	PRE	1	0.000184502	TGTGCCAGCAGCCCCGACCCCAACACTGAAGCTTTCTTTGGACAA	CASSPDPNTEAFF	TRBV11-2	NA	TRBJ1-1	12	15	18	21	NA	3	3	AAGATCCAGCCTGCAAAGCTTGAGGACTCGGCCGTGTATCTCTGTGCCAGCAGCCCCGACCCCAACACTGAAGCTTTCTTTGGACAA
CCF1	PRE	1	0.000184502	TGCAGCGTTGAGGGGGCAGGGAGGACCGGGGAGCTGTTTTTTGGAGAA	CSVEGAGRTGELFF	TRBV29-1	NA	TRBJ2-2	NA	11	17	24	NA	0	7	GTGAGCAACATGAGCCCTGAAGACAGCAGCATATATCTCTGCAGCGTTGAGGGGGCAGGGAGGACCGGGGAGCTGTTTTTTGGAGAA
CCF1	PRE	1	0.000184502	TGCGCCAGCAGCTTGGTGGCAGACAGCTCCTACGAGCAGTACTTCGGGCCG	CASSLVADSSYEQYF	TRBV5-1	TRBD1-1*01	TRBJ2-7	16	21	NA	26	NA	5	0	AGCACCTTGGAGCTGGGGGACTCGGCCCTTTATCTTTGCGCCAGCAGCTTGGTGGCAGACAGCTCCTACGAGCAGTACTTCGGGCCG
CCF1	PRE	1	0.000184502	TGTGCCAGCAGCTTGGGCGCCTACTACGAGCAGTACTTCGGGCCG	CASSLGAYYEQYF	TRBV5-6	TRBD2-1	TRBJ2-7	16	20	NA	23	NA	4	0	AATGTGAACGCCTTGTTGCTGGGGGACTCGGCCCTCTATCTCTGTGCCAGCAGCTTGGGCGCCTACTACGAGCAGTACTTCGGGCCG
CCF1	PRE	1	0.000184502	TGTGCCACCAGTGATAGGCTCATCGTAAATGAGCAGTTCTTCGGGCCA	CATSDRLIVNEQFF	TRBV24-1	NA	TRBJ2-1	NA	15	18	27	NA	0	9	CTAGAGTCTGCCATCCCCAACCAGACAGCTCTTTACTTCTGTGCCACCAGTGATAGGCTCATCGTAAATGAGCAGTTCTTCGGGCCA
CCF1	PRE	1	0.000184502	TGCGCCACCACCGCGGGGACACTAGAGGAAAAACTGTTTTTTGGCAGT	CATTAGTLEEKLFF	TRBV10-2	NA	TRBJ1-4	7	15	21	27	NA	8	6	CTGGAGTCAGCTACCCGCTCCCAGACATCTGTGTATTTCTGCGCCACCACCGCGGGGACACTAGAGGAAAAACTGTTTTTTGGCAGT
CCF1	PRE	1	0.000184502	TGTGCCAGCAAAGCAGTAAATCTCTATCAGCCCCAGCATTTTGGTGAT	CASKAVNLYQPQHF	TRBV28-1	NA	TRBJ1-5	10	13	16	25	NA	3	9	CTGGAGTCCGCCAGCACCAACCAGACATCTATGTACCTCTGTGCCAGCAAAGCAGTAAATCTCTATCAGCCCCAGCATTTTGGTGAT
CCF1	PRE	1	0.000184502	TGTGCCAGCAGCGTAGGAGGCTATCAGCCCCAGCATTTTGGTGAT	CASSVGGYQPQHF	TRBV9-1	TRBD2-1*02	TRBJ1-5	NA	16	20	22	NA	0	2	AACCTGAGCTCTCTGGAGCTGGGGGACTCAGCTTTGTATTTCTGTGCCAGCAGCGTAGGAGGCTATCAGCCCCAGCATTTTGGTGAT
CCF1	PRE	1	0.000184502	TGTGCCAGCAGCCAGGAGGCGGATCAGCCCCAGCATTTTGGTGAT	CASSQEADQPQHF	TRBV3-1	TRBD2-1*02	TRBJ1-5	NA	14	19	22	NA	0	3	CACATCAATTCCCTGGAGCTTGGTGACTCTGCTGTGTATTTCTGTGCCAGCAGCCAGGAGGCGGATCAGCCCCAGCATTTTGGTGAT
CCF1	PRE	1	0.000184502	TGTGCCAGCAGCTTAGGTGGTTCAGGGGGTCTCAATCAGCCCCAGCATTTTGGTGAT	CASSLGGSGGLNQPQHF	TRBV7-2	TRBD1-1*01	TRBJ1-5	16	22	29	32	NA	6	3	ACACAGCAGGAGGACTCGGCCGTGTATCTCTGTGCCAGCAGCTTAGGTGGTTCAGGGGGTCTCAATCAGCCCCAGCATTTTGGTGAT
CCF1	PRE	1	0.000184502	TGTGCCAGCAGTTCGGACAGCCAACTAAGTGGCTACACCTTCGGTTCG	CASSSDSQLSGYTF	TRBV27-1	TRBD1-1*01	TRBJ1-2	13	14	20	29	NA	1	9	CTGGAGTCGCCCAGCCCCAACCAGACCTCTCTGTACTTCTGTGCCAGCAGTTCGGACAGCCAACTAAGTGGCTACACCTTCGGTTCG
CCF1	PRE	1	0.000184502	TGTGCCAGCAGCTTAACCGTGACAGGGGGTTATGGCTACACCTTCGGTTCG	CASSLTVTGGYGYTF	TRBV3-1	TRBD1-1*01	TRBJ1-2	12	20	29	30	NA	8	1	AATTCCCTGGAGCTTGGTGACTCTGCTGTGTATTTCTGTGCCAGCAGCTTAACCGTGACAGGGGGTTATGGCTACACCTTCGGTTCG
CCF1	PRE	1	0.000184502	TGTGCCAGTACCATGACAGCCTCCTCTCTCTATGGCTACACCTTCGGTTCG	CASTMTASSLYGYTF	TRBV19-1	TRBD1-1*01	TRBJ1-2	10	14	19	29	NA	4	10	ACATCGGCCCAAAAGAACCCGACAGCTTTCTATCTCTGTGCCAGTACCATGACAGCCTCCTCTCTCTATGGCTACACCTTCGGTTCG
CCF1	PRE	1	0.000184502	TGTGCCAGCAGCCCGGGACAGGGCTATGGCTACACCTTCGGTTCG	CASSPGQGYGYTF	TRBV6-6	TRBD1-1*01	TRBJ1-2	11	14	NA	23	NA	3	0	AGGCTGGAGTTGGCTGCTCCCTCCCAGACATCTGTGTACTTCTGTGCCAGCAGCCCGGGACAGGGCTATGGCTACACCTTCGGTTCG
CCF1	PRE	1	0.000184502	TGCGCCAGCAGCGGGGACAGGATCTACGAGCAGTACTTCGGGCCG	CASSGDRIYEQYF	TRBV5-1	TRBD1-1*01	TRBJ2-7	12	13	21	23	NA	1	2	AATGTGAGCACCTTGGAGCTGGGGGACTCGGCCCTTTATCTTTGCGCCAGCAGCGGGGACAGGATCTACGAGCAGTACTTCGGGCCG
CCF1	PRE	1	0.000184502	TGTGCCAGCAGTGAGAGATCCTCCGTAAATGAAAAACTGTTTTTTGGCAGT	CASSERSSVNEKLFF	TRBV2-1	TRBD2-1*02	TRBJ1-4	NA	14	17	27	NA	0	10	CGGTCCACAAAGCTGGAGGACTCAGCCATGTACTTCTGTGCCAGCAGTGAGAGATCCTCCGTAAATGAAAAACTGTTTTTTGGCAGT
CCF1	PRE	1	0.000184502	TGTGCCAGCAGTTTATTCGGCAGGATCGGCGAAAAACTGTTTTTTGGCAGT	CASSLFGRIGEKLFF	TRBV27-1	TRBD1-1*01	TRBJ1-4	16	20	24	30	NA	4	6	GAGTCGCCCAGCCCCAACCAGACCTCTCTGTACTTCTGTGCCAGCAGTTTATTCGGCAGGATCGGCGAAAAACTGTTTTTTGGCAGT
CCF1	PRE	1	0.000184502	TGTGCCAGCAGCTTGGCCTTTGGCAATAACTATGGCTACACCTTCGGTTCG	CASSLAFGNNYGYTF	TRBV5-5	TRBD1-1*01	TRBJ1-2	16	21	24	26	NA	5	2	AACGCCTTGTTGCTGGGGGACTCGGCCCTGTATCTCTGTGCCAGCAGCTTGGCCTTTGGCAATAACTATGGCTACACCTTCGGTTCG
CCF1	PRE	1	0.000184502	TGTGCCAGCAGCCCCCATACAGACGGCTATGGCTACACCTTCGGTTCG	CASSPHTDGYGYTF	TRBV6-5	TRBD1-1*01	TRBJ1-2	11	18	22	26	NA	7	4	CTGCTGTCGGCTGCTCCCTCCCAGACATCTGTGTACTTCTGTGCCAGCAGCCCCCATACAGACGGCTATGGCTACACCTTCGGTTCG
CCF1	PRE	1	0.000184502	TGTGCCAGCAGTTTATGGGGTGGGGGGAACTATGGCTACACCTTCGGTTCG	CASSLWGGGNYGYTF	TRBV27-1	TRBD2-1*01	TRBJ1-2	16	21	NA	27	NA	5	0	GAGTCGCCCAGCCCCAACCAGACCTCTCTGTACTTCTGTGCCAGCAGTTTATGGGGTGGGGGGAACTATGGCTACACCTTCGGTTCG
CCF1	PRE	1	0.000184502	TGCGCCAGCAGCTCGGGACAGTTTGACTCCGAGCAGTACTTCGGGCCG	CASSSGQFDSEQYF	TRBV5-1	TRBD1-1*01	TRBJ2-7	13	14	21	29	NA	1	8	GTGAGCACCTTGGAGCTGGGGGACTCGGCCCTTTATCTTTGCGCCAGCAGCTCGGGACAGTTTGACTCCGAGCAGTACTTCGGGCCG
CCF1	PRE	1	0.000184502	TGTGCCAGCAGCACGACAGGGAGGAATTCACCCCTCCACTTTGGGAAC	CASSTTGRNSPLHF	TRBV7-3	TRBD1-1*01	TRBJ1-6	12	14	21	24	NA	2	3	ATCCAGCGCACAGAGCGGGGGGACTCAGCCGTGTATCTCTGTGCCAGCAGCACGACAGGGAGGAATTCACCCCTCCACTTTGGGAAC
CCF1	PRE	1	0.000184502	TGCGCCAGCAGCTTTGGGGACCCCCGAGGCTACACCTTCGGTTCG	CASSFGDPRGYTF	TRBV5-1	NA	TRBJ1-2	14	16	21	27	NA	2	6	AATGTGAGCACCTTGGAGCTGGGGGACTCGGCCCTTTATCTTTGCGCCAGCAGCTTTGGGGACCCCCGAGGCTACACCTTCGGTTCG
CCF1	PRE	1	0.000184502	TGTGCCAGCAGCTTGGAAGTGGTTAAAAGCTACACCTTCGGTTCG	CASSLEVVKSYTF	TRBV5-4	NA	TRBJ1-2	16	20	22	28	NA	4	6	AATGTGAACGCCTTGGAGCTGGACGACTCGGCCCTGTATCTCTGTGCCAGCAGCTTGGAAGTGGTTAAAAGCTACACCTTCGGTTCG
CCF1	PRE	1	0.000184502	TGTGCCAGTAGACAGGGGGCGTGGGAGCAGTACTTCGGGCCG	CASRQGAWEQYF	TRBV27-1	TRBD1-1*01	TRBJ2-7	8	10	20	24	NA	2	4	CTGATCCTGGAGTCGCCCAGCCCCAACCAGACCTCTCTGTACTTCTGTGCCAGTAGACAGGGGGCGTGGGAGCAGTACTTCGGGCCG
CCF1	PRE	1	0.000184502	TGCAGTGCTAGAAATCGGGACAGGGTTTTCGAGCAGTACTTCGGGCCG	CSARNRDRVFEQYF	TRBV20-1	TRBD1-1*01	TRBJ2-7	12	16	25	29	NA	4	4	GTGACCAGTGCCCATCCTGAAGACAGCAGCTTCTACATCTGCAGTGCTAGAAATCGGGACAGGGTTTTCGAGCAGTACTTCGGGCCG
CCF1	PRE	1	0.000184502	TGTGCCAGCAGTTATGGAGACAGGGTGAACACTGAAGCTTTCTTTGGACAA	CASSYGDRVNTEAFF	TRBV28-1	TRBD1-1*01	TRBJ1-1	13	18	NA	25	NA	5	0	GAGTCCGCCAGCACCAACCAGACATCTATGTACCTCTGTGCCAGCAGTTATGGAGACAGGGTGAACACTGAAGCTTTCTTTGGACAA
CCF1	PRE	1	0.000184502	TGCGCCAGCAGCTTGGAAGGACCGAACACTGAAGCTTTCTTTGGACAA	CASSLEGPNTEAFF	TRBV5-1	NA	TRBJ1-1	16	18	22	23	NA	2	1	GTGAGCACCTTGGAGCTGGGGGACTCGGCCCTTTATCTTTGCGCCAGCAGCTTGGAAGGACCGAACACTGAAGCTTTCTTTGGACAA
CCF1	PRE	1	0.000184502	TGTGCCAGCAGTGTTCTCCCAGGGACGCTCTACGAGCAGTACTTCGGGCCG	CASSVLPGTLYEQYF	TRBV6-1	NA	TRBJ2-7	13	21	26	29	NA	8	3	GAGTCGGCTGCTCCCTCCCAGACATCTGTGTACTTCTGTGCCAGCAGTGTTCTCCCAGGGACGCTCTACGAGCAGTACTTCGGGCCG
CCF1	PRE	1	0.000184502	TGTGCCAGCTCACCCGGGACAGGGGGCATCTACGAGCAGTACTTCGGGCCG	CASSPGTGGIYEQYF	TRBV27-1	TRBD1-1*01	TRBJ2-7	9	15	27	29	NA	6	2	GAGTCGCCCAGCCCCAACCAGACCTCTCTGTACTTCTGTGCCAGCTCACCCGGGACAGGGGGCATCTACGAGCAGTACTTCGGGCCG
CCF1	PRE	1	0.000184502	TGTGCCAGCAGCCCGAGGGACCGCATCTCCTACGAGCAGTACTTCGGGCCG	CASSPRDRISYEQYF	TRBV7-8	NA	TRBJ2-7	12	16	21	26	NA	4	5	CAGCGCACACAGCAGGAGGACTCCGCCGTGTATCTCTGTGCCAGCAGCCCGAGGGACCGCATCTCCTACGAGCAGTACTTCGGGCCG
CCF1	PRE	1	0.000184502	TGCGCCAGCAGCTTGGACATAGGGGGGTACACTGAAGCTTTCTTTGGACAA	CASSLDIGGYTEAFF	TRBV5-1	NA	TRBJ1-1	16	20	26	28	NA	4	2	AGCACCTTGGAGCTGGGGGACTCGGCCCTTTATCTTTGCGCCAGCAGCTTGGACATAGGGGGGTACACTGAAGCTTTCTTTGGACAA
CCF1	PRE	1	0.000184502	TGTGCCAGCACCCCAACGTCGGGGGCAGCCTACGAGCAGTACTTCGGGCCG	CASTPTSGAAYEQYF	TRBV6-1	NA	TRBJ2-7	10	20	26	28	NA	10	2	GAGTCGGCTGCTCCCTCCCAGACATCTGTGTACTTCTGTGCCAGCACCCCAACGTCGGGGGCAGCCTACGAGCAGTACTTCGGGCCG
CCF1	PRE	1	0.000184502	TGTGCCAGCAGTTTAGGGAGGCTCGGGGACTACGAGCAGTACTTCGGGCCG	CASSLGRLGDYEQYF	TRBV12-1	TRBD2-1	TRBJ2-7	16	23	28	29	NA	7	1	CAGCCCTCAGAACCCAGGGACTCAGCTGTGTACTTCTGTGCCAGCAGTTTAGGGAGGCTCGGGGACTACGAGCAGTACTTCGGGCCG
CCF1	PRE	1	0.000184502	TGCAGTGCTGGACGAATGGAGGGGTTCACTGAAGCTTTCTTTGGACAA	CSAGRMEGFTEAFF	TRBV20-1	TRBD2-1*02	TRBJ1-1	9	17	23	26	NA	8	3	GTGACCAGTGCCCATCCTGAAGACAGCAGCTTCTACATCTGCAGTGCTGGACGAATGGAGGGGTTCACTGAAGCTTTCTTTGGACAA
CCF1	PRE	1	0.000184502	TGTGCCTCCGATCCAGGGGTAGGCCAGCCCCAGCATTTTGGTGAT	CASDPGVGQPQHF	TRBV7-6	TRBD1-1*01	TRBJ1-5	6	13	19	24	NA	7	5	ACGATCCAGCGCACAGAGCAGCGGGACTCGGCCATGTATCGCTGTGCCTCCGATCCAGGGGTAGGCCAGCCCCAGCATTTTGGTGAT
CCF1	PRE	1	0.000184502	TGTGCCAGCAGCTTATCGGGGGTCATGAACACTGAAGCTTTCTTTGGACAA	CASSLSGVMNTEAFF	TRBV7-3	TRBD2-1*01	TRBJ1-1	15	16	22	25	NA	1	3	CAGCGCACAGAGCGGGGGGACTCAGCCGTGTATCTCTGTGCCAGCAGCTTATCGGGGGTCATGAACACTGAAGCTTTCTTTGGACAA
CCF1	PRE	1	0.000184502	TGCGCCAGCAGCTTGACGTTCAGGGCCGACAACTCTGGGGCCAACGTCCTGACTTTCGGGGCC	CASSLTFRADNSGANVLTF	TRBV5-1	TRBD1-1*01	TRBJ2-6	15	20	25	32	NA	5	7	CTGGGGGACTCGGCCCTTTATCTTTGCGCCAGCAGCTTGACGTTCAGGGCCGACAACTCTGGGGCCAACGTCCTGACTTTCGGGGCC
CCF1	PRE	1	0.000184502	TGTGCCAGCAGTTTCAGGATGGCTGGGGCCAACGTCCTGACTTTCGGGGCC	CASSFRMAGANVLTF	TRBV28-1	TRBD1-1*01	TRBJ2-6	NA	14	18	22	NA	0	4	GAGTCCGCCAGCACCAACCAGACATCTATGTACCTCTGTGCCAGCAGTTTCAGGATGGCTGGGGCCAACGTCCTGACTTTCGGGGCC
CCF1	PRE	1	0.000184502	TGCGCCAGCAGCTTGGCTGAAGGGGCGAACATTCAGTACTTCGGCGCC	CASSLAEGANIQYF	TRBV5-1	TRBD1-1*01	TRBJ2-4	16	20	25	27	NA	4	2	GTGAGCACCTTGGAGCTGGGGGACTCGGCCCTTTATCTTTGCGCCAGCAGCTTGGCTGAAGGGGCGAACATTCAGTACTTCGGCGCC
CCF1	PRE	1	0.000184502	TGTGCCAGCAGCCAAACGGGGTTTACCAAAAACATTCAGTACTTCGGCGCC	CASSQTGFTKNIQYF	TRBV5-6	TRBD2-1*01	TRBJ2-4	12	16	21	25	NA	4	4	AACGCCTTGTTGCTGGGGGACTCGGCCCTCTATCTCTGTGCCAGCAGCCAAACGGGGTTTACCAAAAACATTCAGTACTTCGGCGCC
CCF1	PRE	1	0.000184502	TGTGCCAGCGGCGAGGGGGGCGCATCCTATAATTCACCCCTCCACTTTGGGAAC	CASGEGGASYNSPLHF	TRBV9-1	NA	TRBJ1-6	NA	13	19	24	NA	0	5	TCTCTGGAGCTGGGGGACTCAGCTTTGTATTTCTGTGCCAGCGGCGAGGGGGGCGCATCCTATAATTCACCCCTCCACTTTGGGAAC
CCF1	PRE	1	0.000184502	TGTGCCAGCAGTCACAGGTCTGGCTACACCTTCGGTTCG	CASSHRSGYTF	TRBV3-1	TRBD1-1*01	TRBJ1-2	11	13	18	20	NA	2	2	AATCTTCACATCAATTCCCTGGAGCTTGGTGACTCTGCTGTGTATTTCTGTGCCAGCAGTCACAGGTCTGGCTACACCTTCGGTTCG
CCF1	PRE	1	0.000184502	TGTGCCAGCAGCCCCCACCTCGGGTATGGCTATGGCTACACCTTCGGTTCG	CASSPHLGYGYGYTF	TRBV11-2	TRBD2-1	TRBJ1-2	12	20	24	29	NA	8	5	CAACCTGCAAAGCTTGAGGACTCGGCCGTGTATCTCTGTGCCAGCAGCCCCCACCTCGGGTATGGCTATGGCTACACCTTCGGTTCG
CCF1	PRE	1	0.000184502	TGTGCCAGCAGCTTAGCATCCCAGGCGGTTTATCAGTTCTTCGGGCCA	CASSLASQAVYQFF	TRBV7-6	NA	TRBJ2-1	17	21	25	33	NA	4	8	ATCCAGCGCACAGAGCAGCGGGACTCGGCCATGTATCGCTGTGCCAGCAGCTTAGCATCCCAGGCGGTTTATCAGTTCTTCGGGCCA
CCF1	PRE	1	0.000184502	TGCGCCAGCAGCCAAGATTTAGGGTTAGGTGAGCAGTTCTTCGGGCCA	CASSQDLGLGEQFF	TRBV4-1	NA	TRBJ2-1	17	20	24	29	NA	3	5	CTACACGCCCTGCAGCCAGAAGACTCAGCCCTGTATCTCTGCGCCAGCAGCCAAGATTTAGGGTTAGGTGAGCAGTTCTTCGGGCCA
CCF1	PRE	1	0.000184502	TGTGCCAGCAGCCCGGGACAGGGGGCCGATGAGCAGTTCTTCGGGCCA	CASSPGQGADEQFF	TRBV7-6	TRBD1-1*01	TRBJ2-1	12	14	26	28	NA	2	2	ATCCAGCGCACAGAGCAGCGGGACTCGGCCATGTATCGCTGTGCCAGCAGCCCGGGACAGGGGGCCGATGAGCAGTTCTTCGGGCCA
CCF1	PRE	1	0.000184502	TGTGCCAGCAGAGTTTGGGGACTAGCGGGCCATGAGCAGTTCTTCGGGCCA	CASRVWGLAGHEQFF	TRBV2-1	TRBD2-1	TRBJ2-1	11	17	29	31	NA	6	2	CGGTCCACAAAGCTGGAGGACTCAGCCATGTACTTCTGTGCCAGCAGAGTTTGGGGACTAGCGGGCCATGAGCAGTTCTTCGGGCCA
CCF1	PRE	1	0.000184502	TGTGCCAGCAGCTTAACCAGCGGGGGGTACAATGAGCAGTTCTTCGGGCCA	CASSLTSGGYNEQFF	TRBV7-3	TRBD2-1*01	TRBJ2-1	17	18	NA	27	NA	1	0	CAGCGCACAGAGCGGGGGGACTCAGCCGTGTATCTCTGTGCCAGCAGCTTAACCAGCGGGGGGTACAATGAGCAGTTCTTCGGGCCA
CCF1	PRE	1	0.000184502	TGTGCCAGCAGTCCCGGTCGAGGGTCCTACAATGAGCAGTTCTTCGGGCCA	CASSPGRGSYNEQFF	TRBV6-5	TRBD2-1*02	TRBJ2-1	12	19	NA	24	NA	7	0	CTGTCGGCTGCTCCCTCCCAGACATCTGTGTACTTCTGTGCCAGCAGTCCCGGTCGAGGGTCCTACAATGAGCAGTTCTTCGGGCCA
CCF1	PRE	1	0.000184502	TGTGCCAGCAGCTTAGGGCGGGGGCTCTCCTACAATGAGCAGTTCTTCGGGCCA	CASSLGRGLSYNEQFF	TRBV13-1	TRBD2-1*01	TRBJ2-1	NA	17	24	26	NA	0	2	TCCTTGGAGCTGGGGGACTCAGCCCTGTACTTCTGTGCCAGCAGCTTAGGGCGGGGGCTCTCCTACAATGAGCAGTTCTTCGGGCCA
CCF1	PRE	1	0.000184502	TGCGCCAGCAGCCCGCAAGGGTGGGACAATGAGCAGTTCTTCGGGCCA	CASSPQGWDNEQFF	TRBV4-1	NA	TRBJ2-1	13	17	21	25	NA	4	4	CTACACGCCCTGCAGCCAGAAGACTCAGCCCTGTATCTCTGCGCCAGCAGCCCGCAAGGGTGGGACAATGAGCAGTTCTTCGGGCCA
CCF1	PRE	1	0.000184502	TGTGCCAGCAGTTTTAGTTCCCAGGGGGCGTACTACGAGCAGTACTTCGGGCCG	CASSFSSQGAYYEQYF	TRBV27-1	TRBD1-1*01	TRBJ2-7	14	21	29	32	NA	7	3	TCGCCCAGCCCCAACCAGACCTCTCTGTACTTCTGTGCCAGCAGTTTTAGTTCCCAGGGGGCGTACTACGAGCAGTACTTCGGGCCG
CCF1	PRE	1	0.000184502	TGTGCCAGCAGTCCTCACCCTGGGGATAGCAATCAGCCCCAGCATTTTGGTGAT	CASSPHPGDSNQPQHF	TRBV2-1	NA	TRBJ1-5	12	22	NA	26	NA	10	0	TCCACAAAGCTGGAGGACTCAGCCATGTACTTCTGTGCCAGCAGTCCTCACCCTGGGGATAGCAATCAGCCCCAGCATTTTGGTGAT
CCF1	PRE	1	0.000184502	TGTGCCAGCAGCCCTAGGACAGGGGGCTCTAATTCACCCCTCCACTTTGGGAAC	CASSPRTGGSNSPLHF	TRBV5-4	TRBD1-1*01	TRBJ1-6	12	16	27	29	NA	4	2	GCCTTGGAGCTGGACGACTCGGCCCTGTATCTCTGTGCCAGCAGCCCTAGGACAGGGGGCTCTAATTCACCCCTCCACTTTGGGAAC
CCF1	PRE	1	0.000184502	TGTGCCAGCAGCTTAGCGTACGGGGATGAGCAGTTCTTCGGGCCA	CASSLAYGDEQFF	TRBV7-2	TRBD2-1*01	TRBJ2-1	17	20	NA	25	NA	3	0	ACGATCCAGCGCACACAGCAGGAGGACTCGGCCGTGTATCTCTGTGCCAGCAGCTTAGCGTACGGGGATGAGCAGTTCTTCGGGCCA
CCF1	PRE	1	0.000184502	TGTGCCAGCAATCCGTTGTACAGGGGGGAAGAGACCCAGTACTTCGGGCCA	CASNPLYRGEETQYF	TRBV6-1	TRBD1-1*01	TRBJ2-5	10	19	27	28	NA	9	1	GAGTCGGCTGCTCCCTCCCAAACATCTGTGTACTTCTGTGCCAGCAATCCGTTGTACAGGGGGGAAGAGACCCAGTACTTCGGGCCA
CCF1	PRE	1	0.000184502	TGTGCCAGCAGTGACGGGACAGAGCAAGAGACCCAGTACTTCGGGCCA	CASSDGTEQETQYF	TRBV6-1	TRBD1-1*01	TRBJ2-5	12	15	22	24	NA	3	2	TTGGAGTCGGCTGCTCCCTCCCAAACATCTGTGTACTTCTGTGCCAGCAGTGACGGGACAGAGCAAGAGACCCAGTACTTCGGGCCA
CCF1	PRE	1	0.000184502	TGTGCCAGCAGCGCTGAATCAGGGAGATGGAGCCAAGAGACCCAGTACTTCGGGCCA	CASSAESGRWSQETQYF	TRBV7-6	NA	TRBJ2-5	12	19	24	32	NA	7	8	ACAGAGCAGCGGGACTCGGCCATGTATCGCTGTGCCAGCAGCGCTGAATCAGGGAGATGGAGCCAAGAGACCCAGTACTTCGGGCCA
CCF1	PRE	1	0.000184502	TGTGCCAGCAGCTTACACTCCCAAGAGACCCAGTACTTCGGGCCA	CASSLHSQETQYF	TRBV7-2	TRBD2-1	TRBJ2-5	15	16	19	20	NA	1	1	ACGATCCAGCGCACACAGCAGGAGGACTCGGCCGTGTATCTCTGTGCCAGCAGCTTACACTCCCAAGAGACCCAGTACTTCGGGCCA
CCF1	PRE	1	0.000184502	TGTGCCAGCAAAGTACCCGGGACTATACAAGAGACCCAGTACTTCGGGCCA	CASKVPGTIQETQYF	TRBV2-1	TRBD2-1	TRBJ2-5	10	18	25	27	NA	8	2	CGGTCCACAAAGCTGGAGGACTCAGCCATGTACTTCTGTGCCAGCAAAGTACCCGGGACTATACAAGAGACCCAGTACTTCGGGCCA
CCF1	PRE	1	0.000184502	TGTGCCAGCAGCCGGACTAGCGTAGGAGATACGCAGTATTTTGGCCCA	CASSRTSVGDTQYF	TRBV12-1	TRBD2-1	TRBJ2-3	11	13	22	26	NA	2	4	ATCCAGCCCTCAGAACCCAGGGACTCAGCTGTGTACTTCTGTGCCAGCAGCCGGACTAGCGTAGGAGATACGCAGTATTTTGGCCCA
CCF1	PRE	1	0.000184502	TGCGCCAGCAGCGACCTTGGGTCAGATACGCAGTATTTTGGCCCA	CASSDLGSDTQYF	TRBV5-1	NA	TRBJ2-3	12	18	21	22	NA	6	1	AATGTGAGCACCTTGGAGCTGGGGGACTCGGCCCTTTATCTTTGCGCCAGCAGCGACCTTGGGTCAGATACGCAGTATTTTGGCCCA
CCF1	PRE	1	0.000184502	TGCAGCGTTTCCGGACTAGCGGGGATAGCAGATACGCAGTATTTTGGCCCA	CSVSGLAGIADTQYF	TRBV29-1	TRBD2-1*01	TRBJ2-3	9	12	24	28	NA	3	4	AGCAACATGAGCCCTGAAGACAGCAGCATATATCTCTGCAGCGTTTCCGGACTAGCGGGGATAGCAGATACGCAGTATTTTGGCCCA
CCF1	PRE	1	0.000184502	TGTGCCAGCAGTTTAGGGACAGGGTATGGCTACACCTTCGGTTCG	CASSLGTGYGYTF	TRBV12-1	TRBD1-1*01	TRBJ1-2	NA	16	NA	24	NA	0	0	AAGATCCAGCCCTCAGAACCCAGGGACTCAGCTGTGTACTTCTGTGCCAGCAGTTTAGGGACAGGGTATGGCTACACCTTCGGTTCG
CCF1	PRE	1	0.000184502	TGTGCCAGCAGTTCCCTACGCTCTAACTATGGCTACACCTTCGGTTCG	CASSSLRSNYGYTF	TRBV6-6	TRBD2-1	TRBJ1-2	13	15	18	22	NA	2	4	CTGGAGTTGGCTGCTCCCTCCCAGACATCTGTGTACTTCTGTGCCAGCAGTTCCCTACGCTCTAACTATGGCTACACCTTCGGTTCG
CCF1	PRE	1	0.000184502	TGTGCCAGCAGCTCGGGACAGTCGGGGGGGGAGCTGTTTTTTGGAGAA	CASSSGQSGGELFF	TRBV7-2	TRBD1-1*01	TRBJ2-2	13	14	21	27	NA	1	6	ATCCAGCGCACACAGCAGGAGGACTCGGCCGTGTATCTCTGTGCCAGCAGCTCGGGACAGTCGGGGGGGGAGCTGTTTTTTGGAGAA
CCF1	PRE	1	0.000184502	TGTGCCAGCAGCTTTGAGTGGACAGGGGACCCCGGGGAGCTGTTTTTTGGAGAA	CASSFEWTGDPGELFF	TRBV5-6	TRBD1-1*01	TRBJ2-2	14	19	28	31	NA	5	3	GCCTTGTTGCTGGGGGACTCGGCCCTCTATCTCTGTGCCAGCAGCTTTGAGTGGACAGGGGACCCCGGGGAGCTGTTTTTTGGAGAA
CCF1	PRE	1	0.000184502	TGTGCCAGCAGACGAGAAACAGGGGGCGGTGGCACCGGGGAGCTGTTTTTTGGAGAA	CASRRETGGGGTGELFF	TRBV12-1	TRBD1-1*01	TRBJ2-2	11	18	27	32	NA	7	5	TCAGAACCCAGGGACTCAGCTGTGTACTTCTGTGCCAGCAGACGAGAAACAGGGGGCGGTGGCACCGGGGAGCTGTTTTTTGGAGAA
CCF1	PRE	1	0.000184502	TGCAGCGTTCCTTTAACGCAGGGATGGGGCTATGGCTACACCTTCGGTTCG	CSVPLTQGWGYGYTF	TRBV29-1	TRBD1-1*01	TRBJ1-2	9	18	23	29	NA	9	6	AGCAACATGAGCCCTGAAGACAGCAGCATATATCTCTGCAGCGTTCCTTTAACGCAGGGATGGGGCTATGGCTACACCTTCGGTTCG
CCF1	PRE	1	0.000184502	TGTGCCAGCAGTCCGGGAGGGTACGACTATGGCTACACCTTCGGTTCG	CASSPGGYDYGYTF	TRBV4-2	TRBD2-1*02	TRBJ1-2	11	13	21	25	NA	2	4	CTACACACCCTGCAGCCAGAAGACTCGGCCCTGTATCTCTGTGCCAGCAGTCCGGGAGGGTACGACTATGGCTACACCTTCGGTTCG
CCF1	PRE	1	0.000184502	TGTGCCAGCAACACCGGACAGAATTCTGATGGTCAGCCCCAGCATTTTGGTGAT	CASNTGQNSDGQPQHF	TRBV21-1	TRBD1-1*01	TRBJ1-5	10	15	21	32	NA	5	11	TCCACGGAGTCAGGGGACACAGCACTGTATTTCTGTGCCAGCAACACCGGACAGAATTCTGATGGTCAGCCCCAGCATTTTGGTGAT
CCF1	PRE	1	0.000184502	TGTGCCAGCAGCTTAGAGCCGGTGAACTATGGCTACACCTTCGGTTCG	CASSLEPVNYGYTF	TRBV7-2	TRBD2-1	TRBJ1-2	NA	16	19	24	NA	0	5	ATCCAGCGCACACAGCAGGAGGACTCGGCCGTGTATCTCTGTGCCAGCAGCTTAGAGCCGGTGAACTATGGCTACACCTTCGGTTCG
CCF1	PRE	1	0.000184502	TGTGCCAGCAGCTTAAGGACAGGGGCGAACACCGGGGAGCTGTTTTTTGGAGAA	CASSLRTGANTGELFF	TRBV7-6	TRBD1-1*01	TRBJ2-2	15	16	NA	25	NA	1	0	CGCACAGAGCAGCGGGACTCGGCCATGTATCGCTGTGCCAGCAGCTTAAGGACAGGGGCGAACACCGGGGAGCTGTTTTTTGGAGAA
CCF1	PRE	1	0.000184502	TGCAGCGTTGACGGTGACAGTAGCTACGAGCAGTACTTCGGGCCG	CSVDGDSSYEQYF	TRBV29-1	TRBD1-1*01	TRBJ2-7	11	15	20	23	NA	4	3	ACTGTGAGCAACATGAGCCCTGAAGACAGCAGCATATATCTCTGCAGCGTTGACGGTGACAGTAGCTACGAGCAGTACTTCGGGCCG
CCF1	PRE	1	0.000184502	TGTGCCACCAGCGGAGGCCCGACGGGACAGGGCTCCTACGAGCAGTACTTCGGGCCG	CATSGGPTGQGSYEQYF	TRBV15-1	TRBD1-1*01	TRBJ2-7	16	23	NA	32	NA	7	0	CCAGGCCTGGGGGACGCAGCCATGTACCTGTGTGCCACCAGCGGAGGCCCGACGGGACAGGGCTCCTACGAGCAGTACTTCGGGCCG
CCF1	PRE	1	0.000184502	TGCGCCAGCAGCCAAGACGCAACAGGGCTCGCTGAAGCTTTCTTTGGACAA	CASSQDATGLAEAFF	TRBV4-1	TRBD1-1*01	TRBJ1-1	17	21	27	31	NA	4	4	CACGCCCTGCAGCCAGAAGACTCAGCCCTGTATCTCTGCGCCAGCAGCCAAGACGCAACAGGGCTCGCTGAAGCTTTCTTTGGACAA
CCF1	PRE	1	0.000184502	TGTGCCAGCAGTCGAAACGGAGCTACTGAAGCTTTCTTTGGACAA	CASSRNGATEAFF	TRBV28-1	TRBD2-1*02	TRBJ1-1	12	18	22	24	NA	6	2	ATTCTGGAGTCCGCCAGCACCAACCAGACATCTATGTACCTCTGTGCCAGCAGTCGAAACGGAGCTACTGAAGCTTTCTTTGGACAA
CCF1	PRE	1	0.000184502	TGTGCCAGCAGTCAACAGGGGGCAGGCACTGAAGCTTTCTTTGGACAA	CASSQQGAGTEAFF	TRBV6-1	TRBD1-1*01	TRBJ1-1	12	14	23	26	NA	2	3	CTGGAGTCGGCTGCTCCCTCCCAGACATCTGTGTACTTCTGTGCCAGCAGTCAACAGGGGGCAGGCACTGAAGCTTTCTTTGGACAA
CCF1	PRE	1	0.000184502	TGTGCCAGCAGCCAAATACAGGGTTTTAACACTGAAGCTTTCTTTGGACAA	CASSQIQGFNTEAFF	TRBV3-1	TRBD1-1*01	TRBJ1-1	15	17	23	27	NA	2	4	AATTCCCTGGAGCTTGGTGACTCTGCTGTGTATTTCTGTGCCAGCAGCCAAATACAGGGTTTTAACACTGAAGCTTTCTTTGGACAA
CCF1	PRE	1	0.000184502	TGTGCCAGTAGTCCGAACCCCTACGAGCAGTACTTCGGGCCG	CASSPNPYEQYF	TRBV19-1	NA	TRBJ2-7	12	14	16	19	NA	2	3	CTCACTGTGACATCGGCCCAAAAGAACCCGACAGCTTTCTATCTCTGTGCCAGTAGTCCGAACCCCTACGAGCAGTACTTCGGGCCG
CCF1	PRE	1	0.000184502	TGTGCCAGCAGCTTAGGACGGCAGAACACTGAAGCTTTCTTTGGACAA	CASSLGRQNTEAFF	TRBV7-2	NA	TRBJ1-1	NA	16	19	23	NA	0	4	ATCCAGCGCACACAGCAGGAGGACTCGGCCGTGTATCTCTGTGCCAGCAGCTTAGGACGGCAGAACACTGAAGCTTTCTTTGGACAA
CCF1	PRE	1	0.000184502	TGTGCCAGCAATCCAACCCAGGGGGCCCACGAGCAGTACTTCGGGCCG	CASNPTQGAHEQYF	TRBV6-5	TRBD1-1*01	TRBJ2-7	10	18	26	28	NA	8	2	CTGCTGTCGGCTGCTCCCTCCCAGACATCTGTGTACTTCTGTGCCAGCAATCCAACCCAGGGGGCCCACGAGCAGTACTTCGGGCCG
CCF1	PRE	1	0.000184502	TGTGCCAGCAGCCTGGGACAGATCTTAGCCAAAAACATTCAGTACTTCGGCGCC	CASSLGQILAKNIQYF	TRBV12-1	TRBD1-1*01	TRBJ2-4	11	14	21	26	NA	3	5	CCCTCAGAACCCAGGGACTCAGCTGTGTACTTCTGTGCCAGCAGCCTGGGACAGATCTTAGCCAAAAACATTCAGTACTTCGGCGCC
CCF1	PRE	1	0.000184502	TGCGCCAGCGCCCAGGGGGAGGGTGAAAAACTGTTTTTTGGCAGT	CASAQGEGEKLFF	TRBV5-1	NA	TRBJ1-4	9	12	19	23	NA	3	4	AATGTGAGCACCTTGGAGCTGGGGGACTCGGCCCTTTATCTTTGCGCCAGCGCCCAGGGGGAGGGTGAAAAACTGTTTTTTGGCAGT
CCF1	PRE	1	0.000184502	TGTGCCAGCAGTTTGACGGGGGGCTGGGTTAATGAAAAACTGTTTTTTGGCAGT	CASSLTGGWVNEKLFF	TRBV12-1	TRBD2-1*01	TRBJ1-4	14	16	23	29	NA	2	6	CCCTCAGAACCCAGGGACTCAGCTGTGTACTTCTGTGCCAGCAGTTTGACGGGGGGCTGGGTTAATGAAAAACTGTTTTTTGGCAGT
CCF1	PRE	1	0.000184502	TGTGCCAGCAGTCTATTCGGGGCAACTAATGAAAAACTGTTTTTTGGCAGT	CASSLFGATNEKLFF	TRBV28-1	TRBD2-1*01	TRBJ1-4	16	17	NA	22	NA	1	0	GAGTCCGCCAGCACCAACCAGACATCTATGTACCTCTGTGCCAGCAGTCTATTCGGGGCAACTAATGAAAAACTGTTTTTTGGCAGT
CCF1	PRE	1	0.000184502	TGTGCCAGCAGTTTGGGGGACAGGCTGGGTCAGCCCCAGCATTTTGGTGAT	CASSLGDRLGQPQHF	TRBV28-1	TRBD1-1*01	TRBJ1-5	14	16	24	29	NA	2	5	GAGTCCGCCAGCACCAACCAGACATCTATGTACCTCTGTGCCAGCAGTTTGGGGGACAGGCTGGGTCAGCCCCAGCATTTTGGTGAT
CCF1	PRE	1	0.000184502	TGTGCCAGCAGTGATAAGACACGCGGTCAGCCCCAGCATTTTGGTGAT	CASSDKTRGQPQHF	TRBV2-1	NA	TRBJ1-5	14	17	21	26	NA	3	5	ATCCGGTCCACAAAGCTGGAGGACTCAGCCATGTACTTCTGTGCCAGCAGTGATAAGACACGCGGTCAGCCCCAGCATTTTGGTGAT
CCF1	PRE	1	0.000184502	TGTGCCAGCAGCTTAGCACTAAGGAGTGCTCAGCCCCAGCATTTTGGTGAT	CASSLALRSAQPQHF	TRBV7-2	TRBD2-1	TRBJ1-5	NA	17	21	29	NA	0	8	CAGCGCACACAGCAGGAGGACTCGGCCGTGTATCTCTGTGCCAGCAGCTTAGCACTAAGGAGTGCTCAGCCCCAGCATTTTGGTGAT
CCF1	PRE	1	0.000184502	TGTGCCAGCAGTGAAGGACAGGGGGGAGACACTGAAGCTTTCTTTGGACAA	CASSEGQGGDTEAFF	TRBV25-1	TRBD1-1*01	TRBJ1-1	NA	15	25	28	NA	0	3	GAGTCTGCCAGGCCCTCACATACCTCTCAGTACCTCTGTGCCAGCAGTGAAGGACAGGGGGGAGACACTGAAGCTTTCTTTGGACAA
CCF1	PRE	1	0.000184502	TGTGCCAGCAGCCAACCGGGACAGGGGATGAACACTGAAGCTTTCTTTGGACAA	CASSQPGQGMNTEAFF	TRBV6-1	TRBD1-1*01	TRBJ1-1	11	17	27	28	NA	6	1	TCGGCTGCTCCCTCCCAAACATCTGTGTACTTCTGTGCCAGCAGCCAACCGGGACAGGGGATGAACACTGAAGCTTTCTTTGGACAA
CCF1	PRE	1	0.000184502	TGTGCCAGCAGCTTAGAAGACAGGGCCTACAATCAGCCCCAGCATTTTGGTGAT	CASSLEDRAYNQPQHF	TRBV7-8	TRBD1-1*01	TRBJ1-5	16	18	25	29	NA	2	4	CGCACACAGCAGGAGGACTCCGCCGTGTATCTCTGTGCCAGCAGCTTAGAAGACAGGGCCTACAATCAGCCCCAGCATTTTGGTGAT
CCF1	PRE	1	0.000184502	TGTGCCAGCAGCTTAGCAGGGGGAAGCTCCTACAATGAGCAGTTCTTCGGGCCA	CASSLAGGSSYNEQFF	TRBV7-8	TRBD1-1*01	TRBJ2-1	NA	17	23	26	NA	0	3	CGCACACAGCAGGAGGACTCCGCCGTGTATCTCTGTGCCAGCAGCTTAGCAGGGGGAAGCTCCTACAATGAGCAGTTCTTCGGGCCA
CCF1	PRE	1	0.000184502	TGTGCCAGCGGATTTCTAGCGGGGGCCTACAATGAGCAGTTCTTCGGGCCA	CASGFLAGAYNEQFF	TRBV3-1	TRBD2-1*01	TRBJ2-1	9	15	NA	25	NA	6	0	AATTCCCTGGAGCTTGGTGACTCTGCTGTGTATTTCTGTGCCAGCGGATTTCTAGCGGGGGCCTACAATGAGCAGTTCTTCGGGCCA
CCF1	PRE	1	0.000184502	TGTGCCAGTAGTATCCGGGGACGGATCGTCTATGGCTACACCTTCGGTTCG	CASSIRGRIVYGYTF	TRBV19-1	NA	TRBJ1-2	14	17	22	29	NA	3	7	ACATCGGCCCAAAAGAACCCGACAGCTTTCTATCTCTGTGCCAGTAGTATCCGGGGACGGATCGTCTATGGCTACACCTTCGGTTCG
CCF1	PRE	1	0.000184502	TGTGCCAGCAGTTTAGCCCTCTTTAATCAGCCCCAGCATTTTGGTGAT	CASSLALFNQPQHF	TRBV12-1	TRBD2-1	TRBJ1-5	17	18	20	24	NA	1	4	ATCCAGCCCTCAGAACCCAGGGACTCAGCTGTGTACTTCTGTGCCAGCAGTTTAGCCCTCTTTAATCAGCCCCAGCATTTTGGTGAT
CCF1	PRE	1	0.000184502	TGCGCCAGCAGCTTGTCACCCCTCGGGGGCAATCAGCCCCAGCATTTTGGTGAT	CASSLSPLGGNQPQHF	TRBV5-1	TRBD2-1*01	TRBJ1-5	15	23	NA	28	NA	8	0	ACCTTGGAGCTGGGGGACTCGGCCCTTTATCTTTGCGCCAGCAGCTTGTCACCCCTCGGGGGCAATCAGCCCCAGCATTTTGGTGAT
CCF1	PRE	1	0.000184502	TGTGCCAGCAGCGCCCCGGGACAGCACTATGGCTACACCTTCGGTTCG	CASSAPGQHYGYTF	TRBV9-1	TRBD1-1*01	TRBJ1-2	13	17	24	25	NA	4	1	CTGAGCTCTCTGGAGCTGGGGGACTCAGCTTTGTATTTCTGTGCCAGCAGCGCCCCGGGACAGCACTATGGCTACACCTTCGGTTCG
CCF1	PRE	1	0.000184502	TGTGCCAGCAGCTCAGGACAGAACTATGGCTACACCTTCGGTTCG	CASSSGQNYGYTF	TRBV7-8	TRBD1-1*01	TRBJ1-2	13	15	NA	21	NA	2	0	AAGATCCAGCGCACACAGCAGGAGGACTCCGCCGTGTATCTCTGTGCCAGCAGCTCAGGACAGAACTATGGCTACACCTTCGGTTCG
CCF1	PRE	1	0.000184502	TGCGCCAGCAGCCCGATTGGACAGGAAAACTATGGCTACACCTTCGGTTCG	CASSPIGQENYGYTF	TRBV4-1	TRBD1-1*01	TRBJ1-2	13	18	25	27	NA	5	2	CACGCCCTGCAGCCAGAAGACTCAGCCCTGTATCTCTGCGCCAGCAGCCCGATTGGACAGGAAAACTATGGCTACACCTTCGGTTCG
CCF1	PRE	1	0.000184502	TGTGCCAGCAACTCCGCCGGGGGGCATGGCTACACCTTCGGTTCG	CASNSAGGHGYTF	TRBV12-1	TRBD2-1*01	TRBJ1-2	10	17	24	25	NA	7	1	AAGATCCAGCCCTCAGAACCCAGGGACTCAGCTGTGTACTTCTGTGCCAGCAACTCCGCCGGGGGGCATGGCTACACCTTCGGTTCG
CCF1	PRE	1	0.000184502	TGTGCCAGCAGACCCCGAGGGACAGGGGTTAATGGCTACACCTTCGGTTCG	CASRPRGTGVNGYTF	TRBV5-6	TRBD1-1*01	TRBJ1-2	11	18	28	31	NA	7	3	AACGCCTTGTTGCTGGGGGACTCGGCCCTCTATCTCTGTGCCAGCAGACCCCGAGGGACAGGGGTTAATGGCTACACCTTCGGTTCG
CCF1	PRE	1	0.000184502	TGTGCCAGCAGCCTGGGCCTCGCGGAGGGCTACACCTTCGGTTCG	CASSLGLAEGYTF	TRBV6-5	NA	TRBJ1-2	11	14	18	27	NA	3	9	AGGCTGCTGTCGGCTGCTCCCTCCCAGACATCTGTGTACTTCTGTGCCAGCAGCCTGGGCCTCGCGGAGGGCTACACCTTCGGTTCG
CCF1	PRE	1	0.000184502	TGTGCCAGCAGCTTAAGTGAGGAGGGCCGCAAACACTTCGGTTCG	CASSLSEEGRKHF	TRBV7-2	TRBD2-1*02	TRBJ1-2	15	20	26	35	NA	5	9	ACGATCCAGCGCACACAGCAGGAGGACTCGGCCGTGTATCTCTGTGCCAGCAGCTTAAGTGAGGAGGGCCGCAAACACTTCGGTTCG
CCF1	PRE	1	0.000184502	TGCGCCAGCAGCTTCGGACAGGGCCCCTACGAGCAGTACTTCGGGCCG	CASSFGQGPYEQYF	TRBV5-1	TRBD1-1*01	TRBJ2-7	14	15	23	25	NA	1	2	GTGAGCACCTTGGAGCTGGGGGACTCGGCCCTTTATCTTTGCGCCAGCAGCTTCGGACAGGGCCCCTACGAGCAGTACTTCGGGCCG
CCF1	PRE	1	0.000184502	TGTGCCAGCAGTTTTGGGGGGAAGAGCCCCTACGAGCAGTACTTCGGGCCG	CASSFGGKSPYEQYF	TRBV12-1	TRBD2-1*01	TRBJ2-7	14	15	21	28	NA	1	7	CAGCCCTCAGAACCCAGGGACTCAGCTGTGTACTTCTGTGCCAGCAGTTTTGGGGGGAAGAGCCCCTACGAGCAGTACTTCGGGCCG
CCF1	PRE	1	0.000184502	TGTGCCAGCACCCAAGACAGGGGTAGCTACGAGCAGTACTTCGGGCCG	CASTQDRGSYEQYF	TRBV6-6	TRBD1-1*01	TRBJ2-7	10	15	23	26	NA	5	3	CTGGAGTTGGCTGCTCCCTCCCAGACATCTGTGTACTTCTGTGCCAGCACCCAAGACAGGGGTAGCTACGAGCAGTACTTCGGGCCG
CCF1	PRE	1	0.000184502	TGTGCCAGCAGCACCCGGACTAGCGGGGGAGCCTACGAGCAGTACTTCGGGCCG	CASSTRTSGGAYEQYF	TRBV3-1	TRBD2-1*01	TRBJ2-7	12	16	29	31	NA	4	2	TCCCTGGAGCTTGGTGACTCTGCTGTGTATTTCTGTGCCAGCAGCACCCGGACTAGCGGGGGAGCCTACGAGCAGTACTTCGGGCCG
CCF1	PRE	1	0.000184502	TGTGCCAGCAGCCAAAGGGTAGCTTCACCCCTCCACTTTGGGAAC	CASSQRVASPLHF	TRBV3-1	NA	TRBJ1-6	NA	15	19	23	NA	0	4	CACATCAATTCCCTGGAGCTTGGTGACTCTGCTGTGTATTTCTGTGCCAGCAGCCAAAGGGTAGCTTCACCCCTCCACTTTGGGAAC
CCF1	PRE	1	0.000184502	TGTGCCAGCAGTTTCCGGACAGGGCAGAGCTCCTATAATTCACCCCTCCACTTTGGGAAC	CASSFRTGQSSYNSPLHF	TRBV27-1	TRBD1-1*01	TRBJ1-6	14	16	24	29	NA	2	5	AGCCCCAACCAGACCTCTCTGTACTTCTGTGCCAGCAGTTTCCGGACAGGGCAGAGCTCCTATAATTCACCCCTCCACTTTGGGAAC
CCF1	PRE	1	0.000184502	TGTGCCAGCAGCTTGGCTAGCGGGGGGGACGAGCAGTACTTCGGGCCG	CASSLASGGDEQYF	TRBV7-9	TRBD2-1*01	TRBJ2-7	14	16	NA	28	NA	2	0	ATCCAGCGCACAGAGCAGGGGGACTCGGCCATGTATCTCTGTGCCAGCAGCTTGGCTAGCGGGGGGGACGAGCAGTACTTCGGGCCG
CCF1	PRE	1	0.000184502	TGTGCCAGTAGTATAATGGGGAACGAGGACGAGCAGTACTTCGGGCCG	CASSIMGNEDEQYF	TRBV19-1	NA	TRBJ2-7	15	18	22	28	NA	3	6	GTGACATCGGCCCAAAAGAACCCGACAGCTTTCTATCTCTGTGCCAGTAGTATAATGGGGAACGAGGACGAGCAGTACTTCGGGCCG
CCF1	PRE	1	0.000184502	TGTGCCAGCAGCCCTATTCGTGGACCCCTCGACGAGCAGTACTTCGGGCCG	CASSPIRGPLDEQYF	TRBV12-1	NA	TRBJ2-7	11	21	25	31	NA	10	6	CAGCCCTCAGAACCCAGGGACTCAGCTGTGTACTTCTGTGCCAGCAGCCCTATTCGTGGACCCCTCGACGAGCAGTACTTCGGGCCG
CCF1	PRE	1	0.000184502	TGTGCCAGCAGCCGCCGGACAGGGACCGGCCACGAGCAGTACTTCGGGCCG	CASSRRTGTGHEQYF	TRBV7-9	TRBD1-1*01	TRBJ2-7	12	16	24	31	NA	4	7	CAGCGCACAGAGCAGGGGGACTCGGCCATGTATCTCTGTGCCAGCAGCCGCCGGACAGGGACCGGCCACGAGCAGTACTTCGGGCCG
CCF1	PRE	1	0.000184502	TGTGCCAGCATCTCTGGAAACACCATATATTTTGGAGAG	CASISGNTIYF	TRBV27-1	NA	TRBJ1-3	NA	NA	10	11	NA	0	1	CCCCTGATCCTGGAGTCGCCCAGCCCCAACCAGACCTCTCTGTACTTCTGTGCCAGCATCTCTGGAAACACCATATATTTTGGAGAG
CCF1	PRE	1	0.000184502	TGTGCCAGCAGCTTGCGGGGCCAGACTGGAAACACCATATATTTTGGAGAG	CASSLRGQTGNTIYF	TRBV7-8	TRBD2-1*01	TRBJ1-3	NA	14	20	25	NA	0	5	CAGCGCACACAGCAGGAGGACTCCGCCGTGTATCTCTGTGCCAGCAGCTTGCGGGGCCAGACTGGAAACACCATATATTTTGGAGAG
CCF1	PRE	1	0.000184502	TGTGCCAGCTCACCAAGACAGGGGGACGGAAACACCATATATTTTGGAGAG	CASSPRQGDGNTIYF	TRBV18-1	TRBD1-1*01	TRBJ1-3	15	16	25	27	NA	1	2	CAGCAGGTAGTGCGAGGAGATTCGGCAGCTTATTTCTGTGCCAGCTCACCAAGACAGGGGGACGGAAACACCATATATTTTGGAGAG
CCF1	PRE	1	0.000184502	TGTGCCAGCAGCAGGGGGATCGCTGAAGCTTTCTTTGGACAA	CASSRGIAEAFF	TRBV6-5	TRBD1-1*01	TRBJ1-1	NA	11	18	22	NA	0	4	CTCAGGCTGCTGTCGGCTGCTCCCTCCCAGACATCTGTGTACTTCTGTGCCAGCAGCAGGGGGATCGCTGAAGCTTTCTTTGGACAA
CCF1	PRE	1	0.000184502	TGTGCCTGGAGTGTAAGAGGGGGGACAGGACATTCACCCCTCCACTTTGGGAAC	CAWSVRGGTGHSPLHF	TRBV30-1	TRBD1-1*01	TRBJ1-6	14	21	29	31	NA	7	2	AAGCTCCTTCTCAGTGACTCTGGCTTCTATCTCTGTGCCTGGAGTGTAAGAGGGGGGACAGGACATTCACCCCTCCACTTTGGGAAC
CCF1	PRE	1	0.000184502	TGCAGTGCTAGAGATAGACCCAGTAGCCCTGAAGCTTTCTTTGGACAA	CSARDRPSSPEAFF	TRBV20-1	TRBD2-1	TRBJ1-1	14	23	27	28	NA	9	1	GTGACCAGTGCCCATCCTGAAGACAGCAGCTTCTACATCTGCAGTGCTAGAGATAGACCCAGTAGCCCTGAAGCTTTCTTTGGACAA
CCF1	PRE	1	0.000184502	TGCGCCAGCAGCCAAGTCGTTTTGGGGTTCGTCGAAAAACTGTTTTTTGGCAGT	CASSQVVLGFVEKLFF	TRBV4-1	NA	TRBJ1-4	16	23	27	33	NA	7	6	GCCCTGCAGCCAGAAGACTCAGCCCTGTATCTCTGCGCCAGCAGCCAAGTCGTTTTGGGGTTCGTCGAAAAACTGTTTTTTGGCAGT
CCF1	PRE	1	0.000184502	TGCGCCAGCAGCGGGGGACTTCTCGACCCAAACACTGAAGCTTTCTTTGGACAA	CASSGGLLDPNTEAFF	TRBV5-1	TRBD2-1	TRBJ1-1	12	14	20	30	NA	2	10	ACCTTGGAGCTGGGGGACTCGGCCCTTTATCTTTGCGCCAGCAGCGGGGGACTTCTCGACCCAAACACTGAAGCTTTCTTTGGACAA
CCF1	PRE	1	0.000184502	TGCAGTGCTAGTGGGGACAGGGCCCATGAGCAGTTCTTCGGGCCA	CSASGDRAHEQFF	TRBV20-1	TRBD1-1*01	TRBJ2-1	11	13	22	25	NA	2	3	ACAGTGACCAGTGCCCATCCTGAAGACAGCAGCTTCTACATCTGCAGTGCTAGTGGGGACAGGGCCCATGAGCAGTTCTTCGGGCCA
CCF1	PRE	1	0.000184502	TGTGCCAGCAGCGTAGGATCGGGGGTGAATGAGCAGTTCTTCGGGCCA	CASSVGSGVNEQFF	TRBV9-1	TRBD2-1*01	TRBJ2-1	16	19	25	27	NA	3	2	CTGAGCTCTCTGGAGCTGGGGGACTCAGCTTTGTATTTCTGTGCCAGCAGCGTAGGATCGGGGGTGAATGAGCAGTTCTTCGGGCCA
CCF1	PRE	1	0.000184502	TGTGCCAGCAGTTTAGTACGGAGCAATGAGCAGTTCTTCGGGCCA	CASSLVRSNEQFF	TRBV12-1	TRBD2-1*02	TRBJ2-1	16	19	NA	23	NA	3	0	AAGATCCAGCCCTCAGAACCCAGGGACTCAGCTGTGTACTTCTGTGCCAGCAGTTTAGTACGGAGCAATGAGCAGTTCTTCGGGCCA
CCF1	PRE	1	0.000184502	TGTGCCAGCACCCTTGGGACAGGGAGTCAGCCCCAGCATTTTGGTGAT	CASTLGTGSQPQHF	TRBV5-6	TRBD1-1*01	TRBJ1-5	10	15	24	26	NA	5	2	GTGAACGCCTTGTTGCTGGGGGACTCGGCCCTCTATCTCTGTGCCAGCACCCTTGGGACAGGGAGTCAGCCCCAGCATTTTGGTGAT
CCF1	PRE	1	0.000184502	TGTGCTAGTGGTTTGGGACCGGCCTCCCCACAGCCCCAGCATTTTGGTGAT	CASGLGPASPQPQHF	TRBV12-5	NA	TRBJ1-5	NA	16	19	30	NA	0	11	CAGCCCTCAGAACCCAGGGACTCAGCTGTGTATTTTTGTGCTAGTGGTTTGGGACCGGCCTCCCCACAGCCCCAGCATTTTGGTGAT
CCF1	PRE	1	0.000184502	TGCAGTGCTAGATCCGGACTAGCGGGGGGGCGGTCCTACAATGAGCAGTTCTTCGGGCCA	CSARSGLAGGRSYNEQFF	TRBV20-1	TRBD2-1*01	TRBJ2-1	12	15	30	33	NA	3	3	CATCCTGAAGACAGCAGCTTCTACATCTGCAGTGCTAGATCCGGACTAGCGGGGGGGCGGTCCTACAATGAGCAGTTCTTCGGGCCA
CCF1	PRE	1	0.000184502	TGCAGTGCCATTGGGGGGGTAGGCTCCTACAATGAGCAGTTCTTCGGGCCA	CSAIGGVGSYNEQFF	TRBV20-1	TRBD2-1*01	TRBJ2-1	8	12	19	23	NA	4	4	ACCAGTGCCCATCCTGAAGACAGCAGCTTCTACATCTGCAGTGCCATTGGGGGGGTAGGCTCCTACAATGAGCAGTTCTTCGGGCCA
CCF1	PRE	1	0.000184502	TGTGCCAGCAGCCTCTCCCAGGTTAACAATGAGCAGTTCTTCGGGCCA	CASSLSQVNNEQFF	TRBV7-6	TRBD1-1*01	TRBJ2-1	12	18	22	25	NA	6	3	ATCCAGCGCACAGAGCAGCGGGACTCGGCCATGTATCGCTGTGCCAGCAGCCTCTCCCAGGTTAACAATGAGCAGTTCTTCGGGCCA
CCF1	PRE	1	0.000184502	TGTGCCATCCCTGGGGACCAGGGACCCAACAATGAGCAGTTCTTCGGGCCA	CAIPGDQGPNNEQFF	TRBV10-3	NA	TRBJ2-1	9	13	18	28	NA	4	10	GAGTCCGCTACCAGCTCCCAGACATCTGTGTACTTCTGTGCCATCCCTGGGGACCAGGGACCCAACAATGAGCAGTTCTTCGGGCCA
CCF1	PRE	1	0.000184502	TGTGCCAGCAGGGGACGGGACACTAATTCACCCCTCCACTTTGGGAAC	CASRGRDTNSPLHF	TRBV2-1	TRBD1-1*01	TRBJ1-6	11	16	22	23	NA	5	1	ATCCGGTCCACAAAGCTGGAGGACTCAGCCATGTACTTCTGTGCCAGCAGGGGACGGGACACTAATTCACCCCTCCACTTTGGGAAC
CCF1	PRE	1	0.000184502	TGTGCCAGCAGTTACAGGGCTGAAGCTTTCTTTGGACAA	CASSYRAEAFF	TRBV6-6	NA	TRBJ1-1	NA	15	NA	19	NA	0	0	CCGCTCAGGCTGGAGTTGGCTGCTCCCTCCCAGACATCTGTGTACTTCTGTGCCAGCAGTTACAGGGCTGAAGCTTTCTTTGGACAA
CCF1	PRE	1	0.000184502	TGCGCCAGCATACTAGCGGGGGTTTCCGAGACCCAGTACTTCGGGCCA	CASILAGVSETQYF	TRBV10-1	TRBD2-1*01	TRBJ2-5	10	11	22	27	NA	1	5	CTGTAGTCTGCTGCCTCCTCCCAGACATCTGTATATTTCTGCGCCAGCATACTAGCGGGGGTTTCCGAGACCCAGTACTTCGGGCCA
CCF1	PRE	1	0.000184502	TGCAGCGTTGAAGATTTTCCCGCGACAGTTACGACCAGGTACTATGGCTACACCTTCGGTTCG	CSVEDFPATVTTRYYGYTF	TRBV29-1	TRBD1-1*01	TRBJ1-2	14	23	28	40	NA	9	12	CCTGAAGACAGCAGCATATATCTCTGCAGCGTTGAAGATTTTCCCGCGACAGTTACGACCAGGTACTATGGCTACACCTTCGGTTCG
CCF1	PRE	1	0.000184502	TGCGCCAGCAGCCAAGATCCCGGGTTTTTGGATACGCAGTATTTTGGCCCA	CASSQDPGFLDTQYF	TRBV4-1	TRBD2-1	TRBJ2-3	17	20	24	30	NA	3	6	CACGCCCTGCAGCCAGAAGACTCAGCCCTGTATCTCTGCGCCAGCAGCCAAGATCCCGGGTTTTTGGATACGCAGTATTTTGGCCCA
CCF1	PRE	1	0.000184502	TGTGCCAGCAGCAACTTGGGACTAGCATCCGATACGCAGTATTTTGGCCCA	CASSNLGLASDTQYF	TRBV6-6	TRBD2-1	TRBJ2-3	11	17	26	30	NA	6	4	GAGTTGGCTGCTCCCTCCCAGACATCTGTGTACTTCTGTGCCAGCAGCAACTTGGGACTAGCATCCGATACGCAGTATTTTGGCCCA
CCF1	PRE	1	0.000184502	TGTGCCTGGAGAAAACAGGGGTCAGATACGCAGTATTTTGGCCCA	CAWRKQGSDTQYF	TRBV30-1	TRBD1-1*01	TRBJ2-3	11	14	21	22	NA	3	1	AGTTCTAAGAAGCTCCTTCTCAGTGACTCTGGCTTCTATCTCTGTGCCTGGAGAAAACAGGGGTCAGATACGCAGTATTTTGGCCCA
CCF1	PRE	1	0.000184502	TGCGCCAGCAGGGGCCAGGGTGGCACAGATACGCAGTATTTTGGCCCA	CASRGQGGTDTQYF	TRBV5-1	TRBD1-1*01	TRBJ2-3	11	15	20	22	NA	4	2	GTGAGCACCTTGGAGCTGGGGGACTCGGCCCTTTATCTTTGCGCCAGCAGGGGCCAGGGTGGCACAGATACGCAGTATTTTGGCCCA
CCF1	PRE	1	0.000184502	TGCGCCAGCAGCTTGGAAGGGGTTCGCACAGATACGCAGTATTTTGGCCCA	CASSLEGVRTDTQYF	TRBV5-1	TRBD1-1*01	TRBJ2-3	16	17	22	25	NA	1	3	AGCACCTTGGAGCTGGGGGACTCGGCCCTTTATCTTTGCGCCAGCAGCTTGGAAGGGGTTCGCACAGATACGCAGTATTTTGGCCCA
CCF1	PRE	1	0.000184502	TGTGCCAGCAGTTACACCGACAGGGATGAAGGGACTAGCACAGATACGCAGTATTTTGGCCCA	CASSYTDRDEGTSTDTQYF	TRBV6-1	TRBD1-1*01	TRBJ2-3	15	18	25	36	NA	3	11	CCCTCCCAAACATCTGTGTACTTCTGTGCCAGCAGTTACACCGACAGGGATGAAGGGACTAGCACAGATACGCAGTATTTTGGCCCA
CCF1	PRE	1	0.000184502	TGTGCCAGCAGCTTAGCGTTTTCGAGAACTAGCACAGATACGCAGTATTTTGGCCCA	CASSLAFSRTSTDTQYF	TRBV7-2	TRBD2-1	TRBJ2-3	17	27	NA	30	NA	10	0	ACACAGCAGGAGGACTCGGCCGTGTATCTCTGTGCCAGCAGCTTAGCGTTTTCGAGAACTAGCACAGATACGCAGTATTTTGGCCCA
CCF1	PRE	1	0.000184502	TGTGCCAGCAGCGTAGCCCGAGGACTAGCGGGGAGCACAGATACGCAGTATTTTGGCCCA	CASSVARGLAGSTDTQYF	TRBV9-1	TRBD2-1*01	TRBJ2-3	16	21	NA	33	NA	5	0	GAGCTGGGGGACTCAGCTTTGTATTTCTGTGCCAGCAGCGTAGCCCGAGGACTAGCGGGGAGCACAGATACGCAGTATTTTGGCCCA
CCF1	PRE	1	0.000184502	TGTGCCAGCAGCGTAGCCCGGACAGGGACCACAGATACGCAGTATTTTGGCCCA	CASSVARTGTTDTQYF	TRBV9-1	TRBD1-1*01	TRBJ2-3	16	19	27	29	NA	3	2	TCTCTGGAGCTGGGGGACTCAGCTTTGTATTTCTGTGCCAGCAGCGTAGCCCGGACAGGGACCACAGATACGCAGTATTTTGGCCCA
CCF1	PRE	1	0.000184502	TGCGCCAGCAGCCCCCGAGAAGGCGGGGAGCTGTTTTTTGGAGAA	CASSPREGGELFF	TRBV4-3	NA	TRBJ2-2	13	20	NA	23	NA	7	0	CACCTACACACCCTGCAGCCAGAAGACTCGGCCCTGTATCTCTGCGCCAGCAGCCCCCGAGAAGGCGGGGAGCTGTTTTTTGGAGAA
CCF1	PRE	1	0.000184502	TGTGCCGGAGCCAGGGTTCGATCACCCCTCCACTTTGGGAAC	CAGARVRSPLHF	TRBV30-1	TRBD1-1*01	TRBJ1-6	6	11	16	21	NA	5	5	CTGAGTTCTAAGAAGCTCCTTCTCAGTGACTCTGGCTTCTATCTCTGTGCCGGAGCCAGGGTTCGATCACCCCTCCACTTTGGGAAC
CCF1	PRE	1	0.000184502	TGCAGTGCTAGAGATCCCTTCTCTGGATACATGAACACTGAAGCTTTCTTTGGACAA	CSARDPFSGYMNTEAFF	TRBV20-1	NA	TRBJ1-1	14	24	27	31	NA	10	4	GCCCATCCTGAAGACAGCAGCTTCTACATCTGCAGTGCTAGAGATCCCTTCTCTGGATACATGAACACTGAAGCTTTCTTTGGACAA
CCF1	PRE	1	0.000184502	TGTGCCAGCAGTGTGGGACCCAACACCGGGGAGCTGTTTTTTGGAGAA	CASSVGPNTGELFF	TRBV6-1	NA	TRBJ2-2	13	14	19	21	NA	1	2	CTGGAGTCGGCTGCTCCCTCCCAGACATCTGTGTACTTCTGTGCCAGCAGTGTGGGACCCAACACCGGGGAGCTGTTTTTTGGAGAA
CCF1	PRE	1	0.000184502	TGTGCCAGCGCCCCCAGTGGGGGTGAAGCTTTCTTTGGACAA	CASAPSGGEAFF	TRBV12-1	NA	TRBJ1-1	9	18	NA	23	NA	9	0	CTGAAGATCCAGCCCTCAGAACCCAGGGACTCAGCTGTGTACTTCTGTGCCAGCGCCCCCAGTGGGGGTGAAGCTTTCTTTGGACAA
CCF1	PRE	1	0.000184502	TGTGCCAGCAGCCTGGACGGTGAAGCTTTCTTTGGACAA	CASSLDGEAFF	TRBV9-1	NA	TRBJ1-1	12	14	18	20	NA	2	2	GAACTAAACCTGAGCTCTCTGGAGCTGGGGGACTCAGCTTTGTATTTCTGTGCCAGCAGCCTGGACGGTGAAGCTTTCTTTGGACAA
CCF1	PRE	1	0.000184502	TGTGCCAGCAGTCTGCCCACTAGCGGGGGGGCTTTTACCGGGGAGCTGTTTTTTGGAGAA	CASSLPTSGGAFTGELFF	TRBV28-1	TRBD2-1*01	TRBJ2-2	12	18	31	36	NA	6	5	AGCACCAACCAGACATCTATGTACCTCTGTGCCAGCAGTCTGCCCACTAGCGGGGGGGCTTTTACCGGGGAGCTGTTTTTTGGAGAA
CCF1	PRE	1	0.000184502	TGTGCCAGCAGCCAAGATAGGGGGACAGCCTCCTACGAGCAGTACTTCGGGCCG	CASSQDRGTASYEQYF	TRBV4-2	TRBD1-1*01	TRBJ2-7	17	21	28	29	NA	4	1	ACCCTGCAGCCAGAAGACTCGGCCCTGTATCTCTGTGCCAGCAGCCAAGATAGGGGGACAGCCTCCTACGAGCAGTACTTCGGGCCG
CCF1	PRE	1	0.000184502	TGTGCCAGCAGCAGGGGGGAGGGCTACACCTTCGGTTCG	CASSRGEGYTF	TRBV2-1	TRBD1-1*01	TRBJ1-2	NA	11	18	21	NA	0	3	ACTCTGAAGATCCGGTCCACAAAGCTGGAGGACTCAGCCATGTACTTCTGTGCCAGCAGCAGGGGGGAGGGCTACACCTTCGGTTCG
CCF1	PRE	1	0.000184502	TGCGCCAGCAGCCTCACCCAGGACACTGAAGCTTTCTTTGGACAA	CASSLTQDTEAFF	TRBV4-3	TRBD1-1*01	TRBJ1-1	13	18	NA	22	NA	5	0	CACCTACACACCCTGCAGCCAGAAGACTCGGCCCTGTATCTCTGCGCCAGCAGCCTCACCCAGGACACTGAAGCTTTCTTTGGACAA
CCF1	PRE	1	0.000184502	TGTGCCAGCAGTTACTCCCCGGGCCTTGTGAACACTGAAGCTTTCTTTGGACAA	CASSYSPGLVNTEAFF	TRBV6-5	NA	TRBJ1-1	17	20	24	28	NA	3	4	TCGGCTGCTCCCTCCCAGACATCTGTGTACTTCTGTGCCAGCAGTTACTCCCCGGGCCTTGTGAACACTGAAGCTTTCTTTGGACAA
CCF1	PRE	1	0.000184502	TGTGCCAGCAGTTGGGGGCAGGTTGGCACCGGGGAGCTGTTTTTTGGAGAA	CASSWGQVGTGELFF	TRBV12-1	TRBD1-1*01	TRBJ2-2	NA	13	19	26	NA	0	7	CAGCCCTCAGAACCCAGGGACTCAGCTGTGTACTTCTGTGCCAGCAGTTGGGGGCAGGTTGGCACCGGGGAGCTGTTTTTTGGAGAA
CCF1	PRE	1	0.000184502	TGTGCCAGCAGCTTCTCAGCGGGGGGCTCCACCGGGGAGCTGTTTTTTGGAGAA	CASSFSAGGSTGELFF	TRBV11-3	TRBD2-1*01	TRBJ2-2	14	17	26	29	NA	3	3	CCTGCAGAGCTTGGGGACTCGGCCGTGTATCTCTGTGCCAGCAGCTTCTCAGCGGGGGGCTCCACCGGGGAGCTGTTTTTTGGAGAA
CCF1	PRE	1	0.000184502	TGCAGTGCTTTGGAGGCTAATGAAAAACTGTTTTTTGGCAGT	CSALEANEKLFF	TRBV20-1	TRBD2-1*02	TRBJ1-4	9	11	NA	16	NA	2	0	CTGACAGTGACCAGTGCCCATCCTGAAGACAGCAGCTTCTACATCTGCAGTGCTTTGGAGGCTAATGAAAAACTGTTTTTTGGCAGT
CCF1	PRE	1	0.000184502	TGTGCCAGCAGCTCAACAGGGCTTCCTAATGAAAAACTGTTTTTTGGCAGT	CASSSTGLPNEKLFF	TRBV7-2	TRBD1-1*01	TRBJ1-4	13	15	21	25	NA	2	4	CAGCGCACACAGCAGGAGGACTCGGCCGTGTATCTCTGTGCCAGCAGCTCAACAGGGCTTCCTAATGAAAAACTGTTTTTTGGCAGT
CCF1	PRE	1	0.000184502	TGTGCCAGCAGCGCGGACTTAAACACTGAAGCTTTCTTTGGACAA	CASSADLNTEAFF	TRBV7-6	TRBD2-1	TRBJ1-1	12	14	19	21	NA	2	2	ACGATCCAGCGCACAGAGCAGCGGGACTCGGCCATGTATCGCTGTGCCAGCAGCGCGGACTTAAACACTGAAGCTTTCTTTGGACAA
CCF1	PRE	1	0.000184502	TGTGCCAGCAGTAGCTCTGACAGAAACACTGAAGCTTTCTTTGGACAA	CASSSSDRNTEAFF	TRBV12-1	TRBD1-1*01	TRBJ1-1	12	18	23	24	NA	6	1	ATCCAGCCCTCAGAACCCAGGGACTCAGCTGTGTACTTCTGTGCCAGCAGTAGCTCTGACAGAAACACTGAAGCTTTCTTTGGACAA
CCF1	PRE	1	0.000184502	TGCAGCGTTGGACAGGGGCGGTTAACTGAAGCTTTCTTTGGACAA	CSVGQGRLTEAFF	TRBV29-1	TRBD1-1*01	TRBJ1-1	NA	10	18	24	NA	0	6	ACTGTGAGCAACATGAGCCCTGAAGACAGCAGCATATATCTCTGCAGCGTTGGACAGGGGCGGTTAACTGAAGCTTTCTTTGGACAA
CCF1	PRE	1	0.000184502	TGTGCCAGTAGTGGAATGAGATGGGGGAAAGCTTTCTTTGGACAA	CASSGMRWGKAFF	TRBV19-1	NA	TRBJ1-1	12	22	27	28	NA	10	1	ACTGTGACATCGGCCCAAAAGAACCCGACAGCTTTCTATCTCTGTGCCAGTAGTGGAATGAGATGGGGGAAAGCTTTCTTTGGACAA
CCF1	PRE	1	0.000184502	TGCGCCAGCAGCCAACTAAGACAGGGCAAAGCTTTCTTTGGACAA	CASSQLRQGKAFF	TRBV4-3	TRBD1-1*01	TRBJ1-1	15	19	26	28	NA	4	2	CACCTACACACCCTGCAGCCAGAAGACTCGGCCCTGTATCTCTGCGCCAGCAGCCAACTAAGACAGGGCAAAGCTTTCTTTGGACAA
CCF1	PRE	1	0.000184502	TGTGCCAGCAGCTCCGACAGGGGTTACGGTGAAAAACTGTTTTTTGGCAGT	CASSSDRGYGEKLFF	TRBV13-1	TRBD1-1*01	TRBJ1-4	13	15	23	29	NA	2	6	AGCTCCTTGGAGCTGGGGGACTCAGCCCTGTACTTCTGTGCCAGCAGCTCCGACAGGGGTTACGGTGAAAAACTGTTTTTTGGCAGT
CCF1	PRE	1	0.000184502	TGCGCCAGCAGCTCAGCCGGACCGGGACAGGGATCTGAAAAACTGTTTTTTGGCAGT	CASSSAGPGQGSEKLFF	TRBV5-1	TRBD1-1*01	TRBJ1-4	13	23	32	35	NA	10	3	TTGGAGCTGGGGGACTCGGCCCTTTATCTTTGCGCCAGCAGCTCAGCCGGACCGGGACAGGGATCTGAAAAACTGTTTTTTGGCAGT
CCF1	PRE	1	0.000184502	TGTGCCAGCAGTTTATTCGGCTCAACTAATGAAAAACTGTTTTTTGGCAGT	CASSLFGSTNEKLFF	TRBV27-1	NA	TRBJ1-4	16	18	21	22	NA	2	1	GAGTCGCCCAGCCCCAACCAGACCTCTCTGTACTTCTGTGCCAGCAGTTTATTCGGCTCAACTAATGAAAAACTGTTTTTTGGCAGT
CCF1	PRE	1	0.000184502	TGTGCCAGCAGTTACTGGCAGACATCGGGAAATGAAAAACTGTTTTTTGGCAGT	CASSYWQTSGNEKLFF	TRBV6-5	TRBD2-1*02	TRBJ1-4	16	25	NA	30	NA	9	0	TCGGCTGCTCCCTCCCAGACATCTGTGTACTTCTGTGCCAGCAGTTACTGGCAGACATCGGGAAATGAAAAACTGTTTTTTGGCAGT
CCF1	PRE	1	0.000184502	TGTGCCAGTCAGGACGGGGAAGGGGAGAACGAAAAACTGTTTTTTGGCAGT	CASQDGEGENEKLFF	TRBV10-3	NA	TRBJ1-4	7	20	25	30	NA	13	5	GAGTCCGCTACCAGCTCCCAGACATCTGTGTACTTCTGTGCCAGTCAGGACGGGGAAGGGGAGAACGAAAAACTGTTTTTTGGCAGT
CCF1	PRE	1	0.000184502	TGTGCCAGCAGCCCGACAGGGGACGGTCAGCCCCAGCATTTTGGTGAT	CASSPTGDGQPQHF	TRBV3-1	TRBD1-1*01	TRBJ1-5	13	14	22	26	NA	1	4	ATCAATTCCCTGGAGCTTGGTGACTCTGCTGTGTATTTCTGTGCCAGCAGCCCGACAGGGGACGGTCAGCCCCAGCATTTTGGTGAT
CCF1	PRE	1	0.000184502	TGTGCCAGCAGCTTGAACTGGGGGCCGGGATATAGCAATCAGCCCCAGCATTTTGGTGAT	CASSLNWGPGYSNQPQHF	TRBV5-5	TRBD1-1*01	TRBJ1-5	15	19	25	32	NA	4	7	TTGCTGGGGGACTCGGCCCTGTATCTCTGTGCCAGCAGCTTGAACTGGGGGCCGGGATATAGCAATCAGCCCCAGCATTTTGGTGAT
CCF1	PRE	1	0.000184502	TGTGCCAGCAGCTTGGCCGGGGATAGCAATCAGCCCCAGCATTTTGGTGAT	CASSLAGDSNQPQHF	TRBV5-5	TRBD2-1*01	TRBJ1-5	16	17	22	23	NA	1	1	AACGCCTTGTTGCTGGGGGACTCGGCCCTGTATCTCTGTGCCAGCAGCTTGGCCGGGGATAGCAATCAGCCCCAGCATTTTGGTGAT
CCF1	PRE	1	0.000184502	TGTGCCAGCAGCGCATCCCCGTGGAGACGGTATGGCTACACCTTCGGTTCG	CASSASPWRRYGYTF	TRBV9-1	TRBD2-1*02	TRBJ1-2	13	22	26	30	NA	9	4	AGCTCTCTGGAGCTGGGGGACTCAGCTTTGTATTTCTGTGCCAGCAGCGCATCCCCGTGGAGACGGTATGGCTACACCTTCGGTTCG
CCF1	PRE	1	0.000184502	TGTGCCAGCAGCTTAAGGACCCAGGGATCCGGGGCCAACGTCCTGACTTTCGGGGCC	CASSLRTQGSGANVLTF	TRBV11-2	TRBD1-1*01	TRBJ2-6	15	21	26	30	NA	6	4	GCAAAGCTTGAGGACTCGGCCGTGTATCTCTGTGCCAGCAGCTTAAGGACCCAGGGATCCGGGGCCAACGTCCTGACTTTCGGGGCC
CCF1	PRE	1	0.000184502	TGTGCCAGCGTTGGGCAGTACCGTAGGGCCCTCCACTTTGGGAAC	CASVGQYRRALHF	TRBV28-1	NA	TRBJ1-6	9	24	NA	28	NA	15	0	ATTCTGGAGTCCGCCAGCACCAACCAGACATCTATGTACCTCTGTGCCAGCGTTGGGCAGTACCGTAGGGCCCTCCACTTTGGGAAC
CCF1	PRE	1	0.000184502	TGTGCCAGCAGCGTCTCATCGCGGACAGGCGGAGAGACCCAGTACTTCGGGCCA	CASSVSSRTGGETQYF	TRBV9-1	TRBD1-1*01	TRBJ2-5	14	22	29	32	NA	8	3	TCTCTGGAGCTGGGGGACTCAGCTTTGTATTTCTGTGCCAGCAGCGTCTCATCGCGGACAGGCGGAGAGACCCAGTACTTCGGGCCA
CCF1	PRE	1	0.000184502	TGCGCCAGCAGCCAAGGACAGAACCTTAACTATGGCTACACCTTCGGTTCG	CASSQGQNLNYGYTF	TRBV4-1	TRBD1-1*01	TRBJ1-2	NA	16	21	26	NA	0	5	CACGCCCTGCAGCCAGAAGACTCAGCCCTGTATCTCTGCGCCAGCAGCCAAGGACAGAACCTTAACTATGGCTACACCTTCGGTTCG
CCF1	PRE	1	0.000184502	TGTGCCAGCACAATGCGACAGGGAGCATCTTACGGTAACTATGGCTACACCTTCGGTTCG	CASTMRQGASYGNYGYTF	TRBV27-1	TRBD1-1*01	TRBJ1-2	10	16	23	35	NA	6	12	AGCCCCAACCAGACCTCTCTGTACTTCTGTGCCAGCACAATGCGACAGGGAGCATCTTACGGTAACTATGGCTACACCTTCGGTTCG
CCF1	PRE	1	0.000184502	TGTGCCAGCAGCAAAGCTAATAGGTGGGACGCCGCTAACTATGGCTACACCTTCGGTTCG	CASSKANRWDAANYGYTF	TRBV21-1	NA	TRBJ1-2	17	25	30	34	NA	8	4	GAGTCAGGGGACACAGCACTGTATTTCTGTGCCAGCAGCAAAGCTAATAGGTGGGACGCCGCTAACTATGGCTACACCTTCGGTTCG
CCF1	PRE	1	0.000184502	TGTGCCTGGAGTACCCCCGAGGGGCCTAACTATGGCTACACCTTCGGTTCG	CAWSTPEGPNYGYTF	TRBV30-1	NA	TRBJ1-2	12	19	24	25	NA	7	1	AAGAAGCTCCTTCTCAGTGACTCTGGCTTCTATCTCTGTGCCTGGAGTACCCCCGAGGGGCCTAACTATGGCTACACCTTCGGTTCG
CCF1	PRE	1	0.000184502	TGCAGCGCAAGCGTAAGACAGAACTATGGCTACACCTTCGGTTCG	CSASVRQNYGYTF	TRBV29-1	TRBD1-1*01	TRBJ1-2	7	16	NA	21	NA	9	0	ACTGTGAGCAACATGAGCCCTGAAGACAGCAGCATATATCTCTGCAGCGCAAGCGTAAGACAGAACTATGGCTACACCTTCGGTTCG
CCF1	PRE	1	0.000184502	TGTGCCACCAGCAGAGATCCTGTAGAAAACTATGGCTACACCTTCGGTTCG	CATSRDPVENYGYTF	TRBV15-1	TRBD2-1	TRBJ1-2	17	22	25	27	NA	5	2	CGCTCACCAGGCCTGGGGGACGCAGCCATGTACCTGTGTGCCACCAGCAGAGATCCTGTAGAAAACTATGGCTACACCTTCGGTTCG
CCF1	PRE	1	0.000184502	TGTGCCAGCAGATACAGGGACCGGGATGGCTACACCTTCGGTTCG	CASRYRDRDGYTF	TRBV27-1	TRBD1-1*01	TRBJ1-2	11	13	19	25	NA	2	6	ATCCTGGAGTCGCCCAGCCCCAACCAGACCTCTCTGTACTTCTGTGCCAGCAGATACAGGGACCGGGATGGCTACACCTTCGGTTCG
CCF1	PRE	1	0.000184502	TGTGCCACCGGGGGGGATCCCACAGATACGCAGTATTTTGGCCCA	CATGGDPTDTQYF	TRBV19-1	TRBD2-1*01	TRBJ2-3	7	8	16	20	NA	1	4	ACTGTGACATCGGCCCAAAAGAACCCGACAGCTTTCTATCTCTGTGCCACCGGGGGGGATCCCACAGATACGCAGTATTTTGGCCCA
CCF1	PRE	1	0.000184502	TGCGCCAGCAGTCCGGACAGCCCCACAGATACGCAGTATTTTGGCCCA	CASSPDSPTDTQYF	TRBV5-1	TRBD1-1*01	TRBJ2-3	11	14	20	23	NA	3	3	GTGAGCACCTTGGAGCTGGGGGACTCGGCCCTTTATCTTTGCGCCAGCAGTCCGGACAGCCCCACAGATACGCAGTATTTTGGCCCA
CCF1	PRE	1	0.000184502	TGTGCCAGCGAAGCACCCGGTTATGGCTACACCTTCGGTTCG	CASEAPGYGYTF	TRBV6-1	TRBD2-1	TRBJ1-2	9	11	14	21	NA	2	7	CTGGGGTTGGAGTCGGCTGCTCCCTCCCAAACATCTGTGTACTTCTGTGCCAGCGAAGCACCCGGTTATGGCTACACCTTCGGTTCG
CCF1	PRE	1	0.000184502	TGTGCCAGCACTGGGCCCAAGGGCTATGGCTACACCTTCGGTTCG	CASTGPKGYGYTF	TRBV27-1	NA	TRBJ1-2	10	19	NA	23	NA	9	0	ATCCTGGAGTCGCCCAGCCCCAACCAGACCTCTCTGTACTTCTGTGCCAGCACTGGGCCCAAGGGCTATGGCTACACCTTCGGTTCG
CCF1	PRE	1	0.000184502	TGTGCCAGCAGCGTAGAGGGAGGTGGTCTATACGAGCAGTACTTCGGGCCG	CASSVEGGGLYEQYF	TRBV9-1	TRBD2-1*02	TRBJ2-7	16	17	23	30	NA	1	7	AGCTCTCTGGAGCTGGGGGACTCAGCTTTGTATTTCTGTGCCAGCAGCGTAGAGGGAGGTGGTCTATACGAGCAGTACTTCGGGCCG
CCF1	PRE	1	0.000184502	TGTGCCAGCAGTTACGAACAATACGAGCAGTACTTCGGGCCG	CASSYEQYEQYF	TRBV6-1	TRBD1-1*01	TRBJ2-7	15	17	20	21	NA	2	1	CTGGGGTTGGAGTCGGCTGCTCCCTCCCAAACATCTGTGTACTTCTGTGCCAGCAGTTACGAACAATACGAGCAGTACTTCGGGCCG
CCF1	PRE	1	0.000184502	TGTGCCAGCAGTGAAGCGGACCGGGGGAGGGACGAGCAGTACTTCGGGCCG	CASSEADRGRDEQYF	TRBV2-1	TRBD2-1*02	TRBJ2-7	17	24	NA	31	NA	7	0	CGGTCCACAAAGCTGGAGGACTCAGCCATGTACTTCTGTGCCAGCAGTGAAGCGGACCGGGGGAGGGACGAGCAGTACTTCGGGCCG
CCF1	PRE	1	0.000184502	TGTGCCAGCAGCTTCAGAGGGTCCGACGAGCAGTACTTCGGGCCG	CASSFRGSDEQYF	TRBV7-9	TRBD2-1*02	TRBJ2-7	14	16	21	25	NA	2	4	GAGATCCAGCGCACAGAGCAGGGGGACTCGGCCATGTATCTCTGTGCCAGCAGCTTCAGAGGGTCCGACGAGCAGTACTTCGGGCCG
CCF1	PRE	1	0.000184502	TGTGCCAGCAGGGTCTCTGGGAGCCCTAACTATGGCTACACCTTCGGTTCG	CASRVSGSPNYGYTF	TRBV6-5	TRBD2-1*02	TRBJ1-2	11	18	23	25	NA	7	2	CTGTCGGCTGCTCCCTCCCAGACATCTGTGTACTTCTGTGCCAGCAGGGTCTCTGGGAGCCCTAACTATGGCTACACCTTCGGTTCG
CCF1	PRE	1	0.000184502	TGTGCCAGCAGCTCGGGACAGCCAGGGGACACCGGGGAGCTGTTTTTTGGAGAA	CASSSGQPGDTGELFF	TRBV11-3	TRBD1-1*01	TRBJ2-2	13	14	21	28	NA	1	7	CCTGCAGAGCTTGGGGACTCGGCCGTGTATCTCTGTGCCAGCAGCTCGGGACAGCCAGGGGACACCGGGGAGCTGTTTTTTGGAGAA
CCF1	PRE	1	0.000184502	TGTGCCAGCAGCTCCGGAAAACCGGGACAGGGAAAGAGAAACACCATATATTTTGGAGAG	CASSSGKPGQGKRNTIYF	TRBV7-8	TRBD1-1*01	TRBJ1-3	13	23	32	37	NA	10	5	CAGCAGGAGGACTCCGCCGTGTATCTCTGTGCCAGCAGCTCCGGAAAACCGGGACAGGGAAAGAGAAACACCATATATTTTGGAGAG
CCF1	PRE	1	0.000184502	TGTGCCAGCAGTCCGGCCGGGACCTTAAACCTCGGCAACATTCAGTACTTCGGCGCC	CASSPAGTLNLGNIQYF	TRBV27-1	NA	TRBJ2-4	12	18	23	36	NA	6	13	CCCAGCCCCAACCAGACCTCTCTGTACTTCTGTGCCAGCAGTCCGGCCGGGACCTTAAACCTCGGCAACATTCAGTACTTCGGCGCC
CCF1	PRE	1	0.000184502	TGCAGTGCTATCCTCTCGAGCGGGGGGGCCAACATTCAGTACTTCGGCGCC	CSAILSSGGANIQYF	TRBV20-1	TRBD2-1*01	TRBJ2-4	10	18	28	30	NA	8	2	ACCAGTGCCCATCCTGAAGACAGCAGCTTCTACATCTGCAGTGCTATCCTCTCGAGCGGGGGGGCCAACATTCAGTACTTCGGCGCC
CCF1	PRE	1	0.000184502	TGTGCCAGTAGTTTCCCGGGGGCCAGAAACATTCAGTACTTCGGCGCC	CASSFPGARNIQYF	TRBV19-1	NA	TRBJ2-4	12	17	23	26	NA	5	3	GTGACATCGGCCCAAAAGAACCCGACAGCTTTCTATCTCTGTGCCAGTAGTTTCCCGGGGGCCAGAAACATTCAGTACTTCGGCGCC
CCF1	PRE	1	0.000184502	TGTGCCACCAGCAGAGATCTGTTGGGAACACTAGCCAGAAACATTCAGTACTTCGGCGCC	CATSRDLLGTLARNIQYF	TRBV15-1	TRBD2-1	TRBJ2-4	17	29	35	38	NA	12	3	GGCCTGGGGGACGCAGCCATGTACCTGTGTGCCACCAGCAGAGATCTGTTGGGAACACTAGCCAGAAACATTCAGTACTTCGGCGCC
CCF1	PRE	1	0.000184502	TGTGCCACCAGTGATCACGGACAGGAAAACATTCAGTACTTCGGCGCC	CATSDHGQENIQYF	TRBV24-1	TRBD1-1*01	TRBJ2-4	15	18	NA	25	NA	3	0	CTAGAGTCTGCCATCCCCAACCAGACAGCTCTTTACTTCTGTGCCACCAGTGATCACGGACAGGAAAACATTCAGTACTTCGGCGCC
CCF1	PRE	1	0.000184502	TGTGCCAGCAGCTTAGGAGGGGAGGCCAAAAACATTCAGTACTTCGGCGCC	CASSLGGEAKNIQYF	TRBV7-9	NA	TRBJ2-4	16	17	22	24	NA	1	2	CAGCGCACAGAGCAGGGGGACTCGGCCATGTATCTCTGTGCCAGCAGCTTAGGAGGGGAGGCCAAAAACATTCAGTACTTCGGCGCC
CCF1	PRE	1	0.000184502	TGTGCCAGCAGCTTAGAAAGGGGGCCGAATTCACCCCTCCACTTTGGGAAC	CASSLERGPNSPLHF	TRBV7-6	TRBD1-1*01	TRBJ1-6	16	18	25	27	NA	2	2	CAGCGCACAGAGCAGCGGGACTCGGCCATGTATCGCTGTGCCAGCAGCTTAGAAAGGGGGCCGAATTCACCCCTCCACTTTGGGAAC
CCF1	PRE	1	0.000184502	TGTGCCAGTAGTATTGGGTTGGCGGCCGAGCAGTACTTCGGGCCG	CASSIGLAAEQYF	TRBV19-1	TRBD2-1	TRBJ2-7	14	21	25	26	NA	7	1	ACTGTGACATCGGCCCAAAAGAACCCGACAGCTTTCTATCTCTGTGCCAGTAGTATTGGGTTGGCGGCCGAGCAGTACTTCGGGCCG
CCF1	PRE	1	0.000184502	TGTGCCAGCAGCTGGGGGACAGTATACCATTCACCCCTCCACTTTGGGAAC	CASSWGTVYHSPLHF	TRBV5-6	TRBD1-1*01	TRBJ1-6	13	15	22	28	NA	2	6	AACGCCTTGTTGCTGGGGGACTCGGCCCTCTATCTCTGTGCCAGCAGCTGGGGGACAGTATACCATTCACCCCTCCACTTTGGGAAC
CCF1	PRE	1	0.000184502	TGTGCCAGTACGAAGGGGGCAGGGGGCGCTTATAATTCACCCCTCCACTTTGGGAAC	CASTKGAGGAYNSPLHF	TRBV19-1	TRBD1-1*01	TRBJ1-6	10	19	27	30	NA	9	3	GCCCAAAAGAACCCGACAGCTTTCTATCTCTGTGCCAGTACGAAGGGGGCAGGGGGCGCTTATAATTCACCCCTCCACTTTGGGAAC
CCF1	PRE	1	0.000184502	TGTGCCACCGAGGGGGGCAGGGACGGATCACCCCTCCACTTTGGGAAC	CATEGGRDGSPLHF	TRBV5-1	NA	TRBJ1-6	7	10	16	27	NA	3	11	GTGAGCACCTTGGAGCTGGGGGACTCGGCCCTTTATCTCTGTGCCACCGAGGGGGGCAGGGACGGATCACCCCTCCACTTTGGGAAC
CCF1	PRE	1	0.000184502	TGTGCCAGCAGCTTTACCGATGAGCAGTTCTTCGGGCCA	CASSFTDEQFF	TRBV5-6	NA	TRBJ2-1	14	15	17	19	NA	1	2	GAGCTGAATGTGAACGCCTTGTTGCTGGGGGACTCGGCCCTCTATCTCTGTGCCAGCAGCTTTACCGATGAGCAGTTCTTCGGGCCA
CCF1	PRE	1	0.000184502	TGCGCCAGCAGCCCAACCCCGGCCAGTCGGAACACTGAAGCTTTCTTTGGACAA	CASSPTPASRNTEAFF	TRBV4-1	NA	TRBJ1-1	13	23	26	29	NA	10	3	GCCCTGCAGCCAGAAGACTCAGCCCTGTATCTCTGCGCCAGCAGCCCAACCCCGGCCAGTCGGAACACTGAAGCTTTCTTTGGACAA
CCF1	PRE	1	0.000184502	TGTGCCAGCAGCTTAGAACGGCACACCTATGGCTACACCTTCGGTTCG	CASSLERHTYGYTF	TRBV13-1	NA	TRBJ1-2	16	22	25	26	NA	6	1	ATGAGCTCCTTGGAGCTGGGGGACTCAGCCCTGTACTTCTGTGCCAGCAGCTTAGAACGGCACACCTATGGCTACACCTTCGGTTCG
CCF1	PRE	1	0.000184502	TGCGCCAGCAGCCAAGATCCGCGCGGGGGGATGAATGAGCAGTTCTTCGGGCCA	CASSQDPRGGMNEQFF	TRBV4-1	TRBD2-1*01	TRBJ2-1	17	22	30	33	NA	5	3	GCCCTGCAGCCAGAAGACTCAGCCCTGTATCTCTGCGCCAGCAGCCAAGATCCGCGCGGGGGGATGAATGAGCAGTTCTTCGGGCCA
CCF1	PRE	1	0.000184502	TGTGCCAGCAGTTCCCGAGCGGGGGTGGGGAATGAGCAGTTCTTCGGGCCA	CASSSRAGVGNEQFF	TRBV27-1	TRBD2-1*01	TRBJ2-1	13	17	25	30	NA	4	5	GAGTCGCCCAGCCCCAACCAGACCTCTCTGTACTTCTGTGCCAGCAGTTCCCGAGCGGGGGTGGGGAATGAGCAGTTCTTCGGGCCA
CCF1	PRE	1	0.000184502	TGCGCCAGCAGCCAAGTGGACATACTTTCCTACAATGAGCAGTTCTTCGGGCCA	CASSQVDILSYNEQFF	TRBV4-1	TRBD1-1*01	TRBJ2-1	16	17	22	27	NA	1	5	GCCCTGCAGCCAGAAGACTCAGCCCTGTATCTCTGCGCCAGCAGCCAAGTGGACATACTTTCCTACAATGAGCAGTTCTTCGGGCCA
CCF1	PRE	1	0.000184502	TGTGCCAGCAGCCAACTCGCGGGGTCTTCCTACAATGAGCAGTTCTTCGGGCCA	CASSQLAGSSYNEQFF	TRBV14-1	TRBD2-1*01	TRBJ2-1	15	18	24	27	NA	3	3	CCTGCAGAACTGGAGGATTCTGGAGTTTATTTCTGTGCCAGCAGCCAACTCGCGGGGTCTTCCTACAATGAGCAGTTCTTCGGGCCA
CCF1	PRE	1	0.000184502	TGCAGTGCTAGAGCCCCCTTCGGGAGCTCCTACAATGAGCAGTTCTTCGGGCCA	CSARAPFGSSYNEQFF	TRBV20-1	TRBD2-1*02	TRBJ2-1	13	20	NA	26	NA	7	0	AGTGCCCATCCTGAAGACAGCAGCTTCTACATCTGCAGTGCTAGAGCCCCCTTCGGGAGCTCCTACAATGAGCAGTTCTTCGGGCCA
CCF1	PRE	1	0.000184502	TGTGCCAGCAGCCCCTATGGAGAGAGCTCCTACAATGAGCAGTTCTTCGGGCCA	CASSPYGESSYNEQFF	TRBV9-1	TRBD2-1*02	TRBJ2-1	12	18	22	26	NA	6	4	TCTCTGGAGCTGGGGGACTCAGCTTTGTATTTCTGTGCCAGCAGCCCCTATGGAGAGAGCTCCTACAATGAGCAGTTCTTCGGGCCA
CCF1	PRE	1	0.000184502	TGTGCCAGCAGTGACAGGGGCCCTCACTACAATGAGCAGTTCTTCGGGCCA	CASSDRGPHYNEQFF	TRBV6-1	TRBD1-1*01	TRBJ2-1	NA	12	20	26	NA	0	6	GAGTCGGCTGCTCCCTCCCAAACATCTGTGTACTTCTGTGCCAGCAGTGACAGGGGCCCTCACTACAATGAGCAGTTCTTCGGGCCA
CCF1	PRE	1	0.000184502	TGCAGTGGTAAGGGACAGGGGGAATACAATGAGCAGTTCTTCGGGCCA	CSGKGQGEYNEQFF	TRBV20-1	TRBD1-1*01	TRBJ2-1	7	11	22	24	NA	4	2	GTGACCAGTGCCCATCCTGAAGACAGCAGCTTCTACATCTGCAGTGGTAAGGGACAGGGGGAATACAATGAGCAGTTCTTCGGGCCA
CCF1	PRE	1	0.000184502	TGTGCCAGCAGCGAGGGACTACACAATGAGCAGTTCTTCGGGCCA	CASSEGLHNEQFF	TRBV9-1	TRBD2-1	TRBJ2-1	13	14	21	22	NA	1	1	AACCTGAGCTCTCTGGAGCTGGGGGACTCAGCTTTGTATTTCTGTGCCAGCAGCGAGGGACTACACAATGAGCAGTTCTTCGGGCCA
CCF1	PRE	1	0.000184502	TGTGCCAGCAGCCCGGGACAGAAAAATGAGCAGTTCTTCGGGCCA	CASSPGQKNEQFF	TRBV6-5	TRBD1-1*01	TRBJ2-1	11	14	21	24	NA	3	3	AGGCTGCTGTCGGCTGCTCCCTCCCAGACATCTGTGTACTTCTGTGCCAGCAGCCCGGGACAGAAAAATGAGCAGTTCTTCGGGCCA
CCF1	PRE	1	0.000184502	TGCAGTGCTAGAGGCAGAGCGGGGGGCCTTAGCTTCGGGCCA	CSARGRAGGLSF	TRBV20-1	TRBD2-1*01	TRBJ2-1	13	17	26	32	NA	4	6	CTGACAGTGACCAGTGCCCATCCTGAAGACAGCAGCTTCTACATCTGCAGTGCTAGAGGCAGAGCGGGGGGCCTTAGCTTCGGGCCA
CCF1	PRE	1	0.000184502	TGCGCCAGCAGCTTGGAGGGGGGGCACTACGAGCAGTACTTCGGGCCA	CASSLEGGHYEQYF	TRBV5-1	TRBD2-1*01	TRBJ2-5	16	17	24	33	NA	1	9	GTGAGCACCTTGGAGCTGGGGGACTCGGCCCTTTATCTTTGCGCCAGCAGCTTGGAGGGGGGGCACTACGAGCAGTACTTCGGGCCA
CCF1	PRE	1	0.000184502	TGTGCCAGCAGCGTGACTAGCGGGGGGGCCCAGTACTTCGGGCCA	CASSVTSGGAQYF	TRBV9-1	TRBD2-1*01	TRBJ2-5	NA	14	NA	28	NA	0	0	AACCTGAGCTCTCTGGAGCTGGGGGACTCAGCTTTGTATTTCTGTGCCAGCAGCGTGACTAGCGGGGGGGCCCAGTACTTCGGGCCA
CCF1	PRE	1	0.000184502	TGCGCCAGCAGCCAGTGGACAGGGGAGACCCAGTACTTCGGGCCA	CASSQWTGETQYF	TRBV4-3	TRBD1-1*01	TRBJ2-5	14	16	NA	24	NA	2	0	CACCTACACACCCTGCAGCCAGAAGACTCGGCCCTGTATCTCTGCGCCAGCAGCCAGTGGACAGGGGAGACCCAGTACTTCGGGCCA
CCF1	PRE	1	0.000184502	TGTGCCAGCAGCTTAGCTCGGGGGTTGGGCGAGACCCAGTACTTCGGGCCA	CASSLARGLGETQYF	TRBV7-2	TRBD2-1*01	TRBJ2-5	17	18	24	30	NA	1	6	CAGCGCACACAGCAGGAGGACTCGGCCGTGTATCTCTGTGCCAGCAGCTTAGCTCGGGGGTTGGGCGAGACCCAGTACTTCGGGCCA
CCF1	PRE	1	0.000184502	TGTGCCAGCAGCTCCCCCGAGACCCAGTACTTCGGGCCA	CASSSPETQYF	TRBV7-9	NA	TRBJ2-5	NA	NA	13	18	NA	0	5	ACCTTGGAGATCCAGCGCACAGAGCAGGGGGACTCGGCCATGTATCTCTGTGCCAGCAGCTCCCCCGAGACCCAGTACTTCGGGCCA
CCF1	PRE	1	0.000184502	TGTGCCAGCAGCTTCCAGGCAGGGGGAGGAGAGACCCAGTACTTCGGGCCA	CASSFQAGGGETQYF	TRBV7-2	TRBD1-1*01	TRBJ2-5	14	19	26	29	NA	5	3	CAGCGCACACAGCAGGAGGACTCGGCCGTGTATCTCTGTGCCAGCAGCTTCCAGGCAGGGGGAGGAGAGACCCAGTACTTCGGGCCA
CCF1	PRE	1	0.000184502	TGTGCCAGCAGTGCGGCAGATACTAGCGCAGAGACCCAGTACTTCGGGCCA	CASSAADTSAETQYF	TRBV28-1	TRBD2-1	TRBJ2-5	12	21	28	29	NA	9	1	GAGTCCGCCAGCACCAACCAGACATCTATGTACCTCTGTGCCAGCAGTGCGGCAGATACTAGCGCAGAGACCCAGTACTTCGGGCCA
CCF1	PRE	1	0.000184502	TGTGCCAGCAGTCACCGTCGTACTAGCGGGGGGGAAGAGACCCAGTACTTCGGGCCA	CASSHRRTSGGEETQYF	TRBV7-6	TRBD2-1*01	TRBJ2-5	11	21	NA	34	NA	10	0	ACAGAGCAGCGGGACTCGGCCATGTATCGCTGTGCCAGCAGTCACCGTCGTACTAGCGGGGGGGAAGAGACCCAGTACTTCGGGCCA
CCF1	PRE	1	0.000184502	TGTGCCAGCAGCTTATGGGGGGGTCAAGAGACCCAGTACTTCGGGCCA	CASSLWGGQETQYF	TRBV7-2	TRBD2-1*01	TRBJ2-5	15	16	23	24	NA	1	1	GTCCAGCGCACACAGCAGGAGGACTCGGCCGTGTATCTCTGTGCCAGCAGCTTATGGGGGGGTCAAGAGACCCAGTACTTCGGGCCA
CCF1	PRE	1	0.000184502	TGTGCCAGCAGCTTCGGTCAAGAGACCCAGTACTTCGGGCCA	CASSFGQETQYF	TRBV7-9	TRBD2-1	TRBJ2-5	NA	14	17	18	NA	0	1	TTGGAGATCCAGCGCACAGAGCAGGGGGACTCGGCCATGTATCTCTGTGCCAGCAGCTTCGGTCAAGAGACCCAGTACTTCGGGCCA
CCF1	PRE	1	0.000184502	TGCGCCAGCAGCCATACGGGACAGCAAGAGACCCAGTACTTCGGGCCA	CASSHTGQQETQYF	TRBV5-1	TRBD1-1*01	TRBJ2-5	12	17	NA	24	NA	5	0	GTGAGCACCTTGGAGCTGGGGGACTCGGCCCTTTATCTTTGCGCCAGCAGCCATACGGGACAGCAAGAGACCCAGTACTTCGGGCCA
CCF1	PRE	1	0.000184502	TGCAGCGTTGCTCGGGGGGACCAAGAGACCCAGTACTTCGGGCCA	CSVARGDQETQYF	TRBV29-1	TRBD2-1*01	TRBJ2-5	10	12	NA	19	NA	2	0	ACTGTGAGCAACATGAGCCCTGAAGACAGCAGCATATATCTCTGCAGCGTTGCTCGGGGGGACCAAGAGACCCAGTACTTCGGGCCA
CCF1	PRE	1	0.000184502	TGTGCCAGCAGACTCACTAGCGGGGGGGAACAAGAGACCCAGTACTTCGGGCCA	CASRLTSGGEQETQYF	TRBV3-1	TRBD2-1*01	TRBJ2-5	11	15	28	30	NA	4	2	TCCCTGGAGCTTGGTGACTCTGCTGTGTATTTCTGTGCCAGCAGACTCACTAGCGGGGGGGAACAAGAGACCCAGTACTTCGGGCCA
CCF1	PRE	1	0.000184502	TGTGCCAGCAGCCTGGACGGGGGAGGTGCGCAGTATTTTGGCCCA	CASSLDGGGAQYF	TRBV5-4	TRBD2-1	TRBJ2-3	16	17	23	28	NA	1	5	AATGTGAACGCCTTGGAGCTGGACGACTCGGCCCTGTATCTCTGTGCCAGCAGCCTGGACGGGGGAGGTGCGCAGTATTTTGGCCCA
CCF1	PRE	1	0.000184502	TGTGCCAGCAGTTCCGGACAGGCTACGCAGTATTTTGGCCCA	CASSSGQATQYF	TRBV6-5	TRBD1-1*01	TRBJ2-3	13	15	22	23	NA	2	1	CTCAGGCTGCTGTCGGCTGCTCCCTCCCAGACATCTGTGTACTTCTGTGCCAGCAGTTCCGGACAGGCTACGCAGTATTTTGGCCCA
CCF1	PRE	1	0.000184502	TGCAGTGCTCCAGCGGGGGGATTTGATACGCAGTATTTTGGCCCA	CSAPAGGFDTQYF	TRBV20-1	TRBD2-1*01	TRBJ2-3	9	11	20	24	NA	2	4	ACAGTGACCAGTGCCCATCCTGAAGACAGCAGCTTCTACATCTGCAGTGCTCCAGCGGGGGGATTTGATACGCAGTATTTTGGCCCA
CCF1	PRE	1	0.000184502	TGTGCCAGTAGTATCAGGGCGGACAGGGGTGGGGATACGCAGTATTTTGGCCCA	CASSIRADRGGDTQYF	TRBV19-1	TRBD1-1*01	TRBJ2-3	14	20	29	33	NA	6	4	TCGGCCCAAAAGAACCCGACAGCTTTCTATCTCTGTGCCAGTAGTATCAGGGCGGACAGGGGTGGGGATACGCAGTATTTTGGCCCA
CCF1	PRE	1	0.000184502	TGTGCCAGCACTCGGAGTGTTTCGGGATATGGCTACACCTTCGGTTCG	CASTRSVSGYGYTF	TRBV2-1	TRBD2-1*02	TRBJ1-2	10	22	NA	27	NA	12	0	ATCCGGTCCACAAAGCTGGAGGACTCAGCCATGTACTTCTGTGCCAGCACTCGGAGTGTTTCGGGATATGGCTACACCTTCGGTTCG
CCF1	PRE	1	0.000184502	TGTGCCAGCAGCGTGGCAGGATTTGGCGATGGCTACACCTTCGGTTCG	CASSVAGFGDGYTF	TRBV9-1	TRBD1-1*01	TRBJ1-2	14	16	20	28	NA	2	8	CTGAGCTCTCTGGAGCTGGGGGACTCAGCTTTGTATTTCTGTGCCAGCAGCGTGGCAGGATTTGGCGATGGCTACACCTTCGGTTCG
CCF1	PRE	1	0.000184502	TGTGCCAGCAGCGTAGTGGGGGGCGCGGGCACTGAAGCTTTCTTTGGACAA	CASSVVGGAGTEAFF	TRBV9-1	NA	TRBJ1-1	16	18	24	29	NA	2	5	AGCTCTCTGGAGCTGGGGGACTCAGCTTTGTATTTCTGTGCCAGCAGCGTAGTGGGGGGCGCGGGCACTGAAGCTTTCTTTGGACAA
CCF1	PRE	1	0.000184502	TGTGCCAGCACCCCAAAGGGGGCCCTACTCTACGAGCAGTACTTCGGGCCG	CASTPKGALLYEQYF	TRBV6-1	TRBD1-1*01	TRBJ2-7	10	16	23	29	NA	6	6	GAGTCGGCTGCTCCCTCCCAAACATCTGTGTACTTCTGTGCCAGCACCCCAAAGGGGGCCCTACTCTACGAGCAGTACTTCGGGCCG
CCF1	PRE	1	0.000184502	TGTGCCAGCAGCCACGGTCAAAACACTGAAGCTTTCTTTGGACAA	CASSHGQNTEAFF	TRBV14-1	TRBD2-1	TRBJ1-1	NA	14	17	21	NA	0	4	AAGGTGCAGCCTGCAGAACTGGAGGATTCTGGAGTTTATTTCTGTGCCAGCAGCCACGGTCAAAACACTGAAGCTTTCTTTGGACAA
CCF1	PRE	1	0.000184502	TGCAGCGCTAGGTCAGCGATTAGCACAGATACGCAGTATTTTGGCCCA	CSARSAISTDTQYF	TRBV20-1	TRBD2-1	TRBJ2-3	11	14	18	21	NA	3	3	GTGACCAGTGCCCATCCTGAAGACAGCAGCTTCTACATCTGCAGCGCTAGGTCAGCGATTAGCACAGATACGCAGTATTTTGGCCCA
CCF1	PRE	1	0.000184502	TGTGCCAGCAGCCAACAGGGGGGTGAAAAACTGTTTTTTGGCAGT	CASSQQGGEKLFF	TRBV5-4	TRBD1-1*01	TRBJ1-4	12	14	22	23	NA	2	1	AATGTGAACGCCTTGGAGCTGGACGACTCGGCCCTGTATCTCTGTGCCAGCAGCCAACAGGGGGGTGAAAAACTGTTTTTTGGCAGT
CCF1	PRE	1	0.000184502	TGTGCCAGCAGCGAACCTAATGAAAAACTGTTTTTTGGCAGT	CASSEPNEKLFF	TRBV6-1	NA	TRBJ1-4	NA	NA	15	16	NA	0	1	CTCAGGCTGGAGTCGGCTGCTCCCTCCCAGACATCTGTGTACTTCTGTGCCAGCAGCGAACCTAATGAAAAACTGTTTTTTGGCAGT
CCF1	PRE	1	0.000184502	TGTGCCAGCAGTTCCGATGACAGGGGAAGCACAGATACGCAGTATTTTGGCCCA	CASSSDDRGSTDTQYF	TRBV6-1	TRBD1-1*01	TRBJ2-3	13	18	26	27	NA	5	1	TCGGCTGCTCCCTCCCAAACATCTGTGTACTTCTGTGCCAGCAGTTCCGATGACAGGGGAAGCACAGATACGCAGTATTTTGGCCCA
CCF1	PRE	1	0.000184502	TGCGCCAGCAGCCCAGGACTAGCGGGGAGCGGGAATACGCAGTATTTTGGCCCA	CASSPGLAGSGNTQYF	TRBV4-1	TRBD2-1*01	TRBJ2-3	13	15	27	34	NA	2	7	GCCCTGCAGCCAGAAGACTCAGCCCTGTATCTCTGCGCCAGCAGCCCAGGACTAGCGGGGAGCGGGAATACGCAGTATTTTGGCCCA
CCF1	PRE	1	0.000184502	TGCAGCGTTGGGGGGGCAGGGAGGACCGGGGAGCTGTTTTTTGGAGAA	CSVGGAGRTGELFF	TRBV29-1	NA	TRBJ2-2	10	11	17	24	NA	1	7	GTGAGCAACATGAGCCCTGAAGACAGCAGCATATATCTCTGCAGCGTTGGGGGGGCAGGGAGGACCGGGGAGCTGTTTTTTGGAGAA
CCF1	PRE	1	0.000184502	TGCAGCGTAAACGGACAGGCTAACACCGGGGAGCTGTTTTTTGGAGAA	CSVNGQANTGELFF	TRBV29-1	TRBD1-1*01	TRBJ2-2	8	12	19	21	NA	4	2	GTGAGCAACATGAGCCCTGAAGACAGCAGCATATATCTCTGCAGCGTAAACGGACAGGCTAACACCGGGGAGCTGTTTTTTGGAGAA
CCF1	PRE	1	0.000184502	TGTGCCAGCAGCTTGAACACCGGGGAGCTGTTTTTTGGAGAA	CASSLNTGELFF	TRBV11-1	NA	TRBJ2-2	NA	NA	NA	14	NA	0	0	CTCAAGATCCAGCCTGCAGAGCTTGGGGACTCGGCCATGTATCTCTGTGCCAGCAGCTTGAACACCGGGGAGCTGTTTTTTGGAGAA
CCF1	PRE	1	0.000184502	TGTGCCAGCAGCGCCGACAGGGTGGCGAACACCGGGGAGCTGTTTTTTGGAGAA	CASSADRVANTGELFF	TRBV9-1	TRBD1-1*01	TRBJ2-2	13	15	22	25	NA	2	3	TCTCTGGAGCTGGGGGACTCAGCTTTGTATTTCTGTGCCAGCAGCGCCGACAGGGTGGCGAACACCGGGGAGCTGTTTTTTGGAGAA
CCF1	PRE	1	0.000184502	TGTGCCAGCAGCCAAGGGGGCAACACCGGGGAGCTGTTTTTTGGAGAA	CASSQGGNTGELFF	TRBV3-1	TRBD1-1*01	TRBJ2-2	NA	16	NA	21	NA	0	0	ATCAATTCCCTGGAGCTTGGTGACTCTGCTGTGTATTTCTGTGCCAGCAGCCAAGGGGGCAACACCGGGGAGCTGTTTTTTGGAGAA
CCF1	PRE	1	0.000184502	TGCGCCAGCAGTCCCTCCGTTGGGCTTGGGGCTGAAGCTTTCTTTGGACAA	CASSPSVGLGAEAFF	TRBV5-1	NA	TRBJ1-1	11	27	NA	31	NA	16	0	AGCACCTTGGAGCTGGGGGACTCGGCCCTTTATCTTTGCGCCAGCAGTCCCTCCGTTGGGCTTGGGGCTGAAGCTTTCTTTGGACAA
CCF1	PRE	1	0.000184502	TGCGCCAGCAGCCCAGGTGCGGGGGGGGGAGCCAAAAACATTCAGTACTTCGGCGCC	CASSPGAGGGAKNIQYF	TRBV4-3	TRBD2-1*01	TRBJ2-4	13	18	27	29	NA	5	2	CTGCAGCCAGAAGACTCGGCCCTGTATCTCTGCGCCAGCAGCCCAGGTGCGGGGGGGGGAGCCAAAAACATTCAGTACTTCGGCGCC
CCF1	PRE	1	0.000184502	TGTGCCAGCAGTGCCGGACAGCGGGGGGATGGTTCACCCCTCCACTTTGGGAAC	CASSAGQRGDGSPLHF	TRBV6-4	TRBD2-1*01	TRBJ1-6	13	19	28	32	NA	6	4	TCTGCTGTACCCTCTCAGACATCTGTGTACTTCTGTGCCAGCAGTGCCGGACAGCGGGGGGATGGTTCACCCCTCCACTTTGGGAAC
CCF1	PRE	1	0.000184502	TGCAGTGCCGGTACCTCAAACTATAATTCACCCCTCCACTTTGGGAAC	CSAGTSNYNSPLHF	TRBV20-1	TRBD2-1	TRBJ1-6	NA	8	11	20	NA	0	9	GTGACCAGTGCCCATCCTGAAGACAGCAGCTTCTACATCTGCAGTGCCGGTACCTCAAACTATAATTCACCCCTCCACTTTGGGAAC
CCF1	PRE	1	0.000184502	TGTGCCAGCAGCCTGCAAGAGACCCAGTACTTCGGGCCA	CASSLQETQYF	TRBV3-1	NA	TRBJ2-5	NA	NA	13	15	NA	0	2	AATCTTCACATCAATTCCCTGGAGCTTGGTGACTCTGCTGTGTATTTCTGTGCCAGCAGCCTGCAAGAGACCCAGTACTTCGGGCCA
CCF1	PRE	1	0.000184502	TGCGCCAGCAGCCAAGGTGTGGGACAGTCGAACACTGAAGCTTTCTTTGGACAA	CASSQGVGQSNTEAFF	TRBV4-3	TRBD1-1*01	TRBJ1-1	16	20	27	29	NA	4	2	ACCCTGCAGCCAGAAGACTCGGCCCTGTATCTCTGCGCCAGCAGCCAAGGTGTGGGACAGTCGAACACTGAAGCTTTCTTTGGACAA
CCF1	PRE	1	0.000184502	TGTGCCAGCAGTTACCGGGAAGCTTTCTTTGGACAA	CASSYREAFF	TRBV6-6	TRBD2-1	TRBJ1-1	NA	15	NA	18	NA	0	0	TTCCCGCTCAGGCTGGAGTTGGCTGCTCCCTCCCAGACATCTGTGTACTTCTGTGCCAGCAGTTACCGGGAAGCTTTCTTTGGACAA
CCF1	PRE	1	0.000184502	TGTGCCACCGCCGAGGGGGGTGGTTTGAACACTGAAGCTTTCTTTGGACAA	CATAEGGGLNTEAFF	TRBV24-1	NA	TRBJ1-1	9	13	19	25	NA	4	6	GAGTCTGCCATCCCCAACCAGACAGCTCTTTACTTCTGTGCCACCGCCGAGGGGGGTGGTTTGAACACTGAAGCTTTCTTTGGACAA
CCF1	PRE	1	0.000184502	TGCGCCAGCAGCCAGTGGGACACTGATATGAACACTGAAGCTTTCTTTGGACAA	CASSQWDTDMNTEAFF	TRBV4-1	TRBD1-1*01	TRBJ1-1	14	16	22	28	NA	2	6	GCCCTGCAGCCAGAAGACTCAGCCCTGTATCTCTGCGCCAGCAGCCAGTGGGACACTGATATGAACACTGAAGCTTTCTTTGGACAA
CCF1	PRE	1	0.000184502	TGCAGTGCTGCCGTTGGGATCTATGGCTACACCTTCGGTTCG	CSAAVGIYGYTF	TRBV20-1	NA	TRBJ1-2	9	15	19	20	NA	6	1	CTGACAGTGACCAGTGCCCATCCTGAAGACAGCAGCTTCTACATCTGCAGTGCTGCCGTTGGGATCTATGGCTACACCTTCGGTTCG
CCF1	PRE	1	0.000184502	TGTGCCAGCAGTTACCGGGGGAGGGGACACTATGGCTACACCTTCGGTTCG	CASSYRGRGHYGYTF	TRBV6-5	TRBD2-1*02	TRBJ1-2	15	18	25	28	NA	3	3	CTGTCGGCTGCTCCCTCCCAGACATCTGTGTACTTCTGTGCCAGCAGTTACCGGGGGAGGGGACACTATGGCTACACCTTCGGTTCG
CCF1	PRE	1	0.000184502	TGTGCCAGCAGGAACGAGGACAGAGCGAACACTGAAGCTTTCTTTGGACAA	CASRNEDRANTEAFF	TRBV6-1	TRBD1-1*01	TRBJ1-1	11	17	23	26	NA	6	3	GAGTCGGCTGCTCCCTCCCAAACATCTGTGTACTTCTGTGCCAGCAGGAACGAGGACAGAGCGAACACTGAAGCTTTCTTTGGACAA
CCF1	PRE	1	0.000184502	TGCGCCAGCAGCCCCGGGACAGTTAATAATTCACCCCTCCACTTTGGGAAC	CASSPGTVNNSPLHF	TRBV4-1	TRBD1-1*01	TRBJ1-6	13	15	22	25	NA	2	3	CACGCCCTGCAGCCAGAAGACTCAGCCCTGTATCTCTGCGCCAGCAGCCCCGGGACAGTTAATAATTCACCCCTCCACTTTGGGAAC
CCF1	PRE	1	0.000184502	TGTGCCAGCAGTCCTGGACAGGGGGCGATCGGAGGCACCGGGGAGCTGTTTTTTGGAGAA	CASSPGQGAIGGTGELFF	TRBV28-1	TRBD1-1*01	TRBJ2-2	12	15	26	35	NA	3	9	AGCACCAACCAGACATCTATGTACCTCTGTGCCAGCAGTCCTGGACAGGGGGCGATCGGAGGCACCGGGGAGCTGTTTTTTGGAGAA
CCF1	PRE	1	0.000184502	TGTGCCAGCTCCCGGGGGGGGGATGAAAAACTGTTTTTTGGCAGT	CASSRGGDEKLFF	TRBV27-1	TRBD2-1*01	TRBJ1-4	9	12	20	22	NA	3	2	ATCCTGGAGTCGCCCAGCCCCAACCAGACCTCTCTGTACTTCTGTGCCAGCTCCCGGGGGGGGGATGAAAAACTGTTTTTTGGCAGT
CCF1	PRE	1	0.000184502	TGTGCCAGCAGCTTAGAAGGGGCAACTAATGAAAAACTGTTTTTTGGCAGT	CASSLEGATNEKLFF	TRBV11-2	TRBD1-1*01	TRBJ1-4	NA	17	NA	22	NA	0	0	CAACCTGCAAAGCTTGAGGACTCGGCCGTGTATCTCTGTGCCAGCAGCTTAGAAGGGGCAACTAATGAAAAACTGTTTTTTGGCAGT
CCF1	PRE	1	0.000184502	TGTGCCAGCAGCAAAGCCCGCCCGCCAACTAATGAAAAACTGTTTTTTGGCAGT	CASSKARPPTNEKLFF	TRBV21-1	NA	TRBJ1-4	17	19	21	25	NA	2	4	TCCACGGAGTCAGGGGACACAGCACTGTATTTCTGTGCCAGCAGCAAAGCCCGCCCGCCAACTAATGAAAAACTGTTTTTTGGCAGT
CCF1	PRE	1	0.000184502	TGTGCCAGCAGTCCAGACAGGACAACTAATGAAAAACTGTTTTTTGGCAGT	CASSPDRTTNEKLFF	TRBV5-4	TRBD1-1*01	TRBJ1-4	11	15	21	22	NA	4	1	AACGCCTTGGAGCTGGACGACTCGGCCCTGTATCTCTGTGCCAGCAGTCCAGACAGGACAACTAATGAAAAACTGTTTTTTGGCAGT
CCF1	PRE	1	0.000184502	TGTGCCAGCAGCAAGGGTGATATAGGTAGGCATAATGAAAAACTGTTTTTTGGCAGT	CASSKGDIGRHNEKLFF	TRBV21-1	NA	TRBJ1-4	NA	14	17	32	NA	0	15	ACGGAGTCAGGGGACACAGCACTGTATTTCTGTGCCAGCAGCAAGGGTGATATAGGTAGGCATAATGAAAAACTGTTTTTTGGCAGT
CCF1	PRE	1	0.000184502	TGCGCCAGCAGCCCGCGGGACTCAACTCAAGAAAAACTGTTTTTTGGCAGT	CASSPRDSTQEKLFF	TRBV4-3	TRBD2-1	TRBJ1-4	13	16	22	30	NA	3	8	CACACCCTGCAGCCAGAAGACTCGGCCCTGTATCTCTGCGCCAGCAGCCCGCGGGACTCAACTCAAGAAAAACTGTTTTTTGGCAGT
CCF1	PRE	1	0.000184502	TGTGCCACCAACCAACAGGGCCGGCCCAATCAGCCCCAGCATTTTGGTGAT	CATNQQGRPNQPQHF	TRBV6-6	TRBD1-1*01	TRBJ1-5	7	14	20	26	NA	7	6	GAGTTGGCTGCTCCCTCCCAGACATCTGTGTACTTCTGTGCCACCAACCAACAGGGCCGGCCCAATCAGCCCCAGCATTTTGGTGAT
CCF1	PRE	1	0.000184502	TGTGCCAGCAGCCAGGCAGGGTATGGACAGCCCCAGCATTTTGGTGAT	CASSQAGYGQPQHF	TRBV4-2	TRBD1-1*01	TRBJ1-5	14	16	21	27	NA	2	6	CTACACACCCTGCAGCCAGAAGACTCGGCCCTGTATCTCTGTGCCAGCAGCCAGGCAGGGTATGGACAGCCCCAGCATTTTGGTGAT
CCF1	PRE	1	0.000184502	TGTGCCAGCAGCGTAGAGAGGACCGGGTTAGGCGTTGGCTACACCTTCGGTTCG	CASSVERTGLGVGYTF	TRBV9-1	NA	TRBJ1-2	16	19	23	35	NA	3	12	TCTCTGGAGCTGGGGGACTCAGCTTTGTATTTCTGTGCCAGCAGCGTAGAGAGGACCGGGTTAGGCGTTGGCTACACCTTCGGTTCG
CCF1	PRE	1	0.000184502	TGTGCCAGCAGGGACGGATGGAGCGACGAGCAGTACTTCGGGCCG	CASRDGWSDEQYF	TRBV2-1	NA	TRBJ2-7	NA	11	15	25	NA	0	10	AAGATCCGGTCCACAAAGCTGGAGGACTCAGCCATGTACTTCTGTGCCAGCAGGGACGGATGGAGCGACGAGCAGTACTTCGGGCCG
CCF1	PRE	1	0.000184502	TGTGCCAGCAGCGCCGGGACAGCTGGGGCCAACGTCCTGACTTTCGGGGCC	CASSAGTAGANVLTF	TRBV7-2	TRBD1-1*01	TRBJ2-6	12	15	NA	22	NA	3	0	CAGCGCACACAGCAGGAGGACTCGGCCGTGTATCTCTGTGCCAGCAGCGCCGGGACAGCTGGGGCCAACGTCCTGACTTTCGGGGCC
CCF1	PRE	1	0.000184502	TGTGCCAGCAGCTCCCGACAGGGTCCCTATGGCTACACCTTCGGTTCG	CASSSRQGPYGYTF	TRBV7-9	TRBD1-1*01	TRBJ1-2	13	16	23	26	NA	3	3	ATCCAGCGCACAGAGCAGGGGGACTCGGCCATGTATCTCTGTGCCAGCAGCTCCCGACAGGGTCCCTATGGCTACACCTTCGGTTCG
CCF1	PRE	1	0.000184502	TGTGCCAGCAGACCCCGGGGGGGGGCTGACTATGGCTACACCTTCGGTTCG	CASRPRGGADYGYTF	TRBV6-6	TRBD2-1*01	TRBJ1-2	11	15	23	28	NA	4	5	GAGTTGGCTGCTCCCTCCCAGACATCTGTGTACTTCTGTGCCAGCAGACCCCGGGGGGGGGCTGACTATGGCTACACCTTCGGTTCG
CCF1	PRE	1	0.000184502	TGTGCCAGCGAACAGGGGTCGGACTATGGCTACACCTTCGGTTCG	CASEQGSDYGYTF	TRBV19-1	TRBD1-1*01	TRBJ1-2	8	11	18	22	NA	3	4	ACTGTGGCATCGGCCCAAAAGAACCCGACAGCTTTCTATCTCTGTGCCAGCGAACAGGGGTCGGACTATGGCTACACCTTCGGTTCG
CCF1	PRE	1	0.000184502	TGCAGCGTTTCGAGACAGGACTATGGCTACACCTTCGGTTCG	CSVSRQDYGYTF	TRBV29-1	TRBD1-1*01	TRBJ1-2	9	13	NA	19	NA	4	0	CTGACTGTGAGCAACATGAGCCCTGAAGACAGCAGCATATATCTCTGCAGCGTTTCGAGACAGGACTATGGCTACACCTTCGGTTCG
CCF1	PRE	1	0.000184502	TGTGCCAGCAGTACGGGGGGCGACTATGGCTACACCTTCGGTTCG	CASSTGGDYGYTF	TRBV6-5	TRBD2-1*01	TRBJ1-2	12	13	20	22	NA	1	2	AGGCTGCTGTCGGCTGCTCCCTCCCAGACATCTGTGTACTTCTGTGCCAGCAGTACGGGGGGCGACTATGGCTACACCTTCGGTTCG
CCF1	PRE	1	0.000184502	TGTGCCAGCAGTTCTAGACAGGGGGGAGACTATGGCTACACCTTCGGTTCG	CASSSRQGGDYGYTF	TRBV2-1	TRBD1-1*01	TRBJ1-2	12	16	25	28	NA	4	3	CGGTCCACAAAGCTGGAGGACTCAGCCATGTACTTCTGTGCCAGCAGTTCTAGACAGGGGGGAGACTATGGCTACACCTTCGGTTCG
CCF1	PRE	1	0.000184502	TGCAGCGTTGGACAGGAAATCGGGTCCTATGGCTACACCTTCGGTTCG	CSVGQEIGSYGYTF	TRBV29-1	TRBD1-1*01	TRBJ1-2	NA	10	16	26	NA	0	10	GTGAGCAACATGAGCCCTGAAGACAGCAGCATATATCTCTGCAGCGTTGGACAGGAAATCGGGTCCTATGGCTACACCTTCGGTTCG
CCF1	PRE	1	0.000184502	TGTGCCAGCAGGTCAGACTCCCCCGAGCAGTACTTCGGGCCG	CASRSDSPEQYF	TRBV12-1	TRBD2-1	TRBJ2-7	11	15	19	23	NA	4	4	CTGAAGATCCAGCCCTCAGAACCCAGGGACTCAGCTGTGTACTTCTGTGCCAGCAGGTCAGACTCCCCCGAGCAGTACTTCGGGCCG
CCF1	PRE	1	0.000184502	TGTGCCAGCAGTTTGACAAACTATGGCTACACCTTCGGTTCG	CASSLTNYGYTF	TRBV12-1	TRBD1-1*01	TRBJ1-2	NA	14	NA	18	NA	0	0	CTGAAGATCCAGCCCTCAGAACCCAGGGACTCAGCTGTGTACTTCTGTGCCAGCAGTTTGACAAACTATGGCTACACCTTCGGTTCG
CCF1	PRE	1	0.000184502	TGTGCCAGCAGCTTATCATGGGGATTTGATGGCTACACCTTCGGTTCG	CASSLSWGFDGYTF	TRBV5-6	NA	TRBJ1-2	14	20	24	28	NA	6	4	GTGAACGCCTTGTTGCTGGGGGACTCGGCCCTCTATCTCTGTGCCAGCAGCTTATCATGGGGATTTGATGGCTACACCTTCGGTTCG
CCF1	PRE	1	0.000184502	TGTGCCAGCAGCTTTGCAGGGTCCGGCTACACCTTCGGTTCG	CASSFAGSGYTF	TRBV7-9	TRBD1-1*01	TRBJ1-2	14	16	21	24	NA	2	3	TTGGAGATCCAGCGCACAGAGCAGGGGGACTCGGCCATGTATCTCTGTGCCAGCAGCTTTGCAGGGTCCGGCTACACCTTCGGTTCG
CCF1	PRE	1	0.000184502	TGTGCCAGCAGCATCCTGGGGGCGATCAGGCAGTACTTCGGGCCG	CASSILGAIRQYF	TRBV11-2	TRBD1-1*01	TRBJ2-7	12	17	23	29	NA	5	6	AAGATCCAGCCTGCAAAGCTTGAGGACTCGGCCGTGTATCTCTGTGCCAGCAGCATCCTGGGGGCGATCAGGCAGTACTTCGGGCCG
CCF1	PRE	1	0.000184502	TGTGCCACCGGGATAACAGAACTTGAGCAGTACTTCGGGCCG	CATGITELEQYF	TRBV2-1	TRBD2-1*02	TRBJ2-7	7	8	13	24	NA	1	11	CTGAAGATCCGGTCCACAAAGCTGGAGGACTCAGCCATGTACTTCTGTGCCACCGGGATAACAGAACTTGAGCAGTACTTCGGGCCG
CCF1	PRE	1	0.000184502	TGTGCCAGCAGTTACTCGGGCGGGTCAACTAGTGAGCAGTACTTCGGGCCG	CASSYSGGSTSEQYF	TRBV6-5	TRBD2-1	TRBJ2-7	17	27	32	33	NA	10	1	CTGTCGGCTGCTCCCTCCCAGACATCTGTGTACTTCTGTGCCAGCAGTTACTCGGGCGGGTCAACTAGTGAGCAGTACTTCGGGCCG
CCF1	PRE	1	0.000184502	TGCAGTGCCCGGAGGGGAGCCAGGGGCACTTACGAGCAGTACTTCGGGCCG	CSARRGARGTYEQYF	TRBV20-1	NA	TRBJ2-7	8	20	26	30	NA	12	4	ACCAGTGCCCATCCTGAAGACAGCAGCTTCTACATCTGCAGTGCCCGGAGGGGAGCCAGGGGCACTTACGAGCAGTACTTCGGGCCG
CCF1	PRE	1	0.000184502	TGTGCCAGCAGTTTATTCCTCACAGGGTACGAGCAGTACTTCGGGCCG	CASSLFLTGYEQYF	TRBV27-1	TRBD1-1*01	TRBJ2-7	16	21	NA	27	NA	5	0	CTGGAGTCGCCCAGCCCCAACCAGACCTCTCTGTACTTCTGTGCCAGCAGTTTATTCCTCACAGGGTACGAGCAGTACTTCGGGCCG
CCF1	PRE	1	0.000184502	TGCAGTGCTAGAGACCCGTTCAGGACGGCTACCTACGAGCAGTACTTCGGGCCG	CSARDPFRTATYEQYF	TRBV20-1	NA	TRBJ2-7	14	22	26	31	NA	8	5	AGTGCCCATCCTGAAGACAGCAGCTTCTACATCTGCAGTGCTAGAGACCCGTTCAGGACGGCTACCTACGAGCAGTACTTCGGGCCG
CCF1	PRE	1	0.000184502	TGTGCCAGCAGCGCAAGACAGGGCTGGGATCAGCCCCAGCATTTTGGTGAT	CASSARQGWDQPQHF	TRBV6-1	TRBD1-1*01	TRBJ1-5	11	16	23	28	NA	5	5	GAGTCGGCTGCTCCCTCCCAAACATCTGTGTACTTCTGTGCCAGCAGCGCAAGACAGGGCTGGGATCAGCCCCAGCATTTTGGTGAT
CCF1	PRE	1	0.000184502	TGTGCCAGCAGTTATATCCCTCATCAGCCCCAGCATTTTGGTGAT	CASSYIPHQPQHF	TRBV6-5	TRBD2-1	TRBJ1-5	14	19	21	22	NA	5	1	AGGCTGCTGTCGGCTGCTCCCTCCCAGACATCTGTGTACTTCTGTGCCAGCAGTTATATCCCTCATCAGCCCCAGCATTTTGGTGAT
CCF1	PRE	1	0.000184502	TGCGCCAGCAGCGGGATTGGTGGGGCCAACGTCCTGACTTTCGGGGCC	CASSGIGGANVLTF	TRBV5-1	NA	TRBJ2-6	NA	12	16	20	NA	0	4	GTGAGCACCTTGGAGCTGGGGGACTCGGCCCTTTATCTTTGCGCCAGCAGCGGGATTGGTGGGGCCAACGTCCTGACTTTCGGGGCC
CCF1	PRE	1	0.000184502	TGTGCCTCCTCCCTTGGAGGTCACTATGGCTACACCTTCGGTTCG	CASSLGGHYGYTF	TRBV9-1	TRBD2-1*02	TRBJ1-2	6	15	20	22	NA	9	2	AACCTGAGCTCTCTGGAGCTGGGGGACTCAGCTTTGTATTTCTGTGCCTCCTCCCTTGGAGGTCACTATGGCTACACCTTCGGTTCG
CCF1	PRE	1	0.000184502	TGCAGTGCTGACCTAGCGCCGATTACCTACGAGCAGTACTTCGGGCCG	CSADLAPITYEQYF	TRBV20-1	TRBD2-1	TRBJ2-7	9	12	18	25	NA	3	7	GTGACCAGTGCCCATCCTGAAGACAGCAGCTTCTACATCTGCAGTGCTGACCTAGCGCCGATTACCTACGAGCAGTACTTCGGGCCG
CCF1	PRE	1	0.000184502	TGCGCCAGCAGCCAAGTGTTTGGGGGAACCTACGAGCAGTACTTCGGGCCG	CASSQVFGGTYEQYF	TRBV4-3	NA	TRBJ2-7	16	21	26	28	NA	5	2	CACACCCTGCAGCCAGAAGACTCGGCCCTGTATCTCTGCGCCAGCAGCCAAGTGTTTGGGGGAACCTACGAGCAGTACTTCGGGCCG
CCF1	PRE	1	0.000184502	TGCGCCAGCAGCCACCAGATTCCCGGGACAGGGAGAACCTACGAGCAGTACTTCGGGCCG	CASSHQIPGTGRTYEQYF	TRBV4-1	TRBD1-1*01	TRBJ2-7	14	24	33	37	NA	10	4	CAGCCAGAAGACTCAGCCCTGTATCTCTGCGCCAGCAGCCACCAGATTCCCGGGACAGGGAGAACCTACGAGCAGTACTTCGGGCCG
CCF1	PRE	1	0.000184502	TGTGCCAGCAGCGTTAGCTCTGGAAACACCATATATTTTGGAGAG	CASSVSSGNTIYF	TRBV5-6	TRBD2-1	TRBJ1-3	12	14	NA	17	NA	2	0	AATGTGAACGCCTTGTTGCTGGGGGACTCGGCCCTCTATCTCTGTGCCAGCAGCGTTAGCTCTGGAAACACCATATATTTTGGAGAG
CCF1	PRE	1	0.000184502	TGTGCCAGCAGTCGTCGGGCCTCTGGGGCCAACGTCCTGACTTTCGGGGCC	CASSRRASGANVLTF	TRBV28-1	NA	TRBJ2-6	12	16	NA	20	NA	4	0	GAGTCCGCCAGCACCAACCAGACATCTATGTACCTCTGTGCCAGCAGTCGTCGGGCCTCTGGGGCCAACGTCCTGACTTTCGGGGCC
CCF1	PRE	1	0.000184502	TGTGCCAGCAGCCAGGGGACACTACTATTAAACACCATATATTTTGGAGAG	CASSQGTLLLNTIYF	TRBV14-1	TRBD1-1*01	TRBJ1-3	14	15	21	29	NA	1	8	CAGCCTGCAGAACTGGAGGATTCTGGAGTTTATTTCTGTGCCAGCAGCCAGGGGACACTACTATTAAACACCATATATTTTGGAGAG
CCF1	PRE	1	0.000184502	TGCGCCAGCAGTGAGTCCTGGTGGAGCGAGAGTTCTGGAAACACCATATATTTTGGAGAG	CASSESWWSESSGNTIYF	TRBV10-1	TRBD2-1	TRBJ1-3	17	24	28	33	NA	7	5	GCCTCCTCCCAGACATCTGTATATTTCTGCGCCAGCAGTGAGTCCTGGTGGAGCGAGAGTTCTGGAAACACCATATATTTTGGAGAG
CCF1	PRE	1	0.000184502	TGTGCCAGCCAGAGGGGGCTGCAAAATTCACCCCTCCACTTTGGGAAC	CASQRGLQNSPLHF	TRBV6-1	TRBD1-1*01	TRBJ1-6	9	12	19	24	NA	3	5	TTGGAGTCGGCTGCTCCCTCCCAAACATCTGTGTACTTCTGTGCCAGCCAGAGGGGGCTGCAAAATTCACCCCTCCACTTTGGGAAC
CCF1	PRE	1	0.000184502	TGTGCCAGCAGGACTAGCGGGAATGAGCAGTTCTTCGGGCCA	CASRTSGNEQFF	TRBV12-1	TRBD2-1	TRBJ2-1	NA	11	NA	21	NA	0	0	CTGAAGATCCAGCCCTCAGAACCCAGGGACTCAGCTGTGTACTTCTGTGCCAGCAGGACTAGCGGGAATGAGCAGTTCTTCGGGCCA
CCF1	PRE	1	0.000184502	TGTGCCAGCAGTGCGACAGGGAGGGAGAACATTCAGTACTTCGGCGCC	CASSATGRENIQYF	TRBV27-1	NA	TRBJ2-4	12	14	21	27	NA	2	6	CTGGAGTCGCCCAGCCCCAACCAGACCTCTCTGTACTTCTGTGCCAGCAGTGCGACAGGGAGGGAGAACATTCAGTACTTCGGCGCC
CCF1	PRE	1	0.000184502	TGTGCCAGCAGCTTCCCTGGGCTAGGGCCCCTCCACTTTGGGAAC	CASSFPGLGPLHF	TRBV5-4	NA	TRBJ1-6	14	23	NA	27	NA	9	0	AATGTGAACGCCTTGGAGCTGGACGACTCGGCCCTGTATCTCTGTGCCAGCAGCTTCCCTGGGCTAGGGCCCCTCCACTTTGGGAAC
CCF1	PRE	1	0.000184502	TGCGCCAGCAGCCGGTACCGGGGCCCGGCGGATTCACCCCTCCACTTTGGGAAC	CASSRYRGPADSPLHF	TRBV4-1	NA	TRBJ1-6	13	19	24	31	NA	6	7	GCCCTGCAGCCAGAAGACTCAGCCCTGTATCTCTGCGCCAGCAGCCGGTACCGGGGCCCGGCGGATTCACCCCTCCACTTTGGGAAC
CCF1	PRE	1	0.000184502	TGTGCCAGCAGTTACGAGAGGTATAATTCACCCCTCCACTTTGGGAAC	CASSYERYNSPLHF	TRBV6-5	TRBD2-1*02	TRBJ1-6	15	17	NA	21	NA	2	0	CTGCTGTCGGCTGCTCCCTCCCAGACATCTGTGTACTTCTGTGCCAGCAGTTACGAGAGGTATAATTCACCCCTCCACTTTGGGAAC
CCF1	PRE	1	0.000184502	TGCAGTGCTCCCGGACTAGCGGGGGGGATCGGCTATGAGCAGTTCTTCGGGCCA	CSAPGLAGGIGYEQFF	TRBV20-1	TRBD2-1*01	TRBJ2-1	9	12	27	34	NA	3	7	AGTGCCCATCCTGAAGACAGCAGCTTCTACATCTGCAGTGCTCCCGGACTAGCGGGGGGGATCGGCTATGAGCAGTTCTTCGGGCCA
CCF1	PRE	1	0.000184502	TGTGCCAGCAGCCCCCCTGCCGGGGGGAATGAGCAGTTCTTCGGGCCA	CASSPPAGGNEQFF	TRBV7-8	TRBD2-1*01	TRBJ2-1	12	20	NA	27	NA	8	0	ATCCAGCGCACACAGCAGGAGGACTCCGCCGTGTATCTCTGTGCCAGCAGCCCCCCTGCCGGGGGGAATGAGCAGTTCTTCGGGCCA
CCF1	PRE	1	0.000184502	TGTGCCAGCAGCTTAGGACAGGGTGGCAACGAGCAGTACTTCGGGCCG	CASSLGQGGNEQYF	TRBV13-1	TRBD1-1*01	TRBJ2-7	NA	17	23	28	NA	0	5	ATGAGCTCCTTGGAGCTGGGGGACTCAGCCCTGTACTTCTGTGCCAGCAGCTTAGGACAGGGTGGCAACGAGCAGTACTTCGGGCCG
CCF1	PRE	1	0.000184502	TGTGCCAGCACGACAGGGACGGAGGGAAACACCATATATTTTGGAGAG	CASTTGTEGNTIYF	TRBV6-6	TRBD1-1*01	TRBJ1-3	10	11	18	24	NA	1	6	CTGGAGTTGGCTGCTCCCTCCCAGACATCTGTGTACTTCTGTGCCAGCACGACAGGGACGGAGGGAAACACCATATATTTTGGAGAG
CCF1	PRE	1	0.000184502	TGCAGTGCTAAACTAGCGGGGCCCTACAATGAGCAGTTCTTCGGGCCA	CSAKLAGPYNEQFF	TRBV20-1	TRBD2-1*01	TRBJ2-1	10	11	21	22	NA	1	1	GTGACCAGTGCCCATCCTGAAGACAGCAGCTTCTACATCTGCAGTGCTAAACTAGCGGGGCCCTACAATGAGCAGTTCTTCGGGCCA
CCF1	PRE	1	0.000184502	TGCGCCAGCAGCCAACACGGGACGGACTACAATGAGCAGTTCTTCGGGCCA	CASSQHGTDYNEQFF	TRBV4-3	NA	TRBJ2-1	15	18	23	26	NA	3	3	CACACCCTGCAGCCAGAAGACTCGGCCCTGTATCTCTGCGCCAGCAGCCAACACGGGACGGACTACAATGAGCAGTTCTTCGGGCCA
CCF1	PRE	1	0.000184502	TGTGCCAGCAGCTCCGGACAGAACTACAATGAGCAGTTCTTCGGGCCA	CASSSGQNYNEQFF	TRBV7-9	TRBD1-1*01	TRBJ2-1	13	15	21	23	NA	2	2	ATCCAGCGCACAGAGCAGGGGGACTCGGCCATGTATCTCTGTGCCAGCAGCTCCGGACAGAACTACAATGAGCAGTTCTTCGGGCCA
CCF1	PRE	1	0.000184502	TGTGCCAGCATGGTGGGGGGGCCACGGGAGCAGTTCTTCGGGCCA	CASMVGGPREQFF	TRBV6-1	TRBD2-1*01	TRBJ2-1	10	14	21	27	NA	4	6	AGGCTGGAGTCGGCTGCTCCCTCCCAGACATCTGTGTACTTCTGTGCCAGCATGGTGGGGGGGCCACGGGAGCAGTTCTTCGGGCCA
CCF1	PRE	1	0.000184502	TGTGCCAGCAGTTACCCGGGGCTCTACGAGCAGTACTTCGGGCCA	CASSYPGLYEQYF	TRBV6-1	NA	TRBJ2-5	15	17	22	30	NA	2	8	GGGTTGGAGTCGGCTGCTCCCTCCCAAACATCTGTGTACTTCTGTGCCAGCAGTTACCCGGGGCTCTACGAGCAGTACTTCGGGCCA
CCF1	PRE	1	0.000184502	TGTGCCAGCAGCTTAGGGGCTAGCGGGGGATCGGTGGAGACCCAGTACTTCGGGCCA	CASSLGASGGSVETQYF	TRBV11-2	TRBD2-1*01	TRBJ2-5	16	19	29	36	NA	3	7	GCAAAGCTTGAGGACTCGGCCGTGTATCTCTGTGCCAGCAGCTTAGGGGCTAGCGGGGGATCGGTGGAGACCCAGTACTTCGGGCCA
CCF1	PRE	1	0.000184502	TGTGCCATCAGTGTGGCGGGGGACGGGGAGACCCAGTACTTCGGGCCA	CAISVAGDGETQYF	TRBV10-3	TRBD2-1*01	TRBJ2-5	13	15	22	27	NA	2	5	CTGGAGTCCGCTACCAGCTCCCAGACATCTGTGTACTTCTGTGCCATCAGTGTGGCGGGGGACGGGGAGACCCAGTACTTCGGGCCA
CCF1	PRE	1	0.000184502	TGTGCCAGCAGCCCTACAATCGGACCAGGCGAGACCCAGTACTTCGGGCCA	CASSPTIGPGETQYF	TRBV5-8	NA	TRBJ2-5	12	21	25	30	NA	9	5	AACGCCTTGGAGCTGGAGGACTCGGCCCTGTATCTCTGTGCCAGCAGCCCTACAATCGGACCAGGCGAGACCCAGTACTTCGGGCCA
CCF1	PRE	1	0.000184502	TGTGCCAGCTCACCAAACAGGGGAAGGGGAGAGACCCAGTACTTCGGGCCA	CASSPNRGRGETQYF	TRBV18-1	TRBD1-1*01	TRBJ2-5	15	16	23	29	NA	1	6	CAGCAGGTAGTGCGAGGAGATTCGGCAGCTTATTTCTGTGCCAGCTCACCAAACAGGGGAAGGGGAGAGACCCAGTACTTCGGGCCA
CCF1	PRE	1	0.000184502	TGCAGTGCTCCCCCGGGGGGGCGAGAGACCCAGTACTTCGGGCCA	CSAPPGGRETQYF	TRBV20-1	TRBD2-1*01	TRBJ2-5	9	13	21	23	NA	4	2	ACAGTGACCAGTGCCCATCCTGAAGACAGCAGCTTCTACATCTGCAGTGCTCCCCCGGGGGGGCGAGAGACCCAGTACTTCGGGCCA
CCF1	PRE	1	0.000184502	TGCGCCAGCAGCGGCCCCGGGACAGGGGATAGAGAGACCCAGTACTTCGGGCCA	CASSGPGTGDRETQYF	TRBV5-1	TRBD1-1*01	TRBJ2-5	12	18	28	32	NA	6	4	ACCTTGGAGCTGGGGGACTCGGCCCTTTATCTTTGCGCCAGCAGCGGCCCCGGGACAGGGGATAGAGAGACCCAGTACTTCGGGCCA
CCF1	PRE	1	0.000184502	TGTGCCAGCAGGGGGGTACTAGCGGACCAAGAGACCCAGTACTTCGGGCCA	CASRGVLADQETQYF	TRBV2-1	TRBD2-1	TRBJ2-5	11	17	NA	25	NA	6	0	CGGTCCACAAAGCTGGAGGACTCAGCCATGTACTTCTGTGCCAGCAGGGGGGTACTAGCGGACCAAGAGACCCAGTACTTCGGGCCA
CCF1	PRE	1	0.000184502	TGTGCCAGCAGCCCTGGGACGGGAGAACTGTATTTTGGCCCA	CASSPGTGELYF	TRBV5-4	TRBD2-1*02	TRBJ2-3	12	19	25	29	NA	7	4	CTGAATGTGAACGCCTTGGAGCTGGGCGACTCGGCCCTGTATCTCTGTGCCAGCAGCCCTGGGACGGGAGAACTGTATTTTGGCCCA
CCF1	PRE	1	0.000184502	TGTGCCACCCTACCACTAGCGGGGGGGTCAGGGGGTACGCAGTATTTTGGCCCA	CATLPLAGGSGGTQYF	TRBV7-2	TRBD2-1*01	TRBJ2-3	7	14	27	35	NA	7	8	CGCACACAGCAGGAGGACTCGGCCGTGTATCTCTGTGCCACCCTACCACTAGCGGGGGGGTCAGGGGGTACGCAGTATTTTGGCCCA
CCF1	PRE	1	0.000184502	TGTGCCAGCAGCTTCAAGGGGAGTGGGGATACGCAGTATTTTGGCCCA	CASSFKGSGDTQYF	TRBV11-2	NA	TRBJ2-3	14	16	21	27	NA	2	6	ATCCAGCCTGCAAAGCTTGAGGACTCGGCCGTGTATCTCTGTGCCAGCAGCTTCAAGGGGAGTGGGGATACGCAGTATTTTGGCCCA
CCF1	PRE	1	0.000184502	TGTGCCAGCAGCCCGGGGGGGACAGGGTTAGATACGCAGTATTTTGGCCCA	CASSPGGTGLDTQYF	TRBV5-5	TRBD1-1*01	TRBJ2-3	12	18	27	29	NA	6	2	AACGCCTTGTTGCTGGGGGACTCGGCCCTGTATCTCTGTGCCAGCAGCCCGGGGGGGACAGGGTTAGATACGCAGTATTTTGGCCCA
CCF1	PRE	1	0.000184502	TGTGCCAGTAGTACCGCACTAGCGGGGGCCCCCTCTGGGGCCAACGTCCTGACTTTCGGGGCC	CASSTALAGAPSGANVLTF	TRBV19-1	TRBD2-1*01	TRBJ2-6	13	17	28	32	NA	4	4	AAGAACCCGACAGCTTTCTATCTCTGTGCCAGTAGTACCGCACTAGCGGGGGCCCCCTCTGGGGCCAACGTCCTGACTTTCGGGGCC
CCF1	PRE	1	0.000184502	TGTGCCAGCAGCGCCTTCGGGGGGGGGATCACAGATACGCAGTATTTTGGCCCA	CASSAFGGGITDTQYF	TRBV5-8	TRBD2-1*01	TRBJ2-3	12	17	25	29	NA	5	4	GCCTTGGAGCTGGAGGACTCGGCCCTGTATCTCTGTGCCAGCAGCGCCTTCGGGGGGGGGATCACAGATACGCAGTATTTTGGCCCA
CCF1	PRE	1	0.000184502	TGTGCCCGCAGTTACCGCGGAGCGGGGGCCACAGATACGCAGTATTTTGGCCCA	CARSYRGAGATDTQYF	TRBV6-1	TRBD2-1*01	TRBJ2-3	15	20	28	29	NA	5	1	TCGGCTGCTCCCTCCCAAACATCTGTGTACTTCTGTGCCCGCAGTTACCGCGGAGCGGGGGCCACAGATACGCAGTATTTTGGCCCA
CCF1	PRE	1	0.000184502	TGCGCCAGCAGCTTGGGGATCCCTCCCACAGATACGCAGTATTTTGGCCCA	CASSLGIPPTDTQYF	TRBV5-1	NA	TRBJ2-3	NA	16	19	26	NA	0	7	AGCACCTTGGAGCTGGGGGACTCGGCCCTTTATCTTTGCGCCAGCAGCTTGGGGATCCCTCCCACAGATACGCAGTATTTTGGCCCA
CCF1	PRE	1	0.000184502	TGTGCCAGCAGTCCTGGGACTCCCACAGATACGCAGTATTTTGGCCCA	CASSPGTPTDTQYF	TRBV6-1	TRBD2-1	TRBJ2-3	12	15	21	23	NA	3	2	TTGGAGTCGGCTGCTCCCTCCCAAACATCTGTGTACTTCTGTGCCAGCAGTCCTGGGACTCCCACAGATACGCAGTATTTTGGCCCA
CCF1	PRE	1	0.000184502	TGCGCCAGCAGCCGTGGGAGGGATAATGAGCAGTTCTTCGGGCCA	CASSRGRDNEQFF	TRBV5-1	TRBD2-1*02	TRBJ2-1	12	15	22	24	NA	3	2	AATGTGAGCACCTTGGAGCTGGGGGACTCGGCCCTTTATCTTTGCGCCAGCAGCCGTGGGAGGGATAATGAGCAGTTCTTCGGGCCA
CCF1	PRE	1	0.000184502	TGTGCCAGCAGTTTCGGAGGACACTACAATGAGCAGTTCTTCGGGCCA	CASSFGGHYNEQFF	TRBV28-1	NA	TRBJ2-1	14	18	NA	23	NA	4	0	CTGGAGTCCGCCAGCACCAACCAGACATCTATGTACCTCTGTGCCAGCAGTTTCGGAGGACACTACAATGAGCAGTTCTTCGGGCCA
CCF1	PRE	1	0.000184502	TGCGCCAGCAGCTTGGCTGGACAGGGTAACAATGAGCAGTTCTTCGGGCCA	CASSLAGQGNNEQFF	TRBV5-1	TRBD1-1*01	TRBJ2-1	16	18	26	28	NA	2	2	AGCACCTTGGAGCTGGGGGACTCGGCCCTTTATCTTTGCGCCAGCAGCTTGGCTGGACAGGGTAACAATGAGCAGTTCTTCGGGCCA
CCF1	PRE	1	0.000184502	TGCGCCAGCAGCTTGGGGGGGACTAGCGGGACTACCGGGGAGCTGTTTTTTGGAGAA	CASSLGGTSGTTGELFF	TRBV5-1	TRBD2-1*02	TRBJ2-2	16	18	31	33	NA	2	2	TTGGAGCTGGGGGACTCGGCCCTTTATCTTTGCGCCAGCAGCTTGGGGGGGACTAGCGGGACTACCGGGGAGCTGTTTTTTGGAGAA
CCF1	PRE	1	0.000184502	TGTGCCAGCAGGCGCCCTCAAGGAGACACCGGGGAGCTGTTTTTTGGAGAA	CASRRPQGDTGELFF	TRBV6-1	TRBD2-1*02	TRBJ2-2	11	21	NA	25	NA	10	0	GAGTCGGCTGCTCCCTCCCAAACATCTGTGTACTTCTGTGCCAGCAGGCGCCCTCAAGGAGACACCGGGGAGCTGTTTTTTGGAGAA
CCF1	PRE	1	0.000184502	TGTGCCAGCCGTATGGGAGGGATTGGGAACACCGGGGAGCTGTTTTTTGGAGAA	CASRMGGIGNTGELFF	TRBV5-4	TRBD2-1*02	TRBJ2-2	9	14	21	26	NA	5	5	GCCTTGGAGCTGGACGACTCGGCCCTGTATCTCTGTGCCAGCCGTATGGGAGGGATTGGGAACACCGGGGAGCTGTTTTTTGGAGAA
CCF1	PRE	1	0.000184502	TGCAGTGCTAGAGTACCCCAGGGAACCGGGGAGCTGTTTTTTGGAGAA	CSARVPQGTGELFF	TRBV20-1	TRBD1-1*01	TRBJ2-2	13	18	23	24	NA	5	1	GTGACCAGTGCCCATCCTGAAGACAGCAGCTTCTACATCTGCAGTGCTAGAGTACCCCAGGGAACCGGGGAGCTGTTTTTTGGAGAA
CCF1	PRE	1	0.000184502	TGTGCCAGCTCCCCAAGTCGGGGCGCTGAAGCTTTCTTTGGACAA	CASSPSRGAEAFF	TRBV18-1	NA	TRBJ1-1	15	19	24	25	NA	4	1	AGGATCCAGCAGGTAGTGCGAGGAGATTCGGCAGCTTATTTCTGTGCCAGCTCCCCAAGTCGGGGCGCTGAAGCTTTCTTTGGACAA
CCF1	PRE	1	0.000184502	TGTGCCAGCAGCCAAGAGAACAGGGGGCTTACTGAAGCTTTCTTTGGACAA	CASSQENRGLTEAFF	TRBV3-1	TRBD1-1*01	TRBJ1-1	17	19	28	30	NA	2	2	AATTCCCTGGAGCTTGGTGACTCTGCTGTGTATTTCTGTGCCAGCAGCCAAGAGAACAGGGGGCTTACTGAAGCTTTCTTTGGACAA
CCF1	PRE	1	0.000184502	TGTGCCAGCAGTTCTGCAGGGGAGACTGAAGCTTTCTTTGGACAA	CASSSAGETEAFF	TRBV2-1	TRBD1-1*01	TRBJ1-1	12	16	22	24	NA	4	2	AAGATCCGGTCCACAAAGCTGGAGGACTCAGCCATGTACTTCTGTGCCAGCAGTTCTGCAGGGGAGACTGAAGCTTTCTTTGGACAA
CCF1	PRE	1	0.000184502	TGTGCCAGCTCACTCCGACAGGGGGATTGGGGCACTGAAGCTTTCTTTGGACAA	CASSLRQGDWGTEAFF	TRBV18-1	TRBD1-1*01	TRBJ1-1	13	16	25	32	NA	3	7	CAGGTAGTGCGAGGAGATTCGGCAGCTTATTTCTGTGCCAGCTCACTCCGACAGGGGGATTGGGGCACTGAAGCTTTCTTTGGACAA
CCF1	PRE	1	0.000184502	TGTGCCAGTCGGACAGGGGGCACTGAAGCTTTCTTTGGACAA	CASRTGGTEAFF	TRBV5-8	TRBD1-1*01	TRBJ1-1	8	10	NA	20	NA	2	0	CTGAATGTGAACGCCTTGGAGCTGGAGGACTCGGCCCTGTATCTCTGTGCCAGTCGGACAGGGGGCACTGAAGCTTTCTTTGGACAA
CCF1	PRE	1	0.000184502	TGTGCCAGCAGTGGGGGGGGTAGGGGCACTGAAGCTTTCTTTGGACAA	CASSGGGRGTEAFF	TRBV2-1	TRBD2-1*01	TRBJ1-1	NA	13	20	26	NA	0	6	ATCCGGTCCACAAAGCTGGAGGACTCAGCCATGTACTTCTGTGCCAGCAGTGGGGGGGGTAGGGGCACTGAAGCTTTCTTTGGACAA
CCF1	PRE	1	0.000184502	TGTGCCAGCAGCTCCCGGACAGCTCCGAGGGGCACTGAAGCTTTCTTTGGACAA	CASSSRTAPRGTEAFF	TRBV7-8	TRBD1-1*01	TRBJ1-1	13	16	22	32	NA	3	10	CGCACACAGCAGGAGGACTCCGCCGTGTATCTCTGTGCCAGCAGCTCCCGGACAGCTCCGAGGGGCACTGAAGCTTTCTTTGGACAA
CCF1	PRE	1	0.000184502	TGTGCCAGTAGTAAAACAGGAGGCACTGAAGCTTTCTTTGGACAA	CASSKTGGTEAFF	TRBV19-1	NA	TRBJ1-1	13	15	20	23	NA	2	3	ACTGTGACATCGGCCCAAAAGAACCCGACAGCTTTCTATCTCTGTGCCAGTAGTAAAACAGGAGGCACTGAAGCTTTCTTTGGACAA
CCF1	PRE	1	0.000184502	TGTGCCAGCAGCCAGCAATACACTGAAGCTTTCTTTGGACAA	CASSQQYTEAFF	TRBV3-1	NA	TRBJ1-1	14	15	17	19	NA	1	2	CTTCACATCAATTCCCTGGAGCTTGGTGACTCTGCTGTGTATTTCTGTGCCAGCAGCCAGCAATACACTGAAGCTTTCTTTGGACAA
CCF1	PRE	1	0.000184502	TGTGCCAGCAGCTTAGGGACAGCTAACACTGAAGCTTTCTTTGGACAA	CASSLGTANTEAFF	TRBV7-3	TRBD1-1*01	TRBJ1-1	NA	15	22	24	NA	0	2	ATCCAGCGCACAGAGCGGGGGGACTCAGCCGTGTATCTCTGTGCCAGCAGCTTAGGGACAGCTAACACTGAAGCTTTCTTTGGACAA
CCF1	PRE	1	0.000184502	TGTGCCAGCAGCTTATCAACCTCCCTGGACAGCTTGAACACTGAAGCTTTCTTTGGACAA	CASSLSTSLDSLNTEAFF	TRBV11-2	TRBD1-1*01	TRBJ1-1	15	26	32	34	NA	11	2	AAGCTTGAGGACTCGGCCGTGTATCTCTGTGCCAGCAGCTTATCAACCTCCCTGGACAGCTTGAACACTGAAGCTTTCTTTGGACAA
CCF1	PRE	1	0.000184502	TGCGCCAGCAGCTTGCTCCCCATGAACACGAACACTGAAGCTTTCTTTGGACAA	CASSLLPMNTNTEAFF	TRBV5-1	TRBD1-1*01	TRBJ1-1	15	25	28	29	NA	10	1	ACCTTGGAGCTGGGGGACTCGGCCCTTTATCTTTGCGCCAGCAGCTTGCTCCCCATGAACACGAACACTGAAGCTTTCTTTGGACAA
CCF1	PRE	1	0.000184502	TGTGCCAGCAGCCGATCGAGTGACAGGGCGCTGGGAAAACTGTTTTTTGGCAGT	CASSRSSDRALGKLFF	TRBV5-4	TRBD1-1*01	TRBJ1-4	12	21	28	35	NA	9	7	GCCTTGGAGCTGGACGACTCGGCCCTGTATCTCTGTGCCAGCAGCCGATCGAGTGACAGGGCGCTGGGAAAACTGTTTTTTGGCAGT
CCF1	PRE	1	0.000184502	TGTGCCAGCAGTTCTGCGGGACAGGGCTATGAAAAACTGTTTTTTGGCAGT	CASSSAGQGYEKLFF	TRBV28-1	TRBD1-1*01	TRBJ1-4	13	17	26	28	NA	4	2	GAGTCCGCCAGCACCAACCAGACATCTATGTACCTCTGTGCCAGCAGTTCTGCGGGACAGGGCTATGAAAAACTGTTTTTTGGCAGT
CCF1	PRE	1	0.000184502	TGTGCCAGCAGCCCGGGACAGGGGAATGAAAAACTGTTTTTTGGCAGT	CASSPGQGNEKLFF	TRBV2-1	TRBD1-1*01	TRBJ1-4	11	14	NA	24	NA	3	0	ATCCGGTCCACAAAGCTGGAGGACTCAGCCATGTACTTCTGTGCCAGCAGCCCGGGACAGGGGAATGAAAAACTGTTTTTTGGCAGT
CCF1	PRE	1	0.000184502	TGTGCCAGCATGGGAGCGAGCAATCAGCCCCAGCATTTTGGTGAT	CASMGASNQPQHF	TRBV6-1	TRBD2-1*02	TRBJ1-5	10	11	16	18	NA	1	2	GGGTTGGAGTCGGCTGCTCCCTCCCAAACATCTGTGTACTTCTGTGCCAGCATGGGAGCGAGCAATCAGCCCCAGCATTTTGGTGAT
CCF1	PRE	1	0.000184502	TGTGCCAGCAGCCAAGATTGGGCAAGCAATCAGCCCCAGCATTTTGGTGAT	CASSQDWASNQPQHF	TRBV4-2	TRBD1-1*01	TRBJ1-5	17	19	23	24	NA	2	1	CACACCCTGCAGCCAGAAGACTCGGCCCTGTATCTCTGTGCCAGCAGCCAAGATTGGGCAAGCAATCAGCCCCAGCATTTTGGTGAT
CCF1	PRE	1	0.000184502	TGTGCCAGCACCAGAGGGAGGGTAGGGCAGCCCCAGCATTTTGGTGAT	CASTRGRVGQPQHF	TRBV28-1	TRBD2-1*02	TRBJ1-5	10	15	22	27	NA	5	5	CTGGAGTCCGCCAGCACCAACCAGACATCTATGTACCTCTGTGCCAGCACCAGAGGGAGGGTAGGGCAGCCCCAGCATTTTGGTGAT
CCF1	PRE	1	0.000184502	TGCGCCAGCAGTCAGGGGCAGGGGGCGCAGCCCCAGCATTTTGGTGAT	CASSQGQGAQPQHF	TRBV23-1	TRBD1-1*01	TRBJ1-5	14	18	26	27	NA	4	1	ATCCTGTCCTCAGAACCGGGAGACACGGCACTGTATCTCTGCGCCAGCAGTCAGGGGCAGGGGGCGCAGCCCCAGCATTTTGGTGAT
CCF1	PRE	1	0.000184502	TGTGCCAGCAGCTGGGGGGACCGAGGCGTCCAGCCCCAGCATTTTGGTGAT	CASSWGDRGVQPQHF	TRBV5-5	TRBD2-1*01	TRBJ1-5	NA	13	19	30	NA	0	11	AACGCCTTGTTGCTGGGGGACTCGGCCCTGTATCTCTGTGCCAGCAGCTGGGGGGACCGAGGCGTCCAGCCCCAGCATTTTGGTGAT
CCF1	PRE	1	0.000184502	TGTGCCAGCAGATTGGGACAGGGGCCTTTCTATGGCTACACCTTCGGTTCG	CASRLGQGPFYGYTF	TRBV6-5	TRBD1-1*01	TRBJ1-2	11	14	24	29	NA	3	5	CTGTCGGCTGCTCCCTCCCAGACATCTGTGTACTTCTGTGCCAGCAGATTGGGACAGGGGCCTTTCTATGGCTACACCTTCGGTTCG
CCF1	PRE	1	0.000184502	TGTGCCAGCAGTTACGAGGCAGAACCTTTCTATGGCTACACCTTCGGTTCG	CASSYEAEPFYGYTF	TRBV6-5	TRBD2-1*02	TRBJ1-2	NA	15	19	29	NA	0	10	CTGTCGGCTGCTCCCTCCCAGACATCTGTGTACTTCTGTGCCAGCAGTTACGAGGCAGAACCTTTCTATGGCTACACCTTCGGTTCG
CCF1	PRE	1	0.000184502	TGCGCCAGCAGCTTGGGACAGGGGGCGGTCGGCTATGGCTACACCTTCGGTTCG	CASSLGQGAVGYGYTF	TRBV5-1	TRBD1-1*01	TRBJ1-2	NA	16	26	32	NA	0	6	ACCTTGGAGCTGGGGGACTCGGCCCTTTATCTTTGCGCCAGCAGCTTGGGACAGGGGGCGGTCGGCTATGGCTACACCTTCGGTTCG
CCF1	PRE	1	0.000184502	TGTGCCAGTAGTGCTTCCAGGGGGCCAGGCTATGGCTACACCTTCGGTTCG	CASSASRGPGYGYTF	TRBV19-1	TRBD1-1*01	TRBJ1-2	12	17	25	29	NA	5	4	ACATCGGCCCAAAAGAACCCGACAGCTTTCTATCTCTGTGCCAGTAGTGCTTCCAGGGGGCCAGGCTATGGCTACACCTTCGGTTCG
CCF1	PRE	1	0.000184502	TGTGCCAGCAGCGTAAACCCCACCGGAGGCGCCCAAACCTATGGCTACACCTTCGGTTCG	CASSVNPTGGAQTYGYTF	TRBV9-1	TRBD2-1*02	TRBJ1-2	15	24	29	38	NA	9	9	GAGCTGGGGGACTCAGCTTTGTATTTCTGTGCCAGCAGCGTAAACCCCACCGGAGGCGCCCAAACCTATGGCTACACCTTCGGTTCG
CCF1	PRE	1	0.000184502	TGTGCCAGCAATTCACCGGGACAGGGGAACGAGCAGTACTTCGGGCCG	CASNSPGQGNEQYF	TRBV19-1	TRBD1-1*01	TRBJ2-7	8	17	27	28	NA	9	1	GTGACATCGGCCCAAAAGAACCCGACAGCTTTCTATCTCTGTGCCAGCAATTCACCGGGACAGGGGAACGAGCAGTACTTCGGGCCG
CCF1	PRE	1	0.000184502	TGCAGTGCAAAGACCGGGAGACAAGCTAACTATGGCTACACCTTCGGTTCG	CSAKTGRQANYGYTF	TRBV20-1	TRBD2-1*02	TRBJ1-2	8	14	20	25	NA	6	5	ACCAGTGCCCATCCTGAAGACAGCAGCTTCTACATCTGCAGTGCAAAGACCGGGAGACAAGCTAACTATGGCTACACCTTCGGTTCG
CCF1	PRE	1	0.000184502	TGTGCCAGCAGCGTAAACGATAACTATGGCTACACCTTCGGTTCG	CASSVNDNYGYTF	TRBV9-1	NA	TRBJ1-2	15	18	NA	20	NA	3	0	AACCTGAGCTCTCTGGAGCTGGGGGACTCAGCTTTGTATTTCTGTGCCAGCAGCGTAAACGATAACTATGGCTACACCTTCGGTTCG
CCF1	PRE	1	0.000184502	TGCAGTGCTCAAGGACAGGGAAACTATGGCTACACCTTCGGTTCG	CSAQGQGNYGYTF	TRBV20-1	TRBD1-1*01	TRBJ1-2	9	12	20	21	NA	3	1	ACAGTGACCAGTGCCCATCCTGAAGACAGCAGCTTCTACATCTGCAGTGCTCAAGGACAGGGAAACTATGGCTACACCTTCGGTTCG
CCF1	PRE	1	0.000184502	TGTGCCACCAGCAGAGATCGAGGTGGCGCCGGGGGCTACACCTTCGGTTCG	CATSRDRGGAGGYTF	TRBV15-1	TRBD2-1	TRBJ1-2	17	29	NA	33	NA	12	0	CGCTCACCAGGCCTGGGGGACGCAGCCATGTACCTGTGTGCCACCAGCAGAGATCGAGGTGGCGCCGGGGGCTACACCTTCGGTTCG
CCF1	PRE	1	0.000184502	TGTGCCAGCAGTCCCAGGCGGGGTGGGGCGAGCTACACCTTCGGTTCG	CASSPRRGGASYTF	TRBV12-1	TRBD2-1*01	TRBJ1-2	12	17	23	31	NA	5	8	ATCCAGCCCTCAGAACCCAGGGACTCAGCTGTGTACTTCTGTGCCAGCAGTCCCAGGCGGGGTGGGGCGAGCTACACCTTCGGTTCG
CCF1	PRE	1	0.000184502	TGCGCCAGCAGCCAGACAGGGGCTTACGAGCAGTACTTCGGGCCG	CASSQTGAYEQYF	TRBV4-1	TRBD1-1*01	TRBJ2-7	NA	14	22	24	NA	0	2	CACCTACACGCCCTGCAGCCAGAAGACTCAGCCCTGTATCTCTGCGCCAGCAGCCAGACAGGGGCTTACGAGCAGTACTTCGGGCCG
CCF1	PRE	1	0.000184502	TGTGCCAGCAGCCGTTACCGACTAGCGGACTTTTCCTACGAGCAGTACTTCGGGCCG	CASSRYRLADFSYEQYF	TRBV5-8	TRBD2-1	TRBJ2-7	12	19	28	33	NA	7	5	TTGGAGCTGGAGGACTCGGCCCTGTATCTCTGTGCCAGCAGCCGTTACCGACTAGCGGACTTTTCCTACGAGCAGTACTTCGGGCCG
CCF1	PRE	1	0.000184502	TGTGCCAGTAGTATCCCCGGGAGGTCCTACGAGCAGTACTTCGGGCCG	CASSIPGRSYEQYF	TRBV19-1	TRBD2-1*02	TRBJ2-7	14	17	NA	24	NA	3	0	GTGACATCGGCCCAAAAGAACCCGACAGCTTTCTATCTCTGTGCCAGTAGTATCCCCGGGAGGTCCTACGAGCAGTACTTCGGGCCG
CCF1	PRE	1	0.000184502	TGTGCCAGCAGCCCCTGGGACGAAGGCTCCTACGAGCAGTACTTCGGGCCG	CASSPWDEGSYEQYF	TRBV5-8	NA	TRBJ2-7	12	16	21	26	NA	4	5	AACGCCTTGGAGCTGGAGGACTCGGCCCTGTATCTCTGTGCCAGCAGCCCCTGGGACGAAGGCTCCTACGAGCAGTACTTCGGGCCG
CCF1	PRE	1	0.000184502	TGTGCCAGCAGTGGGCGGCTTTTGAGCTCCTACGAGCAGTACTTCGGGCCG	CASSGRLLSSYEQYF	TRBV2-1	TRBD2-1	TRBJ2-7	13	14	18	26	NA	1	8	CGGTCCACAAAGCTGGAGGACTCAGCCATGTACTTCTGTGCCAGCAGTGGGCGGCTTTTGAGCTCCTACGAGCAGTACTTCGGGCCG
CCF1	PRE	1	0.000184502	TGTGCCAGCAGTGACAGCCTTACGCAGTCTATTAACTATGGCTACACCTTCGGTTCG	CASSDSLTQSINYGYTF	TRBV6-1	NA	TRBJ1-2	NA	14	17	32	NA	0	15	GCTGCTCCCTCCCAGACATCTGTGTACTTCTGTGCCAGCAGTGACAGCCTTACGCAGTCTATTAACTATGGCTACACCTTCGGTTCG
CCF1	PRE	1	0.000184502	TGTGCCACCAGCAGAGAGTCTAACTATGGCTACACCTTCGGTTCG	CATSRESNYGYTF	TRBV15-1	NA	TRBJ1-2	NA	NA	17	19	NA	0	2	GACATCCGCTCACCAGGCCTGGGGGACGCAGCCATGTACCTGTGTGCCACCAGCAGAGAGTCTAACTATGGCTACACCTTCGGTTCG
CCF1	PRE	1	0.000184502	TGTGCCAGCAGCCAGAGGGGGGGAAACGCCTACGAGCAGTACTTCGGGCCG	CASSQRGGNAYEQYF	TRBV3-1	TRBD2-1*01	TRBJ2-7	14	16	23	28	NA	2	5	AATTCCCTGGAGCTTGGTGACTCTGCTGTGTATTTCTGTGCCAGCAGCCAGAGGGGGGGAAACGCCTACGAGCAGTACTTCGGGCCG
CCF1	PRE	1	0.000184502	TGTGCCAGCTTTGCCGGATTACAGGGTCTAAACTATGGCTACACCTTCGGTTCG	CASFAGLQGLNYGYTF	TRBV19-1	TRBD1-1*01	TRBJ1-2	8	20	26	30	NA	12	4	TCGGCCCAAAAGAACCCGACAGCTTTCTATCTCTGTGCCAGCTTTGCCGGATTACAGGGTCTAAACTATGGCTACACCTTCGGTTCG
CCF1	PRE	1	0.000184502	TGCAGTGCCTCTACGGGACAGGGATATGGCTACACCTTCGGTTCG	CSASTGQGYGYTF	TRBV20-1	TRBD1-1*01	TRBJ1-2	8	14	23	24	NA	6	1	ACAGTGACCAGTGCCCATCCTGAAGACAGCAGCTTCTACATCTGCAGTGCCTCTACGGGACAGGGATATGGCTACACCTTCGGTTCG
CCF1	PRE	1	0.000184502	TGTGCCAGCAGCTTACCCGGGACAGGGATAGGGGGCTACACCTTCGGTTCG	CASSLPGTGIGGYTF	TRBV5-4	TRBD1-1*01	TRBJ1-2	14	18	27	33	NA	4	6	AACGCCTTGGAGCTGGACGACTCGGCCCTGTATCTCTGTGCCAGCAGCTTACCCGGGACAGGGATAGGGGGCTACACCTTCGGTTCG
CCF1	PRE	1	0.000184502	TGTGCCAGTAGTATAGATCCCAGGCGCGGCTACACCTTCGGTTCG	CASSIDPRRGYTF	TRBV19-1	TRBD1-1*01	TRBJ1-2	17	20	24	27	NA	3	3	ACTGTGACATCGGCCCAAAAGAACCCGACAGCTTTCTATCTCTGTGCCAGTAGTATAGATCCCAGGCGCGGCTACACCTTCGGTTCG
CCF1	PRE	1	0.000184502	TGTGCCAGCACCACCGGGACAGGGGTCGGCGAGCAGTACTTCGGGCCG	CASTTGTGVGEQYF	TRBV6-1	TRBD1-1*01	TRBJ2-7	10	15	25	29	NA	5	4	TTGGAGTCGGCTGCTCCCTCCCAAACATCTGTGTACTTCTGTGCCAGCACCACCGGGACAGGGGTCGGCGAGCAGTACTTCGGGCCG
CCF1	PRE	1	0.000184502	TGTGCCAGCTCACCACCCAACCGCGGCTCTGGAAACACCATATATTTTGGAGAG	CASSPPNRGSGNTIYF	TRBV18-1	TRBD2-1	TRBJ1-3	17	22	NA	26	NA	5	0	CAGGTAGTGCGAGGAGATTCGGCAGCTTATTTCTGTGCCAGCTCACCACCCAACCGCGGCTCTGGAAACACCATATATTTTGGAGAG
CCF1	PRE	1	0.000184502	TGTGCCAGCAGACCAGGGGGGGCTGGAAACACCATATATTTTGGAGAG	CASRPGGAGNTIYF	TRBV6-6	NA	TRBJ1-3	11	13	20	22	NA	2	2	CTGGAGTTGGCTGCTCCCTCCCAGACATCTGTGTACTTCTGTGCCAGCAGACCAGGGGGGGCTGGAAACACCATATATTTTGGAGAG
CCF1	PRE	1	0.000184502	TGTGCCAGCAGCTTAGTTTTGGGGTCCGGAAACACCATATATTTTGGAGAG	CASSLVLGSGNTIYF	TRBV7-2	NA	TRBJ1-3	16	20	24	27	NA	4	3	CAGCGCACACAGCAGGAGGACTCGGCCGTGTATCTCTGTGCCAGCAGCTTAGTTTTGGGGTCCGGAAACACCATATATTTTGGAGAG
CCF1	PRE	1	0.000184502	TGTGCCAGCAGCCCCTCTTTCGACAGAAACACCATATATTTTGGAGAG	CASSPSFDRNTIYF	TRBV7-2	TRBD1-1*01	TRBJ1-3	12	21	NA	25	NA	9	0	ATCCAGCGCACACAGCAGGAGGACTCGGCCGTGTATCTCTGTGCCAGCAGCCCCTCTTTCGACAGAAACACCATATATTTTGGAGAG
CCF1	PRE	1	0.000184502	TGTGCCAGCAGTCCCCCCAGGGTCGCCACCCCTGGGGCCAACGTCCTGACTTTCGGGGCC	CASSPPRVATPGANVLTF	TRBV28-1	TRBD1-1*01	TRBJ2-6	12	17	22	31	NA	5	9	AGCACCAACCAGACATCTATGTACCTCTGTGCCAGCAGTCCCCCCAGGGTCGCCACCCCTGGGGCCAACGTCCTGACTTTCGGGGCC
CCF1	PRE	1	0.000184502	TGTGCCAGCAGCGTCGCTCGGACAGTAAACATTCAGTACTTCGGCGCC	CASSVARTVNIQYF	TRBV6-1	TRBD1-1*01	TRBJ2-4	11	19	25	26	NA	8	1	TTGGAGTCGGCTGCTCCCTCCCAAACATCTGTGTACTTCTGTGCCAGCAGCGTCGCTCGGACAGTAAACATTCAGTACTTCGGCGCC
CCF1	PRE	1	0.000184502	TGCACCAGCAGCCAAGGAGTTCATAGCGGGGGGGTAGCCAAAAACATTCAGTACTTCGGCGCC	CTSSQGVHSGGVAKNIQYF	TRBV1-1	TRBD2-1*01	TRBJ2-4	16	23	34	35	NA	7	1	CAAGAAGACTCAGCTGCGTATCTCTGCACCAGCAGCCAAGGAGTTCATAGCGGGGGGGTAGCCAAAAACATTCAGTACTTCGGCGCC
CCF1	PRE	1	0.000184502	TGTGCCACCTCGGGCGGTGAGCAGTTCTTCGGGCCA	CATSGGEQFF	TRBV6-1	NA	TRBJ2-1	7	11	15	17	NA	4	2	TTCCTGCTGGGGTTGGAGTCGGCTGCTCCCTCCCAAACATCTGTGTACTTCTGTGCCACCTCGGGCGGTGAGCAGTTCTTCGGGCCA
CCF1	PRE	1	0.000184502	TGTGCCAGCAGCGTAGCTGGGACAGGGGTCGATGAGCAGTTCTTCGGGCCA	CASSVAGTGVDEQFF	TRBV9-1	TRBD1-1*01	TRBJ2-1	16	18	28	31	NA	2	3	AGCTCTCTGGAGCTGGGGGACTCAGCTTTGTATTTCTGTGCCAGCAGCGTAGCTGGGACAGGGGTCGATGAGCAGTTCTTCGGGCCA
CCF1	PRE	1	0.000184502	TGTGCCAGCAGTGAGACTAGGTTCGGGAATGAGCAGTTCTTCGGGCCA	CASSETRFGNEQFF	TRBV6-5	TRBD2-1	TRBJ2-1	12	14	20	27	NA	2	7	CTGCTGTCGGCTGCTCCCTCCCAGACATCTGTGTACTTCTGTGCCAGCAGTGAGACTAGGTTCGGGAATGAGCAGTTCTTCGGGCCA
CCF1	PRE	1	0.000184502	TGTGCCTCGGGGAGGGGAGTCAATGAGCAGTTCTTCGGGCCA	CASGRGVNEQFF	TRBV27-1	TRBD2-1*02	TRBJ2-1	6	9	16	20	NA	3	4	CTGATCCTGGAGTCGCCCAGCCCCAACCAGACCTCTCTGTACTTCTGTGCCTCGGGGAGGGGAGTCAATGAGCAGTTCTTCGGGCCA
CCF1	PRE	1	0.000184502	TGTGCCAGCAGCAAAGCGTGGGGTCACGAGCAGTACTTCGGGCCG	CASSKAWGHEQYF	TRBV21-1	NA	TRBJ2-7	17	19	23	25	NA	2	2	GAGATCCAGTCCACGGAGTCAGGGGACACAGCACTGTATTTCTGTGCCAGCAGCAAAGCGTGGGGTCACGAGCAGTACTTCGGGCCG
CCF1	PRE	1	0.000184502	TGTGCCACCAACCTGGGGGGCGGTTACACTGAAGCTTTCTTTGGACAA	CATNLGGGYTEAFF	TRBV19-1	NA	TRBJ1-1	7	15	21	25	NA	8	4	GTGACATCGGCCCAAAAGAACCCGACAGCTTTCTATCTCTGTGCCACCAACCTGGGGGGCGGTTACACTGAAGCTTTCTTTGGACAA
CCF1	PRE	1	0.000184502	TGTGCCAGCAGCGCCGGGACAGGGGTTCTGTTAGGAAACACCATATATTTTGGAGAG	CASSAGTGVLLGNTIYF	TRBV9-1	TRBD1-1*01	TRBJ1-3	13	15	25	33	NA	2	8	CTGGAGCTGGGGGACTCAGCTTTGTATTTCTGTGCCAGCAGCGCCGGGACAGGGGTTCTGTTAGGAAACACCATATATTTTGGAGAG
CCF1	PRE	1	0.000184502	TGTGCCAGCAGCGCTCGGACCAGCTCCTACAATGAGCAGTTCTTCGGGCCA	CASSARTSSYNEQFF	TRBV5-6	NA	TRBJ2-1	12	16	20	23	NA	4	3	AACGCCTTGTTGCTGGGGGACTCGGCCCTCTATCTCTGTGCCAGCAGCGCTCGGACCAGCTCCTACAATGAGCAGTTCTTCGGGCCA
CCF1	PRE	1	0.000184502	TGTGCCAGCCGCGGACACCTTACCTCCTACAATGAGCAGTTCTTCGGGCCA	CASRGHLTSYNEQFF	TRBV2-1	TRBD1-1*01	TRBJ2-1	9	12	17	23	NA	3	6	CGGTCCACAAAGCTGGAGGACTCAGCCATGTACTTCTGTGCCAGCCGCGGACACCTTACCTCCTACAATGAGCAGTTCTTCGGGCCA
CCF1	PRE	1	0.000184502	TGTGCCAGCAGCTTTCCGTCCGGGACAGTCCGGAGGTCCCCCCCCAACAATGAGCAGTTCTTCGGGCCA	CASSFPSGTVRRSPPNNEQFF	TRBV21-1	TRBD1-1*01	TRBJ2-1	12	21	28	46	NA	9	18	GACACAGCACTGTATTTCTGTGCCAGCAGCTTTCCGTCCGGGACAGTCCGGAGGTCCCCCCCCAACAATGAGCAGTTCTTCGGGCCA
CCF1	PRE	1	0.000184502	TGTGCCAGCAGCGTAACGGGACGCTCGTCGGGAAATGAGCAGTTCTTCGGGCCA	CASSVTGRSSGNEQFF	TRBV9-1	NA	TRBJ2-1	15	17	22	33	NA	2	11	TCTCTGGAGCTGGGGGACTCAGCTTTGTATTTCTGTGCCAGCAGCGTAACGGGACGCTCGTCGGGAAATGAGCAGTTCTTCGGGCCA
CCF1	PRE	1	0.000184502	TGTGCCAGCAGCCCGGCGGGGACGGGGACCCAGTACTTCGGGCCA	CASSPAGTGTQYF	TRBV7-3	TRBD2-1*01	TRBJ2-5	12	15	21	26	NA	3	5	AAGATCCAGCGCACAGAGCGGGGGGACTCAGCCGTGTATCTCTGTGCCAGCAGCCCGGCGGGGACGGGGACCCAGTACTTCGGGCCA
CCF1	PRE	1	0.000184502	TGTGCCAGCAGCTCAAACACCAGGATGGAGACCCAGTACTTCGGGCCA	CASSSNTRMETQYF	TRBV7-8	TRBD1-1*01	TRBJ2-5	13	20	24	27	NA	7	3	ATCCAGCGCACACAGCAGGAGGACTCCGCCGTGTATCTCTGTGCCAGCAGCTCAAACACCAGGATGGAGACCCAGTACTTCGGGCCA
CCF1	PRE	1	0.000184502	TGTGCCAGCAGGAGGGACTCGGAGACCCAGTACTTCGGGCCA	CASRRDSETQYF	TRBV6-1	TRBD2-1	TRBJ2-5	11	13	19	21	NA	2	2	CTCAGGCTGGAGTCGGCTGCTCCCTCCCAGACATCTGTGTACTTCTGTGCCAGCAGGAGGGACTCGGAGACCCAGTACTTCGGGCCA
CCF1	PRE	1	0.000184502	TGTGCCAGTACTACAGGGGCCCGAGAGACCCAGTACTTCGGGCCA	CASTTGARETQYF	TRBV3-1	TRBD1-1*01	TRBJ2-5	8	12	19	23	NA	4	4	CACATCAATTCCCTGGAGCTTGGTGACTCTGCTGTGTATTTCTGTGCCAGTACTACAGGGGCCCGAGAGACCCAGTACTTCGGGCCA
CCF1	PRE	1	0.000184502	TGCGCCAGCAGCCCCCAATCCGGAACCCGAGAGACCCAGTACTTCGGGCCA	CASSPQSGTRETQYF	TRBV5-1	NA	TRBJ2-5	12	21	24	29	NA	9	5	AGCACCTTGGAGCTGGGGGACTCGGCCCTTTATCTTTGCGCCAGCAGCCCCCAATCCGGAACCCGAGAGACCCAGTACTTCGGGCCA
CCF1	PRE	1	0.000184502	TGTGCCAGCAGCCTGAGGGGGACAGAGACCCAGTACTTCGGGCCA	CASSLRGTETQYF	TRBV5-6	TRBD1-1*01	TRBJ2-5	12	15	21	23	NA	3	2	AATGTGAACGCCTTGTTGCTGGGGGACTCGGCCCTCTATCTCTGTGCCAGCAGCCTGAGGGGGACAGAGACCCAGTACTTCGGGCCA
CCF1	PRE	1	0.000184502	TGTGCCAGCAGCCCCACGGCGGGGGGGCGGCAAGAGACCCAGTACTTCGGGCCA	CASSPTAGGRQETQYF	TRBV7-3	TRBD2-1*01	TRBJ2-5	12	18	27	30	NA	6	3	CGCACAGAGCGGGGGGACTCAGCCGTGTATCTCTGTGCCAGCAGCCCCACGGCGGGGGGGCGGCAAGAGACCCAGTACTTCGGGCCA
CCF1	PRE	1	0.000184502	TGTGCCCGACGTACAGGGGCCCAAGAGACCCAGTACTTCGGGCCA	CARRTGAQETQYF	TRBV30-1	TRBD1-1*01	TRBJ2-5	6	12	19	20	NA	6	1	AGTTCTAAGAAGCTCCTTCTCAGTGACTCTGGCTTCTATCTCTGTGCCCGACGTACAGGGGCCCAAGAGACCCAGTACTTCGGGCCA
CCF1	PRE	1	0.000184502	TGCGCCAGCAGCCCTAGGACAGAAAAAGAGACCCAGTACTTCGGGCCA	CASSPRTEKETQYF	TRBV4-1	TRBD1-1*01	TRBJ2-5	13	16	22	25	NA	3	3	CTACACGCCCTGCAGCCAGAAGACTCAGCCCTGTATCTCTGCGCCAGCAGCCCTAGGACAGAAAAAGAGACCCAGTACTTCGGGCCA
CCF1	PRE	1	0.000184502	TGTGCCAGCAGTTCTTGGACTAGCGGGGATACGCAGTATTTTGGCCCA	CASSSWTSGDTQYF	TRBV12-1	TRBD2-1	TRBJ2-3	13	16	NA	27	NA	3	0	ATCCAGCCCTCAGAACCCAGGGACTCAGCTGTGTACTTCTGTGCCAGCAGTTCTTGGACTAGCGGGGATACGCAGTATTTTGGCCCA
CCF1	PRE	1	0.000184502	TGTGCCAGCAGCTTAAAAGGGATGCCCTACAATGAGCAGTTCTTCGGGCCA	CASSLKGMPYNEQFF	TRBV7-8	NA	TRBJ2-1	15	18	22	25	NA	3	3	CAGCGCACACAGCAGGAGGACTCCGCCGTGTATCTCTGTGCCAGCAGCTTAAAAGGGATGCCCTACAATGAGCAGTTCTTCGGGCCA
CCF1	PRE	1	0.000184502	TGCAGTGCTAGGAGCACGGGGACCTACAATGAGCAGTTCTTCGGGCCA	CSARSTGTYNEQFF	TRBV20-1	TRBD2-1*01	TRBJ2-1	11	16	21	22	NA	5	1	GTGACCAGTGCCCATCCTGAAGACAGCAGCTTCTACATCTGCAGTGCTAGGAGCACGGGGACCTACAATGAGCAGTTCTTCGGGCCA
CCF1	PRE	1	0.000184502	TGTGCCAGCACCAGACTAGCGGGGGGAGACAATGAGCAGTTCTTCGGGCCA	CASTRLAGGDNEQFF	TRBV2-1	TRBD2-1*01	TRBJ2-1	10	13	26	28	NA	3	2	CGGTCCACAAAGCTGGAGGACTCAGCCATGTACTTCTGTGCCAGCACCAGACTAGCGGGGGGAGACAATGAGCAGTTCTTCGGGCCA
CCF1	PRE	1	0.000184502	TGTGCCAGCAGTTTATCTGGACAGCCCTACGAGCAGTACTTCGGGCCG	CASSLSGQPYEQYF	TRBV27-1	TRBD1-1*01	TRBJ2-7	17	18	24	25	NA	1	1	CTGGAGTCGCCCAGCCCCAACCAGACCTCTCTGTACTTCTGTGCCAGCAGTTTATCTGGACAGCCCTACGAGCAGTACTTCGGGCCG
CCF1	PRE	1	0.000184502	TGTGCCAGCAGCGACTTGGACTATCAAGAGACCCAGTACTTCGGGCCA	CASSDLDYQETQYF	TRBV6-5	TRBD2-1	TRBJ2-5	11	17	23	24	NA	6	1	CTGCTGTCGGCTGCTCCCTCCCAGACATCTGTGTACTTCTGTGCCAGCAGCGACTTGGACTATCAAGAGACCCAGTACTTCGGGCCA
CCF1	PRE	1	0.000184502	TGCAGTGCTCGAACCGGGACAGCCGCAGATACGCAGTATTTTGGCCCA	CSARTGTAADTQYF	TRBV20-1	TRBD1-1*01	TRBJ2-3	9	15	22	25	NA	6	3	GTGACCAGTGCCCATCCTGAAGACAGCAGCTTCTACATCTGCAGTGCTCGAACCGGGACAGCCGCAGATACGCAGTATTTTGGCCCA
CCF1	PRE	1	0.000184502	TGTGCCAGCAGTTCCACTTCTAGGACGGGGAACGCTGAAGCTTTCTTTGGACAA	CASSSTSRTGNAEAFF	TRBV6-6	TRBD2-1*01	TRBJ1-1	13	25	30	34	NA	12	4	TTGGCTGCTCCCTCCCAGACATCTGTGTACTTCTGTGCCAGCAGTTCCACTTCTAGGACGGGGAACGCTGAAGCTTTCTTTGGACAA
CCF1	PRE	1	0.000184502	TGTGCCAGCAGCTTAGAACTGGAAGCTTTCTTTGGACAA	CASSLELEAFF	TRBV7-2	TRBD2-1	TRBJ1-1	16	17	20	21	NA	1	1	ACTCTGACGATCCAGCGCACACAGCAGGAGGACTCGGCCGTGTATCTCTGTGCCAGCAGCTTAGAACTGGAAGCTTTCTTTGGACAA
CCF1	PRE	1	0.000184502	TGTGCCAGCACCGCGACTTTTAGCACAGATACGCAGTATTTTGGCCCA	CASTATFSTDTQYF	TRBV12-1	TRBD2-1	TRBJ2-3	10	14	18	21	NA	4	3	ATCCAGCCCTCAGAACCCAGGGACTCAGCTGTGTACTTCTGTGCCAGCACCGCGACTTTTAGCACAGATACGCAGTATTTTGGCCCA
CCF1	PRE	1	0.000184502	TGTGCCAGCAGCTCACCGAGAGGGGGGACTGGAGTTGTTAGCACAGATACGCAGTATTTTGGCCCA	CASSSPRGGTGVVSTDTQYF	TRBV7-8	NA	TRBJ2-3	13	20	26	39	NA	7	13	GAGGACTCCGCCGTGTATCTCTGTGCCAGCAGCTCACCGAGAGGGGGGACTGGAGTTGTTAGCACAGATACGCAGTATTTTGGCCCA
CCF1	PRE	1	0.000184502	TGCAGTGCTAGAGATACGGGAAGCACAGATACGCAGTATTTTGGCCCA	CSARDTGSTDTQYF	TRBV20-1	TRBD2-1*02	TRBJ2-3	14	16	NA	21	NA	2	0	GTGACCAGTGCCCATCCTGAAGACAGCAGCTTCTACATCTGCAGTGCTAGAGATACGGGAAGCACAGATACGCAGTATTTTGGCCCA
CCF1	PRE	1	0.000184502	TGTGCCAGCAGTCCGACGGGAACAGATACGCAGTATTTTGGCCCA	CASSPTGTDTQYF	TRBV7-9	TRBD2-1*02	TRBJ2-3	11	16	NA	21	NA	5	0	GAGATCCAGCGCACAGAGCAGGGGGACTCGGCCATGTATCTCTGTGCCAGCAGTCCGACGGGAACAGATACGCAGTATTTTGGCCCA
CCF1	PRE	1	0.000184502	TGTGCCAGTACGGGGACACGGGGGGCCGGGGAGCTGTTTTTTGGAGAA	CASTGTRGAGELFF	TRBV19-1	TRBD2-1*01	TRBJ2-2	10	18	NA	25	NA	8	0	GTGACATCGGCCCAAAAGAACCCGACAGCTTTCTATCTCTGTGCCAGTACGGGGACACGGGGGGCCGGGGAGCTGTTTTTTGGAGAA
CCF1	PRE	1	0.000184502	TGCAGTGCTAGAGAGAGAGGGGCCGGGGAGCTGTTTTTTGGAGAA	CSARERGAGELFF	TRBV20-1	NA	TRBJ2-2	14	17	NA	22	NA	3	0	ACAGTGACCAGTGCCCATCCTGAAGACAGCAGCTTCTACATCTGCAGTGCTAGAGAGAGAGGGGCCGGGGAGCTGTTTTTTGGAGAA
CCF1	PRE	1	0.000184502	TGTGCCAGCAGTCGAGGACTAGCGGGGGGTTCAGGCACCGGGGAGCTGTTTTTTGGAGAA	CASSRGLAGGSGTGELFF	TRBV12-1	TRBD2-1*01	TRBJ2-2	12	15	29	35	NA	3	6	GAACCCAGGGACTCAGCTGTGTACTTCTGTGCCAGCAGTCGAGGACTAGCGGGGGGTTCAGGCACCGGGGAGCTGTTTTTTGGAGAA
CCF1	PRE	1	0.000184502	TGTGCCAGCAGCTATCTTGTACGGGATCCGGCTTTCTTTGGACAA	CASSYLVRDPAFF	TRBV5-5	TRBD2-1*02	TRBJ1-1	13	21	26	30	NA	8	4	AATGTGAACGCCTTGTTGCTGGGGGACTCGGCCCTGTATCTCTGTGCCAGCAGCTATCTTGTACGGGATCCGGCTTTCTTTGGACAA
CCF1	PRE	1	0.000184502	TGTGCCAGCAGCCAAACCGAAAGGGGGCTTGTTGAAGCTTTCTTTGGACAA	CASSQTERGLVEAFF	TRBV3-1	TRBD1-1*01	TRBJ1-1	15	21	28	32	NA	6	4	AATTCCCTGGAGCTTGGTGACTCTGCTGTGTATTTCTGTGCCAGCAGCCAAACCGAAAGGGGGCTTGTTGAAGCTTTCTTTGGACAA
CCF1	PRE	1	0.000184502	TGTGCCAGCAGTTTATCGTTGGGGGCCATTGAAGCTTTCTTTGGACAA	CASSLSLGAIEAFF	TRBV27-1	TRBD1-1*01	TRBJ1-1	17	20	26	29	NA	3	3	CTGGAGTCGCCCAGCCCCAACCAGACCTCTCTGTACTTCTGTGCCAGCAGTTTATCGTTGGGGGCCATTGAAGCTTTCTTTGGACAA
CCF1	PRE	1	0.000184502	TGTGCCAGCAGCTTATGGGTGGGGGCAGGGGGCACCGGGGAGCTGTTTTTTGGAGAA	CASSLWVGAGGTGELFF	TRBV7-2	TRBD1-1*01	TRBJ2-2	15	25	NA	32	NA	10	0	ACACAGCAGGAGGACTCGGCCGTGTATCTCTGTGCCAGCAGCTTATGGGTGGGGGCAGGGGGCACCGGGGAGCTGTTTTTTGGAGAA
CCF1	PRE	1	0.000184502	TGCGCCAGCAGCCAAGATCCCCCGGGACTAGCGGGGTACAATGAGCAGTTCTTCGGGCCA	CASSQDPPGLAGYNEQFF	TRBV4-3	TRBD2-1*01	TRBJ2-1	17	23	NA	36	NA	6	0	CAGCCAGAAGACTCGGCCCTGTATCTCTGCGCCAGCAGCCAAGATCCCCCGGGACTAGCGGGGTACAATGAGCAGTTCTTCGGGCCA
CCF1	PRE	1	0.000184502	TGTGCCAGCAGTCGCCCTATAGGGGGGGGGAGCTCCTACAATGAGCAGTTCTTCGGGCCA	CASSRPIGGGSSYNEQFF	TRBV27-1	TRBD2-1*01	TRBJ2-1	12	21	28	32	NA	9	4	AGCCCCAACCAGACCTCTCTGTACTTCTGTGCCAGCAGTCGCCCTATAGGGGGGGGGAGCTCCTACAATGAGCAGTTCTTCGGGCCA
CCF1	PRE	1	0.000184502	TGTCCTGGGAGCGCACCAGGGGAGGAGGGCACTGAAGCTTTCTTTGGACAA	CPGSAPGEEGTEAFF	TRBV22-1	NA	TRBJ1-1	NA	16	22	29	NA	0	7	AAGTTGGCCCACACCAGCCAAACAGCTTTGTACTTCTGTCCTGGGAGCGCACCAGGGGAGGAGGGCACTGAAGCTTTCTTTGGACAA
CCF1	PRE	1	0.000184502	TGTGCCAGCAGCTCCCCAGGGGGTGGAGTGAGCACTGAAGCTTTCTTTGGACAA	CASSSPGGGVSTEAFF	TRBV7-9	TRBD1-1*01	TRBJ1-1	13	16	23	32	NA	3	9	CGCACAGAGCAGGGGGACTCGGCCATGTATCTCTGTGCCAGCAGCTCCCCAGGGGGTGGAGTGAGCACTGAAGCTTTCTTTGGACAA
CCF1	PRE	1	0.000184502	TGTGCCAGCAGGGCTAGCGGGGGAAACACCGGGGAGCTGTTTTTTGGAGAA	CASRASGGNTGELFF	TRBV6-5	TRBD2-1*01	TRBJ2-2	11	13	23	24	NA	2	1	CTGTCGGCTGCTCCCTCCCAGACATCTGTGTACTTCTGTGCCAGCAGGGCTAGCGGGGGAAACACCGGGGAGCTGTTTTTTGGAGAA
CCF1	PRE	1	0.000184502	TGTGCCAGCAGCCCATCTCGATTTGCTGAAGCTTTCTTTGGACAA	CASSPSRFAEAFF	TRBV7-8	NA	TRBJ1-1	12	19	21	25	NA	7	4	AAGATCCAGCGCACACAGCAGGAGGACTCCGCCGTGTATCTCTGTGCCAGCAGCCCATCTCGATTTGCTGAAGCTTTCTTTGGACAA
CCF1	PRE	1	0.000184502	TGTGCCAGCAGCTCTTGGGACAGGGGCGACACTGAAGCTTTCTTTGGACAA	CASSSWDRGDTEAFF	TRBV9-1	TRBD1-1*01	TRBJ1-1	12	16	26	28	NA	4	2	AGCTCTCTGGAGCTGGGGGACTCAGCTTTGTATTTCTGTGCCAGCAGCTCTTGGGACAGGGGCGACACTGAAGCTTTCTTTGGACAA
CCF1	PRE	1	0.000184502	TGTGCCAGCAGCTTAGTCGGCGGGCCGAGCTCCTACGAGCAGTACTTCGGGCCG	CASSLVGGPSSYEQYF	TRBV7-9	TRBD2-1	TRBJ2-7	16	19	24	29	NA	3	5	CGCACAGAGCAGGGGGACTCGGCCATGTATCTCTGTGCCAGCAGCTTAGTCGGCGGGCCGAGCTCCTACGAGCAGTACTTCGGGCCG
CCF1	PRE	1	0.000184502	TGCAGTGTCCAGGGAGGGGCCTACGAGCAGTACTTCGGGCCG	CSVQGGAYEQYF	TRBV20-1	TRBD2-1*02	TRBJ2-7	7	11	18	19	NA	4	1	CTGACAGTGACCAGTGCCCATCCTGAAGACAGCAGCTTCTACATCTGCAGTGTCCAGGGAGGGGCCTACGAGCAGTACTTCGGGCCG
CCF1	PRE	1	0.000184502	TGTGCCAGCAGCCGAAGGGACACGGCCTACGAGCAGTACTTCGGGCCG	CASSRRDTAYEQYF	TRBV7-6	TRBD1-1*01	TRBJ2-7	12	16	22	25	NA	4	3	ATCCAGCGCACAGAGCAGCGGGACTCGGCCATGTATCGCTGTGCCAGCAGCCGAAGGGACACGGCCTACGAGCAGTACTTCGGGCCG
CCF1	PRE	1	0.000184502	TGTGCCAGCAGCGTAGGGGCGGCATCGAACACTGAAGCTTTCTTTGGACAA	CASSVGAASNTEAFF	TRBV9-1	NA	TRBJ1-1	NA	16	20	26	NA	0	6	AGCTCTCTGGAGCTGGGGGACTCAGCTTTGTATTTCTGTGCCAGCAGCGTAGGGGCGGCATCGAACACTGAAGCTTTCTTTGGACAA
CCF1	PRE	1	0.000184502	TGCGCCAGCAGCCAAGATACAGGGTCCCCATCTGGAAACACCATATATTTTGGAGAG	CASSQDTGSPSGNTIYF	TRBV4-3	TRBD1-1*01	TRBJ1-3	17	18	24	30	NA	1	6	CTGCAGCCAGAAGACTCGGCCCTGTATCTCTGCGCCAGCAGCCAAGATACAGGGTCCCCATCTGGAAACACCATATATTTTGGAGAG
CCF1	PRE	1	0.000184502	TGTGCCAGCAGTTCTTGGACGGGACAGGGATCATCTGGGGCCAACGTCCTGACTTTCGGGGCC	CASSSWTGQGSSGANVLTF	TRBV6-1	TRBD1-1*01	TRBJ2-6	13	20	29	33	NA	7	4	CCCTCCCAAACATCTGTGTACTTCTGTGCCAGCAGTTCTTGGACGGGACAGGGATCATCTGGGGCCAACGTCCTGACTTTCGGGGCC
CCF1	PRE	1	0.000184502	TGTGCCAGCAGTTTAGAAGGCCCTGGGGCCAACGTCCTGACTTTCGGGGCC	CASSLEGPGANVLTF	TRBV12-1	NA	TRBJ2-6	16	17	20	22	NA	1	2	CAGCCCTCAGAACCCAGGGACTCAGCTGTGTACTTCTGTGCCAGCAGTTTAGAAGGCCCTGGGGCCAACGTCCTGACTTTCGGGGCC
CCF1	PRE	1	0.000184502	TGTGCCAGCCGAGGAAACACTGAAGCTTTCTTTGGACAA	CASRGNTEAFF	TRBV27-1	TRBD2-1*02	TRBJ1-1	9	10	14	15	NA	1	1	CCCCTGATCCTGGAGTCGCCCAGCCCCAACCAGACCTCTCTGTACTTCTGTGCCAGCCGAGGAAACACTGAAGCTTTCTTTGGACAA
CCF1	PRE	1	0.000184502	TGTGCCAGCTACAGGGGGCGAGTAGGGGGAACTGAAGCTTTCTTTGGACAA	CASYRGRVGGTEAFF	TRBV7-2	TRBD1-1*01	TRBJ1-1	9	10	19	30	NA	1	11	CAGCGCACACAGCAGGAGGACTCGGCCGTGTATCTCTGTGCCAGCTACAGGGGGCGAGTAGGGGGAACTGAAGCTTTCTTTGGACAA
CCF1	PRE	1	0.000184502	TGTGCCAGCAGTCCTGGGACACCCGAAGCTTTCTTTGGACAA	CASSPGTPEAFF	TRBV12-1	TRBD1-1*01	TRBJ1-1	12	15	21	24	NA	3	3	CTGAAGATCCAGCCCTCAGAACCCAGGGACTCAGCTGTGTACTTCTGTGCCAGCAGTCCTGGGACACCCGAAGCTTTCTTTGGACAA
CCF1	PRE	1	0.000184502	TGTGCCAGCAGCTTCGGCGTTTTGTCAGAAGCTTTCTTTGGACAA	CASSFGVLSEAFF	TRBV11-2	NA	TRBJ1-1	14	15	18	27	NA	1	9	AAGATCCAGCCTGCAAAGCTTGAGGACTCGGCCGTGTATCTCTGTGCCAGCAGCTTCGGCGTTTTGTCAGAAGCTTTCTTTGGACAA
CCF1	PRE	1	0.000184502	TGTGCCAGCAGTTTAGATACGGGAAAGGTACTGTTTTTTGGCAGT	CASSLDTGKVLFF	TRBV12-1	TRBD2-1*02	TRBJ1-4	16	19	24	29	NA	3	5	AAGATCCAGCCCTCAGAACCCAGGGACTCAGCTGTGTACTTCTGTGCCAGCAGTTTAGATACGGGAAAGGTACTGTTTTTTGGCAGT
CCF1	PRE	1	0.000184502	TGTGCCAGTAGAACTCAGGCAAATCGTGAAAAACTGTTTTTTGGCAGT	CASRTQANREKLFF	TRBV19-1	TRBD1-1*01	TRBJ1-4	11	15	19	26	NA	4	7	GTGACATCGGCCCAAAAGAACCCGACAGCTTTCTATCTCTGTGCCAGTAGAACTCAGGCAAATCGTGAAAAACTGTTTTTTGGCAGT
CCF1	PRE	1	0.000184502	TGCGCCAGCAGCCAAGATCGGGGCCCTAATGAAAAACTGTTTTTTGGCAGT	CASSQDRGPNEKLFF	TRBV4-3	NA	TRBJ1-4	17	19	24	25	NA	2	1	CACACCCTGCAGCCAGAAGACTCGGCCCTGTATCTCTGCGCCAGCAGCCAAGATCGGGGCCCTAATGAAAAACTGTTTTTTGGCAGT
CCF1	PRE	1	0.000184502	TGTGCCAGTAGTCGGGACGCCGCAACTAATGAAAAACTGTTTTTTGGCAGT	CASSRDAATNEKLFF	TRBV19-1	NA	TRBJ1-4	12	13	18	22	NA	1	4	ACATCGGCCCAAAAGAACCCGACAGCTTTCTATCTCTGTGCCAGTAGTCGGGACGCCGCAACTAATGAAAAACTGTTTTTTGGCAGT
CCF1	PRE	1	0.000184502	TGTGCCAGCAGCCGTTTGGGACAGGGGATAACAACTAATGAAAAACTGTTTTTTGGCAGT	CASSRLGQGITTNEKLFF	TRBV3-1	TRBD1-1*01	TRBJ1-4	13	17	27	31	NA	4	4	GAGCTTGGTGACTCTGCTGTGTATTTCTGTGCCAGCAGCCGTTTGGGACAGGGGATAACAACTAATGAAAAACTGTTTTTTGGCAGT
CCF1	PRE	1	0.000184502	TGTGCCAGCAGTGGTCGACAGGGAGGTGAAAAACTGTTTTTTGGCAGT	CASSGRQGGEKLFF	TRBV2-1	TRBD1-1*01	TRBJ1-4	13	16	23	26	NA	3	3	ATCCGGTCCACAAAGCTGGAGGACTCAGCCATGTACTTCTGTGCCAGCAGTGGTCGACAGGGAGGTGAAAAACTGTTTTTTGGCAGT
CCF1	PRE	1	0.000184502	TGTGCCAGCAGTAGCGTTCTCGGAGATGAAAAACTGTTTTTTGGCAGT	CASSSVLGDEKLFF	TRBV27-1	TRBD2-1	TRBJ1-4	NA	12	16	25	NA	0	9	CTGGAGTCGCCCAGCCCCAACCAGACCTCTCTGTACTTCTGTGCCAGCAGTAGCGTTCTCGGAGATGAAAAACTGTTTTTTGGCAGT
CCF1	PRE	1	0.000184502	TGTGCCAGCAGTTACGAGGGGTTTAATCAGCCCCAGCATTTTGGTGAT	CASSYEGFNQPQHF	TRBV6-6	NA	TRBJ1-5	15	16	21	24	NA	1	3	CTGGAGTTGGCTGCTCCCTCCCAGACATCTGTGTACTTCTGTGCCAGCAGTTACGAGGGGTTTAATCAGCCCCAGCATTTTGGTGAT
CCF1	PRE	1	0.000184502	TGTGCCAGCTCACCGGACAGGGGAGACAATCAGCCCCAGCATTTTGGTGAT	CASSPDRGDNQPQHF	TRBV18-1	TRBD1-1*01	TRBJ1-5	NA	14	23	26	NA	0	3	CAGCAGGTAGTGCGAGGAGATTCGGCAGCTTATTTCTGTGCCAGCTCACCGGACAGGGGAGACAATCAGCCCCAGCATTTTGGTGAT
CCF1	PRE	1	0.000184502	TGTGCCAGTAGTATATATTCGCGGGGGCAGCCCCAGCATTTTGGTGAT	CASSIYSRGQPQHF	TRBV19-1	TRBD2-1*01	TRBJ1-5	15	20	NA	27	NA	5	0	GTGACATCGGCCCAAAAGAACCCGACAGCTTTCTATCTCTGTGCCAGTAGTATATATTCGCGGGGGCAGCCCCAGCATTTTGGTGAT
CCF1	PRE	1	0.000184502	TGTGCCAGCAGCACCGGGACCCGCGTCGGCTATGGCTACACCTTCGGTTCG	CASSTGTRVGYGYTF	TRBV9-1	NA	TRBJ1-2	12	15	20	29	NA	3	9	AGCTCTCTGGAGCTGGGGGACTCAGCTTTGTATTTCTGTGCCAGCAGCACCGGGACCCGCGTCGGCTATGGCTACACCTTCGGTTCG
CCF1	PRE	1	0.000184502	TGTGCCAGCAGGAGGGGAGATAGTTACTATGGCTACACCTTCGGTTCG	CASRRGDSYYGYTF	TRBV27-1	NA	TRBJ1-2	11	12	17	25	NA	1	8	CTGGAGTCGCCCAGCCCCAACCAGACCTCTCTGTACTTCTGTGCCAGCAGGAGGGGAGATAGTTACTATGGCTACACCTTCGGTTCG
CCF1	PRE	1	0.000184502	TGTGCCAGCAGCTCCTACAGGGGAGACTATGGCTACACCTTCGGTTCG	CASSSYRGDYGYTF	TRBV7-2	TRBD1-1*01	TRBJ1-2	13	16	23	25	NA	3	2	ATCCAGCGCACACAGCAGGAGGACTCGGCCGTGTATCTCTGTGCCAGCAGCTCCTACAGGGGAGACTATGGCTACACCTTCGGTTCG
CCF1	PRE	1	0.000184502	TGCGCCAGCAGCTTGCGCGGTAGGGGGGATGGCTACACCTTCGGTTCG	CASSLRGRGDGYTF	TRBV5-1	NA	TRBJ1-2	15	21	27	28	NA	6	1	GTGAGCACCTTGGAGCTGGGGGACTCGGCCCTTTATCTTTGCGCCAGCAGCTTGCGCGGTAGGGGGGATGGCTACACCTTCGGTTCG
CCF1	PRE	1	0.000184502	TGTGCCAGCAGTTTATCAGGGGATGGCTACACCTTCGGTTCG	CASSLSGDGYTF	TRBV12-1	TRBD1-1*01	TRBJ1-2	15	16	NA	22	NA	1	0	CTGAAGATCCAGCCCTCAGAACCCAGGGACTCAGCTGTGTACTTCTGTGCCAGCAGTTTATCAGGGGATGGCTACACCTTCGGTTCG
CCF1	PRE	1	0.000184502	TGTGCCAGCAGCTTAGGCGCAGGGATTCGGTTCGGCTACACCTTCGGTTCG	CASSLGAGIRFGYTF	TRBV7-9	TRBD1-1*01	TRBJ1-2	16	19	24	33	NA	3	9	CAGCGCACAGAGCAGGGGGACTCGGCCATGTATCTCTGTGCCAGCAGCTTAGGCGCAGGGATTCGGTTCGGCTACACCTTCGGTTCG
CCF1	PRE	1	0.000184502	TGTGCCAGCAGCTTAGGGCGAGGGGGGGGATGGGAGCAGTACTTCGGGCCG	CASSLGRGGGWEQYF	TRBV7-8	TRBD2-1*01	TRBJ2-7	16	21	28	33	NA	5	5	CAGCGCACACAGCAGGAGGACTCCGCCGTGTATCTCTGTGCCAGCAGCTTAGGGCGAGGGGGGGGATGGGAGCAGTACTTCGGGCCG
CCF1	PRE	1	0.000184502	TGCAGTGCTAGGGCCGACAGGGCCCCCTACGAGCAGTACTTCGGGCCG	CSARADRAPYEQYF	TRBV20-1	TRBD1-1*01	TRBJ2-7	11	15	22	25	NA	4	3	GTGACCAGTGCCCATCCTGAAGACAGCAGCTTCTACATCTGCAGTGCTAGGGCCGACAGGGCCCCCTACGAGCAGTACTTCGGGCCG
CCF1	PRE	1	0.000184502	TGTGCCACCAGCCGACAGGGTCTTGACGAGCAGTACTTCGGGCCG	CATSRQGLDEQYF	TRBV24-1	TRBD1-1*01	TRBJ2-7	11	13	20	25	NA	2	5	TCCCTAGAGTCTGCCATCCCCAACCAGACAGCTCTTTACTTCTGTGCCACCAGCCGACAGGGTCTTGACGAGCAGTACTTCGGGCCG
CCF1	PRE	1	0.000184502	TGTGCCAGCAGTGAAGTATTGGCAGCCGAGCAGTACTTCGGGCCG	CASSEVLAAEQYF	TRBV2-1	NA	TRBJ2-7	16	22	25	26	NA	6	1	AAGATCCGGTCCACAAAGCTGGGGGACTCAGCCATGTACTTCTGTGCCAGCAGTGAAGTATTGGCAGCCGAGCAGTACTTCGGGCCG
CCF1	PRE	1	0.000184502	TGCAGTGCCAGAAAGGCCGGGACTAGCGTCTACGAGCAGTACTTCGGGCCG	CSARKAGTSVYEQYF	TRBV20-1	TRBD2-1	TRBJ2-7	12	18	28	29	NA	6	1	ACCAGTGCCCATCCTGAAGACAGCAGCTTCTACATCTGCAGTGCCAGAAAGGCCGGGACTAGCGTCTACGAGCAGTACTTCGGGCCG
CCF1	PRE	1	0.000184502	TGCGCCAGCAGCCAAGGACAGGGACCCTACGAGCAGTACTTCGGGCCG	CASSQGQGPYEQYF	TRBV4-1	TRBD1-1*01	TRBJ2-7	NA	16	23	25	NA	0	2	CTACACGCCCTGCAGCCAGAAGACTCAGCCCTGTATCTCTGCGCCAGCAGCCAAGGACAGGGACCCTACGAGCAGTACTTCGGGCCG
CCF1	PRE	1	0.000184502	TGTGCCAGCAGCTTACTGGTATACTACGAGCAGTACTTCGGGCCG	CASSLLVYYEQYF	TRBV7-8	NA	TRBJ2-7	15	17	19	23	NA	2	4	AAGATCCAGCGCACACAGCAGGAGGACTCCGCCGTGTATCTCTGTGCCAGCAGCTTACTGGTATACTACGAGCAGTACTTCGGGCCG
CCF1	PRE	1	0.000184502	TGTGCCAGCAGCTTAGGCTGGAGAGGGTCCTACGAGCAGTACTTCGGGCCG	CASSLGWRGSYEQYF	TRBV7-2	TRBD2-1*02	TRBJ2-7	16	22	NA	27	NA	6	0	CAGCGCACACAGCAGGAGGACTCGGCCGTGTATCTCTGTGCCAGCAGCTTAGGCTGGAGAGGGTCCTACGAGCAGTACTTCGGGCCG
CCF1	PRE	1	0.000184502	TGTGCCAGCAAGAAAATTCCGAGCTCCTACGAGCAGTACTTCGGGCCG	CASKKIPSSYEQYF	TRBV7-6	TRBD2-1*02	TRBJ2-7	10	20	NA	23	NA	10	0	ATCCAGCGCACAGAGCAGCGGGACTCGGCCATGTATCGCTGTGCCAGCAAGAAAATTCCGAGCTCCTACGAGCAGTACTTCGGGCCG
CCF1	PRE	1	0.000184502	TGCGCCAGCAGCTTTGACAGATCCTACGAGCAGTACTTCGGGCCG	CASSFDRSYEQYF	TRBV5-1	TRBD1-1*01	TRBJ2-7	14	15	20	21	NA	1	1	AATGTGAGCACCTTGGAGCTGGGGGACTCGGCCCTTTATCTTTGCGCCAGCAGCTTTGACAGATCCTACGAGCAGTACTTCGGGCCG
CCF1	PRE	1	0.000184502	TGTGCCAGTAGTATAACCAGCGGGGGAGCCTACGAGCAGTACTTCGGGCCG	CASSITSGGAYEQYF	TRBV19-1	TRBD2-1*01	TRBJ2-7	15	18	26	28	NA	3	2	ACATCGGCCCAAAAGAACCCGACAGCTTTCTATCTCTGTGCCAGTAGTATAACCAGCGGGGGAGCCTACGAGCAGTACTTCGGGCCG
CCF1	PRE	1	0.000184502	TGTGCCAGCAGCTTGGCCGGACCCTACGAGCAGTACTTCGGGCCG	CASSLAGPYEQYF	TRBV11-2	NA	TRBJ2-7	14	18	NA	22	NA	4	0	AAGATCCAGCCTGCAAAGCTTGAGGACTCGGCCGTGTATCTCTGTGCCAGCAGCTTGGCCGGACCCTACGAGCAGTACTTCGGGCCG
CCF1	PRE	1	0.000184502	TGCAGTGCTAGAGGGGGACAGGGGGTTCCCACCTACGAGCAGTACTTCGGGCCG	CSARGGQGVPTYEQYF	TRBV20-1	TRBD1-1*01	TRBJ2-7	13	14	25	31	NA	1	6	AGTGCCCATCCTGAAGACAGCAGCTTCTACATCTGCAGTGCTAGAGGGGGACAGGGGGTTCCCACCTACGAGCAGTACTTCGGGCCG
CCF1	PRE	1	0.000184502	TGTGCCAGCAGCCCCGACACTTTCATAACCTACGAGCAGTACTTCGGGCCG	CASSPDTFITYEQYF	TRBV3-1	TRBD1-1*01	TRBJ2-7	13	15	19	28	NA	2	9	AATTCCCTGGAGCTTGGTGACTCTGCTGTGTATTTCTGTGCCAGCAGCCCCGACACTTTCATAACCTACGAGCAGTACTTCGGGCCG
CCF1	PRE	1	0.000184502	TGTGCCAGCAGCCACGGATCACCCCTCCACTTTGGGAAC	CASSHGSPLHF	TRBV3-1	NA	TRBJ1-6	14	15	NA	18	NA	1	0	AATCTTCACATCAATTCCCTGGAGCTTGGTGACTCTGCTGTGTATTTCTGTGCCAGCAGCCACGGATCACCCCTCCACTTTGGGAAC
CCF1	PRE	1	0.000184502	TGCAGTGCTAGAGGCCTAGCGGGCCTTGGTGAGCAGTTCTTCGGGCCA	CSARGLAGLGEQFF	TRBV20-1	TRBD2-1	TRBJ2-1	13	15	23	29	NA	2	6	GTGACCAGTGCCCATCCTGAAGACAGCAGCTTCTACATCTGCAGTGCTAGAGGCCTAGCGGGCCTTGGTGAGCAGTTCTTCGGGCCA
CCF1	PRE	1	0.000184502	TGCGCCACCGGGACAGGGGCGGGTGAGCAGTTCTTCGGGCCA	CATGTGAGEQFF	TRBV5-1	TRBD1-1*01	TRBJ2-1	7	9	19	23	NA	2	4	ATGAATGTGAGCACCTTGGAGCTGGGGGACTCGGCCCTTTATCTTTGCGCCACCGGGACAGGGGCGGGTGAGCAGTTCTTCGGGCCA
CCF1	PRE	1	0.000184502	TGTGCCAGCAGTGAAGCGCTGGGCGGGGATGAGCAGTTCTTCGGGCCA	CASSEALGGDEQFF	TRBV2-1	TRBD2-1*01	TRBJ2-1	17	22	NA	28	NA	5	0	ATCCGGTCCACAAAGCTGGAGGACTCAGCCATGTACTTCTGTGCCAGCAGTGAAGCGCTGGGCGGGGATGAGCAGTTCTTCGGGCCA
CCF1	PRE	1	0.000184502	TGTGCCAGCAGCTATTCCGGGACAGGGCTATTCAATCAGCCCCAGCATTTTGGTGAT	CASSYSGTGLFNQPQHF	TRBV6-1	TRBD1-1*01	TRBJ1-5	11	18	27	32	NA	7	5	GCTGCTCCCTCCCAAACATCTGTGTACTTCTGTGCCAGCAGCTATTCCGGGACAGGGCTATTCAATCAGCCCCAGCATTTTGGTGAT
CCF1	PRE	1	0.000184502	TGTGCCAGCAGCGTAGTGCCGACAGGGGAAGCTTTCTTTGGACAA	CASSVVPTGEAFF	TRBV9-1	TRBD1-1*01	TRBJ1-1	16	20	NA	27	NA	4	0	AACCTGAGCTCTCTGGAGCTGGGGGACTCAGCTTTGTATTTCTGTGCCAGCAGCGTAGTGCCGACAGGGGAAGCTTTCTTTGGACAA
CCF1	PRE	1	0.000184502	TGTGCCAGCAGTCGGGACAGGGATTCGGGAAACACCATATATTTTGGAGAG	CASSRDRDSGNTIYF	TRBV6-1	TRBD1-1*01	TRBJ1-3	12	13	22	27	NA	1	5	GAGTCGGCTGCTCCCTCCCAAACATCTGTGTACTTCTGTGCCAGCAGTCGGGACAGGGATTCGGGAAACACCATATATTTTGGAGAG
CCF1	PRE	1	0.000184502	TGTGCCAGCAGTACCGGTGGGGGGACTAATGAAAAACTGTTTTTTGGCAGT	CASSTGGGTNEKLFF	TRBV7-2	TRBD2-1*01	TRBJ1-4	11	18	NA	24	NA	7	0	CAGCGCACACAGCAGGAGGACTCGGCCGTGTATCTCTGTGCCAGCAGTACCGGTGGGGGGACTAATGAAAAACTGTTTTTTGGCAGT
CCF1	PRE	1	0.000184502	TGTGCCAGCACTTCTCCACCCAATGAGCAGTTCTTCGGGCCA	CASTSPPNEQFF	TRBV6-1	NA	TRBJ2-1	10	17	19	20	NA	7	1	CTCAGGCTGGAGTCGGCTGCTCCCTCCCAGACATCTGTGTACTTCTGTGCCAGCACTTCTCCACCCAATGAGCAGTTCTTCGGGCCA
CCF1	PRE	1	0.000184502	TGTGCCAGCAGCCCGGGGGGGTACAATGAGCAGTTCTTCGGGCCA	CASSPGGYNEQFF	TRBV6-6	TRBD2-1*01	TRBJ2-1	11	13	NA	21	NA	2	0	AGGCTGGAGTTGGCTGCTCCCTCCCAGACATCTGTGTACTTCTGTGCCAGCAGCCCGGGGGGGTACAATGAGCAGTTCTTCGGGCCA
CCF1	PRE	1	0.000184502	TGCGCCAGCAGAAAGACAGCCCCCAAGTTAAATAATTCACCCCTCCACTTTGGGAAC	CASRKTAPKLNNSPLHF	TRBV4-1	TRBD1-1*01	TRBJ1-6	11	14	19	31	NA	3	12	CTGCAGCCAGAAGACTCAGCCCTGTATCTCTGCGCCAGCAGAAAGACAGCCCCCAAGTTAAATAATTCACCCCTCCACTTTGGGAAC
CCF1	PRE	1	0.000184502	TGCAGTGCTAGAGGACAGGGGTCGGGGCAGTTCTTCGGGCCA	CSARGQGSGQFF	TRBV20-1	TRBD1-1*01	TRBJ2-1	NA	13	21	26	NA	0	5	CTGACAGTGACCAGTGCCCATCCTGAAGACAGCAGCTTCTACATCTGCAGTGCTAGAGGACAGGGGTCGGGGCAGTTCTTCGGGCCA
CCF1	PRE	1	0.000184502	TGCAGTGCGCGGGACCGAGGGCCTGAGCAGTTCTTCGGGCCA	CSARDRGPEQFF	TRBV20-1	TRBD2-1*02	TRBJ2-1	NA	8	14	23	NA	0	9	CTGACAGTGACCAGTGCCCATCCTGAAGACAGCAGCTTCTACATCTGCAGTGCGCGGGACCGAGGGCCTGAGCAGTTCTTCGGGCCA
CCF1	PRE	1	0.000184502	TGTGCCAGCAGCTTAAGTGGGATCAATGAGCAGTTCTTCGGGCCA	CASSLSGINEQFF	TRBV7-7	NA	TRBJ2-1	15	18	22	23	NA	3	1	ACGATTCAGCGCACAGAGCAGCGGGACTCAGCCATGTATCGCTGTGCCAGCAGCTTAAGTGGGATCAATGAGCAGTTCTTCGGGCCA
CCF1	PRE	1	0.000184502	TGCGCCAGCAGCCAGGTGGGCAATGAGCAGTTCTTCGGGCCA	CASSQVGNEQFF	TRBV4-1	NA	TRBJ2-1	14	17	NA	20	NA	3	0	CTTCACCTACACGCCCTGCAGCCAGAAGACTCAGCCCTGTATCTCTGCGCCAGCAGCCAGGTGGGCAATGAGCAGTTCTTCGGGCCA
CCF1	PRE	1	0.000184502	TGCGCCAGCAGCATGGGACAGGGGGCGCGCAATGAGCAGTTCTTCGGGCCA	CASSMGQGARNEQFF	TRBV5-1	TRBD1-1*01	TRBJ2-1	NA	16	26	29	NA	0	3	AGCACCTTGGAGCTGGGGGACTCGGCCCTTTATCTTTGCGCCAGCAGCATGGGACAGGGGGCGCGCAATGAGCAGTTCTTCGGGCCA
CCF1	PRE	1	0.000184502	TGTGCCAGCAGCACCCGGACAACTTACAATGAGCAGTTCTTCGGGCCA	CASSTRTTYNEQFF	TRBV7-9	TRBD1-1*01	TRBJ2-1	12	16	21	24	NA	4	3	ATCCAGCGCACAGAGCAGGGGGACTCGGCCATGTATCTCTGTGCCAGCAGCACCCGGACAACTTACAATGAGCAGTTCTTCGGGCCA
CCF1	PRE	1	0.000184502	TGCAGTGCCTACGGGACAGGGTTGTACAATGAGCAGTTCTTCGGGCCA	CSAYGTGLYNEQFF	TRBV20-1	TRBD1-1*01	TRBJ2-1	8	12	21	24	NA	4	3	GTGACCAGTGCCCATCCTGAAGACAGCAGCTTCTACATCTGCAGTGCCTACGGGACAGGGTTGTACAATGAGCAGTTCTTCGGGCCA
CCF1	PRE	1	0.000184502	TGTGCCAGCAGCTTGTTCAGCGGGGGGTACAATGAGCAGTTCTTCGGGCCA	CASSLFSGGYNEQFF	TRBV5-6	TRBD2-1*01	TRBJ2-1	15	18	NA	27	NA	3	0	AACGCCTTGTTGCTGGGGGACTCGGCCCTCTATCTCTGTGCCAGCAGCTTGTTCAGCGGGGGGTACAATGAGCAGTTCTTCGGGCCA
CCF1	PRE	1	0.000184502	TGTGCCAGCAGCGACGGGGGGGCCGGCTACAATGAGCAGTTCTTCGGGCCA	CASSDGGAGYNEQFF	TRBV9-1	TRBD2-1*01	TRBJ2-1	13	14	22	26	NA	1	4	AGCTCTCTGGAGCTGGGGGACTCAGCTTTGTATTTCTGTGCCAGCAGCGACGGGGGGGCCGGCTACAATGAGCAGTTCTTCGGGCCA
CCF1	PRE	1	0.000184502	TGTGCCAGCAGCCACCAGCGGGGGAGCTACAATGAGCAGTTCTTCGGGCCA	CASSHQRGSYNEQFF	TRBV3-1	TRBD2-1*01	TRBJ2-1	14	16	24	26	NA	2	2	AATTCCCTGGAGCTTGGTGACTCTGCTGTGTATTTCTGTGCCAGCAGCCACCAGCGGGGGAGCTACAATGAGCAGTTCTTCGGGCCA
CCF1	PRE	1	0.000184502	TGCAGTGCTGTTAGCGGGGGGTTTTCCTACAATGAGCAGTTCTTCGGGCCA	CSAVSGGFSYNEQFF	TRBV20-1	TRBD2-1*01	TRBJ2-1	9	11	21	24	NA	2	3	ACCAGTGCCCATCCTGAAGACAGCAGCTTCTACATCTGCAGTGCTGTTAGCGGGGGGTTTTCCTACAATGAGCAGTTCTTCGGGCCA
CCF1	PRE	1	0.000184502	TGTGCCAGCAGCGGGGTTTCGCGGGGGGACCACAATGAGCAGTTCTTCGGGCCA	CASSGVSRGDHNEQFF	TRBV9-1	TRBD2-1*01	TRBJ2-1	13	20	28	31	NA	7	3	TCTCTGGAGCTGGGGGACTCAGCTTTGTATTTCTGTGCCAGCAGCGGGGTTTCGCGGGGGGACCACAATGAGCAGTTCTTCGGGCCA
CCF1	PRE	1	0.000184502	TGTGCCAGCAGCACCGGACTAGCGGGGGAAAACAATGAGCAGTTCTTCGGGCCA	CASSTGLAGENNEQFF	TRBV21-1	TRBD2-1*01	TRBJ2-1	13	15	28	31	NA	2	3	TCCACGGAGTCAGGGGACACAGCACTGTATTTCTGTGCCAGCAGCACCGGACTAGCGGGGGAAAACAATGAGCAGTTCTTCGGGCCA
CCF1	PRE	1	0.000184502	TGTGCCAGCAGCGACATAAATGAGCAGTTCTTCGGGCCA	CASSDINEQFF	TRBV7-9	TRBD1-1*01	TRBJ2-1	NA	12	16	18	NA	0	2	ACCTTGGAGATCCAGCGCACAGAGCAGGGGGACTCGGCCATGTATCTCTGTGCCAGCAGCGACATAAATGAGCAGTTCTTCGGGCCA
CCF1	PRE	1	0.000184502	TGTGCCAGCAGCCCAGAGGGGGGACAAGACCAGCAAGGGCAGTACTTCGGGCCA	CASSPEGGQDQQGQYF	TRBV9-1	NA	TRBJ2-5	12	20	26	39	NA	8	13	TCTCTGGAGCTGGGGGACTCAGCTTTGTATTTCTGTGCCAGCAGCCCAGAGGGGGGACAAGACCAGCAAGGGCAGTACTTCGGGCCA
CCF1	PRE	1	0.000184502	TGCAGTGCTAGAGATCCCCCGAGGGACTACGAGCAGTACTTCGGGCCA	CSARDPPRDYEQYF	TRBV20-1	TRBD2-1	TRBJ2-5	14	22	29	33	NA	8	4	GTGACCAGTGCCCATCCTGAAGACAGCAGCTTCTACATCTGCAGTGCTAGAGATCCCCCGAGGGACTACGAGCAGTACTTCGGGCCA
CCF1	PRE	1	0.000184502	TGTGCCAGCAGTTACTCGGTTCAGGCGGGTGGTGAGACCCAGTACTTCGGGCCA	CASSYSVQAGGETQYF	TRBV6-1	TRBD2-1	TRBJ2-5	17	24	29	33	NA	7	4	TCGGCTGCTCCCTCCCAAACATCTGTGTACTTCTGTGCCAGCAGTTACTCGGTTCAGGCGGGTGGTGAGACCCAGTACTTCGGGCCA
CCF1	PRE	1	0.000184502	TGTGCCAGCAGCTTGCCCGGGACTAGTGAGACCCAGTACTTCGGGCCA	CASSLPGTSETQYF	TRBV7-6	TRBD2-1	TRBJ2-5	14	18	26	27	NA	4	1	ATCCAGCGCACAGAGCAGCGGGACTCGGCCATGTATCGCTGTGCCAGCAGCTTGCCCGGGACTAGTGAGACCCAGTACTTCGGGCCA
CCF1	PRE	1	0.000184502	TGTGCCAGCAGTTACTCGATGAGGGGACAGGGGGAGACCCAGTACTTCGGGCCA	CASSYSMRGQGETQYF	TRBV6-6	TRBD1-1*01	TRBJ2-5	17	23	NA	33	NA	6	0	TTGGCTGCTCCCTCCCAGACATCTGTGTACTTCTGTGCCAGCAGTTACTCGATGAGGGGACAGGGGGAGACCCAGTACTTCGGGCCA
CCF1	PRE	1	0.000184502	TGCAGTGCTAGAGATTCAGGGACAGTGGGAGAGACCCAGTACTTCGGGCCA	CSARDSGTVGETQYF	TRBV20-1	TRBD1-1*01	TRBJ2-5	14	18	25	29	NA	4	4	ACCAGTGCCCATCCTGAAGACAGCAGCTTCTACATCTGCAGTGCTAGAGATTCAGGGACAGTGGGAGAGACCCAGTACTTCGGGCCA
CCF1	PRE	1	0.000184502	TGTGCCAGTAGTACTGATGAAGAGACCCAGTACTTCGGGCCA	CASSTDEETQYF	TRBV19-1	NA	TRBJ2-5	13	15	17	19	NA	2	2	CTCACTGTGACATCGGCCCAAAAGAACCCGACAGCTTTCTATCTCTGTGCCAGTAGTACTGATGAAGAGACCCAGTACTTCGGGCCA
CCF1	PRE	1	0.000184502	TGTGCCAGTAGTTTCCTCAGCGGGGGCGAAGATACGCAGTATTTTGGCCCA	CASSFLSGGEDTQYF	TRBV19-1	TRBD2-1*01	TRBJ2-3	12	18	26	29	NA	6	3	ACATCGGCCCAAAAGAACCCGACAGCTTTCTATCTCTGTGCCAGTAGTTTCCTCAGCGGGGGCGAAGATACGCAGTATTTTGGCCCA
CCF1	PRE	1	0.000184502	TGTGCCAGCAGTTCAGGGGTTTTTGGAAATTCACCCCTCCACTTTGGGAAC	CASSSGVFGNSPLHF	TRBV6-5	TRBD1-1*01	TRBJ1-6	NA	13	19	27	NA	0	8	CTGTCGGCTGCTCCCTCCCAGACATCTGTGTACTTCTGTGCCAGCAGTTCAGGGGTTTTTGGAAATTCACCCCTCCACTTTGGGAAC
CCF1	PRE	1	0.000184502	TGCGCCAGCAGCTTGGCCGGGGCTGAAGCTTTCTTTGGACAA	CASSLAGAEAFF	TRBV5-1	TRBD2-1*01	TRBJ1-1	16	17	NA	22	NA	1	0	ATGAATGTGAGCACCTTGGAGCTGGGGGACTCGGCCCTTTATCTTTGCGCCAGCAGCTTGGCCGGGGCTGAAGCTTTCTTTGGACAA
CCF1	PRE	1	0.000184502	TGTGCCAGCAGTTTAAGGCCGGTCGATACGCAGTATTTTGGCCCA	CASSLRPVDTQYF	TRBV12-1	NA	TRBJ2-3	NA	15	18	24	NA	0	6	AAGATCCAGCCCTCAGAACCCAGGGACTCAGCTGTGTACTTCTGTGCCAGCAGTTTAAGGCCGGTCGATACGCAGTATTTTGGCCCA
CCF1	PRE	1	0.000184502	TGTGCCAGCAGCTCCCTACTGACTAGCGGGGGTTCAGATACGCAGTATTTTGGCCCA	CASSSLLTSGGSDTQYF	TRBV7-9	TRBD2-1*01	TRBJ2-3	13	20	32	34	NA	7	2	ACAGAGCAGGGGGACTCGGCCATGTATCTCTGTGCCAGCAGCTCCCTACTGACTAGCGGGGGTTCAGATACGCAGTATTTTGGCCCA
CCF1	PRE	1	0.000184502	TGTGCCAGCAGCGTGGGAGGGGGCGTATCAGATACGCAGTATTTTGGCCCA	CASSVGGGVSDTQYF	TRBV11-2	NA	TRBJ2-3	12	17	24	28	NA	5	4	CAACCTGCAAAGCTTGAGGACTCGGCCGTGTATCTCTGTGCCAGCAGCGTGGGAGGGGGCGTATCAGATACGCAGTATTTTGGCCCA
CCF1	PRE	1	0.000184502	TGTGCCAGCAGCTCAGACAGGGCCCTCACAGATACGCAGTATTTTGGCCCA	CASSSDRALTDTQYF	TRBV7-9	TRBD1-1*01	TRBJ2-3	13	15	22	26	NA	2	4	CAGCGCACAGAGCAGGGGGACTCGGCCATGTATCTCTGTGCCAGCAGCTCAGACAGGGCCCTCACAGATACGCAGTATTTTGGCCCA
CCF1	PRE	1	0.000184502	TGCAGTGCTAGAATTAGCACAGATACGCAGTATTTTGGCCCA	CSARISTDTQYF	TRBV20-1	NA	TRBJ2-3	NA	NA	12	15	NA	0	3	CTGACAGTGACCAGTGCCCATCCTGAAGACAGCAGCTTCTACATCTGCAGTGCTAGAATTAGCACAGATACGCAGTATTTTGGCCCA
CCF1	PRE	1	0.000184502	TGTGCCAGCTGGGGCGCGAACACTGAAGCTTTCTTTGGACAA	CASWGANTEAFF	TRBV13-1	TRBD1-1*01	TRBJ1-1	9	10	15	17	NA	1	2	CTGAACATGAGCTCCTTGGAGCTGGGGGACTCAGCCCTGTACTTCTGTGCCAGCTGGGGCGCGAACACTGAAGCTTTCTTTGGACAA
CCF1	PRE	1	0.000184502	TGCGCCAGCACAGGGGGAAACCCGAACACTGAAGCTTTCTTTGGACAA	CASTGGNPNTEAFF	TRBV10-1	TRBD1-1*01	TRBJ1-1	NA	10	17	23	NA	0	6	CTGGAGTCTGCTGCCTCCTCCCAGACATCTGTATATTTCTGCGCCAGCACAGGGGGAAACCCGAACACTGAAGCTTTCTTTGGACAA
CCF1	PRE	1	0.000184502	TGTGCCAGCAGCTCTATCCTAACAGCCACAGATACGCAGTATTTTGGCCCA	CASSSILTATDTQYF	TRBV9-1	TRBD1-1*01	TRBJ2-3	12	21	25	26	NA	9	1	AGCTCTCTGGAGCTGGGGGACTCAGCTTTGTATTTCTGTGCCAGCAGCTCTATCCTAACAGCCACAGATACGCAGTATTTTGGCCCA
CCF1	PRE	1	0.000184502	TGTGCCAGCAGTGATATGGGCACCTACACAGATACGCAGTATTTTGGCCCA	CASSDMGTYTDTQYF	TRBV2-1	TRBD1-1*01	TRBJ2-3	14	17	21	26	NA	3	5	CGGTCCACAAAGCTGGAGGACTCAGCCATGTACTTCTGTGCCAGCAGTGATATGGGCACCTACACAGATACGCAGTATTTTGGCCCA
CCF1	PRE	1	0.000184502	TGTGCCAGCAGCGTAGCACGTGTCAGGGACACAGATACGCAGTATTTTGGCCCA	CASSVARVRDTDTQYF	TRBV9-1	TRBD1-1*01	TRBJ2-3	16	23	28	29	NA	7	1	TCTCTGGAGCTGGGGGACTCAGCTTTGTATTTCTGTGCCAGCAGCGTAGCACGTGTCAGGGACACAGATACGCAGTATTTTGGCCCA
CCF1	PRE	1	0.000184502	TGTGCCAGCAGTTATCAACTGAGGGGACACACAGATACGCAGTATTTTGGCCCA	CASSYQLRGHTDTQYF	TRBV6-6	TRBD1-1*01	TRBJ2-3	14	23	NA	29	NA	9	0	TTGGCTGCTCCCTCCCAGACATCTGTGTACTTCTGTGCCAGCAGTTATCAACTGAGGGGACACACAGATACGCAGTATTTTGGCCCA
CCF1	PRE	1	0.000184502	TGTGCCAGCAGCGCCGGAGCGGGGGGAAACACAGATACGCAGTATTTTGGCCCA	CASSAGAGGNTDTQYF	TRBV9-1	TRBD2-1*01	TRBJ2-3	13	17	26	29	NA	4	3	TCTCTGGAGCTGGGGGACTCAGCTTTGTATTTCTGTGCCAGCAGCGCCGGAGCGGGGGGAAACACAGATACGCAGTATTTTGGCCCA
CCF1	PRE	1	0.000184502	TGTGCCAGCAGCCCCACGGGAGGACTAGCGGGAACAGATACGCAGTATTTTGGCCCA	CASSPTGGLAGTDTQYF	TRBV7-6	TRBD2-1*02	TRBJ2-3	12	21	NA	33	NA	9	0	ACAGAGCAGCGGGACTCGGCCATGTATCGCTGTGCCAGCAGCCCCACGGGAGGACTAGCGGGAACAGATACGCAGTATTTTGGCCCA
CCF1	PRE	1	0.000184502	TGTGCCAGCAGCCTAATAAGAACAGATACGCAGTATTTTGGCCCA	CASSLIRTDTQYF	TRBV9-1	TRBD2-1	TRBJ2-3	NA	12	15	21	NA	0	6	AACCTGAGCTCTCTGGAGCTGGGGGACTCAGCTTTGTATTTCTGTGCCAGCAGCCTAATAAGAACAGATACGCAGTATTTTGGCCCA
CCF1	PRE	1	0.000184502	TGTGCCAGCAGCTTAGGCCCCGCGAATACGCAGTATTTTGGCCCA	CASSLGPANTQYF	TRBV7-9	TRBD2-1	TRBJ2-3	16	21	24	25	NA	5	1	GAGATCCAGCGCACAGAGCAGGGGGACTCGGCCATGTATCTCTGTGCCAGCAGCTTAGGCCCCGCGAATACGCAGTATTTTGGCCCA
CCF1	PRE	1	0.000184502	TGTGCCAGCAGCGTAGTCGGTAGCGGGGGGGAGAATACGCAGTATTTTGGCCCA	CASSVVGSGGENTQYF	TRBV9-1	TRBD2-1*01	TRBJ2-3	16	20	31	34	NA	4	3	TCTCTGGAGCTGGGGGACTCAGCTTTGTATTTCTGTGCCAGCAGCGTAGTCGGTAGCGGGGGGGAGAATACGCAGTATTTTGGCCCA
CCF1	PRE	1	0.000184502	TGTGCCACCAGCAGAGATCGGGCAGCACTAGCGGGGGGGGAGCTGTTTTTTGGAGAA	CATSRDRAALAGGELFF	TRBV15-1	TRBD2-1*01	TRBJ2-2	17	26	NA	36	NA	9	0	CCAGGCCTGGGGGACGCAGCCATGTACCTGTGTGCCACCAGCAGAGATCGGGCAGCACTAGCGGGGGGGGAGCTGTTTTTTGGAGAA
CCF1	PRE	1	0.000184502	TGTGCCAGCGGGGACAGGGTTCGCGGGGAGCTGTTTTTTGGAGAA	CASGDRVRGELFF	TRBV27-1	TRBD1-1*01	TRBJ2-2	9	10	19	23	NA	1	4	ATCCTGGAGTCGCCCAGCCCCAACCAGACCTCTCTGTACTTCTGTGCCAGCGGGGACAGGGTTCGCGGGGAGCTGTTTTTTGGAGAA
CCF1	PRE	1	0.000184502	TGTGCCAGCAGATCGGGACAGGGGGCGACCGGGGAGCTGTTTTTTGGAGAA	CASRSGQGATGELFF	TRBV6-1	TRBD1-1*01	TRBJ2-2	11	14	26	27	NA	3	1	GAGTCGGCTGCTCCCTCCCAAACATCTGTGTACTTCTGTGCCAGCAGATCGGGACAGGGGGCGACCGGGGAGCTGTTTTTTGGAGAA
CCF1	PRE	1	0.000184502	TGCGCCAGCAGCGGCGGGGGACTCACCGGGGAGCTGTTTTTTGGAGAA	CASSGGGLTGELFF	TRBV5-1	TRBD2-1*01	TRBJ2-2	12	13	20	23	NA	1	3	GTGAGCACCTTGGAGCTGGGGGACTCGGCCCTTTATCTTTGCGCCAGCAGCGGCGGGGGACTCACCGGGGAGCTGTTTTTTGGAGAA
CCF1	PRE	1	0.000184502	TGTGCCAGCAGCTTAGAGCCCAACGACATTTCCACCGGGGAGCTGTTTTTTGGAGAA	CASSLEPNDISTGELFF	TRBV7-6	TRBD1-1*01	TRBJ2-2	16	24	28	32	NA	8	4	ACAGAGCAGCGGGACTCGGCCATGTATCGCTGTGCCAGCAGCTTAGAGCCCAACGACATTTCCACCGGGGAGCTGTTTTTTGGAGAA
CCF1	PRE	1	0.000184502	TGCGCCAGCAGGGAATCAGGGTCGGGCTATGGCTACACCTTCGGTTCG	CASRESGSGYGYTF	TRBV5-1	TRBD1-1*01	TRBJ1-2	11	16	21	26	NA	5	5	GTGAGCACCTTGGAGCTGGGGGACTCGGCCCTTTATCTTTGCGCCAGCAGGGAATCAGGGTCGGGCTATGGCTACACCTTCGGTTCG
CCF1	PRE	1	0.000184502	TGTGCCAGCTCCCGGGACTATGGCTACACCTTCGGTTCG	CASSRDYGYTF	TRBV18-1	TRBD2-1	TRBJ1-2	11	12	NA	16	NA	1	0	ATCCTGAGGATCCAGCAGGTAGTGCGAGGAGATTCGGCAGCTTATTTCTGTGCCAGCTCCCGGGACTATGGCTACACCTTCGGTTCG
CCF1	PRE	1	0.000184502	TGTGCCAGCTCTCGTCTCGAGGGGGGTACTGAAGCTTTCTTTGGACAA	CASSRLEGGTEAFF	TRBV18-1	NA	TRBJ1-1	11	19	25	27	NA	8	2	ATCCAGCAGGTAGTGCGAGGAGATTCGGCAGCTTATTTCTGTGCCAGCTCTCGTCTCGAGGGGGGTACTGAAGCTTTCTTTGGACAA
CCF1	PRE	1	0.000184502	TGTGCCAGCTCACTCTCGGCAGAGGGGACTGAAGCTTTCTTTGGACAA	CASSLSAEGTEAFF	TRBV18-1	NA	TRBJ1-1	13	22	NA	27	NA	9	0	ATCCAGCAGGTAGTGCGAGGAGATTCGGCAGCTTATTTCTGTGCCAGCTCACTCTCGGCAGAGGGGACTGAAGCTTTCTTTGGACAA
CCF1	PRE	1	0.000184502	TGTGCCAGCAGCTTGGGCACTGAAGCTTTCTTTGGACAA	CASSLGTEAFF	TRBV5-8	NA	TRBJ1-1	NA	NA	16	17	NA	0	1	GAGCTGAATGTGAACGCCTTGGAGCTGGAGGACTCGGCCCTGTATCTCTGTGCCAGCAGCTTGGGCACTGAAGCTTTCTTTGGACAA
CCF1	PRE	1	0.000184502	TGTGCCAGCAGCGTAGTTGACGAGAGCAGGGGATACGGCACTGAAGCTTTCTTTGGACAA	CASSVVDESRGYGTEAFF	TRBV9-1	TRBD1-1*01	TRBJ1-1	16	26	32	38	NA	10	6	GAGCTGGGGGACTCAGCTTTGTATTTCTGTGCCAGCAGCGTAGTTGACGAGAGCAGGGGATACGGCACTGAAGCTTTCTTTGGACAA
CCF1	PRE	1	0.000184502	TGCGCCAGCAGCCTCCGAACTGACACTGAAGCTTTCTTTGGACAA	CASSLRTDTEAFF	TRBV5-1	TRBD2-1	TRBJ1-1	12	18	21	22	NA	6	1	AATGTGAGCACCTTGGAGCTGGGGGACTCGGCCCTTTATCTTTGCGCCAGCAGCCTCCGAACTGACACTGAAGCTTTCTTTGGACAA
CCF1	PRE	1	0.000184502	TGTGCCAACAGTTACGGAGGCAGGAAGGACACTGAAGCTTTCTTTGGACAA	CANSYGGRKDTEAFF	TRBV6-1	TRBD2-1*02	TRBJ1-1	NA	15	20	28	NA	0	8	GAGTCGGCTGCTCCCTCCCAAACATCTGTGTACTTCTGTGCCAACAGTTACGGAGGCAGGAAGGACACTGAAGCTTTCTTTGGACAA
CCF1	PRE	1	0.000184502	TGCAGCGTTGAAGATCCGGGCCGGAGCTCCTACAATGAGCAGTTCTTCGGGCCA	CSVEDPGRSSYNEQFF	TRBV29-1	NA	TRBJ2-1	14	17	21	26	NA	3	5	AACATGAGCCCTGAAGACAGCAGCATATATCTCTGCAGCGTTGAAGATCCGGGCCGGAGCTCCTACAATGAGCAGTTCTTCGGGCCA
CCF1	PRE	1	0.000184502	TGTGCCACCAGTGACCGGACTAGCGGGGGGGCATTAGATACGCAGTATTTTGGCCCA	CATSDRTSGGALDTQYF	TRBV24-1	TRBD2-1*01	TRBJ2-3	14	16	31	35	NA	2	4	GCCATCCCCAACCAGACAGCTCTTTACTTCTGTGCCACCAGTGACCGGACTAGCGGGGGGGCATTAGATACGCAGTATTTTGGCCCA
CCF1	PRE	1	0.000184502	TGTGCCAGCAGCTTCGACAGAGGGGGCTACACCTTCGGTTCG	CASSFDRGGYTF	TRBV5-4	NA	TRBJ1-2	14	15	20	24	NA	1	4	CTGAATGTGAACGCCTTGGAGCTGGACGACTCGGCCCTGTATCTCTGTGCCAGCAGCTTCGACAGAGGGGGCTACACCTTCGGTTCG
CCF1	PRE	1	0.000184502	TGCAGTGCGGGCCCCGGGACAGGTGGAGGCTACACCTTCGGTTCG	CSAGPGTGGGYTF	TRBV20-1	TRBD1-1*01	TRBJ1-2	8	15	23	27	NA	7	4	ACAGTGACCAGTGCCCATCCTGAAGACAGCAGCTTCTACATCTGCAGTGCGGGCCCCGGGACAGGTGGAGGCTACACCTTCGGTTCG
CCF1	PRE	1	0.000184502	TGCAGTGTCAGACCCGGGACAGGGAGCACGAACACTGAAGCTTTCTTTGGACAA	CSVRPGTGSTNTEAFF	TRBV20-1	TRBD1-1*01	TRBJ1-1	7	15	24	29	NA	8	5	AGTGCCCATCCTGAAGACAGCAGCTTCTACATCTGCAGTGTCAGACCCGGGACAGGGAGCACGAACACTGAAGCTTTCTTTGGACAA
CCF1	PRE	1	0.000184502	TGTGCCAGCAGCCAAGTAACAGGGGGCAACACTGAAGCTTTCTTTGGACAA	CASSQVTGGNTEAFF	TRBV3-1	TRBD1-1*01	TRBJ1-1	16	18	NA	27	NA	2	0	AATTCCCTGGAGCTTGGTGACTCTGCTGTGTATTTCTGTGCCAGCAGCCAAGTAACAGGGGGCAACACTGAAGCTTTCTTTGGACAA
CCF1	PRE	1	0.000184502	TGTGCCAGCAGTTACTCAGTAGAAGCTTTCTTTGGACAA	CASSYSVEAFF	TRBV6-1	NA	TRBJ1-1	NA	17	19	21	NA	0	2	CTGCTGGGGTTGGAGTCGGCTGCTCCCTCCCAAACATCTGTGTACTTCTGTGCCAGCAGTTACTCAGTAGAAGCTTTCTTTGGACAA
CCF1	PRE	1	0.000184502	TGTGCCAGCAGCTTAGGTCAGGGGGCCAAGGTGCTGTTTTTTGGCAGT	CASSLGQGAKVLFF	TRBV7-2	TRBD1-1*01	TRBJ1-4	16	18	26	33	NA	2	7	ATCCAGCGCACACAGCAGGAGGACTCGGCCGTGTATCTCTGTGCCAGCAGCTTAGGTCAGGGGGCCAAGGTGCTGTTTTTTGGCAGT
CCF1	PRE	1	0.000184502	TGCGCCAGCAGCCACCCTAGGGGTCGGCTTGCAACTAATGAAAAACTGTTTTTTGGCAGT	CASSHPRGRLATNEKLFF	TRBV4-1	TRBD1-1*01	TRBJ1-4	14	18	23	31	NA	4	8	CAGCCAGAAGACTCAGCCCTGTATCTCTGCGCCAGCAGCCACCCTAGGGGTCGGCTTGCAACTAATGAAAAACTGTTTTTTGGCAGT
CCF1	PRE	1	0.000184502	TGTGCCACCAGTGACCCCAGACACGGAGAAAAACTGTTTTTTGGCAGT	CATSDPRHGEKLFF	TRBV24-1	TRBD1-1*01	TRBJ1-4	14	19	23	27	NA	5	4	CTAGAGTCTGCCATCCCCAACCAGACAGCTCTTTACTTCTGTGCCACCAGTGACCCCAGACACGGAGAAAAACTGTTTTTTGGCAGT
CCF1	PRE	1	0.000184502	TGTGCCAGCAGCCCGGTGGGACTAGCCTCGAGGGAGCAGTACTTCGGGCCG	CASSPVGLASREQYF	TRBV5-8	TRBD2-1	TRBJ2-7	12	17	26	33	NA	5	7	AACGCCTTGGAGCTGGAGGACTCGGCCCTGTATCTCTGTGCCAGCAGCCCGGTGGGACTAGCCTCGAGGGAGCAGTACTTCGGGCCG
CCF1	PRE	1	0.000184502	TGTGCCAGCAGGCCCCAGGGCGGGCTCAATCAGCCCCAGCATTTTGGTGAT	CASRPQGGLNQPQHF	TRBV6-6	NA	TRBJ1-5	11	15	20	26	NA	4	6	GAGTTGGCTGCTCCCTCCCAGACATCTGTGTACTTCTGTGCCAGCAGGCCCCAGGGCGGGCTCAATCAGCCCCAGCATTTTGGTGAT
CCF1	PRE	1	0.000184502	TGTGCCAGCAGAACAGGGGGTGGCAATCAGCCCCAGCATTTTGGTGAT	CASRTGGGNQPQHF	TRBV12-1	TRBD1-1*01	TRBJ1-5	11	12	20	22	NA	1	2	ATCCAGCCCTCAGAACCCAGGGACTCAGCTGTGTACTTCTGTGCCAGCAGAACAGGGGGTGGCAATCAGCCCCAGCATTTTGGTGAT
CCF1	PRE	1	0.000184502	TGTGCCACGGGGGGCAATCAGCCCCAGCATTTTGGTGAT	CATGGNQPQHF	TRBV19-1	TRBD2-1*01	TRBJ1-5	NA	7	NA	13	NA	0	0	CCTCTCACTGTGACATCGGCCCAAAAGAACCCGACAGCTTTCTATCTCTGTGCCACGGGGGGCAATCAGCCCCAGCATTTTGGTGAT
CCF1	PRE	1	0.000184502	TGTGCCACCAGCAGAGAGAAGGCAGGGGCTAGCAATCAGCCCCAGCATTTTGGTGAT	CATSREKAGASNQPQHF	TRBV15-1	TRBD1-1*01	TRBJ1-5	17	22	28	29	NA	5	1	CCAGGCCTGGGGGACGCAGCCATGTACCTGTGTGCCACCAGCAGAGAGAAGGCAGGGGCTAGCAATCAGCCCCAGCATTTTGGTGAT
CCF1	PRE	1	0.000184502	TGTGCCAGCACCCGTCCCAACTATGGCTACACCTTCGGTTCG	CASTRPNYGYTF	TRBV6-5	TRBD2-1	TRBJ1-2	10	12	14	18	NA	2	4	CTCAGGCTGCTGTCGGCTGCTCCCTCCCAGACATCTGTGTACTTCTGTGCCAGCACCCGTCCCAACTATGGCTACACCTTCGGTTCG
CCF1	PRE	1	0.000184502	TGTGCCACCAGCAGAACCTCCTCCGGGAGGCGCTGGGGCTACACCTTCGGTTCG	CATSRTSSGRRWGYTF	TRBV15-1	TRBD2-1*02	TRBJ1-2	15	23	30	36	NA	8	6	TCACCAGGCCTGGGGGACGCAGCCATGTACCTGTGTGCCACCAGCAGAACCTCCTCCGGGAGGCGCTGGGGCTACACCTTCGGTTCG
CCF1	PRE	1	0.000184502	TGTGCCAGCAGCCAAGTGTGGGGGGGGTCGGTCGTCTCCTTCGGTTCG	CASSQVWGGSVVSF	TRBV3-1	TRBD2-1*01	TRBJ1-2	16	19	26	37	NA	3	11	ATCAATTCCCTGGAGCTTGGTGACTCTGCTGTGTATTTCTGTGCCAGCAGCCAAGTGTGGGGGGGGTCGGTCGTCTCCTTCGGTTCG
CCF1	PRE	1	0.000184502	TGTGCCAGCTCACCTAAGGAGACCGATTATGGCTACACCTTCGGTTCG	CASSPKETDYGYTF	TRBV18-1	TRBD2-1*02	TRBJ1-2	14	17	21	27	NA	3	6	ATCCAGCAGGTAGTGCGAGGAGATTCGGCAGCTTATTTCTGTGCCAGCTCACCTAAGGAGACCGATTATGGCTACACCTTCGGTTCG
CCF1	PRE	1	0.000184502	TGTGCCAGCTCACCACCCGACAGGGGCTATGGCTACACCTTCGGTTCG	CASSPPDRGYGYTF	TRBV18-1	TRBD1-1*01	TRBJ1-2	17	18	NA	26	NA	1	0	ATCCAGCAGGTAGTGCGAGGAGATTCGGCAGCTTATTTCTGTGCCAGCTCACCACCCGACAGGGGCTATGGCTACACCTTCGGTTCG
CCF1	PRE	1	0.000184502	TGTGCCAGCAGCGTATCCGGGGCCTATGGCTACACCTTCGGTTCG	CASSVSGAYGYTF	TRBV9-1	NA	TRBJ1-2	15	18	NA	23	NA	3	0	AACCTGAGCTCTCTGGAGCTGGGGGACTCAGCTTTGTATTTCTGTGCCAGCAGCGTATCCGGGGCCTATGGCTACACCTTCGGTTCG
CCF1	PRE	1	0.000184502	TGTGCCAGCAGCCCGGGGAGGTCTAACTATGGCTACACCTTCGGTTCG	CASSPGRSNYGYTF	TRBV7-9	TRBD2-1*02	TRBJ1-2	12	15	21	22	NA	3	1	ATCCAGCGCACAGAGCAGGGGGACTCGGCCATGTATCTCTGTGCCAGCAGCCCGGGGAGGTCTAACTATGGCTACACCTTCGGTTCG
CCF1	PRE	1	0.000184502	TGTGCCAGCAGCATTGGTTCGGATAACTATGGCTACACCTTCGGTTCG	CASSIGSDNYGYTF	TRBV9-1	NA	TRBJ1-2	12	20	NA	23	NA	8	0	CTGAGCTCTCTGGAGCTGGGGGACTCAGCTTTGTATTTCTGTGCCAGCAGCATTGGTTCGGATAACTATGGCTACACCTTCGGTTCG
CCF1	PRE	1	0.000184502	TGTGCCAGCTCACCACAGGACAGCAACTATGGCTACACCTTCGGTTCG	CASSPQDSNYGYTF	TRBV18-1	TRBD1-1*01	TRBJ1-2	16	17	23	24	NA	1	1	ATCCAGCAGGTAGTGCGAGGAGATTCGGCAGCTTATTTCTGTGCCAGCTCACCACAGGACAGCAACTATGGCTACACCTTCGGTTCG
CCF1	PRE	1	0.000184502	TGTGCCAGCAGTTTACGACAGGGTGATGGCTACACCTTCGGTTCG	CASSLRQGDGYTF	TRBV12-1	TRBD1-1*01	TRBJ1-2	15	16	23	25	NA	1	2	AAGATCCAGCCCTCAGAACCCAGGGACTCAGCTGTGTACTTCTGTGCCAGCAGTTTACGACAGGGTGATGGCTACACCTTCGGTTCG
CCF1	PRE	1	0.000184502	TGTGCCAGCAGCTTCTTCGGGGAGGGCTACACCTTCGGTTCG	CASSFFGEGYTF	TRBV7-9	TRBD2-1	TRBJ1-2	14	17	22	24	NA	3	2	TTGGAGATCCAGCGCACAGAGCAGGGGGACTCGGCCATGTATCTCTGTGCCAGCAGCTTCTTCGGGGAGGGCTACACCTTCGGTTCG
CCF1	PRE	1	0.000184502	TGTGCCAGCAGCTTGGATAGCCACGGCTACACCTTCGGTTCG	CASSLDSHGYTF	TRBV5-8	TRBD2-1	TRBJ1-2	16	17	21	24	NA	1	3	CTGAATGTGAACGCCTTGGAGCTGGAGGACTCGGCCCTGTATCTCTGTGCCAGCAGCTTGGATAGCCACGGCTACACCTTCGGTTCG
CCF1	PRE	1	0.000184502	TGCGCCAGCAGTGTCAGGGGGCGGCAGTACTTCGGGCCG	CASSVRGRQYF	TRBV5-1	TRBD1-1*01	TRBJ2-7	11	14	22	23	NA	3	1	GAGATGAATGTGAGCACCTTGGAGCTGGGGGACTCGGCCCTTTATCTTTGCGCCAGCAGTGTCAGGGGGCGGCAGTACTTCGGGCCG
CCF1	PRE	1	0.000184502	TGCAGTGGTACGGGACAGGGGGCGTGGGAGCAGTACTTCGGGCCG	CSGTGQGAWEQYF	TRBV20-1	TRBD1-1*01	TRBJ2-7	7	11	23	27	NA	4	4	ACAGTGACCAGTGCCCATCCTGAAGACAGCAGCTTCTACATCTGCAGTGGTACGGGACAGGGGGCGTGGGAGCAGTACTTCGGGCCG
CCF1	PRE	1	0.000184502	TGTGCCAGCAGCCAAACTGACAGGGTTGGCCGCGAGCAGTACTTCGGGCCG	CASSQTDRVGREQYF	TRBV3-1	TRBD1-1*01	TRBJ2-7	15	18	25	32	NA	3	7	AATTCCCTGGAGCTTGGTGACTCTGCTGTGTATTTCTGTGCCAGCAGCCAAACTGACAGGGTTGGCCGCGAGCAGTACTTCGGGCCG
CCF1	PRE	1	0.000184502	TGTGCCAGCTCACAGGGACTAGCGGGCTACGAGCAGTACTTCGGGCCG	CASSQGLAGYEQYF	TRBV18-1	TRBD2-1	TRBJ2-7	13	14	NA	26	NA	1	0	ATCCAGCAGGTAGTGCGAGGAGATTCGGCAGCTTATTTCTGTGCCAGCTCACAGGGACTAGCGGGCTACGAGCAGTACTTCGGGCCG
CCF1	PRE	1	0.000184502	TGCGCCAGCAGTCAGACCAAAGATGCGGCAGGGGGCTCTCAGCCCCAGCATTTTGGTGAT	CASSQTKDAAGGSQPQHF	TRBV23-1	TRBD1-1*01	TRBJ1-5	14	28	36	38	NA	14	2	GAACCGGGAGACACGGCACTGTATCTCTGCGCCAGCAGTCAGACCAAAGATGCGGCAGGGGGCTCTCAGCCCCAGCATTTTGGTGAT
CCF1	PRE	1	0.000184502	TGTGCCTGGAGTGAGGACAGGATCATCAATCAGCCCCAGCATTTTGGTGAT	CAWSEDRIINQPQHF	TRBV30-1	TRBD1-1*01	TRBJ1-5	13	14	21	26	NA	1	5	AAGAAGCTCCTTCTCAGTGACTCTGGCTTCTATCTCTGTGCCTGGAGTGAGGACAGGATCATCAATCAGCCCCAGCATTTTGGTGAT
CCF1	PRE	1	0.000184502	TGTGCCACCAGTGATGCGGGGACAGGGCGAACCTACGAGCAGTACTTCGGGCCG	CATSDAGTGRTYEQYF	TRBV24-1	TRBD1-1*01	TRBJ2-7	15	18	27	31	NA	3	4	TCTGCCATCCCCAACCAGACAGCTCTTTACTTCTGTGCCACCAGTGATGCGGGGACAGGGCGAACCTACGAGCAGTACTTCGGGCCG
CCF1	PRE	1	0.000184502	TGTGCCAGCAGCGTAGATGAGAACTACGAGCAGTACTTCGGGCCG	CASSVDENYEQYF	TRBV9-1	TRBD2-1*02	TRBJ2-7	16	18	21	23	NA	2	2	AACCTGAGCTCTCTGGAGCTGGGGGACTCAGCTTTGTATTTCTGTGCCAGCAGCGTAGATGAGAACTACGAGCAGTACTTCGGGCCG
CCF1	PRE	1	0.000184502	TGTGCCAGCAGCGTAACAAACTACGAGCAGTACTTCGGGCCG	CASSVTNYEQYF	TRBV7-2	TRBD1-1*01	TRBJ2-7	12	15	18	20	NA	3	2	CTGACGATCCAGCGCACACAGCAGGAGGACTCGGCCGTGTATCTCTGTGCCAGCAGCGTAACAAACTACGAGCAGTACTTCGGGCCG
CCF1	PRE	1	0.000184502	TGTGCCAGCAGCGAAACGACAGGGGGACACGAGCAGTACTTCGGGCCG	CASSETTGGHEQYF	TRBV9-1	TRBD1-1*01	TRBJ2-7	13	17	26	28	NA	4	2	CTGAGCTCTCTGGAGCTGGGGGACTCAGCTTTGTATTTCTGTGCCAGCAGCGAAACGACAGGGGGACACGAGCAGTACTTCGGGCCG
CCF1	PRE	1	0.000184502	TGTGCCAGCACGGACAGTCCTGGCAAGCAGTACTTCGGGCCG	CASTDSPGKQYF	TRBV10-3	TRBD1-1*01	TRBJ2-7	7	11	17	25	NA	4	8	CTCACTCTGGAGTCCGCTACCAGCTCCCAGACATCTGTGTACTTCTGTGCCAGCACGGACAGTCCTGGCAAGCAGTACTTCGGGCCG
CCF1	PRE	1	0.000184502	TGTGCCAGCAGCTTAGTAGGCGGGGCGGCCATATATTTTGGAGAG	CASSLVGGAAIYF	TRBV11-2	TRBD2-1*01	TRBJ1-3	16	19	25	28	NA	3	3	AAGATCCAACCTGCAAAGCTTGAGGACTCGGCCGTGTATCTCTGTGCCAGCAGCTTAGTAGGCGGGGCGGCCATATATTTTGGAGAG
CCF1	PRE	1	0.000184502	TGCAGTGCTGGGAGGTCGTTAATCTCTGGAAACACCATATATTTTGGAGAG	CSAGRSLISGNTIYF	TRBV20-1	TRBD2-1*02	TRBJ1-3	NA	9	15	23	NA	0	8	ACCAGTGCCCATCCTGAAGACAGCAGCTTCTACATCTGCAGTGCTGGGAGGTCGTTAATCTCTGGAAACACCATATATTTTGGAGAG
CCF1	PRE	1	0.000184502	TGTGCCACCAGCAGGCTAGGACAGCCCAGCTCTGGAAACACCATATATTTTGGAGAG	CATSRLGQPSSGNTIYF	TRBV15-1	TRBD1-1*01	TRBJ1-3	14	18	24	29	NA	4	5	CCAGGCCTGGGGGACGCAGCCATGTACCTGTGTGCCACCAGCAGGCTAGGACAGCCCAGCTCTGGAAACACCATATATTTTGGAGAG
CCF1	PRE	1	0.000184502	TGTGCCAGCAGCTTAGAGCGCGGACAGGGGGCTCGGGCTGGAAACACCATATATTTTGGAGAG	CASSLERGQGARAGNTIYF	TRBV7-9	TRBD1-1*01	TRBJ1-3	16	21	32	37	NA	5	5	CAGGGGGACTCGGCCATGTATCTCTGTGCCAGCAGCTTAGAGCGCGGACAGGGGGCTCGGGCTGGAAACACCATATATTTTGGAGAG
CCF1	PRE	1	0.000184502	TGTGCCAGCAGTCGGGACTCAACGGCGGGAGGAAACACCATATATTTTGGAGAG	CASSRDSTAGGNTIYF	TRBV6-6	TRBD2-1	TRBJ1-3	12	13	19	30	NA	1	11	TTGGCTGCTCCCTCCCAGACATCTGTGTACTTCTGTGCCAGCAGTCGGGACTCAACGGCGGGAGGAAACACCATATATTTTGGAGAG
CCF1	PRE	1	0.000184502	TGTGCCACTTCAGACTGGAGCTCTGGAAACACCATATATTTTGGAGAG	CATSDWSSGNTIYF	TRBV19-1	TRBD2-1	TRBJ1-3	7	12	16	20	NA	5	4	GTGACATCGGCCCAAAAGAACCCGACAGCTTTCTATCTCTGTGCCACTTCAGACTGGAGCTCTGGAAACACCATATATTTTGGAGAG
CCF1	PRE	1	0.000184502	TGTGCCAGCAGGGAGGGGGGGGCCGGAAACACCATATATTTTGGAGAG	CASREGGAGNTIYF	TRBV12-1	TRBD2-1*01	TRBJ1-3	11	14	21	24	NA	3	3	ATCCAGCCCTCAGAACCCAGGGACTCAGCTGTGTACTTCTGTGCCAGCAGGGAGGGGGGGGCCGGAAACACCATATATTTTGGAGAG
CCF1	PRE	1	0.000184502	TGTGCCAGCAGCCGAGGGGGGTCTGGGGCCAACGTCCTGACTTTCGGGGCC	CASSRGGSGANVLTF	TRBV3-1	NA	TRBJ2-6	13	14	20	21	NA	1	1	AATTCCCTGGAGCTTGGTGACTCTGCTGTGTATTTCTGTGCCAGCAGCCGAGGGGGGTCTGGGGCCAACGTCCTGACTTTCGGGGCC
CCF1	PRE	1	0.000184502	TGTGCCAGCAGTTTTCAGGCTCCCTCTGGGGCCAACGTCCTGACTTTCGGGGCC	CASSFQAPSGANVLTF	TRBV12-1	TRBD1-1*01	TRBJ2-6	14	15	19	23	NA	1	4	CCCTCAGAACCCAGGGACTCAGCTGTGTACTTCTGTGCCAGCAGTTTTCAGGCTCCCTCTGGGGCCAACGTCCTGACTTTCGGGGCC
CCF1	PRE	1	0.000184502	TGTGCCAGCAGCGGACAGGGTGCCTCCGGGGCCAACGTCCTGACTTTCGGGGCC	CASSGQGASGANVLTF	TRBV7-3	TRBD1-1*01	TRBJ2-6	NA	12	20	27	NA	0	7	CGCACAGAGCGGGGGGACTCAGCCGTGTATCTCTGTGCCAGCAGCGGACAGGGTGCCTCCGGGGCCAACGTCCTGACTTTCGGGGCC
CCF1	PRE	1	0.000184502	TGTGCCAGCAGCAAAGTTAGGCTAGCCAAAAACATTCAGTACTTCGGCGCC	CASSKVRLAKNIQYF	TRBV21-1	NA	TRBJ2-4	16	18	21	23	NA	2	2	CAGTCCACGGAGTCAGGGGACACAGCACTGTATTTCTGTGCCAGCAGCAAAGTTAGGCTAGCCAAAAACATTCAGTACTTCGGCGCC
CCF1	PRE	1	0.000184502	TGTGCCAGCAGCTTAGTCGAAGGGGGCGTAATCCTCCACTTTGGGAAC	CASSLVEGGVILHF	TRBV7-2	TRBD1-1*01	TRBJ1-6	16	20	27	32	NA	4	5	ATCCAGCGCACACAGCAGGAGGACTCGGCCGTGTATCTCTGTGCCAGCAGCTTAGTCGAAGGGGGCGTAATCCTCCACTTTGGGAAC
CCF1	PRE	1	0.000184502	TGCGCCAGCAGCTTGGCCCCCAACACAGACGGTCATTCACCCCTCCACTTTGGGAAC	CASSLAPNTDGHSPLHF	TRBV5-1	TRBD1-1*01	TRBJ1-6	16	24	28	34	NA	8	6	TTGGAGCTGGGGGACTCGGCCCTTTATCTTTGCGCCAGCAGCTTGGCCCCCAACACAGACGGTCATTCACCCCTCCACTTTGGGAAC
CCF1	PRE	1	0.000184502	TGTGCCAGCAGCGTAGGACAGTATAATTCACCCCTCCACTTTGGGAAC	CASSVGQYNSPLHF	TRBV9-1	TRBD1-1*01	TRBJ1-6	NA	16	NA	21	NA	0	0	CTGAGCTCTCTGGAGCTGGGGGACTCAGCTTTGTATTTCTGTGCCAGCAGCGTAGGACAGTATAATTCACCCCTCCACTTTGGGAAC
CCF1	PRE	1	0.000184502	TGCGCCAGCAGTGAGTCAGGGATTGGGGGGACTAGCGTTTTCTTCGGGCCA	CASSESGIGGTSVFF	TRBV10-1	TRBD2-1	TRBJ2-1	17	27	37	39	NA	10	2	GAGTCTGCTGCCTCCTCCCAGACATCTGTATATTTCTGCGCCAGCAGTGAGTCAGGGATTGGGGGGACTAGCGTTTTCTTCGGGCCA
CCF1	PRE	1	0.000184502	TGTGCCAGCAGGGATTCCCAATCGACAGGGTTTATGCAGTTCTTCGGGCCA	CASRDSQSTGFMQFF	TRBV27-1	TRBD1-1*01	TRBJ2-1	11	23	30	35	NA	12	5	GAGTCGCCCAGCCCCAACCAGACCTCTCTGTACTTCTGTGCCAGCAGGGATTCCCAATCGACAGGGTTTATGCAGTTCTTCGGGCCA
CCF1	PRE	1	0.000184502	TGCAGTGCTAGAGATACTTTTCGGGGTGAGCAGTTCTTCGGGCCA	CSARDTFRGEQFF	TRBV20-1	TRBD2-1*01	TRBJ2-1	14	21	NA	26	NA	7	0	ACAGTGACCAGTGCCCATCCTGAAGACAGCAGCTTCTACATCTGCAGTGCTAGAGATACTTTTCGGGGTGAGCAGTTCTTCGGGCCA
CCF1	PRE	1	0.000184502	TGCGCCAGCAGCCCACGGGCCACCGTGCGAAACCATGAGCAGTTCTTCGGGCCA	CASSPRATVRNHEQFF	TRBV5-1	NA	TRBJ2-1	12	16	20	34	NA	4	14	ACCTTGGAGCTGGGGGACTCGGCCCTTTATCTTTGCGCCAGCAGCCCACGGGCCACCGTGCGAAACCATGAGCAGTTCTTCGGGCCA
CCF1	PRE	1	0.000184502	TGCGCCAGCAGCCAAGGTTGGGCCGCGGGGGCCGGGAATGAGCAGTTCTTCGGGCCA	CASSQGWAAGAGNEQFF	TRBV4-1	TRBD2-1*01	TRBJ2-1	16	24	31	36	NA	8	5	CTGCAGCCAGAAGACTCAGCCCTGTATCTCTGCGCCAGCAGCCAAGGTTGGGCCGCGGGGGCCGGGAATGAGCAGTTCTTCGGGCCA
CCF1	PRE	1	0.000184502	TGCAGCGTTGAAGGTCCCAGGTCGAGTAGGGGAGCAGATACGCAGTATTTTGGCCCA	CSVEGPRSSRGADTQYF	TRBV29-1	NA	TRBJ2-3	13	27	32	34	NA	14	2	ATGAGCCCTGAAGACAGCAGCATATATCTCTGCAGCGTTGAAGGTCCCAGGTCGAGTAGGGGAGCAGATACGCAGTATTTTGGCCCA
CCF1	PRE	1	0.000184502	TGTGCCAGCAGCTTAGCGCTGGTGACGAGCACTGAAGCTTTCTTTGGACAA	CASSLALVTSTEAFF	TRBV7-8	NA	TRBJ1-1	17	23	26	29	NA	6	3	CAGCGCACACAGCAGGAGGACTCCGCCGTGTATCTCTGTGCCAGCAGCTTAGCGCTGGTGACGAGCACTGAAGCTTTCTTTGGACAA
CCF1	PRE	1	0.000184502	TGTGCCAGTAGCTTGACCCCGACAGTAACTACAGATACGCAGTATTTTGGCCCA	CASSLTPTVTTDTQYF	TRBV19-1	TRBD1-1*01	TRBJ2-3	11	20	25	30	NA	9	5	TCGGCCCAAAAGAACCCGACAGCTTTCTATCTCTGTGCCAGTAGCTTGACCCCGACAGTAACTACAGATACGCAGTATTTTGGCCCA
CCF1	PRE	1	0.000184502	TGTGCCAGCAGCTTAGTTTTACAGGTTAGCAATGAGCAGTTCTTCGGGCCA	CASSLVLQVSNEQFF	TRBV7-9	TRBD1-1*01	TRBJ2-1	16	20	25	29	NA	4	4	CAGCGCACAGAGCAGGGGGACTCGGCCATGTATCTCTGTGCCAGCAGCTTAGTTTTACAGGTTAGCAATGAGCAGTTCTTCGGGCCA
CCF1	PRE	1	0.000184502	TGTGCCAGTAGTAGACGACCGACAGGGACTAGCACAGATACGCAGTATTTTGGCCCA	CASSRRPTGTSTDTQYF	TRBV19-1	TRBD1-1*01	TRBJ2-3	13	20	27	30	NA	7	3	GCCCAAAAGAACCCGACAGCTTTCTATCTCTGTGCCAGTAGTAGACGACCGACAGGGACTAGCACAGATACGCAGTATTTTGGCCCA
CCF1	PRE	1	0.000184502	TGTGCCAGCAGCGTGGAGTGGGACGGGGGGAGCACAGATACGCAGTATTTTGGCCCA	CASSVEWDGGSTDTQYF	TRBV5-6	TRBD2-1*01	TRBJ2-3	16	23	NA	30	NA	7	0	TTGTTGCTGGGGGACTCGGCCCTCTATCTCTGTGCCAGCAGCGTGGAGTGGGACGGGGGGAGCACAGATACGCAGTATTTTGGCCCA
CCF1	PRE	1	0.000184502	TGCGCCAGCAGCTCGGGAGGCTCCTACAATGAGCAGTTCTTCGGGCCA	CASSSGGSYNEQFF	TRBV5-1	TRBD2-1*02	TRBJ2-1	NA	13	NA	20	NA	0	0	GTGAGCACCTTGGAGCTGGGGGACTCGGCCCTTTATCTTTGCGCCAGCAGCTCGGGAGGCTCCTACAATGAGCAGTTCTTCGGGCCA
CCF1	PRE	1	0.000184502	TGTGCCAGCACCCCCCTTGCGGGGAAGTCGGAAGGCTCCTACAATGAGCAGTTCTTCGGGCCA	CASTPLAGKSEGSYNEQFF	TRBV7-9	TRBD2-1*01	TRBJ2-1	10	18	24	35	NA	8	11	CAGGGGGACTCGGCCATGTATCTCTGTGCCAGCACCCCCCTTGCGGGGAAGTCGGAAGGCTCCTACAATGAGCAGTTCTTCGGGCCA
CCF1	PRE	1	0.000184502	TGTGCCAGCAGTGGTGAGGTGAGCTCCTACAATGAGCAGTTCTTCGGGCCA	CASSGEVSSYNEQFF	TRBV2-1	TRBD2-1*02	TRBJ2-1	13	15	19	23	NA	2	4	CGGTCCACAAAGCTGGAGGACTCAGCCATGTACTTCTGTGCCAGCAGTGGTGAGGTGAGCTCCTACAATGAGCAGTTCTTCGGGCCA
CCF1	PRE	1	0.000184502	TGCGCCAGCAGTGAGCGGAGCAGCTCCTACAATGAGCAGTTCTTCGGGCCA	CASSERSSSYNEQFF	TRBV10-2	TRBD2-1*02	TRBJ2-1	15	16	20	23	NA	1	3	GAGTCAGCTACCCGCTCCCAGACATCTGTGTATTTCTGCGCCAGCAGTGAGCGGAGCAGCTCCTACAATGAGCAGTTCTTCGGGCCA
CCF1	PRE	1	0.000184502	TGTGCCAGTAGTGCAGCGGGGGCCACCTTTGTGCAGTACTTCGGGCCG	CASSAAGATFVQYF	TRBV19-1	TRBD2-1*01	TRBJ2-7	12	14	22	32	NA	2	10	GTGACATCGGCCCAAAAGAACCCGACAGCTTTCTATCTCTGTGCCAGTAGTGCAGCGGGGGCCACCTTTGTGCAGTACTTCGGGCCG
CCF1	PRE	1	0.000184502	TGTGCCAGCAGCCCACGGACCAGAGAATTCTACGAGCAGTACTTCGGGCCG	CASSPRTREFYEQYF	TRBV5-8	NA	TRBJ2-7	12	16	20	29	NA	4	9	AACGCCTTGGAGCTGGAGGACTCGGCCCTGTATCTCTGTGCCAGCAGCCCACGGACCAGAGAATTCTACGAGCAGTACTTCGGGCCG
CCF1	PRE	1	0.000184502	TGTGCCAGTAGTATCAGGGACAACTCCTACAATGAGCAGTTCTTCGGGCCA	CASSIRDNSYNEQFF	TRBV19-1	TRBD1-1*01	TRBJ2-1	14	16	22	23	NA	2	1	ACATCGGCCCAAAAGAACCCGACAGCTTTCTATCTCTGTGCCAGTAGTATCAGGGACAACTCCTACAATGAGCAGTTCTTCGGGCCA
CCF1	PRE	1	0.000184502	TGTGCCAGCAGCTCCGGGTCGCAGGGATCCTACAATGAGCAGTTCTTCGGGCCA	CASSSGSQGSYNEQFF	TRBV11-2	TRBD1-1*01	TRBJ2-1	13	21	26	27	NA	8	1	CCTGCAAAGCTTGAGGACTCGGCCGTGTATCTCTGTGCCAGCAGCTCCGGGTCGCAGGGATCCTACAATGAGCAGTTCTTCGGGCCA
CCF1	PRE	1	0.000184502	TGCGCCAGCAGTGAGCTGAGGGGGACTGAAGCTTTCTTTGGACAA	CASSELRGTEAFF	TRBV10-1	TRBD1-1*01	TRBJ1-1	15	18	NA	24	NA	3	0	ACTCTGGAGTCTGCTGCCTCCTCCCAGACATCTGTATATTTCTGCGCCAGCAGTGAGCTGAGGGGGACTGAAGCTTTCTTTGGACAA
CCF1	PRE	1	0.000184502	TGCGCCAGCAGCTTGGGGGGGGCGACAGGGCTCACTGAAGCTTTCTTTGGACAA	CASSLGGATGLTEAFF	TRBV5-1	TRBD1-1*01	TRBJ1-1	16	23	30	32	NA	7	2	ACCTTGGAGCTGGGGGACTCGGCCCTTTATCTTTGCGCCAGCAGCTTGGGGGGGGCGACAGGGCTCACTGAAGCTTTCTTTGGACAA
CCF1	PRE	1	0.000184502	TGTGCCAGCAGTTACTCGTCCCAGGGCCTCCGAGTCGGAGGCACTGAAGCTTTCTTTGGACAA	CASSYSSQGLRVGGTEAFF	TRBV6-1	NA	TRBJ1-1	17	21	26	41	NA	4	15	CCCTCCCAAACATCTGTGTACTTCTGTGCCAGCAGTTACTCGTCCCAGGGCCTCCGAGTCGGAGGCACTGAAGCTTTCTTTGGACAA
CCF1	PRE	1	0.000184502	TGCAGTGCCTTAACGGACAGGGGGTACACTGAAGCTTTCTTTGGACAA	CSALTDRGYTEAFF	TRBV20-1	TRBD1-1*01	TRBJ1-1	8	14	24	25	NA	6	1	GTGACCAGTGCCCATCCTGAAGACAGCAGCTTCTACATCTGCAGTGCCTTAACGGACAGGGGGTACACTGAAGCTTTCTTTGGACAA
CCF1	PRE	1	0.000184502	TGTGCCAGCAGTTTAGGACAGGGGGCGGACAATGAGCAGTTCTTCGGGCCA	CASSLGQGADNEQFF	TRBV28-1	TRBD1-1*01	TRBJ2-1	NA	15	26	28	NA	0	2	GAGTCCGCCAGCACCAACCAGACATCTATGTACCTCTGTGCCAGCAGTTTAGGACAGGGGGCGGACAATGAGCAGTTCTTCGGGCCA
CCF1	PRE	1	0.000184502	TGTGCCAGCAGCCAAGCTTCTCCGCGGGGCCACAATGAGCAGTTCTTCGGGCCA	CASSQASPRGHNEQFF	TRBV4-2	TRBD2-1*01	TRBJ2-1	16	23	29	31	NA	7	2	ACCCTGCAGCCAGAAGACTCGGCCCTGTATCTCTGTGCCAGCAGCCAAGCTTCTCCGCGGGGCCACAATGAGCAGTTCTTCGGGCCA
CCF1	PRE	1	0.000184502	TGTGCCAGCAGCTTTACTAACAATGAGCAGTTCTTCGGGCCA	CASSFTNNEQFF	TRBV7-9	TRBD2-1	TRBJ2-1	14	15	NA	19	NA	1	0	TTGGAGATCCAGCGCACAGAGCAGGGGGACTCGGCCATGTATCTCTGTGCCAGCAGCTTTACTAACAATGAGCAGTTCTTCGGGCCA
CCF1	PRE	1	0.000184502	TGTGCCAGCAGCTTTCTCGTAGCGGGGGTCAACAATGAGCAGTTCTTCGGGCCA	CASSFLVAGVNNEQFF	TRBV7-6	TRBD2-1*01	TRBJ2-1	14	19	28	31	NA	5	3	CGCACAGAGCAGCGGGACTCGGCCATGTATCGCTGTGCCAGCAGCTTTCTCGTAGCGGGGGTCAACAATGAGCAGTTCTTCGGGCCA
CCF1	PRE	1	0.000184502	TGTGCCAGCAGACAGGGGTGGGAGACCCAGTACTTCGGGCCA	CASRQGWETQYF	TRBV3-1	TRBD1-1*01	TRBJ2-5	NA	11	18	21	NA	0	3	CTTCACATCAATTCCCTGGAGCTTGGTGACTCTGCTGTGTATTTCTGTGCCAGCAGACAGGGGTGGGAGACCCAGTACTTCGGGCCA
CCF1	PRE	1	0.000184502	TGTGCCAGCAGCGCCGATGACAGTCTCTCGGAGACCCAGTACTTCGGGCCA	CASSADDSLSETQYF	TRBV7-6	TRBD1-1*01	TRBJ2-5	12	18	23	30	NA	6	7	CAGCGCACAGAGCAGCGGGACTCGGCCATGTATCGCTGTGCCAGCAGCGCCGATGACAGTCTCTCGGAGACCCAGTACTTCGGGCCA
CCF1	PRE	1	0.000184502	TGTGCCACCAGCGACGGGGGGGGCGCAGAGACCCAGTACTTCGGGCCA	CATSDGGGAETQYF	TRBV24-1	TRBD2-1*01	TRBJ2-5	11	14	22	26	NA	3	4	CTAGAGTCTGCCATCCCCAACCAGGCAGCTCTTTACTTCTGTGCCACCAGCGACGGGGGGGGCGCAGAGACCCAGTACTTCGGGCCA
CCF1	PRE	1	0.000184502	TGCGCCAGCAGTTTTACCAGGGACAACACTGAAGCTTTCTTTGGACAA	CASSFTRDNTEAFF	TRBV10-1	NA	TRBJ1-1	12	19	NA	24	NA	7	0	CTGGAGTCTGCTGCCTCCTCCCAGACATCTGTATATTTCTGCGCCAGCAGTTTTACCAGGGACAACACTGAAGCTTTCTTTGGACAA
CCF1	PRE	1	0.000184502	TGCAGTGCCCCTGGGACAGGAAACACTGAAGCTTTCTTTGGACAA	CSAPGTGNTEAFF	TRBV20-1	TRBD1-1*01	TRBJ1-1	8	12	20	21	NA	4	1	ACAGTGACCAGTGCCCATCCTGAAGACAGCAGCTTCTACATCTGCAGTGCCCCTGGGACAGGAAACACTGAAGCTTTCTTTGGACAA
CCF1	PRE	1	0.000184502	TGTGCCAGCAGCTTGACGAGCAACCAAGAGACCCAGTACTTCGGGCCA	CASSLTSNQETQYF	TRBV5-4	TRBD2-1	TRBJ2-5	15	18	21	22	NA	3	1	GTGAACGCCTTGGAGCTGGACGACTCGGCCCTGTATCTCTGTGCCAGCAGCTTGACGAGCAACCAAGAGACCCAGTACTTCGGGCCA
CCF1	PRE	1	0.000184502	TGCAGTGCTAGAGATCCGGGGAAAGAGACCCAGTACTTCGGGCCA	CSARDPGKETQYF	TRBV20-1	TRBD2-1*01	TRBJ2-5	14	16	21	22	NA	2	1	ACAGTGACCAGTGCCCATCCTGAAGACAGCAGCTTCTACATCTGCAGTGCTAGAGATCCGGGGAAAGAGACCCAGTACTTCGGGCCA
CCF1	PRE	1	0.000184502	TGCAGTGCGGCCGGGACAGCAGGTTATGACTTGGCTGAAGCTTTCTTTGGACAA	CSAAGTAGYDLAEAFF	TRBV20-1	TRBD1-1*01	TRBJ1-1	8	12	19	34	NA	4	15	AGTGCCCATCCTGAAGACAGCAGCTTCTACATCTGCAGTGCGGCCGGGACAGCAGGTTATGACTTGGCTGAAGCTTTCTTTGGACAA
CCF1	PRE	1	0.000184502	TGTGCCTGGAGTGATTACAGGGTTATAAAGGACACTGAAGCTTTCTTTGGACAA	CAWSDYRVIKDTEAFF	TRBV30-1	TRBD1-1*01	TRBJ1-1	13	16	22	31	NA	3	9	AAGCTCCTTCTCAGTGACTCTGGCTTCTATCTCTGTGCCTGGAGTGATTACAGGGTTATAAAGGACACTGAAGCTTTCTTTGGACAA
CCF1	PRE	1	0.000184502	TGTGCCAGCTCCGAGCGGGGGGGCGTAGATACGCAGTATTTTGGCCCA	CASSERGGVDTQYF	TRBV7-3	TRBD2-1*01	TRBJ2-3	9	13	23	26	NA	4	3	ATCCAGCGCACAGAGCGGGGGGACTCAGCCGTGTATCTCTGTGCCAGCTCCGAGCGGGGGGGCGTAGATACGCAGTATTTTGGCCCA
CCF1	PRE	1	0.000184502	TGTGCCAGCTCACCAGAGGATAGCGGAGCAGATACGCAGTATTTTGGCCCA	CASSPEDSGADTQYF	TRBV18-1	TRBD2-1	TRBJ2-3	15	20	26	28	NA	5	2	CAGCAGGTAGTGCGAGGAGATTCGGCAGCTTATTTCTGTGCCAGCTCACCAGAGGATAGCGGAGCAGATACGCAGTATTTTGGCCCA
CCF1	PRE	1	0.000184502	TGTGCCACCAGCAGGGACAGCCTGACAGATACGCAGTATTTTGGCCCA	CATSRDSLTDTQYF	TRBV15-1	TRBD1-1*01	TRBJ2-3	NA	14	20	24	NA	0	4	ATCCGCTCACCAGGCCTGGGGGACGCAGCCATGTACCTGTGTGCCACCAGCAGGGACAGCCTGACAGATACGCAGTATTTTGGCCCA
CCF1	PRE	1	0.000184502	TGTGCCAGCAGTTACGGCGCGGGGGGGACAGATACGCAGTATTTTGGCCCA	CASSYGAGGTDTQYF	TRBV6-5	TRBD2-1*01	TRBJ2-3	15	18	NA	27	NA	3	0	CTGTCGGCTGCTCCCTCCCAGACATCTGTGTACTTCTGTGCCAGCAGTTACGGCGCGGGGGGGACAGATACGCAGTATTTTGGCCCA
CCF1	PRE	1	0.000184502	TGTGCCAGCACTCATCGGGACAGTTCGACAGATACGCAGTATTTTGGCCCA	CASTHRDSSTDTQYF	TRBV2-1	TRBD1-1*01	TRBJ2-3	10	16	23	27	NA	6	4	CGGTCCACAAAGCTGGAGGACTCAGCCATGTACTTCTGTGCCAGCACTCATCGGGACAGTTCGACAGATACGCAGTATTTTGGCCCA
CCF1	PRE	1	0.000184502	TGTGCCAGCAGCGAAGGGAACGCTCAGGGTCAGCCCCAGCATTTTGGTGAT	CASSEGNAQGQPQHF	TRBV9-1	TRBD1-1*01	TRBJ1-5	13	24	NA	29	NA	11	0	AGCTCTCTGGAGCTGGGGGACTCAGCTTTGTATTTCTGTGCCAGCAGCGAAGGGAACGCTCAGGGTCAGCCCCAGCATTTTGGTGAT
CCF1	PRE	1	0.000184502	TGCGCCAGCAGCCTCGGGGGGGATCAGCCCCAGCATTTTGGTGAT	CASSLGGDQPQHF	TRBV4-3	TRBD2-1*01	TRBJ1-5	13	14	NA	22	NA	1	0	CACCTACACACCCTGCAGCCAGAAGACTCGGCCCTGTATCTCTGCGCCAGCAGCCTCGGGGGGGATCAGCCCCAGCATTTTGGTGAT
CCF1	PRE	1	0.000184502	TGTGCCAGCAGCCCCGAGGGAGTAGCGGCTAGCACAGATACGCAGTATTTTGGCCCA	CASSPEGVAASTDTQYF	TRBV7-2	TRBD2-1	TRBJ2-3	12	22	28	30	NA	10	2	ACACAGCAGGAGGACTCGGCCCTGTATCTCTGTGCCAGCAGCCCCGAGGGAGTAGCGGCTAGCACAGATACGCAGTATTTTGGCCCA
CCF1	PRE	1	0.000184502	TGTGCCAGCAGCTTACGTGGGGGAGTAAGCACAGATACGCAGTATTTTGGCCCA	CASSLRGGVSTDTQYF	TRBV7-2	NA	TRBJ2-3	15	18	23	27	NA	3	4	CGCACACAGCAGGAGGACTCGGCCGTGTATCTCTGTGCCAGCAGCTTACGTGGGGGAGTAAGCACAGATACGCAGTATTTTGGCCCA
CCF1	PRE	1	0.000184502	TGTGCCAGCAGCTTATCTAGCGGGGCAAGCACAGATACGCAGTATTTTGGCCCA	CASSLSSGASTDTQYF	TRBV7-9	TRBD2-1*01	TRBJ2-3	15	16	25	27	NA	1	2	CGCACAGAGCAGGGGGACTCGGCCATGTATCTCTGTGCCAGCAGCTTATCTAGCGGGGCAAGCACAGATACGCAGTATTTTGGCCCA
CCF1	PRE	1	0.000184502	TGTGCCAGCGGGGGTTCCCAGCCCCAGCATTTTGGTGAT	CASGGSQPQHF	TRBV27-1	NA	TRBJ1-5	NA	9	14	18	NA	0	4	CCCCTGATCCTGGAGTCGCCCAGCCCCAACCAGACCTCTCTGTACTTCTGTGCCAGCGGGGGTTCCCAGCCCCAGCATTTTGGTGAT
CCF1	PRE	1	0.000184502	TGTGCCAGCAGTCGGGACAGGGAAGTCGGTGGCTACACCTTCGGTTCG	CASSRDREVGGYTF	TRBV6-6	TRBD1-1*01	TRBJ1-2	12	13	22	29	NA	1	7	CTGGAGTTGGCTGCTCCCTCCCAGACATCTGTGTACTTCTGTGCCAGCAGTCGGGACAGGGAAGTCGGTGGCTACACCTTCGGTTCG
CCF1	PRE	1	0.000184502	TGTGCCAGCAGCCGTCACACAGATACGCAGTATTTTGGCCCA	CASSRHTDTQYF	TRBV11-3	NA	TRBJ2-3	12	15	NA	17	NA	3	0	CTCAAGATCCAGCCTGCAGAGCTTGGGGACTCGGCCGTGTATCTCTGTGCCAGCAGCCGTCACACAGATACGCAGTATTTTGGCCCA
CCF1	PRE	1	0.000184502	TGTGCCAGCAGCGCAGGGACAGAAGATACGCAGTATTTTGGCCCA	CASSAGTEDTQYF	TRBV9-1	TRBD1-1*01	TRBJ2-3	13	15	22	23	NA	2	1	AACCTGAGCTCTCTGGAGCTGGGGGACTCAGCTTTGTATTTCTGTGCCAGCAGCGCAGGGACAGAAGATACGCAGTATTTTGGCCCA
CCF1	PRE	1	0.000184502	TGTGCCAGCAGCCCCGCAACAGAGGCCGGGGAGCTGTTTTTTGGAGAA	CASSPATEAGELFF	TRBV11-3	NA	TRBJ2-2	12	18	22	25	NA	6	3	ATCCAGCCTGCAGAGCTTGGGGACTCGGCCGTGTATCTCTGTGCCAGCAGCCCCGCAACAGAGGCCGGGGAGCTGTTTTTTGGAGAA
CCF1	PRE	1	0.000184502	TGTGCCAGCAGTGAACGGGGGCAGGGGACCGGGGAGCTGTTTTTTGGAGAA	CASSERGQGTGELFF	TRBV2-1	NA	TRBJ2-2	15	21	NA	27	NA	6	0	CGGTCCACAAAGCTGGAGGACTCAGCCATGTACTTCTGTGCCAGCAGTGAACGGGGGCAGGGGACCGGGGAGCTGTTTTTTGGAGAA
CCF1	PRE	1	0.000184502	TGTGCCAGCAGCTTAAGGGCGGGGGGCGGCGATGGCACCGGGGAGCTGTTTTTTGGAGAA	CASSLRAGGGDGTGELFF	TRBV7-3	TRBD2-1*01	TRBJ2-2	16	18	26	35	NA	2	9	GAGCGGGGGGACTCAGCCGTGTATCTCTGTGCCAGCAGCTTAAGGGCGGGGGGCGGCGATGGCACCGGGGAGCTGTTTTTTGGAGAA
CCF1	PRE	1	0.000184502	TGTGCCAGCAGCGTAGAACTAGGGTCGGGCACCGGGGAGCTGTTTTTTGGAGAA	CASSVELGSGTGELFF	TRBV9-1	TRBD2-1	TRBJ2-2	16	17	22	29	NA	1	7	TCTCTGGAGCTGGGGGACTCAGCTTTGTATTTCTGTGCCAGCAGCGTAGAACTAGGGTCGGGCACCGGGGAGCTGTTTTTTGGAGAA
CCF1	PRE	1	0.000184502	TGTGCCAGCAGTTACTTCCCAACAGGGGACATGAACACCGGGGAGCTGTTTTTTGGAGAA	CASSYFPTGDMNTGELFF	TRBV6-1	TRBD1-1*01	TRBJ2-2	16	21	28	32	NA	5	4	GCTCCCTCCCAGACATCTGTGTACTTCTGTGCCAGCAGTTACTTCCCAACAGGGGACATGAACACCGGGGAGCTGTTTTTTGGAGAA
CCF1	PRE	1	0.000184502	TGCAGTGCTAGAGATAACCCACTCCCGAATGCGAGGAACACCGGGGAGCTGTTTTTTGGAGAA	CSARDNPLPNARNTGELFF	TRBV20-1	TRBD2-1	TRBJ2-2	14	20	23	35	NA	6	12	CCTGAAGACAGCAGCTTCTACATCTGCAGTGCTAGAGATAACCCACTCCCGAATGCGAGGAACACCGGGGAGCTGTTTTTTGGAGAA
CCF1	PRE	1	0.000184502	TGTGCCATCAAAGGAGGACTAGCGGCGAACACCGGGGAGCTGTTTTTTGGAGAA	CAIKGGLAANTGELFF	TRBV10-3	TRBD2-1	TRBJ2-2	10	15	NA	25	NA	5	0	TCCGCTACCAGCTCCCAGACATCTGTGTACTTCTGTGCCATCAAAGGAGGACTAGCGGCGAACACCGGGGAGCTGTTTTTTGGAGAA
CCF1	PRE	1	0.000184502	TGTGCCAGTAACCTATGGGCACAGGAGGGACGCGCGAACACCGGGGAGCTGTTTTTTGGAGAA	CASNLWAQEGRANTGELFF	TRBV19-1	TRBD2-1*02	TRBJ2-2	10	23	29	34	NA	13	5	AAGAACCCGACAGCTTTCTATCTCTGTGCCAGTAACCTATGGGCACAGGAGGGACGCGCGAACACCGGGGAGCTGTTTTTTGGAGAA
CCF1	PRE	1	0.000184502	TGTGCCAGCAGTTACAGGGCTGAAGCTTTCTTTGGACAA	CASSYRAEAFF	TRBV6-5	NA	TRBJ1-1	NA	15	NA	19	NA	0	0	CCGCTCAGGCTGCTGTCGGCTGCTCCCTCCCAGACATCTGTGTACTTCTGTGCCAGCAGTTACAGGGCTGAAGCTTTCTTTGGACAA
CCF1	PRE	1	0.000184502	TGTGCCAGCAGCCAAGTACTAGGGGGCTACGAGCAGTACTTCGGGCCG	CASSQVLGGYEQYF	TRBV14-1	TRBD1-1*01	TRBJ2-7	16	20	NA	26	NA	4	0	GTGCAGCCTGCAGAACTGGAGGATTCTGGAGTTTATTTCTGTGCCAGCAGCCAAGTACTAGGGGGCTACGAGCAGTACTTCGGGCCG
CCF1	PRE	1	0.000184502	TGTGCCAGCAGCCCCTGGACTTATTCCTACGAGCAGTACTTCGGGCCG	CASSPWTYSYEQYF	TRBV11-2	TRBD2-1	TRBJ2-7	12	16	21	24	NA	4	3	ATCCAACCTGCAAAGCTTGAGGACTCGGCCGTGTATCTCTGTGCCAGCAGCCCCTGGACTTATTCCTACGAGCAGTACTTCGGGCCG
CCF1	PRE	1	0.000184502	TGTGCCAGTAGGAGCCCGGGACAGGGCTCCTACGAGCAGTACTTCGGGCCG	CASRSPGQGSYEQYF	TRBV19-1	TRBD1-1*01	TRBJ2-7	11	17	NA	26	NA	6	0	ACATCGGCCCAAAAGAACCCGACAGCTTTCTATCTCTGTGCCAGTAGGAGCCCGGGACAGGGCTCCTACGAGCAGTACTTCGGGCCG
CCF1	PRE	1	0.000184502	TGTGCCACCAATGACCCCCGGGACGGGCCCTACGAGCAGTACTTCGGGCCG	CATNDPRDGPYEQYF	TRBV24-1	NA	TRBJ2-7	14	19	24	28	NA	5	4	GAGTCTGCCATCCCCAACCAGACAGCTCTTTACTTCTGTGCCACCAATGACCCCCGGGACGGGCCCTACGAGCAGTACTTCGGGCCG
CCF1	PRE	1	0.000184502	TGTGCCAGCTCTGTAAGGGGTGACACTGAAGCTTTCTTTGGACAA	CASSVRGDTEAFF	TRBV12-1	TRBD1-1*01	TRBJ1-1	9	15	20	22	NA	6	2	AAGATCCAGCCCTCAGAACCCAGGGACTCAGCTGTGTACTTCTGTGCCAGCTCTGTAAGGGGTGACACTGAAGCTTTCTTTGGACAA
CCF1	PRE	1	0.000184502	TGTGCCACCAGCAGAGGGAGCCGGGTGTGGGAGGACACTGAAGCTTTCTTTGGACAA	CATSRGSRVWEDTEAFF	TRBV15-1	TRBD2-1*02	TRBJ1-1	16	28	NA	34	NA	12	0	CCAGGCCTGGGGGACGCAGCCATGTACCTGTGTGCCACCAGCAGAGGGAGCCGGGTGTGGGAGGACACTGAAGCTTTCTTTGGACAA
CCF1	PRE	1	0.000184502	TGTGCCAGCATGGCAGGGGGCGACTTGAACACTGAAGCTTTCTTTGGACAA	CASMAGGDLNTEAFF	TRBV27-1	TRBD1-1*01	TRBJ1-1	10	13	21	25	NA	3	4	GAGTCGCCCAGCCCCAACCAGACCTCTCTGTACTTCTGTGCCAGCATGGCAGGGGGCGACTTGAACACTGAAGCTTTCTTTGGACAA
CCF1	PRE	1	0.000184502	TGTGCCAGCAGTTTAGTGGGCATGAACACTGAAGCTTTCTTTGGACAA	CASSLVGMNTEAFF	TRBV28-1	TRBD1-1*01	TRBJ1-1	15	17	21	22	NA	2	1	CTGGAGTCCGCCAGCACCAACCAGACATCTATGTACCTCTGTGCCAGCAGTTTAGTGGGCATGAACACTGAAGCTTTCTTTGGACAA
CCF1	PRE	1	0.000184502	TGCGCCAGCAGCGGGACAGCCCAGAACACTGAAGCTTTCTTTGGACAA	CASSGTAQNTEAFF	TRBV5-1	TRBD1-1*01	TRBJ1-1	NA	12	19	23	NA	0	4	GTGAGCACCTTGGAGCTGGGGGACTCGGCCCTTTATCTTTGCGCCAGCAGCGGGACAGCCCAGAACACTGAAGCTTTCTTTGGACAA
CCF1	PRE	1	0.000184502	TGTGCCAGCAGCGCCAGAAACACTGAAGCTTTCTTTGGACAA	CASSARNTEAFF	TRBV7-9	TRBD1-1*01	TRBJ1-1	12	14	17	18	NA	2	1	TTGGAGATCCAGCGCACAGAGCAGGGGGACTCGGCCATGTATCTCTGTGCCAGCAGCGCCAGAAACACTGAAGCTTTCTTTGGACAA
CCF1	PRE	1	0.000184502	TGTGCCAGCAGCTTAAAGGATGAAGCTTTCTTTGGACAA	CASSLKDEAFF	TRBV5-5	NA	TRBJ1-1	14	17	NA	20	NA	3	0	GAGCTGAATGTGAACGCCTTGTTGCTGGGGGACTCGGCCCTGTATCTCTGTGCCAGCAGCTTAAAGGATGAAGCTTTCTTTGGACAA
CCF1	PRE	1	0.000184502	TGTGCCAGCAGCCCCCCGGTACCCGAAGCTTTCTTTGGACAA	CASSPPVPEAFF	TRBV5-5	TRBD2-1	TRBJ1-1	12	16	19	24	NA	4	5	CTGAATGTGAACGCCTTGTTGCTGGGGGACTCGGCCCTGTATCTCTGTGCCAGCAGCCCCCCGGTACCCGAAGCTTTCTTTGGACAA
CCF1	PRE	1	0.000184502	TGTGCCAGCAGCCCCCGGACAGGCCGGGATGAAAAACTGTTTTTTGGCAGT	CASSPRTGRDEKLFF	TRBV7-9	TRBD1-1*01	TRBJ1-4	12	16	23	28	NA	4	5	CAGCGCACAGAGCAGGGGGACTCGGCCATGTATCTCTGTGCCAGCAGCCCCCGGACAGGCCGGGATGAAAAACTGTTTTTTGGCAGT
CCF1	PRE	1	0.000184502	TGTGCCAGCAGACGGACAGGGGCTAATGAAAAACTGTTTTTTGGCAGT	CASRRTGANEKLFF	TRBV27-1	TRBD1-1*01	TRBJ1-4	11	13	NA	22	NA	2	0	CTGGAGTCGCCCAGCCCCAACCAGACCTCTCTGTACTTCTGTGCCAGCAGACGGACAGGGGCTAATGAAAAACTGTTTTTTGGCAGT
CCF1	PRE	1	0.000184502	TGTGCCAGCAGTTTAGATCCGGGGGCGCCTAATGAAAAACTGTTTTTTGGCAGT	CASSLDPGAPNEKLFF	TRBV12-1	NA	TRBJ1-4	16	20	26	28	NA	4	2	CCCTCAGAACCCAGGGACTCAGCTGTGTACTTCTGTGCCAGCAGTTTAGATCCGGGGGCGCCTAATGAAAAACTGTTTTTTGGCAGT
CCF1	PRE	1	0.000184502	TGTGCCACCAGCAGAGGGATGTACAGGGCCTCTTCAACTAATGAAAAACTGTTTTTTGGCAGT	CATSRGMYRASSTNEKLFF	TRBV15-1	TRBD1-1*01	TRBJ1-4	16	22	28	34	NA	6	6	CTGGGGGACGCAGCCATGTACCTGTGTGCCACCAGCAGAGGGATGTACAGGGCCTCTTCAACTAATGAAAAACTGTTTTTTGGCAGT
CCF1	PRE	1	0.000184502	TGTGCCAGCAGCGGGACAGGAACAGCAACTAATGAAAAACTGTTTTTTGGCAGT	CASSGTGTATNEKLFF	TRBV11-1	TRBD1-1*01	TRBJ1-4	NA	12	20	25	NA	0	5	CCTGCAGAGCTTGGGGACTCGGCCATGTATCTCTGTGCCAGCAGCGGGACAGGAACAGCAACTAATGAAAAACTGTTTTTTGGCAGT
CCF1	PRE	1	0.000184502	TGTGCCAGCAGCTTAGCGCGGGGGTATAATGAAAAACTGTTTTTTGGCAGT	CASSLARGYNEKLFF	TRBV7-8	TRBD2-1*01	TRBJ1-4	NA	17	24	26	NA	0	2	CAGCGCACACAGCAGGAGGACTCCGCCGTGTATCTCTGTGCCAGCAGCTTAGCGCGGGGGTATAATGAAAAACTGTTTTTTGGCAGT
CCF1	PRE	1	0.000184502	TGTGCCAGTAGGACCGGGACTTCTTGGGGGGATAATGAAAAACTGTTTTTTGGCAGT	CASRTGTSWGDNEKLFF	TRBV19-1	TRBD2-1	TRBJ1-4	11	15	21	32	NA	4	11	GCCCAAAAGAACCCGACAGCTTTCTATCTCTGTGCCAGTAGGACCGGGACTTCTTGGGGGGATAATGAAAAACTGTTTTTTGGCAGT
CCF1	PRE	1	0.000184502	TGTGCCAGCAGCTTAGTTCCAGGAGCCAATGAAAAACTGTTTTTTGGCAGT	CASSLVPGANEKLFF	TRBV7-8	NA	TRBJ1-4	16	19	23	27	NA	3	4	CAGCGCACACAGCAGGAGGACTCCGCCGTGTATCTCTGTGCCAGCAGCTTAGTTCCAGGAGCCAATGAAAAACTGTTTTTTGGCAGT
CCF1	PRE	1	0.000184502	TGTGCCAGTAGTACGGCGTTTGGGGATCAGCCCCAGCATTTTGGTGAT	CASSTAFGDQPQHF	TRBV19-1	NA	TRBJ1-5	13	21	NA	25	NA	8	0	GTGACATCGGCCCAAAAGAACCCGACAGCTTTCTATCTCTGTGCCAGTAGTACGGCGTTTGGGGATCAGCCCCAGCATTTTGGTGAT
CCF1	PRE	1	0.000184502	TGTGCCAGCAGTTTAAGTAGGGATCAGCCCCAGCATTTTGGTGAT	CASSLSRDQPQHF	TRBV27-1	NA	TRBJ1-5	15	18	NA	22	NA	3	0	ATCCTGGAGTCGCCCAGCCCCAACCAGACCTCTCTGTACTTCTGTGCCAGCAGTTTAAGTAGGGATCAGCCCCAGCATTTTGGTGAT
CCF1	PRE	1	0.000184502	TGTGCCAGCAGCCAGGACCGGGACAGGAGCAATCAGCCCCAGCATTTTGGTGAT	CASSQDRDRSNQPQHF	TRBV4-2	TRBD1-1*01	TRBJ1-5	14	19	NA	27	NA	5	0	ACCCTGCAGCCAGAAGACTCGGCCCTGTATCTCTGTGCCAGCAGCCAGGACCGGGACAGGAGCAATCAGCCCCAGCATTTTGGTGAT
CCF1	PRE	1	0.000184502	TGTGCCGTAGCCCGGGGGGCGTTTGGCTACACCTTCGGTTCG	CAVARGAFGYTF	TRBV7-9	TRBD2-1*01	TRBJ1-2	6	12	19	23	NA	6	4	TTGGAGATCCAGCGCACAGAGCAGGGGGACTCGGCCATGTATCTCTGTGCCGTAGCCCGGGGGGCGTTTGGCTACACCTTCGGTTCG
CCF1	PRE	1	0.000184502	TGTGCCAGCACATTGACCCTAGCTAACTATGGCTACACCTTCGGTTCG	CASTLTLANYGYTF	TRBV6-6	TRBD2-1	TRBJ1-2	10	18	NA	22	NA	8	0	CTGGAGTTGGCTGCTCCCTCCCAGACATCTGTGTACTTCTGTGCCAGCACATTGACCCTAGCTAACTATGGCTACACCTTCGGTTCG
CCF1	PRE	1	0.000184502	TGTGCCAGCAGCCCGGGACAGAACTATGGCTACACCTTCGGTTCG	CASSPGQNYGYTF	TRBV6-5	TRBD1-1*01	TRBJ1-2	11	14	NA	21	NA	3	0	AGGCTGCTGTCGGCTGCTCCCTCCCAGACATCTGTGTACTTCTGTGCCAGCAGCCCGGGACAGAACTATGGCTACACCTTCGGTTCG
CCF1	PRE	1	0.000184502	TGCGCCAGCAGCTTGGGGAGGGATGGCTACACCTTCGGTTCG	CASSLGRDGYTF	TRBV5-1	TRBD2-1*02	TRBJ1-2	NA	16	NA	22	NA	0	0	ATGAATGTGAGCACCTTGGAGCTGGGGGACTCGGCCCTTTATCTTTGCGCCAGCAGCTTGGGGAGGGATGGCTACACCTTCGGTTCG
CCF1	PRE	1	0.000184502	TGTGCCAGCAGCACGGACCTTCTCGAGCAGTACTTCGGGCCG	CASSTDLLEQYF	TRBV7-6	NA	TRBJ2-7	12	14	18	23	NA	2	5	CTGACGATCCAGCGCACAGAGCAGCGGGACTCGGCCATGTATCGCTGTGCCAGCAGCACGGACCTTCTCGAGCAGTACTTCGGGCCG
CCF1	PRE	1	0.000184502	TGTGCCACCAGCACCCGGGACACAACGCGCGAGCAGTACTTCGGGCCG	CATSTRDTTREQYF	TRBV15-1	TRBD1-1*01	TRBJ2-7	13	16	22	29	NA	3	7	ATCCGCTCACCAGGCCTGGGGGACGCAGCCATGTACCTGTGTGCCACCAGCACCCGGGACACAACGCGCGAGCAGTACTTCGGGCCG
CCF1	PRE	1	0.000184502	TGTGCCAGCAGTTACCGGGCAGGGGGAAGCGAGCAGTACTTCGGGCCG	CASSYRAGGSEQYF	TRBV6-6	TRBD1-1*01	TRBJ2-7	15	19	26	29	NA	4	3	CTGGAGTTGGCTGCTCCCTCCCAGACATCTGTGTACTTCTGTGCCAGCAGTTACCGGGCAGGGGGAAGCGAGCAGTACTTCGGGCCG
CCF1	PRE	1	0.000184502	TGTGCCAGCAGCCGGGACCTTGATTACGAGCAGTACTTCGGGCCG	CASSRDLDYEQYF	TRBV4-2	NA	TRBJ2-7	NA	13	18	24	NA	0	6	CACCTACACACCCTGCAGCCAGAAGACTCGGCCCTGTATCTCTGTGCCAGCAGCCGGGACCTTGATTACGAGCAGTACTTCGGGCCG
CCF1	PRE	1	0.000184502	TGTGCCAGCAGTTACGGGCAGGATTACGAGCAGTACTTCGGGCCG	CASSYGQDYEQYF	TRBV6-1	TRBD1-1*01	TRBJ2-7	15	18	22	24	NA	3	2	GGGTTGGAGTCGGCTGCTCCCTCCCAAACATCTGTGTACTTCTGTGCCAGCAGTTACGGGCAGGATTACGAGCAGTACTTCGGGCCG
CCF1	PRE	1	0.000184502	TGTGCCAGCAGGATCGGACAGAATTACGAGCAGTACTTCGGGCCG	CASRIGQNYEQYF	TRBV28-1	TRBD1-1*01	TRBJ2-7	11	15	21	24	NA	4	3	ATTCTGGAGTCCGCCAGCACCAACCAGACATCTATGTACCTCTGTGCCAGCAGGATCGGACAGAATTACGAGCAGTACTTCGGGCCG
CCF1	PRE	1	0.000184502	TGTGCCAGCAGTTACTCGGCCTCGAGCTCCTACGAGCAGTACTTCGGGCCG	CASSYSASSSYEQYF	TRBV6-5	NA	TRBJ2-7	NA	17	20	26	NA	0	6	CTGTCGGCTGCTCCCTCCCAGACATCTGTGTACTTCTGTGCCAGCAGTTACTCGGCCTCGAGCTCCTACGAGCAGTACTTCGGGCCG
CCF1	PRE	1	0.000184502	TGCAGTGCTGGCCGGGACAACTCCTACGAGCAGTACTTCGGGCCG	CSAGRDNSYEQYF	TRBV20-1	TRBD1-1*01	TRBJ2-7	9	13	19	20	NA	4	1	ACAGTGACCAGTGCCCATCCTGAAGACAGCAGCTTCTACATCTGCAGTGCTGGCCGGGACAACTCCTACGAGCAGTACTTCGGGCCG
CCF1	PRE	1	0.000184502	TGTGCCAGCAGTTTGGGGGGGCCCCCGGCCGCCTACGAGCAGTACTTCGGGCCG	CASSLGGPPAAYEQYF	TRBV28-1	TRBD2-1*01	TRBJ2-7	NA	14	21	31	NA	0	10	TCCGCCAGCACCAACCAGACATCTATGTACCTCTGTGCCAGCAGTTTGGGGGGGCCCCCGGCCGCCTACGAGCAGTACTTCGGGCCG
CCF1	PRE	1	0.000184502	TGTGCCAGCAGCCAAGACTACGAGCAGTACTTCGGGCCG	CASSQDYEQYF	TRBV4-2	NA	TRBJ2-7	NA	NA	NA	17	NA	0	0	TTCCTTCACCTACACACCCTGCAGCCAGAAGACTCGGCCCTGTATCTCTGTGCCAGCAGCCAAGACTACGAGCAGTACTTCGGGCCG
CCF1	PRE	1	0.000184502	TGTGCCATCAGTGGGCTAGCGAACTACGAGCAGTACTTCGGGCCG	CAISGLANYEQYF	TRBV10-3	TRBD2-1	TRBJ2-7	13	15	21	23	NA	2	2	ACTCTGGAGTCCGCTACCAGCTCCCAGACATCTGTGTACTTCTGTGCCATCAGTGGGCTAGCGAACTACGAGCAGTACTTCGGGCCG
CCF1	PRE	1	0.000184502	TGTGCCAGCAGCCCGGAAGGGAATCGGGTAGATACGCAGTATTTTGGCCCA	CASSPEGNRVDTQYF	TRBV11-2	NA	TRBJ2-3	12	18	22	29	NA	6	7	CAACCTGCAAAGCTTGAGGACTCGGCCGTGTATCTCTGTGCCAGCAGCCCGGAAGGGAATCGGGTAGATACGCAGTATTTTGGCCCA
CCF1	PRE	1	0.000184502	TGTGCCAGCAGTCTGACAGGGTCTGGAAACACCATATATTTTGGAGAG	CASSLTGSGNTIYF	TRBV6-5	TRBD1-1*01	TRBJ1-3	12	14	NA	21	NA	2	0	CTGCTGTCGGCTGCTCCCTCCCAGACATCTGTGTACTTCTGTGCCAGCAGTCTGACAGGGTCTGGAAACACCATATATTTTGGAGAG
CCF1	PRE	1	0.000184502	TGTGCCACCAGATCCAGGGAAACTGAAAACACCATATATTTTGGAGAG	CATRSRETENTIYF	TRBV15-1	TRBD1-1*01	TRBJ1-3	11	14	19	26	NA	3	7	ATCCGCTCACCAGGCCTGGGGGACGCAGCCATGTACCTGTGTGCCACCAGATCCAGGGAAACTGAAAACACCATATATTTTGGAGAG
CCF1	PRE	1	0.000184502	TGTGCCAGCAGCTTGGTATTAAGTTCCGACTCTGGGGCCAACGTCCTGACTTTCGGGGCC	CASSLVLSSDSGANVLTF	TRBV5-8	NA	TRBJ2-6	16	27	NA	29	NA	11	0	GAGCTGGAGGACTCGGCCCTGTATCTCTGTGCCAGCAGCTTGGTATTAAGTTCCGACTCTGGGGCCAACGTCCTGACTTTCGGGGCC
CCF1	PRE	1	0.000184502	TGTGCCAGCAGTTACTGGGACTTCAGGGAGGACATTCAGTACTTCGGCGCC	CASSYWDFREDIQYF	TRBV6-5	TRBD2-1	TRBJ2-4	NA	16	22	31	NA	0	9	CTGTCGGCTGCTCCCTCCCAGACATCTGTGTACTTCTGTGCCAGCAGTTACTGGGACTTCAGGGAGGACATTCAGTACTTCGGCGCC
CCF1	PRE	1	0.000184502	TGTGCCAGCAGTGAAATAGAAACAGGGAGGGTCAAAAACATTCAGTACTTCGGCGCC	CASSEIETGRVKNIQYF	TRBV6-1	TRBD2-1*02	TRBJ2-4	15	24	31	32	NA	9	1	GCTGCTCCCTCCCAGACATCTGTGTACTTCTGTGCCAGCAGTGAAATAGAAACAGGGAGGGTCAAAAACATTCAGTACTTCGGCGCC
CCF1	PRE	1	0.000184502	TGTGCCAGCAGCCGGGTCGGAGCCAAAAACATTCAGTACTTCGGCGCC	CASSRVGAKNIQYF	TRBV7-9	TRBD2-1	TRBJ2-4	NA	12	16	20	NA	0	4	ATCCAGCGCACAGAGCAGGGGGACTCGGCCATGTATCTCTGTGCCAGCAGCCGGGTCGGAGCCAAAAACATTCAGTACTTCGGCGCC
CCF1	PRE	1	0.000184502	TGTGCCAGCAGCCCCGGGACAGGGCTAGGAGCTTTCTTTGGACAA	CASSPGTGLGAFF	TRBV11-1	TRBD1-1*01	TRBJ1-1	12	15	24	29	NA	3	5	AAGATCCAGCCTGCAGAGCTTGGGGACTCGGCCATGTATCTCTGTGCCAGCAGCCCCGGGACAGGGCTAGGAGCTTTCTTTGGACAA
CCF1	PRE	1	0.000184502	TGCGCCAGCAGTGAATCCAAGGGACTAGCGAATCCCCCGCAGTTCTTCGGGCCA	CASSESKGLANPPQFF	TRBV10-1	TRBD2-1	TRBJ2-1	14	20	30	38	NA	6	8	TCTGCTGCCTCCTCCCAGACATCTGTATATTTCTGCGCCAGCAGTGAATCCAAGGGACTAGCGAATCCCCCGCAGTTCTTCGGGCCA
CCF1	PRE	1	0.000184502	TGTGCCAGCAGCCAAGCGGGTCGGGATGAGCAGTTCTTCGGGCCA	CASSQAGRDEQFF	TRBV3-1	TRBD2-1	TRBJ2-1	NA	16	20	25	NA	0	5	CACATCAATTCCCTGGAGCTTGGTGACTCTGCTGTGTATTTCTGTGCCAGCAGCCAAGCGGGTCGGGATGAGCAGTTCTTCGGGCCA
CCF1	PRE	1	0.000184502	TGTGCCAGCAGCCGCGGGACTAGCGGGGGGCATGAGCAGTTCTTCGGGCCA	CASSRGTSGGHEQFF	TRBV7-6	TRBD2-1*01	TRBJ2-1	12	15	30	31	NA	3	1	CAGCGCACAGAGCAGCGGGACTCGGCCATGTATCGCTGTGCCAGCAGCCGCGGGACTAGCGGGGGGCATGAGCAGTTCTTCGGGCCA
CCF1	PRE	1	0.000184502	TGTGCCAGCAGCGTAGATCGAGCCAGTAATGAGCAGTTCTTCGGGCCA	CASSVDRASNEQFF	TRBV9-1	NA	TRBJ2-1	16	23	26	27	NA	7	1	CTGAGCTCTCTGGAGCTGGGGGACTCAGCTTTGTATTTCTGTGCCAGCAGCGTAGATCGAGCCAGTAATGAGCAGTTCTTCGGGCCA
CCF1	PRE	1	0.000184502	TGTGCCAGCAGCCAAGATCAGATGTACAGTAATGAGCAGTTCTTCGGGCCA	CASSQDQMYSNEQFF	TRBV4-2	TRBD1-1*01	TRBJ2-1	17	25	29	30	NA	8	1	CACACCCTGCAGCCAGAAGACTCGGCCCTGTATCTCTGTGCCAGCAGCCAAGATCAGATGTACAGTAATGAGCAGTTCTTCGGGCCA
CCF1	PRE	1	0.000184502	TGTGCCAGCAGTTTAGCAGTTTTGGGGGTTCCTAGCGGGAGATTCACAGATACGCAGTATTTTGGCCCA	CASSLAVLGVPSGRFTDTQYF	TRBV12-1	TRBD2-1*02	TRBJ2-3	17	31	41	44	NA	14	3	GACTCAGCTGTGTACTTCTGTGCCAGCAGTTTAGCAGTTTTGGGGGTTCCTAGCGGGAGATTCACAGATACGCAGTATTTTGGCCCA
CCF1	PRE	1	0.000184502	TGCAGCGTTGACGTTGATAGCACAGATACGCAGTATTTTGGCCCA	CSVDVDSTDTQYF	TRBV29-1	NA	TRBJ2-3	11	15	17	18	NA	4	1	ACTGTGAGCAACATGAGCCCTGAAGACAGCAGCATATATCTCTGCAGCGTTGACGTTGATAGCACAGATACGCAGTATTTTGGCCCA
CCF1	PRE	1	0.000184502	TGCAGCGTCGATGGAGGCGGGGGGGACGAGCAGTTCTTCGGGCCA	CSVDGGGGDEQFF	TRBV29-1	TRBD2-1*01	TRBJ2-1	8	16	25	27	NA	8	2	ACTGTGAGCAACATGAGCCCTGAAGACAGCAGCATATATCTCTGCAGCGTCGATGGAGGCGGGGGGGACGAGCAGTTCTTCGGGCCA
CCF1	PRE	1	0.000184502	TGTGCCAGCAGCCTCGGGGCAGAGCAGTTCTTCGGGCCA	CASSLGAEQFF	TRBV11-3	NA	TRBJ2-1	12	15	20	21	NA	3	1	ACTCTCAAGATCCAGCCTGCAGAGCTTGGGGACTCGGCCGTGTATCTCTGTGCCAGCAGCCTCGGGGCAGAGCAGTTCTTCGGGCCA
CCF1	PRE	1	0.000184502	TGTGCCAGCAGCGTAGGGGAGGGACTGGGGACCCAGTACTTCGGGCCA	CASSVGEGLGTQYF	TRBV5-4	TRBD2-1*02	TRBJ2-5	12	16	23	29	NA	4	6	GTGAACGCCTTGGAGCTGGACGACTCGGCCCTGTATCTCTGTGCCAGCAGCGTAGGGGAGGGACTGGGGACCCAGTACTTCGGGCCA
CCF1	PRE	1	0.000184502	TGCGCCAGCAGCCCGGGACATGCGGGGACTGAGACCCAGTACTTCGGGCCA	CASSPGHAGTETQYF	TRBV5-1	NA	TRBJ2-5	12	14	20	30	NA	2	10	AGCACCTTGGAGCTGGGGGACTCGGCCCTTTATCTTTGCGCCAGCAGCCCGGGACATGCGGGGACTGAGACCCAGTACTTCGGGCCA
CCF1	PRE	1	0.000184502	TGTGCCAGCAGCCTGCTGCCTACAGGGGGCTCGGGGGAGACCCAGTACTTCGGGCCA	CASSLLPTGGSGETQYF	TRBV7-2	TRBD1-1*01	TRBJ2-5	12	21	30	36	NA	9	6	ACACAGCAGGAGGACTCGGCCGTGTATCTCTGTGCCAGCAGCCTGCTGCCTACAGGGGGCTCGGGGGAGACCCAGTACTTCGGGCCA
CCF1	PRE	1	0.000184502	TGTGCCAGCAGCCCGACTGCGGAGACCCAGTACTTCGGGCCA	CASSPTAETQYF	TRBV7-6	TRBD2-1	TRBJ2-5	12	14	18	21	NA	2	3	CTGACGATCCAGCGCACAGAGCAGCGGGACTCGGCCATGTATCGCTGTGCCAGCAGCCCGACTGCGGAGACCCAGTACTTCGGGCCA
CCF1	PRE	1	0.000184502	TGTGCCAGCAGTTTTGGGACTAGCGGGGGTAGAGAGACCCAGTACTTCGGGCCA	CASSFGTSGGRETQYF	TRBV27-1	TRBD2-1*01	TRBJ2-5	14	15	29	32	NA	1	3	TCGCCCAGCCCCAACCAGACCTCTCTGTACTTCTGTGCCAGCAGTTTTGGGACTAGCGGGGGTAGAGAGACCCAGTACTTCGGGCCA
CCF1	PRE	1	0.000184502	TGTGCCAGCAGCTTAGCGCTAAGCGGGGGGGTTCAAGAGACCCAGTACTTCGGGCCA	CASSLALSGGVQETQYF	TRBV7-9	TRBD2-1*01	TRBJ2-5	17	21	31	33	NA	4	2	ACAGAGCAGGGGGACTCGGCCATGTATCTCTGTGCCAGCAGCTTAGCGCTAAGCGGGGGGGTTCAAGAGACCCAGTACTTCGGGCCA
CCF1	PRE	1	0.000184502	TGTGCCAGCAGCCATACTCGACAGATTCAAGAGACCCAGTACTTCGGGCCA	CASSHTRQIQETQYF	TRBV7-9	TRBD1-1*01	TRBJ2-5	12	19	24	27	NA	7	3	CAGCGCACAGAGCAGGGGGACTCGGCCATGTATCTCTGTGCCAGCAGCCATACTCGACAGATTCAAGAGACCCAGTACTTCGGGCCA
CCF1	PRE	1	0.000184502	TGTGCCAGCAGCTTAGGGGAGACACGGCGGGATGATACGCAGTATTTTGGCCCA	CASSLGETRRDDTQYF	TRBV7-9	TRBD2-1*02	TRBJ2-3	16	26	32	33	NA	10	1	CGCACAGAGCAGGGGGACTCGGCCATGTATCTCTGTGCCAGCAGCTTAGGGGAGACACGGCGGGATGATACGCAGTATTTTGGCCCA
CCF1	PRE	1	0.000184502	TGTGCCAGCAGCTTAACTGTTAGCGGGGGGGCTGGGGATACGCAGTATTTTGGCCCA	CASSLTVSGGAGDTQYF	TRBV7-3	TRBD2-1*01	TRBJ2-3	17	20	31	36	NA	3	5	ACAGAGCGGGGGGACTCAGCCGTGTATCTCTGTGCCAGCAGCTTAACTGTTAGCGGGGGGGCTGGGGATACGCAGTATTTTGGCCCA
CCF1	PRE	1	0.000184502	TGTGCCAGTAGTACCGGGACAGCCCGAAGGGATACGCAGTATTTTGGCCCA	CASSTGTARRDTQYF	TRBV19-1	TRBD1-1*01	TRBJ2-3	13	15	22	30	NA	2	8	ACATCGGCCCAAAAGAACCCGACAGCTTTCTATCTCTGTGCCAGTAGTACCGGGACAGCCCGAAGGGATACGCAGTATTTTGGCCCA
CCF1	PRE	1	0.000184502	TGTGCCAGCAGTTTAACCTCGGTAGATACGCAGTATTTTGGCCCA	CASSLTSVDTQYF	TRBV27-1	TRBD2-1	TRBJ2-3	15	19	22	23	NA	4	1	ATCCTGGAGTCGCCCAGCCCCAACCAGACCTCTCTGTACTTCTGTGCCAGCAGTTTAACCTCGGTAGATACGCAGTATTTTGGCCCA
CCF1	PRE	1	0.000184502	TGCGCCAGCAGCCTATTGATAGACAGGGGGCTGGGAGATACGCAGTATTTTGGCCCA	CASSLLIDRGLGDTQYF	TRBV4-1	TRBD1-1*01	TRBJ2-3	13	21	31	35	NA	8	4	CTGCAGCCAGAAGACTCAGCCCTGTATCTCTGCGCCAGCAGCCTATTGATAGACAGGGGGCTGGGAGATACGCAGTATTTTGGCCCA
CCF1	PRE	1	0.000184502	TGCAGTGCCAAACAGGGAGTATATGGCTACACCTTCGGTTCG	CSAKQGVYGYTF	TRBV20-1	TRBD1-1*01	TRBJ1-2	8	11	17	21	NA	3	4	CTGACAGTGACCAGTGCCCATCCTGAAGACAGCAGCTTCTACATCTGCAGTGCCAAACAGGGAGTATATGGCTACACCTTCGGTTCG
CCF1	PRE	1	0.000184502	TGTGCCACCAGTGAAGTTGACAGGGTCGGGGGCTACACCTTCGGTTCG	CATSEVDRVGGYTF	TRBV24-1	TRBD1-1*01	TRBJ1-2	14	18	25	30	NA	4	5	CTAGAGTCTGCCATCCCCAACCAGACAGCTCTTTACTTCTGTGCCACCAGTGAAGTTGACAGGGTCGGGGGCTACACCTTCGGTTCG
CCF1	PRE	1	0.000184502	TGTGCCAGCAGTGACGGACAGCCTCCGTATAGCGAGCAGTACTTCGGGCCG	CASSDGQPPYSEQYF	TRBV12-1	TRBD1-1*01	TRBJ2-7	12	15	21	32	NA	3	11	CAGCCCTCAGAACCCAGGGACTCAGCTGTGTACTTCTGTGCCAGCAGTGACGGACAGCCTCCGTATAGCGAGCAGTACTTCGGGCCG
CCF1	PRE	1	0.000184502	TGTGCCAGCAGTATCACGAACTCGCCCATAAGCGAGCAGTACTTCGGGCCG	CASSITNSPISEQYF	TRBV6-1	TRBD2-1	TRBJ2-7	12	19	22	32	NA	7	10	GAGTCGGCTGCTCCCTCCCAAACATCTGTGTACTTCTGTGCCAGCAGTATCACGAACTCGCCCATAAGCGAGCAGTACTTCGGGCCG
CCF1	PRE	1	0.000184502	TGTGCCAGCAGCTTAAGTCGAGGCAGGGGCACAGATACGCAGTATTTTGGCCCA	CASSLSRGRGTDTQYF	TRBV7-6	TRBD1-1*01	TRBJ2-3	15	23	NA	28	NA	8	0	CGCACAGAGCAGCGGGACTCGGCCATGTATCGCTGTGCCAGCAGCTTAAGTCGAGGCAGGGGCACAGATACGCAGTATTTTGGCCCA
CCF1	PRE	1	0.000184502	TGTGCCATCAGTGAGGTCACCGGGGTTAGCACAGATACGCAGTATTTTGGCCCA	CAISEVTGVSTDTQYF	TRBV10-3	TRBD2-1*01	TRBJ2-3	15	20	25	27	NA	5	2	TCCGCTACCAGCTCCCAGACATCTGTGTACTTCTGTGCCATCAGTGAGGTCACCGGGGTTAGCACAGATACGCAGTATTTTGGCCCA
CCF1	PRE	1	0.000184502	TGCGCCAGCAGCTTGGAGACTAGCACAGATACGCAGTATTTTGGCCCA	CASSLETSTDTQYF	TRBV5-1	TRBD2-1	TRBJ2-3	16	17	NA	21	NA	1	0	GTGAGCACCTTGGAGCTGGGGGACTCGGCCCTTTATCTTTGCGCCAGCAGCTTGGAGACTAGCACAGATACGCAGTATTTTGGCCCA
CCF1	PRE	1	0.000184502	TGTGCCAGCAAAAGTGGGGGGAGCACAGATACGCAGTATTTTGGCCCA	CASKSGGSTDTQYF	TRBV6-6	TRBD2-1*01	TRBJ2-3	10	15	NA	21	NA	5	0	CTGGAGTTGGCTGCTCCCTCCCAGACATCTGTGTACTTCTGTGCCAGCAAAAGTGGGGGGAGCACAGATACGCAGTATTTTGGCCCA
CCF1	PRE	1	0.000184502	TGTGCCAGCAGCCCAGATAACTACTACTATGGCTACACCTTCGGTTCG	CASSPDNYYYGYTF	TRBV7-9	TRBD2-1	TRBJ1-2	12	19	23	25	NA	7	2	ATCCAGCGCACAGAGCAGGGGGACTCGGCCATGTATCTCTGTGCCAGCAGCCCAGATAACTACTACTATGGCTACACCTTCGGTTCG
CCF1	PRE	1	0.000184502	TGTGCCAGCAGCCGTGGTCCAGGGGGAACAGATACGCAGTATTTTGGCCCA	CASSRGPGGTDTQYF	TRBV11-2	TRBD1-1*01	TRBJ2-3	12	19	26	27	NA	7	1	CAGCCTGCAAAGCTTGAGGACTCGGCCGTGTATCTCTGTGCCAGCAGCCGTGGTCCAGGGGGAACAGATACGCAGTATTTTGGCCCA
CCF1	PRE	1	0.000184502	TGTGCCAGCAGCCATTCCTCGGACAGGGTTGAGCAGTATTTTGGCCCA	CASSHSSDRVEQYF	TRBV3-1	TRBD1-1*01	TRBJ2-3	14	20	28	32	NA	6	4	ATCAATTCCCTGGAGCTTGGTGACTCTGCTGTGTATTTCTGTGCCAGCAGCCATTCCTCGGACAGGGTTGAGCAGTATTTTGGCCCA
CCF1	PRE	1	0.000184502	TGTGCCAGCTCACCAGAGGACGACTCGACGGGGGAGCTGTTTTTTGGAGAA	CASSPEDDSTGELFF	TRBV18-1	NA	TRBJ2-2	15	17	21	30	NA	2	9	CAGCAGGTAGTGCGAGGAGATTCGGCAGCTTATTTCTGTGCCAGCTCACCAGAGGACGACTCGACGGGGGAGCTGTTTTTTGGAGAA
CCF1	PRE	1	0.000184502	TGTGTCAGAAGCTCCCCTCCGGACAGGGGTGCCGGGGAGCTGTTTTTTGGAGAA	CVRSSPPDRGAGELFF	TRBV7-5	TRBD1-1*01	TRBJ2-2	13	20	29	31	NA	7	2	GCACAGAGCAAGGGCGACTCGGCTGTGTATCTCTGTGTCAGAAGCTCCCCTCCGGACAGGGGTGCCGGGGAGCTGTTTTTTGGAGAA
CCF1	PRE	1	0.000184502	TGTGCCATCAGTGGACCAAGGGGGCAGGGTAATTCACCCCTCCACTTTGGGAAC	CAISGPRGQGNSPLHF	TRBV10-3	TRBD1-1*01	TRBJ1-6	13	18	25	29	NA	5	4	TCCGCTACCAGCTCCCAGACATCTGTGTACTTCTGTGCCATCAGTGGACCAAGGGGGCAGGGTAATTCACCCCTCCACTTTGGGAAC
CCF1	PRE	1	0.000184502	TGTGCCAGCACGCAGGGTGGCGATAATTCACCCCTCCACTTTGGGAAC	CASTQGGDNSPLHF	TRBV2-1	TRBD1-1*01	TRBJ1-6	10	12	17	22	NA	2	5	ATCCGGTCCACAAAGCTGGAGGACTCAGCCATGTACTTCTGTGCCAGCACGCAGGGTGGCGATAATTCACCCCTCCACTTTGGGAAC
CCF1	PRE	1	0.000184502	TGCAGTGCTAGAGATTCAGGGAGGTGGAATTCACCCCTCCACTTTGGGAAC	CSARDSGRWNSPLHF	TRBV20-1	TRBD2-1*02	TRBJ1-6	14	18	24	27	NA	4	3	ACCAGTGCCCATCCTGAAGACAGCAGCTTCTACATCTGCAGTGCTAGAGATTCAGGGAGGTGGAATTCACCCCTCCACTTTGGGAAC
CCF1	PRE	1	0.000184502	TGTGCCAGCAGCGTAGGATTTCCGAATTCACCCCTCCACTTTGGGAAC	CASSVGFPNSPLHF	TRBV9-1	NA	TRBJ1-6	NA	16	18	24	NA	0	6	CTGAGCTCTCTGGAGCTGGGGGACTCAGCTTTGTATTTCTGTGCCAGCAGCGTAGGATTTCCGAATTCACCCCTCCACTTTGGGAAC
CCF1	PRE	1	0.000184502	TGTGCCAGCAGTTATTTTGGGACAGGTGACTCACCCCTCCACTTTGGGAAC	CASSYFGTGDSPLHF	TRBV6-1	TRBD1-1*01	TRBJ1-6	14	18	26	30	NA	4	4	GAGTCGGCTGCTCCCTCCCAAACATCTGTGTACTTCTGTGCCAGCAGTTATTTTGGGACAGGTGACTCACCCCTCCACTTTGGGAAC
CCF1	PRE	1	0.000184502	TGTGCCAGCCTACCCTTAGCGGGGGGAACCGATGAGCAGTTCTTCGGGCCA	CASLPLAGGTDEQFF	TRBV25-1	TRBD2-1*01	TRBJ2-1	9	16	26	31	NA	7	5	GAGTCTGCCAGGCCCTCACATACCTCTCAGTACCTCTGTGCCAGCCTACCCTTAGCGGGGGGAACCGATGAGCAGTTCTTCGGGCCA
CCF1	PRE	1	0.000184502	TGTGCCAGCAGCTTGGGACAGGAATCCTACGAGCAGTACTTCGGGCCG	CASSLGQESYEQYF	TRBV7-9	TRBD1-1*01	TRBJ2-7	NA	14	22	24	NA	0	2	ATCCAGCGCACAGAGCAGGGGGACTCGGCCATGTATCTCTGTGCCAGCAGCTTGGGACAGGAATCCTACGAGCAGTACTTCGGGCCG
CCF1	PRE	1	0.000184502	TGTGCCAGTAGTCACCGACAGGGTAGGGCCTACGAGCAGTACTTCGGGCCG	CASSHRQGRAYEQYF	TRBV19-1	TRBD1-1*01	TRBJ2-7	12	16	23	28	NA	4	5	ACATCGGCCCAAAAGAACCCGACAGCTTTCTATCTCTGTGCCAGTAGTCACCGACAGGGTAGGGCCTACGAGCAGTACTTCGGGCCG
CCF1	PRE	1	0.000184502	TGTGCCAGCAGTTCACCTTCCTACAATGAGCAGTTCTTCGGGCCA	CASSSPSYNEQFF	TRBV6-5	NA	TRBJ2-1	13	14	16	18	NA	1	2	AGGCTGCTGTCGGCTGCTCCCTCCCAGACATCTGTGTACTTCTGTGCCAGCAGTTCACCTTCCTACAATGAGCAGTTCTTCGGGCCA
CCF1	PRE	1	0.000184502	TGTGCCAGTACCCCCCGCCAGGGGACCTACGAGCAGTACTTCGGGCCG	CASTPRQGTYEQYF	TRBV19-1	TRBD1-1*01	TRBJ2-7	10	18	24	25	NA	8	1	GTGACATCGGCCCAAAAGAACCCGACAGCTTTCTATCTCTGTGCCAGTACCCCCCGCCAGGGGACCTACGAGCAGTACTTCGGGCCG
CCF1	PRE	1	0.000184502	TGTGCCAGCTCACCACCGACCTACGAGCAGTACTTCGGGCCG	CASSPPTYEQYF	TRBV18-1	NA	TRBJ2-7	NA	17	NA	19	NA	0	0	CTGAGGATCCAGCAGGTAGTGCGAGGAGATTCGGCAGCTTATTTCTGTGCCAGCTCACCACCGACCTACGAGCAGTACTTCGGGCCG
CCF1	PRE	1	0.000184502	TGTGCCAGCAGCCAAGAGGCAGGGACTTACTACGAGCAGTACTTCGGGCCG	CASSQEAGTYYEQYF	TRBV3-1	TRBD2-1	TRBJ2-7	17	21	27	29	NA	4	2	AATTCCCTGGAGCTTGGTGACTCTGCTGTGTATTTCTGTGCCAGCAGCCAAGAGGCAGGGACTTACTACGAGCAGTACTTCGGGCCG
CCF1	PRE	1	0.000184502	TGTGCCAGCAGTTTCTGGCAGGGGGGAGGCTACACCTTCGGTTCG	CASSFWQGGGYTF	TRBV28-1	TRBD1-1*01	TRBJ1-2	14	18	25	27	NA	4	2	ATTCTGGAGTCCGCCAGCACCAACCAGACATCTATGTACCTCTGTGCCAGCAGTTTCTGGCAGGGGGGAGGCTACACCTTCGGTTCG
CCF1	PRE	1	0.000184502	TGTGCCAGCAGCTTACGGCTAGCGATGGTGTTGGGAGATACGCAGTATTTTGGCCCA	CASSLRLAMVLGDTQYF	TRBV11-3	TRBD2-1	TRBJ2-3	15	18	24	35	NA	3	11	GCAGAGCTTGGGGACTCGGCCGTGTATCTCTGTGCCAGCAGCTTACGGCTAGCGATGGTGTTGGGAGATACGCAGTATTTTGGCCCA
CCF1	PRE	1	0.000184502	TGCAGCGAGGAAAGGGGAGATACGCAGTATTTTGGCCCA	CSEERGDTQYF	TRBV29-1	TRBD1-1*01	TRBJ2-3	7	12	NA	17	NA	5	0	ACTCTGACTGTGAGCAACATGAGCCCTGAAGACAGCAGCATATATCTCTGCAGCGAGGAAAGGGGAGATACGCAGTATTTTGGCCCA
CCF1	PRE	1	0.000184502	TGTGCCAGTAGTTTCAACAGGGTTTCGGCAGATACGCAGTATTTTGGCCCA	CASSFNRVSADTQYF	TRBV19-1	TRBD1-1*01	TRBJ2-3	12	16	22	28	NA	4	6	ACATCGGCCCAAAAGAACCCGACAGCTTTCTATCTCTGTGCCAGTAGTTTCAACAGGGTTTCGGCAGATACGCAGTATTTTGGCCCA
CCF1	PRE	1	0.000184502	TGTGCCAGCAGCTTCGGGGGGGCCGCAGATACGCAGTATTTTGGCCCA	CASSFGGAADTQYF	TRBV11-2	TRBD2-1*01	TRBJ2-3	NA	14	22	25	NA	0	3	ATCCAGCCTGCAAAGCTTGAGGACTCGGCCGTGTATCTCTGTGCCAGCAGCTTCGGGGGGGCCGCAGATACGCAGTATTTTGGCCCA
CCF1	PRE	1	0.000184502	TGCAGCGTTGTCGAGGGTGGGGGGAAGGGCGGCATTCAGTACTTCGGCGCC	CSVVEGGGKGGIQYF	TRBV29-1	TRBD2-1*01	TRBJ2-4	10	18	24	32	NA	8	8	AGCAACATGAGCCCTGAAGACAGCAGCATATATCTCTGCAGCGTTGTCGAGGGTGGGGGGAAGGGCGGCATTCAGTACTTCGGCGCC
CCF1	PRE	1	0.000184502	TGTGCCAGCAGTGCCGGGAACATTCAGTACTTCGGCGCC	CASSAGNIQYF	TRBV25-1	TRBD2-1	TRBJ2-4	13	14	NA	18	NA	1	0	CCCCTGACCCTGGAGTCTGCCAGGCCCTCACATACCTCTCAGTACCTCTGTGCCAGCAGTGCCGGGAACATTCAGTACTTCGGCGCC
CCF1	PRE	1	0.000184502	TGTGCCAGCAGCGACAGCGGGGGGGCCGGCGGGGAGCTGTTTTTTGGAGAA	CASSDSGGAGGELFF	TRBV9-1	TRBD2-1*01	TRBJ2-2	13	15	25	29	NA	2	4	AGCTCTCTGGAGCTGGGGGACTCAGCTTTGTATTTCTGTGCCAGCAGCGACAGCGGGGGGGCCGGCGGGGAGCTGTTTTTTGGAGAA
CCF1	PRE	1	0.000184502	TGCGCCAGCAGCCCGTATCAACCGACCGGGGAGCTGTTTTTTGGAGAA	CASSPYQPTGELFF	TRBV5-1	NA	TRBJ2-2	12	20	22	24	NA	8	2	GTGAGCACCTTGGAGCTGGGGGACTCGGCCCTTTATCTTTGCGCCAGCAGCCCGTATCAACCGACCGGGGAGCTGTTTTTTGGAGAA
CCF1	PRE	1	0.000184502	TGTGCCAGCAGCCTAGGACCGAAGGGACTAGCGGACACCGGGGAGCTGTTTTTTGGAGAA	CASSLGPKGLADTGELFF	TRBV9-1	TRBD2-1	TRBJ2-2	16	23	NA	34	NA	7	0	GAGCTGGGGGACTCAGCTTTGTATTTCTGTGCCAGCAGCCTAGGACCGAAGGGACTAGCGGACACCGGGGAGCTGTTTTTTGGAGAA
CCF1	PRE	1	0.000184502	TGTGCCACCAGTGAAGGCGGGGGGAAAACCGGGGAGCTGTTTTTTGGAGAA	CATSEGGGKTGELFF	TRBV24-1	TRBD2-1*01	TRBJ2-2	14	16	24	27	NA	2	3	GAGTCTGCCATCCCCAACCAGACAGCTCTTTACTTCTGTGCCACCAGTGAAGGCGGGGGGAAAACCGGGGAGCTGTTTTTTGGAGAA
CCF1	PRE	1	0.000184502	TGTGTCTCCCTGAGGGGCACTGAAGCTTTCTTTGGACAA	CVSLRGTEAFF	TRBV12-1	NA	TRBJ1-1	4	12	NA	17	NA	8	0	ACTCTGAAGATCCAGCCCTCAGAACCCAGGGACTCAGCTGTGTACTTCTGTGTCTCCCTGAGGGGCACTGAAGCTTTCTTTGGACAA
CCF1	PRE	1	0.000184502	TGTGCCAGCAGCCGGTTAGGACAGGGGATGAACACTGAAGCTTTCTTTGGACAA	CASSRLGQGMNTEAFF	TRBV6-1	TRBD1-1*01	TRBJ1-1	11	18	27	28	NA	7	1	TCGGCTGCTCCCTCCCAGACATCTGTGTACTTCTGTGCCAGCAGCCGGTTAGGACAGGGGATGAACACTGAAGCTTTCTTTGGACAA
CCF1	PRE	1	0.000184502	TGTGCCAGCAGCTTGAGACTAGCGGGGAACCCCAATGAGCAGTTCTTCGGGCCA	CASSLRLAGNPNEQFF	TRBV9-1	TRBD2-1*01	TRBJ2-1	12	16	27	32	NA	4	5	TCTCTGGAGCTGGGGGACTCAGCTTTGTATTTCTGTGCCAGCAGCTTGAGACTAGCGGGGAACCCCAATGAGCAGTTCTTCGGGCCA
CCF1	PRE	1	0.000184502	TGTGCCAGCAGCGTAGGTGGTGGAAACACCATATATTTTGGAGAG	CASSVGGGNTIYF	TRBV9-1	NA	TRBJ1-3	16	18	NA	20	NA	2	0	AACCTGAGCTCTCTGGAGCTGGGGGACTCAGCTTTGTATTTCTGTGCCAGCAGCGTAGGTGGTGGAAACACCATATATTTTGGAGAG
CCF1	PRE	1	0.000184502	TGTGCCAGCAGCCCAGGGGGAGGGGGCCGCTCCTACAATGAGCAGTTCTTCGGGCCA	CASSPGGGGRSYNEQFF	TRBV9-1	NA	TRBJ2-1	12	13	20	29	NA	1	9	CTGGAGCTGGGGGACTCAGCTTTGTATTTCTGTGCCAGCAGCCCAGGGGGAGGGGGCCGCTCCTACAATGAGCAGTTCTTCGGGCCA
CCF1	PRE	1	0.000184502	TGTGCCAGCAGTTTACAGGGAGGCGAAAAACTGTTTTTTGGCAGT	CASSLQGGEKLFF	TRBV27-1	TRBD2-1*02	TRBJ1-4	15	17	23	24	NA	2	1	ATCCTGGAGTCGCCCAGCCCCAACCAGACCTCTCTGTACTTCTGTGCCAGCAGTTTACAGGGAGGCGAAAAACTGTTTTTTGGCAGT
CCF1	PRE	1	0.000184502	TGTGCCAGTAGTATCACACAGGGAAGTCAGCCCCAGCATTTTGGTGAT	CASSITQGSQPQHF	TRBV19-1	TRBD1-1*01	TRBJ1-5	14	17	23	26	NA	3	3	GTGACATCGGCCCAAAAGAACCCGACAGCTTTCTATCTCTGTGCCAGTAGTATCACACAGGGAAGTCAGCCCCAGCATTTTGGTGAT
CCF1	PRE	1	0.000184502	TGTGCCAGCAGCTTGGCGGTGGCAGGGGTGCAGCCCCAGCATTTTGGTGAT	CASSLAVAGVQPQHF	TRBV7-2	TRBD1-1*01	TRBJ1-5	14	22	28	30	NA	8	2	CAGCGCACACAGCAGGAGGACTCGGCCGTGTATCTCTGTGCCAGCAGCTTGGCGGTGGCAGGGGTGCAGCCCCAGCATTTTGGTGAT
CCF1	PRE	1	0.000184502	TGTGCCAGCAGCGACCGGGCTCAAGGGGGCGCGTACCAGCCCCAGCATTTTGGTGAT	CASSDRAQGGAYQPQHF	TRBV7-8	TRBD1-1*01	TRBJ1-5	12	23	30	36	NA	11	6	ACACAGCAGGAGGACTCCGCCGTGTATCTCTGTGCCAGCAGCGACCGGGCTCAAGGGGGCGCGTACCAGCCCCAGCATTTTGGTGAT
CCF1	PRE	1	0.000184502	TGTGCCAGCAGTAGAATGGGGGCTGGCTATGGCTACACCTTCGGTTCG	CASSRMGAGYGYTF	TRBV6-5	TRBD1-1*01	TRBJ1-2	12	17	23	26	NA	5	3	CTGCTGTCGGCTGCTCCCTCCCAGACATCTGTGTACTTCTGTGCCAGCAGTAGAATGGGGGCTGGCTATGGCTACACCTTCGGTTCG
CCF1	PRE	1	0.000184502	TGTGCCAGCAGCCCCCGACAGGGTTCCCGCTATGGCTACACCTTCGGTTCG	CASSPRQGSRYGYTF	TRBV7-2	TRBD1-1*01	TRBJ1-2	12	16	23	29	NA	4	6	CAGCGCACACAGCAGGAGGACTCGGCCGTGTATCTCTGTGCCAGCAGCCCCCGACAGGGTTCCCGCTATGGCTACACCTTCGGTTCG
CCF1	PRE	1	0.000184502	TGTGCCAGCAGCCAAGGTCGAACTCCCTATGGCTACACCTTCGGTTCG	CASSQGRTPYGYTF	TRBV3-1	TRBD2-1	TRBJ1-2	16	21	24	26	NA	5	2	ATCAATTCCCTGGAGCTTGGTGACTCTGCTGTGTATTTCTGTGCCAGCAGCCAAGGTCGAACTCCCTATGGCTACACCTTCGGTTCG
CCF1	PRE	1	0.000184502	TGTGCCAGTACCCAACCAGGGACAGATAAAGCTAACTATGGCTACACCTTCGGTTCG	CASTQPGTDKANYGYTF	TRBV19-1	TRBD1-1*01	TRBJ1-2	10	18	25	31	NA	8	6	GCCCAAAAGAACCCGACAGCTTTCTATCTCTGTGCCAGTACCCAACCAGGGACAGATAAAGCTAACTATGGCTACACCTTCGGTTCG
CCF1	PRE	1	0.000184502	TGCGCCAGCAGCCAAGATGTGGGGGGCTACACCTTCGGTTCG	CASSQDVGGYTF	TRBV4-1	NA	TRBJ1-2	17	20	NA	24	NA	3	0	CTTCACCTACACGCCCTGCAGCCAGAAGACTCAGCCCTGTATCTCTGCGCCAGCAGCCAAGATGTGGGGGGCTACACCTTCGGTTCG
CCF1	PRE	1	0.000184502	TGTGCCAGCTCGATCGGGGGATCGGACGGCTACACCTTCGGTTCG	CASSIGGSDGYTF	TRBV27-1	TRBD2-1*01	TRBJ1-2	9	14	20	27	NA	5	7	ATCCTGGAGTCGCCCAGCCCCAACCAGACCTCTCTGTACTTCTGTGCCAGCTCGATCGGGGGATCGGACGGCTACACCTTCGGTTCG
CCF1	PRE	1	0.000184502	TGCAGCGTTTACGACGGGGATGAAGGCTACACCTTCGGTTCG	CSVYDGDEGYTF	TRBV29-1	TRBD2-1*01	TRBJ1-2	9	14	19	24	NA	5	5	CTGACTGTGAGCAACATGAGCCCTGAAGACAGCAGCATATATCTCTGCAGCGTTTACGACGGGGATGAAGGCTACACCTTCGGTTCG
CCF1	PRE	1	0.000184502	TGCAGTGCAGTCGACAGGTTGGACTACACCTTCGGTTCG	CSAVDRLDYTF	TRBV20-1	TRBD1-1*01	TRBJ1-2	8	12	18	23	NA	4	5	ACTCTGACAGTGACCAGTGCCCATCCTGAAGACAGCAGCTTCTACATCTGCAGTGCAGTCGACAGGTTGGACTACACCTTCGGTTCG
CCF1	PRE	1	0.000184502	TGTGCCAGCAGCCAAGATCAGGGGACAGGGGGCCGCGAGCAGTACTTCGGGCCG	CASSQDQGTGGREQYF	TRBV4-2	TRBD1-1*01	TRBJ2-7	17	21	33	35	NA	4	2	ACCCTGCAGCCAGAAGACTCGGCCCTGTATCTCTGTGCCAGCAGCCAAGATCAGGGGACAGGGGGCCGCGAGCAGTACTTCGGGCCG
CCF1	PRE	1	0.000184502	TGTGCCAGCAGGGCCGGGACAGGGTCGGGGTACGAGCAGTACTTCGGGCCG	CASRAGTGSGYEQYF	TRBV7-6	TRBD1-1*01	TRBJ2-7	11	15	24	30	NA	4	6	CAGCGCACAGAGCAGCGGGACTCGGCCATGTATCGCTGTGCCAGCAGGGCCGGGACAGGGTCGGGGTACGAGCAGTACTTCGGGCCG
CCF1	PRE	1	0.000184502	TGTGCCAGCAGCCTGGACGGGGATACGCAGTATTTTGGCCCA	CASSLDGDTQYF	TRBV12-1	NA	TRBJ2-3	11	14	18	21	NA	3	3	CTGAAGATCCAGCCCTCAGAACCCAGGGACTCAGCTGTGTACTTCTGTGCCAGCAGCCTGGACGGGGATACGCAGTATTTTGGCCCA
CCF1	PRE	1	0.000184502	TGCAGTGCTAGAGTAAGACAGGCTCGGGATACGCAGTATTTTGGCCCA	CSARVRQARDTQYF	TRBV20-1	TRBD1-1*01	TRBJ2-3	13	16	22	27	NA	3	5	GTGACCAGTGCCCATCCTGAAGACAGCAGCTTCTACATCTGCAGTGCTAGAGTAAGACAGGCTCGGGATACGCAGTATTTTGGCCCA
CCF1	PRE	1	0.000184502	TGTGCCAGCAGCCTGACGGGAAACTCCTACGAGCAGTACTTCGGGCCG	CASSLTGNSYEQYF	TRBV5-5	TRBD2-1*02	TRBJ2-7	12	16	21	23	NA	4	2	GTGAACGCCTTGTTGCTGGGGGACTCGGCCCTGTATCTCTGTGCCAGCAGCCTGACGGGAAACTCCTACGAGCAGTACTTCGGGCCG
CCF1	PRE	1	0.000184502	TGTGCCAGCAGCCCCCCCGACGGATCCTACGAGCAGTACTTCGGGCCG	CASSPPDGSYEQYF	TRBV9-1	NA	TRBJ2-7	12	21	NA	24	NA	9	0	CTGAGCTCTCTGGAGCTGGGGGACTCAGCTTTGTATTTCTGTGCCAGCAGCCCCCCCGACGGATCCTACGAGCAGTACTTCGGGCCG
CCF1	PRE	1	0.000184502	TGTGCCAGCAGCTTAGAGGGCAGGGGGCCTCCCTACGAGCAGTACTTCGGGCCG	CASSLEGRGPPYEQYF	TRBV11-2	TRBD1-1*01	TRBJ2-7	17	20	28	31	NA	3	3	CCTGCAAAGCTTGAGGACTCGGCCGTGTATCTCTGTGCCAGCAGCTTAGAGGGCAGGGGGCCTCCCTACGAGCAGTACTTCGGGCCG
CCF1	PRE	1	0.000184502	TGTGCCAGCAGCCAAGGACTAGCGGGGAGTACCTACGAGCAGTACTTCGGGCCG	CASSQGLAGSTYEQYF	TRBV4-2	TRBD2-1*01	TRBJ2-7	NA	16	27	31	NA	0	4	ACCCTGCAGCCAGAAGACTCGGCCCTGTATCTCTGTGCCAGCAGCCAAGGACTAGCGGGGAGTACCTACGAGCAGTACTTCGGGCCG
CCF1	PRE	1	0.000184502	TGCAGTGCTCCTACAGGGACCTACGAGCAGTACTTCGGGCCG	CSAPTGTYEQYF	TRBV20-1	TRBD1-1*01	TRBJ2-7	9	12	18	19	NA	3	1	CTGACAGTGACCAGTGCCCATCCTGAAGACAGCAGCTTCTACATCTGCAGTGCTCCTACAGGGACCTACGAGCAGTACTTCGGGCCG
CCF1	PRE	1	0.000184502	TGTGCCAGCAGCCCGGGGGGGACGGAAGTCGCCGACGAGCAGTACTTCGGGCCG	CASSPGGTEVADEQYF	TRBV7-8	TRBD2-1*01	TRBJ2-7	12	13	21	34	NA	1	13	CGCACACAGCAGGAGGACTCCGCCGTGTATCTCTGTGCCAGCAGCCCGGGGGGGACGGAAGTCGCCGACGAGCAGTACTTCGGGCCG
CCF1	PRE	1	0.000184502	TGTGCCATCAGTGTCCGCACAGGGACCGACGAGCAGTACTTCGGGCCG	CAISVRTGTDEQYF	TRBV10-3	TRBD1-1*01	TRBJ2-7	13	18	24	28	NA	5	4	CTGGAGTCCGCTACCAGCTCCCAGACATCTGTGTACTTCTGTGCCATCAGTGTCCGCACAGGGACCGACGAGCAGTACTTCGGGCCG
CCF1	PRE	1	0.000184502	TGTGCCAGCAGCTTGCCCCCCGTTCGGAACGAGCAGTACTTCGGGCCG	CASSLPPVRNEQYF	TRBV7-2	NA	TRBJ2-7	14	25	NA	28	NA	11	0	ATCCAGCGCACACAGCAGGAGGACTCGGCCGTGTATCTCTGTGCCAGCAGCTTGCCCCCCGTTCGGAACGAGCAGTACTTCGGGCCG
CCF1	PRE	1	0.000184502	TGTGCCAGCAGGTGGGGACAGCCCTCTGGAAACACCATATATTTTGGAGAG	CASRWGQPSGNTIYF	TRBV2-1	TRBD1-1*01	TRBJ1-3	11	14	21	23	NA	3	2	CGGTCCACAAAGCTGGAGGACTCAGCCATGTACTTCTGTGCCAGCAGGTGGGGACAGCCCTCTGGAAACACCATATATTTTGGAGAG
CCF1	PRE	1	0.000184502	TGTGCCAGCAGGGCCAGCGGGGCTGGAAACACCATATATTTTGGAGAG	CASRASGAGNTIYF	TRBV28-1	TRBD2-1*01	TRBJ1-3	11	15	NA	22	NA	4	0	CTGGAGTCCGCCAGCACCAACCAGACATCTATGTACCTCTGTGCCAGCAGGGCCAGCGGGGCTGGAAACACCATATATTTTGGAGAG
CCF1	PRE	1	0.000184502	TGTGCCAGCAGGGACAGGGGGAGCTCTGGGGCCAACGTCCTGACTTTCGGGGCC	CASRDRGSSGANVLTF	TRBV6-1	TRBD1-1*01	TRBJ2-6	NA	11	21	23	NA	0	2	TCGGCTGCTCCCTCCCAGACATCTGTGTACTTCTGTGCCAGCAGGGACAGGGGGAGCTCTGGGGCCAACGTCCTGACTTTCGGGGCC
CCF1	PRE	1	0.000184502	TGTGCCAGCAGCGTGGGGGACAAAGGATCTGGGGCCAACGTCCTGACTTTCGGGGCC	CASSVGDKGSGANVLTF	TRBV9-1	TRBD1-1*01	TRBJ2-6	14	16	22	27	NA	2	5	CTGGAGCTGGGGGACTCAGCTTTGTATTTCTGTGCCAGCAGCGTGGGGGACAAAGGATCTGGGGCCAACGTCCTGACTTTCGGGGCC
CCF1	PRE	1	0.000184502	TGTGCCAGCAGTCGACAGTGGTTCGCTGGGGCCAACGTCCTGACTTTCGGGGCC	CASSRQWFAGANVLTF	TRBV6-1	TRBD1-1*01	TRBJ2-6	12	13	18	25	NA	1	7	TCGGCTGCTCCCTCCCAGACATCTGTGTACTTCTGTGCCAGCAGTCGACAGTGGTTCGCTGGGGCCAACGTCCTGACTTTCGGGGCC
CCF1	PRE	1	0.000184502	TGTGCCAGCAGCTCAAGACAGGGTGCGGGGGCCAACGTCCTGACTTTCGGGGCC	CASSSRQGAGANVLTF	TRBV7-2	TRBD1-1*01	TRBJ2-6	13	16	23	27	NA	3	4	CGCACACAGCAGGAGGACTCGGCCGTGTATCTCTGTGCCAGCAGCTCAAGACAGGGTGCGGGGGCCAACGTCCTGACTTTCGGGGCC
CCF1	PRE	1	0.000184502	TGTGCCAGCAGCTTTTTAGCTAGCGGGGGATCCAATGAGCAGTTCTTCGGGCCA	CASSFLASGGSNEQFF	TRBV5-6	TRBD2-1*01	TRBJ2-1	14	19	29	32	NA	5	3	GCCTTGTTGCTGGGGGACTCGGCCCTCTATCTCTGTGCCAGCAGCTTTTTAGCTAGCGGGGGATCCAATGAGCAGTTCTTCGGGCCA
CCF1	PRE	1	0.000184502	TGCAGTGCTAGACCCCCTAGCGGGGGTTACAATGAGCAGTTCTTCGGGCCA	CSARPPSGGYNEQFF	TRBV20-1	TRBD2-1*01	TRBJ2-1	12	16	26	27	NA	4	1	ACCAGTGCCCATCCTGAAGACAGCAGCTTCTACATCTGCAGTGCTAGACCCCCTAGCGGGGGTTACAATGAGCAGTTCTTCGGGCCA
CCF1	PRE	1	0.000184502	TGTGCCAGCAGTGAAGGAACAGGGCGTGAAGCTTTCTTTGGACAA	CASSEGTGREAFF	TRBV25-1	TRBD1-1*01	TRBJ1-1	15	18	24	26	NA	3	2	ACCCTGGAGTCTGCCAGGCCCTCACATACCTCTCAGTACCTCTGTGCCAGCAGTGAAGGAACAGGGCGTGAAGCTTTCTTTGGACAA
CCF1	PRE	1	0.000184502	TGTGCCAGTAGTATAGAGGGGAGTAGCGAAAAACTGTTTTTTGGCAGT	CASSIEGSSEKLFF	TRBV19-1	TRBD2-1*02	TRBJ1-4	17	18	23	27	NA	1	4	GTGACATCGGCCCAAAAGAACCCGACAGCTTTCTATCTCTGTGCCAGTAGTATAGAGGGGAGTAGCGAAAAACTGTTTTTTGGCAGT
CCF1	PRE	1	0.000184502	TGTGCCAGCAGTTACTCGAGCCTCCCCAAAACATACAATGAGCAGTTCTTCGGGCCA	CASSYSSLPKTYNEQFF	TRBV6-1	NA	TRBJ2-1	17	30	NA	33	NA	13	0	GCTGCTCCCTCCCAGACATCTGTGTACTTCTGTGCCAGCAGTTACTCGAGCCTCCCCAAAACATACAATGAGCAGTTCTTCGGGCCA
CCF1	PRE	1	0.000184502	TGTGCCAGCAGCGACAGGGTAAATGAGCAGTTCTTCGGGCCA	CASSDRVNEQFF	TRBV12-1	TRBD1-1*01	TRBJ2-1	11	12	19	21	NA	1	2	CTGAAGATCCAGCCCTCAGAACCCAGGGACTCAGCTGTGTACTTCTGTGCCAGCAGCGACAGGGTAAATGAGCAGTTCTTCGGGCCA
CCF1	PRE	1	0.000184502	TGTGCCAGCAGCAAAGGACAGGGTATTACCCAGTACTTCGGGCCA	CASSKGQGITQYF	TRBV6-1	TRBD1-1*01	TRBJ2-5	11	15	23	27	NA	4	4	GGGTTGGAGTCGGCTGCTCCCTCCCAAACATCTGTGTACTTCTGTGCCAGCAGCAAAGGACAGGGTATTACCCAGTACTTCGGGCCA
CCF1	PRE	1	0.000184502	TGCGCCAGCAGCTCCCCACGGGGAACTGGGGACACTGAAGCTTTCTTTGGACAA	CASSSPRGTGDTEAFF	TRBV5-1	TRBD2-1*01	TRBJ1-1	13	18	23	31	NA	5	8	ACCTTGGAGCTGGGGGACTCGGCCCTTTATCTTTGCGCCAGCAGCTCCCCACGGGGAACTGGGGACACTGAAGCTTTCTTTGGACAA
CCF1	PRE	1	0.000184502	TGTGCCAGCAGCAACTCGGGCTACCCGGACACTGAAGCTTTCTTTGGACAA	CASSNSGYPDTEAFF	TRBV9-1	NA	TRBJ1-1	12	17	21	28	NA	5	7	AGCTCTCTGGAGCTGGGGGACTCAGCTTTGTATTTCTGTGCCAGCAGCAACTCGGGCTACCCGGACACTGAAGCTTTCTTTGGACAA
CCF1	PRE	1	0.000184502	TGTGCCAGCACGCTAGCGGGGGCGATCACAGATACGCAGTATTTTGGCCCA	CASTLAGAITDTQYF	TRBV12-1	TRBD2-1*01	TRBJ2-3	10	12	22	26	NA	2	4	CAGCCCTCAGAACCCAGGGACTCAGCTGTGTACTTCTGTGCCAGCACGCTAGCGGGGGCGATCACAGATACGCAGTATTTTGGCCCA
CCF1	PRE	1	0.000184502	TGTGCCAGCAGCACCCGGCCCACAGATACGCAGTATTTTGGCCCA	CASSTRPTDTQYF	TRBV11-2	NA	TRBJ2-3	12	16	19	20	NA	4	1	AAGATCCAGCCTGCAAAGCTTGAGGACTCGGCCGTGTATCTCTGTGCCAGCAGCACCCGGCCCACAGATACGCAGTATTTTGGCCCA
CCF1	PRE	1	0.000184502	TGCAGTGCTAAAAAGTTGGGACAGGGTGGCACCGGGGAGCTGTTTTTTGGAGAA	CSAKKLGQGGTGELFF	TRBV20-1	TRBD1-1*01	TRBJ2-2	10	17	26	29	NA	7	3	AGTGCCCATCCTGAAGACAGCAGCTTCTACATCTGCAGTGCTAAAAAGTTGGGACAGGGTGGCACCGGGGAGCTGTTTTTTGGAGAA
CCF1	PRE	1	0.000184502	TGTGCCAGCAGTTCCGCACAGGGGGTAGGCACCGGGGAGCTGTTTTTTGGAGAA	CASSSAQGVGTGELFF	TRBV6-6	TRBD1-1*01	TRBJ2-2	13	17	25	29	NA	4	4	TTGGCTGCTCCCTCCCAGACATCTGTGTACTTCTGTGCCAGCAGTTCCGCACAGGGGGTAGGCACCGGGGAGCTGTTTTTTGGAGAA
CCF1	PRE	1	0.000184502	TGTGCCAGCAGCTTGGTAGCGGGGACCACCGGGGAGCTGTTTTTTGGAGAA	CASSLVAGTTGELFF	TRBV5-4	TRBD2-1*01	TRBJ2-2	NA	16	24	26	NA	0	2	AACGCCTTGGAGCTGGACGACTCGGCCCTGTATCTCTGTGCCAGCAGCTTGGTAGCGGGGACCACCGGGGAGCTGTTTTTTGGAGAA
CCF1	PRE	1	0.000184502	TGTGCCAGCAGCGCGACCCTGGACACCGGGGAGCTGTTTTTTGGAGAA	CASSATLDTGELFF	TRBV6-1	NA	TRBJ2-2	11	14	17	22	NA	3	5	CTGGAGTCGGCTGCTCCCTCCCAGACATCTGTGTACTTCTGTGCCAGCAGCGCGACCCTGGACACCGGGGAGCTGTTTTTTGGAGAA
CCF1	PRE	1	0.000184502	TGTGCCAGCAGTTTAGAGGGACGTCTTGAAGCTTTCTTTGGACAA	CASSLEGRLEAFF	TRBV28-1	NA	TRBJ1-1	15	17	22	26	NA	2	4	ATTCTGGAGTCCGCCAGCACCAACCAGACATCTATGTACCTCTGTGCCAGCAGTTTAGAGGGACGTCTTGAAGCTTTCTTTGGACAA
CCF1	PRE	1	0.000184502	TGTGCCAGCAGCTTAGGGTCTGAAGCTTTCTTTGGACAA	CASSLGSEAFF	TRBV7-2	NA	TRBJ1-1	NA	16	18	19	NA	0	1	ACTCTGACGATCCAGCGCACACAGCAGGAGGACTCGGCCGTGTATCTCTGTGCCAGCAGCTTAGGGTCTGAAGCTTTCTTTGGACAA
CCF1	PRE	1	0.000184502	TGTGCCACCAGCAGTGGAGGGGTGGACACTGAAGCTTTCTTTGGACAA	CATSSGGVDTEAFF	TRBV15-1	TRBD2-1*02	TRBJ1-1	14	15	21	25	NA	1	4	ATCCGCTCACCAGGCCTGGGGGACGCAGCCATGTACCTGTGTGCCACCAGCAGTGGAGGGGTGGACACTGAAGCTTTCTTTGGACAA
CCF1	PRE	1	0.000184502	TGCAGCGTAGAGCCTAACACTGAAGCTTTCTTTGGACAA	CSVEPNTEAFF	TRBV29-1	TRBD2-1	TRBJ1-1	8	10	13	15	NA	2	2	ACTCTGACTGTGAGCAACATGAGCCCTGAAGACAGCAGCATATATCTCTGCAGCGTAGAGCCTAACACTGAAGCTTTCTTTGGACAA
CCF1	PRE	1	0.000184502	TGTGCCAGTAGTATGCGCGAGGGGAACACTGAAGCTTTCTTTGGACAA	CASSMREGNTEAFF	TRBV19-1	TRBD2-1*02	TRBJ1-1	14	18	NA	23	NA	4	0	GTGACATCGGCCCAAAAGAACCCGACAGCTTTCTATCTCTGTGCCAGTAGTATGCGCGAGGGGAACACTGAAGCTTTCTTTGGACAA
CCF1	PRE	1	0.000184502	TGTGCCAGCAGCCAAGATATTCGGAACACTGAAGCTTTCTTTGGACAA	CASSQDIRNTEAFF	TRBV3-1	TRBD2-1	TRBJ1-1	NA	17	19	23	NA	0	4	ATCAATTCCCTGGAGCTTGGTGACTCTGCTGTGTATTTCTGTGCCAGCAGCCAAGATATTCGGAACACTGAAGCTTTCTTTGGACAA
CCF1	PRE	1	0.000184502	TGCGCCAGCAGCTTGTTCCAGCAGACGAACACTGAAGCTTTCTTTGGACAA	CASSLFQQTNTEAFF	TRBV5-1	NA	TRBJ1-1	15	23	NA	26	NA	8	0	AGCACCTTGGAGCTGGGGGACTCGGCCCTTTATCTTTGCGCCAGCAGCTTGTTCCAGCAGACGAACACTGAAGCTTTCTTTGGACAA
CCF1	PRE	1	0.000184502	TGTGCCAGCAGCTTAGCGGGAGGAACTGAAGCTTTCTTTGGACAA	CASSLAGGTEAFF	TRBV11-1	TRBD2-1*02	TRBJ1-1	NA	17	23	24	NA	0	1	AAGATCCAGCCTGCAGAGCTTGGGGACTCGGCCATGTATCTCTGTGCCAGCAGCTTAGCGGGAGGAACTGAAGCTTTCTTTGGACAA
CCF1	PRE	1	0.000184502	TGTGCCAGCAGCCCGGCGGGGCAGGGGGAAGATCTGAGAAAACTGTTTTTTGGCAGT	CASSPAGQGEDLRKLFF	TRBV7-9	TRBD1-1*01	TRBJ1-4	12	21	28	38	NA	9	10	ACAGAGCAGGGGGACTCGGCCATGTATCTCTGTGCCAGCAGCCCGGCGGGGCAGGGGGAAGATCTGAGAAAACTGTTTTTTGGCAGT
CCF1	PRE	1	0.000184502	TGCGCCAGCAGCCCCTGGACAGGCCGAGCTAATGAAAAACTGTTTTTTGGCAGT	CASSPWTGRANEKLFF	TRBV4-1	TRBD1-1*01	TRBJ1-4	13	16	23	28	NA	3	5	GCCCTGCAGCCAGAAGACTCAGCCCTGTATCTCTGCGCCAGCAGCCCCTGGACAGGCCGAGCTAATGAAAAACTGTTTTTTGGCAGT
CCF1	PRE	1	0.000184502	TGTGCCAGCAGTTCCTCTATAAACTATAATGAAAAACTGTTTTTTGGCAGT	CASSSSINYNEKLFF	TRBV28-1	TRBD2-1	TRBJ1-4	13	22	NA	26	NA	9	0	GAGTCCGCCAGCACCAACCAGACATCTATGTACCTCTGTGCCAGCAGTTCCTCTATAAACTATAATGAAAAACTGTTTTTTGGCAGT
CCF1	PRE	1	0.000184502	TGCAGTGCTAGAGTTGGGGGAACCGAAAAACTGTTTTTTGGCAGT	CSARVGGTEKLFF	TRBV20-1	NA	TRBJ1-4	13	15	20	24	NA	2	4	ACAGTGACCAGTGCCCATCCTGAAGACAGCAGCTTCTACATCTGCAGTGCTAGAGTTGGGGGAACCGAAAAACTGTTTTTTGGCAGT
CCF1	PRE	1	0.000184502	TGTGCCAGCAGTTCCGGAAACAGGGGCCAGGAGCCCCAGCATTTTGGTGAT	CASSSGNRGQEPQHF	TRBV6-6	TRBD1-1*01	TRBJ1-5	13	19	26	31	NA	6	5	GAGTTGGCTGCTCCCTCCCAGACATCTGTGTACTTCTGTGCCAGCAGTTCCGGAAACAGGGGCCAGGAGCCCCAGCATTTTGGTGAT
CCF1	PRE	1	0.000184502	TGTGCCAGCAGTGGTCAGGGGGTGGGCAATCAGCCCCAGCATTTTGGTGAT	CASSGQGVGNQPQHF	TRBV2-1	TRBD1-1*01	TRBJ1-5	13	15	22	25	NA	2	3	CGGTCCACAAAGCTGGAGGACTCAGCCATGTACTTCTGTGCCAGCAGTGGTCAGGGGGTGGGCAATCAGCCCCAGCATTTTGGTGAT
CCF1	PRE	1	0.000184502	TGTGCCAGCAGCCCGATCTGGGGCAATCAGCCCCAGCATTTTGGTGAT	CASSPIWGNQPQHF	TRBV5-5	NA	TRBJ1-5	12	19	NA	22	NA	7	0	GTGAACGCCTTGTTGCTGGGGGACTCGGCCCTGTATCTCTGTGCCAGCAGCCCGATCTGGGGCAATCAGCCCCAGCATTTTGGTGAT
CCF1	PRE	1	0.000184502	TGCAGTGCCGTACGGGACAGGGCCCCCGGCAATCAGCCCCAGCATTTTGGTGAT	CSAVRDRAPGNQPQHF	TRBV20-1	TRBD1-1*01	TRBJ1-5	8	13	22	28	NA	5	6	AGTGCCCATCCTGAAGACAGCAGCTTCTACATCTGCAGTGCCGTACGGGACAGGGCCCCCGGCAATCAGCCCCAGCATTTTGGTGAT
CCF1	PRE	1	0.000184502	TGTGCCAGCAGCTTACAGAGTTCTAGCAATCAGCCCCAGCATTTTGGTGAT	CASSLQSSSNQPQHF	TRBV7-2	NA	TRBJ1-5	NA	15	18	23	NA	0	5	CAGCGCACACAGCAGGAGGACTCGGCCGTGTATCTCTGTGCCAGCAGCTTACAGAGTTCTAGCAATCAGCCCCAGCATTTTGGTGAT
CCF1	PRE	1	0.000184502	CGTGAAGGTTGCAGGGCCGTTCCGTCTTATAGCAATCAGCCCCAGCATTTTGGTGAT	REGCRAVPSYSNQPQHF	TRBV7-3	TRBD1-1*01	TRBJ1-5	4	11	16	29	NA	7	13	ACAGAGCAGGGGGACTCAGCCGTGTATCTCCGTGAAGGTTGCAGGGCCGTTCCGTCTTATAGCAATCAGCCCCAGCATTTTGGTGAT
CCF1	PRE	1	0.000184502	TGTGCCAGTAGTATACAAGGGGCCGGTGGCTACACCTTCGGTTCG	CASSIQGAGGYTF	TRBV19-1	TRBD1-1*01	TRBJ1-2	15	17	22	26	NA	2	4	ACTGTGACATCGGCCCAAAAGAACCCGACAGCTTTCTATCTCTGTGCCAGTAGTATACAAGGGGCCGGTGGCTACACCTTCGGTTCG
CCF1	PRE	1	0.000184502	TGTGCCAGCAGTTTGAGCAGGGGTTTTTCCTATGGCTACACCTTCGGTTCG	CASSLSRGFSYGYTF	TRBV27-1	TRBD1-1*01	TRBJ1-2	14	17	23	29	NA	3	6	GAGTCGCCCAGCCCCAACCAGACCTCTCTGTACTTCTGTGCCAGCAGTTTGAGCAGGGGTTTTTCCTATGGCTACACCTTCGGTTCG
CCF1	PRE	1	0.000184502	TGTGCCAGCAGCCCGGCCCCCTATGGCTACACCTTCGGTTCG	CASSPAPYGYTF	TRBV28-1	NA	TRBJ1-2	11	14	17	20	NA	3	3	CTGATTCTGGAGTCCGCCAGCACCAACCAGACATCTATGTACCTCTGTGCCAGCAGCCCGGCCCCCTATGGCTACACCTTCGGTTCG
CCF1	PRE	1	0.000184502	TGCAGTGCTTTAGACAGGGGGATTTACTATGGCTACACCTTCGGTTCG	CSALDRGIYYGYTF	TRBV20-1	TRBD1-1*01	TRBJ1-2	9	12	21	25	NA	3	4	GTGACCAGTGCCCATCCTGAAGACAGCAGCTTCTACATCTGCAGTGCTTTAGACAGGGGGATTTACTATGGCTACACCTTCGGTTCG
CCF1	PRE	1	0.000184502	TGTGCCAGCAGTTATTCCCGGCAGGGCCCCCTCGGATACTATGGCTACACCTTCGGTTCG	CASSYSRQGPLGYYGYTF	TRBV6-1	TRBD1-1*01	TRBJ1-2	14	21	26	37	NA	7	11	GCTCCCTCCCAGACATCTGTGTACTTCTGTGCCAGCAGTTATTCCCGGCAGGGCCCCCTCGGATACTATGGCTACACCTTCGGTTCG
CCF1	PRE	1	0.000184502	TGTGCCAGCAAGGTGCCCGGGGGGGAGCAGTACTTCGGGCCG	CASKVPGGEQYF	TRBV6-1	TRBD2-1*01	TRBJ2-7	10	17	NA	24	NA	7	0	CTCAGGCTGGAGTCGGCTGCTCCCTCCCAGACATCTGTGTACTTCTGTGCCAGCAAGGTGCCCGGGGGGGAGCAGTACTTCGGGCCG
CCF1	PRE	1	0.000184502	TGCAGTGCTCCTCCCCAGGGTCGGAGGTATCGGGAGCAGTACTTCGGGCCG	CSAPPQGRRYREQYF	TRBV20-1	NA	TRBJ2-7	9	15	20	33	NA	6	13	ACCAGTGCCCATCCTGAAGACAGCAGCTTCTACATCTGCAGTGCTCCTCCCCAGGGTCGGAGGTATCGGGAGCAGTACTTCGGGCCG
CCF1	PRE	1	0.000184502	TGCAGCGTTGAATCCGCCAGGGGAAATGGCTACACCTTCGGTTCG	CSVESARGNGYTF	TRBV29-1	TRBD1-1*01	TRBJ1-2	12	17	23	25	NA	5	2	ACTGTGAGCAACATGAGCCCTGAAGACAGCAGCATATATCTCTGCAGCGTTGAATCCGCCAGGGGAAATGGCTACACCTTCGGTTCG
CCF1	PRE	1	0.000184502	TGTGCCAGCAGTCTCCCGACAGGGGATCGGCAGGGCTACACCTTCGGTTCG	CASSLPTGDRQGYTF	TRBV28-1	TRBD1-1*01	TRBJ1-2	12	17	25	33	NA	5	8	GAGTCCGCCAGCACCAACCAGACATCTATGTACCTCTGTGCCAGCAGTCTCCCGACAGGGGATCGGCAGGGCTACACCTTCGGTTCG
CCF1	PRE	1	0.000184502	TGTGCCAGCAGCTTAGCCCTAGCGGGGGGCATCTACGAGCAGTACTTCGGGCCG	CASSLALAGGIYEQYF	TRBV7-9	TRBD2-1*01	TRBJ2-7	17	18	29	32	NA	1	3	CGCACAGAGCAGGGGGACTCGGCCATGTATCTCTGTGCCAGCAGCTTAGCCCTAGCGGGGGGCATCTACGAGCAGTACTTCGGGCCG
CCF1	PRE	1	0.000184502	TGTGCCAGCTCGCCTCAGGGGGGCTACGAGCAGTACTTCGGGCCG	CASSPQGGYEQYF	TRBV18-1	TRBD1-1*01	TRBJ2-7	11	15	22	23	NA	4	1	AGGATCCAGCAGGTAGTGCGAGGAGATTCGGCAGCTTATTTCTGTGCCAGCTCGCCTCAGGGGGGCTACGAGCAGTACTTCGGGCCG
CCF1	PRE	1	0.000184502	TGTGCCAGCAGCTTAGACCCGGGCGGGACGCCGTACTTCGGGCCG	CASSLDPGGTPYF	TRBV7-2	TRBD2-1*02	TRBJ2-7	16	22	28	32	NA	6	4	ACGATCCAGCGCACACAGCAGGAGGACTCGGCCGTGTATCTCTGTGCCAGCAGCTTAGACCCGGGCGGGACGCCGTACTTCGGGCCG
CCF1	PRE	1	0.000184502	TGTGCCAGCAGCCAAGTAACGGGACTAGCGGGCGAGCAGTACTTCGGGCCG	CASSQVTGLAGEQYF	TRBV3-1	TRBD2-1	TRBJ2-7	16	20	NA	32	NA	4	0	AATTCCCTGGAGCTTGGTGACTCTGCTGTGTATTTCTGTGCCAGCAGCCAAGTAACGGGACTAGCGGGCGAGCAGTACTTCGGGCCG
CCF1	PRE	1	0.000184502	TGTGCCAGCAGTTACTTAGGGGGAAGCGAGCAGTACTTCGGGCCG	CASSYLGGSEQYF	TRBV6-6	TRBD1-1*01	TRBJ2-7	16	17	23	26	NA	1	3	AGGCTGGAGTTGGCTGCTCCCTCCCAGACATCTGTGTACTTCTGTGCCAGCAGTTACTTAGGGGGAAGCGAGCAGTACTTCGGGCCG
CCF1	PRE	1	0.000184502	TGCGCCAGCAGCTTGTCGGGGGGCGGAGGGTACGAGCAGTACTTCGGGCCG	CASSLSGGGGYEQYF	TRBV5-1	TRBD2-1*01	TRBJ2-7	15	16	23	30	NA	1	7	AGCACCTTGGAGCTGGGGGACTCGGCCCTTTATCTTTGCGCCAGCAGCTTGTCGGGGGGCGGAGGGTACGAGCAGTACTTCGGGCCG
CCF1	PRE	1	0.000184502	TGTGCCAGCAGTTCAGGGGCGCTTTCCTACGAGCAGTACTTCGGGCCG	CASSSGALSYEQYF	TRBV6-6	TRBD1-1*01	TRBJ2-7	NA	13	19	24	NA	0	5	CTGGAGTTGGCTGCTCCCTCCCAGACATCTGTGTACTTCTGTGCCAGCAGTTCAGGGGCGCTTTCCTACGAGCAGTACTTCGGGCCG
CCF1	PRE	1	0.000184502	TGCGCCAGCAGCCAAGATCCCACAGGGGGGCCTTCCTACGAGCAGTACTTCGGGCCG	CASSQDPTGGPSYEQYF	TRBV4-3	TRBD1-1*01	TRBJ2-7	17	21	29	33	NA	4	4	CTGCAGCCAGAAGACTCGGCCCTGTATCTCTGCGCCAGCAGCCAAGATCCCACAGGGGGGCCTTCCTACGAGCAGTACTTCGGGCCG
CCF1	PRE	1	0.000184502	TGTGCCAGCAGTTTACAGCCCACAGGGGGTTTACCCTCCTACGAGCAGTACTTCGGGCCG	CASSLQPTGGLPSYEQYF	TRBV12-1	TRBD1-1*01	TRBJ2-7	15	21	29	35	NA	6	6	GAACCCAGGGACTCAGCTGTGTACTTCTGTGCCAGCAGTTTACAGCCCACAGGGGGTTTACCCTCCTACGAGCAGTACTTCGGGCCG
CCF1	PRE	1	0.000184502	TGTGCCAGCAGTTACTCGAATCCGGCAGGGAGAAACTACGAGCAGTACTTCGGGCCG	CASSYSNPAGRNYEQYF	TRBV6-1	NA	TRBJ2-7	17	25	30	35	NA	8	5	GCTGCTCCCTCCCAGACATCTGTGTACTTCTGTGCCAGCAGTTACTCGAATCCGGCAGGGAGAAACTACGAGCAGTACTTCGGGCCG
CCF1	PRE	1	0.000184502	TGTGCCAGCAGCCCCACTCCCGGGACGCGAAACGAGCAGTACTTCGGGCCG	CASSPTPGTRNEQYF	TRBV7-2	NA	TRBJ2-7	12	21	26	31	NA	9	5	CAGCGCACACAGCAGGAGGACTCGGCCGTGTATCTCTGTGCCAGCAGCCCCACTCCCGGGACGCGAAACGAGCAGTACTTCGGGCCG
CCF1	PRE	1	0.000184502	TGTGCCAGCAGTTTTAAAGGAAATACTGAAGCTTTCTTTGGACAA	CASSFKGNTEAFF	TRBV12-1	NA	TRBJ1-1	14	18	21	24	NA	4	3	AAGATCCAGCCCTCAGAACCCAGGGACTCAGCTGTGTACTTCTGTGCCAGCAGTTTTAAAGGAAATACTGAAGCTTTCTTTGGACAA
CCF1	PRE	1	0.000184502	TGTGCCAGAAGCTCGGGGGATGGCACTGAAGCTTTCTTTGGACAA	CARSSGDGTEAFF	TRBV2-1	TRBD2-1*01	TRBJ1-1	8	13	19	23	NA	5	4	AAGATCCGGTCCACAAAGCTGGAGGACTCAGCCATGTACTTCTGTGCCAGAAGCTCGGGGGATGGCACTGAAGCTTTCTTTGGACAA
CCF1	PRE	1	0.000184502	TGTGCCAGCAAGGCGGGGAGGGATGAGCAGTTCTTCGGGCCA	CASKAGRDEQFF	TRBV7-9	TRBD2-1*02	TRBJ2-1	10	15	NA	22	NA	5	0	TTGGAGATCCAGCGCACAGAGCAGGGGGACTCGGCCATGTATCTCTGTGCCAGCAAGGCGGGGAGGGATGAGCAGTTCTTCGGGCCA
CCF1	PRE	1	0.000184502	TGTGCCAGCCACCTAGGGCAATACGAGCAGTACTTCGGGCCG	CASHLGQYEQYF	TRBV5-6	NA	TRBJ2-7	9	14	18	21	NA	5	3	CTGAATGTGAACGCCTTGTTGCTGGGGGACTCGGCCCTCTATCTCTGTGCCAGCCACCTAGGGCAATACGAGCAGTACTTCGGGCCG
CCF1	PRE	1	0.000184502	TGTGCCAGCAGCGCCCCCCTCCAGGACATTCAGTACTTCGGCGCC	CASSAPLQDIQYF	TRBV9-1	TRBD1-1*01	TRBJ2-4	13	21	NA	25	NA	8	0	AACCTGAGCTCTCTGGAGCTGGGGGACTCAGCTTTGTATTTCTGTGCCAGCAGCGCCCCCCTCCAGGACATTCAGTACTTCGGCGCC
CCF1	PRE	1	0.000184502	TGTGCCAGCAGTTACTCAGGGGGATTGGCCAAAAACATTCAGTACTTCGGCGCC	CASSYSGGLAKNIQYF	TRBV6-1	TRBD1-1*01	TRBJ2-4	NA	17	23	27	NA	0	4	TCGGCTGCTCCCTCCCAAACATCTGTGTACTTCTGTGCCAGCAGTTACTCAGGGGGATTGGCCAAAAACATTCAGTACTTCGGCGCC
CCF1	PRE	1	0.000184502	TGTGCCAGCAGCGCCGCCGGGACGGCGAATGAAAAACTGTTTTTTGGCAGT	CASSAAGTANEKLFF	TRBV11-3	NA	TRBJ1-4	12	18	23	27	NA	6	4	CAGCCTGCAGAGCTTGGGGACTCGGCCGTGTATCTCTGTGCCAGCAGCGCCGCCGGGACGGCGAATGAAAAACTGTTTTTTGGCAGT
CCF1	PRE	1	0.000184502	TGTGCCAGCAGCTTAGGAGGGGGACATAATTCACCCCTCCACTTTGGGAAC	CASSLGGGHNSPLHF	TRBV7-9	TRBD1-1*01	TRBJ1-6	16	17	23	25	NA	1	2	CAGCGCACAGAGCAGGGGGACTCGGCCATGTATCTCTGTGCCAGCAGCTTAGGAGGGGGACATAATTCACCCCTCCACTTTGGGAAC
CCF1	PRE	1	0.000184502	TGCGCCAGCAGCCAAGATGGGGAGTATAATTCACCCCTCCACTTTGGGAAC	CASSQDGEYNSPLHF	TRBV4-3	TRBD2-1*02	TRBJ1-6	17	19	NA	24	NA	2	0	CACACCCTGCAGCCAGAAGACTCGGCCCTGTATCTCTGCGCCAGCAGCCAAGATGGGGAGTATAATTCACCCCTCCACTTTGGGAAC
CCF1	PRE	1	0.000184502	TGTGCCAGTAGTATCGGCAGGAACTCCTATAATTCACCCCTCCACTTTGGGAAC	CASSIGRNSYNSPLHF	TRBV19-1	TRBD1-1*01	TRBJ1-6	14	17	21	23	NA	3	2	TCGGCCCAAAAGAACCCGACAGCTTTCTATCTCTGTGCCAGTAGTATCGGCAGGAACTCCTATAATTCACCCCTCCACTTTGGGAAC
CCF1	PRE	1	0.000184502	TGTGCCAGCAGCGAGGGCCAAATGGATAATTCACCCCTCCACTTTGGGAAC	CASSEGQMDNSPLHF	TRBV9-1	NA	TRBJ1-6	NA	13	17	25	NA	0	8	AGCTCTCTGGAGCTGGGGGACTCAGCTTTGTATTTCTGTGCCAGCAGCGAGGGCCAAATGGATAATTCACCCCTCCACTTTGGGAAC
CCF1	PRE	1	0.000184502	TGTGCCAGCAGCTCCGGAGTCAATGAGCAGTTCTTCGGGCCA	CASSSGVNEQFF	TRBV7-2	TRBD2-1*02	TRBJ2-1	13	15	19	20	NA	2	1	CTGACGATCCAGCGCACACAGCAGGAGGACTCGGCCGTGTATCTCTGTGCCAGCAGCTCCGGAGTCAATGAGCAGTTCTTCGGGCCA
CCF1	PRE	1	0.000184502	TGTGCCAGCGGCTTGGGACTGATGTACAATGAGCAGTTCTTCGGGCCA	CASGLGLMYNEQFF	TRBV12-1	TRBD2-1	TRBJ2-1	9	14	20	24	NA	5	4	ATCCAGCCCTCAGAACCCAGGGACTCAGCTGTGTACTTCTGTGCCAGCGGCTTGGGACTGATGTACAATGAGCAGTTCTTCGGGCCA
CCF1	PRE	1	0.000184502	TGTGCCAGCAGTCCACTGGGAGCGGTGGGGTACAATGAGCAGTTCTTCGGGCCA	CASSPLGAVGYNEQFF	TRBV28-1	TRBD2-1	TRBJ2-1	12	20	25	30	NA	8	5	TCCGCCAGCACCAACCAGACATCTATGTACCTCTGTGCCAGCAGTCCACTGGGAGCGGTGGGGTACAATGAGCAGTTCTTCGGGCCA
CCF1	PRE	1	0.000184502	TGTGCCAGCAGACGAACTAGCGGGGGGGCCTCCTACAATGAGCAGTTCTTCGGGCCA	CASRRTSGGASYNEQFF	TRBV6-1	TRBD2-1*01	TRBJ2-1	11	15	28	29	NA	4	1	GCTGCTCCCTCCCAGACATCTGTGTACTTCTGTGCCAGCAGACGAACTAGCGGGGGGGCCTCCTACAATGAGCAGTTCTTCGGGCCA
CCF1	PRE	1	0.000184502	TGTGCCAGCAGTGAAAAGGGAACCTACAATGAGCAGTTCTTCGGGCCA	CASSEKGTYNEQFF	TRBV6-1	NA	TRBJ2-1	15	17	21	22	NA	2	1	CTGGAGTCGGCTGCTCCCTCCCAGACATCTGTGTACTTCTGTGCCAGCAGTGAAAAGGGAACCTACAATGAGCAGTTCTTCGGGCCA
CCF1	PRE	1	0.000184502	TGTGCCAGCAGCCCCCGTTGGGGGGCGGGAGAGACCCAGTACTTCGGGCCA	CASSPRWGAGETQYF	TRBV11-2	NA	TRBJ2-5	12	20	26	29	NA	8	3	CAGCCTGCAAAGCTTGAGGACTCGGCCGTGTATCTCTGTGCCAGCAGCCCCCGTTGGGGGGCGGGAGAGACCCAGTACTTCGGGCCA
CCF1	PRE	1	0.000184502	TGTGCCAGCAGCCGCGACAGGCAAGAGACCCAGTACTTCGGGCCA	CASSRDRQETQYF	TRBV7-2	TRBD1-1*01	TRBJ2-5	12	15	NA	21	NA	3	0	ACGATCCAGCGCACACAGCAGGAGGACTCGGCCGTGTATCTCTGTGCCAGCAGCCGCGACAGGCAAGAGACCCAGTACTTCGGGCCA
CCF1	PRE	1	0.000184502	TGCGCCAGCAGCCAAGTCAGGGGCCAAGAGACCCAGTACTTCGGGCCA	CASSQVRGQETQYF	TRBV4-1	TRBD1-1*01	TRBJ2-5	16	17	NA	23	NA	1	0	CTACACGCCCTGCAGCCAGAAGACTCAGCCCTGTATCTCTGCGCCAGCAGCCAAGTCAGGGGCCAAGAGACCCAGTACTTCGGGCCA
CCF1	PRE	1	0.000184502	TGTGCCAGCAACCTCGAGTACCAAGAGACCCAGTACTTCGGGCCA	CASNLEYQETQYF	TRBV11-2	TRBD2-1*02	TRBJ2-5	10	15	18	19	NA	5	1	AAGATCCAGCCTGCAAAGCTTGAGGACTCGGCCGTGTATCTCTGTGCCAGCAACCTCGAGTACCAAGAGACCCAGTACTTCGGGCCA
CCF1	PRE	1	0.000184502	TGCGCCAGCAGCCAAGAACCCAGCGGCCCGCAGTATTTTGGCCCA	CASSQEPSGPQYF	TRBV4-3	TRBD2-1	TRBJ2-3	17	21	26	28	NA	4	2	CACCTACACACCCTGCAGCCAGAAGACTCGGCCCTGTATCTCTGCGCCAGCAGCCAAGAACCCAGCGGCCCGCAGTATTTTGGCCCA
CCF1	PRE	1	0.000184502	TGTGCCAGCAGTGAGGGGGCCTATGGGAGGACAGATACGCAGTATTTTGGCCCA	CASSEGAYGRTDTQYF	TRBV2-1	NA	TRBJ2-3	NA	14	20	30	NA	0	10	TCCACAAAGCTGGAGGACTCAGCCATGTACTTCTGTGCCAGCAGTGAGGGGGCCTATGGGAGGACAGATACGCAGTATTTTGGCCCA
CCF1	PRE	1	0.000184502	TGTGCCAGCAGCTTAGCGGGGGCCCGCACAGATACGCAGTATTTTGGCCCA	CASSLAGARTDTQYF	TRBV7-3	TRBD2-1*01	TRBJ2-3	NA	15	22	25	NA	0	3	CAGCGCACAGAGCGGGGGGACTCAGCCGTGTATCTCTGTGCCAGCAGCTTAGCGGGGGCCCGCACAGATACGCAGTATTTTGGCCCA
CCF1	PRE	1	0.000184502	TGTGCCAGCAGCTTAGTTGGGCCTAACCTTAGCACAGATACGCAGTATTTTGGCCCA	CASSLVGPNLSTDTQYF	TRBV7-2	TRBD1-1*01	TRBJ2-3	16	18	22	30	NA	2	8	ACACAGCAGGAGGACTCGGCCGTGTATCTCTGTGCCAGCAGCTTAGTTGGGCCTAACCTTAGCACAGATACGCAGTATTTTGGCCCA
CCF1	PRE	1	0.000184502	TGTGCCACCAGTGATTTCGCGGGGATTAGCACAGATACGCAGTATTTTGGCCCA	CATSDFAGISTDTQYF	TRBV24-1	TRBD2-1*01	TRBJ2-3	17	18	24	27	NA	1	3	TCTGCCATCCCCAACCAGACAGCTCTTTACTTCTGTGCCACCAGTGATTTCGCGGGGATTAGCACAGATACGCAGTATTTTGGCCCA
CCF1	PRE	1	0.000184502	TGTGCCAGCAGTTTAATTGAGACTAGCGGAACAGATACGCAGTATTTTGGCCCA	CASSLIETSGTDTQYF	TRBV12-1	TRBD2-1	TRBJ2-3	15	20	29	30	NA	5	1	CCCTCAGAACCCAGGGACTCAGCTGTGTACTTCTGTGCCAGCAGTTTAATTGAGACTAGCGGAACAGATACGCAGTATTTTGGCCCA
CCF1	PRE	1	0.000184502	TGCAGTGCCGAACCTAGCGGCCCGAGAAATACGCAGTATTTTGGCCCA	CSAEPSGPRNTQYF	TRBV20-1	TRBD2-1	TRBJ2-3	8	13	20	28	NA	5	8	GTGACCAGTGCCCATCCTGAAGACAGCAGCTTCTACATCTGCAGTGCCGAACCTAGCGGCCCGAGAAATACGCAGTATTTTGGCCCA
CCF1	PRE	1	0.000184502	TGTGCCAGCAGCGTAGCGACAGCTTCCGGGGAGCTGTTTTTTGGAGAA	CASSVATASGELFF	TRBV9-1	TRBD1-1*01	TRBJ2-2	16	17	22	25	NA	1	3	CTGAGCTCTCTGGAGCTGGGGGACTCAGCTTTGTATTTCTGTGCCAGCAGCGTAGCGACAGCTTCCGGGGAGCTGTTTTTTGGAGAA
CCF1	PRE	1	0.000184502	TGTGCCAGCAGCGACCGACAGGGGGTTCCCGGGGAGCTGTTTTTTGGAGAA	CASSDRQGVPGELFF	TRBV12-1	TRBD1-1*01	TRBJ2-2	11	16	25	28	NA	5	3	CAGCCCTCAGAACCCAGGGACTCAGCTGTGTACTTCTGTGCCAGCAGCGACCGACAGGGGGTTCCCGGGGAGCTGTTTTTTGGAGAA
CCF1	PRE	1	0.000184502	TGTGCCAGCAGTTTGGTAGGGGGATCGGTCACCGGGGAGCTGTTTTTTGGAGAA	CASSLVGGSVTGELFF	TRBV12-1	TRBD1-1*01	TRBJ2-2	14	17	23	29	NA	3	6	CCCTCAGAACCCAGGGACTCAGCTGTGTACTTCTGTGCCAGCAGTTTGGTAGGGGGATCGGTCACCGGGGAGCTGTTTTTTGGAGAA
CCF1	PRE	1	0.000184502	TGTGCCAGCAGCCTCAGGGGGCCGGTCACCGGGGAGCTGTTTTTTGGAGAA	CASSLRGPVTGELFF	TRBV5-6	TRBD1-1*01	TRBJ2-2	12	14	22	26	NA	2	4	AACGCCTTGTTGCTGGGGGACTCGGCCCTCTATCTCTGTGCCAGCAGCCTCAGGGGGCCGGTCACCGGGGAGCTGTTTTTTGGAGAA
CCF1	PRE	1	0.000184502	TGTGCCGACGCAGGGCAGACCCAAGAGACCCAGTACTTCGGGCCA	CADAGQTQETQYF	TRBV2-1	TRBD1-1*01	TRBJ2-5	6	10	15	20	NA	4	5	AAGATCCGGTCCACAAAGCTGGAGGACTCAGCCATGTACTTCTGTGCCGACGCAGGGCAGACCCAAGAGACCCAGTACTTCGGGCCA
CCF1	PRE	1	0.000184502	TGTGCCAGCAGCTCGTCAGTAGGGGATACGCAGTATTTTGGCCCA	CASSSSVGDTQYF	TRBV7-8	NA	TRBJ2-3	13	20	NA	24	NA	7	0	AAGATCCAGCGCACACAGCAGGAGGACTCCGCCGTGTATCTCTGTGCCAGCAGCTCGTCAGTAGGGGATACGCAGTATTTTGGCCCA
CCF1	PRE	1	0.000184502	TGTGCCAGCAGTTTTGGGGGCGCGGTAACCGGGGAGCTGTTTTTTGGAGAA	CASSFGGAVTGELFF	TRBV6-5	TRBD1-1*01	TRBJ2-2	13	15	21	27	NA	2	6	CTGTCGGCTGCTCCCTCCCAGACATCTGTGTACTTCTGTGCCAGCAGTTTTGGGGGCGCGGTAACCGGGGAGCTGTTTTTTGGAGAA
CCF1	PRE	1	0.000184502	TGTGCCAGCAGCTTGGATCTGGGGGCAACCGGGGAGCTGTTTTTTGGAGAA	CASSLDLGATGELFF	TRBV5-6	TRBD1-1*01	TRBJ2-2	16	20	26	27	NA	4	1	AACGCCTTGTTGCTGGGGGACTCGGCCCTCTATCTCTGTGCCAGCAGCTTGGATCTGGGGGCAACCGGGGAGCTGTTTTTTGGAGAA
CCF1	PRE	1	0.000184502	TGTGCCACCAGCAGAGATCCCAGTTTTGAAGCTTTCTTTGGACAA	CATSRDPSFEAFF	TRBV15-1	TRBD1-1*01	TRBJ1-1	17	20	23	26	NA	3	3	GACATCCGCTCACCAGGCCTGGGGGACGCAGCCATGTACCTGTGTGCCACCAGCAGAGATCCCAGTTTTGAAGCTTTCTTTGGACAA
CCF1	PRE	1	0.000184502	TGTGCCAGCAGACCCACAGGAGGAGAGGCTGAAGCTTTCTTTGGACAA	CASRPTGGEAEAFF	TRBV5-4	NA	TRBJ1-1	11	15	20	28	NA	4	8	GTGAACGCCTTGGAGCTGGACGACTCGGCCCTGTATCTCTGTGCCAGCAGACCCACAGGAGGAGAGGCTGAAGCTTTCTTTGGACAA
CCF1	PRE	1	0.000184502	TGCGCCAGCAGTGAGGAGGGGTCCACTGAAGCTTTCTTTGGACAA	CASSEEGSTEAFF	TRBV10-1	NA	TRBJ1-1	15	16	21	23	NA	1	2	ACTCTGGAGTCTGCTGCCTCCTCCCAGACATCTGTATATTTCTGCGCCAGCAGTGAGGAGGGGTCCACTGAAGCTTTCTTTGGACAA
CCF1	PRE	1	0.000184502	TGTGCCAGCAGCTGGGATAGCGGGGGGAGCACAGATACGCAGTATTTTGGCCCA	CASSWDSGGSTDTQYF	TRBV7-2	TRBD2-1*01	TRBJ2-3	13	17	NA	27	NA	4	0	CGCACACAGCAGGAGGACTCGGCCGTGTATCTCTGTGCCAGCAGCTGGGATAGCGGGGGGAGCACAGATACGCAGTATTTTGGCCCA
CCF1	PRE	1	0.000184502	TGTGCCAGCACTTCTGGCGGCAGCACAGATACGCAGTATTTTGGCCCA	CASTSGGSTDTQYF	TRBV28-1	TRBD2-1	TRBJ2-3	10	16	20	21	NA	6	1	CTGGAGTCCGCCAGCACCAACCAGACATCTATGTGCCTCTGTGCCAGCACTTCTGGCGGCAGCACAGATACGCAGTATTTTGGCCCA
CCF1	PRE	1	0.000184502	TGTGCCAGAAGCGAGCTACCTCCCGACGGGAACACTGAAGCTTTCTTTGGACAA	CARSELPPDGNTEAFF	TRBV5-3	NA	TRBJ1-1	12	24	27	29	NA	12	2	GCCTTGGAGCTGGGGGACTCGGCCCTGTATCTCTGTGCCAGAAGCGAGCTACCTCCCGACGGGAACACTGAAGCTTTCTTTGGACAA
CCF1	PRE	1	0.000184502	TGTGCCAGCAGACCTACCGGACAGCAGAACACTGAAGCTTTCTTTGGACAA	CASRPTGQQNTEAFF	TRBV12-1	TRBD1-1*01	TRBJ1-1	11	18	24	26	NA	7	2	CAGCCCTCAGAACCCAGGGACTCAGCTGTGTACTTCTGTGCCAGCAGACCTACCGGACAGCAGAACACTGAAGCTTTCTTTGGACAA
CCF1	PRE	1	0.000184502	TGTGCCAGCAGTCCCGGGGGCAGGGGGCGCAACACTGAAGCTTTCTTTGGACAA	CASSPGGRGRNTEAFF	TRBV6-1	TRBD1-1*01	TRBJ1-1	12	20	28	30	NA	8	2	TCGGCTGCTCCCTCCCAGACATCTGTGTACTTCTGTGCCAGCAGTCCCGGGGGCAGGGGGCGCAACACTGAAGCTTTCTTTGGACAA
CCF1	PRE	1	0.000184502	TGTGCCAGTAGTCTTCGGACAGGGGATGAAGCTTTCTTTGGACAA	CASSLRTGDEAFF	TRBV19-1	TRBD1-1*01	TRBJ1-1	12	16	25	26	NA	4	1	ACTGTGACATCGGCCCAAAAGAACCCGACAGCTTTCTATCTCTGTGCCAGTAGTCTTCGGACAGGGGATGAAGCTTTCTTTGGACAA
CCF1	PRE	1	0.000184502	TGTGCCAGCAGTCAACGGACGGACGGAAACGGAAAACTGTTTTTTGGCAGT	CASSQRTDGNGKLFF	TRBV27-1	NA	TRBJ1-4	12	16	20	32	NA	4	12	GAGTCGCCCAGCCCCAACCAGACCTCTCTGTACTTCTGTGCCAGCAGTCAACGGACGGACGGAAACGGAAAACTGTTTTTTGGCAGT
CCF1	PRE	1	0.000184502	TGTGCCAGCAGTCCTCGGACAGGGGGACCAACTAATGAAAAACTGTTTTTTGGCAGT	CASSPRTGGPTNEKLFF	TRBV27-1	TRBD1-1*01	TRBJ1-4	12	16	26	28	NA	4	2	CCCAGCCCCAACCAGACCTCTCTGTACTTCTGTGCCAGCAGTCCTCGGACAGGGGGACCAACTAATGAAAAACTGTTTTTTGGCAGT
CCF1	PRE	1	0.000184502	TGTGCCAGCACCACCGGGACAGGGGTCGGTCAGCCCCAGCATTTTGGTGAT	CASTTGTGVGQPQHF	TRBV28-1	TRBD1-1*01	TRBJ1-5	10	15	25	29	NA	5	4	GAGTCCGCCAGCACCAACCAGACATCTATGTACCTCTGTGCCAGCACCACCGGGACAGGGGTCGGTCAGCCCCAGCATTTTGGTGAT
CCF1	PRE	1	0.000184502	TGTGCCAGTGGGGGTTTAGGGCAGGGCTGGCCTCAGCCCCAGCATTTTGGTGAT	CASGGLGQGWPQPQHF	TRBV6-6	NA	TRBJ1-5	8	21	26	32	NA	13	6	TTGGCTGCTCCCTCCCAGACATCTGTGTACTTCTGTGCCAGTGGGGGTTTAGGGCAGGGCTGGCCTCAGCCCCAGCATTTTGGTGAT
CCF1	PRE	1	0.000184502	TGTGCCAGCAGTTTAGGGGGGGCGGGTAATCAGCCCCAGCATTTTGGTGAT	CASSLGGAGNQPQHF	TRBV28-1	TRBD2-1*01	TRBJ1-5	NA	15	22	27	NA	0	5	GAGTCCGCCAGCACCAACCAGACATCTATGTACCTCTGTGCCAGCAGTTTAGGGGGGGCGGGTAATCAGCCCCAGCATTTTGGTGAT
CCF1	PRE	1	0.000184502	TGTGCCAGCAGCATAGGGGTTCCTAATCAGCCCCAGCATTTTGGTGAT	CASSIGVPNQPQHF	TRBV5-6	TRBD1-1*01	TRBJ1-5	12	14	19	24	NA	2	5	GTGAACGCCTTGTTGCTGGGGGACTCGGCCCTCTATCTCTGTGCCAGCAGCATAGGGGTTCCTAATCAGCCCCAGCATTTTGGTGAT
CCF1	PRE	1	0.000184502	TGTGCCAGCAGCTTGGGGACGGCCCTCTTCAGCAATCAGCCCCAGCATTTTGGTGAT	CASSLGTALFSNQPQHF	TRBV5-8	NA	TRBJ1-5	NA	16	20	30	NA	0	10	TTGGAGCTGGAGGACTCGGCCCTGTATCTCTGTGCCAGCAGCTTGGGGACGGCCCTCTTCAGCAATCAGCCCCAGCATTTTGGTGAT
CCF1	PRE	1	0.000184502	TGTGCCAGCAGGGGACAGGGACACAATCAGCCCCAGCATTTTGGTGAT	CASRGQGHNQPQHF	TRBV28-1	TRBD1-1*01	TRBJ1-5	NA	11	20	23	NA	0	3	CTGGAGTCCGCCAGCACCAACCAGACATCTATGTACCTCTGTGCCAGCAGGGGACAGGGACACAATCAGCCCCAGCATTTTGGTGAT
CCF1	PRE	1	0.000184502	TGCGCCAGCAGCCAAGATGAGAGCTATGGCTACACCTTCGGTTCG	CASSQDESYGYTF	TRBV4-3	TRBD2-1*02	TRBJ1-2	17	18	21	23	NA	1	2	CACCTACACACCCTGCAGCCAGAAGACTCGGCCCTGTATCTCTGCGCCAGCAGCCAAGATGAGAGCTATGGCTACACCTTCGGTTCG
CCF1	PRE	1	0.000184502	TGTGCCAGCAGCCAGGATCAAGACTATGGCTACACCTTCGGTTCG	CASSQDQDYGYTF	TRBV3-1	NA	TRBJ1-2	NA	14	17	22	NA	0	5	CACATCAATTCCCTGGAGCTTGGTGACTCTGCTGTGTATTTCTGTGCCAGCAGCCAGGATCAAGACTATGGCTACACCTTCGGTTCG
CCF1	PRE	1	0.000184502	TGTGCCAGTAGTCCCCTAGAGAGCCCGGGGCTTACGAACACCGGGGAGCTGTTTTTTGGAGAA	CASSPLESPGLTNTGELFF	TRBV19-1	NA	TRBJ2-2	12	26	31	34	NA	14	3	AAGAACCCGACAGCTTTCTATCTCTGTGCCAGTAGTCCCCTAGAGAGCCCGGGGCTTACGAACACCGGGGAGCTGTTTTTTGGAGAA
CCF1	PRE	1	0.000184502	TGTGCCAGCAGTTTAGCAAACACCGGGGAGCTGTTTTTTGGAGAA	CASSLANTGELFF	TRBV12-1	NA	TRBJ2-2	NA	NA	17	18	NA	0	1	AAGATCCAGCCCTCAGAACCCAGGGACTCAGCTGTGTACTTCTGTGCCAGCAGTTTAGCAAACACCGGGGAGCTGTTTTTTGGAGAA
CCF1	PRE	1	0.000184502	TGTGCCAGCAGCGCGAGGGACGGACGCGGGGGGGAATATGGCTACACCTTCGGTTCG	CASSARDGRGGEYGYTF	TRBV9-1	TRBD2-1*01	TRBJ1-2	13	25	34	36	NA	12	2	CTGGAGCTGGGGGACTCAGCTTTGTATTTCTGTGCCAGCAGCGCGAGGGACGGACGCGGGGGGGAATATGGCTACACCTTCGGTTCG
CCF1	PRE	1	0.000184502	TGTGCCAGCAGCCCGGGCCTCGGGGATGGCTACACCTTCGGTTCG	CASSPGLGDGYTF	TRBV6-6	TRBD2-1*01	TRBJ1-2	11	20	NA	25	NA	9	0	AGGCTGGAGTTGGCTGCTCCCTCCCAGACATCTGTGTACTTCTGTGCCAGCAGCCCGGGCCTCGGGGATGGCTACACCTTCGGTTCG
CCF1	PRE	1	0.000184502	TGTGCCAGCAGCCAGACAGGGGATGGCTACACCTTCGGTTCG	CASSQTGDGYTF	TRBV3-1	TRBD1-1*01	TRBJ1-2	NA	14	NA	22	NA	0	0	CTTCACATCAATTCCCTGGAGCTTGGTGACTCTGCTGTGTATTTCTGTGCCAGCAGCCAGACAGGGGATGGCTACACCTTCGGTTCG
CCF1	PRE	1	0.000184502	TGTGCCAGCAGTTACTCGAACAGGCAGGGAGATGGCTACACCTTCGGTTCG	CASSYSNRQGDGYTF	TRBV6-5	NA	TRBJ1-2	17	19	24	31	NA	2	7	CTGTCGGCTGCTCCCTCCCAGACATCTGTGTACTTCTGTGCCAGCAGTTACTCGAACAGGCAGGGAGATGGCTACACCTTCGGTTCG
CCF1	PRE	1	0.000184502	TGTGCCAGCAGCTCAGCCCGGCCGGCGCATGGCTACACCTTCGGTTCG	CASSSARPAHGYTF	TRBV5-6	NA	TRBJ1-2	NA	13	16	28	NA	0	12	GTGAACGCCTTGTTGCTGGGGGACTCGGCCCTCTATCTCTGTGCCAGCAGCTCAGCCCGGCCGGCGCATGGCTACACCTTCGGTTCG
CCF1	PRE	1	0.000184502	TGTGCCAGCAGTTCAGGACTAGCGGGAAGCGAGCAGTACTTCGGGCCG	CASSSGLAGSEQYF	TRBV27-1	TRBD2-1*02	TRBJ2-7	13	15	27	29	NA	2	2	CTGGAGTCGCCCAGCCCCAACCAGACCTCTCTGTACTTCTGTGCCAGCAGTTCAGGACTAGCGGGAAGCGAGCAGTACTTCGGGCCG
CCF1	PRE	1	0.000184502	TGCAGTGCTAGAGATTTTCGGTTGTACGAGCAGTACTTCGGGCCG	CSARDFRLYEQYF	TRBV20-1	TRBD2-1	TRBJ2-7	14	18	21	24	NA	4	3	ACAGTGACCAGTGCCCATCCTGAAGACAGCAGCTTCTACATCTGCAGTGCTAGAGATTTTCGGTTGTACGAGCAGTACTTCGGGCCG
CCF1	PRE	1	0.000184502	TGTGCCAGCAGCTTAGGGGGGACAGGGTGGTCCTACGAGCAGTACTTCGGGCCG	CASSLGGTGWSYEQYF	TRBV7-9	TRBD1-1*01	TRBJ2-7	16	18	27	30	NA	2	3	CGCACAGAGCAGGGGGACTCGGCCATGTATCTCTGTGCCAGCAGCTTAGGGGGGACAGGGTGGTCCTACGAGCAGTACTTCGGGCCG
CCF1	PRE	1	0.000184502	TGTGCCAGCAGCTTCACCCTGGACAGGAACACTGAAGCTTTCTTTGGACAA	CASSFTLDRNTEAFF	TRBV7-2	TRBD1-1*01	TRBJ1-1	14	20	NA	26	NA	6	0	CAGCGCACACAGCAGGAGGACTCGGCCGTGTATCTCTGTGCCAGCAGCTTCACCCTGGACAGGAACACTGAAGCTTTCTTTGGACAA
CCF1	PRE	1	0.000184502	TGTGCCAGCAGCTTAGGGTCGGCAGCGAACACTGAAGCTTTCTTTGGACAA	CASSLGSAANTEAFF	TRBV11-1	NA	TRBJ1-1	16	22	25	26	NA	6	1	CAGCCTGCAGAGCTTGGGGACTCGGCCATGTATCTCTGTGCCAGCAGCTTAGGGTCGGCAGCGAACACTGAAGCTTTCTTTGGACAA
CCF1	PRE	1	0.000184502	TGCGCCAGCAGCCTAACGACGGGGATCGCCTACGAGCAGTACTTCGGGCCG	CASSLTTGIAYEQYF	TRBV4-1	TRBD2-1*01	TRBJ2-7	13	19	24	28	NA	6	4	CACGCCCTGCAGCCAGAAGACTCAGCCCTGTATCTCTGCGCCAGCAGCCTAACGACGGGGATCGCCTACGAGCAGTACTTCGGGCCG
CCF1	PRE	1	0.000184502	TGCAGCGTTCTTCTCCGGGACAGGCCCTACGAGCAGTACTTCGGGCCG	CSVLLRDRPYEQYF	TRBV29-1	TRBD1-1*01	TRBJ2-7	9	16	24	25	NA	7	1	GTGAGCAACATGAGCCCTGAAGACAGCAGCATATATCTCTGCAGCGTTCTTCTCCGGGACAGGCCCTACGAGCAGTACTTCGGGCCG
CCF1	PRE	1	0.000184502	TGTGCCAGCAGCCCCTTCAGTGGCGGAAACTACGAGCAGTACTTCGGGCCG	CASSPFSGGNYEQYF	TRBV14-1	TRBD2-1	TRBJ2-7	13	22	26	29	NA	9	3	CAGCCTGCAGAACTGGAGGATTCTGGAGTTTATTTCTGTGCCAGCAGCCCCTTCAGTGGCGGAAACTACGAGCAGTACTTCGGGCCG
CCF1	PRE	1	0.000184502	TGCAGCGTTGCTTTATGGAAAGTGGGTTCCGGATACGAGCAGTACTTCGGGCCG	CSVALWKVGSGYEQYF	TRBV29-1	NA	TRBJ2-7	10	23	26	33	NA	13	7	AACATGAGCCCTGAAGACAGCAGCATATATCTCTGCAGCGTTGCTTTATGGAAAGTGGGTTCCGGATACGAGCAGTACTTCGGGCCG
CCF1	PRE	1	0.000184502	TGTGCCAGCAGTTTTCAAGCGGGGGCCGACGAGCAGTACTTCGGGCCG	CASSFQAGADEQYF	TRBV27-1	TRBD2-1*01	TRBJ2-7	14	17	25	28	NA	3	3	CTGGAGTCGCCCAGCCCCAACCAGACCTCTCTGTACTTCTGTGCCAGCAGTTTTCAAGCGGGGGCCGACGAGCAGTACTTCGGGCCG
CCF1	PRE	1	0.000184502	TGTGCCAGCAGCCGAAATGGGAACGAGCAGTACTTCGGGCCG	CASSRNGNEQYF	TRBV3-1	NA	TRBJ2-7	13	18	NA	22	NA	5	0	CTTCACATCAATTCCCTGGAGCTTGGTGACTCTGCTGTGTATTTCTGTGCCAGCAGCCGAAATGGGAACGAGCAGTACTTCGGGCCG
CCF1	PRE	1	0.000184502	TGCGCCAGCAGCCAAGGAGGGGAGTCTGGAAACACCATATATTTTGGAGAG	CASSQGGESGNTIYF	TRBV4-3	NA	TRBJ1-3	16	17	22	24	NA	1	2	CACACCCTGCAGCCAGAAGACTCGGCCCTGTATCTCTGCGCCAGCAGCCAAGGAGGGGAGTCTGGAAACACCATATATTTTGGAGAG
CCF1	PRE	1	0.000184502	TGCGCCAGCAGCCCGACCGGAGTAGCGGAGGGAAACACCATATATTTTGGAGAG	CASSPTGVAEGNTIYF	TRBV5-1	TRBD2-1	TRBJ1-3	12	22	28	30	NA	10	2	ACCTTGGAGCTGGGGGACTCGGCCCTTTATCTTTGCGCCAGCAGCCCGACCGGAGTAGCGGAGGGAAACACCATATATTTTGGAGAG
CCF1	PRE	1	0.000184502	TGTGCCAGCAGTTTATTTTCGTTTTCTGGGGCCAACGTCCTGACTTTCGGGGCC	CASSLFSFSGANVLTF	TRBV28-1	TRBD2-1	TRBJ2-6	16	19	21	24	NA	3	3	TCCGCCAGCACCAACCAGACATCTATGTACCTCTGTGCCAGCAGTTTATTTTCGTTTTCTGGGGCCAACGTCCTGACTTTCGGGGCC
CCF1	PRE	1	0.000184502	TGTGCCAGTAGCCCTGTGGGTTTGAATGAGCAGTTCTTCGGGCCA	CASSPVGLNEQFF	TRBV19-1	NA	TRBJ2-1	11	17	20	24	NA	6	4	ACTGTGACATCGGCCCAAAAGAACCCGACAGCTTTCTATCTCTGTGCCAGTAGCCCTGTGGGTTTGAATGAGCAGTTCTTCGGGCCA
CCF1	PRE	1	0.000184502	TGCGCCAGCAGCCAAGGGGACTCCGGATACAATGAGCAGTTCTTCGGGCCA	CASSQGDSGYNEQFF	TRBV4-3	TRBD2-1	TRBJ2-1	NA	16	22	27	NA	0	5	CACACCCTGCAGCCAGAAGACTCGGCCCTGTATCTCTGCGCCAGCAGCCAAGGGGACTCCGGATACAATGAGCAGTTCTTCGGGCCA
CCF1	PRE	1	0.000184502	TGTGCCTGGAGTGGGCAGGGGAACGAGCAGTACTTCGGGCCA	CAWSGQGNEQYF	TRBV30-1	TRBD1-1*01	TRBJ2-5	13	15	21	27	NA	2	6	CTGAGTTCTAAGAAGCTCCTTCTCAGTGACTCTGGCTTCTATCTCTGTGCCTGGAGTGGGCAGGGGAACGAGCAGTACTTCGGGCCA
CCF1	PRE	1	0.000184502	TGTGCCAGATCGGCTGGGTCCGGTGAGACCCAGTACTTCGGGCCA	CARSAGSGETQYF	TRBV7-9	NA	TRBJ2-5	8	15	18	24	NA	7	6	GAGATCCAGCGCACAGAGCAGGGGGACTCGGCCATGTATCTCTGTGCCAGATCGGCTGGGTCCGGTGAGACCCAGTACTTCGGGCCA
CCF1	PRE	1	0.000184502	TGCGCCAGCAGCCAAGCCGCCGGGACTAGCAAGGGGGAGACCCAGTACTTCGGGCCA	CASSQAAGTSKGETQYF	TRBV4-1	TRBD2-1	TRBJ2-5	16	21	30	36	NA	5	6	CTGCAGCCAGAAGACTCAGCCCTGTATCTCTGCGCCAGCAGCCAAGCCGCCGGGACTAGCAAGGGGGAGACCCAGTACTTCGGGCCA
CCF1	PRE	1	0.000184502	TGTGCCAGCAGCGGGGAGACCCAGTACTTCGGGCCA	CASSGETQYF	TRBV7-2	NA	TRBJ2-5	NA	12	NA	15	NA	0	0	TCCACTCTGACGATCCAGCGCACACAGCAGGAGGACTCGGCCGTGTATCTCTGTGCCAGCAGCGGGGAGACCCAGTACTTCGGGCCA
CCF1	PRE	1	0.000184502	TGTGCCAGCAGCTTCAGTGGCAGGGAGACCCAGTACTTCGGGCCA	CASSFSGRETQYF	TRBV11-1	TRBD1-1*01	TRBJ2-5	14	20	NA	24	NA	6	0	AAGATCCAGCCTGCAGAGCTTGGGGACTCGGCCATGTATCTCTGTGCCAGCAGCTTCAGTGGCAGGGAGACCCAGTACTTCGGGCCA
CCF1	PRE	1	0.000184502	TGTGCCAGCAGCTTAGTGACAGGTCGAGAGACCCAGTACTTCGGGCCA	CASSLVTGRETQYF	TRBV7-8	TRBD1-1*01	TRBJ2-5	16	17	23	26	NA	1	3	ATCCAGCGCACACAGCAGGAGGACTCCGCCGTGTATCTCTGTGCCAGCAGCTTAGTGACAGGTCGAGAGACCCAGTACTTCGGGCCA
CCF1	PRE	1	0.000184502	TGCAGTGCACCACCCACTTCGGCGGGCCAAGAGACCCAGTACTTCGGGCCA	CSAPPTSAGQETQYF	TRBV20-1	TRBD2-1	TRBJ2-5	8	21	NA	26	NA	13	0	ACCAGTGCCCATCCTGAAGACAGCAGCTTCTACATCTGCAGTGCACCACCCACTTCGGCGGGCCAAGAGACCCAGTACTTCGGGCCA
CCF1	PRE	1	0.000184502	TGCAGTGCTAGCCCCCGTTTGCGGGGGCCCCAAGAGACCCAGTACTTCGGGCCA	CSASPRLRGPQETQYF	TRBV20-1	TRBD2-1*01	TRBJ2-5	11	20	27	29	NA	9	2	AGTGCCCATCCTGAAGACAGCAGCTTCTACATCTGCAGTGCTAGCCCCCGTTTGCGGGGGCCCCAAGAGACCCAGTACTTCGGGCCA
CCF1	PRE	1	0.000184502	TGTGCCAGCAGCTCCGTCCCCCCGTATTTTGGCCCA	CASSSVPPYF	TRBV13-1	TRBD2-1	TRBJ2-3	13	14	16	23	NA	1	7	TCTGAACTGAACATGAGCTCCTTGGAGCTGGGGGACTCAGCCCTGTACTTCTGTGCCAGCAGCTCCGTCCCCCCGTATTTTGGCCCA
CCF1	PRE	1	0.000184502	TGCAGTGCTAGAGTCCAAGGAGGGGATACGCAGTATTTTGGCCCA	CSARVQGGDTQYF	TRBV20-1	TRBD2-1*02	TRBJ2-3	13	18	NA	24	NA	5	0	ACAGTGACCAGTGCCCATCCTGAAGACAGCAGCTTCTACATCTGCAGTGCTAGAGTCCAAGGAGGGGATACGCAGTATTTTGGCCCA
CCF1	PRE	1	0.000184502	TGTGCCAGCAGTCCCGTCCGTAGCACAGATACGCAGTATTTTGGCCCA	CASSPVRSTDTQYF	TRBV28-1	TRBD2-1	TRBJ2-3	12	14	16	21	NA	2	5	CTGGAGTCCGCCAGCACCAACCAGACATCTATGTACCTCTGTGCCAGCAGTCCCGTCCGTAGCACAGATACGCAGTATTTTGGCCCA
CCF1	PRE	1	0.000184502	TGTGCCAGCAGCGTAGACTACAGCACAGATACGCAGTATTTTGGCCCA	CASSVDYSTDTQYF	TRBV9-1	TRBD2-1	TRBJ2-3	NA	16	20	21	NA	0	1	CTGAGCTCTCTGGAGCTGGGGGACTCAGCTTTGTATTTCTGTGCCAGCAGCGTAGACTACAGCACAGATACGCAGTATTTTGGCCCA
CCF1	PRE	1	0.000184502	TGTGCCAGCAGCCCCCGGGGGGTAAGCACAGATACGCAGTATTTTGGCCCA	CASSPRGVSTDTQYF	TRBV7-9	TRBD2-1*01	TRBJ2-3	12	15	22	24	NA	3	2	CAGCGCACAGAGCAGGGGGACTCGGCCATGTATCTCTGTGCCAGCAGCCCCCGGGGGGTAAGCACAGATACGCAGTATTTTGGCCCA
CCF1	PRE	1	0.000184502	TGTGCCAGCAGTTTGAGGGCGGGGGACCCCACAGATACGCAGTATTTTGGCCCA	CASSLRAGDPTDTQYF	TRBV9-1	TRBD2-1*01	TRBJ2-3	11	18	25	29	NA	7	4	TCTCTGGAGCTGGGGGACTCAGCTTTGTATTTCTGTGCCAGCAGTTTGAGGGCGGGGGACCCCACAGATACGCAGTATTTTGGCCCA
CCF1	PRE	1	0.000184502	TGTGCCAGCAGCCCGCTGTTGGGGGGCTACACAGATACGCAGTATTTTGGCCCA	CASSPLLGGYTDTQYF	TRBV6-1	NA	TRBJ2-3	11	21	27	29	NA	10	2	TCGGCTGCTCCCTCCCAAACATCTGTGTACTTCTGTGCCAGCAGCCCGCTGTTGGGGGGCTACACAGATACGCAGTATTTTGGCCCA
CCF1	PRE	1	0.000184502	TGTGCCATCAGTGAGCCGCTGGGGCAGGGGAACACAGATACGCAGTATTTTGGCCCA	CAISEPLGQGNTDTQYF	TRBV10-3	TRBD1-1*01	TRBJ2-3	15	24	30	32	NA	9	2	GCTACCAGCTCCCAGACATCTGTGTACTTCTGTGCCATCAGTGAGCCGCTGGGGCAGGGGAACACAGATACGCAGTATTTTGGCCCA
CCF1	PRE	1	0.000184502	TGTGCCAGCAGCTCTTGGGGTACCGGGGAGCTGTTTTTTGGAGAA	CASSSWGTGELFF	TRBV9-1	NA	TRBJ2-2	12	16	20	21	NA	4	1	AACCTGAGCTCTCTGGAGCTGGGGGACTCAGCTTTGTATTTCTGTGCCAGCAGCTCTTGGGGTACCGGGGAGCTGTTTTTTGGAGAA
CCF1	PRE	1	0.000184502	TGTGCCAGCAGCCCAATTAGGGGGACCGGGGAGCTGTTTTTTGGAGAA	CASSPIRGTGELFF	TRBV11-2	TRBD1-1*01	TRBJ2-2	12	18	NA	24	NA	6	0	ATCCAACCTGCAAAGCTTGAGGACTCGGCCGTGTATCTCTGTGCCAGCAGCCCAATTAGGGGGACCGGGGAGCTGTTTTTTGGAGAA
CCF1	PRE	1	0.000184502	TGCGCCAGCAGCTTGTCACAGGGGGCGGTCACCGGGGAGCTGTTTTTTGGAGAA	CASSLSQGAVTGELFF	TRBV5-1	TRBD1-1*01	TRBJ2-2	15	17	26	29	NA	2	3	ACCTTGGAGCTGGGGGACTCGGCCCTTTATCTTTGCGCCAGCAGCTTGTCACAGGGGGCGGTCACCGGGGAGCTGTTTTTTGGAGAA
CCF1	PRE	1	0.000184502	TGCGCCAGCAGTCTAGCGGGGGCCAGCACCGGGGAGCTGTTTTTTGGAGAA	CASSLAGASTGELFF	TRBV5-1	TRBD2-1*01	TRBJ2-2	11	12	22	26	NA	1	4	AGCACCTTGGAGCTGGGGGACTCGGCCCTTTATCTTTGCGCCAGCAGTCTAGCGGGGGCCAGCACCGGGGAGCTGTTTTTTGGAGAA
CCF1	PRE	1	0.000184502	TGTGCCAGCAGTTTATTTGCCACCGGGGAGCTGTTTTTTGGAGAA	CASSLFATGELFF	TRBV27-1	NA	TRBJ2-2	16	18	NA	20	NA	2	0	ATCCTGGAGTCGCCCAGCCCCAACCAGACCTCTCTGTACTTCTGTGCCAGCAGTTTATTTGCCACCGGGGAGCTGTTTTTTGGAGAA
CCF1	PRE	1	0.000184502	TGTGCCAGCAGCTGGATCGGGGGAGACACCGGGGAGCTGTTTTTTGGAGAA	CASSWIGGDTGELFF	TRBV7-6	TRBD2-1*01	TRBJ2-2	13	17	23	25	NA	4	2	CAGCGCACAGAGCAGCGGGACTCGGCCATGTATCGCTGTGCCAGCAGCTGGATCGGGGGAGACACCGGGGAGCTGTTTTTTGGAGAA
CCF1	PRE	1	0.000184502	TGCGCCAGCAGCCAAGATATCAGCAGGGTGTGGAACACCGGGGAGCTGTTTTTTGGAGAA	CASSQDISRVWNTGELFF	TRBV4-3	TRBD1-1*01	TRBJ2-2	17	23	28	32	NA	6	4	CAGCCAGAAGACTCGGCCCTGTATCTCTGCGCCAGCAGCCAAGATATCAGCAGGGTGTGGAACACCGGGGAGCTGTTTTTTGGAGAA
CCF1	PRE	1	0.000184502	TGTGCCAGCAGCCAAGATGAGGTAGACTTAACGAACACCGGGGAGCTGTTTTTTGGAGAA	CASSQDEVDLTNTGELFF	TRBV14-1	TRBD2-1	TRBJ2-2	17	24	28	31	NA	7	3	GAACTGGAGGATTCTGGAGTTTATTTCTGTGCCAGCAGCCAAGATGAGGTAGACTTAACGAACACCGGGGAGCTGTTTTTTGGAGAA
CCF1	PRE	1	0.000184502	TGTGCTAGTGGTTTTCTGGAAAGCGGGACAAGAAACACCGGGGAGCTGTTTTTTGGAGAA	CASGFLESGTRNTGELFF	TRBV12-5	TRBD2-1*02	TRBJ2-2	14	21	28	33	NA	7	5	GAACCCAGGGACTCAGCTGTGTATTTTTGTGCTAGTGGTTTTCTGGAAAGCGGGACAAGAAACACCGGGGAGCTGTTTTTTGGAGAA
CCF1	PRE	1	0.000184502	TGTGCCAGTAGTATGAAGGCGGGCAGGGGTAACGGGGAGCTGTTTTTTGGAGAA	CASSMKAGRGNGELFF	TRBV19-1	TRBD1-1*01	TRBJ2-2	14	23	29	32	NA	9	3	TCGGCCCAAAAGAACCCGACAGCTTTCTATCTCTGTGCCAGTAGTATGAAGGCGGGCAGGGGTAACGGGGAGCTGTTTTTTGGAGAA
CCF1	PRE	1	0.000184502	TGTGCCAGTAGTATTCTGTGGGGAAACGGGGAGCTGTTTTTTGGAGAA	CASSILWGNGELFF	TRBV19-1	NA	TRBJ2-2	14	20	24	26	NA	6	2	GTGACATCGGCCCAAAAGAACCCGACAGCTTTCTATCTCTGTGCCAGTAGTATTCTGTGGGGAAACGGGGAGCTGTTTTTTGGAGAA
CCF1	PRE	1	0.000184502	TGTGCCAGCAGTTACTCGGACAGGGAACGAGGGGAGCTGTTTTTTGGAGAA	CASSYSDRERGELFF	TRBV6-1	TRBD1-1*01	TRBJ2-2	NA	17	25	30	NA	0	5	GAGTCGGCTGCTCCCTCCCAAACATCTGTGTACTTCTGTGCCAGCAGTTACTCGGACAGGGAACGAGGGGAGCTGTTTTTTGGAGAA
CCF1	PRE	1	0.000184502	TGTGCCAGCAGTCAGGGACAGGGGGCTGCTGGGACTGAAGCTTTCTTTGGACAA	CASSQGQGAAGTEAFF	TRBV27-1	TRBD1-1*01	TRBJ1-1	12	14	26	33	NA	2	7	TCGCCCAGCCCCAACCAGACCTCTCTGTACTTCTGTGCCAGCAGTCAGGGACAGGGGGCTGCTGGGACTGAAGCTTTCTTTGGACAA
CCF1	PRE	1	0.000184502	TGCGCCAGCAGCTCCCTGTATTATGTGGACAGGGTAGTCACTGAAGCTTTCTTTGGACAA	CASSSLYYVDRVVTEAFF	TRBV5-1	TRBD1-1*01	TRBJ1-1	13	26	34	38	NA	13	4	GAGCTGGGGGACTCGGCCCTTTATCTTTGCGCCAGCAGCTCCCTGTATTATGTGGACAGGGTAGTCACTGAAGCTTTCTTTGGACAA
CCF1	PRE	1	0.000184502	TGTGCCAGCAACCCTGGGAGCACTGAAGCTTTCTTTGGACAA	CASNPGSTEAFF	TRBV12-1	TRBD2-1*02	TRBJ1-1	10	15	NA	20	NA	5	0	CTGAAGATCCAGCCCTCAGAACCCAGGGACTCAGCTGTGTACTTCTGTGCCAGCAACCCTGGGAGCACTGAAGCTTTCTTTGGACAA
CCF1	PRE	1	0.000184502	TGTGCCAGCAGCTGGACAGGGGCGGTGACCACTGAAGCTTTCTTTGGACAA	CASSWTGAVTTEAFF	TRBV7-2	TRBD1-1*01	TRBJ1-1	NA	13	22	29	NA	0	7	CAGCGCACACAGCAGGAGGACTCGGCCGTGTATCTCTGTGCCAGCAGCTGGACAGGGGCGGTGACCACTGAAGCTTTCTTTGGACAA
CCF1	PRE	1	0.000184502	TGCAGTGCCGAATACCGCCTCCCCCACACTGAAGCTTTCTTTGGACAA	CSAEYRLPHTEAFF	TRBV20-1	NA	TRBJ1-1	8	9	11	25	NA	1	14	GTGACCAGTGCCCATCCTGAAGACAGCAGCTTCTACATCTGCAGTGCCGAATACCGCCTCCCCCACACTGAAGCTTTCTTTGGACAA
CCF1	PRE	1	0.000184502	TGTGCCAGCAGCCCAGTTGGGGGCGTGAACACTGAAGCTTTCTTTGGACAA	CASSPVGGVNTEAFF	TRBV9-1	TRBD1-1*01	TRBJ1-1	12	18	24	25	NA	6	1	AGCTCTCTGGAGCTGGGGGACTCAGCTTTGTATTTCTGTGCCAGCAGCCCAGTTGGGGGCGTGAACACTGAAGCTTTCTTTGGACAA
CCF1	PRE	1	0.000184502	TGCAGCGTCGGGACAGGGGCCCTCGACCTGAACACTGAAGCTTTCTTTGGACAA	CSVGTGALDLNTEAFF	TRBV29-1	TRBD1-1*01	TRBJ1-1	8	9	19	28	NA	1	9	AACATGAGCCCTGAAGACAGCAGCATATATCTCTGCAGCGTCGGGACAGGGGCCCTCGACCTGAACACTGAAGCTTTCTTTGGACAA
CCF1	PRE	1	0.000184502	TGTGCCAGCAGCCTAGAGGGTCAACTGAACACTGAAGCTTTCTTTGGACAA	CASSLEGQLNTEAFF	TRBV9-1	NA	TRBJ1-1	NA	16	20	25	NA	0	5	AGCTCTCTGGAGCTGGGGGACTCAGCTTTGTATTTCTGTGCCAGCAGCCTAGAGGGTCAACTGAACACTGAAGCTTTCTTTGGACAA
CCF1	PRE	1	0.000184502	TGCAGCGTTGGACAGGGTGGGAACACTGAAGCTTTCTTTGGACAA	CSVGQGGNTEAFF	TRBV29-1	TRBD1-1*01	TRBJ1-1	NA	10	17	20	NA	0	3	ACTGTGAGCAACATGAGCCCTGAAGACAGCAGCATATATCTCTGCAGCGTTGGACAGGGTGGGAACACTGAAGCTTTCTTTGGACAA
CCF1	PRE	1	0.000184502	TGTGCCAGCAGTTCTAGGACAGGGGCGAACACTGAAGCTTTCTTTGGACAA	CASSSRTGANTEAFF	TRBV9-1	TRBD1-1*01	TRBJ1-1	11	16	25	26	NA	5	1	AGCTCTCTGGAGCTGGGGGACTCAGCTTTGTATTTCTGTGCCAGCAGTTCTAGGACAGGGGCGAACACTGAAGCTTTCTTTGGACAA
CCF1	PRE	1	0.000184502	TGTGCCAGCAGCTCGAGGACAGGGGCCAACACTGAAGCTTTCTTTGGACAA	CASSSRTGANTEAFF	TRBV7-9	TRBD1-1*01	TRBJ1-1	13	16	25	27	NA	3	2	CAGCGCACAGAGCAGGGGGACTCGGCCATGTATCTCTGTGCCAGCAGCTCGAGGACAGGGGCCAACACTGAAGCTTTCTTTGGACAA
CCF1	PRE	1	0.000184502	TGTGCCAGCAGCCCTACACAGGGATACAACACTGAAGCTTTCTTTGGACAA	CASSPTQGYNTEAFF	TRBV4-2	TRBD1-1*01	TRBJ1-1	13	17	23	27	NA	4	4	CACACCCTGCAGCCAGAAGACTCGGCCCTGTATCTCTGTGCCAGCAGCCCTACACAGGGATACAACACTGAAGCTTTCTTTGGACAA
CCF1	PRE	1	0.000184502	TGTGCCAGCAGATTGGACCAGGGAACTGAAGCTTTCTTTGGACAA	CASRLDQGTEAFF	TRBV6-5	TRBD1-1*01	TRBJ1-1	11	18	23	24	NA	7	1	AGGCTGCTGTCGGCTGCTCCCTCCCAGACATCTGTGTACTTCTGTGCCAGCAGATTGGACCAGGGAACTGAAGCTTTCTTTGGACAA
CCF1	PRE	1	0.000184502	TGTGCCAGCAGCGGCGGCAATATCTTGGGCGGGAGAACAGGGGAAGCTTTCTTTGGACAA	CASSGGNILGGRTGEAFF	TRBV9-1	TRBD2-1*02	TRBJ1-1	13	28	35	42	NA	15	7	GAGCTGGGGGACTCAGCTTTGTATTTCTGTGCCAGCAGCGGCGGCAATATCTTGGGCGGGAGAACAGGGGAAGCTTTCTTTGGACAA
CCF1	PRE	1	0.000184502	TGTGCCAGCAGTTTAGCTTCAGGACTAGCGGTCAATGAGCAGTTCTTCGGGCCA	CASSLASGLAVNEQFF	TRBV27-1	TRBD2-1	TRBJ2-1	15	21	31	32	NA	6	1	TCGCCCAGCCCCAACCAGACCTCTCTGTACTTCTGTGCCAGCAGTTTAGCTTCAGGACTAGCGGTCAATGAGCAGTTCTTCGGGCCA
CCF1	PRE	1	0.000184502	TGTGCCAGCAGCCAAGCAGGGAGTTTTACAGATACGCAGTATTTTGGCCCA	CASSQAGSFTDTQYF	TRBV4-2	NA	TRBJ2-3	NA	16	21	27	NA	0	6	CACACCCTGCAGCCAGAAGACTCGGCCCTGTATCTCTGTGCCAGCAGCCAAGCAGGGAGTTTTACAGATACGCAGTATTTTGGCCCA
CCF1	PRE	1	0.000184502	TGTGCCAGCAGTTACAATGGGGGGACTAGGAAGGTCTCAGTGGGCAATGAGCAGTTCTTCGGGCCA	CASSYNGGTRKVSVGNEQFF	TRBV6-1	TRBD2-1	TRBJ2-1	15	21	29	44	NA	6	15	TCCCAAACATCTGTGTACTTCTGTGCCAGCAGTTACAATGGGGGGACTAGGAAGGTCTCAGTGGGCAATGAGCAGTTCTTCGGGCCA
CCF1	PRE	1	0.000184502	TGTGCCAGCAGTTTTTTGAGTCGAGCTGATGAAAAACTGTTTTTTGGCAGT	CASSFLSRADEKLFF	TRBV28-1	TRBD2-1	TRBJ1-4	14	23	26	28	NA	9	2	GAGTCCGCCAGCACCAACCAGACATCTATGTACCTCTGTGCCAGCAGTTTTTTGAGTCGAGCTGATGAAAAACTGTTTTTTGGCAGT
CCF1	PRE	1	0.000184502	TGTGCCACCAGCACCGCTCTGGCGGGGGCCTCCAATGAGCAGTTCTTCGGGCCA	CATSTALAGASNEQFF	TRBV15-1	TRBD2-1*01	TRBJ2-1	13	21	28	32	NA	8	4	TCACCAGGCCTGGGGGACGCAGCCATGTACCTGTGTGCCACCAGCACCGCTCTGGCGGGGGCCTCCAATGAGCAGTTCTTCGGGCCA
CCF1	PRE	1	0.000184502	TGCGCCAGCAGCTTGGAGACGGGGGGTGGTTACAATGAGCAGTTCTTCGGGCCA	CASSLETGGGYNEQFF	TRBV5-1	TRBD2-1*01	TRBJ2-1	16	19	26	30	NA	3	4	ACCTTGGAGCTGGGGGACTCGGCCCTTTATCTTTGCGCCAGCAGCTTGGAGACGGGGGGTGGTTACAATGAGCAGTTCTTCGGGCCA
CCF1	PRE	1	0.000184502	TGTGCCAGCAGTCGGACAGGCCCGGTTGGGGAGCCCCAGCATTTTGGTGAT	CASSRTGPVGEPQHF	TRBV7-9	TRBD1-1*01	TRBJ1-5	11	13	20	31	NA	2	11	CAGCGCACAGAGCAGGGGGACTCGGCCATGTATCTCTGTGCCAGCAGTCGGACAGGCCCGGTTGGGGAGCCCCAGCATTTTGGTGAT
CCF1	PRE	1	0.000184502	TGTGCCAGTAGAATAAACAGGGGGTATAGTCAGCCCCAGCATTTTGGTGAT	CASRINRGYSQPQHF	TRBV19-1	TRBD1-1*01	TRBJ1-5	15	16	24	29	NA	1	5	ACATCGGCCCAAAAGAACCCGACAGCTTTCTATCTCTGTGCCAGTAGAATAAACAGGGGGTATAGTCAGCCCCAGCATTTTGGTGAT
CCF1	PRE	1	0.000184502	TGTGCCAGCAGCTTAGGGACAGGACCTGATCAGCCCCAGCATTTTGGTGAT	CASSLGTGPDQPQHF	TRBV7-6	TRBD1-1*01	TRBJ1-5	NA	16	23	28	NA	0	5	CAGCGCACAGAGCAGCGGGACTCGGCCATGTATCGCTGTGCCAGCAGCTTAGGGACAGGACCTGATCAGCCCCAGCATTTTGGTGAT
CCF1	PRE	1	0.000184502	TGCGCCAGCAGTCACGGCCAAATCGGTAGCAATCAGCCCCAGCATTTTGGTGAT	CASSHGQIGSNQPQHF	TRBV10-1	NA	TRBJ1-5	12	15	18	26	NA	3	8	TCTGCTGCCTCCTCCCAGACATCTGTATATTTCTGCGCCAGCAGTCACGGCCAAATCGGTAGCAATCAGCCCCAGCATTTTGGTGAT
CCF1	PRE	1	0.000184502	TGTGCCAGCAGCTCTCGGGGGGGCTATGGCTACACCTTCGGTTCG	CASSSRGGYGYTF	TRBV7-6	TRBD2-1*01	TRBJ1-2	13	15	NA	23	NA	2	0	ACGATCCAGCGCACAGAGCAGCGGGACTCGGCCATGTATCGCTGTGCCAGCAGCTCTCGGGGGGGCTATGGCTACACCTTCGGTTCG
CCF1	PRE	1	0.000184502	TGCAGCGTTTTAGGGGGGGAGGAGAGAATCCGGGGCTATGGCTACACCTTCGGTTCG	CSVLGGEERIRGYGYTF	TRBV29-1	TRBD2-1*01	TRBJ1-2	9	12	19	35	NA	3	16	ATGAGCCCTGAAGACAGCAGCATATATCTCTGCAGCGTTTTAGGGGGGGAGGAGAGAATCCGGGGCTATGGCTACACCTTCGGTTCG
CCF1	PRE	1	0.000184502	TGTGCCAGCAGCCCCGACAGGGCCTATGGCTACACCTTCGGTTCG	CASSPDRAYGYTF	TRBV7-9	TRBD1-1*01	TRBJ1-2	12	15	22	23	NA	3	1	GAGATCCAGCGCACAGAGCAGGGGGACTCGGCCATGTATCTCTGTGCCAGCAGCCCCGACAGGGCCTATGGCTACACCTTCGGTTCG
CCF1	PRE	1	0.000184502	TGCGCCAGCAGCCTAGGGACAGGAGTTAACTATGGCTACACCTTCGGTTCG	CASSLGTGVNYGYTF	TRBV4-3	TRBD1-1*01	TRBJ1-2	13	15	23	26	NA	2	3	CACACCCTGCAGCCAGAAGACTCGGCCCTGTATCTCTGCGCCAGCAGCCTAGGGACAGGAGTTAACTATGGCTACACCTTCGGTTCG
CCF1	PRE	1	0.000184502	TGTGCCAGCAGCGGACAGGGGGCCTACAATGAGCAGTTCTTCGGGCCA	CASSGQGAYNEQFF	TRBV27-1	TRBD1-1*01	TRBJ2-1	11	12	NA	22	NA	1	0	CTGGAGTCGCCCAGCCCCAACCAGACCTCTCTGTACTTCTGTGCCAGCAGCGGACAGGGGGCCTACAATGAGCAGTTCTTCGGGCCA
CCF1	PRE	1	0.000184502	TGTGCCAGCAGCGTACGGCAGGGTACCTACAATGAGCAGTTCTTCGGGCCA	CASSVRQGTYNEQFF	TRBV9-1	TRBD1-1*01	TRBJ2-1	15	18	23	25	NA	3	2	AGCTCTCTGGAGCTGGGGGACTCAGCTTTGTATTTCTGTGCCAGCAGCGTACGGCAGGGTACCTACAATGAGCAGTTCTTCGGGCCA
CCF1	PRE	1	0.000184502	TGTGCCAGTAGTATCTTCCCAGGAGACTACAATGAGCAGTTCTTCGGGCCA	CASSIFPGDYNEQFF	TRBV19-1	NA	TRBJ2-1	14	19	23	26	NA	5	3	ACATCGGCCCAAAAGAACCCGACAGCTTTCTATCTCTGTGCCAGTAGTATCTTCCCAGGAGACTACAATGAGCAGTTCTTCGGGCCA
CCF1	PRE	1	0.000184502	TGCGCCAGCAGCCAAGGGTTCGAATACAATGAGCAGTTCTTCGGGCCA	CASSQGFEYNEQFF	TRBV4-3	NA	TRBJ2-1	NA	16	18	24	NA	0	6	CTACACACCCTGCAGCCAGAAGACTCGGCCCTGTATCTCTGCGCCAGCAGCCAAGGGTTCGAATACAATGAGCAGTTCTTCGGGCCA
CCF1	PRE	1	0.000184502	TGTGCCACCTCGTCGGGGGGGATCTACGAGCAGTACTTCGGGCCG	CATSSGGIYEQYF	TRBV15-1	TRBD2-1*01	TRBJ2-7	9	13	21	23	NA	4	2	GACATCCGCTCACCAGGCCTGGGGGACGCAGCCATGTACCTGTGTGCCACCTCGTCGGGGGGGATCTACGAGCAGTACTTCGGGCCG
CCF1	PRE	1	0.000184502	TGTGCCAGCAGCCCTAATTCCTACGAGCAGTACTTCGGGCCG	CASSPNSYEQYF	TRBV12-1	TRBD2-1	TRBJ2-7	11	13	16	18	NA	2	2	CTGAAGATCCAGCCCTCAGAACCCAGGGACTCAGCTGTGTACTTCTGTGCCAGCAGCCCTAATTCCTACGAGCAGTACTTCGGGCCG
CCF1	PRE	1	0.000184502	TGTGCCAGCAGCCCCACCGCCCTTGGGGTCTCCTACGAGCAGTACTTCGGGCCG	CASSPTALGVSYEQYF	TRBV7-6	NA	TRBJ2-7	12	24	28	29	NA	12	1	CGCACAGAGCAGCGGGACTCGGCCATGTATCGCTGTGCCAGCAGCCCCACCGCCCTTGGGGTCTCCTACGAGCAGTACTTCGGGCCG
CCF1	PRE	1	0.000184502	TGTGCCAGCAGTTTAGGGGACAGCTCCTACGAGCAGTACTTCGGGCCG	CASSLGDSSYEQYF	TRBV27-1	TRBD1-1*01	TRBJ2-7	15	16	NA	23	NA	1	0	CTGGAGTCGCCCAGCCCCAACCAGACCTCTCTGTACTTCTGTGCCAGCAGTTTAGGGGACAGCTCCTACGAGCAGTACTTCGGGCCG
CCF1	PRE	1	0.000184502	TGCGCCAGCAGCAAAGACAGGGACTCCTACGAGCAGTACTTCGGGCCG	CASSKDRDSYEQYF	TRBV5-1	TRBD1-1*01	TRBJ2-7	12	15	22	23	NA	3	1	GTGAGCACCTTGGAGCTGGGGGACTCGGCCCTTTATCTTTGCGCCAGCAGCAAAGACAGGGACTCCTACGAGCAGTACTTCGGGCCG
CCF1	PRE	1	0.000184502	TGTGCCAGCAGCCGATCCGGACTAACCCCCTACGAGCAGTACTTCGGGCCG	CASSRSGLTPYEQYF	TRBV2-1	TRBD2-1	TRBJ2-7	11	18	24	28	NA	7	4	CGGTCCACAAAGCTGGAGGACTCAGCCATGTACTTCTGTGCCAGCAGCCGATCCGGACTAACCCCCTACGAGCAGTACTTCGGGCCG
CCF1	PRE	1	0.000184502	TGTGCCAGCAGCTTAACCTGGGAAGCAAAATACGAGCAGTACTTCGGGCCG	CASSLTWEAKYEQYF	TRBV7-6	NA	TRBJ2-7	15	19	23	30	NA	4	7	CAGCGCACAGAGCAGCGGGACTCGGCCATGTATCGCTGTGCCAGCAGCTTAACCTGGGAAGCAAAATACGAGCAGTACTTCGGGCCG
CCF1	PRE	1	0.000184502	TGCAGTGCCCAGGCAGGGGACGAGCAGTACTTCGGGCCG	CSAQAGDEQYF	TRBV20-1	TRBD1-1*01	TRBJ2-7	8	13	NA	19	NA	5	0	ACTCTGACAGTGACCAGTGCCCATCCTGAAGACAGCAGCTTCTACATCTGCAGTGCCCAGGCAGGGGACGAGCAGTACTTCGGGCCG
CCF1	PRE	1	0.000184502	TGTGCCAGCAGTCGACAGGGTCTGGCCAAAAACATTCAGTACTTCGGCGCC	CASSRQGLAKNIQYF	TRBV2-1	TRBD1-1*01	TRBJ2-4	12	13	20	24	NA	1	4	CGGTCCACAAAGCTGGAGGACTCAGCCATGTACTTCTGTGCCAGCAGTCGACAGGGTCTGGCCAAAAACATTCAGTACTTCGGCGCC
CCF1	PRE	1	0.000184502	TGCAGTGCTAGAGGGGAAGGGTACAAAAACATTCAGTACTTCGGCGCC	CSARGEGYKNIQYF	TRBV20-1	NA	TRBJ2-4	NA	13	17	23	NA	0	6	GTGACCAGTGCCCATCCTGAAGACAGCAGCTTCTACATCTGCAGTGCTAGAGGGGAAGGGTACAAAAACATTCAGTACTTCGGCGCC
CCF1	PRE	1	0.000184502	TGTGCCAGCAGCCCAGGGGACGCCCGTCGGGATTCACCCCTCCACTTTGGGAAC	CASSPGDARRDSPLHF	TRBV7-2	TRBD1-1*01	TRBJ1-6	12	13	19	31	NA	1	12	CGCACACAGCAGGAGGACTCGGCCGTGTATCTCTGTGCCAGCAGCCCAGGGGACGCCCGTCGGGATTCACCCCTCCACTTTGGGAAC
CCF1	PRE	1	0.000184502	TGCAGTGGGGGTGGGTCCTATAATTCACCCCTCCACTTTGGGAAC	CSGGGSYNSPLHF	TRBV20-1	NA	TRBJ1-6	NA	7	11	15	NA	0	4	ACAGTGACCAGTGCCCATCCTGAAGACAGCAGCTTCTACATCTGCAGTGGGGGTGGGTCCTATAATTCACCCCTCCACTTTGGGAAC
CCF1	PRE	1	0.000184502	TGTGCCATCAGTGAAGCGGCCAGTAGGTCACCCCTCCACTTTGGGAAC	CAISEAASRSPLHF	TRBV10-3	TRBD2-1	TRBJ1-6	NA	14	19	27	NA	0	8	CTGGAGTCCGCTACCAGCTCCCAGACATCTGTGTACTTCTGTGCCATCAGTGAAGCGGCCAGTAGGTCACCCCTCCACTTTGGGAAC
CCF1	PRE	1	0.000184502	TGCAGTGGCGACGACGGGGGGGCTGGTGAGCAGTTCTTCGGGCCA	CSGDDGGAGEQFF	TRBV20-1	TRBD2-1*01	TRBJ2-1	7	14	22	26	NA	7	4	ACAGTGACCAGTGCCCATCCTGAAGACAGCAGCTTCTACATCTGCAGTGGCGACGACGGGGGGGCTGGTGAGCAGTTCTTCGGGCCA
CCF1	PRE	1	0.000184502	TGTGCCAGCAGCTCCGAGGGGGTAAAGAGGAATGAGCAGTTCTTCGGGCCA	CASSSEGVKRNEQFF	TRBV5-4	TRBD1-1*01	TRBJ2-1	13	16	22	30	NA	3	8	AACGCCTTGGAGCTGGACGACTCGGCCCTGTATCTCTGTGCCAGCAGCTCCGAGGGGGTAAAGAGGAATGAGCAGTTCTTCGGGCCA
CCF1	PRE	1	0.000184502	TGTGCCAGCACCAAGAGTTGGGGACGGGAGGTCAATGAGCAGTTCTTCGGGCCA	CASTKSWGREVNEQFF	TRBV12-1	TRBD2-1*02	TRBJ2-1	10	24	31	32	NA	14	1	CCCTCAGAACCCAGGGACTCAGCTGTGTACTTCTGTGCCAGCACCAAGAGTTGGGGACGGGAGGTCAATGAGCAGTTCTTCGGGCCA
CCF1	PRE	1	0.000184502	TGTGCCAGCAGTGACACCGACAGGGCTTACAATGAGCAGTTCTTCGGGCCA	CASSDTDRAYNEQFF	TRBV6-1	TRBD1-1*01	TRBJ2-1	12	18	25	27	NA	6	2	GAGTCGGCTGCTCCCTCCCAAACATCTGTGTACTTCTGTGCCAGCAGTGACACCGACAGGGCTTACAATGAGCAGTTCTTCGGGCCA
CCF1	PRE	1	0.000184502	TGTGCCACCAGCAGAGATTGGCGGGAGTACAATGAGCAGTTCTTCGGGCCA	CATSRDWREYNEQFF	TRBV15-1	TRBD2-1*02	TRBJ2-1	17	20	NA	27	NA	3	0	CGCTCACCAGGCCTGGGGGACGCAGCCATGTACCTGTGTGCCACCAGCAGAGATTGGCGGGAGTACAATGAGCAGTTCTTCGGGCCA
CCF1	PRE	1	0.000184502	TGTGCCAGCAGTGAGTACGGGACAGGCAACTACAATGAGCAGTTCTTCGGGCCA	CASSEYGTGNYNEQFF	TRBV6-1	TRBD1-1*01	TRBJ2-1	14	18	26	29	NA	4	3	TCGGCTGCTCCCTCCCAGACATCTGTGTACTTCTGTGCCAGCAGTGAGTACGGGACAGGCAACTACAATGAGCAGTTCTTCGGGCCA
CCF1	PRE	1	0.000184502	TGTGCCAGTAGTATCTTGGGGGGAGAGACCCAGTACTTCGGGCCA	CASSILGGETQYF	TRBV19-1	TRBD2-1*01	TRBJ2-5	14	17	NA	23	NA	3	0	ACTGTGACATCGGCCCAAAAGAACCCGACAGCTTTCTATCTCTGTGCCAGTAGTATCTTGGGGGGAGAGACCCAGTACTTCGGGCCA
CCF1	PRE	1	0.000184502	TGCGCCAGCAGCCAAGAACCGCAAGAGACCCAGTACTTCGGGCCA	CASSQEPQETQYF	TRBV4-3	NA	TRBJ2-5	NA	17	19	21	NA	0	2	CACCTACACACCCTGCAGCCAGAAGACTCGGCCCTGTATCTCTGCGCCAGCAGCCAAGAACCGCAAGAGACCCAGTACTTCGGGCCA
CCF1	PRE	1	0.000184502	TGTGCCAGCAGTTTCTATGGGACAGACCAAGAGACCCAGTACTTCGGGCCA	CASSFYGTDQETQYF	TRBV27-1	TRBD1-1*01	TRBJ2-5	14	18	NA	25	NA	4	0	GAGTCGCCCAGCCCCAACCAGACCTCTCTGTACTTCTGTGCCAGCAGTTTCTATGGGACAGACCAAGAGACCCAGTACTTCGGGCCA
CCF1	PRE	1	0.000184502	TGTGCCAGTAGTATAAGTCCGGGGACACCACAAGAGACCCAGTACTTCGGGCCA	CASSISPGTPQETQYF	TRBV19-1	TRBD1-1*01	TRBJ2-5	15	21	27	30	NA	6	3	TCGGCCCAAAAGAACCCGACAGCTTTCTATCTCTGTGCCAGTAGTATAAGTCCGGGGACACCACAAGAGACCCAGTACTTCGGGCCA
CCF1	PRE	1	0.000184502	TGCAGCGTTGCTCCTAGCGGGGGGCTGGATACGCAGTATTTTGGCCCA	CSVAPSGGLDTQYF	TRBV29-1	TRBD2-1*01	TRBJ2-3	10	13	24	27	NA	3	3	GTGAGCAACATGAGCCCTGAAGACAGCAGCATATATCTCTGCAGCGTTGCTCCTAGCGGGGGGCTGGATACGCAGTATTTTGGCCCA
CCF1	PRE	1	0.000184502	TGTGCCAGCAGCTTGTCAGGGATCACAGATACGCAGTATTTTGGCCCA	CASSLSGITDTQYF	TRBV7-8	TRBD1-1*01	TRBJ2-3	14	16	21	23	NA	2	2	ATCCAGCGCACACAGCAGGAGGACTCCGCCGTGTATCTCTGTGCCAGCAGCTTGTCAGGGATCACAGATACGCAGTATTTTGGCCCA
CCF1	PRE	1	0.000184502	TGCAGTACAGAAGCGGGGGGGAACACAGATACGCAGTATTTTGGCCCA	CSTEAGGNTDTQYF	TRBV20-1	TRBD2-1*01	TRBJ2-3	6	11	21	23	NA	5	2	GTGACCAGTGCCCATCCTGAAGACAGCAGCTTCTACATCTGCAGTACAGAAGCGGGGGGGAACACAGATACGCAGTATTTTGGCCCA
CCF1	PRE	1	0.000184502	TGCGCCAGCAGCTTGGTGCTAGCAACAGATACGCAGTATTTTGGCCCA	CASSLVLATDTQYF	TRBV5-1	TRBD2-1	TRBJ2-3	16	18	23	24	NA	2	1	GTGAGCACCTTGGAGCTGGGGGACTCGGCCCTTTATCTTTGCGCCAGCAGCTTGGTGCTAGCAACAGATACGCAGTATTTTGGCCCA
CCF1	PRE	1	0.000184502	TGTGCCAGTAAGTCGGAGGACGCTCTTTGCTTTGGCCCA	CASKSEDALCF	TRBV27-1	TRBD2-1*02	TRBJ2-3	8	14	19	30	NA	6	11	CCCCTGATCCTGGAGTCGCCCAGCCCCAACCAGACCTCTCTGTACTTCTGTGCCAGTAAGTCGGAGGACGCTCTTTGCTTTGGCCCA
CCF1	PRE	1	0.000184502	TGTGCCAGCACCCCATCGCCGCTAGTCGGGGAGCTGTTTTTTGGAGAA	CASTPSPLVGELFF	TRBV12-1	TRBD2-1	TRBJ2-2	10	21	25	26	NA	11	1	ATCCAGCCCTCAGAACCCAGGGACTCAGCTGTGTACTTCTGTGCCAGCACCCCATCGCCGCTAGTCGGGGAGCTGTTTTTTGGAGAA
CCF1	PRE	1	0.000184502	TGTGCCAGCGAAAAGGCCAATGGGGGCGGGGAGCTGTTTTTTGGAGAA	CASEKANGGGELFF	TRBV28-1	NA	TRBJ2-2	9	21	NA	26	NA	12	0	CTGGAGTCCGCCAGCACCAACCAGACATCTATGTACCTCTGTGCCAGCGAAAAGGCCAATGGGGGCGGGGAGCTGTTTTTTGGAGAA
CCF1	PRE	1	0.000184502	TGTGCCAGCAGCGCAGGTCACAGGGGGCTGATCACCGGGGAGCTGTTTTTTGGAGAA	CASSAGHRGLITGELFF	TRBV7-7	TRBD1-1*01	TRBJ2-2	12	19	28	32	NA	7	4	ACAGAGCAGCGGGACTCAGCCATGTATCGCTGTGCCAGCAGCGCAGGTCACAGGGGGCTGATCACCGGGGAGCTGTTTTTTGGAGAA
CCF1	PRE	1	0.000184502	TGTGCCAGTAAGGCGGCGGGGGGGAACACCGGGGAGCTGTTTTTTGGAGAA	CASKAAGGNTGELFF	TRBV19-1	TRBD2-1*01	TRBJ2-2	10	15	NA	23	NA	5	0	ACATCGGCCCAAAAGAACCCGACAGCTTTCTATCTCTGTGCCAGTAAGGCGGCGGGGGGGAACACCGGGGAGCTGTTTTTTGGAGAA
CCF1	PRE	1	0.000184502	TGTGCCAGCAGAATGAGCGTTGCGAACACCGGGGAGCTGTTTTTTGGAGAA	CASRMSVANTGELFF	TRBV7-9	TRBD2-1	TRBJ2-2	11	15	19	22	NA	4	3	CAGCGCACAGAGCAGGGGGACTCGGCCATGTATCTCTGTGCCAGCAGAATGAGCGTTGCGAACACCGGGGAGCTGTTTTTTGGAGAA
CCF1	PRE	1	0.000184502	TGTGCCAGCAGCGGACGACAGGGGGCGAACACCGGGGAGCTGTTTTTTGGAGAA	CASSGRQGANTGELFF	TRBV9-1	TRBD1-1*01	TRBJ2-2	13	16	NA	25	NA	3	0	TCTCTGGAGCTGGGGGACTCAGCTTTGTATTTCTGTGCCAGCAGCGGACGACAGGGGGCGAACACCGGGGAGCTGTTTTTTGGAGAA
CCF1	PRE	1	0.000184502	TGTGCCAGCAGTATGGGACAGAACACCGGGGAGCTGTTTTTTGGAGAA	CASSMGQNTGELFF	TRBV27-1	TRBD1-1*01	TRBJ2-2	12	14	NA	20	NA	2	0	CTGGAGTCGCCCAGCCCCAACCAGACCTCTCTGTACTTCTGTGCCAGCAGTATGGGACAGAACACCGGGGAGCTGTTTTTTGGAGAA
CCF1	PRE	1	0.000184502	TGTGCCAGCAGCCCGATCGGGACTTCTTCTTTCGCCCCAGGGGGAGCTTTCTTTGGACAA	CASSPIGTSSFAPGGAFF	TRBV27-1	TRBD1-1*01	TRBJ1-1	11	37	NA	44	NA	26	0	AGCCCCAACCAGACCTCTCTGTACTTCTGTGCCAGCAGCCCGATCGGGACTTCTTCTTTCGCCCCAGGGGGAGCTTTCTTTGGACAA
CCF1	PRE	1	0.000184502	TGTGCCAGCAGCTTAGTCGACAGGGGGTACGCTGAAGCTTTCTTTGGACAA	CASSLVDRGYAEAFF	TRBV7-9	TRBD1-1*01	TRBJ1-1	16	18	27	31	NA	2	4	CAGCGCACAGAGCAGGGGGACTCGGCCATGTATCTCTGTGCCAGCAGCTTAGTCGACAGGGGGTACGCTGAAGCTTTCTTTGGACAA
CCF1	PRE	1	0.000184502	TGTGCCAGCAGTTCCAGGGGTACTGAAGCTTTCTTTGGACAA	CASSSRGTEAFF	TRBV28-1	TRBD1-1*01	TRBJ1-1	13	14	20	21	NA	1	1	CTGATTCTGGAGTCCGCCAGCACCAACCAGACATCTATGTACCTCTGTGCCAGCAGTTCCAGGGGTACTGAAGCTTTCTTTGGACAA
CCF1	PRE	1	0.000184502	TGCGCCAGCAGCTGGGACGCATACGAGCAGTACTTCGGGCCG	CASSWDAYEQYF	TRBV5-1	NA	TRBJ2-7	NA	13	18	21	NA	0	3	ATGAATGTGAGCACCTTGGAGCTGGGGGACTCGGCCCTTTATCTTTGCGCCAGCAGCTGGGACGCATACGAGCAGTACTTCGGGCCG
CCF1	PRE	1	0.000184502	TGTGCCAGCAGGATGACAGGGGCTGGAAACACCATATATTTTGGAGAG	CASRMTGAGNTIYF	TRBV2-1	TRBD1-1*01	TRBJ1-3	11	14	NA	22	NA	3	0	ATCCGGTCCACAAAGCTGGAGGACTCAGCCATGTACTTCTGTGCCAGCAGGATGACAGGGGCTGGAAACACCATATATTTTGGAGAG
CCF1	PRE	1	0.000184502	TGTGCCTGGAGTCCCCCGTTGTCCAGGGATAACACTGAAGCTTTCTTTGGACAA	CAWSPPLSRDNTEAFF	TRBV30-1	TRBD1-1*01	TRBJ1-1	12	23	28	30	NA	11	2	AAGCTCCTTCTCAGTGACTCTGGCTTCTATCTCTGTGCCTGGAGTCCCCCGTTGTCCAGGGATAACACTGAAGCTTTCTTTGGACAA
CCF1	PRE	1	0.000184502	TGTGCCAGCAGCCCTAGGGGGCGCAGCATGAACACTGAAGCTTTCTTTGGACAA	CASSPRGRSMNTEAFF	TRBV7-9	TRBD1-1*01	TRBJ1-1	12	15	22	28	NA	3	6	CGCACAGAGCAGGGGGACTCGGCCATGTATCTCTGTGCCAGCAGCCCTAGGGGGCGCAGCATGAACACTGAAGCTTTCTTTGGACAA
CCF1	PRE	1	0.000184502	TGTGCCAGCAGCGCCGCTCGTGGGCAGTGGAACACTGAAGCTTTCTTTGGACAA	CASSAARGQWNTEAFF	TRBV27-1	TRBD1-1*01	TRBJ1-1	11	21	25	29	NA	10	4	TCGCCCAGCCCCAACCAGACCTCTCTGTACTTCTGTGCCAGCAGCGCCGCTCGTGGGCAGTGGAACACTGAAGCTTTCTTTGGACAA
CCF1	PRE	1	0.000184502	TGTGCCAGCAGCGTACGGCAGACGAACACTGAAGCTTTCTTTGGACAA	CASSVRQTNTEAFF	TRBV9-1	NA	TRBJ1-1	15	20	NA	23	NA	5	0	CTGAGCTCTCTGGAGCTGGGGGACTCAGCTTTGTATTTCTGTGCCAGCAGCGTACGGCAGACGAACACTGAAGCTTTCTTTGGACAA
CCF1	PRE	1	0.000184502	TGCGCCAGCAGCTTGGCCGGGGGGGCAGAAGCTTTCTTTGGACAA	CASSLAGGAEAFF	TRBV5-1	TRBD2-1*01	TRBJ1-1	16	17	25	27	NA	1	2	AATGTGAGCACCTTGGAGCTGGGGGACTCGGCCCTTTATCTTTGCGCCAGCAGCTTGGCCGGGGGGGCAGAAGCTTTCTTTGGACAA
CCF1	PRE	1	0.000184502	TGTGCCACCAGCAGATCCGGACAGATTAATGAAAAACTGTTTTTTGGCAGT	CATSRSGQINEKLFF	TRBV15-1	TRBD1-1*01	TRBJ1-4	15	18	24	26	NA	3	2	CGCTCACCAGGCCTGGGGGACGCAGCCATGTACCTGTGTGCCACCAGCAGATCCGGACAGATTAATGAAAAACTGTTTTTTGGCAGT
CCF1	PRE	1	0.000184502	TGTGCCAGCAGCCCCGGCCCGGGTAATGAAAAACTGTTTTTTGGCAGT	CASSPGPGNEKLFF	TRBV7-9	TRBD2-1	TRBJ1-4	12	19	NA	23	NA	7	0	ATCCAGCGCACAGAGCAGGGGGACTCGGCCATGTATCTCTGTGCCAGCAGCCCCGGCCCGGGTAATGAAAAACTGTTTTTTGGCAGT
CCF1	PRE	1	0.000184502	TGTGCCAGCAGCCTCCGGGGGGGCTCTAATGAAAAACTGTTTTTTGGCAGT	CASSLRGGSNEKLFF	TRBV9-1	TRBD2-1*01	TRBJ1-4	12	15	23	25	NA	3	2	AGCTCTCTGGAGCTGGGGGACTCAGCTTTGTATTTCTGTGCCAGCAGCCTCCGGGGGGGCTCTAATGAAAAACTGTTTTTTGGCAGT
CCF1	PRE	1	0.000184502	TGTGCCAGCACCCTAACCTACTACACAACTAATGAAAAACTGTTTTTTGGCAGT	CASTLTYYTTNEKLFF	TRBV6-1	TRBD2-1	TRBJ1-4	10	19	23	25	NA	9	2	TCGGCTGCTCCCTCCCAGACATCTGTGTACTTCTGTGCCAGCACCCTAACCTACTACACAACTAATGAAAAACTGTTTTTTGGCAGT
CCF1	PRE	1	0.000184502	TGTGCCAGCAGCTCCCGAGCCACGGGATGGAATGAAAAACTGTTTTTTGGCAGT	CASSSRATGWNEKLFF	TRBV7-9	TRBD2-1*02	TRBJ1-4	13	22	27	30	NA	9	3	CGCACAGAGCAGGGGGACTCGGCCATGTATCTCTGTGCCAGCAGCTCCCGAGCCACGGGATGGAATGAAAAACTGTTTTTTGGCAGT
CCF1	PRE	1	0.000184502	TGTGCCAGTAGCGCCGGGAGGGGGAATCAGCCCCAGCATTTTGGTGAT	CASSAGRGNQPQHF	TRBV19-1	TRBD2-1*02	TRBJ1-5	11	14	22	24	NA	3	2	GTGACATCGGCCCAAAAGAACCCGACAGCTTTCTATCTCTGTGCCAGTAGCGCCGGGAGGGGGAATCAGCCCCAGCATTTTGGTGAT
CCF1	PRE	117	0.0215867	TGTGCCAGCAGCTTGGGGGGGCCCACTGAAGCTTTCTTTGGACAA	CASSLGGPTEAFF	TRBV5-4	TRBD1-1*01	TRBJ1-1	NA	16	22	23	NA	0	1	AATGTGAACGCCTTGGAGCTGGACGACTCGGCCCTGTATCTCTGTGCCAGCAGCTTGGGGGGGCCCACTGAAGCTTTCTTTGGACAA
CCF1	PRE	78	0.0143911	TGTGCCACCGAGGGGGGCAGGGACGGATCACCCCTCCACTTTGGGAAC	CATEGGRDGSPLHF	TRBV5-6	NA	TRBJ1-6	7	10	16	27	NA	3	11	GTGAACGCCTTGTTGCTGGGGGACTCGGCCCTCTATCTCTGTGCCACCGAGGGGGGCAGGGACGGATCACCCCTCCACTTTGGGAAC
CCF1	PRE	54	0.0099631	TGTGCCAGCAGTCTTCAAAGCACAGATACGCAGTATTTTGGCCCA	CASSLQSTDTQYF	TRBV6-5	NA	TRBJ2-3	12	15	17	18	NA	3	1	AGGCTGCTGTCGGCTGCTCCCTCCCAGACATCTGTGTACTTCTGTGCCAGCAGTCTTCAAAGCACAGATACGCAGTATTTTGGCCCA
CCF1	PRE	52	0.0095941	TGTGCCAGCAGTTTGCAGAGCACAGATACGCAGTATTTTGGCCCA	CASSLQSTDTQYF	TRBV6-5	TRBD1-1*01	TRBJ2-3	13	15	NA	18	NA	2	0	AGGCTGCTGTCGGCTGCTCCCTCCCAGACATCTGTGTACTTCTGTGCCAGCAGTTTGCAGAGCACAGATACGCAGTATTTTGGCCCA
CCF1	PRE	29	0.00535055	TGTGCCAGCAGTATACAGAGCACAGATACGCAGTATTTTGGCCCA	CASSIQSTDTQYF	TRBV6-5	TRBD1-1*01	TRBJ2-3	12	14	NA	18	NA	2	0	AGGCTGCTGTCGGCTGCTCCCTCCCAGACATCTGTGTACTTCTGTGCCAGCAGTATACAGAGCACAGATACGCAGTATTTTGGCCCA
CCF1	PRE	29	0.00535055	TGTGCCAGCAGCCCGGCAGGGAACACTGAAGCTTTCTTTGGACAA	CASSPAGNTEAFF	TRBV21-1	TRBD1-1*01	TRBJ1-1	12	16	NA	20	NA	4	0	GAGATCCAGTCCACGGAGTCAGGGGACACAGCACTGTATTTCTGTGCCAGCAGCCCGGCAGGGAACACTGAAGCTTTCTTTGGACAA
CCF1	PRE	21	0.00387454	TGTGCCAGCAGGATGGGACAGGGGGTGGTCGACGAGCAGTACTTCGGGCCG	CASRMGQGVVDEQYF	TRBV6-1	TRBD1-1*01	TRBJ2-7	11	14	25	31	NA	3	6	GAGTCGGCTGCTCCCTCCCAGACATCTGTGTACTTCTGTGCCAGCAGGATGGGACAGGGGGTGGTCGACGAGCAGTACTTCGGGCCG
CCF1	PRE	14	0.00258303	TGTGCCAGCAGCTTGAGCGGGGCGGATCAGCCCCAGCATTTTGGTGAT	CASSLSGADQPQHF	TRBV5-7	TRBD2-1*01	TRBJ1-5	NA	15	22	25	NA	0	3	GTGAACGCCTTGTTGCTAGGGGACTCGGCCCTCTATCTCTGTGCCAGCAGCTTGAGCGGGGCGGATCAGCCCCAGCATTTTGGTGAT
CCF1	PRE	14	0.00258303	TGTGCCAGCAGTATCTCGAGGCCAGATACGCAGTATTTTGGCCCA	CASSISRPDTQYF	TRBV27-1	TRBD2-1*02	TRBJ2-3	12	17	21	22	NA	5	1	ATCCTGGAGTCGCCCAGCCCCAACCAGACCTCTCTGTACTTCTGTGCCAGCAGTATCTCGAGGCCAGATACGCAGTATTTTGGCCCA
CCF1	PRE	13	0.00239852	TGTGCCAGCAGGTCGGGACAATATGAAGCTTTCTTTGGACAA	CASRSGQYEAFF	TRBV6-5	TRBD1-1*01	TRBJ1-1	11	14	20	23	NA	3	3	CTCAGGCTGCTGTCGGCTGCTCCCTCCCAGACATCTGTGTACTTCTGTGCCAGCAGGTCGGGACAATATGAAGCTTTCTTTGGACAA
CCF1	PRE	12	0.00221402	TGTGCCAGCAGTTTGGGGGGGCCCCCGGCCGCCTACGAGCAGTACTTCGGGCCG	CASSLGGPPAAYEQYF	TRBV6-5	TRBD2-1*01	TRBJ2-7	13	14	21	31	NA	1	10	TCGGCTGCTCCCTCCCAGACATCTGTGTACTTCTGTGCCAGCAGTTTGGGGGGGCCCCCGGCCGCCTACGAGCAGTACTTCGGGCCG
CCF1	PRE	11	0.00202952	TGTGCCAGCAGTTTAGGGACAGACAATGAGCAGTTCTTCGGGCCA	CASSLGTDNEQFF	TRBV27-1	TRBD1-1*01	TRBJ2-1	NA	15	NA	22	NA	0	0	ATCCTGGAGTCGCCCAGCCCCAACCAGACCTCTCTGTACTTCTGTGCCAGCAGTTTAGGGACAGACAATGAGCAGTTCTTCGGGCCA
CCF1	PRE	10	0.00184502	TGTGCCAGCAGTCTGGACAGAGGGGGTTCACCCCTCCACTTTGGGAAC	CASSLDRGGSPLHF	TRBV6-5	TRBD1-1*01	TRBJ1-6	12	14	20	26	NA	2	6	CTGCTGTCGGCTGCTCCCTCCCAGACATCTGTGTACTTCTGTGCCAGCAGTCTGGACAGAGGGGGTTCACCCCTCCACTTTGGGAAC
CCF1	PRE	10	0.00184502	TGTGCCACCAGTGATTCGAGTGGCTTCTCCACAGATACGCAGTATTTTGGCCCA	CATSDSSGFSTDTQYF	TRBV24-1	NA	TRBJ2-3	16	21	24	29	NA	5	5	TCTGCCATCCCCAACCAGACAGCTCTTTACTTCTGTGCCACCAGTGATTCGAGTGGCTTCTCCACAGATACGCAGTATTTTGGCCCA
CCF1	PRE	8	0.00147601	TGCGCCAGCCGGGGGGGGTTCTACGAGCAGTACTTCGGGCCG	CASRGGFYEQYF	TRBV10-1	TRBD2-1*01	TRBJ2-7	NA	9	17	20	NA	0	3	CTCACTCTGTAGTCTGCTGCCTCCTCCCAGACATCTGTATATTTCTGCGCCAGCCGGGGGGGGTTCTACGAGCAGTACTTCGGGCCG
CCF1	PRE	8	0.00147601	TGTGCCAGCAGCTTAACAGGGGGCATGACTGAAGCTTTCTTTGGACAA	CASSLTGGMTEAFF	TRBV7-6	TRBD1-1*01	TRBJ1-1	NA	15	24	27	NA	0	3	ATCCAGCGCACAGAGCAGCGGGACTCGGCCATGTATCGCTGTGCCAGCAGCTTAACAGGGGGCATGACTGAAGCTTTCTTTGGACAA
CCF1	PRE	8	0.00147601	TGTGCCAGCAGGGGCGTGGGCACCGGGGAGCTGTTTTTTGGAGAA	CASRGVGTGELFF	TRBV24-1	TRBD1-1*01	TRBJ2-2	NA	11	15	20	NA	0	5	TCCCTAGAGTCTGCCATCCCCAACCAGACAGCTCTTTACTTCTGTGCCAGCAGGGGCGTGGGCACCGGGGAGCTGTTTTTTGGAGAA
CCF1	PRE	5	0.000922509	TGTGCCAGCAGCTTAGGGGCAGGGGGCTCCTACAATGAGCAGTTCTTCGGGCCA	CASSLGAGGSYNEQFF	TRBV7-6	TRBD1-1*01	TRBJ2-1	16	19	NA	26	NA	3	0	CGCACAGAGCAGCGGGACTCGGCCATGTATCGCTGTGCCAGCAGCTTAGGGGCAGGGGGCTCCTACAATGAGCAGTTCTTCGGGCCA
CCF1	PRE	5	0.000922509	TGTGCCAGCAGTTACGAGGGCAGGGGTAGGTCACCCCTCCACTTTGGGAAC	CASSYEGRGRSPLHF	TRBV6-5	TRBD1-1*01	TRBJ1-6	15	20	26	30	NA	5	4	CTGTCGGCTGCTCCCTCCCAGACATCTGTGTACTTCTGTGCCAGCAGTTACGAGGGCAGGGGTAGGTCACCCCTCCACTTTGGGAAC
CCF1	PRE	1	0.000184502	TGTGCCAGCAGCCGGGGCTCACACGAGCAGTACTTCGGGCCG	CASSRGSHEQYF	TRBV7-8	NA	TRBJ2-7	12	13	18	22	NA	1	4	CTGAAGATCCAGCGCACACAGCAGGAGGACTCCGCCGTGTATCTCTGTGCCAGCAGCCGGGGCTCACACGAGCAGTACTTCGGGCCG
CCF1	PRE	1	0.000184502	TGTGCCTGGAGAGATGGGTCCTCACAGTACTTCGGGCCG	CAWRDGSSQYF	TRBV30-1	NA	TRBJ2-7	11	15	18	24	NA	4	6	ATCCTGAGTTCTAAGAAGCTCCTTCTCAGTGACTCTGGCTTCTATCTCTGTGCCTGGAGAGATGGGTCCTCACAGTACTTCGGGCCG
CCF1	PRE	1	0.000184502	TGTGCCAGCACTCTAGGGGGATCTGGAAACACCATATATTTTGGAGAG	CASTLGGSGNTIYF	TRBV7-9	TRBD1-1*01	TRBJ1-3	10	14	20	21	NA	4	1	ATCCAGCGCACAGAGCAGGGGGACTCGGCCATGTATCTCTGTGCCAGCACTCTAGGGGGATCTGGAAACACCATATATTTTGGAGAG
CCF1	PRE	1	0.000184502	TGTGCCAGCAGCCAAGGGGGGCCAGGAAACACCATATATTTTGGAGAG	CASSQGGPGNTIYF	TRBV4-2	TRBD1-1*01	TRBJ1-3	NA	16	22	24	NA	0	2	CTACACACCCTGCAGCCAGAAGACTCGGCCCTGTATCTCTGTGCCAGCAGCCAAGGGGGGCCAGGAAACACCATATATTTTGGAGAG
CCF1	PRE	1	0.000184502	TGTGCCATCAGTGAGTCGGGCAGGGTTGGAAACACCATATATTTTGGAGAG	CAISESGRVGNTIYF	TRBV10-3	TRBD1-1*01	TRBJ1-3	17	20	25	26	NA	3	1	GAGTCCGCTACCAGCTCCCAGACATCTGTGTACTTCTGTGCCATCAGTGAGTCGGGCAGGGTTGGAAACACCATATATTTTGGAGAG
CCF1	PRE	5	0.000922509	TGTGCCAGCAGCCCGCAGGGGGCGAACACTGAAGCTTTCTTTGGACAA	CASSPQGANTEAFF	TRBV14-1	TRBD1-1*01	TRBJ1-1	13	15	NA	23	NA	2	0	GTGCAGCCTGCAGAACTGGAGGATTCTGGAGTTTATTTCTGTGCCAGCAGCCCGCAGGGGGCGAACACTGAAGCTTTCTTTGGACAA
CCF1	PRE	4	0.000738007	TGTGCCAGTAGTCCCAGGGCCGTAAACTATGGCTACACCTTCGGTTCG	CASSPRAVNYGYTF	TRBV19-1	TRBD1-1*01	TRBJ1-2	12	14	19	24	NA	2	5	GTGACATCGGCCCAAAAGAACCCGACAGCTTTCTATCTCTGTGCCAGTAGTCCCAGGGCCGTAAACTATGGCTACACCTTCGGTTCG
CCF1	PRE	4	0.000738007	TGTGCCAGCAGATCTCAGGGGGCGGACTATGGCTACACCTTCGGTTCG	CASRSQGADYGYTF	TRBV6-1	TRBD1-1*01	TRBJ1-2	11	15	23	25	NA	4	2	TTGGAGTCGGCTGCTCCCTCCCAAACATCTGTGTACTTCTGTGCCAGCAGATCTCAGGGGGCGGACTATGGCTACACCTTCGGTTCG
CCF1	PRE	4	0.000738007	TGTGCCAGCAGCCCGGGGTACTACACTGAAGCTTTCTTTGGACAA	CASSPGYYTEAFF	TRBV5-6	TRBD2-1*01	TRBJ1-1	12	13	18	22	NA	1	4	AATGTGAACGCCTTGTTGCTGGGGGACTCGGCCCTCTATCTCTGTGCCAGCAGCCCGGGGTACTACACTGAAGCTTTCTTTGGACAA
CCF1	PRE	4	0.000738007	TGTGCCAGTAGTCTAACCCCAGCCTTGAACACTGAAGCTTTCTTTGGACAA	CASSLTPALNTEAFF	TRBV19-1	NA	TRBJ1-1	12	19	22	25	NA	7	3	ACATCGGCCCAAAAGAACCCGACAGCTTTCTATCTCTGTGCCAGTAGTCTAACCCCAGCCTTGAACACTGAAGCTTTCTTTGGACAA
CCF1	PRE	4	0.000738007	TGTGCCTGGCTTCGAGCCAACGCGAACACCGGGGAGCTGTTTTTTGGAGAA	CAWLRANANTGELFF	TRBV3-1	NA	TRBJ2-2	6	7	10	22	NA	1	12	AATTCCCTGGAGCTTGGTGACTCTGCTGTGTATTTCTGTGCCTGGCTTCGAGCCAACGCGAACACCGGGGAGCTGTTTTTTGGAGAA
CCF1	PRE	1	0.000184502	TGCGCCAGCAGCCAAGGGGACAGGGGAGTAGGTTCACCCCTCCACTTTGGGAAC	CASSQGDRGVGSPLHF	TRBV4-1	TRBD1-1*01	TRBJ1-6	NA	16	26	32	NA	0	6	GCCCTGCAGCCAGAAGACTCAGCCCTGTATCTCTGCGCCAGCAGCCAAGGGGACAGGGGAGTAGGTTCACCCCTCCACTTTGGGAAC
CCF1	PRE	4	0.000738007	TGCAGTGCTAGAAACCAGGGGGGCTATGGCTACACCTTCGGTTCG	CSARNQGGYGYTF	TRBV20-1	TRBD1-1*01	TRBJ1-2	12	15	22	23	NA	3	1	ACAGTGACCAGTGCCCATCCTGAAGACAGCAGCTTCTACATCTGCAGTGCTAGAAACCAGGGGGGCTATGGCTACACCTTCGGTTCG
CCF1	PRE	4	0.000738007	TGCGCCAGCAGCCCCGGGACAGGGGTTGAGCCCCAGCATTTTGGTGAT	CASSPGTGVEPQHF	TRBV5-1	TRBD1-1*01	TRBJ1-5	12	15	25	28	NA	3	3	GTGAGCACCTTGGAGCTGGGGGACTCGGCCCTTTATCTTTGCGCCAGCAGCCCCGGGACAGGGGTTGAGCCCCAGCATTTTGGTGAT
CCF1	PRE	4	0.000738007	TGTGCCAGCAGCCCACCCGGGACAGGGGTCGGGGAGACCCAGTACTTCGGGCCA	CASSPPGTGVGETQYF	TRBV9-1	TRBD1-1*01	TRBJ2-5	12	18	28	33	NA	6	5	TCTCTGGAGCTGGGGGACTCAGCTTTGTATTTCTGTGCCAGCAGCCCACCCGGGACAGGGGTCGGGGAGACCCAGTACTTCGGGCCA
CCF1	PRE	4	0.000738007	TGTGCCAGCAGCGTAGAACCCGGACAAGAAGCTTTCTTTGGACAA	CASSVEPGQEAFF	TRBV9-1	TRBD1-1*01	TRBJ1-1	16	21	26	27	NA	5	1	AACCTGAGCTCTCTGGAGCTGGGGGACTCAGCTTTGTATTTCTGTGCCAGCAGCGTAGAACCCGGACAAGAAGCTTTCTTTGGACAA
CCF1	PRE	4	0.000738007	TGTGCCAGCAGTGCTGGGACGGTCTATGGCTACACCTTCGGTTCG	CASSAGTVYGYTF	TRBV25-1	NA	TRBJ1-2	13	15	20	23	NA	2	3	ACCCTGGAGTCTGCCAGGCCCTCACATACCTCTCAGTACCTCTGTGCCAGCAGTGCTGGGACGGTCTATGGCTACACCTTCGGTTCG
CCF1	PRE	3	0.000553505	TGTGCCAGCAGTGTACAGAGCACAGATACGCAGTATTTTGGCCCA	CASSVQSTDTQYF	TRBV6-5	TRBD1-1*01	TRBJ2-3	12	14	NA	18	NA	2	0	AGGCTGCTGTCGGCTGCTCCCTCCCAGACATCTGTGTACTTCTGTGCCAGCAGTGTACAGAGCACAGATACGCAGTATTTTGGCCCA
CCF1	PRE	3	0.000553505	TGTGCCAGCAGTCAGAGCGATGAGCAGTTCTTCGGGCCA	CASSQSDEQFF	TRBV2-1	TRBD2-1	TRBJ2-1	12	15	NA	19	NA	3	0	ACTCTGAAGATCCGGTCCACAAAGCTGGAGGACTCAGCCATGTACTTCTGTGCCAGCAGTCAGAGCGATGAGCAGTTCTTCGGGCCA
CCF1	PRE	3	0.000553505	TGTGCCAGCAGTCTTAACCCGAACACTGAAGCTTTCTTTGGACAA	CASSLNPNTEAFF	TRBV7-6	NA	TRBJ1-1	11	16	18	20	NA	5	2	ACGATCCAGCGCACAGAGCAGCGGGACTCGGCCATGTATCGCTGTGCCAGCAGTCTTAACCCGAACACTGAAGCTTTCTTTGGACAA
CCF1	PRE	3	0.000553505	TGTGCCAGCGGGAGGCCGGAAAGCAATCAGCCCCAGCATTTTGGTGAT	CASGRPESNQPQHF	TRBV6-5	TRBD2-1*02	TRBJ1-5	NA	9	15	21	NA	0	6	CTGCTGTCGGCTGCTCCCTCCCAGACATCTGTGTACTTCTGTGCCAGCGGGAGGCCGGAAAGCAATCAGCCCCAGCATTTTGGTGAT
CCF1	PRE	3	0.000553505	TGCAGCGTCGGGACAGGGGTTGGAAACACCATATATTTTGGAGAG	CSVGTGVGNTIYF	TRBV29-1	TRBD1-1*01	TRBJ1-3	8	9	19	20	NA	1	1	ACTGTGAGCAACATGAGCCCTGAAGACAGCAGCATATATCTCTGCAGCGTCGGGACAGGGGTTGGAAACACCATATATTTTGGAGAG
CCF1	PRE	3	0.000553505	TGTGCCAGCAGCCAAGACCCAGGGACTGTTGGCTACACCTTCGGTTCG	CASSQDPGTVGYTF	TRBV4-2	TRBD2-1	TRBJ1-2	17	21	27	29	NA	4	2	CTACACACCCTGCAGCCAGAAGACTCGGCCCTGTATCTCTGTGCCAGCAGCCAAGACCCAGGGACTGTTGGCTACACCTTCGGTTCG
CCF1	PRE	3	0.000553505	TGTGCCAGCAGCAGCCGGGACGGATTTCCCTACGAGCAGTACTTCGGGCCG	CASSSRDGFPYEQYF	TRBV5-8	NA	TRBJ2-7	12	16	21	28	NA	4	7	AACGCCTTGGAGCTGGAGGACTCGGCCCTGTATCTCTGTGCCAGCAGCAGCCGGGACGGATTTCCCTACGAGCAGTACTTCGGGCCG
CCF1	PRE	3	0.000553505	TGTGCCAGCAGTTCGGGGTCCTACGAGCAGTACTTCGGGCCG	CASSSGSYEQYF	TRBV6-5	TRBD2-1*01	TRBJ2-7	NA	13	NA	18	NA	0	0	CTCAGGCTGCTGTCGGCTGCTCCCTCCCAGACATCTGTGTACTTCTGTGCCAGCAGTTCGGGGTCCTACGAGCAGTACTTCGGGCCG
CCF1	PRE	3	0.000553505	TGCGCCAGCATAGATCGTGGGGGAGAGGAGACCCAGTACTTCGGGCCA	CASIDRGGEETQYF	TRBV10-2	NA	TRBJ2-5	10	18	23	27	NA	8	4	CTGGAGTCAGCTACCCGCTCCCAGACATCTGTGTATTTCTGCGCCAGCATAGATCGTGGGGGAGAGGAGACCCAGTACTTCGGGCCA
CCF1	PRE	3	0.000553505	TGTGCCAGCAGTGGGACAGGGGAGAGTTCACCCCTCCACTTTGGGAAC	CASSGTGESSPLHF	TRBV2-1	TRBD1-1*01	TRBJ1-6	NA	13	22	26	NA	0	4	ATCCGGTCCACAAAGCTGGAGGACTCAGCCATGTACTTCTGTGCCAGCAGTGGGACAGGGGAGAGTTCACCCCTCCACTTTGGGAAC
CCF1	PRE	3	0.000553505	TGTGCCAGCACCGATGGCAATAACTATGGCTACACCTTCGGTTCG	CASTDGNNYGYTF	TRBV6-6	TRBD1-1*01	TRBJ1-2	10	15	18	20	NA	5	2	AGGCTGGAGTTGGCTGCTCCCTCCCAGACATCTGTGTACTTCTGTGCCAGCACCGATGGCAATAACTATGGCTACACCTTCGGTTCG
CCF1	PRE	3	0.000553505	TGCGCCAGCAGATACCCCGGGACAGGGAACACTGAAGCTTTCTTTGGACAA	CASRYPGTGNTEAFF	TRBV4-1	TRBD1-1*01	TRBJ1-1	11	18	NA	26	NA	7	0	CACGCCCTGCAGCCAGAAGACTCAGCCCTGTATCTCTGCGCCAGCAGATACCCCGGGACAGGGAACACTGAAGCTTTCTTTGGACAA
CCF1	PRE	3	0.000553505	TGTGCCAGCAGCTTTGCCGGCGGGGAGCTGTTTTTTGGAGAA	CASSFAGGELFF	TRBV11-3	TRBD2-1	TRBJ2-2	14	17	NA	20	NA	3	0	CTCAAGATCCAGCCTGCAGAGCTTGGGGACTCGGCCGTGTATCTCTGTGCCAGCAGCTTTGCCGGCGGGGAGCTGTTTTTTGGAGAA
CCF1	PRE	3	0.000553505	TGTGCCAGCAGTTTAAGTCGGCCAGATACGCAGTATTTTGGCCCA	CASSLSRPDTQYF	TRBV27-1	NA	TRBJ2-3	15	19	NA	22	NA	4	0	ATCCTGGAGTCGCCCAGCCCCAACCAGACCTCTCTGTACTTCTGTGCCAGCAGTTTAAGTCGGCCAGATACGCAGTATTTTGGCCCA
CCF1	PRE	3	0.000553505	TGCGCCAGCAGCCAAGAAAATGGGGTTTCACCCCTCCACTTTGGGAAC	CASSQENGVSPLHF	TRBV4-1	NA	TRBJ1-6	17	21	25	26	NA	4	1	CTACACGCCCTGCAGCCAGAAGACTCAGCCCTGTATCTCTGCGCCAGCAGCCAAGAAAATGGGGTTTCACCCCTCCACTTTGGGAAC
CCF1	PRE	3	0.000553505	TGCGCCAGCAGCCATCTGGGGGGACAAATCTATGGCTACACCTTCGGTTCG	CASSHLGGQIYGYTF	TRBV4-1	NA	TRBJ1-2	14	20	26	29	NA	6	3	CACGCCCTGCAGCCAGAAGACTCAGCCCTGTATCTCTGCGCCAGCAGCCATCTGGGGGGACAAATCTATGGCTACACCTTCGGTTCG
CCF1	PRE	3	0.000553505	TGTGCCATCAGTTCCGGGACTACCTACACCGGGGAGCTGTTTTTTGGAGAA	CAISSGTTYTGELFF	TRBV10-3	TRBD2-1	TRBJ2-2	12	15	22	25	NA	3	3	GAGTCCGCTACCAGCTCCCAGACATCTGTGTACTTCTGTGCCATCAGTTCCGGGACTACCTACACCGGGGAGCTGTTTTTTGGAGAA
CCF1	PRE	3	0.000553505	TGTGCCAGCAGCCTGGGGACAGGGGTCGGGAAACTGTTTTTTGGCAGT	CASSLGTGVGKLFF	TRBV3-1	TRBD1-1*01	TRBJ1-4	13	15	25	30	NA	2	5	ATCAATTCCCTGGAGCTTGGTGACTCTGCTGTGTATTTCTGTGCCAGCAGCCTGGGGACAGGGGTCGGGAAACTGTTTTTTGGCAGT
CCF1	PRE	3	0.000553505	TGTGCCACCAGTTTTTCCGGGGCTGAAGCTTTCTTTGGACAA	CATSFSGAEAFF	TRBV15-1	TRBD2-1*01	TRBJ1-1	11	17	NA	22	NA	6	0	CTTGACATCCGCTCACCAGGCCTGGGGGACGCAGCCATGTACCTGTGTGCCACCAGTTTTTCCGGGGCTGAAGCTTTCTTTGGACAA
CCF1	PRE	3	0.000553505	TGTGCCAGCAGTGGTAGCCCTAGGAGCAATCAGCCCCAGCATTTTGGTGAT	CASSGSPRSNQPQHF	TRBV28-1	TRBD2-1	TRBJ1-5	12	19	23	24	NA	7	1	GAGTCCGCCAGCACCAACCAGACATCTATGTACCTCTGTGCCAGCAGTGGTAGCCCTAGGAGCAATCAGCCCCAGCATTTTGGTGAT
CCF1	PRE	3	0.000553505	TGTGCCAGCAGTTTGGGGCAGATCTACGAGCAGTACTTCGGGCCG	CASSLGQIYEQYF	TRBV28-1	TRBD1-1*01	TRBJ2-7	NA	14	19	23	NA	0	4	ATTCTGGAGTCCGCCAGCACCAACCAGACATCTATGTACCTCTGTGCCAGCAGTTTGGGGCAGATCTACGAGCAGTACTTCGGGCCG
CCF1	PRE	3	0.000553505	TGTGCCACCAGTGATCCAGACAGGGTGTACACCGGGGAGCTGTTTTTTGGAGAA	CATSDPDRVYTGELFF	TRBV24-1	TRBD1-1*01	TRBJ2-2	15	18	25	28	NA	3	3	TCTGCCATCCCCAACCAGACAGCTCTTTACTTCTGTGCCACCAGTGATCCAGACAGGGTGTACACCGGGGAGCTGTTTTTTGGAGAA
CCF1	PRE	3	0.000553505	TGCACCAGCAGCCACCGCTTGGGGGACGATGAGCAGTTCTTCGGGCCA	CTSSHRLGDDEQFF	TRBV1-1	NA	TRBJ2-1	14	22	27	28	NA	8	1	GTGGTCGCACTGCAGCAAGAAGACTCAGCTGCGTATCTCTGCACCAGCAGCCACCGCTTGGGGGACGATGAGCAGTTCTTCGGGCCA
CCF1	PRE	3	0.000553505	TGTGCCAGCAGTGGGACAGCGAACACCGGGGAGCTGTTTTTTGGAGAA	CASSGTANTGELFF	TRBV12-1	TRBD1-1*01	TRBJ2-2	NA	12	NA	19	NA	0	0	ATCCAGCCCTCAGAACCCAGGGACTCAGCTGTGTACTTCTGTGCCAGCAGTGGGACAGCGAACACCGGGGAGCTGTTTTTTGGAGAA
CCF1	PRE	1	0.000184502	TGTGCCAGCAGTGGGGACGGGAGCACTCGGGACACAGATACGCAGTATTTTGGCCCA	CASSGDGSTRDTDTQYF	TRBV27-1	TRBD2-1*02	TRBJ2-3	12	17	23	32	NA	5	9	CCCAGCCCCAACCAGACCTCTCTGTACTTCTGTGCCAGCAGTGGGGACGGGAGCACTCGGGACACAGATACGCAGTATTTTGGCCCA
CCF1	PRE	1	0.000184502	TGTGCCAGCAGCGAATACAGGGCAGCTAATGAAAAACTGTTTTTTGGCAGT	CASSEYRAANEKLFF	TRBV21-1	TRBD1-1*01	TRBJ1-4	12	16	22	25	NA	4	3	CAGTCCACGGAGTCAGGGGACACAGCACTGTATTTCTGTGCCAGCAGCGAATACAGGGCAGCTAATGAAAAACTGTTTTTTGGCAGT
CCF1	PRE	3	0.000553505	TGTGCCAGCAGTCAGGGGACAGGGGAGGTTAGTGGCTACACCTTCGGTTCG	CASSQGTGEVSGYTF	TRBV12-1	TRBD1-1*01	TRBJ1-2	12	15	25	32	NA	3	7	CAGCCCTCAGAACCCAGGGACTCAGCTGTGTACTTCTGTGCCAGCAGTCAGGGGACAGGGGAGGTTAGTGGCTACACCTTCGGTTCG
CCF1	PRE	3	0.000553505	TGCGCCAGCAGCCAAGGTGGCGAGGGAGCTAACTATGGCTACACCTTCGGTTCG	CASSQGGEGANYGYTF	TRBV4-1	TRBD2-1*02	TRBJ1-2	16	23	NA	28	NA	7	0	GCCCTGCAGCCAGAAGACTCAGCCCTGTATCTCTGCGCCAGCAGCCAAGGTGGCGAGGGAGCTAACTATGGCTACACCTTCGGTTCG
CCF1	PRE	3	0.000553505	TGTGCCAGCAGCACGGGACATCGCGGAATCACTGAAGCTTTCTTTGGACAA	CASSTGHRGITEAFF	TRBV19-1	TRBD1-1*01	TRBJ1-1	8	14	20	29	NA	6	9	ACATCGGCCCAAAAGAACCCGACAGCTTTCTATCTCTGTGCCAGCAGCACGGGACATCGCGGAATCACTGAAGCTTTCTTTGGACAA
CCF1	PRE	3	0.000553505	TGTGCCAGCAGTTACGGACCGGGCATTGAGCAGTACTTCGGGCCG	CASSYGPGIEQYF	TRBV5-5	NA	TRBJ2-7	11	15	19	27	NA	4	8	AATGTGAACGCCTTGTTGCTGGGGGACTCGGCCCTGTATCTCTGTGCCAGCAGTTACGGACCGGGCATTGAGCAGTACTTCGGGCCG
CCF1	PRE	3	0.000553505	TGTGCCAGCAGCCTTCTCGGCGAGCAGTACTTCGGGCCG	CASSLLGEQYF	TRBV13-1	TRBD2-1	TRBJ2-7	12	17	NA	20	NA	5	0	GAACTGAACATGAGCTCCTTGGAGCTGGGGGACTCAGCCCTGTACTTCTGTGCCAGCAGCCTTCTCGGCGAGCAGTACTTCGGGCCG
CCF1	PRE	3	0.000553505	TGCAGTGCCCACAGCGGGGGGCTGGTGGACACCGGGGAGCTGTTTTTTGGAGAA	CSAHSGGLVDTGELFF	TRBV20-1	TRBD2-1*01	TRBJ2-2	8	12	21	28	NA	4	7	AGTGCCCATCCTGAAGACAGCAGCTTCTACATCTGCAGTGCCCACAGCGGGGGGCTGGTGGACACCGGGGAGCTGTTTTTTGGAGAA
CCF1	PRE	3	0.000553505	TGTGCCAGCAGCCCGGAGGTTCGATACGAGCAGTACTTCGGGCCG	CASSPEVRYEQYF	TRBV5-5	TRBD2-1*02	TRBJ2-7	12	14	19	24	NA	2	5	AATGTGAACGCCTTGTTGCTGGGGGACTCGGCCCTGTATCTCTGTGCCAGCAGCCCGGAGGTTCGATACGAGCAGTACTTCGGGCCG
CCF1	PRE	3	0.000553505	TGTGCCAGCAGCCCAAGGCCCCCCAGGCAACCTAACTATGGCTACACCTTCGGTTCG	CASSPRPPRQPNYGYTF	TRBV28-1	TRBD1-1*01	TRBJ1-2	11	23	27	31	NA	12	4	GCCAGCACCAACCAGACATCTATGTACCTCTGTGCCAGCAGCCCAAGGCCCCCCAGGCAACCTAACTATGGCTACACCTTCGGTTCG
CCF1	PRE	3	0.000553505	TGTGCCTGGAGCTGGGCAGGGTACGAGCAGTACTTCGGGCCG	CAWSWAGYEQYF	TRBV30-1	TRBD1-1*01	TRBJ2-7	11	16	NA	21	NA	5	0	CTGAGTTCTAAGAAGCTCCTTCTCAGTGACTCTGGCTTCTATCTCTGTGCCTGGAGCTGGGCAGGGTACGAGCAGTACTTCGGGCCG
CCF1	PRE	3	0.000553505	TGCGCCAGCAGCCAAGACGGCCAGGGATATGGCTACACCTTCGGTTCG	CASSQDGQGYGYTF	TRBV4-3	TRBD1-1*01	TRBJ1-2	17	21	26	27	NA	4	1	CTACACACCCTGCAGCCAGAAGACTCGGCCCTGTATCTCTGCGCCAGCAGCCAAGACGGCCAGGGATATGGCTACACCTTCGGTTCG
CCF1	PRE	3	0.000553505	TGTGCCAGCAGCTTGACGGCGAGGGCTGAAGCTTTCTTTGGACAA	CASSLTARAEAFF	TRBV5-5	TRBD2-1*02	TRBJ1-1	15	20	NA	25	NA	5	0	AATGTGAACGCCTTGTTGCTGGGGGACTCGGCCCTGTATCTCTGTGCCAGCAGCTTGACGGCGAGGGCTGAAGCTTTCTTTGGACAA
CCF1	PRE	2	0.000369004	TGTGCCAGCGGGACAGGGGACGGCTACACCTTCGGTTCG	CASGTGDGYTF	TRBV6-5	TRBD1-1*01	TRBJ1-2	NA	9	19	21	NA	0	2	CCGCTCAGGCTGCTGTCGGCTGCTCCCTCCCAGACATCTGTGTACTTCTGTGCCAGCGGGACAGGGGACGGCTACACCTTCGGTTCG
CCF1	PRE	2	0.000369004	TGCGCCAGCAGTATGGGACTAGCTAGCGAGCAGTACTTCGGGCCG	CASSMGLASEQYF	TRBV4-1	TRBD2-1	TRBJ2-7	11	14	23	26	NA	3	3	CACCTACACGCCCTGCAGCCAGAAGACTCAGCCCTGTATCTCTGCGCCAGCAGTATGGGACTAGCTAGCGAGCAGTACTTCGGGCCG
CCF1	PRE	2	0.000369004	TGCGCCAGCAGCCAAGGGGGGCGAGGGGGTTCACCCCTCCACTTTGGGAAC	CASSQGGRGGSPLHF	TRBV4-3	TRBD1-1*01	TRBJ1-6	16	23	NA	29	NA	7	0	CACACCCTGCAGCCAGAAGACTCGGCCCTGTATCTCTGCGCCAGCAGCCAAGGGGGGCGAGGGGGTTCACCCCTCCACTTTGGGAAC
CCF1	PRE	2	0.000369004	TGTGCCAGCAGTATCGACAGGGGAGGCTCACCCCTCCACTTTGGGAAC	CASSIDRGGSPLHF	TRBV6-5	TRBD1-1*01	TRBJ1-6	12	15	23	27	NA	3	4	CTGCTGTCGGCTGCTCCCTCCCAGACATCTGTGTACTTCTGTGCCAGCAGTATCGACAGGGGAGGCTCACCCCTCCACTTTGGGAAC
CCF1	PRE	2	0.000369004	TGTGCCAGTAGTATGGGGCTTTATAGCAATCAGCCCCAGCATTTTGGTGAT	CASSMGLYSNQPQHF	TRBV19-1	TRBD1-1*01	TRBJ1-5	NA	14	19	23	NA	0	4	ACATCGGCCCAAAAGAACCCGACAGCTTTCTATCTCTGTGCCAGTAGTATGGGGCTTTATAGCAATCAGCCCCAGCATTTTGGTGAT
CCF1	PRE	2	0.000369004	TGTGCCAGCAGCAGACAGGGGGCAGGCAATCAGCCCCAGCATTTTGGTGAT	CASSRQGAGNQPQHF	TRBV7-9	TRBD1-1*01	TRBJ1-5	12	13	23	25	NA	1	2	CAGCGCACAGAGCAGGGGGACTCGGCCATGTATCTCTGTGCCAGCAGCAGACAGGGGGCAGGCAATCAGCCCCAGCATTTTGGTGAT
CCF1	PRE	2	0.000369004	TGTGCCAGTAGACAGGACAATCAGCCCCAGCATTTTGGTGAT	CASRQDNQPQHF	TRBV19-1	TRBD1-1*01	TRBJ1-5	NA	11	16	17	NA	0	1	CTCACTGTGACATCGGCCCAAAAGAACCCGACAGCTTTCTATCTCTGTGCCAGTAGACAGGACAATCAGCCCCAGCATTTTGGTGAT
CCF1	PRE	2	0.000369004	TGTGCCAGCAGTGGGGGGCTCACTGAAGCTTTCTTTGGACAA	CASSGGLTEAFF	TRBV2-1	TRBD1-1*01	TRBJ1-1	NA	13	19	20	NA	0	1	CTGAAGATCCGGTCCACAAAGCTGGAGGACTCAGCCATGTACTTCTGTGCCAGCAGTGGGGGGCTCACTGAAGCTTTCTTTGGACAA
CCF1	PRE	2	0.000369004	TGTGCCAGCAGCGACAGCGGGGGGGAGTTAGATACGCAGTATTTTGGCCCA	CASSDSGGELDTQYF	TRBV9-1	TRBD2-1*01	TRBJ2-3	13	15	25	29	NA	2	4	AGCTCTCTGGAGCTGGGGGACTCAGCTTTGTATTTCTGTGCCAGCAGCGACAGCGGGGGGGAGTTAGATACGCAGTATTTTGGCCCA
CCF1	PRE	2	0.000369004	TGCGCCAGCAGCTTAACCACAGGGGAGAACACTGAAGCTTTCTTTGGACAA	CASSLTTGENTEAFF	TRBV5-1	TRBD1-1*01	TRBJ1-1	14	18	25	26	NA	4	1	AGCACCTTGGAGCTGGGGGACTCGGCCCTTTATCTTTGCGCCAGCAGCTTAACCACAGGGGAGAACACTGAAGCTTTCTTTGGACAA
CCF1	PRE	1	0.000184502	TGTGCCAGCAGTTACGGGGCCGCTTCTTACGAGCAGTACTTCGGGCCG	CASSYGAASYEQYF	TRBV6-6	TRBD1-1*01	TRBJ2-7	NA	15	20	27	NA	0	7	CTGGAGTTGGCTGCTCCCTCCCAGACATCTGTGTACTTCTGTGCCAGCAGTTACGGGGCCGCTTCTTACGAGCAGTACTTCGGGCCG
CCF1	PRE	1	0.000184502	TGCAGTGCCCAAGGGGGGACAGGGGGCAGTCTGTACGAGCAGTACTTCGGGCCG	CSAQGGTGGSLYEQYF	TRBV20-1	TRBD1-1*01	TRBJ2-7	8	15	27	33	NA	7	6	AGTGCCCATCCTGAAGACAGCAGCTTCTACATCTGCAGTGCCCAAGGGGGGACAGGGGGCAGTCTGTACGAGCAGTACTTCGGGCCG
CCF1	PRE	2	0.000369004	TGCAGCGTTGACGCGGATTCCGGGACTACGTACTTCGGGCCG	CSVDADSGTTYF	TRBV29-1	TRBD2-1	TRBJ2-7	11	21	28	29	NA	10	1	CTGACTGTGAGCAACATGAGCCCTGAAGACAGCAGCATATATCTCTGCAGCGTTGACGCGGATTCCGGGACTACGTACTTCGGGCCG
CCF1	PRE	2	0.000369004	TGTGCCAGTAACCTGGACAGGGTGGACAATCAGCCCCAGCATTTTGGTGAT	CASNLDRVDNQPQHF	TRBV19-1	TRBD1-1*01	TRBJ1-5	10	14	22	26	NA	4	4	ACATCGGCCCAAAAGAACCCGACAGCTTTCTATCTCTGTGCCAGTAACCTGGACAGGGTGGACAATCAGCCCCAGCATTTTGGTGAT
CCF1	PRE	2	0.000369004	TGTGCCAGCAGCGTAGTAGGGGGCGGCTCGAACGGCTACACCTTCGGTTCG	CASSVVGGGSNGYTF	TRBV9-1	TRBD1-1*01	TRBJ1-2	16	17	24	33	NA	1	9	AGCTCTCTGGAGCTGGGGGACTCAGCTTTGTATTTCTGTGCCAGCAGCGTAGTAGGGGGCGGCTCGAACGGCTACACCTTCGGTTCG
CCF1	PRE	2	0.000369004	TGTGCCAGTAGTCCTCTAGCGGGGGGGAACGAGCAGTACTTCGGGCCG	CASSPLAGGNEQYF	TRBV19-1	TRBD2-1*01	TRBJ2-7	12	15	27	28	NA	3	1	GTGACATCGGCCCAAAAGAACCCGACAGCTTTCTATCTCTGTGCCAGTAGTCCTCTAGCGGGGGGGAACGAGCAGTACTTCGGGCCG
CCF1	PRE	2	0.000369004	TGTGCCAGCAGCCAGATACTGGGCTCCTATAATTCACCCCTCCACTTTGGGAAC	CASSQILGSYNSPLHF	TRBV5-8	NA	TRBJ1-6	12	20	NA	23	NA	8	0	GCCTTGGAGCTGGAGGACTCGGCCCTGTATCTCTGTGCCAGCAGCCAGATACTGGGCTCCTATAATTCACCCCTCCACTTTGGGAAC
CCF1	PRE	2	0.000369004	TGTGCCAGTAGACAGGGGGCAGGTGGCGAGCAGTACTTCGGGCCG	CASRQGAGGEQYF	TRBV19-1	TRBD1-1*01	TRBJ2-7	NA	11	20	26	NA	0	6	ACTGTGACATCGGCCCAAAAGAACCCGACAGCTTTCTATCTCTGTGCCAGTAGACAGGGGGCAGGTGGCGAGCAGTACTTCGGGCCG
CCF1	PRE	1	0.000184502	TGTGCCAGTAGTATCTGGACGGGGACCCCACAAGGCTCCTACAATGAGCAGTTCTTCGGGCCA	CASSIWTGTPQGSYNEQFF	TRBV19-1	NA	TRBJ2-1	14	21	26	35	NA	7	9	AAGAACCCGACAGCTTTCTATCTCTGTGCCAGTAGTATCTGGACGGGGACCCCACAAGGCTCCTACAATGAGCAGTTCTTCGGGCCA
CCF1	PRE	1	0.000184502	TGTGCCAGCAGCTTCGAGGCCAACACTGAAGCTTTCTTTGGACAA	CASSFEANTEAFF	TRBV11-2	TRBD2-1*02	TRBJ1-1	14	15	19	21	NA	1	2	AAGATCCAGCCTGCAAAGCTTGAGGACTCGGCCGTGTATCTCTGTGCCAGCAGCTTCGAGGCCAACACTGAAGCTTTCTTTGGACAA
CCF1	PRE	2	0.000369004	TGTGCCAGCAGCTTGCGTACATCCGCCTACGAGCAGTACTTCGGGCCG	CASSLRTSAYEQYF	TRBV5-5	TRBD1-1*01	TRBJ2-7	15	18	21	25	NA	3	4	GTGAACGCCTTGTTGCTGGGGGACTCGGCCCTGTATCTCTGTGCCAGCAGCTTGCGTACATCCGCCTACGAGCAGTACTTCGGGCCG
CCF1	PRE	2	0.000369004	TGTGCCAGCAGTGGGACAGGTTATTTTAATTCACCCCTCCACTTTGGGAAC	CASSGTGYFNSPLHF	TRBV2-1	TRBD1-1*01	TRBJ1-6	NA	13	20	26	NA	0	6	CGGTCCACAAAGCTGGAGGACTCAGCCATGTACTTCTGTGCCAGCAGTGGGACAGGTTATTTTAATTCACCCCTCCACTTTGGGAAC
CCF1	PRE	2	0.000369004	TGTGCCAGCACCGGGGCGCAGGACCTTAATCAGCCCCAGCATTTTGGTGAT	CASTGAQDLNQPQHF	TRBV7-8	NA	TRBJ1-5	10	12	17	27	NA	2	10	CAGCGCACACAGCAGGAGGACTCCGCCGTGTATCTCTGTGCCAGCACCGGGGCGCAGGACCTTAATCAGCCCCAGCATTTTGGTGAT
CCF1	PRE	2	0.000369004	TGTGCCAGCAGCTTAGAACTGGGGCAGTACCAAGAGACCCAGTACTTCGGGCCA	CASSLELGQYQETQYF	TRBV7-6	TRBD1-1*01	TRBJ2-5	16	20	25	28	NA	4	3	CGCACAGAGCAGCGGGACTCGGCCATGTATCGCTGTGCCAGCAGCTTAGAACTGGGGCAGTACCAAGAGACCCAGTACTTCGGGCCA
CCF1	PRE	2	0.000369004	TGCAGTGCTAGCGTTGAAGGGGTGTATGGCTACACCTTCGGTTCG	CSASVEGVYGYTF	TRBV20-1	TRBD1-1*01	TRBJ1-2	11	17	22	24	NA	6	2	ACAGTGACCAGTGCCCATCCTGAAGACAGCAGCTTCTACATCTGCAGTGCTAGCGTTGAAGGGGTGTATGGCTACACCTTCGGTTCG
CCF1	PRE	2	0.000369004	TGTGCCAGCAGGGGACAGGGTGGTCAGCCCCAGCATTTTGGTGAT	CASRGQGGQPQHF	TRBV28-1	TRBD1-1*01	TRBJ1-5	NA	11	20	23	NA	0	3	ATTCTGGAGTCCGCCAGCACCAACCAGACATCTATGTACCTCTGTGCCAGCAGGGGACAGGGTGGTCAGCCCCAGCATTTTGGTGAT
CCF1	PRE	2	0.000369004	TGTGCCAGCAGTGGTCAGACAGGGGCCAGCACAGATACGCAGTATTTTGGCCCA	CASSGQTGASTDTQYF	TRBV2-1	TRBD1-1*01	TRBJ2-3	13	17	25	27	NA	4	2	TCCACAAAGCTGGAGGACTCAGCCATGTACTTCTGTGCCAGCAGTGGTCAGACAGGGGCCAGCACAGATACGCAGTATTTTGGCCCA
CCF1	PRE	2	0.000369004	TGCGCCAGCAGCTTGGCGTCGGGGTCGGGGACTGAAGCTTTCTTTGGACAA	CASSLASGSGTEAFF	TRBV5-1	TRBD2-1*01	TRBJ1-1	16	19	24	30	NA	3	6	AGCACCTTGGAGCTGGGGGACTCGGCCCTTTATCTTTGCGCCAGCAGCTTGGCGTCGGGGTCGGGGACTGAAGCTTTCTTTGGACAA
CCF1	PRE	2	0.000369004	TGTGCCAGCAGCCTCCAACCACTTACAGGGGGCCAGGGAGGCTACACCTTCGGTTCG	CASSLQPLTGGQGGYTF	TRBV5-5	TRBD1-1*01	TRBJ1-2	12	24	33	39	NA	12	6	TTGTTGCTGGGGGACTCGGCCCTGTATCTCTGTGCCAGCAGCCTCCAACCACTTACAGGGGGCCAGGGAGGCTACACCTTCGGTTCG
CCF1	PRE	2	0.000369004	TGTGCCAGCAGTTTATCCCGTCCCTTGGGGGCGCGCGGGTACGAGCAGTACTTCGGGCCG	CASSLSRPLGARGYEQYF	TRBV27-1	TRBD1-1*01	TRBJ2-7	17	26	32	39	NA	9	7	AGCCCCAACCAGACCTCTCTGTACTTCTGTGCCAGCAGTTTATCCCGTCCCTTGGGGGCGCGCGGGTACGAGCAGTACTTCGGGCCG
CCF1	PRE	2	0.000369004	TGTGCCAGCAGCCCATCCCAGGGCCATCAGCCCCAGCATTTTGGTGAT	CASSPSQGHQPQHF	TRBV12-1	TRBD1-1*01	TRBJ1-5	11	18	23	25	NA	7	2	ATCCAGCCCTCAGAACCCAGGGACTCAGCTGTGTACTTCTGTGCCAGCAGCCCATCCCAGGGCCATCAGCCCCAGCATTTTGGTGAT
CCF1	PRE	2	0.000369004	TGTGCCAGCAGAGAGGGGACAGGGCCTAACTATGGCTACACCTTCGGTTCG	CASREGTGPNYGYTF	TRBV2-1	TRBD1-1*01	TRBJ1-2	11	15	24	25	NA	4	1	CGGTCCACAAAGCTGGAGGACTCAGCCATGTACTTCTGTGCCAGCAGAGAGGGGACAGGGCCTAACTATGGCTACACCTTCGGTTCG
CCF1	PRE	2	0.000369004	TGTGCCACACAGGGATTTCGGGTCGAGGGGTCACCCCTCCACTTTGGGAAC	CATQGFRVEGSPLHF	TRBV6-5	TRBD1-1*01	TRBJ1-6	7	8	14	30	NA	1	16	CTGTCGGCTGCTCCCTCCCAGACATCTGTGTACTTCTGTGCCACACAGGGATTTCGGGTCGAGGGGTCACCCCTCCACTTTGGGAAC
CCF1	PRE	2	0.000369004	TGCGCCAGCAGCCCCGACGGTCAGGGGTCGAACACTGAAGCTTTCTTTGGACAA	CASSPDGQGSNTEAFF	TRBV5-1	TRBD1-1*01	TRBJ1-1	12	21	27	29	NA	9	2	ACCTTGGAGCTGGGGGACTCGGCCCTTTATCTTTGCGCCAGCAGCCCCGACGGTCAGGGGTCGAACACTGAAGCTTTCTTTGGACAA
CCF1	PRE	2	0.000369004	TGTGCCAGCAGTTCGACAGGGGGAACTGAAGCTTTCTTTGGACAA	CASSSTGGTEAFF	TRBV6-6	TRBD1-1*01	TRBJ1-1	13	14	23	24	NA	1	1	AGGCTGGAGTTGGCTGCTCCCTCCCAGACATCTGTGTACTTCTGTGCCAGCAGTTCGACAGGGGGAACTGAAGCTTTCTTTGGACAA
CCF1	PRE	2	0.000369004	TGCGCCAGCAGCCAAGCCAGACAGGGATCGAACACTGAAGCTTTCTTTGGACAA	CASSQARQGSNTEAFF	TRBV4-3	TRBD1-1*01	TRBJ1-1	16	19	26	29	NA	3	3	ACCCTGCAGCCAGAAGACTCGGCCCTGTATCTCTGCGCCAGCAGCCAAGCCAGACAGGGATCGAACACTGAAGCTTTCTTTGGACAA
CCF1	PRE	2	0.000369004	TGTGCCAGTCTGAGGCGCCTGAACACTGAAGCTTTCTTTGGACAA	CASLRRLNTEAFF	TRBV6-1	TRBD2-1*02	TRBJ1-1	8	11	15	19	NA	3	4	AGGCTGGAGTCGGCTGCTCCCTCCCAGACATCTGTGTACTTCTGTGCCAGTCTGAGGCGCCTGAACACTGAAGCTTTCTTTGGACAA
CCF1	PRE	2	0.000369004	TGTGCCAGCAGCCAAAATGGTTTTGGTAATTCACCCCTCCACTTTGGGAAC	CASSQNGFGNSPLHF	TRBV3-1	NA	TRBJ1-6	15	18	20	26	NA	3	6	AATTCCCTGGAGCTTGGTGACTCTGCTGTGTATTTCTGTGCCAGCAGCCAAAATGGTTTTGGTAATTCACCCCTCCACTTTGGGAAC
CCF1	PRE	2	0.000369004	TGTGCCTGGACCGGGTGGTCTGGACATGAAAAACTGTTTTTTGGCAGT	CAWTGWSGHEKLFF	TRBV30-1	NA	TRBJ1-4	10	21	NA	25	NA	11	0	TCTAAGAAGCTCCTTCTCAGTGACTCTGGCTTCTATCTCTGTGCCTGGACCGGGTGGTCTGGACATGAAAAACTGTTTTTTGGCAGT
CCF1	PRE	2	0.000369004	TGTGCCAGCAGTTTGGACAGGGGAGGTTCACCCCTCCACTTTGGGAAC	CASSLDRGGSPLHF	TRBV6-5	TRBD1-1*01	TRBJ1-6	13	14	23	26	NA	1	3	CTGCTGTCGGCTGCTCCCTCCCAGACATCTGTGTACTTCTGTGCCAGCAGTTTGGACAGGGGAGGTTCACCCCTCCACTTTGGGAAC
CCF1	PRE	2	0.000369004	TGTGCCAGCAGAAAAGGGGGGGAAAAACTGTTTTTTGGCAGT	CASRKGGEKLFF	TRBV6-5	NA	TRBJ1-4	11	14	20	21	NA	3	1	CTCAGGCTGCTGTCGGCTGCTCCCTCCCAGACATCTGTGTACTTCTGTGCCAGCAGAAAAGGGGGGGAAAAACTGTTTTTTGGCAGT
CCF1	PRE	2	0.000369004	TGTGCCAGCAGCCGTGGAATGAACACTGAAGCTTTCTTTGGACAA	CASSRGMNTEAFF	TRBV6-1	NA	TRBJ1-1	11	15	18	19	NA	4	1	GGGTTGGAGTCGGCTGCTCCCTCCCAAACATCTGTGTACTTCTGTGCCAGCAGCCGTGGAATGAACACTGAAGCTTTCTTTGGACAA
CCF1	PRE	2	0.000369004	TGTGCCAGCAGCTCGGGGATGGGCCAGCCCAATCAGCCCCAGCATTTTGGTGAT	CASSSGMGQPNQPQHF	TRBV7-6	TRBD2-1*01	TRBJ1-5	NA	13	18	29	NA	0	11	CGCACAGAGCAGCGGGACTCGGCCATGTATCGCTGTGCCAGCAGCTCGGGGATGGGCCAGCCCAATCAGCCCCAGCATTTTGGTGAT
CCF1	PRE	2	0.000369004	TGTGCCAGCAGTTACCCGCAAGTCTCTGGAAACACCATATATTTTGGAGAG	CASSYPQVSGNTIYF	TRBV6-1	NA	TRBJ1-3	15	18	20	23	NA	3	3	GAGTCGGCTGCTCCCTCCCAAACATCTGTGTACTTCTGTGCCAGCAGTTACCCGCAAGTCTCTGGAAACACCATATATTTTGGAGAG
CCF1	PRE	2	0.000369004	TGTGCCACCAGCAGAGAAAGGGACGATGGCTACACCTTCGGTTCG	CATSRERDDGYTF	TRBV15-1	NA	TRBJ1-2	17	19	24	25	NA	2	1	GACATCCGCTCACCAGGCCTGGGGGACGCAGCCATGTACCTGTGTGCCACCAGCAGAGAAAGGGACGATGGCTACACCTTCGGTTCG
CCF1	PRE	2	0.000369004	TGTGCCAGCTCACCCCAAAGTGAGGGCCTCCACTATGGCTACACCTTCGGTTCG	CASSPQSEGLHYGYTF	TRBV18-1	TRBD2-1*02	TRBJ1-2	14	21	26	31	NA	7	5	CAGGTAGTGCGAGGAGATTCGGCAGCTTATTTCTGTGCCAGCTCACCCCAAAGTGAGGGCCTCCACTATGGCTACACCTTCGGTTCG
CCF1	PRE	2	0.000369004	TGCAGTGCGCAGATCCCCGGGACAGGGTTCACTGAAGCTTTCTTTGGACAA	CSAQIPGTGFTEAFF	TRBV20-1	TRBD1-1*01	TRBJ1-1	8	18	27	29	NA	10	2	ACCAGTGCCCATCCTGAAGACAGCAGCTTCTACATCTGCAGTGCGCAGATCCCCGGGACAGGGTTCACTGAAGCTTTCTTTGGACAA
CCF1	PRE	2	0.000369004	TGTGCCAGCAGTTTCCCGACAGGGTCCTACAATGAGCAGTTCTTCGGGCCA	CASSFPTGSYNEQFF	TRBV6-6	TRBD1-1*01	TRBJ2-1	13	17	NA	24	NA	4	0	GAGTTGGCTGCTCCCTCCCAGACATCTGTGTACTTCTGTGCCAGCAGTTTCCCGACAGGGTCCTACAATGAGCAGTTCTTCGGGCCA
CCF1	PRE	2	0.000369004	TGTGCCAGTAGTATGAGATTGGGGCAGGGCACTGAAGCTTTCTTTGGACAA	CASSMRLGQGTEAFF	TRBV19-1	TRBD1-1*01	TRBJ1-1	14	24	NA	29	NA	10	0	ACATCGGCCCAAAAGAACCCGACAGCTTTCTATCTCTGTGCCAGTAGTATGAGATTGGGGCAGGGCACTGAAGCTTTCTTTGGACAA
CCF1	PRE	2	0.000369004	TGTGCCAGCAGTTTCTCCTACGAGCAGTACTTCGGGCCG	CASSFSYEQYF	TRBV28-1	NA	TRBJ2-7	NA	NA	NA	14	NA	0	0	TCCCTGATTCTGGAGTCCGCCAGCACCAACCAGACATCTATGTACCTCTGTGCCAGCAGTTTCTCCTACGAGCAGTACTTCGGGCCG
CCF1	PRE	2	0.000369004	TGTGCCAGCAGTCTTCAAAGCACAGATACGCAGTATTTTGGCCCA	CASSLQSTDTQYF	TRBV6-1	NA	TRBJ2-3	12	15	17	18	NA	3	1	AGGCTGGAGTCGGCTGCTCCCTCCCAGACATCTGTGTACTTCTGTGCCAGCAGTCTTCAAAGCACAGATACGCAGTATTTTGGCCCA
CCF1	PRE	2	0.000369004	TGTGCCAGCAGGGAACAGGGAGCTCTGTTGGGTGGCTATGGCTACACCTTCGGTTCG	CASREQGALLGGYGYTF	TRBV5-4	TRBD1-1*01	TRBJ1-2	11	14	20	35	NA	3	15	TTGGAGCTGGACGACTCGGCCCTGTATCTCTGTGCCAGCAGGGAACAGGGAGCTCTGTTGGGTGGCTATGGCTACACCTTCGGTTCG
CCF1	PRE	2	0.000369004	TGTGCCAGCAGTTTAAGTAGGCCAGATACGCAGTATTTTGGCCCA	CASSLSRPDTQYF	TRBV27-1	NA	TRBJ2-3	15	18	21	22	NA	3	1	ATCCTGGAGTCGCCCAGCCCCAACCAGACCTCTCTGTACTTCTGTGCCAGCAGTTTAAGTAGGCCAGATACGCAGTATTTTGGCCCA
CCF1	PRE	2	0.000369004	TGTGCCAGCAGCAGACAGGGGGAAGAGCTGACAGCTTTCTTTGGACAA	CASSRQGEELTAFF	TRBV3-1	TRBD1-1*01	TRBJ1-1	12	13	22	32	NA	1	10	ATCAATTCCCTGGAGCTTGGTGACTCTGCTGTGTATTTCTGTGCCAGCAGCAGACAGGGGGAAGAGCTGACAGCTTTCTTTGGACAA
CCF1	PRE	1	0.000184502	TGCGCCAGCAGCCAAGATCTGGGACAGGGGGTCTACACCGGGGAGCTGTTTTTTGGAGAA	CASSQDLGQGVYTGELFF	TRBV4-3	TRBD1-1*01	TRBJ2-2	17	20	31	34	NA	3	3	CAGCCAGAAGACTCGGCCCTGTATCTCTGCGCCAGCAGCCAAGATCTGGGACAGGGGGTCTACACCGGGGAGCTGTTTTTTGGAGAA
CCF1	PRE	1	0.000184502	TGTGCCAGTAGTATCGCCAGGGGATACACCGGGGAGCTGTTTTTTGGAGAA	CASSIARGYTGELFF	TRBV19-1	TRBD1-1*01	TRBJ2-2	14	17	23	25	NA	3	2	ACATCGGCCCAAAAGAACCCGACAGCTTTCTATCTCTGTGCCAGTAGTATCGCCAGGGGATACACCGGGGAGCTGTTTTTTGGAGAA
CCF1	PRE	2	0.000369004	TGTGCCAGCAGTGAGCGGACAGGGACAGTTCAGCCCCAGCATTTTGGTGAT	CASSERTGTVQPQHF	TRBV2-1	TRBD1-1*01	TRBJ1-5	14	16	24	29	NA	2	5	CGGTCCACAAAGCTGGAGGACTCAGCCATGTACTTCTGTGCCAGCAGTGAGCGGACAGGGACAGTTCAGCCCCAGCATTTTGGTGAT
CCF1	PRE	2	0.000369004	TGTGCCAGCAGCTTGGGGGGGCCCACTGAAGCTTTCTTTGGACAA	CASSLGGPTEAFF	TRBV5-5	TRBD1-1*01	TRBJ1-1	NA	16	22	23	NA	0	1	AATGTGAACGCCTTGTTGCTGGGGGACTCGGCCCTGTATCTCTGTGCCAGCAGCTTGGGGGGGCCCACTGAAGCTTTCTTTGGACAA
CCF1	PRE	2	0.000369004	TGCGCCAGCAGCCCGGACAGGGGGCTTGATGGCTACACCTTCGGTTCG	CASSPDRGLDGYTF	TRBV5-1	TRBD1-1*01	TRBJ1-2	12	14	25	28	NA	2	3	GTGAGCACCTTGGAGCTGGGGGACTCGGCCCTTTATCTTTGCGCCAGCAGCCCGGACAGGGGGCTTGATGGCTACACCTTCGGTTCG
CCF1	PRE	2	0.000369004	TGCAGTGCTAAGGGTCCAGCTACCCCCCACGAGCAGTACTTCGGGCCG	CSAKGPATPHEQYF	TRBV20-1	NA	TRBJ2-7	NA	10	14	28	NA	0	14	GTGACCAGTGCCCATCCTGAAGACAGCAGCTTCTACATCTGCAGTGCTAAGGGTCCAGCTACCCCCCACGAGCAGTACTTCGGGCCG
CCF1	PRE	2	0.000369004	TGTGCCAGCAGCTTAGCGGTGTCCGGGGGCGAGCAGTACTTCGGGCCG	CASSLAVSGGEQYF	TRBV7-2	TRBD2-1*01	TRBJ2-7	17	23	NA	29	NA	6	0	ATCCAGCGCACACAGCAGGAGGACTCGGCCGTGTATCTCTGTGCCAGCAGCTTAGCGGTGTCCGGGGGCGAGCAGTACTTCGGGCCG
CCF1	PRE	2	0.000369004	TGTGCCAGCAGCCTCCGGCAGCAGGCCTACAATGAGCAGTTCTTCGGGCCA	CASSLRQQAYNEQFF	TRBV6-1	TRBD1-1*01	TRBJ2-1	11	21	NA	25	NA	10	0	GAGTCGGCTGCTCCCTCCCAAACATCTGTGTACTTCTGTGCCAGCAGCCTCCGGCAGCAGGCCTACAATGAGCAGTTCTTCGGGCCA
CCF1	PRE	2	0.000369004	TGTGCCAGCAGCGAGGGACTAGCGGGGGGTCGGGAGCTGTTTTTTGGAGAA	CASSEGLAGGRELFF	TRBV9-1	TRBD2-1*01	TRBJ2-2	13	14	29	31	NA	1	2	AGCTCTCTGGAGCTGGGGGACTCAGCTTTGTATTTCTGTGCCAGCAGCGAGGGACTAGCGGGGGGTCGGGAGCTGTTTTTTGGAGAA
CCF1	PRE	2	0.000369004	TGTGCCAGCGGCCAGGACAGAAGCAATCAGCCCCAGCATTTTGGTGAT	CASGQDRSNQPQHF	TRBV27-1	TRBD1-1*01	TRBJ1-5	9	14	20	21	NA	5	1	CTGGAGTCGCCCAGCCCCAACCAGACCTCTCTGTACTTCTGTGCCAGCGGCCAGGACAGAAGCAATCAGCCCCAGCATTTTGGTGAT
CCF1	PRE	2	0.000369004	TGTGCCAGCAGTTACTACCAGGTTCCTGGCTACACCTTCGGTTCG	CASSYYQVPGYTF	TRBV6-1	TRBD1-1*01	TRBJ1-2	16	18	22	26	NA	2	4	GGGTTGGAGTCGGCTGCTCCCTCCCAAACATCTGTGTACTTCTGTGCCAGCAGTTACTACCAGGTTCCTGGCTACACCTTCGGTTCG
CCF1	PRE	2	0.000369004	TGCGCCAGCAGCCAAGATACGGGGACCGTCTATGGCTACACCTTCGGTTCG	CASSQDTGTVYGYTF	TRBV4-3	NA	TRBJ1-2	17	21	26	29	NA	4	3	CACACCCTGCAGCCAGAAGACTCGGCCCTGTATCTCTGCGCCAGCAGCCAAGATACGGGGACCGTCTATGGCTACACCTTCGGTTCG
CCF1	PRE	2	0.000369004	TGTGCCAGCAGTTCCGGGACAGGGGGCGCGGGTGAAGCTTTCTTTGGACAA	CASSSGTGGAGEAFF	TRBV12-1	TRBD1-1*01	TRBJ1-1	13	15	27	32	NA	2	5	CAGCCCTCAGAACCCAGGGACTCAGCTGTGTACTTCTGTGCCAGCAGTTCCGGGACAGGGGGCGCGGGTGAAGCTTTCTTTGGACAA
CCF1	PRE	2	0.000369004	TGCGCCAGCAGTGATTCCAGAATCTATGGCTACACCTTCGGTTCG	CASSDSRIYGYTF	TRBV10-2	TRBD1-1*01	TRBJ1-2	14	17	20	23	NA	3	3	ACTCTGGAGTCAGCTACCCGCTCCCAGACATCTGTGTATTTCTGCGCCAGCAGTGATTCCAGAATCTATGGCTACACCTTCGGTTCG
CCF1	PRE	2	0.000369004	TGCGCCAGCAGCTTCCTAGCGGGGAGGGTTTCAGAGACCCAGTACTTCGGGCCA	CASSFLAGRVSETQYF	TRBV5-1	TRBD2-1*01	TRBJ2-5	14	15	24	32	NA	1	8	ACCTTGGAGCTGGGGGACTCGGCCCTTTATCTTTGCGCCAGCAGCTTCCTAGCGGGGAGGGTTTCAGAGACCCAGTACTTCGGGCCA
CCF1	PRE	2	0.000369004	TGTGCCAGCAGCTTAGCCACAGGGCTGTCGTGGGAGACCCAGTACTTCGGGCCA	CASSLATGLSWETQYF	TRBV7-9	TRBD1-1*01	TRBJ2-5	17	18	24	33	NA	1	9	CGCACAGAGCAGGGGGACTCGGCCATGTATCTCTGTGCCAGCAGCTTAGCCACAGGGCTGTCGTGGGAGACCCAGTACTTCGGGCCA
CCF1	PRE	2	0.000369004	TGTGCCAGCAGTTTATCCGGGGATAATTCACCCCTCCACTTTGGGAAC	CASSLSGDNSPLHF	TRBV27-1	TRBD2-1*01	TRBJ1-6	NA	17	NA	22	NA	0	0	CTGGAGTCGCCCAGCCCCAACCAGACCTCTCTGTACTTCTGTGCCAGCAGTTTATCCGGGGATAATTCACCCCTCCACTTTGGGAAC
CCF1	PRE	2	0.000369004	TGCGCCAGCTCGGGACAGCCAGCCTACGAGCAGTACTTCGGGCCG	CASSGQPAYEQYF	TRBV10-2	TRBD1-1*01	TRBJ2-7	9	11	18	22	NA	2	4	ACTCTGGAGTCAGCTACCCGCTCCCAGACATCTGTGTATTTCTGCGCCAGCTCGGGACAGCCAGCCTACGAGCAGTACTTCGGGCCG
CCF1	PRE	2	0.000369004	TGTGCCAGCAGCTTAGGTCGGCGCCATGGCCCCGAGCAGTACTTCGGGCCG	CASSLGRRHGPEQYF	TRBV7-9	NA	TRBJ2-7	16	19	22	32	NA	3	10	CAGCGCACAGAGCAGGGGGACTCGGCCATGTATCTCTGTGCCAGCAGCTTAGGTCGGCGCCATGGCCCCGAGCAGTACTTCGGGCCG
CCF1	PRE	2	0.000369004	TGTGCCAGCAGTTTAAAGGGGTTGGACGACACTGAAGCTTTCTTTGGACAA	CASSLKGLDDTEAFF	TRBV27-1	TRBD1-1*01	TRBJ1-1	15	16	21	28	NA	1	7	GAGTCGCCCAGCCCCAACCAGACCTCTCTGTACTTCTGTGCCAGCAGTTTAAAGGGGTTGGACGACACTGAAGCTTTCTTTGGACAA
CCF1	PRE	1	0.000184502	TGTGCCAGCAGTTACGGCGGGACAGGGGATCAGCCCCAGCATTTTGGTGAT	CASSYGGTGDQPQHF	TRBV6-6	TRBD1-1*01	TRBJ1-5	15	18	NA	28	NA	3	0	GAGTTGGCTGCTCCCTCCCAGACATCTGTGTACTTCTGTGCCAGCAGTTACGGCGGGACAGGGGATCAGCCCCAGCATTTTGGTGAT
CCF1	PRE	1	0.000184502	TGCAGCGTTAAGGGGGGGCCCAATCAGCCCCAGCATTTTGGTGAT	CSVKGGPNQPQHF	TRBV29-1	TRBD2-1*01	TRBJ1-5	9	11	18	20	NA	2	2	ACTGTGAGCAACATGAGCCCTGAAGACAGCAGCATATATCTCTGCAGCGTTAAGGGGGGGCCCAATCAGCCCCAGCATTTTGGTGAT
CCF1	PRE	2	0.000369004	TGTGCCAGCAGCTTAATGGGTGAGCAGTTCTTCGGGCCA	CASSLMGEQFF	TRBV7-2	NA	TRBJ2-1	15	17	NA	20	NA	2	0	ACTCTGACGATCCAGCGCACACAGCAGGAGGACTCGGCCGTGTATCTCTGTGCCAGCAGCTTAATGGGTGAGCAGTTCTTCGGGCCA
CCF1	PRE	2	0.000369004	TGCGCCAGCGCTCGACCGAAGGGGGCGCATTTGAATTCACCCCTCCACTTTGGGAAC	CASARPKGAHLNSPLHF	TRBV4-1	TRBD1-1*01	TRBJ1-6	9	19	26	33	NA	10	7	CTGCAGCCAGAAGACTCAGCCCTGTATCTCTGCGCCAGCGCTCGACCGAAGGGGGCGCATTTGAATTCACCCCTCCACTTTGGGAAC
CCF1	PRE	2	0.000369004	TGTGCCAGCAGCGTTGAACAGGGGCTTTCTGGAAACACCATATATTTTGGAGAG	CASSVEQGLSGNTIYF	TRBV9-1	TRBD1-1*01	TRBJ1-3	14	17	24	27	NA	3	3	TCTCTGGAGCTGGGGGACTCAGCTTTGTATTTCTGTGCCAGCAGCGTTGAACAGGGGCTTTCTGGAAACACCATATATTTTGGAGAG
CCF1	PRE	2	0.000369004	TGCGCCAGCAGCCAAGTTCTCGGGACAGGGGAAAGAGGCTACACCTTCGGTTCG	CASSQVLGTGERGYTF	TRBV4-3	TRBD1-1*01	TRBJ1-2	16	21	31	36	NA	5	5	ACCCTGCAGCCAGAAGACTCGGCCCTGTATCTCTGCGCCAGCAGCCAAGTTCTCGGGACAGGGGAAAGAGGCTACACCTTCGGTTCG
CCF1	PRE	2	0.000369004	TGTGCCAGCAGTTTGGACATTAGCCCGACTCCGGACGAGCAGTACTTCGGGCCG	CASSLDISPTPDEQYF	TRBV12-1	TRBD1-1*01	TRBJ2-7	NA	14	19	34	NA	0	15	CCCTCAGAACCCAGGGACTCAGCTGTGTACTTCTGTGCCAGCAGTTTGGACATTAGCCCGACTCCGGACGAGCAGTACTTCGGGCCG
CCF1	PRE	2	0.000369004	TGTGCCAGCAGTTACAACCCGCAGGCACCCCTCCACTTTGGGAAC	CASSYNPQAPLHF	TRBV2-1	TRBD1-1*01	TRBJ1-6	12	21	NA	25	NA	9	0	AAGATCCGGTCCACAAAGCTGGAGGACTCAGCCATGTACTTCTGTGCCAGCAGTTACAACCCGCAGGCACCCCTCCACTTTGGGAAC
CCF1	PRE	2	0.000369004	TGTGCCAGCAGCTGGGGTATTCGTGGCTACACCTTCGGTTCG	CASSWGIRGYTF	TRBV5-6	NA	TRBJ1-2	NA	13	17	23	NA	0	6	CTGAATGTGAACGCCTTGTTGCTGGGGGACTCGGCCCTCTATCTCTGTGCCAGCAGCTGGGGTATTCGTGGCTACACCTTCGGTTCG
CCF1	PRE	2	0.000369004	TGTGCCAGTACGGTGAACACTGAAGCTTTCTTTGGACAA	CASTVNTEAFF	TRBV19-1	TRBD2-1	TRBJ1-1	NA	10	NA	13	NA	0	0	CCTCTCACTGTGACATCGGCCCAAAAGAACCCGACAGCTTTCTATCTCTGTGCCAGTACGGTGAACACTGAAGCTTTCTTTGGACAA
CCF1	PRE	2	0.000369004	TGTGCCAGCAGTTTAAGGACAGGGTTTAACTATGGCTACACCTTCGGTTCG	CASSLRTGFNYGYTF	TRBV6-5	TRBD1-1*01	TRBJ1-2	13	16	24	26	NA	3	2	CTGTCGGCTGCTCCCTCCCAGACATCTGTGTACTTCTGTGCCAGCAGTTTAAGGACAGGGTTTAACTATGGCTACACCTTCGGTTCG
CCF1	PRE	2	0.000369004	TGTGCCAGCAGCCGACGTTCAGGGGCCCAAACAGATACGCAGTATTTTGGCCCA	CASSRRSGAQTDTQYF	TRBV11-3	TRBD1-1*01	TRBJ2-3	12	19	25	30	NA	7	5	CCTGCAGAGCTTGGGGACTCGGCCGTGTATCTCTGTGCCAGCAGCCGACGTTCAGGGGCCCAAACAGATACGCAGTATTTTGGCCCA
CCF1	PRE	2	0.000369004	TGCGCCAGCAGCCAAGAGACTTGGGGGACCCAGTACTTCGGGCCA	CASSQETWGTQYF	TRBV4-3	NA	TRBJ2-5	17	22	NA	26	NA	5	0	CACCTACACACCCTGCAGCCAGAAGACTCGGCCCTGTATCTCTGCGCCAGCAGCCAAGAGACTTGGGGGACCCAGTACTTCGGGCCA
CCF1	PRE	2	0.000369004	TGTGCCATCAGTGACGCTGATAGCACAGATACGCAGTATTTTGGCCCA	CAISDADSTDTQYF	TRBV10-3	NA	TRBJ2-3	14	18	20	21	NA	4	1	CTGGAGTCCGCTACCAGCTCCCAGACATCTGTGTACTTCTGTGCCATCAGTGACGCTGATAGCACAGATACGCAGTATTTTGGCCCA
CCF1	PRE	2	0.000369004	TGCAGTGCTAGTAAGGGGAAGACTGAAGCTTTCTTTGGACAA	CSASKGKTEAFF	TRBV20-1	TRBD1-1*01	TRBJ1-1	11	13	18	21	NA	2	3	CTGACAGTGACCAGTGCCCATCCTGAAGACAGCAGCTTCTACATCTGCAGTGCTAGTAAGGGGAAGACTGAAGCTTTCTTTGGACAA
CCF1	PRE	2	0.000369004	TGTGCCAGCAGTTTCCTTATGGGGGAAACCATTGGAAACACCATATATTTTGGAGAG	CASSFLMGETIGNTIYF	TRBV28-1	NA	TRBJ1-3	14	20	25	32	NA	6	7	GCCAGCACCAACCAGACATCTATGTACCTCTGTGCCAGCAGTTTCCTTATGGGGGAAACCATTGGAAACACCATATATTTTGGAGAG
CCF1	PRE	2	0.000369004	TGCGCCAGCAGCCAATCCTGGGAGGGGGCGGGCCCCGGGGAGCTGTTTTTTGGAGAA	CASSQSWEGAGPGELFF	TRBV4-1	NA	TRBJ2-2	15	22	29	34	NA	7	5	CTGCAGCCAGAAGACTCAGCCCTGTATCTCTGCGCCAGCAGCCAATCCTGGGAGGGGGCGGGCCCCGGGGAGCTGTTTTTTGGAGAA
CCF1	PRE	2	0.000369004	TGTGCCAGCAGACCTATTTCAACTAATGAAAAACTGTTTTTTGGCAGT	CASRPISTNEKLFF	TRBV6-5	TRBD2-1	TRBJ1-4	11	13	16	19	NA	2	3	CTGCTGTCGGCTGCTCCCTCCCAGACATCTGTGTACTTCTGTGCCAGCAGACCTATTTCAACTAATGAAAAACTGTTTTTTGGCAGT
CCF1	PRE	2	0.000369004	TGTGCCAGTAGTGAGACAGGGGTGTACGAGCAGTACTTCGGGCCG	CASSETGVYEQYF	TRBV19-1	TRBD1-1*01	TRBJ2-7	12	14	22	24	NA	2	2	ACTGTGACATCGGCCCAAAAGAACCCGACAGCTTTCTATCTCTGTGCCAGTAGTGAGACAGGGGTGTACGAGCAGTACTTCGGGCCG
CCF1	PRE	2	0.000369004	TGTGCCAGCAGCCCCCGACGGGGAACTAACTATGGCTACACCTTCGGTTCG	CASSPRRGTNYGYTF	TRBV7-2	TRBD2-1*01	TRBJ1-2	12	18	23	25	NA	6	2	CAGCGCACACAGCAGGAGGACTCGGCCGTGTATCTCTGTGCCAGCAGCCCCCGACGGGGAACTAACTATGGCTACACCTTCGGTTCG
CCF1	PRE	2	0.000369004	TGTGCCAGCAGCGAGGGGGGGGATTGGGATGGCTACACCTTCGGTTCG	CASSEGGDWDGYTF	TRBV9-1	TRBD2-1*01	TRBJ1-2	13	14	21	28	NA	1	7	CTGAGCTCTCTGGAGCTGGGGGACTCAGCTTTGTATTTCTGTGCCAGCAGCGAGGGGGGGGATTGGGATGGCTACACCTTCGGTTCG
CCF1	PRE	2	0.000369004	TGCGCCAGCGGGACAGGGGATACCTATGGCTACACCTTCGGTTCG	CASGTGDTYGYTF	TRBV5-1	TRBD1-1*01	TRBJ1-2	NA	9	19	23	NA	0	4	AATGTGAGCACCTTGGAGCTGGGGGACTCGGCCCTTTATCTTTGCGCCAGCGGGACAGGGGATACCTATGGCTACACCTTCGGTTCG
CCF1	PRE	2	0.000369004	TGCGCCAGCAGCTTGGATCTAGCGGCGAAAGAGACCCAGTACTTCGGGCCA	CASSLDLAAKETQYF	TRBV5-1	TRBD2-1	TRBJ2-5	16	18	25	28	NA	2	3	AGCACCTTGGAGCTGGGGGACTCGGCCCTTTATCTTTGCGCCAGCAGCTTGGATCTAGCGGCGAAAGAGACCCAGTACTTCGGGCCA
CCF1	PRE	2	0.000369004	TGCGCCAGCAGCCAAGGGGGGGCGGCGGGGCCCACAGATACGCAGTATTTTGGCCCA	CASSQGGAAGPTDTQYF	TRBV4-1	NA	TRBJ2-3	16	17	23	32	NA	1	9	CTGCAGCCAGAAGACTCAGCCCTGTATCTCTGCGCCAGCAGCCAAGGGGGGGCGGCGGGGCCCACAGATACGCAGTATTTTGGCCCA
CCF1	PRE	2	0.000369004	TGTGCCAGCAGCCAAGGGGATTCGGGGTGGCAGCCCCAGCATTTTGGTGAT	CASSQGDSGWQPQHF	TRBV4-2	TRBD2-1*01	TRBJ1-5	16	22	27	30	NA	6	3	CACACCCTGCAGCCAGAAGACTCGGCCCTGTATCTCTGTGCCAGCAGCCAAGGGGATTCGGGGTGGCAGCCCCAGCATTTTGGTGAT
CCF1	PRE	2	0.000369004	TGTGCCAGCAGCCCGGGACAGATCTACGAGCAGTACTTCGGGCCG	CASSPGQIYEQYF	TRBV3-1	TRBD1-1*01	TRBJ2-7	13	14	21	23	NA	1	2	CACATCAATTCCCTGGAGCTTGGTGACTCTGCTGTGTATTTCTGTGCCAGCAGCCCGGGACAGATCTACGAGCAGTACTTCGGGCCG
CCF1	PRE	2	0.000369004	TGTGCCAGCAGCTCCCGGCCCGGGGTGAGCTCCTACAATGAGCAGTTCTTCGGGCCA	CASSSRPGVSSYNEQFF	TRBV7-6	TRBD2-1*01	TRBJ2-1	13	20	25	29	NA	7	4	ACAGAGCAGCGGGACTCGGCCATGTATCGCTGTGCCAGCAGCTCCCGGCCCGGGGTGAGCTCCTACAATGAGCAGTTCTTCGGGCCA
CCF1	PRE	2	0.000369004	TGCAGTGCTAGAGAAGTTAAGGAGAGACTGAACACTGAAGCTTTCTTTGGACAA	CSAREVKERLNTEAFF	TRBV20-1	TRBD2-1*02	TRBJ1-1	14	20	24	28	NA	6	4	AGTGCCCATCCTGAAGACAGCAGCTTCTACATCTGCAGTGCTAGAGAAGTTAAGGAGAGACTGAACACTGAAGCTTTCTTTGGACAA
CCF1	PRE	2	0.000369004	TGTGCCAGCGGATATGGCAACGTTAGCAATCAGCCCCAGCATTTTGGTGAT	CASGYGNVSNQPQHF	TRBV21-1	NA	TRBJ1-5	NA	9	12	23	NA	0	11	CAGTCCACGGAGTCAGGGGACACAGCACTGTATTTCTGTGCCAGCGGATATGGCAACGTTAGCAATCAGCCCCAGCATTTTGGTGAT
CCF1	PRE	2	0.000369004	TGTGCCAGCAGTCCGACAGTCCGAAACTACAATGAGCAGTTCTTCGGGCCA	CASSPTVRNYNEQFF	TRBV6-5	TRBD1-1*01	TRBJ2-1	12	14	19	26	NA	2	7	CTGTCGGCTGCTCCCTCCCAGACATCTGTGTACTTCTGTGCCAGCAGTCCGACAGTCCGAAACTACAATGAGCAGTTCTTCGGGCCA
CCF1	PRE	2	0.000369004	TGTGCCAGCAGCCAACCCCAGGGGGATAATGAGCAGTTCTTCGGGCCA	CASSQPQGDNEQFF	TRBV4-2	TRBD1-1*01	TRBJ2-1	15	18	25	27	NA	3	2	CTACACACCCTGCAGCCAGAAGACTCGGCCCTGTATCTCTGTGCCAGCAGCCAACCCCAGGGGGATAATGAGCAGTTCTTCGGGCCA
CCF1	PRE	1	0.000184502	TGCAGCGTTGACAGAAACACTGAAGCTTTCTTTGGACAA	CSVDRNTEAFF	TRBV29-1	TRBD1-1*01	TRBJ1-1	NA	11	14	15	NA	0	1	ACTCTGACTGTGAGCAACATGAGCCCTGAAGACAGCAGCATATATCTCTGCAGCGTTGACAGAAACACTGAAGCTTTCTTTGGACAA
CCF1	PRE	2	0.000369004	TGTGCCAGCAGTGAAGACGAGCAGTACTTCGGGCCG	CASSEDEQYF	TRBV6-4	NA	TRBJ2-7	NA	14	NA	16	NA	0	0	TTCCCCCTCACGTTGGCGTCTGCTGTACCCTCTCAGACATCTGTGTACTTCTGTGCCAGCAGTGAAGACGAGCAGTACTTCGGGCCG
CCF1	PRE	2	0.000369004	TGTGCCAGCAGTTTACCCCCCGGGGGAGGGAATTCACCCCTCCACTTTGGGAAC	CASSLPPGGGNSPLHF	TRBV28-1	TRBD2-1*02	TRBJ1-6	15	23	NA	30	NA	8	0	TCCGCCAGCACCAACCAGACATCTATGTACCTCTGTGCCAGCAGTTTACCCCCCGGGGGAGGGAATTCACCCCTCCACTTTGGGAAC
CCF1	PRE	2	0.000369004	TGTGCCAGCACCGACTGGGCAGCCGGAAACACCATATATTTTGGAGAG	CASTDWAAGNTIYF	TRBV2-1	NA	TRBJ1-3	10	16	20	24	NA	6	4	ATCCGGTCCACAAAGCTGGAGGACTCAGCCATGTACTTCTGTGCCAGCACCGACTGGGCAGCCGGAAACACCATATATTTTGGAGAG
CCF1	PRE	2	0.000369004	TGTGCCATCAGTGAGTCGGCGGGACTAGCGGGGGGGAAAAACATTCAGTACTTCGGCGCC	CAISESAGLAGGKNIQYF	TRBV10-3	TRBD2-1*01	TRBJ2-4	17	20	NA	36	NA	3	0	ACCAGCTCCCAGACATCTGTGTACTTCTGTGCCATCAGTGAGTCGGCGGGACTAGCGGGGGGGAAAAACATTCAGTACTTCGGCGCC
CCF1	PRE	2	0.000369004	CGTGCCAGCAGCTTAGGTCCGGAAGTCTATGGCTACACCTTCGGTTCG	RASSLGPEVYGYTF	TRBV7-3	NA	TRBJ1-2	15	20	23	26	NA	5	3	ATCCAGCGCACAGAGCAGGGGGACTCAGCCGTGTATCTCCGTGCCAGCAGCTTAGGTCCGGAAGTCTATGGCTACACCTTCGGTTCG
CCF1	PRE	2	0.000369004	TGTGCCAGTAGTATACCGACAGGACAGGGGGGAACCGGGGAGCTGTTTTTTGGAGAA	CASSIPTGQGGTGELFF	TRBV19-1	TRBD1-1*01	TRBJ2-2	15	21	31	33	NA	6	2	GCCCAAAAGAACCCGACAGCTTTCTATCTCTGTGCCAGTAGTATACCGACAGGACAGGGGGGAACCGGGGAGCTGTTTTTTGGAGAA
CCF1	PRE	2	0.000369004	TGCGCCAGCGGCCGGGACAGTGTCCTCTACGAGCAGTACTTCGGGCCG	CASGRDSVLYEQYF	TRBV5-1	TRBD1-1*01	TRBJ2-7	9	13	20	26	NA	4	6	GTGAGCACCTTGGAGCTGGGGGACTCGGCCCTTTATCTTTGCGCCAGCGGCCGGGACAGTGTCCTCTACGAGCAGTACTTCGGGCCG
CCF1	PRE	2	0.000369004	TGTGCCAGCAGTTTACCCCCTGGATATAATTCACCCCTCCACTTTGGGAAC	CASSLPPGYNSPLHF	TRBV27-1	NA	TRBJ1-6	15	21	NA	24	NA	6	0	GAGTCGCCCAGCCCCAACCAGACCTCTCTGTACTTCTGTGCCAGCAGTTTACCCCCTGGATATAATTCACCCCTCCACTTTGGGAAC
CCF1	PRE	2	0.000369004	TGTGCCAGCGACAGGGGGAATTCACCCCTCCACTTTGGGAAC	CASDRGNSPLHF	TRBV6-1	TRBD1-1*01	TRBJ1-6	NA	9	NA	18	NA	0	0	CTGGGGTTGGAGTCGGCTGCTCCCTCCCAAACATCTGTGTACTTCTGTGCCAGCGACAGGGGGAATTCACCCCTCCACTTTGGGAAC
CCF1	PRE	2	0.000369004	TGTGCCTGGAGTCCGGACAGGACCTACGAGCAGTACTTCGGGCCG	CAWSPDRTYEQYF	TRBV30-1	TRBD1-1*01	TRBJ2-7	12	14	21	22	NA	2	1	AGTTCTAAGAAGCTCCTTCTCAGTGACTCTGGCTTCTATCTCTGTGCCTGGAGTCCGGACAGGACCTACGAGCAGTACTTCGGGCCG
CCF1	PRE	2	0.000369004	TGTGCCAGCAGTGGCCGGGAGAGCTCCTACGAGCAGTACTTCGGGCCG	CASSGRESSYEQYF	TRBV2-1	TRBD2-1*02	TRBJ2-7	13	15	21	23	NA	2	2	ATCCGGTCCACAAAGCTGGAGGACTCAGCCATGTACTTCTGTGCCAGCAGTGGCCGGGAGAGCTCCTACGAGCAGTACTTCGGGCCG
CCF1	PRE	2	0.000369004	TGTGCCACCGTCAGTTCCGGGGAGCTGTTTTTTGGAGAA	CATVSSGELFF	TRBV11-2	TRBD1-1*01	TRBJ2-2	7	11	14	16	NA	4	2	ACTCTCAAGATCCAGCCTGCAAAGCTTGAGGACTCGGCCGTGTATCTCTGTGCCACCGTCAGTTCCGGGGAGCTGTTTTTTGGAGAA
CCF1	PRE	2	0.000369004	TGTGCCAGCAGGTTCGAACGGGGTTCACCCCTCCACTTTGGGAAC	CASRFERGSPLHF	TRBV12-1	TRBD2-1*01	TRBJ1-6	11	18	NA	23	NA	7	0	AAGATCCAGCCCTCAGAACCCAGGGACTCAGCTGTGTACTTCTGTGCCAGCAGGTTCGAACGGGGTTCACCCCTCCACTTTGGGAAC
CCF1	PRE	2	0.000369004	TGTGCCAGCAGTTTAAGAGGACAGGGGCATGGCTACACCTTCGGTTCG	CASSLRGQGHGYTF	TRBV12-1	TRBD1-1*01	TRBJ1-2	15	18	27	28	NA	3	1	ATCCAGCCCTCAGAACCCAGGGACTCAGCTGTGTACTTCTGTGCCAGCAGTTTAAGAGGACAGGGGCATGGCTACACCTTCGGTTCG
CCF1	PRE	2	0.000369004	TGTGCCAGCAGTCCTCAATCAGGTTACAGCAATTCACCCCTCCACTTTGGGAAC	CASSPQSGYSNSPLHF	TRBV6-1	TRBD1-1*01	TRBJ1-6	12	25	29	30	NA	13	1	TCGGCTGCTCCCTCCCAAACATCTGTGTACTTCTGTGCCAGCAGTCCTCAATCAGGTTACAGCAATTCACCCCTCCACTTTGGGAAC
CCF1	PRE	2	0.000369004	TGCGCCAGCAGCCCCCGGACAGGAACTAACTATGGCTACACCTTCGGTTCG	CASSPRTGTNYGYTF	TRBV4-1	TRBD1-1*01	TRBJ1-2	13	16	23	25	NA	3	2	CACGCCCTGCAGCCAGAAGACTCAGCCCTGTATCTCTGCGCCAGCAGCCCCCGGACAGGAACTAACTATGGCTACACCTTCGGTTCG
CCF1	PRE	2	0.000369004	TGTGCCATCAGTGAGTCGGGCGAGACCCACGAGCAGTACTTCGGGCCG	CAISESGETHEQYF	TRBV10-3	TRBD1-1*01	TRBJ2-7	NA	17	21	28	NA	0	7	CTGGAGTCCGCTACCAGCTCCCAGACATCTGTGTACTTCTGTGCCATCAGTGAGTCGGGCGAGACCCACGAGCAGTACTTCGGGCCG
CCF1	PRE	2	0.000369004	TGTGCCAGCAGCCAGGGGGCTGAAATGAGGCCCCAGCATTTTGGTGAT	CASSQGAEMRPQHF	TRBV7-9	TRBD1-1*01	TRBJ1-5	NA	12	20	29	NA	0	9	ATCCAGCGCACAGAGCAGGGGGACTCGGCCATGTATCTCTGTGCCAGCAGCCAGGGGGCTGAAATGAGGCCCCAGCATTTTGGTGAT
CCF1	PRE	2	0.000369004	TGCGCCAGCAGCCCCCGGGAGGGGAGCGGTCAGCCCCAGCATTTTGGTGAT	CASSPREGSGQPQHF	TRBV4-3	TRBD2-1*02	TRBJ1-5	13	15	23	29	NA	2	6	CACACCCTGCAGCCAGAAGACTCGGCCCTGTATCTCTGCGCCAGCAGCCCCCGGGAGGGGAGCGGTCAGCCCCAGCATTTTGGTGAT
CCF1	PRE	2	0.000369004	TGTGCCAGCAGCCCCGGGGACCTTCTTTCACCCCTCCACTTTGGGAAC	CASSPGDLLSPLHF	TRBV13-1	NA	TRBJ1-6	12	16	21	26	NA	4	5	ATGAGCTCCTTGGAGCTGGGGGACTCAGCCCTGTACTTCTGTGCCAGCAGCCCCGGGGACCTTCTTTCACCCCTCCACTTTGGGAAC
CCF1	PRE	2	0.000369004	TGCGCCAGCAGCCTCGGGACAGGGGAGGTAAACACTGAAGCTTTCTTTGGACAA	CASSLGTGEVNTEAFF	TRBV5-1	TRBD1-1*01	TRBJ1-1	12	15	25	30	NA	3	5	ACCTTGGAGCTGGGGGACTCGGCCCTTTATCTTTGCGCCAGCAGCCTCGGGACAGGGGAGGTAAACACTGAAGCTTTCTTTGGACAA
CCF1	PRE	2	0.000369004	TGTGCCAGCGCCACGGGGGGACAGGGGGCCTTCATTAATTCACCCCTCCACTTTGGGAAC	CASATGGQGAFINSPLHF	TRBV27-1	TRBD1-1*01	TRBJ1-6	9	17	29	35	NA	8	6	AGCCCCAACCAGACCTCTCTGTACTTCTGTGCCAGCGCCACGGGGGGACAGGGGGCCTTCATTAATTCACCCCTCCACTTTGGGAAC
CCF1	PRE	2	0.000369004	TGCGCCAGCAGCCAGGGCGGGGGGAGCACAGATACGCAGTATTTTGGCCCA	CASSQGGGSTDTQYF	TRBV4-1	TRBD2-1*01	TRBJ2-3	14	16	NA	24	NA	2	0	CACGCCCTGCAGCCAGAAGACTCAGCCCTGTATCTCTGCGCCAGCAGCCAGGGCGGGGGGAGCACAGATACGCAGTATTTTGGCCCA
CCF1	PRE	2	0.000369004	TGTGCCAGCAAACGGGGGGCGAACTATGGCTACACCTTCGGTTCG	CASKRGANYGYTF	TRBV6-1	TRBD2-1*01	TRBJ1-2	10	12	19	21	NA	2	2	GGGTTGGAGTCGGCTGCTCCCTCCCAAACATCTGTGTACTTCTGTGCCAGCAAACGGGGGGCGAACTATGGCTACACCTTCGGTTCG
CCF1	PRE	1	0.000184502	TGTGCCAGCAGCCCGTCGGGGACCGGGGAGCTGTTTTTTGGAGAA	CASSPSGTGELFF	TRBV7-9	TRBD2-1*01	TRBJ2-2	12	16	NA	21	NA	4	0	GAGATCCAGCGCACAGAGCAGGGGGACTCGGCCATGTATCTCTGTGCCAGCAGCCCGTCGGGGACCGGGGAGCTGTTTTTTGGAGAA
CCF1	PRE	1	0.000184502	TGCAGTGGACTAGCGGGGAACACCGGGGAGCTGTTTTTTGGAGAA	CSGLAGNTGELFF	TRBV20-1	TRBD2-1	TRBJ2-2	NA	7	NA	17	NA	0	0	ACAGTGACCAGTGCCCATCCTGAAGACAGCAGCTTCTACATCTGCAGTGGACTAGCGGGGAACACCGGGGAGCTGTTTTTTGGAGAA
CCF1	PRE	2	0.000369004	TGTGCCAGCAGCGCCGGACAGTCCTATGGCTACACCTTCGGTTCG	CASSAGQSYGYTF	TRBV7-8	TRBD1-1*01	TRBJ1-2	12	15	21	23	NA	3	2	AAGATCCAGCGCACACAGCAGGAGGACTCCGCCGTGTATCTCTGTGCCAGCAGCGCCGGACAGTCCTATGGCTACACCTTCGGTTCG
CCF1	PRE	2	0.000369004	TGTGCCAGCAGCTTGGCTTTGGGGAGGGGCAATCAGCCCCAGCATTTTGGTGAT	CASSLALGRGNQPQHF	TRBV5-6	TRBD2-1*02	TRBJ1-5	16	21	NA	28	NA	5	0	GCCTTGTTGCTGGGGGACTCGGCCCTCTATCTCTGTGCCAGCAGCTTGGCTTTGGGGAGGGGCAATCAGCCCCAGCATTTTGGTGAT
CCF1	PRE	2	0.000369004	TGTGCCAGCAGTTTTGGGCAGGATCGCGGCTACACCTTCGGTTCG	CASSFGQDRGYTF	TRBV12-1	TRBD1-1*01	TRBJ1-2	14	18	22	27	NA	4	5	AAGATCCAGCCCTCAGAACCCAGGGACTCAGCTGTGTACTTCTGTGCCAGCAGTTTTGGGCAGGATCGCGGCTACACCTTCGGTTCG
CCF1	PRE	1	0.000184502	TGTGCCAGCAGTCCCCCTGAACGGGGCACTGAAGCTTTCTTTGGACAA	CASSPPERGTEAFF	TRBV6-5	TRBD2-1*01	TRBJ1-1	12	21	NA	26	NA	9	0	CTGCTGTCGGCTGCTCCCTCCCAGACATCTGTGTACTTCTGTGCCAGCAGTCCCCCTGAACGGGGCACTGAAGCTTTCTTTGGACAA
CCF1	PRE	1	0.000184502	TGTGCCAGCAGTTTATCGGGACACCTCAATCAGCCCCAGCATTTTGGTGAT	CASSLSGHLNQPQHF	TRBV28-1	TRBD1-1*01	TRBJ1-5	16	17	23	26	NA	1	3	GAGTCCGCCAGCACCAACCAGACATCTATGTACCTCTGTGCCAGCAGTTTATCGGGACACCTCAATCAGCCCCAGCATTTTGGTGAT
CCF1	PRE	2	0.000369004	TGCGCCAGCAGTACGACAGGACTCTCTTCATGGAACACTGAAGCTTTCTTTGGACAA	CASSTTGLSSWNTEAFF	TRBV10-1	TRBD1-1*01	TRBJ1-1	12	14	20	32	NA	2	12	GCTGCCTCCTCCCAGACATCTGTATATTTCTGCGCCAGCAGTACGACAGGACTCTCTTCATGGAACACTGAAGCTTTCTTTGGACAA
CCF1	PRE	2	0.000369004	TGTGCCAGCAGCTTGGAACAGGGTTACGAGCAGTACTTCGGGCCG	CASSLEQGYEQYF	TRBV5-4	TRBD1-1*01	TRBJ2-7	16	17	23	24	NA	1	1	AATGTGAACGCCTTGGAGCTGGACGACTCGGCCCTGTATCTCTGTGCCAGCAGCTTGGAACAGGGTTACGAGCAGTACTTCGGGCCG
CCF1	PRE	2	0.000369004	TGTGCCAGCAGTTACTCCCGGGACTCTGAATACTTCGGGCCG	CASSYSRDSEYF	TRBV6-1	TRBD2-1	TRBJ2-7	17	19	25	30	NA	2	5	CTGGGGTTGGAGTCGGCTGCTCCCTCCCAAACATCTGTGTACTTCTGTGCCAGCAGTTACTCCCGGGACTCTGAATACTTCGGGCCG
CCF1	PRE	2	0.000369004	TGTGCCAGTAGTATGTTAGGAAATGAGCAGTTCTTCGGGCCA	CASSMLGNEQFF	TRBV19-1	NA	TRBJ2-1	14	18	NA	21	NA	4	0	CTCACTGTGACATCGGCCCAAAAGAACCCGACAGCTTTCTATCTCTGTGCCAGTAGTATGTTAGGAAATGAGCAGTTCTTCGGGCCA
CCF1	PRE	2	0.000369004	TGCAGCGTTTCACCAGGGGTGTTCGGTGAAAAACTGTTTTTTGGCAGT	CSVSPGVFGEKLFF	TRBV29-1	TRBD1-1*01	TRBJ1-4	9	13	19	26	NA	4	7	GTGAGCAACATGAGCCCTGAAGACAGCAGCATATATCTCTGCAGCGTTTCACCAGGGGTGTTCGGTGAAAAACTGTTTTTTGGCAGT
CCF1	PRE	2	0.000369004	TGCAGTGCTTTCGGACAGGGTCAGAGCTCCTACGAGCAGTACTTCGGGCCG	CSAFGQGQSSYEQYF	TRBV20-1	TRBD1-1*01	TRBJ2-7	9	12	20	26	NA	3	6	ACCAGTGCCCATCCTGAAGACAGCAGCTTCTACATCTGCAGTGCTTTCGGACAGGGTCAGAGCTCCTACGAGCAGTACTTCGGGCCG
CCF1	PRE	2	0.000369004	TGCAGTGCTAGAGATAATAGGGGGTCCTACGAGCAGTACTTCGGGCCG	CSARDNRGSYEQYF	TRBV20-1	TRBD1-1*01	TRBJ2-7	14	18	NA	24	NA	4	0	GTGACCAGTGCCCATCCTGAAGACAGCAGCTTCTACATCTGCAGTGCTAGAGATAATAGGGGGTCCTACGAGCAGTACTTCGGGCCG
CCF1	PRE	2	0.000369004	TGTGCCAGCAGCGAAACCACCTTGACTAGCGGGGGCGGGTATGAGCAGTTCTTCGGGCCA	CASSETTLTSGGGYEQFF	TRBV7-3	TRBD2-1*01	TRBJ2-1	12	23	35	40	NA	11	5	GAGCGGGGGGACTCAGCCGTGTATCTCTGTGCCAGCAGCGAAACCACCTTGACTAGCGGGGGCGGGTATGAGCAGTTCTTCGGGCCA
CCF1	PRE	2	0.000369004	TGTGCCAGCAGCTTAGGGGAACAGACCCAAGAGACCCAGTACTTCGGGCCA	CASSLGEQTQETQYF	TRBV11-2	NA	TRBJ2-5	NA	16	20	26	NA	0	6	CAACCTGCAAAGCTTGAGGACTCGGCCGTGTATCTCTGTGCCAGCAGCTTAGGGGAACAGACCCAAGAGACCCAGTACTTCGGGCCA
CCF1	PRE	2	0.000369004	TGCAGTGCTAGCTCCACCCAGGGGGACAGGGCCTACGAGCAGTACTTCGGGCCG	CSASSTQGDRAYEQYF	TRBV20-1	TRBD1-1*01	TRBJ2-7	11	22	NA	31	NA	11	0	AGTGCCCATCCTGAAGACAGCAGCTTCTACATCTGCAGTGCTAGCTCCACCCAGGGGGACAGGGCCTACGAGCAGTACTTCGGGCCG
CCF1	PRE	2	0.000369004	TGTGCCAGCACCCTGGGGGGAGCACCCCTCCACTTTGGGAAC	CASTLGGAPLHF	TRBV7-2	TRBD2-1*01	TRBJ1-6	10	14	20	22	NA	4	2	CTGACGATCCAGCGCACACAGCAGGAGGACTCGGCCGTGTATCTCTGTGCCAGCACCCTGGGGGGAGCACCCCTCCACTTTGGGAAC
CCF1	PRE	2	0.000369004	TGTGCCAGCAGCTTATCCACCTACTCCTACGAGCAGTACTTCGGGCCG	CASSLSTYSYEQYF	TRBV9-1	TRBD2-1	TRBJ2-7	12	20	NA	23	NA	8	0	CTGAGCTCTCTGGAGCTGGGGGACTCAGCTTTGTATTTCTGTGCCAGCAGCTTATCCACCTACTCCTACGAGCAGTACTTCGGGCCG
CCF1	PRE	2	0.000369004	TGTGCCAGCAGGCGACTGAGGGATAGCGGGCGGATCCTCGGGGATACGCAGTATTTTGGCCCA	CASRRLRDSGRILGDTQYF	TRBV6-1	TRBD2-1	TRBJ2-3	11	23	30	42	NA	12	12	CCCTCCCAGACATCTGTGTACTTCTGTGCCAGCAGGCGACTGAGGGATAGCGGGCGGATCCTCGGGGATACGCAGTATTTTGGCCCA
CCF1	PRE	2	0.000369004	TGTGCCAGCAGGTCGGGACAATATGAAGCTTTCTTTGGACAA	CASRSGQYEAFF	TRBV6-1	TRBD1-1*01	TRBJ1-1	11	14	20	23	NA	3	3	CTGGGGTTGGAGTCGGCTGCTCCCTCCCAAACATCTGTGTACTTCTGTGCCAGCAGGTCGGGACAATATGAAGCTTTCTTTGGACAA
CCF1	PRE	2	0.000369004	TGTGCCAGCAGCCTAGGTGTCAGTAAAAACATTCAGTACTTCGGCGCC	CASSLGVSKNIQYF	TRBV11-2	TRBD1-1*01	TRBJ2-4	16	20	23	24	NA	4	1	ATCCAGCCTGCAAAGCTTGAGGACTCGGCCGTGTATCTCTGTGCCAGCAGCCTAGGTGTCAGTAAAAACATTCAGTACTTCGGCGCC
CCF1	PRE	2	0.000369004	TGTGCCAGCAGTAGCCTGACAGGGGTAAGCTCCTACAATGAGCAGTTCTTCGGGCCA	CASSSLTGVSSYNEQFF	TRBV6-1	TRBD1-1*01	TRBJ2-1	12	17	25	29	NA	5	4	GCTGCTCCCTCCCAAACATCTGTGTACTTCTGTGCCAGCAGTAGCCTGACAGGGGTAAGCTCCTACAATGAGCAGTTCTTCGGGCCA
CCF1	PRE	2	0.000369004	TGTGCCAGCAGTGGGAGGGCAGATCTTGGTGGTGGTGAAAAACTGTTTTTTGGCAGT	CASSGRADLGGGEKLFF	TRBV2-1	TRBD2-1*02	TRBJ1-4	NA	13	19	35	NA	0	16	ACAAAGCTGGAGGACTCAGCCATGTACTTCTGTGCCAGCAGTGGGAGGGCAGATCTTGGTGGTGGTGAAAAACTGTTTTTTGGCAGT
CCF1	PRE	2	0.000369004	TGTGCCAGCAGCTCCGGGACGATCGACAATGAGCAGTTCTTCGGGCCA	CASSSGTIDNEQFF	TRBV7-8	NA	TRBJ2-1	13	15	20	25	NA	2	5	ATCCAGCGCACACAGCAGGAGGACTCCGCCGTGTATCTCTGTGCCAGCAGCTCCGGGACGATCGACAATGAGCAGTTCTTCGGGCCA
CCF1	PRE	2	0.000369004	TGCAGTGCTAGAGTAATGGGACAGGGCGAAACCGGGGAGCTGTTTTTTGGAGAA	CSARVMGQGETGELFF	TRBV20-1	TRBD1-1*01	TRBJ2-2	13	17	26	30	NA	4	4	AGTGCCCATCCTGAAGACAGCAGCTTCTACATCTGCAGTGCTAGAGTAATGGGACAGGGCGAAACCGGGGAGCTGTTTTTTGGAGAA
CCF1	PRE	2	0.000369004	TGTGCCAGCAGCTTGCGGGCTAGCGGGTCCATAGAGACCCAGTACTTCGGGCCA	CASSLRASGSIETQYF	TRBV11-3	TRBD2-1	TRBJ2-5	14	19	27	32	NA	5	5	CCTGCAGAGCTTGGGGACTCGGCCGTGTATCTCTGTGCCAGCAGCTTGCGGGCTAGCGGGTCCATAGAGACCCAGTACTTCGGGCCA
CCF1	PRE	2	0.000369004	TGTGCCAGCAGAAAGGTGATCCCCCGAGAGACCCAGTACTTCGGGCCA	CASRKVIPRETQYF	TRBV6-1	NA	TRBJ2-5	11	13	16	26	NA	2	10	TTGGAGTCGGCTGCTCCCTCCCAAACATCTGTGTACTTCTGTGCCAGCAGAAAGGTGATCCCCCGAGAGACCCAGTACTTCGGGCCA
CCF1	PRE	2	0.000369004	TGTGCCAGCAGTGAACAGGGTCTGGGGACAGATACGCAGTATTTTGGCCCA	CASSEQGLGTDTQYF	TRBV2-1	TRBD1-1*01	TRBJ2-3	NA	15	20	27	NA	0	7	CGGTCCACAAAGCTGGAGGACTCAGCCATGTACTTCTGTGCCAGCAGTGAACAGGGTCTGGGGACAGATACGCAGTATTTTGGCCCA
CCF1	PRE	2	0.000369004	TGTGCCAGCAGCTTAGCGGGGGCGCCCACTGAAGCTTTCTTTGGACAA	CASSLAGAPTEAFF	TRBV7-9	TRBD1-1*01	TRBJ1-1	NA	17	23	26	NA	0	3	ATCCAGCGCACAGAGCAGGGGGACTCGGCCATGTATCTCTGTGCCAGCAGCTTAGCGGGGGCGCCCACTGAAGCTTTCTTTGGACAA
CCF1	PRE	2	0.000369004	TGTGCCGCATGGGGACAGGGGGCCTACGAGCAGTACTTCGGGCCG	CAAWGQGAYEQYF	TRBV28-1	TRBD1-1*01	TRBJ2-7	6	11	NA	22	NA	5	0	ATTCTGGAGTCCGCCAGCACCAACCAGACATCTATGTACCTCTGTGCCGCATGGGGACAGGGGGCCTACGAGCAGTACTTCGGGCCG
CCF1	PRE	2	0.000369004	TGTGCCAGCAGCCCCCCACTACAGGAGACCCAGTACTTCGGGCCA	CASSPPLQETQYF	TRBV7-9	NA	TRBJ2-5	12	20	NA	24	NA	8	0	GAGATCCAGCGCACAGAGCAGGGGGACTCGGCCATGTATCTCTGTGCCAGCAGCCCCCCACTACAGGAGACCCAGTACTTCGGGCCA
CCF1	PRE	2	0.000369004	TGTGCCAGCAGAGCTACAGTCGATGACACTGAAGCTTTCTTTGGACAA	CASRATVDDTEAFF	TRBV9-1	TRBD1-1*01	TRBJ1-1	11	15	19	25	NA	4	6	CTGAGCTCTCTGGAGCTGGGGGACTCAGCTTTGTATTTCTGTGCCAGCAGAGCTACAGTCGATGACACTGAAGCTTTCTTTGGACAA
CCF1	PRE	2	0.000369004	TGTGCCAGCAGCTTATGGGCCGGAGACACTGAAGCTTTCTTTGGACAA	CASSLWAGDTEAFF	TRBV7-8	NA	TRBJ1-1	15	16	20	25	NA	1	5	ATCCAGCGCACACAGCAGGAGGACTCCGCCGTGTATCTCTGTGCCAGCAGCTTATGGGCCGGAGACACTGAAGCTTTCTTTGGACAA
CCF1	PRE	2	0.000369004	TGCAGTGCTAGAGCCCAAGGGAATTCACCCCTCCACTTTGGGAAC	CSARAQGNSPLHF	TRBV20-1	NA	TRBJ1-6	13	17	NA	21	NA	4	0	ACAGTGACCAGTGCCCATCCTGAAGACAGCAGCTTCTACATCTGCAGTGCTAGAGCCCAAGGGAATTCACCCCTCCACTTTGGGAAC
CCF1	PRE	2	0.000369004	TGTGCCAGCAGCCTCCGACAGCCTGCACAAGAGACCCAGTACTTCGGGCCA	CASSLRQPAQETQYF	TRBV5-4	TRBD1-1*01	TRBJ2-5	12	16	21	27	NA	4	6	AACGCCTTGGAGCTGGACGACTCGGCCCTGTATCTCTGTGCCAGCAGCCTCCGACAGCCTGCACAAGAGACCCAGTACTTCGGGCCA
CCF1	PRE	2	0.000369004	TGTGCCAGCAGTTCCATCTTCGACGGGGGGCACGAGCAGTACTTCGGGCCG	CASSSIFDGGHEQYF	TRBV6-5	TRBD2-1*01	TRBJ2-7	13	23	30	31	NA	10	1	CTGTCGGCTGCTCCCTCCCAGACATCTGTGTACTTCTGTGCCAGCAGTTCCATCTTCGACGGGGGGCACGAGCAGTACTTCGGGCCG
CCF1	PRE	2	0.000369004	TGTGCCAGCACCAGCGGGGTCGGCTATGGCTACACCTTCGGTTCG	CASTSGVGYGYTF	TRBV6-5	TRBD2-1*01	TRBJ1-2	10	12	19	23	NA	2	4	AGGCTGCTGTCGGCTGCTCCCTCCCAGACATCTGTGTACTTCTGTGCCAGCACCAGCGGGGTCGGCTATGGCTACACCTTCGGTTCG
CCF1	PRE	2	0.000369004	TGTGCCAGCAGCGTAGAGGGCGGTGGTCTCTACGAGCAGTACTTCGGGCCG	CASSVEGGGLYEQYF	TRBV9-1	NA	TRBJ2-7	NA	16	20	29	NA	0	9	AGCTCTCTGGAGCTGGGGGACTCAGCTTTGTATTTCTGTGCCAGCAGCGTAGAGGGCGGTGGTCTCTACGAGCAGTACTTCGGGCCG
CCF1	PRE	2	0.000369004	TGTGCCAGCACCTTAAGGGACAGCGGTTCACCCCTCCACTTTGGGAAC	CASTLRDSGSPLHF	TRBV6-1	TRBD1-1*01	TRBJ1-6	10	16	23	26	NA	6	3	TTGGAGTCGGCTGCTCCCTCCCAAACATCTGTGTACTTCTGTGCCAGCACCTTAAGGGACAGCGGTTCACCCCTCCACTTTGGGAAC
CCF1	PRE	2	0.000369004	TGTGCCAGTACCCCCTGGGGGGCAAGCAATCAGCCCCAGCATTTTGGTGAT	CASTPWGASNQPQHF	TRBV19-1	NA	TRBJ1-5	10	17	23	24	NA	7	1	ACATCGGCCCAAAAGAACCCGACAGCTTTCTATCTCTGTGCCAGTACCCCCTGGGGGGCAAGCAATCAGCCCCAGCATTTTGGTGAT
CCF1	PRE	2	0.000369004	TGTGCCACGACGGACTTCAGCTCCTATAATTCACCCCTCCACTTTGGGAAC	CATTDFSSYNSPLHF	TRBV28-1	TRBD2-1	TRBJ1-6	7	11	16	20	NA	4	4	GAGTCCGCCAGCACCAACCAGACATCTATGTACCTCTGTGCCACGACGGACTTCAGCTCCTATAATTCACCCCTCCACTTTGGGAAC
CCF1	PRE	2	0.000369004	TGTGCCAGCAGTTTAAGGAACACTGAAGCTTTCTTTGGACAA	CASSLRNTEAFF	TRBV12-1	NA	TRBJ1-1	NA	15	NA	17	NA	0	0	CTGAAGATCCAGCCCTCAGAACCCAGGGACTCAGCTGTGTACTTCTGTGCCAGCAGTTTAAGGAACACTGAAGCTTTCTTTGGACAA
CCF1	PRE	2	0.000369004	TGTGCCAGTAGTATACGATCCTCTCGGGCTTTCTTTGGACAA	CASSIRSSRAFF	TRBV19-1	TRBD2-1	TRBJ1-1	15	24	NA	27	NA	9	0	CTCACTGTGACATCGGCCCAAAAGAACCCGACAGCTTTCTATCTCTGTGCCAGTAGTATACGATCCTCTCGGGCTTTCTTTGGACAA
CCF1	PRE	2	0.000369004	TGTGCCAGCAGTGTTGCCAGGGGAAGAGGGGGCTACACCTTCGGTTCG	CASSVARGRGGYTF	TRBV2-1	TRBD1-1*01	TRBJ1-2	13	17	23	30	NA	4	7	ATCCGGTCCACAAAGCTGGAGGACTCAGCCATGTACTTCTGTGCCAGCAGTGTTGCCAGGGGAAGAGGGGGCTACACCTTCGGTTCG
CCF1	PRE	2	0.000369004	TGTGCCAGCAGCGTGACAGGGATAGGAAACACCATATATTTTGGAGAG	CASSVTGIGNTIYF	TRBV9-1	TRBD1-1*01	TRBJ1-3	NA	14	21	24	NA	0	3	CTGAGCTCTCTGGAGCTGGGGGACTCAGCTTTGTATTTCTGTGCCAGCAGCGTGACAGGGATAGGAAACACCATATATTTTGGAGAG
CCF1	PRE	2	0.000369004	TGTGCCAGCGACAGGGGACACGAGCAGTACTTCGGGCCG	CASDRGHEQYF	TRBV7-9	TRBD1-1*01	TRBJ2-7	NA	9	17	19	NA	0	2	ACCTTGGAGATCCAGCGCACAGAGCAGGGGGACTCGGCCATGTATCTCTGTGCCAGCGACAGGGGACACGAGCAGTACTTCGGGCCG
CCF1	PRE	2	0.000369004	TGTGCCAGTACAGCCAGGGCGGCCACTGAAGCTTTCTTTGGACAA	CASTARAATEAFF	TRBV19-1	TRBD1-1*01	TRBJ1-1	10	14	19	23	NA	4	4	ACTGTGACATCGGCCCAAAAGAACCCGACAGCTTTCTATCTCTGTGCCAGTACAGCCAGGGCGGCCACTGAAGCTTTCTTTGGACAA
CCF1	PRE	2	0.000369004	TGCGCCAGCAGCTCCGGACGGTCCTACGAGCAGTACTTCGGGCCG	CASSSGRSYEQYF	TRBV5-1	NA	TRBJ2-7	13	15	19	21	NA	2	2	AATGTGAGCACCTTGGAGCTGGGGGACTCGGCCCTTTATCTTTGCGCCAGCAGCTCCGGACGGTCCTACGAGCAGTACTTCGGGCCG
CCF1	PRE	2	0.000369004	TGCGCCAGCAGTGAGTCCGGGGCGTCCACTGAAGCTTTCTTTGGACAA	CASSESGASTEAFF	TRBV10-1	NA	TRBJ1-1	17	18	23	26	NA	1	3	CTGGAGTCTGCTGCCTCCTCCCAGACATCTGTATATTTCTGCGCCAGCAGTGAGTCCGGGGCGTCCACTGAAGCTTTCTTTGGACAA
CCF1	PRE	2	0.000369004	TGTGCCAGCAGCTTAGTGGCAGGGCAAGGAAACACCATATATTTTGGAGAG	CASSLVAGQGNTIYF	TRBV7-9	TRBD1-1*01	TRBJ1-3	16	19	24	27	NA	3	3	CAGCGCACAGAGCAGGGGGACTCGGCCATGTATCTCTGTGCCAGCAGCTTAGTGGCAGGGCAAGGAAACACCATATATTTTGGAGAG
CCF1	PRE	2	0.000369004	TGTGCCAGCAGCATTAGGGACAGGGAGGTCCCTGAAGCTTTCTTTGGACAA	CASSIRDREVPEAFF	TRBV3-1	TRBD1-1*01	TRBJ1-1	12	16	25	31	NA	4	6	AATTCCCTGGAGCTTGGTGACTCTGCTGTGTATTTCTGTGCCAGCAGCATTAGGGACAGGGAGGTCCCTGAAGCTTTCTTTGGACAA
CCF1	PRE	1	0.000184502	TGCGCCAGTGGATCAGGCGAGCAGTACTTCGGGCCG	CASGSGEQYF	TRBV10-2	TRBD1-1*01	TRBJ2-7	8	13	NA	17	NA	5	0	TTCCCCCTCACTCTGGAGTCAGCTACCCGCTCCCAGACATCTGTGTATTTCTGCGCCAGTGGATCAGGCGAGCAGTACTTCGGGCCG
CCF1	PRE	1	0.000184502	TGTGCCAGCAGCACTAGCGGGGGCCAACCGGGTACCGGGGAGCTGTTTTTTGGAGAA	CASSTSGGQPGTGELFF	TRBV5-4	TRBD2-1*01	TRBJ2-2	NA	12	23	33	NA	0	10	TTGGAGCTGGACGACTCGGCCCTGTATCTCTGTGCCAGCAGCACTAGCGGGGGCCAACCGGGTACCGGGGAGCTGTTTTTTGGAGAA
CCF1	PRE	1	0.000184502	TGTGCCAGCAGCTTAACGAGTCGGGGAGGTGAAGGCTACACCTTCGGTTCG	CASSLTSRGGEGYTF	TRBV7-3	TRBD2-1*02	TRBJ1-2	17	23	29	33	NA	6	4	CAGCGCACAGAGCGGGGGGACTCAGCCGTGTATCTCTGTGCCAGCAGCTTAACGAGTCGGGGAGGTGAAGGCTACACCTTCGGTTCG
CCF1	PRE	1	0.000184502	TGTGCCAGCAGCCCCAGGGGGGCCCTAGCCAAAAACATTCAGTACTTCGGCGCC	CASSPRGALAKNIQYF	TRBV7-8	TRBD1-1*01	TRBJ2-4	12	14	21	26	NA	2	5	CGCACACAGCAGGAGGACTCCGCCGTGTATCTCTGTGCCAGCAGCCCCAGGGGGGCCCTAGCCAAAAACATTCAGTACTTCGGCGCC
CCF1	PRE	1	0.000184502	TGTGCCAGCAGCATAGGGACCTATTCACCCCTCCACTTTGGGAAC	CASSIGTYSPLHF	TRBV5-5	NA	TRBJ1-6	12	15	20	22	NA	3	2	AATGTGAACGCCTTGTTGCTGGGGGACTCGGCCCTGTATCTCTGTGCCAGCAGCATAGGGACCTATTCACCCCTCCACTTTGGGAAC
CCF1	PRE	1	0.000184502	TGTGCCAGTAGTCTACAGGGTGCTCAGCCCCAGCATTTTGGTGAT	CASSLQGAQPQHF	TRBV19-1	TRBD1-1*01	TRBJ1-5	12	14	20	23	NA	2	3	ACTGTGACATCGGCCCAAAAGAACCCGACAGCTTTCTATCTCTGTGCCAGTAGTCTACAGGGTGCTCAGCCCCAGCATTTTGGTGAT
CCF1	PRE	1	0.000184502	TGTGCCAGCAGTTACGGGCCCCTGGGTGAGCAGTTCTTCGGGCCA	CASSYGPLGEQFF	TRBV12-1	NA	TRBJ2-1	13	15	19	26	NA	2	7	AAGATCCAGCCCTCAGAACCCAGGGACTCAGCTGTGTACTTCTGTGCCAGCAGTTACGGGCCCCTGGGTGAGCAGTTCTTCGGGCCA
CCF1	PRE	1	0.000184502	TGTGCCAGCAGCCGCGGGGGGCCCAGCTCCTACAATGAGCAGTTCTTCGGGCCA	CASSRGGPSSYNEQFF	TRBV6-1	TRBD2-1*01	TRBJ2-1	11	13	21	26	NA	2	5	TCGGCTGCTCCCTCCCAGACATCTGTGTACTTCTGTGCCAGCAGCCGCGGGGGGCCCAGCTCCTACAATGAGCAGTTCTTCGGGCCA
CCF1	PRE	1	0.000184502	TGTGCCAGCAGCCGCGACGTCCTGAGCTCCTACGAGCAGTACTTCGGGCCG	CASSRDVLSSYEQYF	TRBV7-2	NA	TRBJ2-7	12	15	18	26	NA	3	8	CAGCGCACACAGCAGGAGGACTCGGCCGTGTATCTCTGTGCCAGCAGCCGCGACGTCCTGAGCTCCTACGAGCAGTACTTCGGGCCG
CCF1	PRE	1	0.000184502	TGTGCCAGCAGCTTAGGATCCAGCGTGGAGACCCAGTACTTCGGGCCA	CASSLGSSVETQYF	TRBV7-2	TRBD2-1	TRBJ2-5	16	21	25	27	NA	5	2	ATCCAGCGCACACAGCAGGAGGACTCGGCCGTGTATCTCTGTGCCAGCAGCTTAGGATCCAGCGTGGAGACCCAGTACTTCGGGCCA
CCF1	PRE	1	0.000184502	TGTGCCAGCAGCCAAGATAGTTTAGGCACTGTCAACTATGGCTACACCTTCGGTTCG	CASSQDSLGTVNYGYTF	TRBV3-1	NA	TRBJ1-2	17	23	26	33	NA	6	7	CTGGAGCTTGGTGACTCTGCTGTGTATTTCTGTGCCAGCAGCCAAGATAGTTTAGGCACTGTCAACTATGGCTACACCTTCGGTTCG
CCF1	PRE	1	0.000184502	TGTGCCAGCTCATCGGACAGGGCGAAGAACACTGAAGCTTTCTTTGGACAA	CASSSDRAKNTEAFF	TRBV18-1	TRBD1-1*01	TRBJ1-1	12	14	22	26	NA	2	4	CAGCAGGTAGTGCGAGGAGATTCGGCAGCTTATTTCTGTGCCAGCTCATCGGACAGGGCGAAGAACACTGAAGCTTTCTTTGGACAA
CCF1	PRE	1	0.000184502	TGTGCCAGCAAATGGGACTCCCGGTGGGAGCAGTACTTCGGGCCG	CASKWDSRWEQYF	TRBV2-1	TRBD2-1	TRBJ2-7	10	13	19	27	NA	3	8	AAGATCCGGTCCACAAAGCTGGAGGACTCAGCCATGTACTTCTGTGCCAGCAAATGGGACTCCCGGTGGGAGCAGTACTTCGGGCCG
CCF1	PRE	1	0.000184502	TGTGCCAGCAGCCAAGACAATCAGCCCCAGCATTTTGGTGAT	CASSQDNQPQHF	TRBV4-2	NA	TRBJ1-5	NA	NA	NA	17	NA	0	0	CTTCACCTACACACCCTGCAGCCAGAAGACTCGGCCCTGTATCTCTGTGCCAGCAGCCAAGACAATCAGCCCCAGCATTTTGGTGAT
CCF1	PRE	1	0.000184502	TGTGCCAGCAGCTTGGTCGGCAGCCAAGAGACCCAGTACTTCGGGCCA	CASSLVGSQETQYF	TRBV5-8	NA	TRBJ2-5	16	20	NA	23	NA	4	0	GTGAACGCCTTGGAGCTGGAGGACTCGGCCCTGTATCTCTGTGCCAGCAGCTTGGTCGGCAGCCAAGAGACCCAGTACTTCGGGCCA
CCF1	PRE	1	0.000184502	TGTGCCAGCAGCAAGGACAGACTAAATGAAAAACTGTTTTTTGGCAGT	CASSKDRLNEKLFF	TRBV5-6	TRBD1-1*01	TRBJ1-4	12	14	20	24	NA	2	4	GTGAACGCCTTGTTGCTGGGGGACTCGGCCCTCTATCTCTGTGCCAGCAGCAAGGACAGACTAAATGAAAAACTGTTTTTTGGCAGT
CCF1	PRE	1	0.000184502	TGCAGTGCGGATCCCGGGACAGGGGGAGGGAAACTGTTTTTTGGCAGT	CSADPGTGGGKLFF	TRBV20-1	TRBD1-1*01	TRBJ1-4	8	15	26	30	NA	7	4	GTGACCAGTGCCCATCCTGAAGACAGCAGCTTCTACATCTGCAGTGCGGATCCCGGGACAGGGGGAGGGAAACTGTTTTTTGGCAGT
CCF1	PRE	1	0.000184502	TGTGCCACCAGTGATTCTTACTCTGGAAACACCATATATTTTGGAGAG	CATSDSYSGNTIYF	TRBV24-1	TRBD2-1	TRBJ1-3	NA	16	18	20	NA	0	2	CTAGAGTCTGCCATCCCCAACCAGACAGCTCTTTACTTCTGTGCCACCAGTGATTCTTACTCTGGAAACACCATATATTTTGGAGAG
CCF1	PRE	1	0.000184502	TGTGCCAGCAGCCCCTACCCCTCACCCCTCCACTTTGGGAAC	CASSPYPSPLHF	TRBV7-8	TRBD2-1	TRBJ1-6	12	14	17	21	NA	2	4	CTGAAGATCCAGCGCACACAGCAGGAGGACTCCGCCGTGTATCTCTGTGCCAGCAGCCCCTACCCCTCACCCCTCCACTTTGGGAAC
[truncated: 310,416+ more rows]

## Sheet: ST-4b
Supplemental Table 4b: Quantitative diversity metrics computed on TCR rearrangements in recipients
[truncated: 92 more rows]

[truncated: 4 more sheets: ST-4c, ST-4d, ST-4e, ST-4f]
