# Supplementary material for: Clinical and basic implications of dynamic T cell receptor clonotyping in hematopoietic cell transplantation
Source: JCI Insight. 2021 Jul 8;6(13):e149080. doi: 10.1172/jci.insight.149080 (PMC8410023; doi:10.1172/jci.insight.149080)
Supplement: Supplemental table 5 [file jciinsight-6-149080-s240.xlsx]

## Sheet: ST-5a
Supplemental Table 5a: Clonotype sharing between recipient and donors
Subject	Proportion	CDR3.nt	CDR3.aa	V.name	D.name	J.name	Group	Category	Pathology	Clonal size Donor	Clonal size recipient
CCF1	0.000184502	TGTGCCAGCAGCCCCTGGACAGGGGTGGGTGAGACCCAGTACTTCGGGCCA	CASSPWTGVGETQYF	TRBV7-3	TRBD1-1*01	TRBJ2-5	Day +30	Unknown	Unknown	1	1
CCF1	0.000184502	TGCAGTGCTAGAGATGAGGACGGCCGCATGAACACTGAAGCTTTCTTTGGACAA	CSARDEDGRMNTEAFF	TRBV20-1	NA	TRBJ1-1	Day +30	Unknown	Unknown	6	1
CCF1	0.000184502	TGTGCCAGCAGCCAAGACGGAGGGTCTGGGGCCAACGTCCTGACTTTCGGGGCC	CASSQDGGSGANVLTF	TRBV4-2	TRBD2-1*02	TRBJ2-6	Day +30	Pathogens	M. tuberculosis	3	1
CCF1	0.000184502	TGTGCCAGCAGTGACGCATTGGCGTTGGCGCGCGGACAGGGGCCCGTTGAGGTCTATAGCAATCAGCCCCAGCATTTTGGTGAT	CASSDALALARGQGPVEVYSNQPQHF	TRBV6-4	TRBD1-1*01	TRBJ1-5	Day +30	Unknown	Unknown	1	1
CCF1	0.000184502	TGCGCCAGCAGCTTGGATACCGGGAATCAGCCCCAGCATTTTGGTGAT	CASSLDTGNQPQHF	TRBV5-1	TRBD2-1	TRBJ1-5	Day +30	Unknown	Unknown	2	1
CCF1	0.000184502	TGTGCCAGCAGCTTAGTAGGGAACACCGGGGAGCTGTTTTTTGGAGAA	CASSLVGNTGELFF	TRBV11-3	NA	TRBJ2-2	Day +30	Unknown	Unknown	1	1
CCF1	0.000184502	TGTGCCAGCAGCTTCAACACCGGCAGGGGGTCTTACGAGCAGTACTTCGGGCCG	CASSFNTGRGSYEQYF	TRBV7-9	TRBD1-1*01	TRBJ2-7	Day +30	Unknown	Unknown	1	1
CCF1	0.000184502	TGTGCCAGTAGTGTCCGACTAGCGAGGGAGGGATACGAGCAGTACTTCGGGCCG	CASSVRLAREGYEQYF	TRBV19-1	TRBD2-1	TRBJ2-7	Day +30	Unknown	Unknown	1	1
CCF1	0.000184502	TGTGCCAGCAGCCAAGCGTCACAGGGTGTTGGAAATACGCAGTATTTTGGCCCA	CASSQASQGVGNTQYF	TRBV3-1	TRBD1-1*01	TRBJ2-3	Day +30	Unknown	Unknown	1	1
CCF1	0.000184502	TGTGCCAGCAGCTTGGGGGGGAAGGGTATCTATGGCTACACCTTCGGTTCG	CASSLGGKGIYGYTF	TRBV5-5	NA	TRBJ1-2	Day +30	Unknown	Unknown	6	1
CCF1	0.000184502	TGTGCCAGCAGTGAACTAATTCCGATCCGAGGCTACACCTTCGGTTCG	CASSELIPIRGYTF	TRBV25-1	TRBD2-1	TRBJ1-2	Day +30	Unknown	Unknown	7	1
CCF1	0.000184502	TGCGCCAGCAGTTCAATTGACAGCGTGAACTACGAGCAGTACTTCGGGCCG	CASSSIDSVNYEQYF	TRBV5-1	TRBD1-1*01	TRBJ2-7	Day +30	Unknown	Unknown	1	1
CCF1	0.000184502	TGTGCCAGCAGCGGGGGCTATGGCTACACCTTCGGTTCG	CASSGGYGYTF	TRBV11-3	NA	TRBJ1-2	Day +30	Unknown	Unknown	1	1
CCF1	0.000184502	TGCGCCAGCAGAACCGATGCTAACTATGGCTACACCTTCGGTTCG	CASRTDANYGYTF	TRBV5-1	NA	TRBJ1-2	Day +30	Unknown	Unknown	2	1
CCF1	0.000184502	TGCAGTGCTAGGGGCCAGGGAAACCAGCCCCAGCATTTTGGTGAT	CSARGQGNQPQHF	TRBV20-1	TRBD1-1*01	TRBJ1-5	Day +30	Unknown	Unknown	13	1
CCF1	0.000184502	TGCAGTGCTTATGACTCCCACAGGGCCGTCGGTAATGGCTACACCTTCGGTTCG	CSAYDSHRAVGNGYTF	TRBV20-1	TRBD1-1*01	TRBJ1-2	Day +30	Unknown	Unknown	3	1
CCF1	0.000184502	TGCGCCAGCAGCGGGACACCCGAAGAGGGCTACACCTTCGGTTCG	CASSGTPEEGYTF	TRBV5-1	TRBD1-1*01	TRBJ1-2	Day +30	Unknown	Unknown	2	1
CCF1	0.000184502	TGTGCCAGCAGTTACCAGGGGCCGTGGCGCGGCTACACCTTCGGTTCG	CASSYQGPWRGYTF	TRBV6-1	TRBD1-1*01	TRBJ1-2	Day +30	Unknown	Unknown	1	1
CCF1	0.000184502	TGCGCCAGCAGCCAAGGCGAGGGGCGATACGAGCAGTACTTCGGGCCG	CASSQGEGRYEQYF	TRBV4-3	NA	TRBJ2-7	Day +30	Unknown	Unknown	1	1
CCF1	0.000184502	TGTGCCAGCAGTCTTTCGACAGGGATCGGTTCACCCCTCCACTTTGGGAAC	CASSLSTGIGSPLHF	TRBV14-1	TRBD1-1*01	TRBJ1-6	Day +30	Unknown	Unknown	1	1
CCF1	0.000184502	TGTGCCAGCAGCTTCGTCACAGGGGGTTACAATGAGCAGTTCTTCGGGCCA	CASSFVTGGYNEQFF	TRBV7-9	TRBD1-1*01	TRBJ2-1	Day +30	Unknown	Unknown	2	1
CCF1	0.000184502	TGTGCCAGCAGTGGTAGCCAGGGGGCGAATCAGCCCCAGCATTTTGGTGAT	CASSGSQGANQPQHF	TRBV2-1	TRBD1-1*01	TRBJ1-5	Day +30	Unknown	Unknown	1	1
CCF1	0.000184502	TGTGCCAGTAGTCTGGGTGGGGAGCAGTTCTTCGGGCCA	CASSLGGEQFF	TRBV19-1	NA	TRBJ2-1	Day +30	Pathogens	Cytomegalovirus (CMV)	1	1
CCF1	0.000184502	TGTGCCAGCAGCCCAGTGGGTGGACAAGAGACCCAGTACTTCGGGCCA	CASSPVGGQETQYF	TRBV7-9	NA	TRBJ2-5	Day +30	Unknown	Unknown	1	1
CCF1	0.000184502	TGTGCCAGCAGCCCCTCGACGAGCACAGATACGCAGTATTTTGGCCCA	CASSPSTSTDTQYF	TRBV7-3	NA	TRBJ2-3	Day +30	Unknown	Unknown	1	1
CCF1	0.000184502	TGTGCCAGCAGTGAATTACGGGGGAGGGGAGATACGCAGTATTTTGGCCCA	CASSELRGRGDTQYF	TRBV25-1	TRBD2-1*02	TRBJ2-3	Day +30	Unknown	Unknown	6	1
CCF1	0.000184502	TGTGCCAGCAGTTACTCGCCCGAAATGCAAGCTTTCTTTGGACAA	CASSYSPEMQAFF	TRBV6-1	NA	TRBJ1-1	Day +30	Unknown	Unknown	1	1
CCF1	0.000184502	TGCAGTGCCGGAGGAAAGGGCAATCAGCCCCAGCATTTTGGTGAT	CSAGGKGNQPQHF	TRBV20-1	TRBD2-1*02	TRBJ1-5	Day +30	Unknown	Unknown	1	1
CCF1	0.000184502	TGTGCCAGCAGTTATCAGGGAAATGGCTACACCTTCGGTTCG	CASSYQGNGYTF	TRBV27-1	TRBD1-1*01	TRBJ1-2	Day +30	Unknown	Unknown	2	1
CCF1	0.000184502	TGTGCCAGCAGCTTTCAGGGGTCCTACGAGCAGTACTTCGGGCCG	CASSFQGSYEQYF	TRBV5-4	TRBD1-1*01	TRBJ2-7	Day +30	Unknown	Unknown	1	1
CCF1	0.000184502	TGTGCCAGCAGCGAGACCCTTGGGGCATCCTACGAGCAGTACTTCGGGCCG	CASSETLGASYEQYF	TRBV4-2	TRBD1-1*01	TRBJ2-7	Day +30	Unknown	Unknown	1	1
CCF1	0.000184502	TGTGCCAGCAGCCAAGAGCTGGGACAGGGTGTAGGTGTTTACGAGCAGTACTTCGGGCCG	CASSQELGQGVGVYEQYF	TRBV3-1	TRBD1-1*01	TRBJ2-7	Day +30	Unknown	Unknown	8	1
CCF1	0.000184502	TGTGCCAGCAGTTCACAGGGGGCTTTCTCTGGGGCCAACGTCCTGACTTTCGGGGCC	CASSSQGAFSGANVLTF	TRBV27-1	TRBD1-1*01	TRBJ2-6	Day +30	Unknown	Unknown	3	1
CCF1	0.000184502	TGTGCCAGCAGCGCTAATTGGGACAGGGGTGAGGAGACCCAGTACTTCGGGCCA	CASSANWDRGEETQYF	TRBV9-1	TRBD1-1*01	TRBJ2-5	Day +30	Unknown	Unknown	1	1
CCF1	0.000184502	TGTGCCAGCAGCTTAGGGACAGGGGGCGGAGAGACCCAGTACTTCGGGCCA	CASSLGTGGGETQYF	TRBV7-9	TRBD1-1*01	TRBJ2-5	Day +30	Unknown	Unknown	1	1
CCF1	0.000184502	TGTGCCAGCAGCGCGAGCGGAACAGATACGCAGTATTTTGGCCCA	CASSASGTDTQYF	TRBV7-7	TRBD2-1	TRBJ2-3	Day +30	Unknown	Unknown	2	1
CCF1	0.000184502	TGCGCCAGCAGCTACTCCGGGACAGGGGGTGAAAAACTGTTTTTTGGCAGT	CASSYSGTGGEKLFF	TRBV5-1	TRBD1-1*01	TRBJ1-4	Day +30	Unknown	Unknown	1	1
CCF1	0.000184502	TGCGCCAGCAGCCCGAGGGACAATTTCTACGAGCAGTACTTCGGGCCG	CASSPRDNFYEQYF	TRBV4-1	TRBD1-1*01	TRBJ2-7	Day +30	Pathogens		1	1
CCF1	0.000184502	TGTGCCAGCAGCCAAGTTGGACAGGGGATCTACGAGCAGTACTTCGGGCCG	CASSQVGQGIYEQYF	TRBV3-1	TRBD1-1*01	TRBJ2-7	Day +30	Unknown	Unknown	1	1
CCF1	0.000184502	TGTGCCAGCAGTGCAAGACCCGGGGGGCAGTTCTTCGGGCCA	CASSARPGGQFF	TRBV6-1	TRBD2-1*01	TRBJ2-1	Day +30	Unknown	Unknown	1	1
CCF1	0.000184502	TGCGCCAGCAGCAGGACAGTCCAAGAGACCCAGTACTTCGGGCCA	CASSRTVQETQYF	TRBV5-1	TRBD1-1*01	TRBJ2-5	Day +30	Pathogens	Influenza	1	1
CCF1	0.000184502	TGTGCCAGCAGCCGGACTGGCGCTAGCACAGATACGCAGTATTTTGGCCCA	CASSRTGASTDTQYF	TRBV7-9	TRBD2-1	TRBJ2-3	Day +30	Unknown	Unknown	1	1
CCF1	0.000184502	TGTGCCAGCAGCACACAGGGGAACACTGAAGCTTTCTTTGGACAA	CASSTQGNTEAFF	TRBV7-3	TRBD1-1*01	TRBJ1-1	Day +30	Unknown	Unknown	1	1
CCF1	0.000184502	TGTGCCAGCAGCCGCCCGGACGGGAACACTGAAGCTTTCTTTGGACAA	CASSRPDGNTEAFF	TRBV3-1	NA	TRBJ1-1	Day +30	Unknown	Unknown	1	1
CCF1	0.000184502	TGTGCCAGCAGTTACCCAGGTCCTTCCTACGAGCAGTACTTCGGGCCG	CASSYPGPSYEQYF	TRBV6-1	TRBD1-1*01	TRBJ2-7	Day +30	Unknown	Unknown	14	1
CCF1	0.000184502	TGCAGTGCTAGGGACTTGGTGGGTGGAAACACCATATATTTTGGAGAG	CSARDLVGGNTIYF	TRBV20-1	TRBD2-1	TRBJ1-3	Day +30	Unknown	Unknown	1	1
CCF1	0.000184502	TGTGCCAGCAGGCATACTTGGGGATACAATGAGCAGTTCTTCGGGCCA	CASRHTWGYNEQFF	TRBV6-1	NA	TRBJ2-1	Day +30	Unknown	Unknown	1	1
CCF1	0.000184502	TGTGCCAGCAGCTGGAGGGGGGCGCGGGACAATGAGCAGTTCTTCGGGCCA	CASSWRGARDNEQFF	TRBV13-1	NA	TRBJ2-1	Day +30	Unknown	Unknown	2	1
CCF1	0.000184502	TGTGCCAGCAGTTACTCGTCGATAGGCAGTCCCTCGGCCGAGCAGTACTTCGGGCCG	CASSYSSIGSPSAEQYF	TRBV6-1	NA	TRBJ2-7	Day +30	Unknown	Unknown	1	1
CCF1	0.000184502	TGCGCCAGCAGTCCGGGGGGCTCTGGAAACACCATATATTTTGGAGAG	CASSPGGSGNTIYF	TRBV4-3	TRBD2-1*01	TRBJ1-3	Day +30	Unknown	Unknown	1	1
CCF1	0.000184502	TGTGCCAGCAGCTTGGCCCCCTGGGGACAGGGACGGCAAGAGACCCAGTACTTCGGGCCA	CASSLAPWGQGRQETQYF	TRBV5-6	TRBD1-1*01	TRBJ2-5	Day +30	Unknown	Unknown	1	1
CCF1	0.000184502	TGTGCCACCAGTGATTCAACTAGCTCGGTTAGTGAGCAGTTCTTCGGGCCA	CATSDSTSSVSEQFF	TRBV24-1	TRBD2-1	TRBJ2-1	Day +30	Unknown	Unknown	5	1
CCF1	0.000184502	TGTGCCAGCAGTTTAGGATCTAATGAAGCTTTCTTTGGACAA	CASSLGSNEAFF	TRBV12-1	TRBD2-1	TRBJ1-1	Day +30	Unknown	Unknown	1	1
CCF1	0.000184502	TGTGCCACCAGCAGACTTCTCTGGGGCGAGCAGTACTTCGGGCCG	CATSRLLWGEQYF	TRBV15-1	NA	TRBJ2-7	Day +30	Unknown	Unknown	5	1
CCF1	0.00129151	TGCGCCAGCAGCCAAGGGGGACAGGGGGCCTTTAACTATGGCTACACCTTCGGTTCG	CASSQGGQGAFNYGYTF	TRBV4-3	TRBD1-1*01	TRBJ1-2	Day +30	Unknown	Unknown	8	7
CCF1	0.00110701	TGTGCCAGCAGTTACTCCGGCAGGGGGACAAATGAAAAACTGTTTTTTGGCAGT	CASSYSGRGTNEKLFF	TRBV6-5	TRBD1-1*01	TRBJ1-4	Day +30	Unknown	Unknown	52	6
CCF1	0.000922509	TGTGCCAGCATCCGCGGGACCGGGGCAACTGAAGCTTTCTTTGGACAA	CASIRGTGATEAFF	TRBV6-5	TRBD2-1*02	TRBJ1-1	Day +30	Unknown	Unknown	2	5
CCF1	0.000738007	TGTGCCACCAGTGTGGATAATCAGCCCCAGCATTTTGGTGAT	CATSVDNQPQHF	TRBV24-1	NA	TRBJ1-5	Day +30	Unknown	Unknown	7	4
CCF1	0.000738007	TGTGCCAGCAGCCCAGGGGTCCCCGGGGATCATAGTAACGAGCAGTACTTCGGGCCG	CASSPGVPGDHSNEQYF	TRBV7-6	TRBD1-1*01	TRBJ2-7	Day +30	Unknown	Unknown	2	4
CCF1	0.000738007	TGTGCCAGCAGTGAAAGAAGGGGGCGCGACAGTTTCTATGGCTACACCTTCGGTTCG	CASSERRGRDSFYGYTF	TRBV2-1	TRBD1-1*01	TRBJ1-2	Day +30	Unknown	Unknown	1	4
CCF1	0.000738007	TGTGCCAGCAGTAGGGCTAGCGGGGGTTTCTACAATGAGCAGTTCTTCGGGCCA	CASSRASGGFYNEQFF	TRBV2-1	TRBD2-1*01	TRBJ2-1	Day +30	Unknown	Unknown	6	4
CCF1	0.000553505	TGTGCCAGCAGAGGGGGCTGGGGCAATCAGCCCCAGCATTTTGGTGAT	CASRGGWGNQPQHF	TRBV6-6	TRBD1-1*01	TRBJ1-5	Day +30	Unknown	Unknown	1	3
CCF1	0.000369004	TGTGCCAGCAGCCAAAAGGACGGTTTCTACGAGCAGTACTTCGGGCCG	CASSQKDGFYEQYF	TRBV7-6	NA	TRBJ2-7	Day +30	Unknown	Unknown	1	2
CCF1	0.000369004	TGTGCCACCTCAGGGGGCGTAGGTTTCACAGATACGCAGTATTTTGGCCCA	CATSGGVGFTDTQYF	TRBV25-1	TRBD1-1*01	TRBJ2-3	Day +30	Unknown	Unknown	14	2
CCF1	0.000369004	TGTGCCATCAGTGAGACAGGAGCTTGGATCTCTGAAGCTTTCTTTGGACAA	CAISETGAWISEAFF	TRBV10-3	TRBD1-1*01	TRBJ1-1	Day +30	Unknown	Unknown	2	2
CCF1	0.000369004	TGTGCCAGTAGGAGAGACGGAACCTACGAGCAGTACTTCGGGCCG	CASRRDGTYEQYF	TRBV19-1	NA	TRBJ2-7	Day +30	Unknown	Unknown	37	2
CCF1	0.000369004	TGTGCCAGCAGCTCCCTATACAGGGGAAACTACGAGCAGTACTTCGGGCCG	CASSSLYRGNYEQYF	TRBV5-6	TRBD1-1*01	TRBJ2-7	Day +30	Unknown	Unknown	35	2
CCF1	0.000369004	TGTGCCAGCAGTCATCGGACAGAGAACACTGAAGCTTTCTTTGGACAA	CASSHRTENTEAFF	TRBV6-1	TRBD1-1*01	TRBJ1-1	Day +30	Other	Transverse myelitis	16	2
CCF1	0.000369004	TGTGCCAGCAGCCTCACGGGCGGGAGTTTGGAAATCTCCTACGAGCAGTACTTCGGGCCG	CASSLTGGSLEISYEQYF	TRBV7-2	TRBD2-1*02	TRBJ2-7	Day +30	Unknown	Unknown	2	2
CCF1	0.000369004	TGTGCCACCAGTGAAAACGGGGGGGCCACAGATACGCAGTATTTTGGCCCA	CATSENGGATDTQYF	TRBV24-1	TRBD2-1*01	TRBJ2-3	Day +30	Unknown	Unknown	1	2
CCF1	0.000369004	TGTGCCAGCAGCGTAGGGGACGGGTTATACGAGCAGTACTTCGGGCCG	CASSVGDGLYEQYF	TRBV9-1	NA	TRBJ2-7	Day +30	Unknown	Unknown	1	2
CCF1	0.000369004	TGTGCCAGCAGAGCCTCGGGACAGGGGGCACAGAGCTACACCTTCGGTTCG	CASRASGQGAQSYTF	TRBV12-1	TRBD1-1*01	TRBJ1-2	Day +30	Unknown	Unknown	20	2
CCF1	0.000369004	TGTGCCAGCAGTTTATCCACTCTAGCGGCGTACAATGAGCAGTTCTTCGGGCCA	CASSLSTLAAYNEQFF	TRBV27-1	TRBD2-1	TRBJ2-1	Day +30	Unknown	Unknown	1	2
CCF1	0.000369004	TGTGCCAGCAGTGTGAGAGCGGGAGGGCCCGGGGAGCTGTTTTTTGGAGAA	CASSVRAGGPGELFF	TRBV6-1	TRBD2-1*02	TRBJ2-2	Day +30	Unknown	Unknown	2	2
CCF1	0.000369004	TGTGCCAGCAGTGATATGTGGGACAGGGGAGCTAACTATGGCTACACCTTCGGTTCG	CASSDMWDRGANYGYTF	TRBV2-1	TRBD1-1*01	TRBJ1-2	Day +30	Unknown	Unknown	11	2
CCF1	0.000369004	TGTGCCAGCAGCCCCCGGGACAACTACAATGAGCAGTTCTTCGGGCCA	CASSPRDNYNEQFF	TRBV11-2	TRBD1-1*01	TRBJ2-1	Day +30	Unknown	Unknown	2	2
CCF1	0.000369004	TGTGCCAGCAGCTTGGGTGGGGGAACCCATAACACCGGGGAGCTGTTTTTTGGAGAA	CASSLGGGTHNTGELFF	TRBV5-6	NA	TRBJ2-2	Day +30	Unknown	Unknown	5	2
CCF1	0.000369004	TGTGCCAGCAGTACAGGTTCGAACACCGGGGAGCTGTTTTTTGGAGAA	CASSTGSNTGELFF	TRBV6-4	TRBD1-1*01	TRBJ2-2	Day +30	Unknown	Unknown	6	2
CCF1	0.000369004	TGTGCCAGCAGCTCCCACAGTCTCCGGAGCTACACCTTCGGTTCG	CASSSHSLRSYTF	TRBV11-2	TRBD1-1*01	TRBJ1-2	Day +30	Unknown	Unknown	1	2
CCF1	0.000369004	TGCAGTGCTAGAAGGACTAGCGACAATGAGCAGTTCTTCGGGCCA	CSARRTSDNEQFF	TRBV20-1	TRBD2-1	TRBJ2-1	Day +30	Unknown	Unknown	1	2
CCF1	0.000184502	TGTGCCAGCAGTTTATCGGGGACAGGGGCCAACGTCCTGACTTTCGGGGCC	CASSLSGTGANVLTF	TRBV27-1	TRBD1-1*01	TRBJ2-6	Day +30	Unknown	Unknown	1	1
CCF1	0.000369004	TGTGCCAGCAGTTACGACCCTGGGGACAGAGACACCGGGGAGCTGTTTTTTGGAGAA	CASSYDPGDRDTGELFF	TRBV6-1	TRBD1-1*01	TRBJ2-2	Day +30	Unknown	Unknown	1	2
CCF1	0.000369004	TGCAGTGCTGAGGTACCGCGACAGGGGCGCACAGATACGCAGTATTTTGGCCCA	CSAEVPRQGRTDTQYF	TRBV20-1	TRBD1-1*01	TRBJ2-3	Day +30	Unknown	Unknown	1	2
CCF1	0.000369004	TGCAGTGCTCCCATGGGGAAGGGTTTACTCAATGAGCAGTTCTTCGGGCCA	CSAPMGKGLLNEQFF	TRBV20-1	NA	TRBJ2-1	Day +30	Unknown	Unknown	3	2
CCF1	0.000369004	TGTGCCAGCAGTTTATCGCCGCGGGGGGGCCGTAGTGAGCAGTTCTTCGGGCCA	CASSLSPRGGRSEQFF	TRBV27-1	TRBD2-1*01	TRBJ2-1	Day +30	Unknown	Unknown	1	2
CCF1	0.000369004	TGTGCCACCAGCACCCCGGACAGTTTCCTCTATGGCTACACCTTCGGTTCG	CATSTPDSFLYGYTF	TRBV15-1	TRBD1-1*01	TRBJ1-2	Day +30	Unknown	Unknown	2	2
CCF1	0.000184502	TGTGCCAGCAGTTTAGAGGAGGGTACTGAAGCTTTCTTTGGACAA	CASSLEEGTEAFF	TRBV12-1	TRBD2-1*02	TRBJ1-1	Day +30	Unknown	Unknown	1	1
CCF1	0.000369004	TGTGCCAGCAGCTTGGGACAGGGTGATAATTCACCCCTCCACTTTGGGAAC	CASSLGQGDNSPLHF	TRBV7-9	TRBD1-1*01	TRBJ1-6	Day +30	Unknown	Unknown	1	2
CCF1	0.000184502	TGTGCCAGCAACCCTCAACCTGGAGGTCCCTCTGGGGCCAACGTCCTGACTTTCGGGGCC	CASNPQPGGPSGANVLTF	TRBV27-1	TRBD2-1*02	TRBJ2-6	Day +30	Unknown	Unknown	1	1
CCF1	0.000184502	TGCAGCTCCCATACGAACACTGAAGCTTTCTTTGGACAA	CSSHTNTEAFF	TRBV29-1	NA	TRBJ1-1	Day +30	Unknown	Unknown	1	1
CCF1	0.000184502	TGTGCCATCGGGGGACTAACTGACGAGCAGTACTTCGGGCCG	CAIGGLTDEQYF	TRBV10-3	TRBD2-1	TRBJ2-7	Day +30	Unknown	Unknown	8	1
CCF1	0.000184502	TGCAGTGCTAGTTGGGGTGAAGGGAAACTGTTTTTTGGCAGT	CSASWGEGKLFF	TRBV20-1	NA	TRBJ1-4	Day +30	Unknown	Unknown	1	1
CCF1	0.000184502	TGTGCCAGCAGCCCTCCTGGACGGACCGACTATGGCTACACCTTCGGTTCG	CASSPPGRTDYGYTF	TRBV7-2	NA	TRBJ1-2	Day +30	Unknown	Unknown	1	1
CCF1	0.000184502	TGTGCCAGCACTCTAAGCTATTCTGGGGCCAACGTCCTGACTTTCGGGGCC	CASTLSYSGANVLTF	TRBV6-1	TRBD2-1	TRBJ2-6	Day +30	Unknown	Unknown	1	1
CCF1	0.000184502	TGTGCCAGCAGCTCCTTAGCGGGAGGAGCCTACGAGCAGTACTTCGGGCCG	CASSSLAGGAYEQYF	TRBV5-6	TRBD2-1*02	TRBJ2-7	Day +30	Unknown	Unknown	16	1
CCF1	0.000184502	TGTGCCAGCAAGACAGGGGCATACGAGCAGTACTTCGGGCCG	CASKTGAYEQYF	TRBV25-1	TRBD1-1*01	TRBJ2-7	Day +30	Unknown	Unknown	3	1
CCF1	0.000184502	TGTGCCAGCAGCCCGGCCGGGACAGAGAATCAGCCCCAGCATTTTGGTGAT	CASSPAGTENQPQHF	TRBV11-3	TRBD1-1*01	TRBJ1-5	Day +30	Unknown	Unknown	1	1
CCF1	0.000184502	TGCAGTGCTAGAGTTGTGACCTCCGAGCAGTACTTCGGGCCG	CSARVVTSEQYF	TRBV20-1	NA	TRBJ2-7	Day +30	Unknown	Unknown	1	1
CCF1	0.000184502	TGTGCCAGCAGCGGGGGGCTAGCGACCTACGAGCAGTACTTCGGGCCG	CASSGGLATYEQYF	TRBV5-4	NA	TRBJ2-7	Day +30	Unknown	Unknown	16	1
CCF1	0.000184502	TGTGCCAGCAGCCAGGTCGTTCTGGGGGCATGGGGCTACACCTTCGGTTCG	CASSQVVLGAWGYTF	TRBV4-2	TRBD1-1*01	TRBJ1-2	Day +30	Unknown	Unknown	1	1
CCF1	0.000184502	TGTGCCACCAGTGGTCGGGATGTCTACAATGAGCAGTTCTTCGGGCCA	CATSGRDVYNEQFF	TRBV24-1	TRBD2-1*02	TRBJ2-1	Day +30	Unknown	Unknown	3	1
CCF1	0.000184502	TGTGCCAGCAGTCCCACGGGACGTACAGATACGCAGTATTTTGGCCCA	CASSPTGRTDTQYF	TRBV6-1	NA	TRBJ2-3	Day +30	Unknown	Unknown	2	1
CCF1	0.000184502	TGTGCCAGCAGTTACAGTAATCAGCCCCAGCATTTTGGTGAT	CASSYSNQPQHF	TRBV6-1	NA	TRBJ1-5	Day +30	Unknown	Unknown	1	1
CCF1	0.000184502	TGTGCCAGCAGTCCTGAGACAGGGGTTAAAGGTGAAAAACTGTTTTTTGGCAGT	CASSPETGVKGEKLFF	TRBV12-1	TRBD1-1*01	TRBJ1-4	Day +30	Unknown	Unknown	1	1
CCF1	0.000184502	TGTGCCAGTCGTCAGGACAGTACCTACGAGCAGTACTTCGGGCCG	CASRQDSTYEQYF	TRBV19-1	TRBD1-1*01	TRBJ2-7	Day +30	Unknown	Unknown	1	1
CCF1	0.000184502	TGCAGTGCCTCGCCGGTAGGGTACACTGAAGCTTTCTTTGGACAA	CSASPVGYTEAFF	TRBV20-1	NA	TRBJ1-1	Day +30	Unknown	Unknown	3	1
CCF1	0.000184502	TGTGCCAGCAGTTTGACAGACTATGGCTACACCTTCGGTTCG	CASSLTDYGYTF	TRBV28-1	TRBD1-1*01	TRBJ1-2	Day +30	Unknown	Unknown	1	1
CCF1	0.000184502	TGTGCCAGCAGAAGATCGACAGGGTACGAGCAGTACTTCGGGCCG	CASRRSTGYEQYF	TRBV12-1	TRBD1-1*01	TRBJ2-7	Day +30	Unknown	Unknown	4	1
CCF1	0.000184502	TGTGCCAGCAGCACCGGGACTAGTGTGGGGCAGTTCTTCGGGCCA	CASSTGTSVGQFF	TRBV6-5	TRBD2-1	TRBJ2-1	Day +30	Unknown	Unknown	1	1
CCF1	0.000184502	TGCAGTGCTGGACCTACAGGGGTAGGCTACACCTTCGGTTCG	CSAGPTGVGYTF	TRBV20-1	TRBD1-1*01	TRBJ1-2	Day +30	Unknown	Unknown	5	1
CCF1	0.000184502	TGTGCCAGCAGTTGGGGGGGTAACTACGAGCAGTACTTCGGGCCG	CASSWGGNYEQYF	TRBV27-1	TRBD2-1*01	TRBJ2-7	Day +30	Unknown	Unknown	1	1
CCF1	0.000184502	TGTGCCAGCAGCCGCTCCACCGATACCTACAATGAGCAGTTCTTCGGGCCA	CASSRSTDTYNEQFF	TRBV6-5	NA	TRBJ2-1	Day +30	Unknown	Unknown	1	1
CCF1	0.000184502	TGTGCCAGCAGTCGACTAGTATGGAATGAGCAGTTCTTCGGGCCA	CASSRLVWNEQFF	TRBV6-6	TRBD2-1	TRBJ2-1	Day +30	Unknown	Unknown	1	1
CCF1	0.000184502	TGCGCCAGCAGCTTCCTCGGGACAGGGGGGGAAAAACTGTTTTTTGGCAGT	CASSFLGTGGEKLFF	TRBV5-1	TRBD1-1*01	TRBJ1-4	Day +30	Unknown	Unknown	2	1
CCF1	0.000184502	TGTGCCAGCAGCGGAATAGGGGTCGAGCAGTACTTCGGGCCG	CASSGIGVEQYF	TRBV2-1	TRBD1-1*01	TRBJ2-7	Day +30	Unknown	Unknown	1	1
CCF1	0.000184502	TGTGCCAGCAGCTTAGGATTTAGCGGGATTATCTACGAGCAGTACTTCGGGCCG	CASSLGFSGIIYEQYF	TRBV7-8	TRBD2-1*02	TRBJ2-7	Day +30	Unknown	Unknown	3	1
CCF1	0.000184502	TGTGCCAGCAGCCCCCAGGACAGGGGCTACGAGCAGTACTTCGGGCCG	CASSPQDRGYEQYF	TRBV7-8	TRBD1-1*01	TRBJ2-7	Day +30	Unknown	Unknown	1	1
CCF1	0.000184502	TGTGCCGGGGGGAGCTACGAGCAGTACTTCGGGCCG	CAGGSYEQYF	TRBV6-1	TRBD2-1*01	TRBJ2-7	Day +30	Unknown	Unknown	1	1
CCF1	0.000184502	TGTGCCAGCAGTCAGGAGGGACTAGCGGGGGTCCCCTACGAGCAGTACTTCGGGCCG	CASSQEGLAGVPYEQYF	TRBV12-1	TRBD2-1*01	TRBJ2-7	Day +30	Unknown	Unknown	5	1
CCF1	0.000184502	TGTGCCAGCAGTTGGACTAGCTACAATGAGCAGTTCTTCGGGCCA	CASSWTSYNEQFF	TRBV6-6	TRBD2-1	TRBJ2-1	Day +30	Unknown	Unknown	1	1
CCF1	0.000184502	TGTGCCAGCACACCCGGTATTGGGTACGAGCAGTACTTCGGGCCG	CASTPGIGYEQYF	TRBV5-4	NA	TRBJ2-7	Day +30	Unknown	Unknown	3	1
CCF1	0.000184502	TGTGCCAGTAGTACTCGACAGGGGAGGGACTATGGCTACACCTTCGGTTCG	CASSTRQGRDYGYTF	TRBV19-1	TRBD1-1*01	TRBJ1-2	Day +30	Unknown	Unknown	1	1
CCF1	0.000184502	TGTGCCAGTAGTATAGTTGCTAGCGGGGGCTTGTACAATGAGCAGTTCTTCGGGCCA	CASSIVASGGLYNEQFF	TRBV19-1	TRBD2-1*01	TRBJ2-1	Day +30	Unknown	Unknown	1	1
CCF1	0.000184502	TGCGCCAGCACCATGACAGGGTCGAACACTGAAGCTTTCTTTGGACAA	CASTMTGSNTEAFF	TRBV5-1	TRBD1-1*01	TRBJ1-1	Day +30	Unknown	Unknown	1	1
CCF1	0.000184502	TGTGCCAGCAGTGCCGCGGGAGTATACGAGCAGTACTTCGGGCCG	CASSAAGVYEQYF	TRBV2-1	TRBD2-1*02	TRBJ2-7	Day +30	Unknown	Unknown	1	1
CCF1	0.000184502	TGCAGCGTCTCACAGGGGTTGAACACTGAAGCTTTCTTTGGACAA	CSVSQGLNTEAFF	TRBV29-1	TRBD1-1*01	TRBJ1-1	Day +30	Unknown	Unknown	1	1
CCF1	0.000184502	TGTGCCAGCAGTTTCGGGGTGAACACTGAAGCTTTCTTTGGACAA	CASSFGVNTEAFF	TRBV12-1	TRBD2-1*01	TRBJ1-1	Day +30	Pathogens	Cytomegalovirus (CMV)	1	1
CCF1	0.000184502	TGTGCCAGCAGCTCAAGGGGGGGCTATGGCTACACCTTCGGTTCG	CASSSRGGYGYTF	TRBV7-6	TRBD2-1*01	TRBJ1-2	Day +30	Pathogens	Chronic viral hepatitis B	2	1
CCF1	0.000184502	TGTGCCAGCAGTTACTCCCCGGGACAGCCCGAGCAGTACTTCGGGCCG	CASSYSPGQPEQYF	TRBV6-5	TRBD1-1*01	TRBJ2-7	Day +30	Unknown	Unknown	1	1
CCF1	0.000184502	TGTGCCAGCAGTTTAGTAGCGGGGGACTCTTACGAGCAGTACTTCGGGCCG	CASSLVAGDSYEQYF	TRBV12-1	TRBD2-1*01	TRBJ2-7	Day +30	Unknown	Unknown	1	1
CCF1	0.000184502	TGCAGTGCTACCGGGCGATCCTACGAGCAGTACTTCGGGCCG	CSATGRSYEQYF	TRBV20-1	NA	TRBJ2-7	Day +30	Unknown	Unknown	1	1
CCF1	0.000184502	TGTGCCAGCAGCTTCTTCGATGGAGCTGGAAACACCATATATTTTGGAGAG	CASSFFDGAGNTIYF	TRBV7-2	TRBD2-1*02	TRBJ1-3	Day +30	Unknown	Unknown	1	1
CCF1	0.000184502	TGTGCCAGCAGCTTGGGATTATTAACCGGGACAGGAAATTCACCCCTCCACTTTGGGAAC	CASSLGLLTGTGNSPLHF	TRBV7-2	TRBD1-1*01	TRBJ1-6	Day +30	Unknown	Unknown	1	1
CCF1	0.000184502	TGTGCCACCAGTGATTTCGAGAAAACGCAGTATTTTGGCCCA	CATSDFEKTQYF	TRBV24-1	TRBD2-1*02	TRBJ2-3	Day +30	Unknown	Unknown	1	1
CCF1	0.000184502	TGTGCCAGTTTGTCCCCTTCAGGGGCCGTAACGAACACCGGGGAGCTGTTTTTTGGAGAA	CASLSPSGAVTNTGELFF	TRBV19-1	TRBD1-1*01	TRBJ2-2	Day +30	Unknown	Unknown	5	1
CCF1	0.000184502	TGCGCCAGCAGCACAAGGGACAGGGGGACTGAAGCTTTCTTTGGACAA	CASSTRDRGTEAFF	TRBV4-1	TRBD1-1*01	TRBJ1-1	Day +30	Unknown	Unknown	1	1
CCF1	0.000184502	TGCAGCGTTGATTATGTACGTGGCTACACCTTCGGTTCG	CSVDYVRGYTF	TRBV29-1	NA	TRBJ1-2	Day +30	Unknown	Unknown	2	1
CCF1	0.000369004	TGTGCCAGCAGCTTTACTAGCGGGAGGATGAAAGATACGCAGTATTTTGGCCCA	CASSFTSGRMKDTQYF	TRBV13-1	TRBD2-1*02	TRBJ2-3	Day +30	Unknown	Unknown	2	2
CCF1	0.000184502	TGTGCCAGCAGTGCCGGGACAGGCCGCTACGAGCAGTACTTCGGGCCG	CASSAGTGRYEQYF	TRBV6-5	TRBD1-1*01	TRBJ2-7	Day +30	Unknown	Unknown	1	1
CCF1	0.000369004	TGTGCCAGCAGTTATTGGACTAGCGGGGGGGAGCTGTTTTTTGGAGAA	CASSYWTSGGELFF	TRBV7-6	TRBD2-1	TRBJ2-2	Day +30	Unknown	Unknown	5	2
CCF1	0.000184502	TGTGCCAGCAGCCCGGGAGGGCGGGGTATCGATGAGCAGTTCTTCGGGCCA	CASSPGGRGIDEQFF	TRBV11-3	TRBD2-1*02	TRBJ2-1	Day +30	Unknown	Unknown	2	1
CCF1	0.000184502	TGTGCCACCAGAGCAGGCGCCGGGGAGACCCAGTACTTCGGGCCA	CATRAGAGETQYF	TRBV24-1	NA	TRBJ2-5	Day +30	Unknown	Unknown	1	1
CCF1	0.000184502	TGCGCCAGCAGCTTTCAAGAGACCCAGTACTTCGGGCCA	CASSFQETQYF	TRBV5-1	NA	TRBJ2-5	Day +30	Cancer	Clear cell renal carcinoma	1	1
CCF1	0.000184502	TGCAGTGCTAGAGGGTTGGGCGGGAGGGGGTCAGATACGCAGTATTTTGGCCCA	CSARGLGGRGSDTQYF	TRBV20-1	TRBD2-1*02	TRBJ2-3	Day +30	Unknown	Unknown	2	1
CCF1	0.000184502	TGTGCCAGCAGCCGACCCTCAAGGACGTCCAAGGGTACAGATACGCAGTATTTTGGCCCA	CASSRPSRTSKGTDTQYF	TRBV6-1	NA	TRBJ2-3	Day +30	Unknown	Unknown	1	1
CCF1	0.000184502	TGCAGTGCTAGCAGGGGGCAGACTGAAGCTTTCTTTGGACAA	CSASRGQTEAFF	TRBV20-1	TRBD1-1*01	TRBJ1-1	Day +30	Unknown	Unknown	1	1
CCF1	0.000184502	TGTGCCAGCAGTTACAACCAGGGAGTTCGCAAATCAACTAATGAAAAACTGTTTTTTGGCAGT	CASSYNQGVRKSTNEKLFF	TRBV6-7	NA	TRBJ1-4	Day +30	Unknown	Unknown	2	1
CCF1	0.000184502	TGCAGCGTTGGGGGGGCGGGCTATCACCCCTACTCCTACGAGCAGTACTTCGGGCCG	CSVGGAGYHPYSYEQYF	TRBV29-1	NA	TRBJ2-7	Day +30	Unknown	Unknown	1	1
CCF1	0.000184502	TGTGCCAGCAGCCAAGCGCTAGGGGGGTCCTACGAGCAGTACTTCGGGCCG	CASSQALGGSYEQYF	TRBV4-2	NA	TRBJ2-7	Day +30	Unknown	Unknown	1	1
CCF1	0.000184502	TGTGCCACCAGGCGAGGGCTCCAAGAGACCCAGTACTTCGGGCCA	CATRRGLQETQYF	TRBV19-1	TRBD2-1*02	TRBJ2-5	Day +30	Unknown	Unknown	1	1
CCF1	0.000184502	TGCGCCAGCAGCGCCGGACAAGGCCAAGAGACCCAGTACTTCGGGCCA	CASSAGQGQETQYF	TRBV5-1	TRBD1-1*01	TRBJ2-5	Day +30	Unknown	Unknown	1	1
CCF1	0.000184502	TGTGCCAGCAGCTTAGGGGGGGCGCAGAACACTGAAGCTTTCTTTGGACAA	CASSLGGAQNTEAFF	TRBV11-3	NA	TRBJ1-1	Day +30	Unknown	Unknown	1	1
CCF1	0.000184502	TGTGCCAGCAGCCCCTCGATCGGGGGCCAGCCCCAGCATTTTGGTGAT	CASSPSIGGQPQHF	TRBV11-2	NA	TRBJ1-5	Day +30	Unknown	Unknown	1	1
CCF1	0.000184502	TGCGCCAGCAGCCATCCAGGGGGAATCTATGGCTACACCTTCGGTTCG	CASSHPGGIYGYTF	TRBV4-1	TRBD1-1*01	TRBJ1-2	Day +30	Unknown	Unknown	5	1
CCF1	0.000184502	TGTGCCAGCAGTTACTCTGGCATAGCTAACTATGGCTACACCTTCGGTTCG	CASSYSGIANYGYTF	TRBV6-1	NA	TRBJ1-2	Day +30	Unknown	Unknown	3	1
CCF1	0.000184502	TGTGCCAGCAGCAAGAGAAGCCGGGAGCGCATTTACAATGAGCAGTTCTTCGGGCCA	CASSKRSRERIYNEQFF	TRBV21-1	TRBD2-1*02	TRBJ2-1	Day +30	Unknown	Unknown	1	1
CCF1	0.000184502	TGCGCCAGCTACGCGCGACGCGATACGCAGTATTTTGGCCCA	CASYARRDTQYF	TRBV5-1	NA	TRBJ2-3	Day +30	Unknown	Unknown	1	1
CCF1	0.000184502	TGTGCCAGCCGGCCTACTAGCACAGATACGCAGTATTTTGGCCCA	CASRPTSTDTQYF	TRBV19-1	NA	TRBJ2-3	Day +30	Unknown	Unknown	1	1
CCF1	0.000184502	TGTGCCAGCAGGGATACAGGGACCGGGGAGCTGTTTTTTGGAGAA	CASRDTGTGELFF	TRBV25-1	TRBD1-1*01	TRBJ2-2	Day +30	Unknown	Unknown	19	1
CCF1	0.000184502	TGTGCCAGCAGCATAGCGGGAGAACCAGATACGCAGTATTTTGGCCCA	CASSIAGEPDTQYF	TRBV12-1	TRBD2-1*02	TRBJ2-3	Day +30	Unknown	Unknown	1	1
CCF1	0.000184502	TGTGCCAGCAGCTTAGTCATAGAGACCCAGTACTTCGGGCCA	CASSLVIETQYF	TRBV7-9	TRBD1-1*01	TRBJ2-5	Day +30	Unknown	Unknown	5	1
CCF1	0.000184502	TGTGCCAGCAGTTATGGGTTCAGTGAAGCTTTCTTTGGACAA	CASSYGFSEAFF	TRBV6-6	NA	TRBJ1-1	Day +30	Unknown	Unknown	1	1
CCF1	0.000184502	TGTGCCAGCAGTTTGGGTACAGAAATCTACGAGCAGTACTTCGGGCCG	CASSLGTEIYEQYF	TRBV28-1	TRBD1-1*01	TRBJ2-7	Day +30	Unknown	Unknown	1	1
CCF1	0.000184502	TGCAGTGCTCACCGGCTGGGGAGAATAGCCAAAAACATTCAGTACTTCGGCGCC	CSAHRLGRIAKNIQYF	TRBV20-1	TRBD2-1*02	TRBJ2-4	Day +30	Unknown	Unknown	1	1
CCF1	0.000184502	TGCAGCGCAACACAGGGTACTGGAAACACCATATATTTTGGAGAG	CSATQGTGNTIYF	TRBV29-1	TRBD1-1*01	TRBJ1-3	Day +30	Unknown	Unknown	1	1
CCF1	0.000184502	TGCGCCAGCAGCCAAGATGCCCAGGGGGCCGTCTACAATGAGCAGTTCTTCGGGCCA	CASSQDAQGAVYNEQFF	TRBV4-1	TRBD1-1*01	TRBJ2-1	Day +30	Unknown	Unknown	1	1
CCF1	0.000184502	TGTGCCAGCAGAGGACGGGGTTTTAACTATGGCTACACCTTCGGTTCG	CASRGRGFNYGYTF	TRBV6-1	TRBD2-1*01	TRBJ1-2	Day +30	Unknown	Unknown	1	1
CCF1	0.000184502	TGTGCCAGCAGCGTAAGAGAGCGGGGAAACTACGAGCAGTACTTCGGGCCG	CASSVRERGNYEQYF	TRBV9-1	TRBD2-1*01	TRBJ2-7	Day +30	Unknown	Unknown	1	1
CCF1	0.000184502	TGTGCCATCTCTCGGACGGGAGAATATGGCTACACCTTCGGTTCG	CAISRTGEYGYTF	TRBV10-3	TRBD2-1*02	TRBJ1-2	Day +30	Unknown	Unknown	1	1
CCF1	0.000184502	TGTGCCAGCAGCCAGGCGAGACCCGCTGAGCAGTACTTCGGGCCG	CASSQARPAEQYF	TRBV3-1	NA	TRBJ2-7	Day +30	Unknown	Unknown	1	1
CCF1	0.000184502	TGTGCCATCAGTGAGTTTCCAGGGGGGCAGACTAGCGATGAGCAGTTCTTCGGGCCA	CAISEFPGGQTSDEQFF	TRBV10-3	TRBD2-1	TRBJ2-1	Day +30	Unknown	Unknown	1	1
CCF1	0.000184502	TGTGCCAGTAGTATAATGGATATAGGGGATGGCTACACCTTCGGTTCG	CASSIMDIGDGYTF	TRBV19-1	TRBD1-1*01	TRBJ1-2	Day +30	Unknown	Unknown	1	1
CCF1	0.000184502	TGCAGTGCTGTCGGCGGGGCCCACGAGCAGTACTTCGGGCCG	CSAVGGAHEQYF	TRBV20-1	TRBD2-1*01	TRBJ2-7	Day +30	Unknown	Unknown	2	1
CCF1	0.000184502	TGTGCCAGCAGTTACAGCTCGAGGACAGGGTGGGCCGGGGAGCTGTTTTTTGGAGAA	CASSYSSRTGWAGELFF	TRBV6-1	TRBD1-1*01	TRBJ2-2	Day +30	Unknown	Unknown	1	1
CCF1	0.000184502	TGTGCCTGGAGCTCGACTTACTCTGGAAACACCATATATTTTGGAGAG	CAWSSTYSGNTIYF	TRBV30-1	TRBD2-1	TRBJ1-3	Day +30	Unknown	Unknown	1	1
CCF1	0.000184502	TGTGCCAGCAGCTCACCTACTAGCACCGATACGCAGTATTTTGGCCCA	CASSSPTSTDTQYF	TRBV13-1	TRBD2-1	TRBJ2-3	Day +30	Unknown	Unknown	1	1
CCF1	0.000553505	TGTGCCAGCAGTGAGTTGTGGTACTACGAGCAGTACTTCGGGCCG	CASSELWYYEQYF	TRBV2-1	NA	TRBJ2-7	Day +30	Unknown	Unknown	13	3
CCF1	0.000553505	TGCAGCGTTATTCCCGACAGGGTTGATGGCTACACCTTCGGTTCG	CSVIPDRVDGYTF	TRBV29-1	TRBD1-1*01	TRBJ1-2	Day +30	Unknown	Unknown	23	3
CCF1	0.000184502	TGTGCCTGGAGTGTACGTCGGACATCAGGAAACACCATATATTTTGGAGAG	CAWSVRRTSGNTIYF	TRBV30-1	TRBD1-1*01	TRBJ1-3	Day +30	Unknown	Unknown	1	1
CCF1	0.000184502	TGCAGCGTTGGGGCGGGAGCTAACTATGGCTACACCTTCGGTTCG	CSVGAGANYGYTF	TRBV29-1	TRBD2-1*02	TRBJ1-2	Day +30	Unknown	Unknown	1	1
CCF1	0.000184502	TGTGCCAGCAGCTTAGGCAGCGCGAACACCGGGGAGCTGTTTTTTGGAGAA	CASSLGSANTGELFF	TRBV7-6	TRBD2-1	TRBJ2-2	Day +30	Unknown	Unknown	1	1
CCF1	0.000184502	TGTGCCAGCAGCGTAGCTAGAGGGGAAGGAAACACCATATATTTTGGAGAG	CASSVARGEGNTIYF	TRBV9-1	NA	TRBJ1-3	Day +30	Unknown	Unknown	1	1
CCF1	0.000184502	TGTGCCAGCAGTCAAGAGACTAGCGGGAATGAGCAGTTCTTCGGGCCA	CASSQETSGNEQFF	TRBV6-4	TRBD2-1	TRBJ2-1	Day +30	Unknown	Unknown	2	1
CCF1	0.000184502	TGTGCCAGCGGGCCCCGGGAGGAGACCCAGTACTTCGGGCCA	CASGPREETQYF	TRBV6-5	TRBD2-1*02	TRBJ2-5	Day +30	Unknown	Unknown	2	1
CCF1	0.000184502	TGTGCCAGCAGCTTAAGGAGGGATTCCACAGATACGCAGTATTTTGGCCCA	CASSLRRDSTDTQYF	TRBV11-3	TRBD2-1*02	TRBJ2-3	Day +30	Unknown	Unknown	1	1
CCF1	0.000184502	TGTGCCAGCAGCCTGATCCCGGGGCTTAACACCGGGGAGCTGTTTTTTGGAGAA	CASSLIPGLNTGELFF	TRBV6-1	NA	TRBJ2-2	Day +30	Unknown	Unknown	1	1
CCF1	0.000184502	TGCAGTGCCGGGGGAGGGGGTTCGACTGAAGCTTTCTTTGGACAA	CSAGGGGSTEAFF	TRBV20-1	TRBD2-1*02	TRBJ1-1	Day +30	Unknown	Unknown	1	1
CCF1	0.000184502	TGTGCCAGCAGCCAGGGGACAGTTATAGAAAAACTGTTTTTTGGCAGT	CASSQGTVIEKLFF	TRBV3-1	TRBD1-1*01	TRBJ1-4	Day +30	Unknown	Unknown	1	1
CCF1	0.000184502	TGTGCCAGCAGCTTAGCAGCTACTAGCGGCTACGAGCAGTACTTCGGGCCG	CASSLAATSGYEQYF	TRBV7-2	TRBD2-1	TRBJ2-7	Day +30	Unknown	Unknown	5	1
CCF1	0.000184502	TGTGCCAGCAGTTACGGGACTAGCTCCTACGAGCAGTACTTCGGGCCG	CASSYGTSSYEQYF	TRBV6-1	TRBD2-1	TRBJ2-7	Day +30	Unknown	Unknown	5	1
CCF1	0.000184502	TGTGCCACCAGTGATAGCACAGGGTCCCCATCGCTTGGGGCCAACGTCCTGACTTTCGGGGCC	CATSDSTGSPSLGANVLTF	TRBV24-1	TRBD1-1*01	TRBJ2-6	Day +30	Unknown	Unknown	7	1
CCF1	0.000184502	TGTGCCAGCGGGACTCCTCAACAGGGGGCCACTGGGGCCAACGTCCTGACTTTCGGGGCC	CASGTPQQGATGANVLTF	TRBV6-1	TRBD1-1*01	TRBJ2-6	Day +30	Unknown	Unknown	2	1
CCF1	0.000184502	TGTGCCAGCAGCCCCCCTCTGTTGGGCGCCACGCCTCAAGAGACCCAGTACTTCGGGCCA	CASSPPLLGATPQETQYF	TRBV3-1	TRBD1-1*01	TRBJ2-5	Day +30	Unknown	Unknown	1	1
CCF1	0.000184502	TGTGCCAGCAGCTTAGTTGGAGCTAGCGGCCATCAAGAGACCCAGTACTTCGGGCCA	CASSLVGASGHQETQYF	TRBV7-9	TRBD2-1	TRBJ2-5	Day +30	Unknown	Unknown	1	1
CCF1	0.000184502	TGTGCCTCTCGGACTAGCGGGTGGGTATCAGATACGCAGTATTTTGGCCCA	CASRTSGWVSDTQYF	TRBV12-1	TRBD2-1	TRBJ2-3	Day +30	Unknown	Unknown	2	1
CCF1	0.000184502	TGTGCCAGCAGCTCCCAACAGGGCTCTGGAAACACCATATATTTTGGAGAG	CASSSQQGSGNTIYF	TRBV7-9	TRBD1-1*01	TRBJ1-3	Day +30	Unknown	Unknown	1	1
CCF1	0.000184502	TGTGCCAGCAGCCGAGGTACGACAGGAATCATGAACACTGAAGCTTTCTTTGGACAA	CASSRGTTGIMNTEAFF	TRBV7-2	TRBD1-1*01	TRBJ1-1	Day +30	Unknown	Unknown	1	1
CCF1	0.000184502	TGTGCTAGTGGTTTGGGGAACACTGAAGCTTTCTTTGGACAA	CASGLGNTEAFF	TRBV12-5	NA	TRBJ1-1	Day +30	Unknown	Unknown	1	1
CCF1	0.000184502	TGCGCCAGCAGCCAAGGGACACTCGGGAACACTGAAGCTTTCTTTGGACAA	CASSQGTLGNTEAFF	TRBV4-3	TRBD1-1*01	TRBJ1-1	Day +30	Unknown	Unknown	2	1
CCF1	0.000184502	TGTGCTAGTGGGCCACCGGGACGGAGGGGGGGAACTGAAGCTTTCTTTGGACAA	CASGPPGRRGGTEAFF	TRBV12-5	TRBD2-1*01	TRBJ1-1	Day +30	Unknown	Unknown	1	1
CCF1	0.000184502	TGCAGTGCTAGAGGGGGGATGAAGCCCCAGCATTTTGGTGAT	CSARGGMKPQHF	TRBV20-1	NA	TRBJ1-5	Day +30	Unknown	Unknown	1	1
CCF1	0.000184502	TGTGCCAGCAGTTATTACGGCAATCAGCCCCAGCATTTTGGTGAT	CASSYYGNQPQHF	TRBV6-1	NA	TRBJ1-5	Day +30	Unknown	Unknown	2	1
CCF1	0.000184502	TGTGCCAGCAGCTTAAATGATAGGGGGGTGGGGGTCGTTACCCTCGAGCAGTACTTCGGGCCG	CASSLNDRGVGVVTLEQYF	TRBV11-2	NA	TRBJ2-7	Day +30	Unknown	Unknown	3	1
CCF1	0.000184502	TGTGCCAGCAGTTTTGGGGGTGGATCGACAGGGGGCACCTACGAGCAGTACTTCGGGCCG	CASSFGGGSTGGTYEQYF	TRBV27-1	TRBD1-1*01	TRBJ2-7	Day +30	Unknown	Unknown	1	1
CCF1	0.000184502	TGCGCCAGCAGCACCCAAGGGACAGGGGAGACCCAGTACTTCGGGCCA	CASSTQGTGETQYF	TRBV5-1	TRBD1-1*01	TRBJ2-5	Day +30	Unknown	Unknown	2	1
CCF1	0.000184502	TGTGCCAGCAGTGAGGGGAACTCCTACGAGCAGTACTTCGGGCCG	CASSEGNSYEQYF	TRBV2-1	NA	TRBJ2-7	Day +30	Unknown	Unknown	26	1
CCF1	0.000184502	TGCAGTGCGGGACGGGGTGATCAGCCCCAGCATTTTGGTGAT	CSAGRGDQPQHF	TRBV20-1	NA	TRBJ1-5	Day +30	Unknown	Unknown	2	1
CCF1	0.000184502	TGTGCCAGCAGCCCCCCTACGGGGCAGTGGAACTATGGCTACACCTTCGGTTCG	CASSPPTGQWNYGYTF	TRBV7-8	NA	TRBJ1-2	Day +30	Unknown	Unknown	1	1
CCF1	0.000184502	TGTGCCAGCAGCTTAGCGAACGCCGCTCCCTCAGATACGCAGTATTTTGGCCCA	CASSLANAAPSDTQYF	TRBV7-6	NA	TRBJ2-3	Day +30	Unknown	Unknown	1	1
CCF1	0.000184502	TGTGCCAGTAGTATTTCGGGTGGTTGGGGTGAAAAACTGTTTTTTGGCAGT	CASSISGGWGEKLFF	TRBV19-1	NA	TRBJ1-4	Day +30	Unknown	Unknown	1	1
CCF1	0.000184502	TGTGCCACCAGCTCGAGCGGGGACAGGGTCGGTGAAAAACTGTTTTTTGGCAGT	CATSSSGDRVGEKLFF	TRBV15-1	TRBD1-1*01	TRBJ1-4	Day +30	Unknown	Unknown	4	1
CCF1	0.000184502	TGTGCCAGCTCACCCGAGTCATACGAGCAGTACTTCGGGCCG	CASSPESYEQYF	TRBV18-1	TRBD2-1*02	TRBJ2-7	Day +30	Unknown	Unknown	2	1
CCF1	0.000184502	TGCAGTGCTGGACGGGGACGGGGTGAAAAACTGTTTTTTGGCAGT	CSAGRGRGEKLFF	TRBV20-1	NA	TRBJ1-4	Day +30	Unknown	Unknown	6	1
CCF1	0.000184502	TGTGCCAGCAGCCCCCTGGGGGGACGGGAGCGCAATGAGCAGTTCTTCGGGCCA	CASSPLGGRERNEQFF	TRBV28-1	TRBD2-1	TRBJ2-1	Day +30	Unknown	Unknown	3	1
CCF1	0.000184502	TGTGCCACCAGTGAAGATGACTTAGCGGGAGCCCCCATTAGGGACTACAATGAGCAGTTCTTCGGGCCA	CATSEDDLAGAPIRDYNEQFF	TRBV24-1	TRBD2-1*02	TRBJ2-1	Day +30	Unknown	Unknown	3	1
CCF1	0.000184502	TGTGCCAGCAGCCGCGAGGGACTGAACACTGAAGCTTTCTTTGGACAA	CASSREGLNTEAFF	TRBV7-3	NA	TRBJ1-1	Day +30	Unknown	Unknown	4	1
CCF1	0.000184502	TGCGCCAGCAGCCGAGGAGCGTCAGCCGAGCAGTACTTCGGGCCG	CASSRGASAEQYF	TRBV4-3	TRBD2-1	TRBJ2-7	Day +30	Unknown	Unknown	3	1
CCF1	0.000184502	TGTGCCATCAGGGGGGGCTGGGGCACAGATACGCAGTATTTTGGCCCA	CAIRGGWGTDTQYF	TRBV10-3	NA	TRBJ2-3	Day +30	Unknown	Unknown	2	1
CCF1	0.000184502	TGTGCCAGCGATTGGGGCGGCTATGGCTACACCTTCGGTTCG	CASDWGGYGYTF	TRBV12-1	TRBD1-1*01	TRBJ1-2	Day +30	Unknown	Unknown	2	1
CCF1	0.000184502	TGTGCCAGCAGCTTGTGGCAGGTCGGCTCCTACGAGCAGTACTTCGGGCCG	CASSLWQVGSYEQYF	TRBV5-4	TRBD1-1*01	TRBJ2-7	Day +30	Unknown	Unknown	2	1
CCF1	0.000184502	TGTGCCAGCAGTTTGGTAGGGGGGAATCAGCCCCAGCATTTTGGTGAT	CASSLVGGNQPQHF	TRBV28-1	NA	TRBJ1-5	Day +30	Pathogens	Encounter for immunization	1	1
CCF3	0.000553505	TGTGCCAGCAGCCTTAGCGGGAGCACAGATACGCAGTATTTTGGCCCA	CASSLSGSTDTQYF	TRBV6-5	TRBD2-1	TRBJ2-3	Day +30	Pathogens	Influenza	1	3
CCF3	0.000184502	TGTGCCAGCAGTCTAGCGGGCTTGGGGTCTGAGCAGTTCTTCGGGCCA	CASSLAGLGSEQFF	TRBV12-1	NA	TRBJ2-1	Day +30	Unknown	Unknown	1	1
CCF3	0.000184502	TGTGCCAGCAGTCCACTGGGAGCGGTGGGGTACAATGAGCAGTTCTTCGGGCCA	CASSPLGAVGYNEQFF	TRBV28-1	TRBD2-1	TRBJ2-1	Day +30	Unknown	Unknown	2	1
CCF3	0.000184502	TGTGCCAGCAGCTTTGGACAGGAGACCCAGTACTTCGGGCCA	CASSFGQETQYF	TRBV7-9	TRBD1-1*01	TRBJ2-5	Day +30	Autoimmune	Diabetes Type 1	1	1
CCF3	0.000369004	TGTGCCAGCAGTTTAGGCCGTAACACTGAAGCTTTCTTTGGACAA	CASSLGRNTEAFF	TRBV27-1	TRBD1-1*01	TRBJ1-1	Day +30	Pathogens	Cytomegalovirus (CMV)	1	2
CCF3	0.000184502	TGTGCCAGCAGCTTGGGTGGGGGTCAGCCCCAGCATTTTGGTGAT	CASSLGGGQPQHF	TRBV11-2	NA	TRBJ1-5	Day +30	Unknown	Unknown	1	1
CCF3	0.000184502	TGCGCCAGCAGCTTGAGCGGTTACGAGCAGTACTTCGGGCCG	CASSLSGYEQYF	TRBV5-1	TRBD2-1	TRBJ2-7	Day +30	Pathogens	Epstein Barr virus (EBV)	1	1
CCF3	0.000184502	TGTGCCAGCAGTGGACAGGGCCAGAGCTACGAGCAGTACTTCGGGCCG	CASSGQGQSYEQYF	TRBV6-1	TRBD1-1*01	TRBJ2-7	Day +30	Unknown	Unknown	1	1
CCF3	0.000184502	TGTGCCAGCAGCTTAGAACTAGCGGGGGGCCTCATCTACAATGAGCAGTTCTTCGGGCCA	CASSLELAGGLIYNEQFF	TRBV7-9	TRBD2-1*01	TRBJ2-1	Day +30	Unknown	Unknown	1	1
CCF3	0.000553505	TGTGCCAGCAGCCCCACAGGGGCCTACGAGCAGTACTTCGGGCCG	CASSPTGAYEQYF	TRBV7-2	TRBD1-1*01	TRBJ2-7	Day +30	Pathogens	Encounter for immunization	1	3
CCF3	0.000184502	TGTGCCAGCAGGGCTAGCGGGAGCGACGAGCAGTACTTCGGGCCG	CASRASGSDEQYF	TRBV11-3	TRBD2-1*02	TRBJ2-7	Day +30	Unknown	Unknown	1	1
CCF3	0.000369004	TGTGCCAGCAGCGACCTAGCGGGTATGCTCGGTCGGCAGTTCTTCGGGCCA	CASSDLAGMLGRQFF	TRBV13-1	TRBD2-1	TRBJ2-1	Day +30	Unknown	Unknown	19	2
CCF3	0.000184502	TGTGCCAGCGGTCCGGGGGGCTACGAGCAGTACTTCGGGCCG	CASGPGGYEQYF	TRBV9-1	TRBD2-1*01	TRBJ2-7	Day +30	Unknown	Unknown	1	1
CCF3	0.000184502	TGTGCCAGCAGTTCGGTAGGGTACGAGCAGTACTTCGGGCCG	CASSSVGYEQYF	TRBV27-1	NA	TRBJ2-7	Day +30	Unknown	Unknown	1	1
CCF3	0.000184502	TGTGCCAGCAGCTTAACAGGGGGCTATGGCTACACCTTCGGTTCG	CASSLTGGYGYTF	TRBV7-6	TRBD1-1*01	TRBJ1-2	Day +30	Other	Ataxia telangiectasia(ATM gene)	1	1
CCF3	0.000184502	TGTGCCAGCAGTTTAGGAGATACGCAGTATTTTGGCCCA	CASSLGDTQYF	TRBV27-1	NA	TRBJ2-3	Day +30	Autoimmune	Diabetes Type 1	1	1
CCF3	0.000184502	TGTGCCAGCTCACCATTCTGGACACTAGAAAAACTGTTTTTTGGCAGT	CASSPFWTLEKLFF	TRBV18-1	TRBD1-1*01	TRBJ1-4	Day +30	Unknown	Unknown	1	1
CCF9	0.000184502	TGTGCCACAAAGACCGGCCCAAACAGGGGCTATGGCTACACCTTCGGTTCG	CATKTGPNRGYGYTF	TRBV6-5	TRBD1-1*01	TRBJ1-2	Day +30	Unknown	Unknown	1	1
CCF9	0.000184502	TGCAGTGCTAGAAACGCGTTAAACCAGCCCCAGCATTTTGGTGAT	CSARNALNQPQHF	TRBV20-1	TRBD2-1	TRBJ1-5	Day +30	Unknown	Unknown	1	1
CCF9	0.000184502	TGCAGTGCTAGAGATCTCCGGAGGGGACCTCACACAGATACGCAGTATTTTGGCCCA	CSARDLRRGPHTDTQYF	TRBV20-1	TRBD2-1*02	TRBJ2-3	Day +30	Unknown	Unknown	1	1
CCF9	0.000184502	TGCGCCAGCAGCCAAGATGTGGCTAGCGGGGCTCGGGGGGAGCTGTTTTTTGGAGAA	CASSQDVASGARGELFF	TRBV4-3	TRBD2-1*01	TRBJ2-2	Day +30	Unknown	Unknown	1	1
CCF9	0.000184502	TGTGCCAGCAGCCCAGCCTACGAGCAGTACTTCGGGCCG	CASSPAYEQYF	TRBV7-8	TRBD1-1*01	TRBJ2-7	Day +30	Pathogens	Influenza	1	1
CCF9	0.000184502	TGTGCCAGCAGCCTCGATAGCAATCAGCCCCAGCATTTTGGTGAT	CASSLDSNQPQHF	TRBV7-6	NA	TRBJ1-5	Day +30	Autoimmune	Inflammatory bowel disease (IBD)	1	1
CCF9	0.000184502	TGTGCCAGCAGCTTAATGGGGGGGCTCACAGATACGCAGTATTTTGGCCCA	CASSLMGGLTDTQYF	TRBV11-3	TRBD2-1*01	TRBJ2-3	Day +30	Unknown	Unknown	1	1
CCF9	0.000184502	TGCAGCGTCCGCCCGGGGGGCGGGGAAGGGGGCTACACCTTCGGTTCG	CSVRPGGGEGGYTF	TRBV29-1	TRBD2-1*01	TRBJ1-2	Day +30	Unknown	Unknown	2	1
CCF9	0.000184502	TGTGCCAGCAAGGACAGGGTTGGAAACACCATATATTTTGGAGAG	CASKDRVGNTIYF	TRBV7-8	TRBD1-1*01	TRBJ1-3	Day +30	Unknown	Unknown	1	1
CCF9	0.000184502	TGTGCCAGCAGCTTAGCGACAAACGAGCAGTACTTCGGGCCG	CASSLATNEQYF	TRBV7-6	TRBD1-1*01	TRBJ2-7	Day +30	Unknown	Unknown	1	1
CCF9	0.000184502	TGCGCCAGCAGCTTGGGGGGGGTCCGGGGGAATGAGCAGTTCTTCGGGCCA	CASSLGGVRGNEQFF	TRBV5-1	TRBD2-1*01	TRBJ2-1	Day +30	Unknown	Unknown	2	1
CCF9	0.000184502	TGCGCCAGCAGCCAAGGTTTTGGCGGGGCCGGCGGGACGCAGTATTTTGGCCCA	CASSQGFGGAGGTQYF	TRBV4-3	TRBD2-1*01	TRBJ2-3	Day +30	Unknown	Unknown	1	1
CCF9	0.000184502	TGTGCCAGCAGCTTAGTTGTCGGGATCGACAGGGGAGCAGGGGAGCAGTACTTCGGGCCG	CASSLVVGIDRGAGEQYF	TRBV7-9	TRBD1-1*01	TRBJ2-7	Day +30	Unknown	Unknown	1	1
CCF9	0.000184502	TGCGCCAGCAGCCCAAGTAGTGGAAACACCATATATTTTGGAGAG	CASSPSSGNTIYF	TRBV5-1	TRBD2-1	TRBJ1-3	Day +30	Pathogens	Cytomegalovirus (CMV)	1	1
CCF9	0.000184502	TGTGCCAGCAGTCCGCAGGGGAGTAGAAACACCATATATTTTGGAGAG	CASSPQGSRNTIYF	TRBV28-1	TRBD1-1*01	TRBJ1-3	Day +30	Unknown	Unknown	1	1
CCF9	0.000184502	TGCGCCAGCAGCCCGTCGGGACTAGCAAGCATCGAGCAGTACTTCGGGCCG	CASSPSGLASIEQYF	TRBV4-1	TRBD2-1	TRBJ2-7	Day +30	Unknown	Unknown	1	1
CCF9	0.000184502	TGTGCCAGCAGCCAAGATTGGGCAGCGTACGAGCAGTACTTCGGGCCG	CASSQDWAAYEQYF	TRBV4-2	NA	TRBJ2-7	Day +30	Unknown	Unknown	1	1
CCF9	0.000184502	TGTGCCAGCAGTGTCAGGGAGACCCAGTACTTCGGGCCA	CASSVRETQYF	TRBV25-1	TRBD1-1*01	TRBJ2-5	Day +30	Autoimmune	Diabetes Type 1	1	1
CCF9	0.000184502	TGTGCCAGTAGTACGGCGTGGGGTAATGAAAAACTGTTTTTTGGCAGT	CASSTAWGNEKLFF	TRBV19-1	NA	TRBJ1-4	Day +30	Unknown	Unknown	1	1
CCF9	0.000184502	TGTGCCAGCAGCCCGCCCAACACTGAAGCTTTCTTTGGACAA	CASSPPNTEAFF	TRBV12-1	NA	TRBJ1-1	Day +30	Unknown	Unknown	1	1
CCF9	0.000184502	TGTGCCAGCAGTTACTCCGGGAATGAAGCTTTCTTTGGACAA	CASSYSGNEAFF	TRBV6-5	TRBD2-1*02	TRBJ1-1	Day +30	Unknown	Unknown	2	1
CCF9	0.000184502	TGCGCCAGCAGCCTAACCGGGACAGTGACCTACAATGAGCAGTTCTTCGGGCCA	CASSLTGTVTYNEQFF	TRBV5-1	TRBD1-1*01	TRBJ2-1	Day +30	Unknown	Unknown	1	1
CCF9	0.000184502	TGTGCCAGTAGTATATCCCAGGGGGCAGTTCAGCCCCAGCATTTTGGTGAT	CASSISQGAVQPQHF	TRBV19-1	TRBD1-1*01	TRBJ1-5	Day +30	Unknown	Unknown	1	1
CCF9	0.000369004	TGTGCCAGCAGCTTAGTCCAGGGAACCTACGAGCAGTACTTCGGGCCG	CASSLVQGTYEQYF	TRBV7-9	TRBD1-1*01	TRBJ2-7	Day +30	Pathogens	Cytomegalovirus (CMV)	1	2
CCF9	0.000369004	TGTGCCAGCAGCGTCAGAACCGGGGAGCTGTTTTTTGGAGAA	CASSVRTGELFF	TRBV9-1	TRBD1-1*01	TRBJ2-2	Day +30	Pathogens	Epstein Barr virus (EBV)	1	2
CCF9	0.000369004	TGCAGTGCTAGAAGACAGGGCGGGTACGAGCAGTACTTCGGGCCG	CSARRQGGYEQYF	TRBV20-1	TRBD1-1*01	TRBJ2-7	Day +30	Unknown	Unknown	1	2
CCF9	0.000369004	TGTGCCAGCAGCTTAGAGGGGACCGGTGCTGAAGCTTTCTTTGGACAA	CASSLEGTGAEAFF	TRBV11-2	NA	TRBJ1-1	Day +30	Unknown	Unknown	2	2
CCF9	0.000369004	TGTGCCAGCAGCCTATCCCAGGGCTATGGCTACACCTTCGGTTCG	CASSLSQGYGYTF	TRBV14-1	TRBD1-1*01	TRBJ1-2	Day +30	Unknown	Unknown	1	2
CCF9	0.000184502	TGTGCCAGCATAGGGAACACTGAAGCTTTCTTTGGACAA	CASIGNTEAFF	TRBV28-1	NA	TRBJ1-1	Day +30	Unknown	Unknown	1	1
CCF9	0.000184502	TGTGCCAGCAGCCCGACCTCCTACGAGCAGTACTTCGGGCCG	CASSPTSYEQYF	TRBV28-1	NA	TRBJ2-7	Day +30	Unknown	Unknown	1	1
CCF9	0.000184502	TGTGCCACCAGTGATAACAGGGGTACCAATCAGCCCCAGCATTTTGGTGAT	CATSDNRGTNQPQHF	TRBV24-1	TRBD1-1*01	TRBJ1-5	Day +30	Unknown	Unknown	1	1
CCF9	0.000369004	TGTGCCAGCAGAGCCGGGACAGGGGGCAATGAGCAGTTCTTCGGGCCA	CASRAGTGGNEQFF	TRBV6-6	TRBD1-1*01	TRBJ2-1	Day +30	Unknown	Unknown	1	2
CCF9	0.000184502	TGTGCCAGCAGTTTAATTGGACAGGGGTTCTCTGGGGCCAACGTCCTGACTTTCGGGGCC	CASSLIGQGFSGANVLTF	TRBV27-1	TRBD1-1*01	TRBJ2-6	Day +30	Unknown	Unknown	1	1
CCF9	0.000184502	TGTGCCAGCAGTGTCCGTGGCACGGTTGTCGGCTACACCTTCGGTTCG	CASSVRGTVVGYTF	TRBV2-1	NA	TRBJ1-2	Day +30	Unknown	Unknown	1	1
CCF9	0.000184502	TGCAGTGCTCCTCCTAGCGCTGACTCCTACGAGCAGTACTTCGGGCCG	CSAPPSADSYEQYF	TRBV20-1	TRBD2-1	TRBJ2-7	Day +30	Unknown	Unknown	1	1
CCF9	0.000184502	TGTGCCAGCAGCTTACCCCTAGGGCGTCATACCGGGGAGCTGTTTTTTGGAGAA	CASSLPLGRHTGELFF	TRBV5-4	NA	TRBJ2-2	Day +30	Unknown	Unknown	1	1
CCF9	0.000184502	TGTGCCAGCAGTTTAAGGCACTCTGGAAACACCATATATTTTGGAGAG	CASSLRHSGNTIYF	TRBV12-1	NA	TRBJ1-3	Day +30	Unknown	Unknown	1	1
CCF9	0.000184502	TGTGCCAGCGGGACTGAAGCTTTCTTTGGACAA	CASGTEAFF	TRBV6-1	NA	TRBJ1-1	Day +30	Autoimmune	Multiple sclerosis (MS)	9	1
CCF9	0.000184502	TGTGCCAGCAGCTTGGTTCTGGGGGCGAGGGCTTTCTTTGGACAA	CASSLVLGARAFF	TRBV5-4	TRBD1-1*01	TRBJ1-1	Day +30	Unknown	Unknown	1	1
CCF9	0.000184502	TGTGCCAGCAGCTTAAGTCTAGGGGAGACCCAGTACTTCGGGCCA	CASSLSLGETQYF	TRBV7-2	NA	TRBJ2-5	Day +30	Pathogens		1	1
CCF9	0.000184502	TGTGCCAGCAGCTTAGGGGGGGGGACCATTAACTATGGCTACACCTTCGGTTCG	CASSLGGGTINYGYTF	TRBV13-1	TRBD2-1*01	TRBJ1-2	Day +30	Unknown	Unknown	1	1
CCF9	0.000184502	TGTGCCAGCAGTTTAGGGGGGCACACTGAAGCTTTCTTTGGACAA	CASSLGGHTEAFF	TRBV12-1	TRBD1-1*01	TRBJ1-1	Day +30	Pathogens	Encounter for immunization	1	1
CCF9	0.000184502	TGCGCCAGCAGCCAAGACGTTGGGGGGGAGGGTTTAACCGGGGAGCTGTTTTTTGGAGAA	CASSQDVGGEGLTGELFF	TRBV4-3	TRBD2-1	TRBJ2-2	Day +30	Unknown	Unknown	1	1
CCF9	0.000184502	TGTGCCAGCAGCCAACCGACAGGTAGTTACTCCTACGAGCAGTACTTCGGGCCG	CASSQPTGSYSYEQYF	TRBV14-1	TRBD1-1*01	TRBJ2-7	Day +30	Unknown	Unknown	1	1
CCF9	0.000184502	TGTGCCAGCAGTTCGAGGGGGGTAGGAAACACCATATATTTTGGAGAG	CASSSRGVGNTIYF	TRBV12-1	NA	TRBJ1-3	Day +30	Unknown	Unknown	1	1
CCF9	0.000184502	TGTGCCACGAGGGCGGGCTTTACATCCTATAATTCACCCCTCCACTTTGGGAAC	CATRAGFTSYNSPLHF	TRBV19-1	TRBD2-1	TRBJ1-6	Day +30	Unknown	Unknown	2	1
CCF9	0.000184502	TGTGCCAGCAGCTTGGCGGGCAGCAACACTGAAGCTTTCTTTGGACAA	CASSLAGSNTEAFF	TRBV5-6	NA	TRBJ1-1	Day +30	Pathogens	Encounter for immunization	1	1
CCF9	0.000184502	TGTGCCTGGAGTGTAGGGGATGAGGCATACTATGGCTACACCTTCGGTTCG	CAWSVGDEAYYGYTF	TRBV30-1	TRBD1-1*01	TRBJ1-2	Day +30	Unknown	Unknown	1	1
CCF9	0.000184502	TGTGCCAGCAGTTTGAGGGGAGCTGGAAACACCATATATTTTGGAGAG	CASSLRGAGNTIYF	TRBV12-1	NA	TRBJ1-3	Day +30	Unknown	Unknown	2	1
CCF9	0.000184502	TGCGCCAGCAGCTCAGGAGCGAGCGGGGGTCTCCAAGAGACCCAGTACTTCGGGCCA	CASSSGASGGLQETQYF	TRBV5-1	TRBD2-1*01	TRBJ2-5	Day +30	Unknown	Unknown	1	1
CCF9	0.000184502	TGCGCCAGCAGCCTGGGGCAGTTGAACACTGAAGCTTTCTTTGGACAA	CASSLGQLNTEAFF	TRBV5-1	TRBD1-1*01	TRBJ1-1	Day +30	Pathogens	Encounter for immunization	2	1
CCF9	0.000184502	TGCAGTGCTAGTCGTCAGGGAGGAACTGAAGCTTTCTTTGGACAA	CSASRQGGTEAFF	TRBV20-1	TRBD2-1*02	TRBJ1-1	Day +30	Pathogens		1	1
CCF9	0.000184502	TGTGCCTGGAAGGGACAGATGAACACCGGGGAGCTGTTTTTTGGAGAA	CAWKGQMNTGELFF	TRBV30-1	TRBD1-1*01	TRBJ2-2	Day +30	Unknown	Unknown	1	1
CCF9	0.000184502	TGTGCCGCAGGGGACAGCACAGATACGCAGTATTTTGGCCCA	CAAGDSTDTQYF	TRBV6-1	TRBD1-1*01	TRBJ2-3	Day +30	Unknown	Unknown	1	1
CCF9	0.000184502	TGTGCCAGCAGTCAAGAGGGCGGCTATGGCTACACCTTCGGTTCG	CASSQEGGYGYTF	TRBV6-1	TRBD2-1*02	TRBJ1-2	Day +30	Unknown	Unknown	1	1
CCF9	0.000184502	TGTGCCAGCAGCGTTGACAGTAACTATGGCTACACCTTCGGTTCG	CASSVDSNYGYTF	TRBV5-6	TRBD1-1*01	TRBJ1-2	Day +30	Pathogens		1	1
CCF9	0.000184502	TGTGCCAGCAGCTTAGTAAGCAATCAGCCCCAGCATTTTGGTGAT	CASSLVSNQPQHF	TRBV7-2	TRBD2-1	TRBJ1-5	Day +30	Pathogens		1	1
CCF9	0.000184502	TGTGCCAGCAGCCCAGGGACAGGTTATGGCTACACCTTCGGTTCG	CASSPGTGYGYTF	TRBV7-6	TRBD1-1*01	TRBJ1-2	Day +30	Pathogens	Encounter for immunization	1	1
CCF9	0.000369004	TGTGCCAGCAGGTTGGAGTTATTGCATGGCTACACCTTCGGTTCG	CASRLELLHGYTF	TRBV5-6	NA	TRBJ1-2	Day +30	Unknown	Unknown	1	2
CCF9	0.000184502	TGCAGTGCTAGAGAAGACAAATACGAGCAGTACTTCGGGCCG	CSAREDKYEQYF	TRBV20-1	TRBD1-1*01	TRBJ2-7	Day +30	Unknown	Unknown	1	1
CCF9	0.000184502	TGCGCCAGCAGCGTGGGACAGGGTAACACCGGGGAGCTGTTTTTTGGAGAA	CASSVGQGNTGELFF	TRBV5-1	TRBD1-1*01	TRBJ2-2	Day +30	Unknown	Unknown	1	1
CCF9	0.000184502	TGTGCCAGCAGCCAAGAATCCCAAGGGATCTATGGCTACACCTTCGGTTCG	CASSQESQGIYGYTF	TRBV14-1	NA	TRBJ1-2	Day +30	Unknown	Unknown	1	1
CCF9	0.000184502	TGTGCCAGCAGTCGAGACAGAGGGGAGAACACTGAAGCTTTCTTTGGACAA	CASSRDRGENTEAFF	TRBV2-1	NA	TRBJ1-1	Day +30	Unknown	Unknown	1	1
CCF9	0.000184502	TGCGCCAGCAGCCAAGATCATCTAGACAGAGTTTACTATGGCTACACCTTCGGTTCG	CASSQDHLDRVYYGYTF	TRBV4-3	TRBD1-1*01	TRBJ1-2	Day +30	Unknown	Unknown	1	1
CCF9	0.000184502	TGCAGTGCTAGTGATCTCACCCCCTATGGCTACACCTTCGGTTCG	CSASDLTPYGYTF	TRBV20-1	NA	TRBJ1-2	Day +30	Unknown	Unknown	1	1
CCF10	0.000184502	TGTGCCAGCAGCTTAGGTGAAGGGGCCCATCAGCCCCAGCATTTTGGTGAT	CASSLGEGAHQPQHF	TRBV7-9	TRBD1-1*01	TRBJ1-5	Day +30	Unknown	Unknown	1	1
CCF10	0.000184502	TGTGCCAGCAGCTGGGGGGGAGGGGGTACTGAAGCTTTCTTTGGACAA	CASSWGGGGTEAFF	TRBV14-1	TRBD2-1	TRBJ1-1	Day +30	Unknown	Unknown	1	1
CCF10	0.000184502	TGTGCCATCAGCCCGTCCCAATCCAATCAGCCCCAGCATTTTGGTGAT	CAISPSQSNQPQHF	TRBV10-3	NA	TRBJ1-5	Day +30	Unknown	Unknown	2	1
CCF10	0.000184502	TGTGCCAGTAGTATCCGGACAGCGACGGGTCATGGCTACACCTTCGGTTCG	CASSIRTATGHGYTF	TRBV19-1	TRBD1-1*01	TRBJ1-2	Day +30	Unknown	Unknown	1	1
CCF10	0.000184502	TGTGCCAGCAGTTACTCGAACACAGGGATAGATCAGCCCCAGCATTTTGGTGAT	CASSYSNTGIDQPQHF	TRBV6-5	TRBD1-1*01	TRBJ1-5	Day +30	Unknown	Unknown	1	1
CCF10	0.000184502	TGTGCCAGCAGTTTGGAACCTTCTAACTATGGCTACACCTTCGGTTCG	CASSLEPSNYGYTF	TRBV6-5	NA	TRBJ1-2	Day +30	Unknown	Unknown	1	1
CCF10	0.000184502	TGTGCCAGCTCCGCGGGAGGGCCGGGAAATGAGCAGTTCTTCGGGCCA	CASSAGGPGNEQFF	TRBV28-1	TRBD2-1*02	TRBJ2-1	Day +30	Unknown	Unknown	1	1
CCF10	0.000184502	TGTGCCAGCAGTTTACGAGGGTTCCAGGGGGCCGGGGAGCTGTTTTTTGGAGAA	CASSLRGFQGAGELFF	TRBV27-1	TRBD1-1*01	TRBJ2-2	Day +30	Unknown	Unknown	1	1
CCF10	0.000184502	TGTGCCAGCAGTCCCCTTGGGGCCAACTCACCCCTCCACTTTGGGAAC	CASSPLGANSPLHF	TRBV27-1	TRBD1-1*01	TRBJ1-6	Day +30	Unknown	Unknown	1	1
CCF10	0.000184502	TGCAGTGCTAGTGCTATCGGGATGCCGAACTATGGCTACACCTTCGGTTCG	CSASAIGMPNYGYTF	TRBV20-1	TRBD2-1*02	TRBJ1-2	Day +30	Unknown	Unknown	1	1
CCF10	0.000184502	TGTGCCAGTAGAGTAGGGGGCAACGGCTACACCTTCGGTTCG	CASRVGGNGYTF	TRBV19-1	TRBD1-1*01	TRBJ1-2	Day +30	Unknown	Unknown	3	1
CCF10	0.000184502	TGTGCCTGGAGGGACCCCAGGGACTACAATGAGCAGTTCTTCGGGCCA	CAWRDPRDYNEQFF	TRBV30-1	TRBD1-1*01	TRBJ2-1	Day +30	Unknown	Unknown	1	1
CCF10	0.000184502	TGTGCCAGTAGTATAGAAGGCCTCGGGGTCCGACCTAACTATGGCTACACCTTCGGTTCG	CASSIEGLGVRPNYGYTF	TRBV19-1	TRBD2-1*01	TRBJ1-2	Day +30	Unknown	Unknown	1	1
CCF10	0.000184502	TGCGCCAGCAGCCACCGGGACGGAGGCACTGAAGCTTTCTTTGGACAA	CASSHRDGGTEAFF	TRBV4-1	NA	TRBJ1-1	Day +30	Unknown	Unknown	1	1
CCF10	0.000184502	TGTGCCTGGAAGGTCAGACCCCTCCACTTTGGGAAC	CAWKVRPLHF	TRBV30-1	NA	TRBJ1-6	Day +30	Unknown	Unknown	1	1
CCF10	0.000184502	TGTGCCAGCAGTTATAGCTCTGGAAACACCATATATTTTGGAGAG	CASSYSSGNTIYF	TRBV6-6	TRBD2-1	TRBJ1-3	Day +30	Pathogens	Cytomegalovirus (CMV)	1	1
CCF10	0.000184502	TGTGCCAGCAGCGTAGCGACAGGGACCGTAGGCTACACCTTCGGTTCG	CASSVATGTVGYTF	TRBV9-1	TRBD1-1*01	TRBJ1-2	Day +30	Unknown	Unknown	2	1
CCF10	0.000184502	TGTGCCAGCAGTTACAGTCAGGGGGCGGCTCAGCCCCAGCATTTTGGTGAT	CASSYSQGAAQPQHF	TRBV6-6	TRBD1-1*01	TRBJ1-5	Day +30	Unknown	Unknown	5	1
CCF10	0.000184502	TGTGCCAGCAGTGGCCGGGGAGGGGGCAATCAGCCCCAGCATTTTGGTGAT	CASSGRGGGNQPQHF	TRBV2-1	TRBD2-1*02	TRBJ1-5	Day +30	Unknown	Unknown	1	1
CCF10	0.000184502	TGTGCCAGCGCCCCCTGGGGTCCCACTGAAGCTTTCTTTGGACAA	CASAPWGPTEAFF	TRBV5-4	NA	TRBJ1-1	Day +30	Unknown	Unknown	1	1
CCF10	0.000184502	TGTGCCAGCAGCCTGCCGTTGGAGACCCAGTACTTCGGGCCA	CASSLPLETQYF	TRBV7-2	NA	TRBJ2-5	Day +30	Unknown	Unknown	1	1
CCF10	0.000184502	TGTGCCAGCAGTTACGGAGGGGATGGCTACACCTTCGGTTCG	CASSYGGDGYTF	TRBV6-5	TRBD2-1*02	TRBJ1-2	Day +30	Pathogens	Cytomegalovirus (CMV)	1	1
CCF10	0.000184502	TGTGCCAGCAGCTCGGAATTCAGGGCTTACGAGCAGTACTTCGGGCCG	CASSSEFRAYEQYF	TRBV5-8	TRBD1-1*01	TRBJ2-7	Day +30	Unknown	Unknown	19	1
CCF10	0.000184502	TGCGCCAGCAGCCACGAGCCACTCGGCGGGGCTAGCGGCTACGAGCAGTACTTCGGGCCG	CASSHEPLGGASGYEQYF	TRBV4-3	TRBD2-1	TRBJ2-7	Day +30	Unknown	Unknown	1	1
CCF10	0.000184502	TGTGCCAGCAGTCTAGCGGGCTTGGGGTCTGAGCAGTTCTTCGGGCCA	CASSLAGLGSEQFF	TRBV12-1	NA	TRBJ2-1	Day +30	Unknown	Unknown	4	1
CCF10	0.000184502	TGCGCCAGCAGCCCCGGGACAGGGGAGGGCTACGAGCAGTACTTCGGGCCG	CASSPGTGEGYEQYF	TRBV4-1	TRBD1-1*01	TRBJ2-7	Day +30	Autoimmune	Multiple sclerosis (MS)	1	1
CCF10	0.000184502	TGTGCCAGCAGTGAGCTCGGGTCGGTATTTGGCTACACCTTCGGTTCG	CASSELGSVFGYTF	TRBV27-1	TRBD2-1	TRBJ1-2	Day +30	Unknown	Unknown	36	1
CCF10	0.000184502	TGTGCCAGCAGTGCGAGGACAGCACAAGAGACCCAGTACTTCGGGCCA	CASSARTAQETQYF	TRBV2-1	TRBD1-1*01	TRBJ2-5	Day +30	Unknown	Unknown	1	1
CCF10	0.000184502	TGTGCCAGCAGTGATTCAGGGACTAATGAAAAACTGTTTTTTGGCAGT	CASSDSGTNEKLFF	TRBV2-1	TRBD1-1*01	TRBJ1-4	Day +30	Unknown	Unknown	2	1
CCF10	0.000184502	TGTGCCAGCCTTACCCGCAACAGCTCAACAGGTTTGACGGTTGACGAGCAGTACTTCGGGCCG	CASLTRNSSTGLTVDEQYF	TRBV27-1	TRBD1-1*01	TRBJ2-7	Day +30	Unknown	Unknown	1	1
CCF10	0.000184502	TGTGCCTGGGTTCTTGACAGGGGAGTAAGAGGCTACACCTTCGGTTCG	CAWVLDRGVRGYTF	TRBV30-1	TRBD1-1*01	TRBJ1-2	Day +30	Unknown	Unknown	1	1
CCF10	0.000184502	TGTGCCAGCAGTGTTGGACAGGGGGCTAACTATGGCTACACCTTCGGTTCG	CASSVGQGANYGYTF	TRBV6-1	TRBD1-1*01	TRBJ1-2	Day +30	Unknown	Unknown	1	1
CCF10	0.000184502	TGTGCCAGCAGCGTGGACAGTCGCTACGAGCAGTACTTCGGGCCA	CASSVDSRYEQYF	TRBV5-6	TRBD1-1*01	TRBJ2-5	Day +30	Unknown	Unknown	1	1
CCF10	0.000184502	TGTGCCAGCAGTTTATCGTCCAGATCCTACGAGCAGTACTTCGGGCCA	CASSLSSRSYEQYF	TRBV27-1	NA	TRBJ2-5	Day +30	Unknown	Unknown	5	1
CCF10	0.000184502	TGTGCCAGCGGATCACAGCAAATCTATGGCTACACCTTCGGTTCG	CASGSQQIYGYTF	TRBV6-5	TRBD1-1*01	TRBJ1-2	Day +30	Unknown	Unknown	1	1
CCF10	0.000184502	TGTGCCAGCAGTTTATGGGGGTCCCAGTACTTCGGGCCA	CASSLWGSQYF	TRBV28-1	NA	TRBJ2-5	Day +30	Unknown	Unknown	2	1
CCF10	0.000184502	TGTGCCTGGAGTGTCGGCAGGTACAATGAGCAGTTCTTCGGGCCA	CAWSVGRYNEQFF	TRBV30-1	TRBD1-1*01	TRBJ2-1	Day +30	Unknown	Unknown	1	1
CCF10	0.000184502	TGTGCCGCTTCCGGGACAGACCCTTACGAGCAGTACTTCGGGCCG	CAASGTDPYEQYF	TRBV28-1	TRBD1-1*01	TRBJ2-7	Day +30	Unknown	Unknown	3	1
CCF10	0.000184502	TGTGCCAGTAGTATACTAGCGGGGTCCTACAATGAGCAGTTCTTCGGGCCA	CASSILAGSYNEQFF	TRBV19-1	TRBD2-1*01	TRBJ2-1	Day +30	Unknown	Unknown	3	1
CCF10	0.000184502	TGTGCCAGTAGTGAGGACAATTCCCACGAGCAGTACTTCGGGCCG	CASSEDNSHEQYF	TRBV19-1	TRBD1-1*01	TRBJ2-7	Day +30	Unknown	Unknown	1	1
CCF10	0.000184502	TGCAGTGCTAGAGGAGGGTCGTTCGATCAGCCCCAGCATTTTGGTGAT	CSARGGSFDQPQHF	TRBV20-1	TRBD2-1*02	TRBJ1-5	Day +30	Unknown	Unknown	1	1
CCF10	0.049631	TGTGCCACCAGTGATCCCCTACAAGAGAACACTGAAGCTTTCTTTGGACAA	CATSDPLQENTEAFF	TRBV24-1	NA	TRBJ1-1	Day +30	Unknown	Unknown	41	269
CCF10	0.0197417	TGTGCCAGTAGTACAGGGAATGGGCAGCCCCAGCATTTTGGTGAT	CASSTGNGQPQHF	TRBV19-1	TRBD1-1*01	TRBJ1-5	Day +30	Unknown	Unknown	12	107
CCF10	0.0184502	TGTGCCAGCAGCCCAGGGGGATGGACTGAAGCTTTCTTTGGACAA	CASSPGGWTEAFF	TRBV12-1	TRBD1-1*01	TRBJ1-1	Day +30	Unknown	Unknown	20	100
CCF10	0.0171587	TGTGCCAGCAGCGTAGCAGACCATCTTAGTGAAAAACTGTTTTTTGGCAGT	CASSVADHLSEKLFF	TRBV9-1	NA	TRBJ1-4	Day +30	Unknown	Unknown	16	93
CCF10	0.0156827	TGCAGCGTTGAAGGGTTCGGCTACACCTTCGGTTCG	CSVEGFGYTF	TRBV29-1	NA	TRBJ1-2	Day +30	Unknown	Unknown	3	85
CCF10	0.0105166	TGCGCCAGCAGCCAGCCGGGACAGTATAATTCACCCCTCCACTTTGGGAAC	CASSQPGQYNSPLHF	TRBV4-1	TRBD1-1*01	TRBJ1-6	Day +30	Unknown	Unknown	6	57
CCF10	0.00701107	TGTGCCAGCAGCCTGACAGGGGGCTACGAGCAGTACTTCGGGCCG	CASSLTGGYEQYF	TRBV12-1	TRBD1-1*01	TRBJ2-7	Day +30	Pathogens	Cytomegalovirus (CMV)	2	38
CCF10	0.00553506	TGTGCCAGCAGCTTGGGGGGGGATGGCTACACCTTCGGTTCG	CASSLGGDGYTF	TRBV6-5	TRBD2-1*01	TRBJ1-2	Day +30	Unknown	Unknown	3	30
CCF10	0.00479705	TGTGCCAGCAACCTCAGGGTAAGCAATCAGCCCCAGCATTTTGGTGAT	CASNLRVSNQPQHF	TRBV28-1	TRBD1-1*01	TRBJ1-5	Day +30	Unknown	Unknown	27	26
CCF10	0.00461255	TGTGCCAGGGGAGGTACAGGGGGAAATCAGCCCCAGCATTTTGGTGAT	CARGGTGGNQPQHF	TRBV2-1	TRBD1-1*01	TRBJ1-5	Day +30	Unknown	Unknown	10	25
CCF10	0.00387454	TGTGCCAGCAGCTTGAACCGACAGCCGAACTATGGCTACACCTTCGGTTCG	CASSLNRQPNYGYTF	TRBV7-2	TRBD1-1*01	TRBJ1-2	Day +30	Unknown	Unknown	3	21
CCF10	0.00387454	TGTGCCGCGGACGGTGAGCTCTCCTACGAGCAGTACTTCGGGCCG	CAADGELSYEQYF	TRBV30-1	NA	TRBJ2-7	Day +30	Unknown	Unknown	1	21
CCF10	0.00387454	TGTGCCAGCAGTTCATCTGGAGTCTACAATGAGCAGTTCTTCGGGCCA	CASSSSGVYNEQFF	TRBV28-1	TRBD2-1*02	TRBJ2-1	Day +30	Unknown	Unknown	6	21
CCF10	0.00369004	TGTGCCAGCAGTGAAAGGGGACACCAAGAGACCCAGTACTTCGGGCCA	CASSERGHQETQYF	TRBV25-1	NA	TRBJ2-5	Day +30	Autoimmune	Alzheimer's disease	2	20
CCF10	0.00369004	TGTGCCACTGAGGCCTATGGCTACACCTTCGGTTCG	CATEAYGYTF	TRBV19-1	TRBD2-1*02	TRBJ1-2	Day +30	Unknown	Unknown	1	20
CCF10	0.00369004	TGCGCCAGCAGCCAAGGACACCACGACTATGGCTACACCTTCGGTTCG	CASSQGHHDYGYTF	TRBV4-1	TRBD1-1*01	TRBJ1-2	Day +30	Unknown	Unknown	6	20
CCF10	0.00369004	TGCAGTGCTACCGGGACAGCCTCCTACGAGCAGTACTTCGGGCCG	CSATGTASYEQYF	TRBV20-1	TRBD1-1*01	TRBJ2-7	Day +30	Unknown	Unknown	2	20
CCF10	0.00369004	TGTGCCAGCAGACTGTCTGGTAGCGGAGATACGCAGTATTTTGGCCCA	CASRLSGSGDTQYF	TRBV6-5	TRBD2-1	TRBJ2-3	Day +30	Unknown	Unknown	3	20
CCF10	0.00369004	TGTGCCAGTAGTATCCGGGACAGTGATAATTCACCCCTCCACTTTGGGAAC	CASSIRDSDNSPLHF	TRBV19-1	TRBD1-1*01	TRBJ1-6	Day +30	Unknown	Unknown	7	20
CCF10	0.00369004	TGTGCCACCAGTGACCTAGCGGGAAGATCCAATGAGCAGTTCTTCGGGCCA	CATSDLAGRSNEQFF	TRBV24-1	TRBD2-1*02	TRBJ2-1	Day +30	Unknown	Unknown	2	20
CCF10	0.00332103	TGTGCCAGCAGCCTCCGACAGCGGTACCCCTACTTCGGTTCG	CASSLRQRYPYF	TRBV13-1	NA	TRBJ1-2	Day +30	Unknown	Unknown	5	18
CCF10	0.00276753	TGTGCCAGCAGCCGCGTGGGGGAAAAACTGTTTTTTGGCAGT	CASSRVGEKLFF	TRBV5-6	NA	TRBJ1-4	Day +30	Unknown	Unknown	4	15
CCF10	0.00239852	TGTGCCAGCAGTTTACCTGGGGCCAACGTCCTGACTTTCGGGGCC	CASSLPGANVLTF	TRBV12-1	NA	TRBJ2-6	Day +30	Unknown	Unknown	7	13
CCF10	0.00239852	TGTGCCAGCAGTTTTTTTGCGGAGACCCAGTACTTCGGGCCA	CASSFFAETQYF	TRBV12-1	TRBD2-1	TRBJ2-5	Day +30	Unknown	Unknown	1	13
CCF10	0.00239852	TGTGCCAGCAGCTTAGGGGGGATTCAGCCCCAGCATTTTGGTGAT	CASSLGGIQPQHF	TRBV7-2	NA	TRBJ1-5	Day +30	Unknown	Unknown	3	13
CCF10	0.00239852	TGTGCCAGCAGCTCCGAGCGGGGGGGTCAAGAGACCCAGTACTTCGGGCCA	CASSSERGGQETQYF	TRBV7-2	TRBD2-1*01	TRBJ2-5	Day +30	Unknown	Unknown	2	13
CCF10	0.00221402	TGTGCCAGCAGCTACGGTAACAATGAGCAGTTCTTCGGGCCA	CASSYGNNEQFF	TRBV7-3	TRBD2-1	TRBJ2-1	Day +30	Unknown	Unknown	5	12
CCF10	0.00221402	TGCAGCGTTGAAGGCGGGGTAGTCGAGACCCAGTACTTCGGGCCA	CSVEGGVVETQYF	TRBV29-1	TRBD2-1*01	TRBJ2-5	Day +30	Unknown	Unknown	1	12
CCF10	0.00221402	TGCAGTGCTAGAGATAGGGAAACTAGTTTCGCCGAGCAGTACTTCGGGCCG	CSARDRETSFAEQYF	TRBV20-1	TRBD2-1	TRBJ2-7	Day +30	Unknown	Unknown	1	12
CCF10	0.00202952	TGTGCCAGCGCGGACAGGACTAGCAATCAGCCCCAGCATTTTGGTGAT	CASADRTSNQPQHF	TRBV28-1	TRBD1-1*01	TRBJ1-5	Day +30	Unknown	Unknown	56	11
CCF10	0.00202952	TGTGCCAGCAGAGACCCGGGACAGATGAACACTGAAGCTTTCTTTGGACAA	CASRDPGQMNTEAFF	TRBV6-1	TRBD1-1*01	TRBJ1-1	Day +30	Unknown	Unknown	6	11
CCF10	0.00184502	TGTGCCAGCAGCCAATACCCCCCCCGCTATAATTCACCCCTCCACTTTGGGAAC	CASSQYPPRYNSPLHF	TRBV6-1	NA	TRBJ1-6	Day +30	Unknown	Unknown	1	10
CCF10	0.00184502	TGTGCCAGCAGCTCGGACGGTTCCCCCTACGAGCAGTACTTCGGGCCG	CASSSDGSPYEQYF	TRBV5-6	NA	TRBJ2-7	Day +30	Unknown	Unknown	2	10
CCF10	0.00166052	TGTGCCAGCAGTTTAGCCAGGGTCAATCAGCCCCAGCATTTTGGTGAT	CASSLARVNQPQHF	TRBV6-5	TRBD1-1*01	TRBJ1-5	Day +30	Unknown	Unknown	6	9
CCF10	0.00166052	TGTGCCAGCAGCCCATTGGGGAACAGCTTTAACTATGGCTACACCTTCGGTTCG	CASSPLGNSFNYGYTF	TRBV3-1	NA	TRBJ1-2	Day +30	Unknown	Unknown	2	9
CCF10	0.00166052	TGTGCCAGTAGTATTGGATTAAACTCCTACGAGCAGTACTTCGGGCCG	CASSIGLNSYEQYF	TRBV19-1	NA	TRBJ2-7	Day +30	Unknown	Unknown	3	9
CCF10	0.00147601	TGTGCCAGCAGCTTAGATGGAGGGGGGCTTGAAGGCTACACCTTCGGTTCG	CASSLDGGGLEGYTF	TRBV7-6	NA	TRBJ1-2	Day +30	Unknown	Unknown	1	8
CCF10	0.00147601	TGTGCCAGCAGCGAAATGGGGGAGTACGAGCAGTACTTCGGGCCG	CASSEMGEYEQYF	TRBV9-1	NA	TRBJ2-7	Day +30	Unknown	Unknown	1	8
CCF10	0.00147601	TGTGCCAGCAGTTACGCAGGGGCGGTCTACACCTTCGGTTCG	CASSYAGAVYTF	TRBV6-5	TRBD1-1*01	TRBJ1-2	Day +30	Unknown	Unknown	1	8
CCF10	0.00147601	TGTGCTGGAGCGGGAGGGCCGGACAATGAGCAGTTCTTCGGGCCA	CAGAGGPDNEQFF	TRBV7-9	TRBD2-1*02	TRBJ2-1	Day +30	Unknown	Unknown	1	8
CCF10	0.00147601	TGTGCCAGCAGCCTCAGCTCCTACGAGCAGTACTTCGGGCCG	CASSLSSYEQYF	TRBV5-6	TRBD1-1*01	TRBJ2-7	Day +30	Pathogens	Cytomegalovirus (CMV)	2	8
CCF10	0.00147601	TGCGCCAGCAGCCCCTCGGGGCGGATCTCTGGAAACACCATATATTTTGGAGAG	CASSPSGRISGNTIYF	TRBV4-3	NA	TRBJ1-3	Day +30	Unknown	Unknown	2	8
CCF10	0.00147601	TGTGCCAGCAGCGTAGAGGGCCGAGACACCATATATTTTGGAGAG	CASSVEGRDTIYF	TRBV9-1	NA	TRBJ1-3	Day +30	Unknown	Unknown	2	8
CCF10	0.00129151	TGTGCCACCAGTGATTTTCAAGGCACTGAAGCTTTCTTTGGACAA	CATSDFQGTEAFF	TRBV24-1	NA	TRBJ1-1	Day +30	Unknown	Unknown	2	7
CCF10	0.00129151	TGTGCCAGCAGTTACTCTACTAGCGGGCCCTACGAGCAGTACTTCGGGCCG	CASSYSTSGPYEQYF	TRBV6-5	TRBD2-1	TRBJ2-7	Day +30	Unknown	Unknown	2	7
CCF10	0.00129151	TGTGCCAGTAGTTCGTGGGCAGCTAATAATGAAAAACTGTTTTTTGGCAGT	CASSSWAANNEKLFF	TRBV19-1	TRBD1-1*01	TRBJ1-4	Day +30	Unknown	Unknown	4	7
CCF10	0.00129151	TGTGCCAGCAGCTTAAGAAACAGGGACACTGAAGCTTTCTTTGGACAA	CASSLRNRDTEAFF	TRBV11-1	TRBD1-1*01	TRBJ1-1	Day +30	Unknown	Unknown	1	7
CCF10	0.00129151	TGTGCCTGGGGGACACCGACAGATACGCAGTATTTTGGCCCA	CAWGTPTDTQYF	TRBV30-1	TRBD1-1*01	TRBJ2-3	Day +30	Unknown	Unknown	1	7
CCF10	0.00129151	TGTGCCAGCAGGAAACAGGAAACCGGGGAGCTGTTTTTTGGAGAA	CASRKQETGELFF	TRBV12-1	TRBD1-1*01	TRBJ2-2	Day +30	Unknown	Unknown	2	7
CCF10	0.00129151	TGTGCCAGCAGCCAAGCCGCCCCGGGGGAGACCCAGTACTTCGGGCCA	CASSQAAPGETQYF	TRBV4-2	TRBD2-1*01	TRBJ2-5	Day +30	Unknown	Unknown	1	7
CCF10	0.00110701	TGTGCCTGGTCCCTTAGCCCAAACACTGAAGCTTTCTTTGGACAA	CAWSLSPNTEAFF	TRBV30-1	TRBD2-1	TRBJ1-1	Day +30	Unknown	Unknown	1	6
CCF10	0.00110701	TGCGCCAGCAGCCAAGGGGACAGTCCTTTTTCCTACGAGCAGTACTTCGGGCCG	CASSQGDSPFSYEQYF	TRBV4-1	TRBD1-1*01	TRBJ2-7	Day +30	Unknown	Unknown	1	6
CCF10	0.00110701	TGCAGCGTTGAATCCCCTAGCCCAGATCGCACTGAAGCTTTCTTTGGACAA	CSVESPSPDRTEAFF	TRBV29-1	TRBD2-1	TRBJ1-1	Day +30	Unknown	Unknown	2	6
CCF10	0.00110701	TGTGCCATCAGTGAAACGCAGCGAGCAACTAATGAAAAACTGTTTTTTGGCAGT	CAISETQRATNEKLFF	TRBV10-3	TRBD2-1	TRBJ1-4	Day +30	Unknown	Unknown	1	6
CCF10	0.000922509	TGTGCCAGCAGTCTCTCAGGGGTTCTGTGGAATGAGCAGTTCTTCGGGCCA	CASSLSGVLWNEQFF	TRBV28-1	TRBD1-1*01	TRBJ2-1	Day +30	Unknown	Unknown	3	5
CCF10	0.000922509	TGTGCCAGCAGCTCGTCTAGCGGGGGGGCCACAGATACGCAGTATTTTGGCCCA	CASSSSSGGATDTQYF	TRBV13-1	TRBD2-1*01	TRBJ2-3	Day +30	Unknown	Unknown	3	5
CCF10	0.000922509	TGTGCCAGCAGTTACTTTGGGGGCCAAGAGACCCAGTACTTCGGGCCA	CASSYFGGQETQYF	TRBV6-5	NA	TRBJ2-5	Day +30	Unknown	Unknown	7	5
CCF10	0.000922509	TGTGCCACCAGTGATTGGGGCCGGACCGGGGAGCTGTTTTTTGGAGAA	CATSDWGRTGELFF	TRBV24-1	TRBD1-1*01	TRBJ2-2	Day +30	Unknown	Unknown	1	5
CCF10	0.000922509	TGTGCCAGCAGCTTCCCGGGACTAGCGGGGGCCCCGAACACCGGGGAGCTGTTTTTTGGAGAA	CASSFPGLAGAPNTGELFF	TRBV11-2	TRBD2-1*01	TRBJ2-2	Day +30	Unknown	Unknown	2	5
CCF10	0.000922509	TGTGCCAGCAGCTTGGGGGAGACCTATGGTGAAGCTTTCTTTGGACAA	CASSLGETYGEAFF	TRBV5-6	TRBD2-1*02	TRBJ1-1	Day +30	Unknown	Unknown	1	5
CCF10	0.00940959	TGTGCCAGCAGCGTAGACGGGGCGCGGAGGGAAAAACTGTTTTTTGGCAGT	CASSVDGARREKLFF	TRBV9-1	NA	TRBJ1-4	Day +30	Unknown	Unknown	5	51
CCF10	0.00571956	TGTGCCACCAGTGACCTCTATGGTGAGCAGTACTTCGGGCCG	CATSDLYGEQYF	TRBV24-1	TRBD2-1	TRBJ2-7	Day +30	Unknown	Unknown	1	31
CCF10	0.000922509	TGCAGCGTTGCAGGGCTGGATCAGCCCCAGCATTTTGGTGAT	CSVAGLDQPQHF	TRBV29-1	TRBD1-1*01	TRBJ1-5	Day +30	Unknown	Unknown	7	5
CCF10	0.000922509	TGTGCCAGCAGTTCCGTCACTGAAGCTTTCTTTGGACAA	CASSSVTEAFF	TRBV12-1	TRBD2-1	TRBJ1-1	Day +30	Pathogens	Cytomegalovirus (CMV)	2	5
CCF10	0.000922509	TGCGCCAGCAGCTTAGGGACACCTAATCAGCCCCAGCATTTTGGTGAT	CASSLGTPNQPQHF	TRBV5-1	TRBD1-1*01	TRBJ1-5	Day +30	Unknown	Unknown	2	5
CCF10	0.00424354	TGCAGCGTCTCCGTGGATTATGGCTACACCTTCGGTTCG	CSVSVDYGYTF	TRBV29-1	NA	TRBJ1-2	Day +30	Unknown	Unknown	1	23
CCF10	0.000922509	TGTGCCAGCAGTTACGGGGGGACTGAAGCTTTCTTTGGACAA	CASSYGGTEAFF	TRBV6-5	TRBD2-1*01	TRBJ1-1	Day +30	Pathogens	Human immunodeficiency virus (HIV)	2	5
CCF10	0.000922509	TGTGCCTGGAGTGTGGCCAGCCGGGGCGAGCAGTACTTCGGGCCG	CAWSVASRGEQYF	TRBV30-1	TRBD2-1*01	TRBJ2-7	Day +30	Unknown	Unknown	1	5
CCF10	0.000738007	TGTGCCAGTAGTACAGGGGGACGAGAAGCTTTCTTTGGACAA	CASSTGGREAFF	TRBV19-1	TRBD1-1*01	TRBJ1-1	Day +30	Unknown	Unknown	2	4
CCF10	0.000738007	TGTGCCAGCAGTTACTCGGAGACTCGCGAACTCGACTACGAGCAGTACTTCGGGCCG	CASSYSETRELDYEQYF	TRBV6-7	TRBD2-1	TRBJ2-7	Day +30	Unknown	Unknown	2	4
CCF10	0.000738007	TGTGCCAGCAGCTTAGCGTCGGCGGCCTACGAGCAGTACTTCGGGCCG	CASSLASAAYEQYF	TRBV7-9	TRBD2-1	TRBJ2-7	Day +30	Unknown	Unknown	1	4
CCF10	0.000738007	TGCGCCAGCAGCTTAAGGGAGGAGGAGAGCACTGAAGCTTTCTTTGGACAA	CASSLREEESTEAFF	TRBV5-1	TRBD2-1*02	TRBJ1-1	Day +30	Unknown	Unknown	1	4
CCF10	0.000738007	TGTGCCAGCACCCTAGGGGGGTCTGGAAACACCATATATTTTGGAGAG	CASTLGGSGNTIYF	TRBV28-1	NA	TRBJ1-3	Day +30	Unknown	Unknown	1	4
CCF10	0.000738007	TGTGCCAGCAGCGCTGGGGACAGGGAGCCCTACGAGCAGTACTTCGGGCCG	CASSAGDREPYEQYF	TRBV5-6	TRBD1-1*01	TRBJ2-7	Day +30	Unknown	Unknown	1	4
CCF10	0.000738007	TGTGCCAGCAGCTTATCAGGGGGCACTGAAGCTTTCTTTGGACAA	CASSLSGGTEAFF	TRBV7-2	TRBD1-1*01	TRBJ1-1	Day +30	Pathogens	Cytomegalovirus (CMV)	1	4
CCF10	0.000738007	TGCAGTGCTAGGGATACAGGGGGCGCAGACTATGGCTACACCTTCGGTTCG	CSARDTGGADYGYTF	TRBV20-1	TRBD1-1*01	TRBJ1-2	Day +30	Unknown	Unknown	1	4
CCF10	0.000738007	TGTGCCACCAGCAGAGATAAGGGGACGGACTATGGCTACACCTTCGGTTCG	CATSRDKGTDYGYTF	TRBV15-1	NA	TRBJ1-2	Day +30	Unknown	Unknown	18	4
CCF10	0.00147601	TGTGCCAGCAGCCCCGATAGCGGGACCAGCTACGAGCAGTACTTCGGGCCG	CASSPDSGTSYEQYF	TRBV9-1	TRBD2-1*02	TRBJ2-7	Day +30	Unknown	Unknown	1	8
CCF10	0.000184502	TGTGCCAGTAGTATAAGGCCAAACCCCACAGATACGCAGTATTTTGGCCCA	CASSIRPNPTDTQYF	TRBV19-1	NA	TRBJ2-3	Day +30	Unknown	Unknown	1	1
CCF10	0.00110701	TGTGCCAGCAGCTTAGCGGGACAGTCACTCAATCAGCCCCAGCATTTTGGTGAT	CASSLAGQSLNQPQHF	TRBV7-9	TRBD1-1*01	TRBJ1-5	Day +30	Unknown	Unknown	1	6
CCF10	0.000922509	TGTGCCAGCAGCTCAAGGGGACAGGGGAGAGCTTGGCCCTACGAGCAGTACTTCGGGCCG	CASSSRGQGRAWPYEQYF	TRBV5-4	TRBD1-1*01	TRBJ2-7	Day +30	Unknown	Unknown	1	5
CCF10	0.000922509	TGTGCCAGCAGCTTAGAACCGGGACGGAATGAAAAACTGTTTTTTGGCAGT	CASSLEPGRNEKLFF	TRBV7-6	NA	TRBJ1-4	Day +30	Pathogens	Epstein Barr virus (EBV)	2	5
CCF10	0.000738007	TGTGCCAGCAGCCCAGGGGAGACATATAGCAATCAGCCCCAGCATTTTGGTGAT	CASSPGETYSNQPQHF	TRBV9-1	TRBD1-1*01	TRBJ1-5	Day +30	Unknown	Unknown	1	4
CCF10	0.000184502	TGTGCCAGCAGCTTAGGACCGGTTGGATACACTGAAGCTTTCTTTGGACAA	CASSLGPVGYTEAFF	TRBV7-2	NA	TRBJ1-1	Day +30	Unknown	Unknown	9	1
CCF10	0.000184502	TGTGCCAGCAGTTACTCTCCAGGACGAGAGACCCAGTACTTCGGGCCA	CASSYSPGRETQYF	TRBV6-5	NA	TRBJ2-5	Day +30	Unknown	Unknown	1	1
CCF10	0.000184502	TGTGCCAGCAGTTACGGCCAGGGGCTGGCTGAAGCTTTCTTTGGACAA	CASSYGQGLAEAFF	TRBV6-5	TRBD1-1*01	TRBJ1-1	Day +30	Unknown	Unknown	1	1
CCF10	0.00202952	TGTGCCAGCAGCTCGGGACAGGTGAAAGAGACCCAGTACTTCGGGCCA	CASSSGQVKETQYF	TRBV11-2	TRBD1-1*01	TRBJ2-5	Day +30	Unknown	Unknown	2	11
CCF10	0.00202952	TGTGCCAGCAGTTCCGGACAGGTTCAAGAGACCCAGTACTTCGGGCCA	CASSSGQVQETQYF	TRBV11-2	TRBD1-1*01	TRBJ2-5	Day +30	Unknown	Unknown	1	11
CCF10	0.00166052	TGTGCCAGTAGTATAGGGATTCAGCCCCAGCATTTTGGTGAT	CASSIGIQPQHF	TRBV19-1	NA	TRBJ1-5	Day +30	Cancer	LGL Leukemia	75	9
CCF10	0.00166052	TGTGCCATCAGAGAAGAGGGACAAGGTGAAAAACTGTTTTTTGGCAGT	CAIREEGQGEKLFF	TRBV10-3	TRBD1-1*01	TRBJ1-4	Day +30	Unknown	Unknown	2	9
CCF10	0.00110701	TGCAGTGCTAGGGGGGAGGCTAATGAAAAACTGTTTTTTGGCAGT	CSARGEANEKLFF	TRBV20-1	TRBD2-1*02	TRBJ1-4	Day +30	Unknown	Unknown	2	6
CCF10	0.000922509	TGTGCCAGCAGCTGGGGACAGAACTATGGCTACACCTTCGGTTCG	CASSWGQNYGYTF	TRBV5-6	TRBD1-1*01	TRBJ1-2	Day +30	Unknown	Unknown	1	5
CCF10	0.000184502	TGTGCCAGCAGCTTTGCGTCCGAGCAGTACTTCGGGCCG	CASSFASEQYF	TRBV7-2	TRBD2-1	TRBJ2-7	Day +30	Unknown	Unknown	1	1
CCF10	0.000738007	TGTGCCAGTAGTCTGGTAGGGGACGAGACCCAGTACTTCGGGCCA	CASSLVGDETQYF	TRBV19-1	NA	TRBJ2-5	Day +30	Unknown	Unknown	1	4
CCF10	0.000738007	TGTGCCAGTAGTCTCCAGGGGTCAAATTCACCCCTCCACTTTGGGAAC	CASSLQGSNSPLHF	TRBV19-1	TRBD1-1*01	TRBJ1-6	Day +30	Pathogens	Cytomegalovirus (CMV)	1	4
CCF10	0.000184502	TGCAGCGTTGGACGGAAAGAGACCCAGTACTTCGGGCCA	CSVGRKETQYF	TRBV29-1	NA	TRBJ2-5	Day +30	Unknown	Unknown	1	1
CCF10	0.000184502	TGTGCCAGCAGCCCGGGACAGGGTGGCCAGCCCCAGCATTTTGGTGAT	CASSPGQGGQPQHF	TRBV5-6	TRBD1-1*01	TRBJ1-5	Day +30	Unknown	Unknown	2	1
CCF10	0.000184502	TGTGCCAGCTCCCGGGGCTACGAGCAGTACTTCGGGCCG	CASSRGYEQYF	TRBV6-1	TRBD2-1*01	TRBJ2-7	Day +30	Unknown	Unknown	1	1
CCF10	0.000184502	TGCAGTGCCCGACTAGCGGGGGGGCAAGAGACCCAGTACTTCGGGCCA	CSARLAGGQETQYF	TRBV20-1	TRBD2-1*01	TRBJ2-5	Day +30	Pathogens	M. tuberculosis	5	1
CCF10	0.000184502	TGTGCCACCAGTGACCCACTCGACATCCGGGAGCTGTTTTTTGGAGAA	CATSDPLDIRELFF	TRBV24-1	TRBD1-1*01	TRBJ2-2	Day +30	Unknown	Unknown	1	1
CCF10	0.000184502	TGTGCCAGCAGCGAAGGACAGGGCAACTCACCCCTCCACTTTGGGAAC	CASSEGQGNSPLHF	TRBV9-1	TRBD1-1*01	TRBJ1-6	Day +30	Unknown	Unknown	9	1
CCF10	0.000184502	TGTGCCAGCCTAAGCCGAGGGGGGGGCAATGAGCAGTTCTTCGGGCCA	CASLSRGGGNEQFF	TRBV2-1	TRBD2-1*01	TRBJ2-1	Day +30	Unknown	Unknown	1	1
CCF10	0.000922509	TGTGCCAGCAGTGGAAGAACAGACCATCGGCAGCCCCAGCATTTTGGTGAT	CASSGRTDHRQPQHF	TRBV25-1	TRBD1-1*01	TRBJ1-5	Day +30	Unknown	Unknown	1	5
CCF10	0.000369004	TGTGCCAGCAGCTTGACAGGGGACGACTATGGCTACACCTTCGGTTCG	CASSLTGDDYGYTF	TRBV7-8	TRBD1-1*01	TRBJ1-2	Day +30	Unknown	Unknown	1	2
CCF10	0.000369004	TGTGCCAGCAGTGGTGTCGGCAAGCTTGACTATGGCTACACCTTCGGTTCG	CASSGVGKLDYGYTF	TRBV7-9	NA	TRBJ1-2	Day +30	Unknown	Unknown	1	2
CCF10	0.000369004	TGTGCCAGCAGTTACCCGACACAGGGGGCGTCTGGCTACACCTTCGGTTCG	CASSYPTQGASGYTF	TRBV6-5	TRBD1-1*01	TRBJ1-2	Day +30	Unknown	Unknown	5	2
CCF10	0.000369004	TGTGCCAGCAGCCAACATGGGGGAGGTGGCTACGAGCAGTACTTCGGGCCG	CASSQHGGGGYEQYF	TRBV7-2	TRBD2-1*02	TRBJ2-7	Day +30	Unknown	Unknown	1	2
CCF10	0.000369004	TGTGCCAGCAGCTTAGAAGCCGGAGGCGATGAAAAACTGTTTTTTGGCAGT	CASSLEAGGDEKLFF	TRBV11-2	TRBD2-1*02	TRBJ1-4	Day +30	Unknown	Unknown	1	2
CCF10	0.000369004	TGTGCCAGCACCCTTCGTAATCAGCCCCAGCATTTTGGTGAT	CASTLRNQPQHF	TRBV5-8	TRBD2-1	TRBJ1-5	Day +30	Unknown	Unknown	2	2
CCF10	0.000369004	TGTGCCAGCAGCTTACAGGGGGAACCCTACGAGCAGTACTTCGGGCCG	CASSLQGEPYEQYF	TRBV5-6	TRBD1-1*01	TRBJ2-7	Day +30	Unknown	Unknown	1	2
CCF10	0.000369004	TGTGCCAGCAGTGGACCCGGGACAGGGATATTATCCCTCCACTTTGGGAAC	CASSGPGTGILSLHF	TRBV25-1	TRBD1-1*01	TRBJ1-6	Day +30	Unknown	Unknown	1	2
CCF10	0.000369004	TGCAGCGTCCGGAGCATCTCCGGCGGCTACACCTTCGGTTCG	CSVRSISGGYTF	TRBV29-1	TRBD2-1*02	TRBJ1-2	Day +30	Unknown	Unknown	1	2
CCF10	0.000369004	TGCAGTGCTGGGGGAGCTCAGCCCCAGCATTTTGGTGAT	CSAGGAQPQHF	TRBV20-1	NA	TRBJ1-5	Day +30	Unknown	Unknown	1	2
CCF10	0.00535055	TGTGCCAGCAGTGTAGGGGTAGACTACGATAGCTACACCTTCGGTTCG	CASSVGVDYDSYTF	TRBV2-1	NA	TRBJ1-2	Day +30	Unknown	Unknown	2	29
CCF10	0.00350554	TGTGCCAGCAGTTGGACTAGCGGGATAAATGAGCAGTTCTTCGGGCCA	CASSWTSGINEQFF	TRBV27-1	TRBD2-1*02	TRBJ2-1	Day +30	Unknown	Unknown	413	19
CCF10	0.00350554	TGTGCCAGCAGCCTCCCACCCCCGAACACTGAAGCTTTCTTTGGACAA	CASSLPPPNTEAFF	TRBV27-1	NA	TRBJ1-1	Day +30	Unknown	Unknown	1	19
CCF10	0.00258303	TGTGCCAGCAGTTTTCCCGAGGATAGCAATCAGCCCCAGCATTTTGGTGAT	CASSFPEDSNQPQHF	TRBV28-1	TRBD2-1*02	TRBJ1-5	Day +30	Unknown	Unknown	5	14
CCF10	0.000369004	TGTGCCAGCAGCTTAGAAGGTAGCTTTGAGACCCAGTACTTCGGGCCA	CASSLEGSFETQYF	TRBV7-6	TRBD2-1	TRBJ2-5	Day +30	Unknown	Unknown	1	2
CCF10	0.000369004	TGTGCCAGTAGTACGGGGACACTACAAGAGACCCAGTACTTCGGGCCA	CASSTGTLQETQYF	TRBV19-1	TRBD1-1*01	TRBJ2-5	Day +30	Unknown	Unknown	2	2
CCF10	0.000184502	TGTGCCAGCAGTACCTGGGACACCCAATACACTGAAGCTTTCTTTGGACAA	CASSTWDTQYTEAFF	TRBV25-1	TRBD1-1*01	TRBJ1-1	Day +30	Unknown	Unknown	1	1
CCF10	0.000369004	TGTGCCAGCGGAATGGGGGGACTACCCGGGGGTGAGCAGTTCTTCGGGCCA	CASGMGGLPGGEQFF	TRBV9-1	TRBD2-1	TRBJ2-1	Day +30	Unknown	Unknown	1	2
CCF10	0.000369004	TGTGCCAGCAAAGCCGGGACAGGCCCCTACGAGCAGTACTTCGGGCCA	CASKAGTGPYEQYF	TRBV27-1	TRBD1-1*01	TRBJ2-5	Day +30	Unknown	Unknown	1	2
CCF10	0.000184502	TGTGCCAGCAGCTTGGCCGGAGGGGTGAATCAGCCCCAGCATTTTGGTGAT	CASSLAGGVNQPQHF	TRBV5-6	TRBD2-1*02	TRBJ1-5	Day +30	Unknown	Unknown	1	1
CCF10	0.00147601	TGTGCCAGCAGCGACCTAGCGGGTATGCTCGGTCGGCAGTTCTTCGGGCCA	CASSDLAGMLGRQFF	TRBV13-1	TRBD2-1	TRBJ2-1	Day +30	Unknown	Unknown	1	8
CCF10	0.00147601	TGTGCCAGCAGATCCCTAGCGGGAGCCACCGGGGAGCTGTTTTTTGGAGAA	CASRSLAGATGELFF	TRBV12-1	TRBD2-1*02	TRBJ2-2	Day +30	Unknown	Unknown	5	8
CCF10	0.000369004	TGTGCCAGCAGCCAAGCGGGGGCTAATGAAAAACTGTTTTTTGGCAGT	CASSQAGANEKLFF	TRBV3-1	TRBD2-1*01	TRBJ1-4	Day +30	Unknown	Unknown	1	2
CCF10	0.000369004	TGCAGTGCTAGGCGCCCCGCCTTGGGAGGCTACACCTTCGGTTCG	CSARRPALGGYTF	TRBV20-1	NA	TRBJ1-2	Day +30	Unknown	Unknown	1	2
CCF10	0.000738007	TGTGCCAGCAGTGAATCAGAGGAGAGCGCCCAAGAGACCCAGTACTTCGGGCCA	CASSESEESAQETQYF	TRBV2-1	TRBD2-1	TRBJ2-5	Day +30	Unknown	Unknown	2	4
CCF10	0.000738007	TGTGCCAGCAGGGCTAGCGGGAGCGACGAGCAGTACTTCGGGCCG	CASRASGSDEQYF	TRBV11-3	TRBD2-1*02	TRBJ2-7	Day +30	Unknown	Unknown	6	4
CCF10	0.000738007	TGTGCCAGCACCCTGGGGCTGGGGGAGCAGTTCTTCGGGCCA	CASTLGLGEQFF	TRBV28-1	TRBD1-1*01	TRBJ2-1	Day +30	Unknown	Unknown	1	4
CCF10	0.000738007	TGTGCCAGCAGTTACGCCCCGAAAGAGACCCAGTACTTCGGGCCA	CASSYAPKETQYF	TRBV6-5	NA	TRBJ2-5	Day +30	Unknown	Unknown	2	4
CCF10	0.000553505	TGTGCCAGCAGTTTAGCAGGAAACTATGGCTACACCTTCGGTTCG	CASSLAGNYGYTF	TRBV12-1	NA	TRBJ1-2	Day +30	Pathogens	Influenza	1	3
CCF10	0.000553505	TGCAGCGTTGAAGGCTATGGCTACACCTTCGGTTCG	CSVEGYGYTF	TRBV29-1	NA	TRBJ1-2	Day +30	Unknown	Unknown	1	3
CCF10	0.000553505	TGTGCCAGCAGCCGGGACCGAGGGACTAGAAACGAGCAGTACTTCGGGCCG	CASSRDRGTRNEQYF	TRBV5-6	TRBD2-1	TRBJ2-7	Day +30	Unknown	Unknown	1	3
CCF10	0.000553505	TGTGCCAGCAGTCCCCAGGGTAGCGGCTACGAGCAGTACTTCGGGCCG	CASSPQGSGYEQYF	TRBV12-1	TRBD2-1	TRBJ2-7	Day +30	Unknown	Unknown	2	3
CCF10	0.000553505	TGTGCCAGCAGCCCCGAGACAGGGGCCTACGAGCAGTACTTCGGGCCG	CASSPETGAYEQYF	TRBV13-1	TRBD1-1*01	TRBJ2-7	Day +30	Unknown	Unknown	2	3
CCF10	0.000553505	TGTGCCTGGAAATTCCGGGGTACTGAAGCTTTCTTTGGACAA	CAWKFRGTEAFF	TRBV30-1	TRBD2-1*01	TRBJ1-1	Day +30	Unknown	Unknown	1	3
CCF10	0.000553505	TGTGCCAGCAGTCCCGGGACAGTAAATGAGCAGTTCTTCGGGCCA	CASSPGTVNEQFF	TRBV27-1	TRBD1-1*01	TRBJ2-1	Day +30	Unknown	Unknown	1	3
CCF10	0.000553505	TGTGCCATCAGTGAGTTTCCAGGGGGGCAGACTAGCGATGAGCAGTTCTTCGGGCCA	CAISEFPGGQTSDEQFF	TRBV10-3	TRBD2-1	TRBJ2-1	Day +30	Unknown	Unknown	11	3
CCF10	0.000553505	TGTGCCAGCAGCGAGTCTGGGGCCAACGTCCTGACTTTCGGGGCC	CASSESGANVLTF	TRBV6-4	TRBD2-1*02	TRBJ2-6	Day +30	Unknown	Unknown	1	3
CCF10	0.000553505	TGTGCCAGCAGTTTCCAGGGTTACACTGAAGCTTTCTTTGGACAA	CASSFQGYTEAFF	TRBV28-1	TRBD1-1*01	TRBJ1-1	Day +30	Pathogens	Cytomegalovirus (CMV)	1	3
CCF10	0.000553505	TGCGCCAGTAGCGAAGGGTGGACCTACGAGCAGTACTTCGGGCCG	CASSEGWTYEQYF	TRBV4-1	NA	TRBJ2-7	Day +30	Unknown	Unknown	1	3
CCF10	0.000553505	TGTGCCAGCAGCTTGGAGGACACTGAGCCAACTGAAGCTTTCTTTGGACAA	CASSLEDTEPTEAFF	TRBV5-4	TRBD1-1*01	TRBJ1-1	Day +30	Unknown	Unknown	1	3
CCF10	0.000553505	TGCAGCGTCCCGATGGACACCGGGGAGCTGTTTTTTGGAGAA	CSVPMDTGELFF	TRBV29-1	NA	TRBJ2-2	Day +30	Unknown	Unknown	1	3
CCF10	0.000553505	TGTGCCAGCAGTTACAAGGGAGGGGAGTACGAGCAGTACTTCGGGCCG	CASSYKGGEYEQYF	TRBV6-5	TRBD2-1*02	TRBJ2-7	Day +30	Unknown	Unknown	3	3
CCF10	0.000553505	TGTGCCAGCAGTTACTACTGGTTAACCGGGGAGCTGTTTTTTGGAGAA	CASSYYWLTGELFF	TRBV6-1	TRBD2-1	TRBJ2-2	Day +30	Unknown	Unknown	1	3
CCF10	0.000553505	TGTGCCAGCAGTCCACTGGGAGCGGTGGGGTACAATGAGCAGTTCTTCGGGCCA	CASSPLGAVGYNEQFF	TRBV28-1	TRBD2-1	TRBJ2-1	Day +30	Unknown	Unknown	8	3
CCF10	0.000553505	TGTGCCAGCAGTTTGCACCCCACCTCCTACGAGCAGTACTTCGGGCCG	CASSLHPTSYEQYF	TRBV28-1	NA	TRBJ2-7	Day +30	Unknown	Unknown	2	3
CCF10	0.000553505	TGCAGTGCTCGGATCCGGGACAGCATCTATGGCTACACCTTCGGTTCG	CSARIRDSIYGYTF	TRBV20-1	TRBD1-1*01	TRBJ1-2	Day +30	Unknown	Unknown	6	3
CCF10	0.000553505	TGTGCCAGCGGAACAGGGGATAGCAATCAGCCCCAGCATTTTGGTGAT	CASGTGDSNQPQHF	TRBV10-3	TRBD1-1*01	TRBJ1-5	Day +30	Autoimmune	Rheumatoid Arthritis (RA)	2	3
CCF10	0.000553505	TGTGCCATCAGTGGGGACTTCGGCAACTACGAGCAGTACTTCGGGCCG	CAISGDFGNYEQYF	TRBV10-3	TRBD2-1	TRBJ2-7	Day +30	Unknown	Unknown	1	3
CCF10	0.000553505	TGTGCCTGGAGTGGGAACACTGAAGCTTTCTTTGGACAA	CAWSGNTEAFF	TRBV30-1	NA	TRBJ1-1	Day +30	Unknown	Unknown	1	3
CCF10	0.000553505	TGTGCCAGTAGTATGGTGCCGGGAGCTACGCAGTATTTTGGCCCA	CASSMVPGATQYF	TRBV19-1	TRBD2-1*02	TRBJ2-3	Day +30	Unknown	Unknown	1	3
CCF10	0.000553505	TGTGCCAGCAAGCAGGGGGGATCGAGCTCCTACGAGCAGTACTTCGGGCCG	CASKQGGSSSYEQYF	TRBV6-1	TRBD1-1*01	TRBJ2-7	Day +30	Unknown	Unknown	1	3
CCF10	0.000369004	TGTGCCAGCAGTGTCCGAGGGCTTACTAGATACGAGCAGTACTTCGGGCCG	CASSVRGLTRYEQYF	TRBV6-5	TRBD2-1	TRBJ2-7	Day +30	Unknown	Unknown	1	2
CCF10	0.000369004	TGTGCCAGAAGCTTGGCCACCAGACGGGTAACAGGGGGCTCCTACGAGCAGTACTTCGGGCCG	CARSLATRRVTGGSYEQYF	TRBV5-3	TRBD1-1*01	TRBJ2-7	Day +30	Unknown	Unknown	1	2
CCF10	0.000369004	TGCAGCGCCGAGGGCAGGGAAGATGGGAACACTGAAGCTTTCTTTGGACAA	CSAEGREDGNTEAFF	TRBV29-1	NA	TRBJ1-1	Day +30	Unknown	Unknown	1	2
CCF10	0.000369004	TGTGCCAGCAGTCCGCTTGCTAGCACAGATACGCAGTATTTTGGCCCA	CASSPLASTDTQYF	TRBV28-1	NA	TRBJ2-3	Day +30	Unknown	Unknown	1	2
CCF10	0.000369004	TGTGCCAGCAGTTACGGGCAGACCTACGAGCAGTACTTCGGGCCG	CASSYGQTYEQYF	TRBV6-1	TRBD1-1*01	TRBJ2-7	Day +30	Unknown	Unknown	1	2
CCF10	0.000369004	TGTGCCACCAGTCCGGGACTAGCGGGAGCGCGGCAAGAGACCCAGTACTTCGGGCCA	CATSPGLAGARQETQYF	TRBV24-1	TRBD2-1*02	TRBJ2-5	Day +30	Unknown	Unknown	3	2
CCF10	0.000369004	TGTGCCAGCAGTTTAGACAGAGGCAATCAGCCCCAGCATTTTGGTGAT	CASSLDRGNQPQHF	TRBV28-1	TRBD1-1*01	TRBJ1-5	Day +30	Unknown	Unknown	1	2
CCF10	0.000369004	TGTGCCATCGTGACCGGTGGGAACACTGAAGCTTTCTTTGGACAA	CAIVTGGNTEAFF	TRBV7-9	NA	TRBJ1-1	Day +30	Unknown	Unknown	1	2
CCF10	0.000184502	TGTGCCTGGCGGGGGGGGCCCGCTCCTCGTTGGGGTTCACCCCTCCACTTTGGGAAC	CAWRGGPAPRWGSPLHF	TRBV30-1	TRBD2-1*01	TRBJ1-6	Day +30	Unknown	Unknown	1	1
CCF10	0.000369004	TGTGCCAGCAGCTTGGGGTACGAGCAGTACTTCGGGCCG	CASSLGYEQYF	TRBV5-6	NA	TRBJ2-7	Day +30	Pathogens	Influenza	1	2
CCF10	0.000369004	TGTGCCAGCGATACAGGGGGACCAGAGACCCAGTACTTCGGGCCA	CASDTGGPETQYF	TRBV28-1	TRBD1-1*01	TRBJ2-5	Day +30	Unknown	Unknown	3	2
CCF10	0.000369004	TGTGCCAGCGCGTTGGGGAGGTCCGCCTATGGCTACACCTTCGGTTCG	CASALGRSAYGYTF	TRBV6-5	TRBD2-1*02	TRBJ1-2	Day +30	Unknown	Unknown	1	2
CCF10	0.000369004	TGTGCCAGCAGTCAAGTCCTGGACACTGAAGCTTTCTTTGGACAA	CASSQVLDTEAFF	TRBV28-1	NA	TRBJ1-1	Day +30	Pathogens	Epstein Barr virus (EBV)	2	2
CCF10	0.000369004	TGTGCCCCTTCCTGGGCAGGGAGGCTGTTCGAGCAGTACTTCGGGCCG	CAPSWAGRLFEQYF	TRBV6-1	TRBD2-1*02	TRBJ2-7	Day +30	Unknown	Unknown	2	2
CCF10	0.000369004	TGTGCCAGCTCCCTTAGCGACGGAGGGACCCAGTACTTCGGGCCA	CASSLSDGGTQYF	TRBV6-5	TRBD2-1	TRBJ2-5	Day +30	Unknown	Unknown	1	2
CCF10	0.000369004	TGTGCCAGCAGCATCCAAGGATATAGCAATCAGCCCCAGCATTTTGGTGAT	CASSIQGYSNQPQHF	TRBV5-8	NA	TRBJ1-5	Day +30	Unknown	Unknown	1	2
CCF10	0.000184502	TGTGCCAGCAGTTATCTGGAGGGCACAGATACGCAGTATTTTGGCCCA	CASSYLEGTDTQYF	TRBV6-6	TRBD2-1*02	TRBJ2-3	Day +30	Unknown	Unknown	1	1
CCF10	0.000369004	TGTGCCAGCAGCCAAGGGACAGGGGGTAATCAGCCCCAGCATTTTGGTGAT	CASSQGTGGNQPQHF	TRBV7-6	TRBD1-1*01	TRBJ1-5	Day +30	Unknown	Unknown	3	2
CCF10	0.000369004	TGCGCCAGCAGCCAAAGTTCGGCGGGTATGAACACTGAAGCTTTCTTTGGACAA	CASSQSSAGMNTEAFF	TRBV4-3	TRBD2-1	TRBJ1-1	Day +30	Unknown	Unknown	1	2
CCF10	0.000184502	TGTGCCAGCAGTCAGTGGACTAGCGGGTTAGAGCAGTTCTTCGGGCCA	CASSQWTSGLEQFF	TRBV12-1	TRBD2-1	TRBJ2-1	Day +30	Unknown	Unknown	2	1
CCF10	0.000369004	TGCGCCAGCAGCCAAGGGGTTGGCGGTAGCACAGATACGCAGTATTTTGGCCCA	CASSQGVGGSTDTQYF	TRBV4-3	TRBD2-1	TRBJ2-3	Day +30	Unknown	Unknown	12	2
CCF10	0.000184502	TGTGCCAGTAGCTCACGCGGGGAGCAGTACTTCGGGCCG	CASSSRGEQYF	TRBV19-1	TRBD2-1	TRBJ2-7	Day +30	Unknown	Unknown	1	1
CCF10	0.000184502	TGCGCCAGCAGCTTGAACAGTAACAACGAGCAGTACTTCGGGCCG	CASSLNSNNEQYF	TRBV5-1	TRBD1-1*01	TRBJ2-7	Day +30	Unknown	Unknown	1	1
CCF10	0.000184502	TGTGCCAGCAGCTTAGGCCCGGACAGGGTGCACGAGCAGTACTTCGGGCCG	CASSLGPDRVHEQYF	TRBV13-1	TRBD1-1*01	TRBJ2-7	Day +30	Unknown	Unknown	2	1
CCF10	0.000184502	TGTGCCAGCAGCACGACAGGGGGAGCGGGTGGCTACACCTTCGGTTCG	CASSTTGGAGGYTF	TRBV9-1	TRBD1-1*01	TRBJ1-2	Day +30	Unknown	Unknown	1	1
CCF10	0.000184502	TGTGCCAGCAGTTACTCCTACGAGCAGTACTTCGGGCCG	CASSYSYEQYF	TRBV6-5	NA	TRBJ2-7	Day +30	Cancer	Melanoma	1	1
CCF10	0.000369004	TGTGCCAGCAGTTACTCGGGCTCTGGGGCCAACGTCCTGACTTTCGGGGCC	CASSYSGSGANVLTF	TRBV6-1	NA	TRBJ2-6	Day +30	Pathogens	M. tuberculosis	1	2
CCF10	0.000184502	TGTGCCAGCAGTCCACGACTAGCGGGGGCCACAGATACGCAGTATTTTGGCCCA	CASSPRLAGATDTQYF	TRBV27-1	TRBD2-1*01	TRBJ2-3	Day +30	Unknown	Unknown	1	1
CCF10	0.000184502	TGCGCCAGCAGGCTCAGCCCGGGGGCCAGCACCGGGGAGCTGTTTTTTGGAGAA	CASRLSPGASTGELFF	TRBV4-1	NA	TRBJ2-2	Day +30	Unknown	Unknown	1	1
CCF10	0.000369004	TGTGCCAGCAGTGATTCGACAGGGGGCACAGATACGCAGTATTTTGGCCCA	CASSDSTGGTDTQYF	TRBV6-4	TRBD1-1*01	TRBJ2-3	Day +30	Unknown	Unknown	1	2
CCF10	0.000184502	TGTGCCAGCAGTTTCGACAGAGCCTACGAGCAGTACTTCGGGCCG	CASSFDRAYEQYF	TRBV6-1	TRBD1-1*01	TRBJ2-7	Day +30	Unknown	Unknown	1	1
CCF10	0.000369004	TGTGCCACCAGTGCGAGTCGGAGCAACTATGGCTACACCTTCGGTTCG	CATSASRSNYGYTF	TRBV24-1	TRBD2-1*02	TRBJ1-2	Day +30	Unknown	Unknown	4	2
CCF10	0.000184502	TGTGCCTGGAGCTTCGGCTACTATGGCTACACCTTCGGTTCG	CAWSFGYYGYTF	TRBV30-1	NA	TRBJ1-2	Day +30	Unknown	Unknown	1	1
CCF10	0.000184502	TGTGCCTGGAGTGTCGGTCAGGGTCACTACTTCGGCGCC	CAWSVGQGHYF	TRBV30-1	TRBD1-1*01	TRBJ2-4	Day +30	Unknown	Unknown	1	1
CCF10	0.000184502	TGCAGTGCTAGAGGGTTGGTACAGGGGGATTCACCCCTCCACTTTGGGAAC	CSARGLVQGDSPLHF	TRBV20-1	TRBD1-1*01	TRBJ1-6	Day +30	Unknown	Unknown	1	1
CCF10	0.000184502	TGTGCCAGCAGCCAAATAATGGGCGGGGACGAGCAGTACTTCGGGCCG	CASSQIMGGDEQYF	TRBV3-1	TRBD2-1*01	TRBJ2-7	Day +30	Unknown	Unknown	3	1
CCF10	0.000184502	TGTGCCAGCAGCCCAACCGACAGGGCGGCAGGGATCTATGGCTACACCTTCGGTTCG	CASSPTDRAAGIYGYTF	TRBV7-3	TRBD1-1*01	TRBJ1-2	Day +30	Unknown	Unknown	2	1
CCF10	0.000184502	TGCGCCAGCAGCCGAGGAGACGGCTCTGGGGCCAACGTCCTGACTTTCGGGGCC	CASSRGDGSGANVLTF	TRBV4-1	TRBD2-1*02	TRBJ2-6	Day +30	Unknown	Unknown	1	1
CCF10	0.000184502	TGTGCCAGCAGCGAGGGGAGTTCTGGGGCCAACGTCCTGACTTTCGGGGCC	CASSEGSSGANVLTF	TRBV6-4	NA	TRBJ2-6	Day +30	Pathogens	Encounter for immunization	2	1
CCF10	0.000184502	TGTGCCTCAGGACAGGGTCCCTACGAGCAGTACTTCGGGCCG	CASGQGPYEQYF	TRBV28-1	TRBD1-1*01	TRBJ2-7	Day +30	Unknown	Unknown	1	1
CCF10	0.000184502	TGTGCCAGCAGCTTGGGATGGGACAGGGGGCGAGGCGGTCACTTTGGGAAC	CASSLGWDRGRGGHF	TRBV5-5	TRBD1-1*01	TRBJ1-6	Day +30	Unknown	Unknown	2	1
CCF10	0.000369004	TGTGCCTGGTCTGGAGACGGGAACACTGAAGCTTTCTTTGGACAA	CAWSGDGNTEAFF	TRBV30-1	TRBD2-1*02	TRBJ1-1	Day +30	Unknown	Unknown	1	2
CCF10	0.000184502	TGTGCCAGCAGTGTTTTGCGGAACACTGAAGCTTTCTTTGGACAA	CASSVLRNTEAFF	TRBV2-1	TRBD2-1	TRBJ1-1	Day +30	Unknown	Unknown	2	1
CCF10	0.000184502	TGTGCCAGCAGCTCCCAGCAGGGGAGAATAGAGACCCAGTACTTCGGGCCA	CASSSQQGRIETQYF	TRBV7-2	TRBD1-1*01	TRBJ2-5	Day +30	Unknown	Unknown	1	1
CCF10	0.000184502	TGCGCCAGCAGCTTGGATGGGGGGGTGGACGACGAGCAGTACTTCGGGCCG	CASSLDGGVDDEQYF	TRBV5-1	TRBD2-1*01	TRBJ2-7	Day +30	Unknown	Unknown	1	1
CCF10	0.000184502	TGTGCCAGCAGTTTTGGTCGGTACGAGCAGTACTTCGGGCCG	CASSFGRYEQYF	TRBV28-1	TRBD2-1	TRBJ2-7	Day +30	Unknown	Unknown	1	1
CCF10	0.000184502	TGTGCCAGTAGTCCAACACCGGGGGGTAGCACTGAAGCTTTCTTTGGACAA	CASSPTPGGSTEAFF	TRBV19-1	TRBD2-1*01	TRBJ1-1	Day +30	Unknown	Unknown	1	1
CCF10	0.000184502	TGCGCCAGCAGCCAAGATATCCGGGACAGCTACAATGAGCAGTTCTTCGGGCCA	CASSQDIRDSYNEQFF	TRBV4-1	TRBD1-1*01	TRBJ2-1	Day +30	Unknown	Unknown	1	1
CCF10	0.000553505	TGCAGCGTTGAAGAGGACAGGGGTCGATCGGAGACCCAGTACTTCGGGCCA	CSVEEDRGRSETQYF	TRBV29-1	TRBD1-1*01	TRBJ2-5	Day +30	Unknown	Unknown	1	3
CCF10	0.000184502	TGTGCCAGCAGTTACGGGGGACCAACAAATGAGCAGTTCTTCGGGCCA	CASSYGGPTNEQFF	TRBV6-5	NA	TRBJ2-1	Day +30	Unknown	Unknown	1	1
CCF10	0.000369004	TGTGCCAGCAGCTGGGAGGGAGGCCCCTACGAGCAGTACTTCGGGCCG	CASSWEGGPYEQYF	TRBV5-6	TRBD2-1*02	TRBJ2-7	Day +30	Unknown	Unknown	1	2
CCF10	0.000369004	TGCGCCAGCAGCCTAGGTATACGGGACAGGGTCAACTATGGCTACACCTTCGGTTCG	CASSLGIRDRVNYGYTF	TRBV4-1	TRBD1-1*01	TRBJ1-2	Day +30	Unknown	Unknown	1	2
CCF10	0.000184502	TGCACGATGGGATATACTGAAGCTTTCTTTGGACAA	CTMGYTEAFF	TRBV20-1	NA	TRBJ1-1	Day +30	Unknown	Unknown	1	1
CCF10	0.000184502	TGCAGTGCTAGAGCCAGGGACAATCAGCCCCAGCATTTTGGTGAT	CSARARDNQPQHF	TRBV20-1	TRBD1-1*01	TRBJ1-5	Day +30	Unknown	Unknown	1	1
CCF10	0.000369004	TGTGCCAGCAGCTTAGGGATGAATCAGCCCCAGCATTTTGGTGAT	CASSLGMNQPQHF	TRBV7-6	NA	TRBJ1-5	Day +30	Pathogens	Encounter for immunization	11	2
CCF10	0.000369004	TGTGCCAGCAGTTACGACAGGGGAATGAACACTGAAGCTTTCTTTGGACAA	CASSYDRGMNTEAFF	TRBV6-6	TRBD1-1*01	TRBJ1-1	Day +30	Unknown	Unknown	1	2
CCF10	0.000184502	TGTGCCAGCAGTCCTCGGGGGTTGGAAGAGACCCAGTACTTCGGGCCA	CASSPRGLEETQYF	TRBV14-1	TRBD2-1*01	TRBJ2-5	Day +30	Unknown	Unknown	1	1
CCF10	0.000553505	TGCGCCAGCAGCCATCGGACAGGGTTCAATCAGCCCCAGCATTTTGGTGAT	CASSHRTGFNQPQHF	TRBV4-3	TRBD1-1*01	TRBJ1-5	Day +30	Unknown	Unknown	1	3
CCF10	0.000553505	TGCAGCGTTTCAGGGGGGGACACCGGGGAGCTGTTTTTTGGAGAA	CSVSGGDTGELFF	TRBV29-1	NA	TRBJ2-2	Day +30	Unknown	Unknown	3	3
CCF10	0.000553505	TGTGCCAGCAGCTTGAATCCAGGGAGTGGCTACACCTTCGGTTCG	CASSLNPGSGYTF	TRBV7-6	NA	TRBJ1-2	Day +30	Unknown	Unknown	1	3
CCF10	0.000184502	TGTGCCAGCAGTTTAGGGGGAGAGGCCGAGCAGTACTTCGGGCCG	CASSLGGEAEQYF	TRBV12-1	TRBD2-1*02	TRBJ2-7	Day +30	Unknown	Unknown	11	1
CCF10	0.00147601	TGTGCCAGCAGCTCCTTCGATGGCTACACCTTCGGTTCG	CASSSFDGYTF	TRBV6-5	TRBD2-1	TRBJ1-2	Day +30	Unknown	Unknown	1	8
CCF15	0.000922509	TGCAGTGCTGAGACCCTAGCGGGAGGGTACAATGAGCAGTTCTTCGGGCCA	CSAETLAGGYNEQFF	TRBV20-1	TRBD2-1*02	TRBJ2-1	Day +30	Unknown	Unknown	9	5
CCF15	0.00664207	TGTGCCAGCCGCCTCTGGGACTACCCTAACACCGGGGAGCTGTTTTTTGGAGAA	CASRLWDYPNTGELFF	TRBV6-1	TRBD2-1	TRBJ2-2	Day +30	Unknown	Unknown	1	36
CCF15	0.00184502	TGTGCCAGTCAGAGGGAGACGGGATCCTATGGCTACACCTTCGGTTCG	CASQRETGSYGYTF	TRBV6-1	TRBD2-1*02	TRBJ1-2	Day +30	Unknown	Unknown	8	10
CCF15	0.00332103	TGTGCCAGCAGTGATTCAGCTTCTAACTATGGCTACACCTTCGGTTCG	CASSDSASNYGYTF	TRBV2-1	NA	TRBJ1-2	Day +30	Unknown	Unknown	27	18
CCF15	0.000922509	TGTGCCAGCAGCTCGGAATTCAGGGCTTACGAGCAGTACTTCGGGCCG	CASSSEFRAYEQYF	TRBV5-6	TRBD1-1*01	TRBJ2-7	Day +30	Unknown	Unknown	91	5
CCF15	0.000553505	TGTGCCAGGGGAGGTACAGGGGGAAATCAGCCCCAGCATTTTGGTGAT	CARGGTGGNQPQHF	TRBV2-1	TRBD1-1*01	TRBJ1-5	Day +30	Unknown	Unknown	18	3
CCF15	0.000553505	TGTGCCAGCAGCTTGAACCGACAGCCGAACTATGGCTACACCTTCGGTTCG	CASSLNRQPNYGYTF	TRBV7-2	TRBD1-1*01	TRBJ1-2	Day +30	Unknown	Unknown	7	3
CCF15	0.00258303	TGCAGTGCTAGAGTGGGCGGAGATGTTCCCGAGCAGTACTTCGGGCCG	CSARVGGDVPEQYF	TRBV20-1	NA	TRBJ2-7	Day +30	Unknown	Unknown	88	14
CCF15	0.000553505	TGTGCCAGCAGCGGGACAGATGCCTACGAGCAGTACTTCGGGCCG	CASSGTDAYEQYF	TRBV13-1	TRBD1-1*01	TRBJ2-7	Day +30	Unknown	Unknown	3	3
CCF15	0.000553505	TGCAGTGCTTACCGGACAGGGCGAGGCTACACCTTCGGTTCG	CSAYRTGRGYTF	TRBV20-1	TRBD1-1*01	TRBJ1-2	Day +30	Unknown	Unknown	2	3
CCF15	0.0149446	TGTGCCAGCAGCCTCATGAACACTGAAGCTTTCTTTGGACAA	CASSLMNTEAFF	TRBV11-3	NA	TRBJ1-1	Day +30	Unknown	Unknown	3	81
CCF15	0.000553505	TGTGCCAGCAGCCCATTGGGGAACAGCTTTAACTATGGCTACACCTTCGGTTCG	CASSPLGNSFNYGYTF	TRBV3-1	NA	TRBJ1-2	Day +30	Unknown	Unknown	7	3
CCF15	0.000553505	TGTGCCAGCAGTTTGAGGGGAGAGACCCAGTACTTCGGGCCA	CASSLRGETQYF	TRBV12-1	NA	TRBJ2-5	Day +30	Other	Necrotizing Vasculitis	1	3
CCF15	0.000738007	TGTGCCAGTAGTACAGGGAATGGGCAGCCCCAGCATTTTGGTGAT	CASSTGNGQPQHF	TRBV19-1	TRBD1-1*01	TRBJ1-5	Day +30	Unknown	Unknown	70	4
CCF15	0.000369004	TGTGCCAGCAGCGTGTCTGGGCGTTCGTCTGAGACCCAGTACTTCGGGCCA	CASSVSGRSSETQYF	TRBV9-1	TRBD1-1*01	TRBJ2-5	Day +30	Unknown	Unknown	5	2
CCF15	0.000922509	TGTGCCATCAGTGAGAGAGAGACCCAGTACTTCGGGCCA	CAISERETQYF	TRBV10-3	NA	TRBJ2-5	Day +30	Unknown	Unknown	5	5
CCF15	0.000369004	TGTGCCTGGAGGGAAGTCGCGTACCAAGAGACCCAGTACTTCGGGCCA	CAWREVAYQETQYF	TRBV30-1	NA	TRBJ2-5	Day +30	Unknown	Unknown	4	2
CCF15	0.000553505	TGTGCCAGCAGCGATATAGCGGGAGGGCCTTCCAATGAGCAGTTCTTCGGGCCA	CASSDIAGGPSNEQFF	TRBV4-2	TRBD2-1*02	TRBJ2-1	Day +30	Unknown	Unknown	1	3
CCF15	0.000369004	TGCAGCGTTCGAACTAGTGACGGCTCCTACGAGCAGTACTTCGGGCCG	CSVRTSDGSYEQYF	TRBV29-1	TRBD2-1	TRBJ2-7	Day +30	Unknown	Unknown	4	2
CCF15	0.000369004	TGTGCCAGTAGTATTGGATTAAACTCCTACGAGCAGTACTTCGGGCCG	CASSIGLNSYEQYF	TRBV19-1	NA	TRBJ2-7	Day +30	Unknown	Unknown	2	2
CCF15	0.00350554	TGCAGCGCCGCGTCACAGGGCACTGAAGCTTTCTTTGGACAA	CSAASQGTEAFF	TRBV29-1	TRBD1-1*01	TRBJ1-1	Day +30	Unknown	Unknown	1	19
CCF15	0.000369004	TGTGCCAGCAGTTACGGTGGAACTGAAGCTTTCTTTGGACAA	CASSYGGTEAFF	TRBV6-5	NA	TRBJ1-1	Day +30	Pathogens	Human immunodeficiency virus (HIV)	2	2
CCF15	0.000369004	TGTGCCAGCAGGAACAGGGGGATTAGTCAAGGCTACACCTTCGGTTCG	CASRNRGISQGYTF	TRBV6-1	TRBD1-1*01	TRBJ1-2	Day +30	Unknown	Unknown	1	2
CCF15	0.00258303	TGTGCCACCAGTGATCCCCTACAAGAGAACACTGAAGCTTTCTTTGGACAA	CATSDPLQENTEAFF	TRBV24-1	NA	TRBJ1-1	Day +30	Unknown	Unknown	197	14
CCF15	0.000369004	TGTGCCAGCAGTGAACTCGCTGCCACATCCTACGAGCAGTACTTCGGGCCG	CASSELAATSYEQYF	TRBV6-1	TRBD1-1*01	TRBJ2-7	Day +30	Unknown	Unknown	2	2
CCF15	0.000369004	TGTGCCAGCGCCCCCTGGGGTCCCACTGAAGCTTTCTTTGGACAA	CASAPWGPTEAFF	TRBV5-6	NA	TRBJ1-1	Day +30	Unknown	Unknown	35	2
CCF15	0.000369004	TGTGCCAGCAGCTTAGGGGGGATTCAGCCCCAGCATTTTGGTGAT	CASSLGGIQPQHF	TRBV7-2	NA	TRBJ1-5	Day +30	Unknown	Unknown	1	2
CCF15	0.000369004	TGCAGTGCTAGAGCCGGCGGTCCCTGGGCGGGAGAGGTCTACGAGCAGTACTTCGGGCCG	CSARAGGPWAGEVYEQYF	TRBV20-1	TRBD2-1*02	TRBJ2-7	Day +30	Unknown	Unknown	2	2
CCF15	0.000369004	TGCAGCGTTGAAGGGTTCGGCTACACCTTCGGTTCG	CSVEGFGYTF	TRBV29-1	NA	TRBJ1-2	Day +30	Unknown	Unknown	43	2
CCF15	0.000369004	TGTGCCAGCAGCTCCGAGCGGGAGGGCCTTAGCGAGCAGTACTTCGGGCCG	CASSSEREGLSEQYF	TRBV7-6	TRBD2-1*02	TRBJ2-7	Day +30	Unknown	Unknown	1	2
CCF15	0.000369004	TGTGCCATAGGACAGGGTTCTCCCCCGCCTCTCGAGCAGTACTTCGGGCCG	CAIGQGSPPPLEQYF	TRBV10-3	TRBD1-1*01	TRBJ2-7	Day +30	Unknown	Unknown	5	2
CCF15	0.000369004	TGTGCCAGCAGTTACGCAGCGGGAGGTACTAGCGGGGAGCTGTTTTTTGGAGAA	CASSYAAGGTSGELFF	TRBV6-1	TRBD2-1*02	TRBJ2-2	Day +30	Unknown	Unknown	1	2
CCF15	0.000369004	TGCAGTGTTCCAGCCAGGACTAGCGGACCCTACGAGCAGTACTTCGGGCCG	CSVPARTSGPYEQYF	TRBV20-1	TRBD2-1	TRBJ2-7	Day +30	Unknown	Unknown	1	2
CCF15	0.000369004	TGTGCCAGCAACCCCTGGGGAGAGCGAGATGAGCAGTTCTTCGGGCCA	CASNPWGERDEQFF	TRBV5-6	TRBD2-1*02	TRBJ2-1	Day +30	Unknown	Unknown	3	2
CCF15	0.00110701	TGTGCCAGCAGCCCGACGGATTCCTACGAGCAGTACTTCGGGCCG	CASSPTDSYEQYF	TRBV13-1	NA	TRBJ2-7	Day +30	Pathogens	Epstein Barr virus (EBV)	1	6
CCF15	0.000922509	TGTGCCAGCAGTGAGCTCGGGTCGGTATTTGGCTACACCTTCGGTTCG	CASSELGSVFGYTF	TRBV25-1	TRBD2-1	TRBJ1-2	Day +30	Unknown	Unknown	171	5
CCF15	0.000922509	TGCGCCAGCAGCTTAAGGACCCCGAACACCGGGGAGCTGTTTTTTGGAGAA	CASSLRTPNTGELFF	TRBV5-1	NA	TRBJ2-2	Day +30	Pathogens	Encounter for immunization	4	5
CCF15	0.000369004	TGCGCCAGCCGCTCTCAAACCGGGGAGCTGTTTTTTGGAGAA	CASRSQTGELFF	TRBV10-2	NA	TRBJ2-2	Day +30	Unknown	Unknown	1	2
CCF15	0.000369004	TGTGCCAGCAGCCCTCAATGGGGGGCTGAAGCTTTCTTTGGACAA	CASSPQWGAEAFF	TRBV6-1	TRBD2-1*01	TRBJ1-1	Day +30	Unknown	Unknown	3	2
CCF15	0.000922509	TGTGCCAGCAGCTTAGGACCGGTTGGATACACTGAAGCTTTCTTTGGACAA	CASSLGPVGYTEAFF	TRBV11-3	NA	TRBJ1-1	Day +30	Unknown	Unknown	25	5
CCF15	0.000369004	TGCAGCGTTGTCCGACCGGGGGACGCTACCTACGAGCAGTACTTCGGGCCG	CSVVRPGDATYEQYF	TRBV29-1	TRBD2-1*01	TRBJ2-7	Day +30	Unknown	Unknown	1	2
CCF15	0.000369004	TGTGCCAGCAGTTTAGGGAACTACGAGCAGTACTTCGGGCCG	CASSLGNYEQYF	TRBV27-1	NA	TRBJ2-7	Day +30	Pathogens	Cytomegalovirus (CMV)	2	2
CCF15	0.000369004	TGTGCCAGCAGCTTAGCGTCGGCGGCCTACGAGCAGTACTTCGGGCCG	CASSLASAAYEQYF	TRBV7-9	TRBD2-1	TRBJ2-7	Day +30	Unknown	Unknown	1	2
CCF15	0.000369004	TGTGCCAGTAGTAGGGACTTTCAAGAGACCCAGTACTTCGGGCCA	CASSRDFQETQYF	TRBV19-1	TRBD2-1	TRBJ2-5	Day +30	Pathogens		9	2
CCF15	0.000369004	TGCGCCAGCAGGCTCAGCCCGGGGGCCAGCACCGGGGAGCTGTTTTTTGGAGAA	CASRLSPGASTGELFF	TRBV4-1	NA	TRBJ2-2	Day +30	Unknown	Unknown	2	2
CCF15	0.000369004	TGTGCCACCAGTGCTGGGGAGACCCAGTACTTCGGGCCA	CATSAGETQYF	TRBV24-1	NA	TRBJ2-5	Day +30	Unknown	Unknown	1	2
CCF15	0.000184502	TGCAGTGCTTCCAGGGGGTGGGGTGAAAAACTGTTTTTTGGCAGT	CSASRGWGEKLFF	TRBV20-1	TRBD1-1*01	TRBJ1-4	Day +30	Unknown	Unknown	8	1
CCF15	0.000184502	TGCGCCAGCAGCTATTCCACCGGGGAGCTGTTTTTTGGAGAA	CASSYSTGELFF	TRBV5-1	NA	TRBJ2-2	Day +30	Unknown	Unknown	1	1
CCF15	0.000553505	TGCAGTGCTAGCCCGGTCCCTAGGGGCGAGCAGTACTTCGGGCCG	CSASPVPRGEQYF	TRBV20-1	TRBD1-1*01	TRBJ2-7	Day +30	Unknown	Unknown	7	3
CCF15	0.000184502	TGTGCCAGTAGTATTCAGAACGGGAACACTGAAGCTTTCTTTGGACAA	CASSIQNGNTEAFF	TRBV19-1	NA	TRBJ1-1	Day +30	Unknown	Unknown	1	1
CCF15	0.000184502	TGCAGTGCTAGCCGGGCACAGAAGGCTTTCTTTGGACAA	CSASRAQKAFF	TRBV20-1	NA	TRBJ1-1	Day +30	Unknown	Unknown	6	1
CCF15	0.000184502	TGTGCCAGCAGTTACAGTCAGGGGGCGGCTCAGCCCCAGCATTTTGGTGAT	CASSYSQGAAQPQHF	TRBV6-5	TRBD1-1*01	TRBJ1-5	Day +30	Unknown	Unknown	26	1
CCF15	0.000184502	TGTGCCAGTAGTAACACGCCGGGACAGGGACGGGACGAGCAGTACTTCGGGCCG	CASSNTPGQGRDEQYF	TRBV19-1	TRBD1-1*01	TRBJ2-7	Day +30	Unknown	Unknown	4	1
CCF15	0.000184502	TGTGCCAGCATCCCCTCGAGCGGGAGGGCCAGTGAGCAGTTCTTCGGGCCA	CASIPSSGRASEQFF	TRBV5-4	TRBD2-1*02	TRBJ2-1	Day +30	Unknown	Unknown	1	1
CCF15	0.000184502	TGCAGTGCTAGGACAGTTCTCGAGCAGTACTTCGGGCCG	CSARTVLEQYF	TRBV20-1	TRBD1-1*01	TRBJ2-7	Day +30	Unknown	Unknown	5	1
CCF15	0.000553505	TGTGCCAGCATGGTAGTAGACAATCAGCCCCAGCATTTTGGTGAT	CASMVVDNQPQHF	TRBV28-1	TRBD2-1	TRBJ1-5	Day +30	Unknown	Unknown	1	3
CCF15	0.000184502	TGTGCCAGTACCCTGGGGGAGACCCAGTACTTCGGGCCA	CASTLGETQYF	TRBV19-1	NA	TRBJ2-5	Day +30	Unknown	Unknown	1	1
CCF15	0.000184502	TGTGCCAGCAGCCCTACAGACCGAGAGACCCAGTACTTCGGGCCA	CASSPTDRETQYF	TRBV13-1	TRBD1-1*01	TRBJ2-5	Day +30	Unknown	Unknown	3	1
CCF15	0.000553505	TGTGCCAGTAGTATGAGGGGGACCACTGAAGCTTTCTTTGGACAA	CASSMRGTTEAFF	TRBV19-1	TRBD1-1*01	TRBJ1-1	Day +30	Unknown	Unknown	1	3
CCF15	0.000184502	TGTGCCAGCAGTGTAGGGGTAGACTACGATAGCTACACCTTCGGTTCG	CASSVGVDYDSYTF	TRBV2-1	NA	TRBJ1-2	Day +30	Unknown	Unknown	11	1
CCF15	0.000184502	TGTGCCAGCAGCTTGGGATGGGACAGGGGGCGAGGCGGTCACTTTGGGAAC	CASSLGWDRGRGGHF	TRBV5-5	TRBD1-1*01	TRBJ1-6	Day +30	Unknown	Unknown	3	1
CCF15	0.000369004	TGTGCCAGCAGCTCTCAAGAGACCCAGTACTTCGGGCCA	CASSSQETQYF	TRBV11-2	TRBD2-1	TRBJ2-5	Day +30	Cancer	Colorectal cancer	1	2
CCF15	0.000184502	TGCAGTGGTAATACGGACAGGGAACTTGAAGCTTTCTTTGGACAA	CSGNTDRELEAFF	TRBV20-1	TRBD1-1*01	TRBJ1-1	Day +30	Unknown	Unknown	3	1
CCF15	0.000184502	TGTGCCAGCAGCCAATGGGGTTCGGGAGACACTGAAGCTTTCTTTGGACAA	CASSQWGSGDTEAFF	TRBV4-2	TRBD2-1*02	TRBJ1-1	Day +30	Unknown	Unknown	2	1
CCF15	0.000184502	TGTGCCAGCAGCCCCCTCAGCGGCACAGATACGCAGTATTTTGGCCCA	CASSPLSGTDTQYF	TRBV25-1	TRBD2-1	TRBJ2-3	Day +30	Unknown	Unknown	3	1
CCF15	0.000369004	TGCGCCAGCAGCTTGGGGGGGGATCGGCCCGGGGAGCTGTTTTTTGGAGAA	CASSLGGDRPGELFF	TRBV5-1	TRBD2-1*01	TRBJ2-2	Day +30	Unknown	Unknown	2	2
CCF15	0.000184502	TGTGCGACGGGGGAGAACCAAGAGACCCAGTACTTCGGGCCA	CATGENQETQYF	TRBV19-1	TRBD2-1*01	TRBJ2-5	Day +30	Unknown	Unknown	13	1
CCF15	0.000184502	TGCGCCAGCAGTCTCACCCGCTTAGGAAAGGTTCGACCGGCCGGGGAGCTGTTTTTTGGAGAA	CASSLTRLGKVRPAGELFF	TRBV23-1	NA	TRBJ2-2	Day +30	Unknown	Unknown	1	1
CCF15	0.000184502	TGTGCCAGCAGCGACCTAGCGGGTATGCTCGGTCGGCAGTTCTTCGGGCCA	CASSDLAGMLGRQFF	TRBV13-1	TRBD2-1	TRBJ2-1	Day +30	Unknown	Unknown	2	1
CCF15	0.000184502	TGCGCCAGCAGCCAGGAATACAGGGTGAACCACGAGCAGTACTTCGGGCCG	CASSQEYRVNHEQYF	TRBV4-1	TRBD1-1*01	TRBJ2-7	Day +30	Unknown	Unknown	1	1
CCF15	0.000184502	TGTGCCAGCAGCTTGAATCCAGGGAGTGGCTACACCTTCGGTTCG	CASSLNPGSGYTF	TRBV7-6	NA	TRBJ1-2	Day +30	Unknown	Unknown	1	1
CCF15	0.000184502	TGCAGTGCGGTGACAGGGGCTAATCAGCCCCAGCATTTTGGTGAT	CSAVTGANQPQHF	TRBV20-1	TRBD1-1*01	TRBJ1-5	Day +30	Unknown	Unknown	4	1
CCF15	0.000184502	TGTGCCAGCAGTCGACAGGGACGAGGCTATGGCTACACCTTCGGTTCG	CASSRQGRGYGYTF	TRBV12-1	TRBD1-1*01	TRBJ1-2	Day +30	Unknown	Unknown	3	1
CCF15	0.000184502	TGTGCCAGCAGCATAGGGACTGAAGCTTTCTTTGGACAA	CASSIGTEAFF	TRBV7-9	NA	TRBJ1-1	Day +30	Unknown	Unknown	2	1
CCF15	0.000184502	TGCAGTGCTAGTTGGGGGACAGGGGGCACTCAGCCCCAGCATTTTGGTGAT	CSASWGTGGTQPQHF	TRBV20-1	TRBD1-1*01	TRBJ1-5	Day +30	Unknown	Unknown	1	1
CCF15	0.000184502	TGCAGTGCTAGTAGGACAGGGGTAACTTTCTTTGGACAA	CSASRTGVTFF	TRBV20-1	TRBD1-1*01	TRBJ1-1	Day +30	Unknown	Unknown	1	1
CCF15	0.000184502	TGTGCCAGCAGCTCGGACGGTTCCCCCTACGAGCAGTACTTCGGGCCG	CASSSDGSPYEQYF	TRBV5-6	NA	TRBJ2-7	Day +30	Unknown	Unknown	5	1
CCF15	0.000184502	TGTGCCACCAGTGACCTAGCGGGAAGATCCAATGAGCAGTTCTTCGGGCCA	CATSDLAGRSNEQFF	TRBV24-1	TRBD2-1*02	TRBJ2-1	Day +30	Unknown	Unknown	7	1
CCF15	0.000184502	TGTGCCAGTAGTATAGATTTCCAGGGGGCGCAGTACTTCGGGCCG	CASSIDFQGAQYF	TRBV19-1	TRBD1-1*01	TRBJ2-7	Day +30	Unknown	Unknown	6	1
CCF15	0.000184502	TGTGCCTGGGGACAGACAGACTATATCTACGAGCAGTACTTCGGGCCG	CAWGQTDYIYEQYF	TRBV30-1	TRBD1-1*01	TRBJ2-7	Day +30	Unknown	Unknown	3	1
CCF15	0.000184502	TGTGCCAGCAGTTTATCGTCCAGATCCTACGAGCAGTACTTCGGGCCG	CASSLSSRSYEQYF	TRBV27-1	TRBD1-1*01	TRBJ2-7	Day +30	Unknown	Unknown	12	1
CCF15	0.000184502	TGTGCCAGCAGTCTACCCCCTGGGAGCCGAGGCACCGGGGAGCTGTTTTTTGGAGAA	CASSLPPGSRGTGELFF	TRBV27-1	TRBD2-1*02	TRBJ2-2	Day +30	Unknown	Unknown	1	1
CCF15	0.000184502	TGTGCCAGCAGCTTATCAGGGGGCACTGAAGCTTTCTTTGGACAA	CASSLSGGTEAFF	TRBV7-2	TRBD1-1*01	TRBJ1-1	Day +30	Pathogens	Cytomegalovirus (CMV)	1	1
CCF15	0.000184502	TGTGCCACGAAGGGACTAGCGAGAGAGACCCAGTACTTCGGGCCA	CATKGLARETQYF	TRBV10-3	TRBD2-1	TRBJ2-5	Day +30	Unknown	Unknown	1	1
CCF15	0.000184502	TGTGCCAGCCGTCTAGCGAATGAAGGGGAGCAGTACTTCGGGCCG	CASRLANEGEQYF	TRBV19-1	TRBD2-1	TRBJ2-7	Day +30	Unknown	Unknown	1	1
CCF15	0.000184502	TGTGCCAGCACCCGGCGAGGGGGAGAGCTACGGGAGCAGTACTTCGGGCCG	CASTRRGGELREQYF	TRBV6-5	TRBD1-1*01	TRBJ2-7	Day +30	Unknown	Unknown	1	1
CCF15	0.000184502	TGTGCCAGCAGCCCTGACAGGGGAGCCCACGAGCAGTACTTCGGGCCG	CASSPDRGAHEQYF	TRBV13-1	TRBD1-1*01	TRBJ2-7	Day +30	Unknown	Unknown	3	1
CCF15	0.000184502	TGTGCCAGCAGTGAACTAGCGGGAGGGCAAGAGACCCAGTACTTCGGGCCA	CASSELAGGQETQYF	TRBV6-1	TRBD2-1*02	TRBJ2-5	Day +30	Cancer	Colorectal cancer	1	1
CCF15	0.000184502	TGTGCCACCAGCAGAGGGGGACGCAATCAGCCCCAGCATTTTGGTGAT	CATSRGGRNQPQHF	TRBV15-1	NA	TRBJ1-5	Day +30	Unknown	Unknown	1	1
CCF15	0.000184502	TGTGCCAGCAGAGACCCGGGACAGATGAACACTGAAGCTTTCTTTGGACAA	CASRDPGQMNTEAFF	TRBV6-1	TRBD1-1*01	TRBJ1-1	Day +30	Unknown	Unknown	14	1
CCF15	0.000184502	TGTGCCAGCAGCTTGCCGGCAGGCTATAGCAATCAGCCCCAGCATTTTGGTGAT	CASSLPAGYSNQPQHF	TRBV7-8	TRBD1-1*01	TRBJ1-5	Day +30	Unknown	Unknown	4	1
CCF15	0.000184502	TGTGCCAGTAGTCTGGTAGGGGACGAGACCCAGTACTTCGGGCCA	CASSLVGDETQYF	TRBV19-1	NA	TRBJ2-5	Day +30	Unknown	Unknown	2	1
CCF15	0.000553505	TGTGCCAGCAGCCCAGGGGGATGGACTGAAGCTTTCTTTGGACAA	CASSPGGWTEAFF	TRBV12-1	TRBD1-1*01	TRBJ1-1	Day +30	Unknown	Unknown	32	3
CCF15	0.000184502	TGTGCCATCAGCCGGGACACCCTTTGGAACATTCAGTACTTCGGCGCC	CAISRDTLWNIQYF	TRBV10-3	TRBD1-1*01	TRBJ2-4	Day +30	Unknown	Unknown	1	1
CCF15	0.000184502	TGTGCCAGCAGTTTAGCCAGGGTCAATCAGCCCCAGCATTTTGGTGAT	CASSLARVNQPQHF	TRBV6-5	TRBD1-1*01	TRBJ1-5	Day +30	Unknown	Unknown	10	1
CCF15	0.000184502	TGTGCCAGCAGCCATGTCAACTCTGGAAACACCATATATTTTGGAGAG	CASSHVNSGNTIYF	TRBV6-5	TRBD1-1*01	TRBJ1-3	Day +30	Unknown	Unknown	1	1
CCF15	0.000184502	TGCAGTGCTAGAGATGCCTTCGGTTCG	CSARDAF	TRBV20-1	NA	TRBJ1-2	Day +30	Unknown	Unknown	1	1
CCF15	0.000184502	TGTGCCAGGGGGGACAGGGACTCTGGGGCCAACGTCCTGACTTTCGGGGCC	CARGDRDSGANVLTF	TRBV7-9	TRBD1-1*01	TRBJ2-6	Day +30	Unknown	Unknown	1	1
CCF15	0.000184502	TGTGCCACCAGTGACTGGACGGTTACCGGGGAGCTGTTTTTTGGAGAA	CATSDWTVTGELFF	TRBV24-1	NA	TRBJ2-2	Day +30	Unknown	Unknown	1	1
CCF15	0.000184502	TGTGCCAGCAGCCAGGGTGCTTTTCACAATGAGCAGTTCTTCGGGCCA	CASSQGAFHNEQFF	TRBV12-1	TRBD1-1*01	TRBJ2-1	Day +30	Unknown	Unknown	1	1
CCF15	0.000184502	TGTGCCTGGGCACAGGGGAGTGGAAACACCATATATTTTGGAGAG	CAWAQGSGNTIYF	TRBV30-1	TRBD1-1*01	TRBJ1-3	Day +30	Unknown	Unknown	3	1
CCF15	0.000184502	TGTGCCAGTAGTATGTCTCCTAGTCTCGAGCAGTTCTTCGGGCCA	CASSMSPSLEQFF	TRBV19-1	TRBD2-1	TRBJ2-1	Day +30	Unknown	Unknown	2	1
CCF15	0.000184502	TGTGCCAGCAGTTACTCACCCGGCGGGGACACTGAAGCTTTCTTTGGACAA	CASSYSPGGDTEAFF	TRBV6-5	TRBD2-1*01	TRBJ1-1	Day +30	Unknown	Unknown	1	1
CCF15	0.000184502	TGTGCCAGCAGCTTGGTTGAATTGAACACTGAAGCTTTCTTTGGACAA	CASSLVELNTEAFF	TRBV5-4	NA	TRBJ1-1	Day +30	Pathogens	Cytomegalovirus (CMV)	1	1
CCF15	0.000184502	TGTGCCAGCAGTTTTTCAGGGCAGTTCCTAGGACTGTTTTTTGGCAGT	CASSFSGQFLGLFF	TRBV12-1	TRBD1-1*01	TRBJ1-4	Day +30	Unknown	Unknown	1	1
CCF15	0.00129151	TGCAGTGCTAGAGAGGGAAGGGAGTATCAGCCCCAGCATTTTGGTGAT	CSAREGREYQPQHF	TRBV20-1	TRBD2-1*02	TRBJ1-5	Day +30	Unknown	Unknown	5	7
CCF15	0.000184502	TGTGCCAGCAGTGAGGTTAGCGGCACAGATACGCAGTATTTTGGCCCA	CASSEVSGTDTQYF	TRBV6-4	TRBD2-1	TRBJ2-3	Day +30	Unknown	Unknown	1	1
CCF15	0.000184502	TGTGCCAGCAGCTTTATAATGTCTAACTATGGCTACACCTTCGGTTCG	CASSFIMSNYGYTF	TRBV7-9	TRBD2-1	TRBJ1-2	Day +30	Unknown	Unknown	1	1
CCF15	0.000184502	TGTGCCAGCAGTTTGCGGGGTAATCAGCCCCAGCATTTTGGTGAT	CASSLRGNQPQHF	TRBV27-1	TRBD2-1*01	TRBJ1-5	Day +30	Pathogens	Encounter for immunization	1	1
CCF15	0.000184502	TGTGCCAGTAGTTTAGGGGTCTATGGCTACACCTTCGGTTCG	CASSLGVYGYTF	TRBV19-1	NA	TRBJ1-2	Day +30	Pathogens		2	1
CCF15	0.000184502	TGTGCCAGCAGCTTTGGGGACGGCTCTGGAAACACCATATATTTTGGAGAG	CASSFGDGSGNTIYF	TRBV7-8	NA	TRBJ1-3	Day +30	Unknown	Unknown	1	1
CCF15	0.000184502	TGTGCCAGTAGTATCAGGGGACTCGGGGACAATGAGCAGTTCTTCGGGCCA	CASSIRGLGDNEQFF	TRBV19-1	NA	TRBJ2-1	Day +30	Unknown	Unknown	1	1
CCF15	0.000184502	TGTGCCAGCAAACTATCAGGGGCGGTAAGCTCTGGAAACACCATATATTTTGGAGAG	CASKLSGAVSSGNTIYF	TRBV2-1	TRBD1-1*01	TRBJ1-3	Day +30	Unknown	Unknown	1	1
CCF15	0.000184502	TGCAGTGTTCCGTCTAGCGACTACAATGAGCAGTTCTTCGGGCCA	CSVPSSDYNEQFF	TRBV20-1	TRBD2-1	TRBJ2-1	Day +30	Unknown	Unknown	1	1
CCF15	0.000738007	TGTGCCAGCAGCTACGGTAACAATGAGCAGTTCTTCGGGCCA	CASSYGNNEQFF	TRBV7-3	TRBD2-1	TRBJ2-1	Day +30	Unknown	Unknown	7	4
CCF15	0.000184502	TGTGCCAGCAGTCGTCACGGAACCACCTACAATGAGCAGTTCTTCGGGCCA	CASSRHGTTYNEQFF	TRBV12-1	NA	TRBJ2-1	Day +30	Unknown	Unknown	2	1
CCF15	0.000184502	TGTGCCAGCAGCCAGGGACCGTATGAGCAGTTCTTCGGGCCA	CASSQGPYEQFF	TRBV4-2	NA	TRBJ2-1	Day +30	Unknown	Unknown	1	1
CCF15	0.000184502	TGTGCCAGCAGCCAAGGTCTGGGTACAGATACGCAGTATTTTGGCCCA	CASSQGLGTDTQYF	TRBV14-1	NA	TRBJ2-3	Day +30	Unknown	Unknown	1	1
CCF15	0.000184502	TGTGCCATCAGTGAAACGCAGCGAGCAACTAATGAAAAACTGTTTTTTGGCAGT	CAISETQRATNEKLFF	TRBV10-3	TRBD2-1	TRBJ1-4	Day +30	Unknown	Unknown	3	1
CCF15	0.000184502	TGTGCCTGGGGACAGGGACAGAACTATGGCTACACCTTCGGTTCG	CAWGQGQNYGYTF	TRBV30-1	TRBD1-1*01	TRBJ1-2	Day +30	Unknown	Unknown	5	1
CCF15	0.000184502	TGCAGCGTTGAAAACAGGGTGGGCACTGAAGCTTTCTTTGGACAA	CSVENRVGTEAFF	TRBV29-1	TRBD1-1*01	TRBJ1-1	Day +30	Unknown	Unknown	1	1
CCF15	0.000369004	TGTGCCAGCAGCTTGGACAGGGGCATCAATCAGCCCCAGCATTTTGGTGAT	CASSLDRGINQPQHF	TRBV5-6	TRBD1-1*01	TRBJ1-5	Day +30	Unknown	Unknown	2	2
CCF15	0.000184502	TGTGCCAGCAGTTTATGGGGCAATCAGCCCCAGCATTTTGGTGAT	CASSLWGNQPQHF	TRBV27-1	NA	TRBJ1-5	Day +30	Pathogens	Cytomegalovirus (CMV)	1	1
CCF15	0.000184502	TGTGCCCGGGGGTGGGGAAACACTGAAGCTTTCTTTGGACAA	CARGWGNTEAFF	TRBV11-1	TRBD2-1*01	TRBJ1-1	Day +30	Unknown	Unknown	1	1
CCF15	0.000184502	TGTGCCAGCAGTGACAGCTCTGGGGCCAACGTCCTGACTTTCGGGGCC	CASSDSSGANVLTF	TRBV6-4	NA	TRBJ2-6	Day +30	Autoimmune	Celiac disease	1	1
CCF15	0.000184502	TGTGCCAGTAGTATCCGGGACAGTGATAATTCACCCCTCCACTTTGGGAAC	CASSIRDSDNSPLHF	TRBV19-1	TRBD1-1*01	TRBJ1-6	Day +30	Unknown	Unknown	18	1
CCF15	0.000184502	TGTGCCAGCAGCGTAGTGTCGAGGAACACTGAAGCTTTCTTTGGACAA	CASSVVSRNTEAFF	TRBV9-1	TRBD2-1*02	TRBJ1-1	Day +30	Unknown	Unknown	3	1
CCF15	0.000184502	TGTGCCTGGAGTGCCCCGGGCCTATACTCTGGAAACACCATATATTTTGGAGAG	CAWSAPGLYSGNTIYF	TRBV30-1	NA	TRBJ1-3	Day +30	Unknown	Unknown	1	1
CCF15	0.000184502	TGTGCCAGCAGTTTACCTGGGGCCAACGTCCTGACTTTCGGGGCC	CASSLPGANVLTF	TRBV12-1	NA	TRBJ2-6	Day +30	Unknown	Unknown	6	1
CCF15	0.000369004	TGTGCCAGCAGCAAAGGGACTAGCGGGAGGGCCTACGAGCAGTACTTCGGGCCG	CASSKGTSGRAYEQYF	TRBV21-1	TRBD2-1*02	TRBJ2-7	Day +30	Unknown	Unknown	2	2
CCF15	0.000184502	TGTGCCAGCAGTTTTCCCGAGGATAGCAATCAGCCCCAGCATTTTGGTGAT	CASSFPEDSNQPQHF	TRBV28-1	TRBD2-1*02	TRBJ1-5	Day +30	Unknown	Unknown	5	1
CCF15	0.000184502	TGTGCCAGCAGTTACTCGAACACAGGGATAGATCAGCCCCAGCATTTTGGTGAT	CASSYSNTGIDQPQHF	TRBV6-5	TRBD1-1*01	TRBJ1-5	Day +30	Unknown	Unknown	8	1
CCF15	0.000184502	TGTGCCAGCAGTGAAGGAAACGGTGTCTCGGAGTCCCAGCATTTTGGTGAT	CASSEGNGVSESQHF	TRBV25-1	TRBD2-1*02	TRBJ1-5	Day +30	Unknown	Unknown	2	1
CCF15	0.000184502	TGTGCCAGCAGTTTCACCTACCCCACCGGGGAGCTGTTTTTTGGAGAA	CASSFTYPTGELFF	TRBV12-1	TRBD2-1	TRBJ2-2	Day +30	Unknown	Unknown	3	1
CCF15	0.000184502	TGTGCCAGCAGCACGGGACAGGTCGAAGAGACCCAGTACTTCGGGCCA	CASSTGQVEETQYF	TRBV11-1	TRBD1-1*01	TRBJ2-5	Day +30	Unknown	Unknown	1	1
CCF15	0.000184502	TGTGCCAGCAGACTGTCTGGTAGCGGAGATACGCAGTATTTTGGCCCA	CASRLSGSGDTQYF	TRBV6-1	TRBD2-1	TRBJ2-3	Day +30	Unknown	Unknown	17	1
CCF15	0.000184502	TGTGCCAGCAGCCCCACGGACAGCTTCGAGCAGTACTTCGGGCCG	CASSPTDSFEQYF	TRBV13-1	TRBD1-1*01	TRBJ2-7	Day +30	Unknown	Unknown	1	1
CCF15	0.000184502	TGTGCCAGCAGTTTGTCTAGTTGGGAGACCCAGTACTTCGGGCCA	CASSLSSWETQYF	TRBV27-1	TRBD2-1	TRBJ2-5	Day +30	Unknown	Unknown	1	1
CCF15	0.000184502	TGTGCCAGCAGCTTAGGTGCTTCCGCCTCCTACGAGCAGTACTTCGGGCCG	CASSLGASASYEQYF	TRBV7-2	NA	TRBJ2-7	Day +30	Unknown	Unknown	1	1
CCF15	0.000184502	TGCAGCGTTGACCCGGGGGCCCAGTACTTCGGGCCA	CSVDPGAQYF	TRBV29-1	TRBD2-1*01	TRBJ2-5	Day +30	Unknown	Unknown	1	1
CCF15	0.000184502	TGTGCCAGTAGTCCTGACGGGGTGGTAAGCTACACCTTCGGTTCG	CASSPDGVVSYTF	TRBV19-1	TRBD2-1*01	TRBJ1-2	Day +30	Unknown	Unknown	1	1
CCF15	0.000184502	TGTGCCAGTTCGACAGGGGTCTATGGCTACACCTTCGGTTCG	CASSTGVYGYTF	TRBV19-1	TRBD1-1*01	TRBJ1-2	Day +30	Pathogens	Influenza	2	1
CCF15	0.000184502	TGTGCCAGCAGCTTAGCGCGTCCCTACGAGCAGTACTTCGGGCCG	CASSLARPYEQYF	TRBV7-9	TRBD2-1	TRBJ2-7	Day +30	Unknown	Unknown	1	1
CCF15	0.000184502	TGTGCCAGCAGCGTAGTAGGGGGAGAGACCCAGTACTTCGGGCCA	CASSVVGGETQYF	TRBV9-1	TRBD1-1*01	TRBJ2-5	Day +30	Unknown	Unknown	1	1
CCF15	0.000184502	TGTGCCAGCAGTGAATCGGTCCAGCCCAATCAGCCCCAGCATTTTGGTGAT	CASSESVQPNQPQHF	TRBV2-1	NA	TRBJ1-5	Day +30	Unknown	Unknown	2	1
CCF15	0.000184502	TGCAGCGTGTGGGGGAAAGAGACCCAGTACTTCGGGCCA	CSVWGKETQYF	TRBV29-1	NA	TRBJ2-5	Day +30	Unknown	Unknown	4	1
CCF15	0.000184502	TGTGCCTGGAGTAGACTCGGGACAGCGGGGGGCTACACCTTCGGTTCG	CAWSRLGTAGGYTF	TRBV30-1	NA	TRBJ1-2	Day +30	Unknown	Unknown	1	1
CCF15	0.000184502	TGTGCCAGCAGCAGGACTAGCGGGACAGATACGCAGTATTTTGGCCCA	CASSRTSGTDTQYF	TRBV13-1	TRBD2-1	TRBJ2-3	Day +30	Pathogens	M. tuberculosis	1	1
CCF15	0.000184502	TGCAGCGTTGCCCCGTCGATGAACACTGAAGCTTTCTTTGGACAA	CSVAPSMNTEAFF	TRBV29-1	NA	TRBJ1-1	Day +30	Unknown	Unknown	1	1
CCF15	0.000184502	TGTGCCACCAGCAGGGGACAGGGGGCGCGAGAGCAGTACTTCGGGCCG	CATSRGQGAREQYF	TRBV15-1	TRBD1-1*01	TRBJ2-7	Day +30	Unknown	Unknown	1	1
CCF15	0.000184502	TGCGCCAGCAGCCAAGATGGGAATCAGCCCCAGCATTTTGGTGAT	CASSQDGNQPQHF	TRBV4-1	NA	TRBJ1-5	Day +30	Pathogens		1	1
CCF15	0.000184502	TGTGCCAGCAGTGATCCAGGGGCAATCGGAAACACCATATATTTTGGAGAG	CASSDPGAIGNTIYF	TRBV12-1	TRBD1-1*01	TRBJ1-3	Day +30	Unknown	Unknown	1	1
CCF15	0.000184502	TGTGCCAGCAGGAGGACAGGGGGGCGGGAGACCCAGTACTTCGGGCCA	CASRRTGGRETQYF	TRBV7-9	TRBD1-1*01	TRBJ2-5	Day +30	Pathogens	Cytomegalovirus (CMV)	1	1
CCF15	0.000184502	TGCGCCAGCAGCCAGCCGGGACAGTATAATTCACCCCTCCACTTTGGGAAC	CASSQPGQYNSPLHF	TRBV4-1	TRBD1-1*01	TRBJ1-6	Day +30	Unknown	Unknown	39	1
CCF15	0.000184502	TGTGCCAGCAGCGCCCCGGGGGGAGCCGGGAATGAGCAGTTCTTCGGGCCA	CASSAPGGAGNEQFF	TRBV7-6	TRBD2-1*01	TRBJ2-1	Day +30	Unknown	Unknown	1	1
CCF15	0.000184502	TGCAGTGCTCTACCTCTCGCCACAGATACGCAGTATTTTGGCCCA	CSALPLATDTQYF	TRBV20-1	TRBD2-1	TRBJ2-3	Day +30	Unknown	Unknown	6	1
CCF15	0.000184502	TGTGCCACCAAGGTTGGGTATAGCTACACCTTCGGTTCG	CATKVGYSYTF	TRBV24-1	NA	TRBJ1-2	Day +30	Unknown	Unknown	1	1
CCF15	0.000184502	TGTGCCAGCAGTTTTTTTGCGGAGACCCAGTACTTCGGGCCA	CASSFFAETQYF	TRBV12-1	TRBD2-1	TRBJ2-5	Day +30	Unknown	Unknown	6	1
CCF15	0.000184502	TGTGCCAGCAGCTTAGCGCGACAGGAAGTTTACACCTTCGGTTCG	CASSLARQEVYTF	TRBV7-2	TRBD1-1*01	TRBJ1-2	Day +30	Unknown	Unknown	1	1
CCF15	0.000184502	TGTGCCGGCCTTCCCTTCGATGGCTACACCTTCGGTTCG	CAGLPFDGYTF	TRBV10-3	TRBD1-1*01	TRBJ1-2	Day +30	Unknown	Unknown	6	1
CCF15	0.000184502	TGTGCCAGCAGTTACGCGGACAGCTACGAGCAGTACTTCGGGCCG	CASSYADSYEQYF	TRBV6-1	TRBD1-1*01	TRBJ2-7	Day +30	Unknown	Unknown	1	1
CCF15	0.000184502	TGTGCCAGTAGTATAGGACAGGGGCTGGGCTATGGCTACACCTTCGGTTCG	CASSIGQGLGYGYTF	TRBV19-1	TRBD1-1*01	TRBJ1-2	Day +30	Unknown	Unknown	1	1
CCF15	0.000184502	TGTGCCACCAGTGAGAACAATGAGCAGTTCTTCGGGCCA	CATSENNEQFF	TRBV24-1	NA	TRBJ2-1	Day +30	Unknown	Unknown	2	1
CCF15	0.000184502	TGCGCCAGCAGCCCGGGACAGGGGGGATACGAGCAGTACTTCGGGCCG	CASSPGQGGYEQYF	TRBV5-1	TRBD1-1*01	TRBJ2-7	Day +30	Pathogens	Epstein Barr virus (EBV)	1	1
CCF15	0.000184502	TGTGCCAGTAGTATATTACAGGGCGACGAGCAGTACTTCGGGCCG	CASSILQGDEQYF	TRBV19-1	TRBD1-1*01	TRBJ2-7	Day +30	Unknown	Unknown	1	1
CCF15	0.000184502	TGTGCCAGCAGCCTCGGAACCGATCCATCCGGGCAGTACTTCGGGCCG	CASSLGTDPSGQYF	TRBV7-6	NA	TRBJ2-7	Day +30	Unknown	Unknown	1	1
CCF15	0.000184502	TGTGCCAGCAGTTTAGTAAGGGGTGGAGCTTTCTTTGGACAA	CASSLVRGGAFF	TRBV12-1	TRBD1-1*01	TRBJ1-1	Day +30	Unknown	Unknown	1	1
CCF15	0.000184502	TGTGCCAGCAGTTTTTGCGAGCAGTACTTCGGGCCG	CASSFCEQYF	TRBV27-1	NA	TRBJ2-7	Day +30	Unknown	Unknown	1	1
CCF15	0.000184502	TGTGCCAGCAGCTTAGCTACCTACGAGCAGTACTTCGGGCCG	CASSLATYEQYF	TRBV7-2	TRBD2-1	TRBJ2-7	Day +30	Pathogens		1	1
CCF15	0.000184502	TGTGCCAGCACCAACGCGATTGGTAGCTATGGCTACACCTTCGGTTCG	CASTNAIGSYGYTF	TRBV27-1	TRBD2-1	TRBJ1-2	Day +30	Unknown	Unknown	3	1
CCF15	0.000184502	TGCAGTGCTACACACGGCGGGAGCTCCTACAATGAGCAGTTCTTCGGGCCA	CSATHGGSSYNEQFF	TRBV20-1	TRBD2-1*02	TRBJ2-1	Day +30	Unknown	Unknown	1	1
CCF15	0.000184502	TGTGCCATCATGGGGGCTGGGGCCAACGTCCTGACTTTCGGGGCC	CAIMGAGANVLTF	TRBV10-3	NA	TRBJ2-6	Day +30	Unknown	Unknown	1	1
CCF15	0.000184502	TGCAGTGCCCCGACAGGGAACAATGAGCAGTTCTTCGGGCCA	CSAPTGNNEQFF	TRBV20-1	TRBD1-1*01	TRBJ2-1	Day +30	Unknown	Unknown	1	1
CCF15	0.000184502	TGTGCCACCAGTGACCTGGGACGGAACCAAGAGACCCAGTACTTCGGGCCA	CATSDLGRNQETQYF	TRBV24-1	NA	TRBJ2-5	Day +30	Unknown	Unknown	3	1
CCF15	0.000184502	TGTGCCAGCAGTTTAACGGGGGGGAACACTGAAGCTTTCTTTGGACAA	CASSLTGGNTEAFF	TRBV12-1	TRBD2-1*01	TRBJ1-1	Day +30	Pathogens	Influenza	2	1
CCF15	0.000553505	TGTGCCACTGAGGCCTATGGCTACACCTTCGGTTCG	CATEAYGYTF	TRBV19-1	TRBD2-1*02	TRBJ1-2	Day +30	Unknown	Unknown	24	3
CCF15	0.000553505	TGTGCCAGCAGCGTAGCAGACCATCTTAGTGAAAAACTGTTTTTTGGCAGT	CASSVADHLSEKLFF	TRBV9-1	NA	TRBJ1-4	Day +30	Unknown	Unknown	43	3
CCF15	0.000184502	TGTGCCAGCAGCTTACGGTCCCTCTTATTAGACAGGGGGTCCTTCGGCTACACCTTCGGTTCG	CASSLRSLLLDRGSFGYTF	TRBV7-7	TRBD1-1*01	TRBJ1-2	Day +30	Unknown	Unknown	3	1
CCF15	0.000369004	TGTGCCAGCAGTCCTCACCCTGGGGATAGCAATCAGCCCCAGCATTTTGGTGAT	CASSPHPGDSNQPQHF	TRBV2-1	NA	TRBJ1-5	Day +30	Unknown	Unknown	6	2
CCF15	0.000184502	TGTGCCTGGACAGGGGGTTTCAACACTGAAGCTTTCTTTGGACAA	CAWTGGFNTEAFF	TRBV30-1	TRBD1-1*01	TRBJ1-1	Day +30	Unknown	Unknown	2	1
CCF15	0.000184502	TGTGCCAGCAGCCTGACAGGGGGCTACGAGCAGTACTTCGGGCCG	CASSLTGGYEQYF	TRBV12-1	TRBD1-1*01	TRBJ2-7	Day +30	Pathogens	Cytomegalovirus (CMV)	18	1
CCF15	0.000184502	TGTGCCAGCAGCCTCCGACAGCGGTACCCCTACTTCGGTTCG	CASSLRQRYPYF	TRBV13-1	NA	TRBJ1-2	Day +30	Unknown	Unknown	29	1
CCF36	0.000369004	TGTGCCAGCAGGCCGGGGGGCCTGGGGTACGAGCAGTACTTCGGGCCG	CASRPGGLGYEQYF	TRBV28-1	TRBD2-1*01	TRBJ2-7	Day +30	Unknown	Unknown	3	2
CCF36	0.000184502	TGTGCCAGCAGCTTAAACCCAAACACCGGGGAGCTGTTTTTTGGAGAA	CASSLNPNTGELFF	TRBV7-9	NA	TRBJ2-2	Day +30	Unknown	Unknown	2	1
CCF36	0.000369004	TGTGCCAGCAGCCCCCGCAGGGGAGGGACTGAAGCTTTCTTTGGACAA	CASSPRRGGTEAFF	TRBV7-2	TRBD2-1*02	TRBJ1-1	Day +30	Unknown	Unknown	1	2
CCF36	0.000738007	TGTGCCAGTAGTACCAGGGATAGCAATCAGCCCCAGCATTTTGGTGAT	CASSTRDSNQPQHF	TRBV19-1	TRBD1-1*01	TRBJ1-5	Day +30	Unknown	Unknown	7	4
CCF36	0.000738007	TGTGCCAGCGGAACAGGGGATAGCAATCAGCCCCAGCATTTTGGTGAT	CASGTGDSNQPQHF	TRBV10-3	TRBD1-1*01	TRBJ1-5	Day +30	Autoimmune	Rheumatoid Arthritis (RA)	5	4
CCF36	0.000184502	TGTGCCAGCAGCCCCCGGACGGTTATGGACCGCTCTGGGGCCAACGTCCTGACTTTCGGGGCC	CASSPRTVMDRSGANVLTF	TRBV7-9	NA	TRBJ2-6	Day +30	Unknown	Unknown	2	1
CCF36	0.000369004	TGTGCCAGCAGTTACGGGACAGACTCCTACGAGCAGTACTTCGGGCCG	CASSYGTDSYEQYF	TRBV6-1	TRBD1-1*01	TRBJ2-7	Day +30	Unknown	Unknown	4	2
CCF36	0.000184502	TGTGCCAGCAGTGAACAGGGGGACGGCTACACCTTCGGTTCG	CASSEQGDGYTF	TRBV6-1	TRBD1-1*01	TRBJ1-2	Day +30	Unknown	Unknown	4	1
CCF36	0.000553505	TGTGCCAGCAGTGCGGGACAGGCAACAATGAGCTCCTACGAGCAGTACTTCGGGCCG	CASSAGQATMSSYEQYF	TRBV6-1	TRBD1-1*01	TRBJ2-7	Day +30	Unknown	Unknown	5	3
CCF36	0.000553505	TGTGCCAGCAGCGTATATGGGACGGATCCCAAATTCAACTATGGCTACACCTTCGGTTCG	CASSVYGTDPKFNYGYTF	TRBV9-1	NA	TRBJ1-2	Day +30	Unknown	Unknown	1	3
CCF36	0.000184502	TGTGCCAGCAGCCTGGGACAGGGCCATGTCCAGCCCCAGCATTTTGGTGAT	CASSLGQGHVQPQHF	TRBV7-8	TRBD1-1*01	TRBJ1-5	Day +30	Unknown	Unknown	1	1
CCF36	0.00110701	TGTGCCAGCCAATCGACGATGGCGAGCACTGAAGCTTTCTTTGGACAA	CASQSTMASTEAFF	TRBV6-1	NA	TRBJ1-1	Day +30	Unknown	Unknown	13	6
CCF36	0.000369004	TGTGCCAGCAGTTACTCTAGCGGGGGAGCCGAGACCCAGTACTTCGGGCCA	CASSYSSGGAETQYF	TRBV6-1	TRBD2-1*01	TRBJ2-5	Day +30	Cancer	Colorectal cancer	1	2
CCF36	0.000369004	TGTGCCAGCAGTGAGGGGGCGAACACTGAAGCTTTCTTTGGACAA	CASSEGANTEAFF	TRBV6-4	TRBD1-1*01	TRBJ1-1	Day +30	Pathogens	Yellow fever virus	1	2
CCF36	0.000184502	TGTGCCAGCAGCCCGGGGACCTACAATGAGCAGTTCTTCGGGCCA	CASSPGTYNEQFF	TRBV13-1	TRBD2-1*01	TRBJ2-1	Day +30	Unknown	Unknown	2	1
CCF36	0.000369004	TGTGCCAGCAGCCCTAGGGTTCTGGATGGCTACACCTTCGGTTCG	CASSPRVLDGYTF	TRBV7-2	NA	TRBJ1-2	Day +30	Unknown	Unknown	1	2
CCF36	0.000369004	TGTGCCAGCAGCCCCTCAAGCGGGGGGGCCTACGAGCAGTACTTCGGGCCG	CASSPSSGGAYEQYF	TRBV12-1	TRBD2-1*01	TRBJ2-7	Day +30	Unknown	Unknown	3	2
CCF36	0.000184502	GGGGGGCCCTACGAGCAGTACTTCGGGCCG	GGPYEQYF	TRBV24-1	TRBD2-1*01	TRBJ2-7	Day +30	Unknown	Unknown	1	1
CCF36	0.000184502	TGTGCCAGCAGTTACTCGGGGGGGAGTAACTATGGCTACACCTTCGGTTCG	CASSYSGGSNYGYTF	TRBV6-5	TRBD2-1*01	TRBJ1-2	Day +30	Unknown	Unknown	1	1
CCF36	0.000369004	TGCGCCAGCAGCCCCTCAACTAGCGTTGGTGAGACCCAGTACTTCGGGCCA	CASSPSTSVGETQYF	TRBV4-3	TRBD2-1	TRBJ2-5	Day +30	Unknown	Unknown	1	2
CCF36	0.000369004	TGTGCCTGGACCCGGGCGGGGCAGGGGTCCTACGAGCAGTACTTCGGGCCG	CAWTRAGQGSYEQYF	TRBV30-1	NA	TRBJ2-7	Day +30	Unknown	Unknown	1	2
CCF36	0.000369004	TGCAGCACACAGGAGAACACTGAAGCTTTCTTTGGACAA	CSTQENTEAFF	TRBV29-1	TRBD1-1*01	TRBJ1-1	Day +30	Unknown	Unknown	1	2
CCF36	0.000184502	TGTGCCAGCAGCGGCCGGTCCTACGAGCAGTACTTCGGGCCG	CASSGRSYEQYF	TRBV7-2	NA	TRBJ2-7	Day +30	Unknown	Unknown	1	1
CCF36	0.000184502	TGCAGTGCTAGAGATATGGGAGGACAGGGGGAGATAAAGCCCCAGCATTTTGGTGAT	CSARDMGGQGEIKPQHF	TRBV20-1	TRBD1-1*01	TRBJ1-5	Day +30	Unknown	Unknown	3	1
CCF36	0.000184502	TGCAGCGTCAGGCGGGACAGGGAGGAAGGGACCTTCGGTTCG	CSVRRDREEGTF	TRBV29-1	TRBD1-1*01	TRBJ1-2	Day +30	Unknown	Unknown	1	1
CCF36	0.000369004	TGTGCCAGCTCGACAGGACTTAACTATGGCTACACCTTCGGTTCG	CASSTGLNYGYTF	TRBV7-2	TRBD1-1*01	TRBJ1-2	Day +30	Pathogens	Cytomegalovirus (CMV)	1	2
CCF36	0.000184502	TGTGCCAGCAGTCTACAGGGGATTGAAGCTTTCTTTGGACAA	CASSLQGIEAFF	TRBV12-1	TRBD1-1*01	TRBJ1-1	Day +30	Unknown	Unknown	1	1
CCF36	0.000369004	TGCAGTGCTAGACAGGGAGACACTGAAGCTTTCTTTGGACAA	CSARQGDTEAFF	TRBV20-1	NA	TRBJ1-1	Day +30	Pathogens	M. tuberculosis	4	2
CCF36	0.000184502	TGTGCCAGTAGCCCCGGCCGGCAAGAGACCCAGTACTTCGGGCCA	CASSPGRQETQYF	TRBV19-1	NA	TRBJ2-5	Day +30	Pathogens		1	1
CCF36	0.000184502	TGTGCCAGCAGCTCAGACAGGTATACTGATGGCTACACCTTCGGTTCG	CASSSDRYTDGYTF	TRBV7-9	TRBD1-1*01	TRBJ1-2	Day +30	Unknown	Unknown	1	1
CCF36	0.000184502	TGTGCCAGCAGTGACTCGACAGGGGGCAATCAGCCCCAGCATTTTGGTGAT	CASSDSTGGNQPQHF	TRBV6-4	TRBD1-1*01	TRBJ1-5	Day +30	Unknown	Unknown	1	1
CCF36	0.000553505	TGTGCCAGCTCATCTTCGACGGATAATGAAGCTTTCTTTGGACAA	CASSSSTDNEAFF	TRBV18-1	NA	TRBJ1-1	Day +30	Unknown	Unknown	2	3
CCF36	0.000369004	TGCAGCGTTGAAGATCTTTCTGTGGGGCAGGCCAGCTACACCTTCGGTTCG	CSVEDLSVGQASYTF	TRBV29-1	TRBD1-1*01	TRBJ1-2	Day +30	Unknown	Unknown	1	2
CCF36	0.000369004	TGTGCCAGCAGCTTAAAGGGGGAGCAGTACTTCGGGCCG	CASSLKGEQYF	TRBV7-8	TRBD1-1*01	TRBJ2-7	Day +30	Unknown	Unknown	3	2
CCF36	0.000184502	TGTGCCAGCAGCTCCGAGGATGACACTGAAGCTTTCTTTGGACAA	CASSSEDDTEAFF	TRBV7-6	TRBD2-1*02	TRBJ1-1	Day +30	Unknown	Unknown	1	1
CCF36	0.000184502	TGCAGTGCTAGAGAAAACGAGATCGCGGCTTTCTTTGGACAA	CSARENEIAAFF	TRBV20-1	TRBD2-1	TRBJ1-1	Day +30	Unknown	Unknown	1	1
CCF36	0.000184502	TGCAGTGCTAGCGGGGCAGGGATTCGTTACGAGCAGTACTTCGGGCCG	CSASGAGIRYEQYF	TRBV20-1	NA	TRBJ2-7	Day +30	Unknown	Unknown	1	1
CCF36	0.000184502	TGTGCCAGCAGTGGTGGCGAGACCTACGAGCAGTACTTCGGGCCG	CASSGGETYEQYF	TRBV6-1	NA	TRBJ2-7	Day +30	Unknown	Unknown	1	1
CCF36	0.000184502	TGCGCCAGCAGCCAAACGGGGTCGGGGGGCTACAATGAGCAGTTCTTCGGGCCA	CASSQTGSGGYNEQFF	TRBV4-3	TRBD2-1*01	TRBJ2-1	Day +30	Unknown	Unknown	1	1
CCF36	0.000184502	TGTGCCAGCAGTTACGCCGCCGGACAGGGCCACGAAAAACTGTTTTTTGGCAGT	CASSYAAGQGHEKLFF	TRBV6-5	TRBD1-1*01	TRBJ1-4	Day +30	Unknown	Unknown	1	1
CCF36	0.000184502	TGTGCCAGCAGTCCCTGGACAGGGTTATACTCTGGGGCCAACGTCCTGACTTTCGGGGCC	CASSPWTGLYSGANVLTF	TRBV12-1	TRBD1-1*01	TRBJ2-6	Day +30	Unknown	Unknown	1	1
CCF36	0.000184502	TGTGCCAGCAGTGTACCGGGACCCGGGGCGGATACGCAGTATTTTGGCCCA	CASSVPGPGADTQYF	TRBV6-1	NA	TRBJ2-3	Day +30	Unknown	Unknown	1	1
CCF36	0.000184502	TGTGCCTGGAGTTCGGGTGTCGAGGATACGCAGTATTTTGGCCCA	CAWSSGVEDTQYF	TRBV30-1	TRBD2-1	TRBJ2-3	Day +30	Unknown	Unknown	1	1
CCF36	0.000184502	TGTGCCAGCAGCTTGGGACAGGGTGTCTACGAGCAGTACTTCGGGCCG	CASSLGQGVYEQYF	TRBV5-4	TRBD1-1*01	TRBJ2-7	Day +30	Pathogens	Cytomegalovirus (CMV)	1	1
CCF36	0.000184502	TGTGCCAGCAGCTTAGCGCGGTCGGTGGGTTCCTACGAGCAGTACTTCGGGCCG	CASSLARSVGSYEQYF	TRBV7-9	TRBD2-1	TRBJ2-7	Day +30	Unknown	Unknown	1	1
CCF36	0.000184502	TGTGCCAGCAGCTCTGGACAGCCTCCCAATTCACCCCTCCACTTTGGGAAC	CASSSGQPPNSPLHF	TRBV7-6	TRBD1-1*01	TRBJ1-6	Day +30	Unknown	Unknown	1	1
CCF36	0.000184502	TGTGCCAGCAGCGGATTAGCGGGGGGCTATCTGAATACGCAGTATTTTGGCCCA	CASSGLAGGYLNTQYF	TRBV5-6	TRBD2-1*01	TRBJ2-3	Day +30	Unknown	Unknown	1	1
CCF36	0.000184502	TGCGCCAGCAGCCAAGATCCAGGGAACACTGAAGCTTTCTTTGGACAA	CASSQDPGNTEAFF	TRBV4-3	TRBD1-1*01	TRBJ1-1	Day +30	Unknown	Unknown	1	1
CCF36	0.000184502	TGTGCCAGCAGCCAAATAGAACCCGACAGGAAGAATGGCTACACCTTCGGTTCG	CASSQIEPDRKNGYTF	TRBV4-2	TRBD1-1*01	TRBJ1-2	Day +30	Unknown	Unknown	2	1
CCF36	0.000184502	TGTGCCAGCAGCCCGTACAATGAGCAGTTCTTCGGGCCA	CASSPYNEQFF	TRBV7-2	TRBD2-1	TRBJ2-1	Day +30	Pathogens		1	1
CCF36	0.000184502	TGTGCCAGTAGTATGAGGGACAGGAATAATTTCTACTATGGCTACACCTTCGGTTCG	CASSMRDRNNFYYGYTF	TRBV19-1	TRBD1-1*01	TRBJ1-2	Day +30	Unknown	Unknown	1	1
CCF36	0.000184502	TGTGCCAGTAGCCTAACAGGGAACACTGAAGCTTTCTTTGGACAA	CASSLTGNTEAFF	TRBV19-1	TRBD1-1*01	TRBJ1-1	Day +30	Pathogens	Human immunodeficiency virus (HIV)	1	1
CCF36	0.000184502	TGTGCCAGTAGTAAGGACAGGAACTCCTATGGCTACACCTTCGGTTCG	CASSKDRNSYGYTF	TRBV19-1	TRBD1-1*01	TRBJ1-2	Day +30	Unknown	Unknown	1	1
CCF36	0.000184502	TGTGCCAGCAGCGAAGACAGGGTGGATACGCAGTATTTTGGCCCA	CASSEDRVDTQYF	TRBV5-4	TRBD1-1*01	TRBJ2-3	Day +30	Unknown	Unknown	1	1
CCF36	0.000184502	TGTGCCAGCGGACAGGGGGGAAACACCATATATTTTGGAGAG	CASGQGGNTIYF	TRBV12-1	TRBD1-1*01	TRBJ1-3	Day +30	Unknown	Unknown	1	1
CCF36	0.000184502	TGCAGCGTTGACTGGGACCAAGAGACCCAGTACTTCGGGCCA	CSVDWDQETQYF	TRBV29-1	NA	TRBJ2-5	Day +30	Unknown	Unknown	1	1
CCF36	0.000369004	TGTGCCAGCAGCCGTTCCGGAGTGGGGGACAACGAGCAGTACTTCGGGCCG	CASSRSGVGDNEQYF	TRBV7-8	TRBD1-1*01	TRBJ2-7	Day +30	Unknown	Unknown	2	2
CCF36	0.000369004	TGTGCCTGGACCCTTAGTACCTCCCAGGGGTCACCCCTCCACTTTGGGAAC	CAWTLSTSQGSPLHF	TRBV30-1	TRBD1-1*01	TRBJ1-6	Day +30	Unknown	Unknown	1	2
CCF36	0.000184502	TGTGCCAGTAAAACCGGGACAGGGGGCTACGAGCAGTACTTCGGGCCG	CASKTGTGGYEQYF	TRBV19-1	TRBD1-1*01	TRBJ2-7	Day +30	Unknown	Unknown	2	1
CCF36	0.000184502	TGCAGCGCCTCCAGGACAGTCAACTATGGCTACACCTTCGGTTCG	CSASRTVNYGYTF	TRBV20-1	TRBD1-1*01	TRBJ1-2	Day +30	Unknown	Unknown	1	1
CCF36	0.000184502	TGTGCCAGCTCACAGGGGGCGCGGGAGCAGTTCTTCGGGCCA	CASSQGAREQFF	TRBV18-1	TRBD1-1*01	TRBJ2-1	Day +30	Unknown	Unknown	4	1
CCF36	0.000184502	TGTGCCAGCAGCCAGGGGACTAGCGGGGGGGCAGCAGATACGCAGTATTTTGGCCCA	CASSQGTSGGAADTQYF	TRBV7-2	TRBD2-1*01	TRBJ2-3	Day +30	Unknown	Unknown	1	1
CCF36	0.000184502	TGTGCCAGCAGTTACGGTGCAACTAATGAAAAACTGTTTTTTGGCAGT	CASSYGATNEKLFF	TRBV6-5	NA	TRBJ1-4	Day +30	Unknown	Unknown	1	1
CCF36	0.000184502	TGTGCCAGCAGCTTCGCGCGGGTATCCTCCTACGAGCAGTACTTCGGGCCG	CASSFARVSSYEQYF	TRBV11-2	TRBD2-1	TRBJ2-7	Day +30	Unknown	Unknown	1	1
CCF36	0.000184502	TGTGCCAGCTCATCACATAATGGGGCACCCCTCCACTTTGGGAAC	CASSSHNGAPLHF	TRBV18-1	NA	TRBJ1-6	Day +30	Unknown	Unknown	1	1
CCF36	0.000184502	TGCGCCAGCAGCTTCAGCGGGGGGTCAGAGACCCAGTACTTCGGGCCA	CASSFSGGSETQYF	TRBV5-1	TRBD2-1*01	TRBJ2-5	Day +30	Unknown	Unknown	1	1
CCF36	0.000184502	TGTGCCAGCAGCATTTCACAGAGAGATACGCAGTATTTTGGCCCA	CASSISQRDTQYF	TRBV7-2	TRBD1-1*01	TRBJ2-3	Day +30	Unknown	Unknown	1	1
CCF36	0.000184502	TGCGCCAGCAGCCAGATCCTTGGTCTCTTGAACACTGAAGCTTTCTTTGGACAA	CASSQILGLLNTEAFF	TRBV4-1	NA	TRBJ1-1	Day +30	Unknown	Unknown	2	1
CCF36	0.000184502	TGTGCCAGCAGCGCCTCAAGCTCCGTTCTCTATGGCTACACCTTCGGTTCG	CASSASSSVLYGYTF	TRBV9-1	TRBD2-1	TRBJ1-2	Day +30	Unknown	Unknown	1	1
CCF36	0.000184502	TGTGCCAGCAGTTTAGGAGTAGGGTACAATGAGCAGTTCTTCGGGCCA	CASSLGVGYNEQFF	TRBV12-1	NA	TRBJ2-1	Day +30	Unknown	Unknown	1	1
CCF36	0.000184502	TGTGCCTGGAGTGGGCGGGGTCCAATACGTGGCTACACCTTCGGTTCG	CAWSGRGPIRGYTF	TRBV30-1	TRBD2-1*01	TRBJ1-2	Day +30	Unknown	Unknown	2	1
CCF36	0.000184502	TGTGCCAGCAGACCCGCGGGGATCAATCAGCCCCAGCATTTTGGTGAT	CASRPAGINQPQHF	TRBV28-1	TRBD2-1*01	TRBJ1-5	Day +30	Unknown	Unknown	1	1
CCF36	0.000184502	TGTGCCAGCAGTTTACGGGGCAGGGACCCGTACGAGCAGTACTTCGGGCCG	CASSLRGRDPYEQYF	TRBV28-1	NA	TRBJ2-7	Day +30	Unknown	Unknown	1	1
CCF36	0.000184502	TGTGCCAGCAGCCCGTCAACTACGACCAAAAACATTCAGTACTTCGGCGCC	CASSPSTTTKNIQYF	TRBV7-2	TRBD2-1	TRBJ2-4	Day +30	Unknown	Unknown	1	1
CCF36	0.000184502	TGTGCCAGCAGTTCCCGGCCCGAGATGTTGGAGACCCAGTACTTCGGGCCA	CASSSRPEMLETQYF	TRBV6-5	NA	TRBJ2-5	Day +30	Unknown	Unknown	1	1
CCF36	0.000184502	TGCAGTGCTAGAGGACCCCCGTGGGGAGCGGGGCGCCCAGATACGCAGTATTTTGGCCCA	CSARGPPWGAGRPDTQYF	TRBV20-1	TRBD2-1*01	TRBJ2-3	Day +30	Unknown	Unknown	1	1
CCF36	0.000184502	TGTGCCAGCAGCCCGGACTTGTCGGACACCGGGGAGCTGTTTTTTGGAGAA	CASSPDLSDTGELFF	TRBV27-1	TRBD2-1	TRBJ2-2	Day +30	Unknown	Unknown	1	1
CCF36	0.000184502	TGTGCCACCTCGACAGGAGATAGCAATCAGCCCCAGCATTTTGGTGAT	CATSTGDSNQPQHF	TRBV10-3	TRBD1-1*01	TRBJ1-5	Day +30	Autoimmune	Rheumatoid Arthritis (RA)	1	1
CCF36	0.000184502	TGTGCCAGCAGCTTAGAAGGGCCGGACAGCTCCTACGAGCAGTACTTCGGGCCG	CASSLEGPDSSYEQYF	TRBV11-1	TRBD1-1*01	TRBJ2-7	Day +30	Unknown	Unknown	1	1
CCF36	0.000184502	TGTGCCACCAGTGAGTACCTAGCGTCCGGGGCCAACGTCCTGACTTTCGGGGCC	CATSEYLASGANVLTF	TRBV24-1	TRBD2-1	TRBJ2-6	Day +30	Unknown	Unknown	1	1
CCF36	0.000184502	TGCGCCAGCAGCTTGCAAGCGGGGGGGCTCAATGAGCAGTTCTTCGGGCCA	CASSLQAGGLNEQFF	TRBV5-1	TRBD2-1*01	TRBJ2-1	Day +30	Unknown	Unknown	1	1
CCF36	0.000184502	TGTGCCAGCAGCTTCTTGGAGACCCAGTACTTCGGGCCA	CASSFLETQYF	TRBV5-6	TRBD2-1	TRBJ2-5	Day +30	Unknown	Unknown	1	1
CCF36	0.000184502	TGTGCCAGCAGCTTAGAAGAGACCCAGTACTTCGGGCCA	CASSLEETQYF	TRBV7-2	NA	TRBJ2-5	Day +30	Pathogens	M. tuberculosis	1	1
CCF36	0.000184502	TGTGCCAGCAGCTTGGAGGGGATAGGGACTGAAGCTTTCTTTGGACAA	CASSLEGIGTEAFF	TRBV5-4	TRBD1-1*01	TRBJ1-1	Day +30	Unknown	Unknown	1	1
CCF36	0.000184502	TGCGCCAGCAGCCGCAGCGGGACAGCCGAACGGGGCACAGATACGCAGTATTTTGGCCCA	CASSRSGTAERGTDTQYF	TRBV4-3	NA	TRBJ2-3	Day +30	Unknown	Unknown	1	1
CCF36	0.000184502	TGCGCCAGCAGCCCAGGACAGGGGTCTTATGGCTACACCTTCGGTTCG	CASSPGQGSYGYTF	TRBV4-3	TRBD1-1*01	TRBJ1-2	Day +30	Pathogens	Cytomegalovirus (CMV)	1	1
CCF36	0.000184502	TGTGCCAGCAGCCAAGATTTGGAGCACTATGGCTACACCTTCGGTTCG	CASSQDLEHYGYTF	TRBV3-1	TRBD2-1*02	TRBJ1-2	Day +30	Unknown	Unknown	1	1
CCF36	0.000184502	TGTGCCAGCAGCGTAGACGTGGGAAGCGAGCAGTACTTCGGGCCG	CASSVDVGSEQYF	TRBV9-1	NA	TRBJ2-7	Day +30	Unknown	Unknown	1	1
CCF36	0.000184502	TGTGCCAGCAGCCAAGACACGTCCTCTGGGGCCAACGTCCTGACTTTCGGGGCC	CASSQDTSSGANVLTF	TRBV4-2	NA	TRBJ2-6	Day +30	Unknown	Unknown	1	1
CCF36	0.000184502	TGTGCCAGCAGTTACAACTCTGGGGCCAACGTCCTGACTTTCGGGGCC	CASSYNSGANVLTF	TRBV6-1	NA	TRBJ2-6	Day +30	Unknown	Unknown	1	1
CCF36	0.000184502	TGTGCCACCAGCAGAGATGGGGCAGGGGGCGCGGATACGCAGTATTTTGGCCCA	CATSRDGAGGADTQYF	TRBV15-1	TRBD1-1*01	TRBJ2-3	Day +30	Unknown	Unknown	1	1
CCF36	0.000184502	TGCGCCAGCAGCTTGATATCCGGTCAGCCCCAGCATTTTGGTGAT	CASSLISGQPQHF	TRBV5-1	TRBD2-1	TRBJ1-5	Day +30	Unknown	Unknown	1	1
CCF36	0.000184502	TGTGCCAGCAGTTTAGCGCTGTACAATGGCTACACCTTCGGTTCG	CASSLALYNGYTF	TRBV12-1	TRBD1-1*01	TRBJ1-2	Day +30	Unknown	Unknown	2	1
CCF36	0.000184502	TGTGCCAGTAGAGAGGTGGGGCAGGGGTCATACCAGTACTTCGGGCCG	CASREVGQGSYQYF	TRBV19-1	TRBD1-1*01	TRBJ2-7	Day +30	Unknown	Unknown	1	1
CCF36	0.000184502	TGTGCCAGCAGCCAGGGAGAGAGCCTAGCCAAAAACATTCAGTACTTCGGCGCC	CASSQGESLAKNIQYF	TRBV5-8	NA	TRBJ2-4	Day +30	Unknown	Unknown	1	1
CCF36	0.000184502	TGTGCCAGTAGAGGGATCTCCTATAATTCACCCCTCCACTTTGGGAAC	CASRGISYNSPLHF	TRBV19-1	NA	TRBJ1-6	Day +30	Unknown	Unknown	1	1
CCF36	0.000184502	TGCGCCAGCAGTGGGGACTACAATTCACCCCTCCACTTTGGGAAC	CASSGDYNSPLHF	TRBV5-1	TRBD2-1	TRBJ1-6	Day +30	Unknown	Unknown	1	1
CCF36	0.000184502	TGTGCCAGCAGGGGATCGCCCTCCACCCAGTACTTCGGGCCA	CASRGSPSTQYF	TRBV6-5	NA	TRBJ2-5	Day +30	Unknown	Unknown	1	1
CCF36	0.000184502	TGTGCCAGCAGTTACCGGCAGGGCACCGGGGAGCTGTTTTTTGGAGAA	CASSYRQGTGELFF	TRBV6-1	TRBD1-1*01	TRBJ2-2	Day +30	Unknown	Unknown	1	1
CCF36	0.000184502	TGTGCCAGCAGCCTTAACACCGGGGAGCTGTTTTTTGGAGAA	CASSLNTGELFF	TRBV3-1	NA	TRBJ2-2	Day +30	Pathogens	Encounter for immunization	1	1
CCF36	0.000184502	TGTGCCAGCAGCTTAGAAGGGACTGAAGCTTTCTTTGGACAA	CASSLEGTEAFF	TRBV7-9	NA	TRBJ1-1	Day +30	Unknown	Unknown	1	1
CCF36	0.000184502	TGTGCCAGCAGTTACTCAGGGCTTGCTAATGAAAAACTGTTTTTTGGCAGT	CASSYSGLANEKLFF	TRBV6-5	NA	TRBJ1-4	Day +30	Unknown	Unknown	2	1
CCF36	0.000184502	TGTGCCAGCAGTCTCGGGCCGACTAATGAAAAACTGTTTTTTGGCAGT	CASSLGPTNEKLFF	TRBV6-1	NA	TRBJ1-4	Day +30	Unknown	Unknown	1	1
CCF36	0.000184502	TGTGCCATCAGTGATGGGGCTGGCTATGGCTACACCTTCGGTTCG	CAISDGAGYGYTF	TRBV10-3	TRBD1-1*01	TRBJ1-2	Day +30	Unknown	Unknown	1	1
CCF36	0.000184502	TGTGCCAGCAGTGATTACGGAATAGCTAACTATGGCTACACCTTCGGTTCG	CASSDYGIANYGYTF	TRBV6-1	NA	TRBJ1-2	Day +30	Unknown	Unknown	1	1
CCF36	0.000184502	TGTGCCAGCAGCCGTAAGGGGGACTTTGAGCAGTACTTCGGGCCG	CASSRKGDFEQYF	TRBV7-2	NA	TRBJ2-7	Day +30	Unknown	Unknown	1	1
CCF36	0.000184502	TGTGCCAGCAGCGTATATTCTGGAAACACCATATATTTTGGAGAG	CASSVYSGNTIYF	TRBV9-1	TRBD2-1	TRBJ1-3	Day +30	Unknown	Unknown	1	1
CCF36	0.000184502	TGTGCCAGCACCAAGACAGGTGAACTTCGTAATTCACCCCTCCACTTTGGGAAC	CASTKTGELRNSPLHF	TRBV6-1	TRBD1-1*01	TRBJ1-6	Day +30	Unknown	Unknown	1	1
CCF36	0.000184502	TGTGCCAGTAGTATAGCAGGACTGGGGCTTCTCTACAATGAGCAGTTCTTCGGGCCA	CASSIAGLGLLYNEQFF	TRBV19-1	NA	TRBJ2-1	Day +30	Unknown	Unknown	1	1
CCF36	0.000184502	TGCAGTGCTAGAGAGACAGGGGGCTATGAAAAACTGTTTTTTGGCAGT	CSARETGGYEKLFF	TRBV20-1	TRBD1-1*01	TRBJ1-4	Day +30	Unknown	Unknown	2	1
CCF36	0.000184502	TGTGCCAGCAGCTTACCGGGGGGGATGGAGACCCAGTACTTCGGGCCA	CASSLPGGMETQYF	TRBV7-2	TRBD2-1*01	TRBJ2-5	Day +30	Unknown	Unknown	1	1
CCF36	0.000184502	TGTGCCAGCAGCCAAGGGGCAGATACGCAGTATTTTGGCCCA	CASSQGADTQYF	TRBV3-1	NA	TRBJ2-3	Day +30	Unknown	Unknown	1	1
CCF36	0.000184502	TGTGCCAGCAGCTTAACAGGGGTTAAGGCCGGGGAGCTGTTTTTTGGAGAA	CASSLTGVKAGELFF	TRBV7-8	TRBD1-1*01	TRBJ2-2	Day +30	Unknown	Unknown	1	1
CCF36	0.000184502	TGTGCCAGCAGTTTATTGGTCGCCGGGGAGCTGTTTTTTGGAGAA	CASSLLVAGELFF	TRBV27-1	NA	TRBJ2-2	Day +30	Unknown	Unknown	1	1
CCF36	0.000184502	TGCGCCAGCAGCCAACACCACAAGACCGAACCTGAAGCTTTCTTTGGACAA	CASSQHHKTEPEAFF	TRBV4-3	NA	TRBJ1-1	Day +30	Unknown	Unknown	1	1
CCF36	0.000184502	TGTGCCAGCAGCTGGGGACCCGCGAAATACACTGAAGCTTTCTTTGGACAA	CASSWGPAKYTEAFF	TRBV5-6	NA	TRBJ1-1	Day +30	Unknown	Unknown	2	1
CCF36	0.000184502	TGTGCCAGCAGTTTGCGGGGTAGTGACACTGAAGCTTTCTTTGGACAA	CASSLRGSDTEAFF	TRBV12-1	TRBD2-1*01	TRBJ1-1	Day +30	Unknown	Unknown	1	1
CCF36	0.000184502	TGTGCCAGCAGCCAAGACTATAGCGGGGGCTCCTACGAGCAGTACTTCGGGCCG	CASSQDYSGGSYEQYF	TRBV4-2	TRBD2-1*01	TRBJ2-7	Day +30	Unknown	Unknown	1	1
CCF36	0.000184502	TGTGCCAGCAGCTCCCGGGGACCTTACGAGCAGTACTTCGGGCCG	CASSSRGPYEQYF	TRBV7-9	NA	TRBJ2-7	Day +30	Pathogens	Cytomegalovirus (CMV)	1	1
CCF36	0.000184502	TGCAGTGCTCGTAACAGGGTCGCGAAAAAACTGTTTTTTGGCAGT	CSARNRVAKKLFF	TRBV20-1	TRBD1-1*01	TRBJ1-4	Day +30	Unknown	Unknown	1	1
CCF36	0.000184502	TGTGCCAGTGATCTTGGCCCGGCTGGTGGCTACACCTTCGGTTCG	CASDLGPAGGYTF	TRBV19-1	NA	TRBJ1-2	Day +30	Unknown	Unknown	1	1
CCF36	0.000184502	TGTGCCAGCAGTGAAGGACTGAACACTGAAGCTTTCTTTGGACAA	CASSEGLNTEAFF	TRBV2-1	NA	TRBJ1-1	Day +30	Unknown	Unknown	1	1
CCF36	0.000184502	TGTGCCAGCAGCAACCGGGACGGAAGGGATGGCTACACCTTCGGTTCG	CASSNRDGRDGYTF	TRBV11-3	NA	TRBJ1-2	Day +30	Unknown	Unknown	1	1
CCF36	0.000184502	TGTGCCAGTAGTCAGGGGACTGGAAACACCATATATTTTGGAGAG	CASSQGTGNTIYF	TRBV19-1	TRBD1-1*01	TRBJ1-3	Day +30	Unknown	Unknown	1	1
CCF36	0.000184502	TGTGCCAGCAGCCAAGACCCCAGCGGGGGTTACAACACCGGGGAGCTGTTTTTTGGAGAA	CASSQDPSGGYNTGELFF	TRBV4-2	TRBD2-1*01	TRBJ2-2	Day +30	Unknown	Unknown	1	1
CCF36	0.000184502	TGTGCCAGCAGCTTGGGGCAGAACACTGAAGCTTTCTTTGGACAA	CASSLGQNTEAFF	TRBV7-8	TRBD1-1*01	TRBJ1-1	Day +30	Autoimmune	Celiac disease	1	1
CCF36	0.000184502	TGTGCCAGCAGCTTGGCCGGGTATGGCTACACCTTCGGTTCG	CASSLAGYGYTF	TRBV5-4	TRBD2-1	TRBJ1-2	Day +30	Unknown	Unknown	1	1
CCF36	0.000184502	TGCAGCTCCAAGGGGGGTGACACTGAAGCTTTCTTTGGACAA	CSSKGGDTEAFF	TRBV29-1	NA	TRBJ1-1	Day +30	Unknown	Unknown	1	1
CCF36	0.000184502	TGTGCCAGCAGTGGGCAGGGGTTCTATGGCTACACCTTCGGTTCG	CASSGQGFYGYTF	TRBV28-1	TRBD1-1*01	TRBJ1-2	Day +30	Unknown	Unknown	1	1
CCF36	0.000184502	TGCGCCAGCAGCCCCGGACAGTACGAGCAGTACTTCGGGCCG	CASSPGQYEQYF	TRBV5-1	TRBD1-1*01	TRBJ2-7	Day +30	Unknown	Unknown	1	1
CCF36	0.000184502	TGTGCCAGCAGGGGAGAGGGTTCCCCTGGAAACACCATATATTTTGGAGAG	CASRGEGSPGNTIYF	TRBV27-1	TRBD2-1*02	TRBJ1-3	Day +30	Unknown	Unknown	1	1
CCF36	0.000184502	TGTGCCAGCAGTTTAGACAGGAATCAGCCCCAGCATTTTGGTGAT	CASSLDRNQPQHF	TRBV12-1	TRBD1-1*01	TRBJ1-5	Day +30	Pathogens		1	1
CCF36	0.000184502	GGACAGCTTCACTTCGGTTCG	GQLHF	TRBV3-1	TRBD1-1*01	TRBJ1-2	Day +30	Unknown	Unknown	2	1
CCF36	0.000184502	TGTGCCTGGAGAGGGACAGGATCCTACGAGCAGTACTTCGGGCCG	CAWRGTGSYEQYF	TRBV30-1	TRBD1-1*01	TRBJ2-7	Day +30	Unknown	Unknown	1	1
CCF36	0.000184502	TGTGCCAGCAGCACTAGGTACTCGGATAACGACTATGGCTACACCTTCGGTTCG	CASSTRYSDNDYGYTF	TRBV6-1	TRBD2-1	TRBJ1-2	Day +30	Unknown	Unknown	2	1
CCF36	0.000184502	TGTGCCAGCAGTTTTGGGGCGGACGCCGCCAACTATGGCTACACCTTCGGTTCG	CASSFGADAANYGYTF	TRBV12-1	TRBD1-1*01	TRBJ1-2	Day +30	Unknown	Unknown	1	1
CCF36	0.000184502	TGTGCCAGCAGCGTAGATTATAGGACAGGGGGCGGTGGCTACACCTTCGGTTCG	CASSVDYRTGGGGYTF	TRBV9-1	TRBD1-1*01	TRBJ1-2	Day +30	Unknown	Unknown	1	1
CCF36	0.000184502	TGTGCCAGCAGCAGCGGGTATGGCTACACCTTCGGTTCG	CASSSGYGYTF	TRBV2-1	TRBD2-1	TRBJ1-2	Day +30	Pathogens	Influenza	1	1
CCF36	0.000184502	TGCAGTGCTAGACCGACAAGCTATGGCTACACCTTCGGTTCG	CSARPTSYGYTF	TRBV20-1	TRBD1-1*01	TRBJ1-2	Day +30	Unknown	Unknown	1	1
CCF36	0.000184502	TGTGCCACCAAGGCTAACAGGGGTAGGCTCACAGATACGCAGTATTTTGGCCCA	CATKANRGRLTDTQYF	TRBV15-1	TRBD1-1*01	TRBJ2-3	Day +30	Unknown	Unknown	1	1
CCF36	0.000184502	TGCAGTGTTCCTTCGGACTTCCCAACGAACACCGGGGAGCTGTTTTTTGGAGAA	CSVPSDFPTNTGELFF	TRBV20-1	TRBD2-1	TRBJ2-2	Day +30	Unknown	Unknown	1	1
CCF36	0.000184502	TGTGCCAGCAGGGGCAGAAGAGGACTGGCGAAAAATGAAAAACTGTTTTTTGGCAGT	CASRGRRGLAKNEKLFF	TRBV6-1	TRBD2-1	TRBJ1-4	Day +30	Unknown	Unknown	1	1
CCF36	0.000184502	TGTGCCAGCAGTTACTCGCAAGAGAATCAGCCCCAGCATTTTGGTGAT	CASSYSQENQPQHF	TRBV6-1	TRBD2-1*02	TRBJ1-5	Day +30	Unknown	Unknown	1	1
CCF36	0.000184502	TGTGCCAGCAGCCCCGATGGTCGGGGAACCGGGGAGCAGTACTTCGGGCCG	CASSPDGRGTGEQYF	TRBV11-3	TRBD2-1*01	TRBJ2-7	Day +30	Unknown	Unknown	1	1
CCF36	0.000184502	TGCAGTGCAAACCGACAGGGAATGAACACTGAAGCTTTCTTTGGACAA	CSANRQGMNTEAFF	TRBV20-1	TRBD1-1*01	TRBJ1-1	Day +30	Unknown	Unknown	1	1
CCF36	0.000184502	TGTGCCAGCAGCGTGCGGGGACAGGGAAATGAAAAACTGTTTTTTGGCAGT	CASSVRGQGNEKLFF	TRBV9-1	TRBD1-1*01	TRBJ1-4	Day +30	Unknown	Unknown	1	1
CCF36	0.000184502	TGTGCCAGCAGCTTGGTGGGTACAGATACGCAGTATTTTGGCCCA	CASSLVGTDTQYF	TRBV5-6	NA	TRBJ2-3	Day +30	Unknown	Unknown	1	1
CCF26	0.00184502	TGTGCCAGCAGATCCCTAGCGGGAGCCACCGGGGAGCTGTTTTTTGGAGAA	CASRSLAGATGELFF	TRBV12-1	TRBD2-1*02	TRBJ2-2	Day +30	Unknown	Unknown	19	10
CCF26	0.00110701	TGTGCCAGTAGTATAGGGATTCAGCCCCAGCATTTTGGTGAT	CASSIGIQPQHF	TRBV19-1	NA	TRBJ1-5	Day +30	Cancer	LGL Leukemia	3	6
CCF26	0.000738007	TGCAGCGTTGAAGGCTATGGCTACACCTTCGGTTCG	CSVEGYGYTF	TRBV29-1	NA	TRBJ1-2	Day +30	Unknown	Unknown	1	4
CCF26	0.000922509	TGTGCCAGCAGTTTAGCAGGAAACTATGGCTACACCTTCGGTTCG	CASSLAGNYGYTF	TRBV12-1	NA	TRBJ1-2	Day +30	Pathogens	Influenza	1	5
CCF26	0.000553505	TGTGCCAGCAGCACGTATAACTCTGGGGCCAACGTCCTGACTTTCGGGGCC	CASSTYNSGANVLTF	TRBV7-8	NA	TRBJ2-6	Day +30	Unknown	Unknown	133	3
CCF26	0.000738007	TGTGCCAGCAGCGAGTCTGGGGCCAACGTCCTGACTTTCGGGGCC	CASSESGANVLTF	TRBV6-4	TRBD2-1*02	TRBJ2-6	Day +30	Unknown	Unknown	2	4
CCF26	0.000553505	TGTGCCAGCAGTCTCGCTAGCGAGGGAGATACGCAGTATTTTGGCCCA	CASSLASEGDTQYF	TRBV28-1	TRBD2-1	TRBJ2-3	Day +30	Unknown	Unknown	1	3
CCF26	0.000369004	TGTGCCAGCAGCTTGGGGTACGAGCAGTACTTCGGGCCG	CASSLGYEQYF	TRBV5-6	NA	TRBJ2-7	Day +30	Pathogens	Influenza	1	2
CCF26	0.000369004	TGCAGCGTTGCAGGGCTGGATCAGCCCCAGCATTTTGGTGAT	CSVAGLDQPQHF	TRBV29-1	TRBD1-1*01	TRBJ1-5	Day +30	Unknown	Unknown	9	2
CCF26	0.000369004	TGTGCCATCAGTGAGTTTCCAGGGGGGCAGACTAGCGATGAGCAGTTCTTCGGGCCA	CAISEFPGGQTSDEQFF	TRBV10-3	TRBD2-1	TRBJ2-1	Day +30	Unknown	Unknown	2	2
CCF26	0.000369004	TGTGCCAGCAGGGCTAGCGGGAGCGACGAGCAGTACTTCGGGCCG	CASRASGSDEQYF	TRBV11-3	TRBD2-1*02	TRBJ2-7	Day +30	Unknown	Unknown	2	2
CCF26	0.000553505	TGTGCCAGCAGTTACGGGCAGACCTACGAGCAGTACTTCGGGCCG	CASSYGQTYEQYF	TRBV6-1	TRBD1-1*01	TRBJ2-7	Day +30	Unknown	Unknown	1	3
CCF26	0.000553505	TGTGCCAGCAGCTTGAGAGGCAATGAGCAGTTCTTCGGGCCA	CASSLRGNEQFF	TRBV5-6	TRBD2-1*02	TRBJ2-1	Day +30	Pathogens		1	3
CCF26	0.000184502	TGCAGTGCTGGGGGAGCTCAGCCCCAGCATTTTGGTGAT	CSAGGAQPQHF	TRBV20-1	NA	TRBJ1-5	Day +30	Unknown	Unknown	5	1
CCF26	0.000184502	TGTGCCACCAGCAGAGATAAGGGGACGGACTATGGCTACACCTTCGGTTCG	CATSRDKGTDYGYTF	TRBV15-1	NA	TRBJ1-2	Day +30	Unknown	Unknown	1	1
CCF26	0.000738007	TGTGCCTGGGGGACACCGACAGATACGCAGTATTTTGGCCCA	CAWGTPTDTQYF	TRBV30-1	TRBD1-1*01	TRBJ2-3	Day +30	Unknown	Unknown	10	4
CCF26	0.000184502	TGTGCCATGGAGGCCCTGGGAGGATTAAACCCGATTCAAGGAAACACCATATATTTTGGAGAG	CAMEALGGLNPIQGNTIYF	TRBV30-1	TRBD2-1*02	TRBJ1-3	Day +30	Unknown	Unknown	25	1
CCF26	0.000184502	TGTGCCAGCAGCCGAACAGGGGTTGAGCAGTACTTCGGGCCG	CASSRTGVEQYF	TRBV27-1	TRBD1-1*01	TRBJ2-7	Day +30	Pathogens	Epstein Barr virus (EBV)	1	1
CCF26	0.000184502	TGCAGCGTTGACCCGGGACAGGGAAGCGATACGCAGTATTTTGGCCCA	CSVDPGQGSDTQYF	TRBV29-1	TRBD1-1*01	TRBJ2-3	Day +30	Unknown	Unknown	1	1
CCF26	0.000184502	TGTGCCAGCAGTTTAGCGCCTGCTAATGAAAAACTGTTTTTTGGCAGT	CASSLAPANEKLFF	TRBV12-1	NA	TRBJ1-4	Day +30	Unknown	Unknown	5	1
CCF26	0.000184502	TGTGCCTGGAGTGGGAACACTGAAGCTTTCTTTGGACAA	CAWSGNTEAFF	TRBV30-1	NA	TRBJ1-1	Day +30	Unknown	Unknown	2	1
CCF26	0.000184502	TGTGCCAGCAGTTCGGTAGGGTACGAGCAGTACTTCGGGCCG	CASSSVGYEQYF	TRBV27-1	NA	TRBJ2-7	Day +30	Unknown	Unknown	1	1
CCF26	0.000184502	TGTGCCAGCAGCTTGAGGGGCAACGAGCAGTACTTCGGGCCG	CASSLRGNEQYF	TRBV5-6	TRBD1-1*01	TRBJ2-7	Day +30	Unknown	Unknown	13	1
CCF26	0.000184502	TGCGCCAGCAGCCAAGGGACGCGAGCGGGCTACGAGCAGTACTTCGGGCCG	CASSQGTRAGYEQYF	TRBV4-1	TRBD2-1	TRBJ2-7	Day +30	Unknown	Unknown	1	1
CCF26	0.000184502	TGCAGTGCTACCGGGGCGAACACTGAAGCTTTCTTTGGACAA	CSATGANTEAFF	TRBV20-1	NA	TRBJ1-1	Day +30	Unknown	Unknown	1	1
CCF26	0.000184502	TGTGCCAGCAGGCGGGACGGTACAACTAATGAAAAACTGTTTTTTGGCAGT	CASRRDGTTNEKLFF	TRBV12-1	TRBD2-1*02	TRBJ1-4	Day +30	Unknown	Unknown	1	1
CCF26	0.000184502	GATTGGGGCAATCAGCCCCAGCATTTTGGTGAT	DWGNQPQHF	TRBV5-1	TRBD2-1*01	TRBJ1-5	Day +30	Unknown	Unknown	1	1
CCF26	0.000184502	TGTGCCTGGAGTGTAGAGGGCAGAGAGCAGTTCTTCGGGCCA	CAWSVEGREQFF	TRBV30-1	TRBD2-1*02	TRBJ2-1	Day +30	Unknown	Unknown	7	1
CCF26	0.0190037	TGTGCCAGCAGCCCAGGGGGATGGACTGAAGCTTTCTTTGGACAA	CASSPGGWTEAFF	TRBV12-1	TRBD1-1*01	TRBJ1-1	Day +30	Unknown	Unknown	1	103
CCF26	0.0153137	TGCAGCGTTGAAGGGTTCGGCTACACCTTCGGTTCG	CSVEGFGYTF	TRBV29-1	NA	TRBJ1-2	Day +30	Unknown	Unknown	2	83
CCF26	0.000184502	TGTGCCAGCAGCCTGTCCGGGGCCAACGTCCTGACTTTCGGGGCC	CASSLSGANVLTF	TRBV7-3	TRBD2-1	TRBJ2-6	Day +30	Pathogens		15	1
CCF26	0.00110701	TGTGCCAGCAGCGACCTAGCGGGTATGCTCGGTCGGCAGTTCTTCGGGCCA	CASSDLAGMLGRQFF	TRBV13-1	TRBD2-1	TRBJ2-1	Day +30	Unknown	Unknown	1	6
CCF26	0.000184502	TGTGCCTCCGACAGGGCCCAAAGTGAAGCTTTCTTTGGACAA	CASDRAQSEAFF	TRBV30-1	TRBD1-1*01	TRBJ1-1	Day +30	Unknown	Unknown	1	1
CCF26	0.000184502	TGCAGCGCCTCCGACAGGGAGAGTCAGCCCCAGCATTTTGGTGAT	CSASDRESQPQHF	TRBV29-1	TRBD1-1*01	TRBJ1-5	Day +30	Unknown	Unknown	1	1
CCF26	0.000184502	TGTGCCAGCAGCTCAAGGGGGCGACCGGGCGAGCAGTACTTCGGGCCG	CASSSRGRPGEQYF	TRBV9-1	TRBD1-1*01	TRBJ2-7	Day +30	Unknown	Unknown	1	1
CCF26	0.000184502	TGTGCCAGCAGGTGGGACAGCCAAGAGACCCAGTACTTCGGGCCA	CASRWDSQETQYF	TRBV6-1	TRBD1-1*01	TRBJ2-5	Day +30	Unknown	Unknown	1	1
CCF26	0.000184502	TGTGCCTGGCGGGGGGGGCCCGCTCCTCGTTGGGGTTCACCCCTCCACTTTGGGAAC	CAWRGGPAPRWGSPLHF	TRBV30-1	TRBD2-1*01	TRBJ1-6	Day +30	Unknown	Unknown	1	1
CCF26	0.000184502	TGCAGTGCTAGCCCCCCTATGCAGGGGAACACTGAAGCTTTCTTTGGACAA	CSASPPMQGNTEAFF	TRBV20-1	TRBD1-1*01	TRBJ1-1	Day +30	Unknown	Unknown	1	1
CCF26	0.000184502	TGTGCCTGGAGTTCCGGGACACAGAACACTGAAGCTTTCTTTGGACAA	CAWSSGTQNTEAFF	TRBV30-1	TRBD1-1*01	TRBJ1-1	Day +30	Unknown	Unknown	2	1
CCF26	0.000184502	TGCGCCAGCAGCCCCGGGACAGGGGAGGGCTACGAGCAGTACTTCGGGCCG	CASSPGTGEGYEQYF	TRBV4-1	TRBD1-1*01	TRBJ2-7	Day +30	Autoimmune	Multiple sclerosis (MS)	1	1
CCF26	0.000184502	TGTGCCAGCTCTTTGGGGACTGGCACAGATACGCAGTATTTTGGCCCA	CASSLGTGTDTQYF	TRBV12-1	TRBD2-1	TRBJ2-3	Day +30	Unknown	Unknown	1	1
CCF3	0.000369004	TGCGCCAGCAGTTTATCCTGGAACACTGAAGCTTTCTTTGGACAA	CASSLSWNTEAFF	TRBV5-1	TRBD2-1	TRBJ1-1	Day +180	Unknown	Unknown	6	2
CCF3	0.00129151	TGTGCCAGCAGGGCTAGCGGGAGCGACGAGCAGTACTTCGGGCCG	CASRASGSDEQYF	TRBV11-3	TRBD2-1*02	TRBJ2-7	Day +180	Unknown	Unknown	1	7
CCF3	0.000184502	TGTGCCAGCAGTTCGGTAGGGTACGAGCAGTACTTCGGGCCG	CASSSVGYEQYF	TRBV27-1	NA	TRBJ2-7	Day +180	Unknown	Unknown	1	1
CCF3	0.000184502	TGTGCCAGCAGCTTAGAACTAGCGGGGGGCCTCATCTACAATGAGCAGTTCTTCGGGCCA	CASSLELAGGLIYNEQFF	TRBV7-9	TRBD2-1*01	TRBJ2-1	Day +180	Unknown	Unknown	1	1
CCF3	0.000369004	TGTGCCAGCAGTCCACTGGGAGCGGTGGGGTACAATGAGCAGTTCTTCGGGCCA	CASSPLGAVGYNEQFF	TRBV28-1	TRBD2-1	TRBJ2-1	Day +180	Unknown	Unknown	2	2
CCF3	0.00793358	TGTGCCAGTAGTATAGGGATTCAGCCCCAGCATTTTGGTGAT	CASSIGIQPQHF	TRBV19-1	NA	TRBJ1-5	Day +180	Cancer	LGL Leukemia	11	43
CCF3	0.000184502	TGTGCCAGCAGCTTGGGGGGCCTGAGGGTCGGCTACACCTTCGGTTCG	CASSLGGLRVGYTF	TRBV5-8	NA	TRBJ1-2	Day +180	Unknown	Unknown	1	1
CCF3	0.000184502	TGTGCCAGCAGTTCCGTGGGGCGGGGGCCTAGCAATCAGCCCCAGCATTTTGGTGAT	CASSSVGRGPSNQPQHF	TRBV6-1	TRBD2-1*01	TRBJ1-5	Day +180	Unknown	Unknown	1	1
CCF3	0.000738007	TGTGCCATCAGTGAGTTTCCAGGGGGGCAGACTAGCGATGAGCAGTTCTTCGGGCCA	CAISEFPGGQTSDEQFF	TRBV10-3	TRBD2-1	TRBJ2-1	Day +180	Unknown	Unknown	5	4
CCF3	0.00110701	TGTGCCAGCTCACCATTCTGGACACTAGAAAAACTGTTTTTTGGCAGT	CASSPFWTLEKLFF	TRBV18-1	TRBD1-1*01	TRBJ1-4	Day +180	Unknown	Unknown	1	6
CCF3	0.000553505	TGTGCCAGCACCGTAGGACAGGGGCCCCACGAGCAGTACTTCGGGCCG	CASTVGQGPHEQYF	TRBV7-9	TRBD1-1*01	TRBJ2-7	Day +180	Unknown	Unknown	1	3
CCF3	0.000184502	TGTGCCAGCACCCTGGACGGCTCCTACAATGAGCAGTTCTTCGGGCCA	CASTLDGSYNEQFF	TRBV12-1	NA	TRBJ2-1	Day +180	Unknown	Unknown	1	1
CCF3	0.00147601	TGTGCCAGCAGCCCCACAGGGGCCTACGAGCAGTACTTCGGGCCG	CASSPTGAYEQYF	TRBV7-2	TRBD1-1*01	TRBJ2-7	Day +180	Pathogens	Encounter for immunization	1	8
CCF3	0.000184502	TGCGCCAGCAGCCCCGGGACAGGGGAGGGCTACGAGCAGTACTTCGGGCCG	CASSPGTGEGYEQYF	TRBV4-1	TRBD1-1*01	TRBJ2-7	Day +180	Autoimmune	Multiple sclerosis (MS)	1	1
CCF3	0.00110701	TGTGCCAGCAGCTTAGCAGGGGGCAATCAGCCCCAGCATTTTGGTGAT	CASSLAGGNQPQHF	TRBV7-8	TRBD1-1*01	TRBJ1-5	Day +180	Pathogens	Cytomegalovirus (CMV)	1	6
CCF3	0.000369004	TGTGCCAGCACCCTTCGTAATCAGCCCCAGCATTTTGGTGAT	CASTLRNQPQHF	TRBV5-8	TRBD2-1	TRBJ1-5	Day +180	Unknown	Unknown	1	2
CCF3	0.00405904	TGTGCCACCAGCAGAGATAAGGGGACGGACTATGGCTACACCTTCGGTTCG	CATSRDKGTDYGYTF	TRBV15-1	NA	TRBJ1-2	Day +180	Unknown	Unknown	4	22
CCF3	0.000184502	TGTGCCAGCGGGACGGGACACTACGAGCAGTACTTCGGGCCG	CASGTGHYEQYF	TRBV9-1	TRBD1-1*01	TRBJ2-7	Day +180	Unknown	Unknown	2	1
CCF3	0.00479705	TGTGCCAGCAGCGACCTAGCGGGTATGCTCGGTCGGCAGTTCTTCGGGCCA	CASSDLAGMLGRQFF	TRBV13-1	TRBD2-1	TRBJ2-1	Day +180	Unknown	Unknown	19	26
CCF3	0.000738007	TGTGCCTGGGGGACACCGACAGATACGCAGTATTTTGGCCCA	CAWGTPTDTQYF	TRBV30-1	TRBD1-1*01	TRBJ2-3	Day +180	Unknown	Unknown	1	4
CCF3	0.000184502	TGCGCCAGCAGTTTAGGGACCGGGGAGCTGTTTTTTGGAGAA	CASSLGTGELFF	TRBV4-3	NA	TRBJ2-2	Day +180	Pathogens	Cytomegalovirus (CMV)	1	1
CCF3	0.000184502	TGTGCCAGCAGTTCCGGGACCGCCCCCTTAGGCGAGCAGTACTTCGGGCCG	CASSSGTAPLGEQYF	TRBV28-1	NA	TRBJ2-7	Day +180	Unknown	Unknown	2	1
CCF3	0.000184502	TGTGCCAGCAGTTTTGGCAGGTCCTACGAGCAGTACTTCGGGCCG	CASSFGRSYEQYF	TRBV12-1	TRBD1-1*01	TRBJ2-7	Day +180	Pathogens	Influenza	1	1
CCF3	0.000184502	TGCGCCAGCAGCCAAGGGGTAATTAACTATGGCTACACCTTCGGTTCG	CASSQGVINYGYTF	TRBV4-3	NA	TRBJ1-2	Day +180	Unknown	Unknown	1	1
CCF3	0.000184502	TGTGCCAGCAGTTATGGGGGTAACTATGGCTACACCTTCGGTTCG	CASSYGGNYGYTF	TRBV6-5	NA	TRBJ1-2	Day +180	Unknown	Unknown	1	1
CCF3	0.000184502	TGCGCCAGCAGCCACGAGCCACTCGGCGGGGCTAGCGGCTACGAGCAGTACTTCGGGCCG	CASSHEPLGGASGYEQYF	TRBV4-3	TRBD2-1	TRBJ2-7	Day +180	Unknown	Unknown	2	1
CCF3	0.000184502	TGCGCCAGCAGCCAAGTTGGCGATACGCAGTATTTTGGCCCA	CASSQVGDTQYF	TRBV4-3	TRBD1-1*01	TRBJ2-3	Day +180	Unknown	Unknown	1	1
CCF3	0.000184502	TGTGCCTGGAGGCCCGGGGCAGAGCAGTACTTCGGGCCG	CAWRPGAEQYF	TRBV30-1	NA	TRBJ2-7	Day +180	Unknown	Unknown	1	1
CCF3	0.000184502	TGTGCCAGCAGCTTAAGGGAGGCCAGGGATTCACCCCTCCACTTTGGGAAC	CASSLREARDSPLHF	TRBV7-2	TRBD2-1*02	TRBJ1-6	Day +180	Unknown	Unknown	1	1
CCF3	0.000184502	TGTGCCAGCAGCGCCCGCGGGAGCACAGATACGCAGTATTTTGGCCCA	CASSARGSTDTQYF	TRBV9-1	TRBD2-1	TRBJ2-3	Day +180	Unknown	Unknown	1	1
CCF3	0.000184502	TGTGCCAGCAGCTTGGTCCAGGGGTCGAATCAGCCCCAGCATTTTGGTGAT	CASSLVQGSNQPQHF	TRBV7-2	TRBD1-1*01	TRBJ1-5	Day +180	Unknown	Unknown	1	1
CCF3	0.000184502	TGTGCCAGCATAGACAGGGTGCTGTTGGAGACCCAGTACTTCGGGCCA	CASIDRVLLETQYF	TRBV2-1	TRBD1-1*01	TRBJ2-5	Day +180	Unknown	Unknown	1	1
CCF9	0.000922509	TGTGCCAGTAGTATCACAGGGCTGCACGAGCAGTACTTCGGGCCG	CASSITGLHEQYF	TRBV19-1	TRBD1-1*01	TRBJ2-7	Day +180	Unknown	Unknown	1	5
CCF9	0.000553505	TGTGCCACGCAAAGTAGCGGGGGGGCCTCCGGGGAGCTGTTTTTTGGAGAA	CATQSSGGASGELFF	TRBV10-3	TRBD2-1*01	TRBJ2-2	Day +180	Unknown	Unknown	1	3
CCF9	0.00239852	TGTGCCAGCGGGACTGAAGCTTTCTTTGGACAA	CASGTEAFF	TRBV6-1	NA	TRBJ1-1	Day +180	Autoimmune	Multiple sclerosis (MS)	9	13
CCF9	0.00369004	TGTGCCAGTAGTATGGGAGAGGGGGCCGTGGACGAGCAGTACTTCGGGCCG	CASSMGEGAVDEQYF	TRBV19-1	TRBD1-1*01	TRBJ2-7	Day +180	Unknown	Unknown	1	20
CCF9	0.00129151	TGTGCCAGCAGCACCTCCGCGGCCACAGGTGGCTACACCTTCGGTTCG	CASSTSAATGGYTF	TRBV7-9	TRBD1-1*01	TRBJ1-2	Day +180	Unknown	Unknown	1	7
CCF9	0.000553505	TGTGCCAGCAGTTGGACAGGGGTTTCCTACGAGCAGTACTTCGGGCCG	CASSWTGVSYEQYF	TRBV25-1	TRBD1-1*01	TRBJ2-7	Day +180	Unknown	Unknown	1	3
CCF9	0.000553505	TGTGCCAGCAGCCTCCCCGGCAGGGGGCAATACGAGCAGTACTTCGGGCCG	CASSLPGRGQYEQYF	TRBV12-1	TRBD1-1*01	TRBJ2-7	Day +180	Unknown	Unknown	1	3
CCF9	0.000738007	TGCGCCAGCAGCTTGGTGGGTGGATACGAGCAGTACTTCGGGCCG	CASSLVGGYEQYF	TRBV5-1	NA	TRBJ2-7	Day +180	Unknown	Unknown	1	4
CCF9	0.00129151	TGTGCCTGGACCCGGACAGATGGCTCTGGAAACACCATATATTTTGGAGAG	CAWTRTDGSGNTIYF	TRBV30-1	TRBD1-1*01	TRBJ1-3	Day +180	Unknown	Unknown	1	7
CCF9	0.000553505	TGTGCCAGCAGCGCCCGGGACAGGGGTTTGACTAATGAAAAACTGTTTTTTGGCAGT	CASSARDRGLTNEKLFF	TRBV9-1	TRBD1-1*01	TRBJ1-4	Day +180	Unknown	Unknown	2	3
CCF9	0.000369004	TGTGCCAGCAGCTTCCGGGACGGTAATGAAAAACTGTTTTTTGGCAGT	CASSFRDGNEKLFF	TRBV5-4	NA	TRBJ1-4	Day +180	Unknown	Unknown	1	2
CCF9	0.000553505	TGTGCCAGCTCACCATTCTGGACACTAGAAAAACTGTTTTTTGGCAGT	CASSPFWTLEKLFF	TRBV18-1	TRBD1-1*01	TRBJ1-4	Day +180	Unknown	Unknown	2	3
CCF9	0.00848708	TGTGCCAGCAGCGACCTAGCGGGTATGCTCGGTCGGCAGTTCTTCGGGCCA	CASSDLAGMLGRQFF	TRBV13-1	TRBD2-1	TRBJ2-1	Day +180	Unknown	Unknown	1	46
CCF9	0.00166052	TGTGCCAGCAGTACCAGTCGCGAGCAGTACTTCGGGCCG	CASSTSREQYF	TRBV6-1	TRBD1-1*01	TRBJ2-7	Day +180	Unknown	Unknown	1	9
CCF9	0.000369004	TGTGCCAGCACCCCCACCGGGATCTCCTACAATGAGCAGTTCTTCGGGCCA	CASTPTGISYNEQFF	TRBV11-2	TRBD2-1*02	TRBJ2-1	Day +180	Unknown	Unknown	1	2
CCF9	0.00424354	TGTGCCAGCACTCCCGGGGGGGACGAGCAGTACTTCGGGCCG	CASTPGGDEQYF	TRBV6-1	TRBD2-1*01	TRBJ2-7	Day +180	Unknown	Unknown	1	23
CCF9	0.000369004	TGTGCCAGCAGCTTAGGGGGGGGGACCATTAACTATGGCTACACCTTCGGTTCG	CASSLGGGTINYGYTF	TRBV13-1	TRBD2-1*01	TRBJ1-2	Day +180	Unknown	Unknown	1	2
CCF9	0.00350554	TGTGCCAGTAGTCCCAGGGGGCTCGAGCAGTACTTCGGGCCG	CASSPRGLEQYF	TRBV19-1	TRBD1-1*01	TRBJ2-7	Day +180	Unknown	Unknown	5	19
CCF9	0.00332103	TGTGCCAGCAGCGCACGCACCGGGGAGCTGTTTTTTGGAGAA	CASSARTGELFF	TRBV9-1	NA	TRBJ2-2	Day +180	Pathogens	Epstein Barr virus (EBV)	2	18
CCF9	0.000369004	TGTGCCAGCAGCCAACCCCCTAGCGGGGGGACCTACGAGCAGTACTTCGGGCCG	CASSQPPSGGTYEQYF	TRBV4-2	TRBD2-1*01	TRBJ2-7	Day +180	Unknown	Unknown	1	2
CCF9	0.00110701	TGTGCCTGGAGTGTAGGGGATGAGGCATACTATGGCTACACCTTCGGTTCG	CAWSVGDEAYYGYTF	TRBV30-1	TRBD1-1*01	TRBJ1-2	Day +180	Unknown	Unknown	1	6
CCF9	0.000738007	TGTGCCAGCAGCGGTTTACCGGGGACAGTTAACTCCTACGAGCAGTACTTCGGGCCG	CASSGLPGTVNSYEQYF	TRBV7-9	TRBD1-1*01	TRBJ2-7	Day +180	Unknown	Unknown	5	4
CCF9	0.000184502	TGTGCCAGCAGCTTAGAGGGGACCGGTGCTGAAGCTTTCTTTGGACAA	CASSLEGTGAEAFF	TRBV11-2	NA	TRBJ1-1	Day +180	Unknown	Unknown	2	1
CCF9	0.000553505	TGTGCCATCAGCTCTAGCGGGACCACAGATACGCAGTATTTTGGCCCA	CAISSSGTTDTQYF	TRBV10-3	TRBD2-1*02	TRBJ2-3	Day +180	Unknown	Unknown	1	3
CCF9	0.000184502	TGTGCCAGCAGTTTATGGGCGGATCAGCCCCAGCATTTTGGTGAT	CASSLWADQPQHF	TRBV27-1	NA	TRBJ1-5	Day +180	Pathogens	Cytomegalovirus (CMV)	1	1
CCF9	0.000184502	TGTGCCAGCAGTTTCCGACAGGCCGCGTGGGGCTATGGCTACACCTTCGGTTCG	CASSFRQAAWGYGYTF	TRBV27-1	TRBD1-1*01	TRBJ1-2	Day +180	Unknown	Unknown	1	1
CCF9	0.00498155	TGTGCCAGTAGTATCGGCTGGAATGAGCAGTTCTTCGGGCCA	CASSIGWNEQFF	TRBV19-1	NA	TRBJ2-1	Day +180	Unknown	Unknown	5	27
CCF9	0.000369004	TGTGCCAGCAGCTTAGCGTCCGCGGGGGCTGGGGAAAAACTGTTTTTTGGCAGT	CASSLASAGAGEKLFF	TRBV7-6	TRBD2-1*01	TRBJ1-4	Day +180	Unknown	Unknown	1	2
CCF9	0.000184502	TGTGCCAGCTCACCACCCACGGATCGTGGCTATGGCTACACCTTCGGTTCG	CASSPPTDRGYGYTF	TRBV18-1	NA	TRBJ1-2	Day +180	Unknown	Unknown	1	1
CCF9	0.000184502	TGTGCCAGCAGTGGGGGTCAGGGGGTCTTTAGCGATTCACCCCTCCACTTTGGGAAC	CASSGGQGVFSDSPLHF	TRBV2-1	TRBD1-1*01	TRBJ1-6	Day +180	Unknown	Unknown	3	1
CCF9	0.000184502	TGTGCCCGAACTAGCGGGGGGGCCGGGTTCACTAATGAGCAGTTCTTCGGGCCA	CARTSGGAGFTNEQFF	TRBV30-1	TRBD2-1*01	TRBJ2-1	Day +180	Unknown	Unknown	1	1
CCF9	0.000184502	TGTGCCAGCAGCCAAGATCGGGCGAAAGAGGATGGTGAGACCCAGTACTTCGGGCCA	CASSQDRAKEDGETQYF	TRBV14-1	NA	TRBJ2-5	Day +180	Unknown	Unknown	1	1
CCF9	0.000184502	TGTGCCAGCAGTGAACAAACAGGCAATTCACCCCTCCACTTTGGGAAC	CASSEQTGNSPLHF	TRBV6-1	TRBD1-1*01	TRBJ1-6	Day +180	Unknown	Unknown	1	1
CCF9	0.000184502	TGTGCCAGCAGCCAAGTAGGCGGGGGGGCTACAGATACGCAGTATTTTGGCCCA	CASSQVGGGATDTQYF	TRBV4-2	TRBD2-1*01	TRBJ2-3	Day +180	Unknown	Unknown	1	1
CCF9	0.000184502	TGTGCCAGCAGCCACCCCCCCCCGCAGGGTGGTGCTTTCTTTGGACAA	CASSHPPPQGGAFF	TRBV12-1	TRBD1-1*01	TRBJ1-1	Day +180	Unknown	Unknown	1	1
CCF9	0.000184502	TGTGCCAGCAGCCTAGCGGGGCTTACCGGGGAGCTGTTTTTTGGAGAA	CASSLAGLTGELFF	TRBV12-1	TRBD2-1*01	TRBJ2-2	Day +180	Unknown	Unknown	1	1
CCF9	0.000369004	TGCAGTGCTAGCGACGGTCCGTCCTACGAGCAGTACTTCGGGCCG	CSASDGPSYEQYF	TRBV20-1	NA	TRBJ2-7	Day +180	Unknown	Unknown	1	2
CCF9	0.000184502	TGTGCCAGCAGTCCAGGGGGCGCATTTAATGAAAAACTGTTTTTTGGCAGT	CASSPGGAFNEKLFF	TRBV27-1	TRBD1-1*01	TRBJ1-4	Day +180	Unknown	Unknown	3	1
CCF9	0.000184502	TGTGCCAGCAGCTTAGGGACAGTTTATTCTGAAAAACTGTTTTTTGGCAGT	CASSLGTVYSEKLFF	TRBV9-1	TRBD1-1*01	TRBJ1-4	Day +180	Unknown	Unknown	1	1
CCF9	0.000184502	TGTGCCAGCAGCTTAGGGCGGGATGGCTACACCTTCGGTTCG	CASSLGRDGYTF	TRBV11-2	TRBD2-1	TRBJ1-2	Day +180	Cancer	Clear cell renal carcinoma	2	1
CCF9	0.000184502	TGTGCCAGCAGCTTAGGGGACAGGGTTACCTACGAGCAGTACTTCGGGCCG	CASSLGDRVTYEQYF	TRBV7-9	TRBD1-1*01	TRBJ2-7	Day +180	Unknown	Unknown	1	1
CCF9	0.000184502	TGCAGTGCTAGGGATTCGTGGGGGGCCGTCTACGAGCAGTACTTCGGGCCG	CSARDSWGAVYEQYF	TRBV20-1	NA	TRBJ2-7	Day +180	Unknown	Unknown	1	1
CCF9	0.000184502	TGCAGTGCAAGACAGGGGCATTCGATACTCTACGAGCAGTACTTCGGGCCG	CSARQGHSILYEQYF	TRBV20-1	TRBD1-1*01	TRBJ2-7	Day +180	Unknown	Unknown	1	1
CCF9	0.000553505	TGCGCCAGGACAGGGACCTATGGCTACACCTTCGGTTCG	CARTGTYGYTF	TRBV10-1	TRBD1-1*01	TRBJ1-2	Day +180	Unknown	Unknown	1	3
CCF9	0.000184502	TGTGCCAGCAGCTCCCCGAGGGGTCCCTCCTACGAGCAGTACTTCGGGCCG	CASSSPRGPSYEQYF	TRBV7-6	NA	TRBJ2-7	Day +180	Unknown	Unknown	1	1
CCF9	0.000184502	TGTGCCAGCAGTTCGGTCAATGAGCAGTTCTTCGGGCCA	CASSSVNEQFF	TRBV28-1	TRBD2-1	TRBJ2-1	Day +180	Pathogens	Influenza	1	1
CCF9	0.000184502	TGTGCCAGCAGTTACGTGGGGGTGGCTGGGGCCTACGAGCAGTACTTCGGGCCG	CASSYVGVAGAYEQYF	TRBV6-5	NA	TRBJ2-7	Day +180	Unknown	Unknown	2	1
CCF9	0.000184502	TGTGCCAGCAGTCCCCAGGGACAGGGCTACGAGCAGTACTTCGGGCCG	CASSPQGQGYEQYF	TRBV12-1	TRBD1-1*01	TRBJ2-7	Day +180	Unknown	Unknown	1	1
CCF9	0.000184502	TGTGCCAGCAGTTATTTACAGGGTATGAATCAGCCCCAGCATTTTGGTGAT	CASSYLQGMNQPQHF	TRBV2-1	TRBD1-1*01	TRBJ1-5	Day +180	Unknown	Unknown	1	1
CCF9	0.000184502	TGTGCCAGCAGCCTCCGGACAGGGACAAGCACAGATACGCAGTATTTTGGCCCA	CASSLRTGTSTDTQYF	TRBV11-1	TRBD1-1*01	TRBJ2-3	Day +180	Unknown	Unknown	1	1
CCF9	0.000184502	TGTGCCAGCGAGGGGGCGTTTCCCGGGGAGCTGTTTTTTGGAGAA	CASEGAFPGELFF	TRBV6-5	TRBD1-1*01	TRBJ2-2	Day +180	Unknown	Unknown	1	1
CCF9	0.000184502	TGCAGTGCTGGGTCGGGCCAGGGGGCCTACGAGCAGTACTTCGGGCCG	CSAGSGQGAYEQYF	TRBV20-1	TRBD1-1*01	TRBJ2-7	Day +180	Unknown	Unknown	2	1
CCF9	0.000184502	TGTGCCAGCAGTCACCCTGCGCGAGGCACTGAAGCTTTCTTTGGACAA	CASSHPARGTEAFF	TRBV28-1	TRBD2-1*02	TRBJ1-1	Day +180	Unknown	Unknown	1	1
CCF9	0.000553505	TGCAGTGCTAGTGACAGGGAGAGCTATAATTCACCCCTCCACTTTGGGAAC	CSASDRESYNSPLHF	TRBV20-1	TRBD1-1*01	TRBJ1-6	Day +180	Unknown	Unknown	1	3
CCF9	0.000553505	TGTGCCAGCAAGGAACAGGGGGATCTTGGCTACACCTTCGGTTCG	CASKEQGDLGYTF	TRBV6-1	TRBD1-1*01	TRBJ1-2	Day +180	Unknown	Unknown	1	3
CCF9	0.000184502	TGTGCCTGGAGTGTACCGGGGTCTGGAAACACCATATATTTTGGAGAG	CAWSVPGSGNTIYF	TRBV30-1	TRBD2-1*01	TRBJ1-3	Day +180	Unknown	Unknown	1	1
CCF9	0.000184502	TGTGCCAGCAGCTTGGTTCTGGGGGCGAGGGCTTTCTTTGGACAA	CASSLVLGARAFF	TRBV5-4	TRBD1-1*01	TRBJ1-1	Day +180	Unknown	Unknown	1	1
CCF9	0.000184502	TGTGCTAGTGGTTTGATCGGGACAGGGGGCGCGAGGAACGTCATGAACACTGAAGCTTTCTTTGGACAA	CASGLIGTGGARNVMNTEAFF	TRBV12-5	TRBD1-1*01	TRBJ1-1	Day +180	Unknown	Unknown	1	1
CCF9	0.000369004	TGTGCCAGCAGTCCAGGACAGGGAAGGTATGGCTACACCTTCGGTTCG	CASSPGQGRYGYTF	TRBV12-1	TRBD1-1*01	TRBJ1-2	Day +180	Unknown	Unknown	1	2
CCF9	0.000184502	TGTGCCACAAAGACCGGCCCAAACAGGGGCTATGGCTACACCTTCGGTTCG	CATKTGPNRGYGYTF	TRBV6-5	TRBD1-1*01	TRBJ1-2	Day +180	Unknown	Unknown	1	1
CCF9	0.000369004	TGCAGTGCTAGGTTCCGACAGCTCTCCTACGAGCAGTACTTCGGGCCG	CSARFRQLSYEQYF	TRBV20-1	TRBD1-1*01	TRBJ2-7	Day +180	Unknown	Unknown	1	2
CCF9	0.000184502	TGCAGTGCAAATCAAGGGAACACTGAAGCTTTCTTTGGACAA	CSANQGNTEAFF	TRBV20-1	NA	TRBJ1-1	Day +180	Unknown	Unknown	2	1
CCF9	0.000184502	TGTGCCAGCAGTTGGGGGGTTGAAGAGCAGTTCTTCGGGCCA	CASSWGVEEQFF	TRBV28-1	TRBD2-1*01	TRBJ2-1	Day +180	Unknown	Unknown	2	1
CCF9	0.000184502	TGTGCCAGCAGCTCCGGACAGACTTATGGCTACACCTTCGGTTCG	CASSSGQTYGYTF	TRBV5-6	TRBD1-1*01	TRBJ1-2	Day +180	Unknown	Unknown	1	1
CCF9	0.000184502	TGCGCCAGCAGCCCCTACCTTCGTGGGAACCAAGAGACCCAGTACTTCGGGCCA	CASSPYLRGNQETQYF	TRBV4-3	NA	TRBJ2-5	Day +180	Unknown	Unknown	1	1
CCF9	0.000184502	TGTGCCAGCAGCTTAGCATGGGGGAGCAATCAGCCCCAGCATTTTGGTGAT	CASSLAWGSNQPQHF	TRBV7-6	NA	TRBJ1-5	Day +180	Unknown	Unknown	1	1
CCF9	0.000184502	TGTGCCAGCAGCTTGTGGGCAGGGGATAGCAATCAGCCCCAGCATTTTGGTGAT	CASSLWAGDSNQPQHF	TRBV5-8	TRBD1-1*01	TRBJ1-5	Day +180	Unknown	Unknown	1	1
CCF9	0.000184502	TGTGCCAGCAGTTACTCGACTACAGACTACTTAACACCCTATGGCTACACCTTCGGTTCG	CASSYSTTDYLTPYGYTF	TRBV6-1	TRBD2-1	TRBJ1-2	Day +180	Unknown	Unknown	1	1
CCF9	0.000184502	TGTGCCAGCAGCTTCAACAGGGGGAACACTGAAGCTTTCTTTGGACAA	CASSFNRGNTEAFF	TRBV5-6	TRBD1-1*01	TRBJ1-1	Day +180	Unknown	Unknown	1	1
CCF9	0.000184502	TGCGCCAGCAGTTTAGGGACCGGGGAGCTGTTTTTTGGAGAA	CASSLGTGELFF	TRBV4-3	NA	TRBJ2-2	Day +180	Pathogens	Cytomegalovirus (CMV)	1	1
CCF9	0.000184502	TGTGCCAGCGGCCATAAGTTGGCCGGGGAGCTGTTTTTTGGAGAA	CASGHKLAGELFF	TRBV6-1	TRBD1-1*01	TRBJ2-2	Day +180	Unknown	Unknown	1	1
CCF9	0.000184502	TGTGCCAGCAGTCCACCCGGGGACAAAAGCTACGAGCAGTACTTCGGGCCG	CASSPPGDKSYEQYF	TRBV28-1	TRBD1-1*01	TRBJ2-7	Day +180	Unknown	Unknown	1	1
CCF9	0.000184502	TGTGCCACCCAGACGGGGGATTCACCCCTCCACTTTGGGAAC	CATQTGDSPLHF	TRBV10-3	TRBD2-1*01	TRBJ1-6	Day +180	Unknown	Unknown	1	1
CCF9	0.000184502	TGTGCCAGCAGTGAATCCCCGCAAGAGACCCAGTACTTCGGGCCA	CASSESPQETQYF	TRBV25-1	TRBD2-1	TRBJ2-5	Day +180	Unknown	Unknown	1	1
CCF9	0.000184502	TGCGCCAGCAGCTTGGCAGGGGGGTCGACTGAAGCTTTCTTTGGACAA	CASSLAGGSTEAFF	TRBV5-1	TRBD1-1*01	TRBJ1-1	Day +180	Unknown	Unknown	1	1
CCF9	0.000184502	TGTGCCAGCAGATTCGGCGCTAGCTCCTACGAGCAGTACTTCGGGCCG	CASRFGASSYEQYF	TRBV6-6	TRBD2-1	TRBJ2-7	Day +180	Unknown	Unknown	1	1
CCF9	0.000184502	TGTGCCAGCAGCCCCGCCTACGAGCAGTACTTCGGGCCG	CASSPAYEQYF	TRBV12-1	TRBD2-1	TRBJ2-7	Day +180	Pathogens	Influenza	1	1
CCF9	0.000184502	TGCAGTGCTAGAGATGCGACAGCTCAAACATTCTCTGGGGCCAACGTCCTGACTTTCGGGGCC	CSARDATAQTFSGANVLTF	TRBV20-1	TRBD1-1*01	TRBJ2-6	Day +180	Unknown	Unknown	1	1
CCF9	0.000184502	TGTGCCATCAGCCGACAGGAAGGGAATGAGCAGTTCTTCGGGCCA	CAISRQEGNEQFF	TRBV10-3	TRBD1-1*01	TRBJ2-1	Day +180	Unknown	Unknown	1	1
CCF9	0.000184502	TGTGCCAGCAGAATCGGGGGCGGGTCCTACAATGAGCAGTTCTTCGGGCCA	CASRIGGGSYNEQFF	TRBV6-1	NA	TRBJ2-1	Day +180	Unknown	Unknown	1	1
CCF9	0.000184502	TGTGCCAGCAGTTACAGGGTTGTTGGCAATCAGCCCCAGCATTTTGGTGAT	CASSYRVVGNQPQHF	TRBV6-6	NA	TRBJ1-5	Day +180	Unknown	Unknown	1	1
CCF9	0.000184502	TGCGCCAGCAGCTTGGCATCCCCCCCGGACACTGAAGCTTTCTTTGGACAA	CASSLASPPDTEAFF	TRBV5-1	TRBD2-1	TRBJ1-1	Day +180	Unknown	Unknown	1	1
CCF9	0.000184502	TGCGCCAGCAGCCAAGTCGGGACTAGCGGCTCCTACGAGCAGTACTTCGGGCCG	CASSQVGTSGSYEQYF	TRBV4-1	TRBD2-1	TRBJ2-7	Day +180	Unknown	Unknown	1	1
CCF9	0.000184502	TGTGCCAGCAGCCAAGTCGGGACAGCCTCCTCTGGAAACACCATATATTTTGGAGAG	CASSQVGTASSGNTIYF	TRBV3-1	TRBD1-1*01	TRBJ1-3	Day +180	Unknown	Unknown	1	1
CCF9	0.000184502	TGTGCCAGCAGTTACTCTCCTAGCGGGGGCCTATACAATGAGCAGTTCTTCGGGCCA	CASSYSPSGGLYNEQFF	TRBV6-1	TRBD2-1*01	TRBJ2-1	Day +180	Unknown	Unknown	1	1
CCF9	0.000184502	TGTGCCTGGAGTCTTTTTGGGACAGGGGGGTTCGAGCAGTACTTCGGGCCG	CAWSLFGTGGFEQYF	TRBV30-1	TRBD1-1*01	TRBJ2-7	Day +180	Unknown	Unknown	1	1
CCF9	0.000184502	TGTGCCAGCAGGGCCGGGACGCAGTCCACTTACGAGCAGTACTTCGGGCCG	CASRAGTQSTYEQYF	TRBV12-1	NA	TRBJ2-7	Day +180	Unknown	Unknown	1	1
CCF9	0.000184502	TGTGCCACCAGTGAGGGGACTAGCGGGGGGGCCGCGGAGACCCAGTACTTCGGGCCA	CATSEGTSGGAAETQYF	TRBV24-1	TRBD2-1*01	TRBJ2-5	Day +180	Unknown	Unknown	1	1
CCF9	0.000184502	TGTGCCAGTAGAATGGACAGAAGGATGAACACTGAAGCTTTCTTTGGACAA	CASRMDRRMNTEAFF	TRBV19-1	TRBD1-1*01	TRBJ1-1	Day +180	Unknown	Unknown	1	1
CCF9	0.000184502	TGTGCCAGCAGCTTATTGCGCGGGGGAGGCTCCTACAATGAGCAGTTCTTCGGGCCA	CASSLLRGGGSYNEQFF	TRBV11-2	TRBD2-1*01	TRBJ2-1	Day +180	Unknown	Unknown	1	1
CCF9	0.000184502	TGTGCCAGCAGCCTTGACAGGAACACTGAAGCTTTCTTTGGACAA	CASSLDRNTEAFF	TRBV9-1	TRBD1-1*01	TRBJ1-1	Day +180	Unknown	Unknown	1	1
CCF9	0.000184502	TGTGCCAGCAGTATGGATCGAGACACTGAAGCTTTCTTTGGACAA	CASSMDRDTEAFF	TRBV2-1	NA	TRBJ1-1	Day +180	Unknown	Unknown	1	1
CCF9	0.000184502	TGCAGTGCTTTCACAGGGGTAGGACATTCACCCCTCCACTTTGGGAAC	CSAFTGVGHSPLHF	TRBV20-1	TRBD1-1*01	TRBJ1-6	Day +180	Unknown	Unknown	1	1
CCF9	0.000184502	TGCGCCAGCGGGGGACAGGGGCCCGATCAGCCCCAGCATTTTGGTGAT	CASGGQGPDQPQHF	TRBV10-1	TRBD1-1*01	TRBJ1-5	Day +180	Unknown	Unknown	1	1
CCF9	0.000184502	TGTGCCAGCAGCTTAGGCCGGGACAGGGAGAACTATGGCTACACCTTCGGTTCG	CASSLGRDRENYGYTF	TRBV13-1	TRBD1-1*01	TRBJ1-2	Day +180	Unknown	Unknown	1	1
CCF9	0.000184502	TGTGCCAGCAGCCTAAGTACTGAAGCTTTCTTTGGACAA	CASSLSTEAFF	TRBV7-9	TRBD2-1	TRBJ1-1	Day +180	Pathogens	Cytomegalovirus (CMV)	1	1
CCF9	0.000184502	TGCAGTGCTTCAAAAGGGGACACTGAAGCTTTCTTTGGACAA	CSASKGDTEAFF	TRBV20-1	TRBD1-1*01	TRBJ1-1	Day +180	Unknown	Unknown	1	1
CCF9	0.000184502	TGCGCCAGCAGCTTGCTCGGGACAGACGGGGAGCCCCAGCATTTTGGTGAT	CASSLLGTDGEPQHF	TRBV5-1	TRBD1-1*01	TRBJ1-5	Day +180	Unknown	Unknown	1	1
CCF9	0.000369004	TGTGCCAGCAGCTTAGCTCAAATTTCTGCCTACGGCACAGATACGCAGTATTTTGGCCCA	CASSLAQISAYGTDTQYF	TRBV7-9	TRBD2-1	TRBJ2-3	Day +180	Unknown	Unknown	1	2
CCF9	0.000184502	TGTGCCAGTTGGGGACTTTTAGTGGGGGGGCGGGGCACTGAAGCTTTCTTTGGACAA	CASWGLLVGGRGTEAFF	TRBV6-1	TRBD2-1*01	TRBJ1-1	Day +180	Unknown	Unknown	2	1
CCF9	0.000184502	TGTGCCAGCAGCGACACACAAAACACTGAAGCTTTCTTTGGACAA	CASSDTQNTEAFF	TRBV9-1	TRBD1-1*01	TRBJ1-1	Day +180	Unknown	Unknown	1	1
CCF9	0.000184502	TGTGCCAGCAGCTTTACAGGGAATACGCTGTTTTTTGGCAGT	CASSFTGNTLFF	TRBV7-2	TRBD1-1*01	TRBJ1-4	Day +180	Unknown	Unknown	1	1
CCF9	0.000184502	TGTGCCAGCAGCTTAGATCGGGGGGTTGGGACCCAGTACTTCGGGCCA	CASSLDRGVGTQYF	TRBV7-2	TRBD2-1*01	TRBJ2-5	Day +180	Unknown	Unknown	1	1
CCF9	0.000184502	TGCGCCAGCAGCTTGGAGGTGACAGGGGGAATAAAGTCAGGAACGGAGCAGTACTTCGGGCCG	CASSLEVTGGIKSGTEQYF	TRBV5-1	TRBD1-1*01	TRBJ2-7	Day +180	Unknown	Unknown	1	1
CCF14	0.00221402	TGTGCCAGTAGTATAGGGATTCAGCCCCAGCATTTTGGTGAT	CASSIGIQPQHF	TRBV19-1	NA	TRBJ1-5	Day +180	Cancer	LGL Leukemia	1	12
CCF14	0.000553505	TGTGCCTGGAGTGTTGGCCTTCGAGAGACCCAGTACTTCGGGCCA	CAWSVGLRETQYF	TRBV30-1	TRBD1-1*01	TRBJ2-5	Day +180	Unknown	Unknown	1	3
CCF14	0.000369004	TGTGCCAGCAGTTTAGACAGAGGCAATCAGCCCCAGCATTTTGGTGAT	CASSLDRGNQPQHF	TRBV28-1	TRBD1-1*01	TRBJ1-5	Day +180	Unknown	Unknown	1	2
CCF14	0.000369004	TGTGCCAGCAGGGCTAGCGGGAGCGACGAGCAGTACTTCGGGCCG	CASRASGSDEQYF	TRBV11-3	TRBD2-1*02	TRBJ2-7	Day +180	Unknown	Unknown	1	2
CCF14	0.000553505	TGCGCCAGTAGCGAAGGGTGGACCTACGAGCAGTACTTCGGGCCG	CASSEGWTYEQYF	TRBV4-1	NA	TRBJ2-7	Day +180	Unknown	Unknown	33	3
CCF14	0.000369004	TGTGCCAGCAGCTTATTGAATTCACCCCTCCACTTTGGGAAC	CASSLLNSPLHF	TRBV5-6	NA	TRBJ1-6	Day +180	Unknown	Unknown	1	2
CCF14	0.000184502	TGTGCCAGCAGCTTTGCGTCCGAGCAGTACTTCGGGCCG	CASSFASEQYF	TRBV7-2	TRBD2-1	TRBJ2-7	Day +180	Unknown	Unknown	1	1
CCF14	0.000184502	TGTGCCAGCGGAGGGACAGGTCCCTACAATGAGCAGTTCTTCGGGCCA	CASGGTGPYNEQFF	TRBV6-5	TRBD1-1*01	TRBJ2-1	Day +180	Unknown	Unknown	2	1
CCF14	0.000184502	TGTGCCAGCAGTTCGGCTAACTATGGCTACACCTTCGGTTCG	CASSSANYGYTF	TRBV12-1	TRBD2-1	TRBJ1-2	Day +180	Pathogens	Cytomegalovirus (CMV)	1	1
CCF14	0.000184502	TGTGCCAGCAGTTTAGGGAACTACGAGCAGTACTTCGGGCCG	CASSLGNYEQYF	TRBV27-1	NA	TRBJ2-7	Day +180	Pathogens	Cytomegalovirus (CMV)	1	1
CCF14	0.000184502	TGTGCCACCAGCAGAGATAAGGGGACGGACTATGGCTACACCTTCGGTTCG	CATSRDKGTDYGYTF	TRBV15-1	NA	TRBJ1-2	Day +180	Unknown	Unknown	1	1
CCF14	0.000184502	TGTGCCAGCAGCTTCCTCCAAGAGACCCAGTACTTCGGGCCA	CASSFLQETQYF	TRBV7-8	TRBD2-1	TRBJ2-5	Day +180	Pathogens	Influenza	1	1
CCF14	0.000184502	TGTGCCAGCAGTGGGAGCGGGTATCAAGAGACCCAGTACTTCGGGCCA	CASSGSGYQETQYF	TRBV2-1	TRBD2-1	TRBJ2-5	Day +180	Unknown	Unknown	4	1
CCF14	0.000184502	TGTGCCAGCAGTCCACAGGGGAACACTGAAGCTTTCTTTGGACAA	CASSPQGNTEAFF	TRBV12-1	TRBD1-1*01	TRBJ1-1	Day +180	Unknown	Unknown	1	1
CCF14	0.000184502	TGTGCCAGCAGCTTGGACGGAACCAACACTGAAGCTTTCTTTGGACAA	CASSLDGTNTEAFF	TRBV5-4	NA	TRBJ1-1	Day +180	Unknown	Unknown	1	1
CCF14	0.000184502	TGTGCCAGCAGTACCATAGGGAATCAGCCCCAGCATTTTGGTGAT	CASSTIGNQPQHF	TRBV12-1	NA	TRBJ1-5	Day +180	Unknown	Unknown	1	1
CCF14	0.000184502	TGTGCCTGGACCCCAGGGAGGGGAAACGCTGAAGCTTTCTTTGGACAA	CAWTPGRGNAEAFF	TRBV30-1	TRBD2-1*02	TRBJ1-1	Day +180	Unknown	Unknown	1	1
CCF14	0.000184502	TGTGCCAGCAGCTTCCAGAGGGATGAGCAGTTCTTCGGGCCA	CASSFQRDEQFF	TRBV7-2	TRBD2-1*02	TRBJ2-1	Day +180	Unknown	Unknown	1	1
CCF14	0.000184502	TGCGCCAGCAGCCCCTACGGACTAGCGGGAAGCACAGATACGCAGTATTTTGGCCCA	CASSPYGLAGSTDTQYF	TRBV4-1	TRBD2-1*02	TRBJ2-3	Day +180	Unknown	Unknown	7	1
CCF14	0.000184502	TGTGCCTGGAGTGCCCTTCAGGGCCGGGGGACCCAGTACTTCGGGCCA	CAWSALQGRGTQYF	TRBV30-1	NA	TRBJ2-5	Day +180	Unknown	Unknown	1	1
CCF14	0.000184502	TGTGCCAGCAGTTTCACCGGGGGCAATCAGCCCCAGCATTTTGGTGAT	CASSFTGGNQPQHF	TRBV12-1	TRBD2-1*01	TRBJ1-5	Day +180	Pathogens		1	1
CCF15	0.000553505	TGTGCCAGCAGCCTCATGAACACTGAAGCTTTCTTTGGACAA	CASSLMNTEAFF	TRBV11-3	NA	TRBJ1-1	Day +180	Unknown	Unknown	3	3
CCF15	0.000553505	TGCAGTGCTAGAGTGGGCGGAGATGTTCCCGAGCAGTACTTCGGGCCG	CSARVGGDVPEQYF	TRBV20-1	NA	TRBJ2-7	Day +180	Unknown	Unknown	88	3
CCF15	0.000553505	TGCAGTGCTAGAGAGGGAAGGGAGTATCAGCCCCAGCATTTTGGTGAT	CSAREGREYQPQHF	TRBV20-1	TRBD2-1*02	TRBJ1-5	Day +180	Unknown	Unknown	5	3
CCF15	0.000553505	TGTGCCAGCAGTTACCCCGGGGAGCTGTTTTTTGGAGAA	CASSYPGELFF	TRBV6-1	NA	TRBJ2-2	Day +180	Pathogens	Cytomegalovirus (CMV)	2	3
CCF15	0.000553505	TGCAGTGCTGAGACCCTAGCGGGAGGGTACAATGAGCAGTTCTTCGGGCCA	CSAETLAGGYNEQFF	TRBV20-1	TRBD2-1*02	TRBJ2-1	Day +180	Unknown	Unknown	9	3
CCF15	0.000553505	TGTGCCAGTCAGAGGGAGACGGGATCCTATGGCTACACCTTCGGTTCG	CASQRETGSYGYTF	TRBV6-1	TRBD2-1*02	TRBJ1-2	Day +180	Unknown	Unknown	8	3
CCF15	0.000553505	TGTGCCAGCCGCCTCTGGGACTACCCTAACACCGGGGAGCTGTTTTTTGGAGAA	CASRLWDYPNTGELFF	TRBV6-1	TRBD2-1	TRBJ2-2	Day +180	Unknown	Unknown	1	3
CCF15	0.000922509	TGTGCCAGCAGTTTGGGAGCCTACGAGCAGTACTTCGGGCCG	CASSLGAYEQYF	TRBV25-1	TRBD2-1*02	TRBJ2-7	Day +180	Pathogens	Epstein Barr virus (EBV)	1	5
CCF15	0.000369004	TGTGCCAGCAGCACAGGGATGGGGGACCAAGAGACCCAGTACTTCGGGCCA	CASSTGMGDQETQYF	TRBV6-4	TRBD1-1*01	TRBJ2-5	Day +180	Unknown	Unknown	3	2
CCF15	0.000369004	TGTGCCTGGAGTGGGTCGGATGTTATCTATGGCTACACCTTCGGTTCG	CAWSGSDVIYGYTF	TRBV30-1	NA	TRBJ1-2	Day +180	Unknown	Unknown	2	2
CCF15	0.000369004	TGTGCCAGCAGTGAATATAACGGCTACGAGCAGTACTTCGGGCCG	CASSEYNGYEQYF	TRBV25-1	TRBD2-1	TRBJ2-7	Day +180	Unknown	Unknown	1	2
CCF15	0.000369004	TGCAGTGCGGGGGACGGGTTAAGCTCCTACAATGAGCAGTTCTTCGGGCCA	CSAGDGLSSYNEQFF	TRBV20-1	NA	TRBJ2-1	Day +180	Unknown	Unknown	4	2
CCF15	0.000369004	TGCAGTGCTAGCCGGGCACAGAAGGCTTTCTTTGGACAA	CSASRAQKAFF	TRBV20-1	NA	TRBJ1-1	Day +180	Unknown	Unknown	6	2
CCF15	0.000369004	TGTGCCAGCAGCCAATCCTCCTACGAGCAGTACTTCGGGCCG	CASSQSSYEQYF	TRBV16-1	NA	TRBJ2-7	Day +180	Pathogens		2	2
CCF15	0.000369004	TGTGCCAGCAGCTTGGACAGGGGCATCAATCAGCCCCAGCATTTTGGTGAT	CASSLDRGINQPQHF	TRBV5-6	TRBD1-1*01	TRBJ1-5	Day +180	Unknown	Unknown	2	2
CCF15	0.000369004	TGTGCCTGGAGTGTACGGCTTGGGGACGAGCAGTACTTCGGGCCG	CAWSVRLGDEQYF	TRBV30-1	NA	TRBJ2-7	Day +180	Unknown	Unknown	1	2
CCF15	0.000369004	TGTGCCAGTACCCTGGGGGAGACCCAGTACTTCGGGCCA	CASTLGETQYF	TRBV19-1	NA	TRBJ2-5	Day +180	Unknown	Unknown	1	2
CCF15	0.000369004	TGCAGTGCGGTGACAGGGGCTAATCAGCCCCAGCATTTTGGTGAT	CSAVTGANQPQHF	TRBV20-1	TRBD1-1*01	TRBJ1-5	Day +180	Unknown	Unknown	4	2
CCF15	0.000922509	TGTGCCAGCAGTGATTCAGCTTCTAACTATGGCTACACCTTCGGTTCG	CASSDSASNYGYTF	TRBV2-1	NA	TRBJ1-2	Day +180	Unknown	Unknown	27	5
CCF15	0.000184502	TGCAGTGCTAGAGCCGGCGGTCCCTGGGCGGGAGAGGTCTACGAGCAGTACTTCGGGCCG	CSARAGGPWAGEVYEQYF	TRBV20-1	TRBD2-1*02	TRBJ2-7	Day +180	Unknown	Unknown	2	1
CCF15	0.000184502	TGTGCCAGTAGTAACACGCCGGGACAGGGACGGGACGAGCAGTACTTCGGGCCG	CASSNTPGQGRDEQYF	TRBV19-1	TRBD1-1*01	TRBJ2-7	Day +180	Unknown	Unknown	4	1
CCF15	0.000184502	TGTGCCAGCAGCGACCTAGCGGGTATGCTCGGTCGGCAGTTCTTCGGGCCA	CASSDLAGMLGRQFF	TRBV13-1	TRBD2-1	TRBJ2-1	Day +180	Unknown	Unknown	2	1
CCF15	0.000184502	TGCAGTGGTAATACGGACAGGGAACTTGAAGCTTTCTTTGGACAA	CSGNTDRELEAFF	TRBV20-1	TRBD1-1*01	TRBJ1-1	Day +180	Unknown	Unknown	3	1
CCF15	0.000184502	TGTGCCAGCAGCCAAAACACACGGGACAGGGTCTACGAGCAGTACTTCGGGCCG	CASSQNTRDRVYEQYF	TRBV4-2	TRBD1-1*01	TRBJ2-7	Day +180	Unknown	Unknown	1	1
CCF15	0.000184502	TGTGCCTGGAGTCCCCTCGGGGACAGCACAGATACGCAGTATTTTGGCCCA	CAWSPLGDSTDTQYF	TRBV30-1	NA	TRBJ2-3	Day +180	Unknown	Unknown	2	1
CCF15	0.000184502	TGCAGTGCTAGATTAGCGGGAGGGCCAGACTACGAGCAGTACTTCGGGCCG	CSARLAGGPDYEQYF	TRBV20-1	TRBD2-1*02	TRBJ2-7	Day +180	Unknown	Unknown	1	1
CCF15	0.000184502	TGCGCCAGCAGCTTAAGGACCCCGAACACCGGGGAGCTGTTTTTTGGAGAA	CASSLRTPNTGELFF	TRBV5-1	NA	TRBJ2-2	Day +180	Pathogens	Encounter for immunization	4	1
CCF15	0.000184502	TGTGCCATCAGCCGGGACACCCTTTGGAACATTCAGTACTTCGGCGCC	CAISRDTLWNIQYF	TRBV10-3	TRBD1-1*01	TRBJ2-4	Day +180	Unknown	Unknown	1	1
CCF15	0.000184502	TGTGCCAGCAGCTTGCCGGCAGGCTATAGCAATCAGCCCCAGCATTTTGGTGAT	CASSLPAGYSNQPQHF	TRBV7-8	TRBD1-1*01	TRBJ1-5	Day +180	Unknown	Unknown	4	1
CCF15	0.000184502	TGTGCCAGCCACTCCGGGACAAATGGATATGGCTACACCTTCGGTTCG	CASHSGTNGYGYTF	TRBV25-1	TRBD1-1*01	TRBJ1-2	Day +180	Unknown	Unknown	1	1
CCF15	0.000184502	TGTGCCTGGAGGGAAGTCGCGTACCAAGAGACCCAGTACTTCGGGCCA	CAWREVAYQETQYF	TRBV30-1	NA	TRBJ2-5	Day +180	Unknown	Unknown	4	1
CCF15	0.000184502	TGCAGTGCTGGAAGGGGTAGGGGTGAAAAACTGTTTTTTGGCAGT	CSAGRGRGEKLFF	TRBV20-1	TRBD1-1*01	TRBJ1-4	Day +180	Unknown	Unknown	1	1
CCF15	0.000184502	TGTGCCAGCAGCCTGACTAGGATCTACGAGCAGTACTTCGGGCCG	CASSLTRIYEQYF	TRBV12-1	TRBD2-1	TRBJ2-7	Day +180	Unknown	Unknown	4	1
CCF15	0.000184502	TGTGCCAGCAGCCCTCAATGGGGGGCTGAAGCTTTCTTTGGACAA	CASSPQWGAEAFF	TRBV6-1	TRBD2-1*01	TRBJ1-1	Day +180	Unknown	Unknown	3	1
CCF15	0.000184502	TGTGCCAGCAGCTTTGGGGACGGCTCTGGAAACACCATATATTTTGGAGAG	CASSFGDGSGNTIYF	TRBV7-8	NA	TRBJ1-3	Day +180	Unknown	Unknown	1	1
CCF15	0.000369004	TGTGCCAGCAGCGATATAGCGGGAGGGCCTTCCAATGAGCAGTTCTTCGGGCCA	CASSDIAGGPSNEQFF	TRBV4-2	TRBD2-1*02	TRBJ2-1	Day +180	Unknown	Unknown	1	2
CCF15	0.000184502	TGTGCCAGTAGTGCCGGGACAGGGAACACTGAAGCTTTCTTTGGACAA	CASSAGTGNTEAFF	TRBV19-1	TRBD1-1*01	TRBJ1-1	Day +180	Unknown	Unknown	1	1
CCF15	0.000184502	TGCAGTGCTGCCAGGGGGATGAGTGGCTACACCTTCGGTTCG	CSAARGMSGYTF	TRBV20-1	TRBD1-1*01	TRBJ1-2	Day +180	Unknown	Unknown	1	1
CCF15	0.000184502	TGCGCCAGCAGCCAAGTTCCCGGGGGGGCTGGGGAGCAGTACTTCGGGCCG	CASSQVPGGAGEQYF	TRBV4-1	TRBD2-1*01	TRBJ2-7	Day +180	Unknown	Unknown	1	1
CCF15	0.000184502	TGTGCCAGCAGCTTAGGGACAGGGGGCGAGCAGTACTTCGGGCCG	CASSLGTGGEQYF	TRBV7-6	TRBD1-1*01	TRBJ2-7	Day +180	Unknown	Unknown	1	1
CCF15	0.000184502	TGTGCCAGCAGCCCCCTCAGCGGCACAGATACGCAGTATTTTGGCCCA	CASSPLSGTDTQYF	TRBV25-1	TRBD2-1	TRBJ2-3	Day +180	Unknown	Unknown	3	1
CCF15	0.000184502	TGTGCCAGCATTGAAACCTCCGGCGAGCAGTACTTCGGGCCG	CASIETSGEQYF	TRBV6-5	TRBD2-1	TRBJ2-7	Day +180	Unknown	Unknown	1	1
CCF15	0.000184502	TGTGCCACCAGTGGGGACACCTACGAGCAGTACTTCGGGCCG	CATSGDTYEQYF	TRBV24-1	TRBD1-1*01	TRBJ2-7	Day +180	Unknown	Unknown	1	1
CCF15	0.000184502	TGTGCCAGCAGCTTTAGTCCAGCACCATCCTACGAGCAGTACTTCGGGCCG	CASSFSPAPSYEQYF	TRBV5-6	NA	TRBJ2-7	Day +180	Unknown	Unknown	3	1
CCF15	0.000184502	TGTGCCAGCAGCCCTGACAGGGGAGCCCACGAGCAGTACTTCGGGCCG	CASSPDRGAHEQYF	TRBV13-1	TRBD1-1*01	TRBJ2-7	Day +180	Unknown	Unknown	3	1
CCF15	0.000184502	TGTGCCAGCAGTGCAACCCCGGGGACCGGGGAGCTGTTTTTTGGAGAA	CASSATPGTGELFF	TRBV6-4	TRBD2-1*01	TRBJ2-2	Day +180	Unknown	Unknown	1	1
CCF15	0.000184502	TGCAGTGCTTCCAGGGGGTGGGGTGAAAAACTGTTTTTTGGCAGT	CSASRGWGEKLFF	TRBV20-1	TRBD1-1*01	TRBJ1-4	Day +180	Unknown	Unknown	8	1
CCF15	0.000184502	TGTGCCACCAGTGACTGGACGGTTACCGGGGAGCTGTTTTTTGGAGAA	CATSDWTVTGELFF	TRBV24-1	NA	TRBJ2-2	Day +180	Unknown	Unknown	1	1
CCF15	0.000184502	TGTGCCAGCAAGGTTGGGTCCTCCTACGAGCAGTACTTCGGGCCG	CASKVGSSYEQYF	TRBV6-1	NA	TRBJ2-7	Day +180	Unknown	Unknown	1	1
CCF15	0.000184502	TGTGCCAGCAGGAACAGGGGGATTAGTCAAGGCTACACCTTCGGTTCG	CASRNRGISQGYTF	TRBV6-1	TRBD1-1*01	TRBJ1-2	Day +180	Unknown	Unknown	1	1
CCF15	0.000184502	TGTGCCAGCAGCTTGGGGACAGGGCGCCTCTACGAGCAGTACTTCGGGCCG	CASSLGTGRLYEQYF	TRBV5-4	TRBD1-1*01	TRBJ2-7	Day +180	Unknown	Unknown	2	1
CCF15	0.000184502	TGCAGCGCCCCGTCGGATTTCGGCAGCGAGCAGTACTTCGGGCCA	CSAPSDFGSEQYF	TRBV29-1	TRBD2-1	TRBJ2-5	Day +180	Unknown	Unknown	1	1
CCF15	0.000184502	TGTGCCAGCAGCTTAAACGGGAACACCGGGGAGCTGTTTTTTGGAGAA	CASSLNGNTGELFF	TRBV11-3	TRBD2-1	TRBJ2-2	Day +180	Unknown	Unknown	1	1
CCF15	0.000184502	TGTGCCAGCAGTGTCCGCGAGGAGTTCACTGAAGCTTTCTTTGGACAA	CASSVREEFTEAFF	TRBV6-1	TRBD2-1*02	TRBJ1-1	Day +180	Unknown	Unknown	1	1
CCF15	0.000184502	TGTGCCAGCAGTTTGCGGGGTAATCAGCCCCAGCATTTTGGTGAT	CASSLRGNQPQHF	TRBV27-1	TRBD2-1*01	TRBJ1-5	Day +180	Pathogens	Encounter for immunization	1	1
CCF15	0.000184502	TGCAGTGCTAGCCGCAGGGGACAGCCCCAGCATTTTGGTGAT	CSASRRGQPQHF	TRBV20-1	TRBD1-1*01	TRBJ1-5	Day +180	Unknown	Unknown	1	1
CCF15	0.000184502	TGTGCCATCAGTGAGTCGGACAACTATGGCTACACCTTCGGTTCG	CAISESDNYGYTF	TRBV10-3	NA	TRBJ1-2	Day +180	Unknown	Unknown	4	1
CCF15	0.000184502	TGCAGTGCTAGCCCGGTCCCTAGGGGCGAGCAGTACTTCGGGCCG	CSASPVPRGEQYF	TRBV20-1	TRBD1-1*01	TRBJ2-7	Day +180	Unknown	Unknown	7	1
CCF15	0.000184502	TGTGCCAGCAGCTTGTCGTGGAACACTGAAGCTTTCTTTGGACAA	CASSLSWNTEAFF	TRBV11-2	TRBD2-1	TRBJ1-1	Day +180	Unknown	Unknown	1	1
CCF15	0.000184502	TGCGCCAGCAGCTTGGAAGGTAGCAATCAGCCCCAGCATTTTGGTGAT	CASSLEGSNQPQHF	TRBV5-1	NA	TRBJ1-5	Day +180	Unknown	Unknown	2	1
CCF15	0.000184502	TGTGCCAGCAGCGGGACTAGCGGGAGCTACGAGCAGTACTTCGGGCCG	CASSGTSGSYEQYF	TRBV12-1	TRBD2-1*02	TRBJ2-7	Day +180	Unknown	Unknown	2	1
CCF15	0.000184502	TGTGCCAGTAGTATTCGGTCCGCCTACGAGCAGTACTTCGGGCCG	CASSIRSAYEQYF	TRBV19-1	TRBD2-1	TRBJ2-7	Day +180	Pathogens	Influenza	1	1
CCF15	0.000184502	TGCAGTGCTCCCAGCGGGAACAATGAGCAGTTCTTCGGGCCA	CSAPSGNNEQFF	TRBV20-1	TRBD2-1*02	TRBJ2-1	Day +180	Unknown	Unknown	4	1
CCF15	0.000184502	TGTGCCAGCAGTTCAGGGGGCCGTACAGATACGCAGTATTTTGGCCCA	CASSSGGRTDTQYF	TRBV6-6	TRBD1-1*01	TRBJ2-3	Day +180	Unknown	Unknown	1	1
CCF15	0.000184502	TGCAGTGCTCCCCGACTAGCGACCAGCACAGATACGCAGTATTTTGGCCCA	CSAPRLATSTDTQYF	TRBV20-1	TRBD2-1	TRBJ2-3	Day +180	Unknown	Unknown	2	1
CCF15	0.000184502	TGTGCCTGGCGATGGGGGACAGACACCGGGGAGCTGTTTTTTGGAGAA	CAWRWGTDTGELFF	TRBV30-1	TRBD1-1*01	TRBJ2-2	Day +180	Unknown	Unknown	1	1
CCF15	0.000184502	TGCAGTGCTAGAGGTTTAAGGGACAATGGCAACACTGAAGCTTTCTTTGGACAA	CSARGLRDNGNTEAFF	TRBV20-1	TRBD1-1*01	TRBJ1-1	Day +180	Unknown	Unknown	1	1
CCF15	0.000184502	TGTGCCAGCAGCAAAACATTCCAAGGCTCCTACGAGCAGTACTTCGGGCCG	CASSKTFQGSYEQYF	TRBV5-4	NA	TRBJ2-7	Day +180	Unknown	Unknown	1	1
CCF15	0.000184502	TGTGCCAGCAGCCAAGAATTCTACGTCCTGACTTTCGGGGCC	CASSQEFYVLTF	TRBV14-1	TRBD2-1	TRBJ2-6	Day +180	Unknown	Unknown	1	1
CCF15	0.000184502	TGCAGTGCTATACAGGGAGTTGGGCAAGAGACCCAGTACTTCGGGCCA	CSAIQGVGQETQYF	TRBV20-1	TRBD1-1*01	TRBJ2-5	Day +180	Unknown	Unknown	1	1
CCF15	0.000184502	TGTGCCAGCAGCTCCCAAGAGACCCAGTACTTCGGGCCA	CASSSQETQYF	TRBV3-1	NA	TRBJ2-5	Day +180	Cancer	Colorectal cancer	1	1
CCF15	0.000184502	TGCGCCAGCAGCTATTCCACCGGGGAGCTGTTTTTTGGAGAA	CASSYSTGELFF	TRBV5-1	NA	TRBJ2-2	Day +180	Unknown	Unknown	1	1
CCF15	0.000184502	TGCAGTACCTGGGGTGGAGAGCATGGCTACACCTTCGGTTCG	CSTWGGEHGYTF	TRBV29-1	NA	TRBJ1-2	Day +180	Unknown	Unknown	2	1
CCF15	0.000184502	TGCGCCAGCAGTCACTACGAGCAGTACTTCGGGCCG	CASSHYEQYF	TRBV10-1	TRBD1-1*01	TRBJ2-7	Day +180	Unknown	Unknown	1	1
CCF15	0.000184502	TGTGCCAGCAATCCTTTGGACAGGGAGGCCGGCGAGCAGTACTTCGGGCCG	CASNPLDREAGEQYF	TRBV6-1	TRBD1-1*01	TRBJ2-7	Day +180	Unknown	Unknown	1	1
CCF15	0.000184502	TGTGCCAGCAGTTTGGAAACTCCTTCTAGCACAGATACGCAGTATTTTGGCCCA	CASSLETPSSTDTQYF	TRBV28-1	NA	TRBJ2-3	Day +180	Unknown	Unknown	1	1
CCF15	0.000184502	TGCAGTGCTCTTAGGACAGGGCGCAATCAGCCCCAGCATTTTGGTGAT	CSALRTGRNQPQHF	TRBV20-1	TRBD1-1*01	TRBJ1-5	Day +180	Unknown	Unknown	1	1
CCF15	0.000184502	TGTGCCAGCAGCAAAGGGACTAGCGGGAGGGCCTACGAGCAGTACTTCGGGCCG	CASSKGTSGRAYEQYF	TRBV21-1	TRBD2-1*02	TRBJ2-7	Day +180	Unknown	Unknown	2	1
CCF15	0.000184502	TGCGCCAGCAGTCTCACCCGCTTAGGAAAGGTTCGACCGGCCGGGGAGCTGTTTTTTGGAGAA	CASSLTRLGKVRPAGELFF	TRBV23-1	NA	TRBJ2-2	Day +180	Unknown	Unknown	1	1
CCF15	0.000184502	TGCAGTGCTAGAGAGGTAGCGGGACCAATCTACGAGCAGTACTTCGGGCCG	CSAREVAGPIYEQYF	TRBV20-1	TRBD2-1*02	TRBJ2-7	Day +180	Unknown	Unknown	1	1
CCF15	0.000184502	TGTGCCAGCAGTGAAACGGGGAACACTGAAGCTTTCTTTGGACAA	CASSETGNTEAFF	TRBV6-4	TRBD2-1	TRBJ1-1	Day +180	Unknown	Unknown	2	1
CCF15	0.000184502	TGCAGCGTTGTTGGGCAGGGGGCCTCCGGCGAGCAGTACTTCGGGCCG	CSVVGQGASGEQYF	TRBV29-1	TRBD1-1*01	TRBJ2-7	Day +180	Unknown	Unknown	1	1
CCF15	0.000184502	TGTGCCAGCAGCTTAAGTACTAGCGGCACGGGAGAGACCCAGTACTTCGGGCCA	CASSLSTSGTGETQYF	TRBV7-7	TRBD2-1	TRBJ2-5	Day +180	Unknown	Unknown	2	1
CCF15	0.000184502	TGCGCCAGCAGCTTGTCTGGACTAGCGGGAGAGTTTGGCCCA	CASSLSGLAGEF	TRBV5-1	TRBD2-1*02	TRBJ2-3	Day +180	Unknown	Unknown	1	1
CCF15	0.000184502	TGTGCCAGCAGCTTAGATCGGGATGAGCAGTTCTTCGGGCCA	CASSLDRDEQFF	TRBV11-2	TRBD2-1	TRBJ2-1	Day +180	Unknown	Unknown	1	1
CCF15	0.000184502	TGCAGTGCGAATAGGGCGGGACGCTACACCTTCGGTTCG	CSANRAGRYTF	TRBV20-1	TRBD2-1*02	TRBJ1-2	Day +180	Unknown	Unknown	1	1
CCF15	0.000184502	TGCAGTGCAACCGGGACTAGTGATTACGAGCAGTACTTCGGGCCG	CSATGTSDYEQYF	TRBV20-1	TRBD2-1	TRBJ2-7	Day +180	Unknown	Unknown	1	1
CCF15	0.000184502	TGCAGCGTCTACCTTGGGTACGAGCAGTACTTCGGGCCG	CSVYLGYEQYF	TRBV29-1	NA	TRBJ2-7	Day +180	Unknown	Unknown	1	1
CCF15	0.000184502	TGTGCCAGCATCCCCTCGAGCGGGAGGGCCAGTGAGCAGTTCTTCGGGCCA	CASIPSSGRASEQFF	TRBV5-4	TRBD2-1*02	TRBJ2-1	Day +180	Unknown	Unknown	1	1
CCF15	0.000184502	TGCAGCGTTGCCTTCCAGGGTCGGTCCTACGAGCAGTACTTCGGGCCG	CSVAFQGRSYEQYF	TRBV29-1	TRBD1-1*01	TRBJ2-7	Day +180	Unknown	Unknown	1	1
CCF15	0.000184502	TGCAGTGCCGGTCGGGGGCTGGGGACCCAGTACTTCGGGCCA	CSAGRGLGTQYF	TRBV20-1	NA	TRBJ2-5	Day +180	Unknown	Unknown	1	1
CCF15	0.000184502	TGTGCCAGCAGCTTAAGTCCGGCCATGAACACTGAAGCTTTCTTTGGACAA	CASSLSPAMNTEAFF	TRBV7-3	NA	TRBJ1-1	Day +180	Unknown	Unknown	1	1
CCF15	0.000184502	TGTGCCAGTAGTGCCGTGGAAGTACCCTACGAGCAGTACTTCGGGCCG	CASSAVEVPYEQYF	TRBV19-1	NA	TRBJ2-7	Day +180	Unknown	Unknown	1	1
CCF15	0.000184502	TGTGCCAGCAGTTACTCACCCGGCGGGGACACTGAAGCTTTCTTTGGACAA	CASSYSPGGDTEAFF	TRBV6-5	TRBD2-1*01	TRBJ1-1	Day +180	Unknown	Unknown	1	1
CCF15	0.000184502	TGCAGTGCTAGAGATCTTTCCGAACCAGGACAGGGGAGTCAGCCCCAGCATTTTGGTGAT	CSARDLSEPGQGSQPQHF	TRBV20-1	TRBD1-1*01	TRBJ1-5	Day +180	Unknown	Unknown	1	1
CCF15	0.000184502	TGTGCCATCAGTGAGCCCCGACTAGCGGGCAGGGACGAGCAGTACTTCGGGCCG	CAISEPRLAGRDEQYF	TRBV10-3	TRBD2-1	TRBJ2-7	Day +180	Unknown	Unknown	2	1
CCF15	0.000184502	TGTGCCAGCAGTTTAGGGGACATTCAGTACTTCGGCGCC	CASSLGDIQYF	TRBV27-1	NA	TRBJ2-4	Day +180	Unknown	Unknown	2	1
CCF15	0.000184502	TGTGCCAGTACTAGGGGCGTTGAAGCTTTCTTTGGACAA	CASTRGVEAFF	TRBV19-1	TRBD1-1*01	TRBJ1-1	Day +180	Unknown	Unknown	1	1
CCF15	0.000184502	TGTGCCAGCAGCTCGAACACCGGGGAGCTGTTTTTTGGAGAA	CASSSNTGELFF	TRBV7-8	NA	TRBJ2-2	Day +180	Pathogens	M. tuberculosis	1	1
CCF15	0.000184502	TGTGCCAGTAGTATAGGGATTCAGCCCCAGCATTTTGGTGAT	CASSIGIQPQHF	TRBV19-1	NA	TRBJ1-5	Day +180	Cancer	LGL Leukemia	10	1
CCF15	0.000184502	TGCAGCGCCGCGTCACAGGGCACTGAAGCTTTCTTTGGACAA	CSAASQGTEAFF	TRBV29-1	TRBD1-1*01	TRBJ1-1	Day +180	Unknown	Unknown	1	1
CCF15	0.000184502	TGTGCCAGCAGTTTGGGCAGTAGCACAGATACGCAGTATTTTGGCCCA	CASSLGSSTDTQYF	TRBV28-1	TRBD1-1*01	TRBJ2-3	Day +180	Unknown	Unknown	1	1
CCF36	0.00110701	TGTGCCAGCAGCTTAAACCCAAACACCGGGGAGCTGTTTTTTGGAGAA	CASSLNPNTGELFF	TRBV7-9	NA	TRBJ2-2	Day +180	Unknown	Unknown	2	6
CCF36	0.000922509	TGTGCCAGTAGTACCAGGGATAGCAATCAGCCCCAGCATTTTGGTGAT	CASSTRDSNQPQHF	TRBV19-1	TRBD1-1*01	TRBJ1-5	Day +180	Unknown	Unknown	7	5
CCF36	0.000553505	TGCGCCAGCAGTTTAGGGACCGGGGAGCTGTTTTTTGGAGAA	CASSLGTGELFF	TRBV4-3	NA	TRBJ2-2	Day +180	Pathogens	Cytomegalovirus (CMV)	1	3
CCF36	0.000738007	TGTGCCAGCGGAACAGGGGATAGCAATCAGCCCCAGCATTTTGGTGAT	CASGTGDSNQPQHF	TRBV10-3	TRBD1-1*01	TRBJ1-5	Day +180	Autoimmune	Rheumatoid Arthritis (RA)	5	4
CCF36	0.000369004	TGTGCCAGCCAATCGACGATGGCGAGCACTGAAGCTTTCTTTGGACAA	CASQSTMASTEAFF	TRBV6-1	NA	TRBJ1-1	Day +180	Unknown	Unknown	13	2
CCF36	0.000369004	TGCGCCAGCAGCCCCGGACAGTACGAGCAGTACTTCGGGCCG	CASSPGQYEQYF	TRBV5-1	TRBD1-1*01	TRBJ2-7	Day +180	Unknown	Unknown	1	2
CCF36	0.000738007	TGTGCCAGCAGCGCCCGTACCGGGGAGCTGTTTTTTGGAGAA	CASSARTGELFF	TRBV9-1	TRBD2-1	TRBJ2-2	Day +180	Pathogens	Epstein Barr virus (EBV)	2	4
CCF36	0.000553505	TGTGCCAGCAGCGTATATGGGACGGATCCCAAATTCAACTATGGCTACACCTTCGGTTCG	CASSVYGTDPKFNYGYTF	TRBV9-1	NA	TRBJ1-2	Day +180	Unknown	Unknown	1	3
CCF36	0.000369004	TGCGCCAGCAGTTTGGGAAGGGAGAGTCAGCCCCAGCATTTTGGTGAT	CASSLGRESQPQHF	TRBV4-1	TRBD2-1*02	TRBJ1-5	Day +180	Unknown	Unknown	1	2
CCF36	0.00202952	TGTGCCAGCAGTCCACTGGGAGCGGTGGGGTACAATGAGCAGTTCTTCGGGCCA	CASSPLGAVGYNEQFF	TRBV28-1	TRBD2-1	TRBJ2-1	Day +180	Unknown	Unknown	1	11
CCF36	0.00184502	TGTGCCAGCAGCCGGACTAGCTGGAGCACAGATACGCAGTATTTTGGCCCA	CASSRTSWSTDTQYF	TRBV12-1	TRBD2-1	TRBJ2-3	Day +180	Unknown	Unknown	1	10
CCF36	0.000369004	TGTGCCAGCAGCGGATTAGCGGGGGGCTATCTGAATACGCAGTATTTTGGCCCA	CASSGLAGGYLNTQYF	TRBV5-6	TRBD2-1*01	TRBJ2-3	Day +180	Unknown	Unknown	1	2
CCF36	0.000922509	TGCAGTGCTAGAGAAAACGAGATCGCGGCTTTCTTTGGACAA	CSARENEIAAFF	TRBV20-1	TRBD2-1	TRBJ1-1	Day +180	Unknown	Unknown	1	5
CCF36	0.000369004	TGTGCCAGCAGCCCCTCAAGCGGGGGGGCCTACGAGCAGTACTTCGGGCCG	CASSPSSGGAYEQYF	TRBV12-1	TRBD2-1*01	TRBJ2-7	Day +180	Unknown	Unknown	3	2
CCF36	0.000369004	TGCAGTGCTAGACAGGGAGACACTGAAGCTTTCTTTGGACAA	CSARQGDTEAFF	TRBV20-1	NA	TRBJ1-1	Day +180	Pathogens	M. tuberculosis	4	2
CCF36	0.00147601	TGTGCCAGCTCACCATTCTGGACACTAGAAAAACTGTTTTTTGGCAGT	CASSPFWTLEKLFF	TRBV18-1	TRBD1-1*01	TRBJ1-4	Day +180	Unknown	Unknown	1	8
CCF36	0.000369004	TGTGCCAGCAGCCCGGGGACCTACAATGAGCAGTTCTTCGGGCCA	CASSPGTYNEQFF	TRBV13-1	TRBD2-1*01	TRBJ2-1	Day +180	Unknown	Unknown	2	2
CCF36	0.000369004	TGTGCCAGCAGTGAAGGGGACAGGGGAGGAGGCTACACCTTCGGTTCG	CASSEGDRGGGYTF	TRBV6-1	TRBD1-1*01	TRBJ1-2	Day +180	Unknown	Unknown	1	2
CCF36	0.000369004	TGTGCCAGCAGCGTCTCCAGGGGGCGTGAGACCCAGTACTTCGGGCCA	CASSVSRGRETQYF	TRBV9-1	TRBD1-1*01	TRBJ2-5	Day +180	Unknown	Unknown	1	2
CCF36	0.000369004	TGTGCCAGCTCACCACGGCAGGACACTGAAGCTTTCTTTGGACAA	CASSPRQDTEAFF	TRBV18-1	TRBD1-1*01	TRBJ1-1	Day +180	Unknown	Unknown	1	2
CCF36	0.000369004	TGTGCCAGCAGTGCGGGACAGGCAACAATGAGCTCCTACGAGCAGTACTTCGGGCCG	CASSAGQATMSSYEQYF	TRBV6-1	TRBD1-1*01	TRBJ2-7	Day +180	Unknown	Unknown	5	2
CCF36	0.000184502	TGTGCCAGCAGTTCCATTCAGGGGGCAGTTTGGCAGTACTTCGGGCCG	CASSSIQGAVWQYF	TRBV27-1	TRBD1-1*01	TRBJ2-7	Day +180	Unknown	Unknown	1	1
CCF36	0.000184502	TGCAGCGTTGAAGATCTTTCTGTGGGGCAGGCCAGCTACACCTTCGGTTCG	CSVEDLSVGQASYTF	TRBV29-1	TRBD1-1*01	TRBJ1-2	Day +180	Unknown	Unknown	1	1
CCF36	0.000184502	TGCAGTGCTAGTTGGACGGGGACTAGCACAGATACGCAGTATTTTGGCCCA	CSASWTGTSTDTQYF	TRBV20-1	TRBD2-1	TRBJ2-3	Day +180	Unknown	Unknown	2	1
CCF36	0.000184502	TGCAGTGCTAGAGCCGCCCGGACTTACTACGAGCAGTACTTCGGGCCG	CSARAARTYYEQYF	TRBV20-1	TRBD2-1	TRBJ2-7	Day +180	Unknown	Unknown	1	1
CCF36	0.000184502	TGCAGTGCTAGAGGACTAGCGGGGAATACGCAGTATTTTGGCCCA	CSARGLAGNTQYF	TRBV20-1	TRBD2-1*01	TRBJ2-3	Day +180	Unknown	Unknown	4	1
CCF36	0.000184502	TGTGCCTGGACCCTTAGTACCTCCCAGGGGTCACCCCTCCACTTTGGGAAC	CAWTLSTSQGSPLHF	TRBV30-1	TRBD1-1*01	TRBJ1-6	Day +180	Unknown	Unknown	1	1
CCF36	0.000184502	TGTGCCAGCAGTTCCACAGATACGCAGTATTTTGGCCCA	CASSSTDTQYF	TRBV12-1	NA	TRBJ2-3	Day +180	Autoimmune	Inflammatory bowel disease (IBD)	1	1
CCF36	0.000184502	TGTGCCAGCAGACCCGCGGGGATCAATCAGCCCCAGCATTTTGGTGAT	CASRPAGINQPQHF	TRBV28-1	TRBD2-1*01	TRBJ1-5	Day +180	Unknown	Unknown	1	1
CCF36	0.000184502	TGCAGTGCTCTGGGACAGATCTATGGCTACACCTTCGGTTCG	CSALGQIYGYTF	TRBV20-1	TRBD1-1*01	TRBJ1-2	Day +180	Unknown	Unknown	1	1
CCF36	0.000184502	TGTGCCAGCAGCCACAGTACGGGAATAAATGAAAAACTGTTTTTTGGCAGT	CASSHSTGINEKLFF	TRBV11-2	TRBD2-1*02	TRBJ1-4	Day +180	Unknown	Unknown	1	1
CCF36	0.000184502	TGCGCCAGCAGTGAGTATTATCAGCCCCAGCATTTTGGTGAT	CASSEYYQPQHF	TRBV10-1	NA	TRBJ1-5	Day +180	Unknown	Unknown	2	1
CCF36	0.000184502	TGTGCCAGCAGGCCGGGGGGCCTGGGGTACGAGCAGTACTTCGGGCCG	CASRPGGLGYEQYF	TRBV28-1	TRBD2-1*01	TRBJ2-7	Day +180	Unknown	Unknown	3	1
CCF36	0.000184502	TGTGCCAGCAGCCGTTCCGGAGTGGGGGACAACGAGCAGTACTTCGGGCCG	CASSRSGVGDNEQYF	TRBV7-8	TRBD1-1*01	TRBJ2-7	Day +180	Unknown	Unknown	2	1
CCF36	0.000184502	TGTGCCAGCAGTATATTGGGGATGGGTTCACCCCTCCACTTTGGGAAC	CASSILGMGSPLHF	TRBV12-1	NA	TRBJ1-6	Day +180	Unknown	Unknown	1	1
CCF36	0.000184502	TGTGCCAGCACCTCTAAAGGGGGTCCCTACGAGCAGTACTTCGGGCCG	CASTSKGGPYEQYF	TRBV28-1	TRBD1-1*01	TRBJ2-7	Day +180	Unknown	Unknown	1	1
CCF36	0.000184502	TGTGCCAGCAGCCAGGGAGAGAGCCTAGCCAAAAACATTCAGTACTTCGGCGCC	CASSQGESLAKNIQYF	TRBV5-8	NA	TRBJ2-4	Day +180	Unknown	Unknown	1	1
CCF36	0.000184502	TGTGCCAGTGGCTGGGATGAGCAGTTCTTCGGGCCA	CASGWDEQFF	TRBV19-1	NA	TRBJ2-1	Day +180	Unknown	Unknown	1	1
CCF36	0.000184502	TGCAGCGTTAAAGGGGGGGACACTGAAGCTTTCTTTGGACAA	CSVKGGDTEAFF	TRBV29-1	TRBD2-1*01	TRBJ1-1	Day +180	Unknown	Unknown	1	1
CCF36	0.000184502	TGTGCCTGGAGCCTCGGACAGGGCTATGGCTACACCTTCGGTTCG	CAWSLGQGYGYTF	TRBV30-1	TRBD1-1*01	TRBJ1-2	Day +180	Unknown	Unknown	1	1
CCF36	0.000184502	TGTGCCAGCAGCCCCGGCTTTGGGAGGGGAGGTGGGGCCAACGTCCTGACTTTCGGGGCC	CASSPGFGRGGGANVLTF	TRBV7-2	TRBD2-1*02	TRBJ2-6	Day +180	Unknown	Unknown	1	1
CCF36	0.000184502	TGTGCCAGCAGTGATGAGGGAATCATTTCACCCCTCCACTTTGGGAAC	CASSDEGIISPLHF	TRBV2-1	TRBD2-1*02	TRBJ1-6	Day +180	Unknown	Unknown	1	1
CCF36	0.000184502	TGTGCCAGCAGTCCCTTAAGCAGCCTCACTGAAGCTTTCTTTGGACAA	CASSPLSSLTEAFF	TRBV12-1	NA	TRBJ1-1	Day +180	Unknown	Unknown	2	1
CCF36	0.000184502	TGCGCCAGCAGCCAAGCCTTGGGCAGGTGGTATGGCTACACCTTCGGTTCG	CASSQALGRWYGYTF	TRBV4-3	TRBD1-1*01	TRBJ1-2	Day +180	Unknown	Unknown	2	1
CCF36	0.000184502	TGCGCCAGCAGCCTCGGGCCTAACTATGGCTACACCTTCGGTTCG	CASSLGPNYGYTF	TRBV4-3	NA	TRBJ1-2	Day +180	Unknown	Unknown	1	1
CCF36	0.000184502	TGTGCCACCAGCAGAGAGGAGGGGGATGGCTACACCTTCGGTTCG	CATSREEGDGYTF	TRBV15-1	NA	TRBJ1-2	Day +180	Pathogens	Cytomegalovirus (CMV)	1	1
CCF36	0.000184502	TGCAGTGCCAGCGGGGTGTACGAGCAGTACTTCGGGCCG	CSASGVYEQYF	TRBV20-1	TRBD2-1*01	TRBJ2-7	Day +180	Unknown	Unknown	1	1
CCF36	0.000184502	TGCGCCAGCAGCCGGGACAGCTACGAGCAGTACTTCGGGCCG	CASSRDSYEQYF	TRBV5-1	TRBD1-1*01	TRBJ2-7	Day +180	Unknown	Unknown	1	1
CCF36	0.000184502	TGTGCCAGCAGTTCCTACTACGAGCAGTACTTCGGGCCG	CASSSYYEQYF	TRBV28-1	TRBD2-1	TRBJ2-7	Day +180	Unknown	Unknown	1	1
CCF36	0.000184502	TGTGCCAGCAGTCCCTGGACAGGGTTATACTCTGGGGCCAACGTCCTGACTTTCGGGGCC	CASSPWTGLYSGANVLTF	TRBV12-1	TRBD1-1*01	TRBJ2-6	Day +180	Unknown	Unknown	1	1
CCF36	0.000184502	TGCGCCAGCAGCTTGGGCAATGAGCAGTTCTTCGGGCCA	CASSLGNEQFF	TRBV5-1	NA	TRBJ2-1	Day +180	Pathogens	Cytomegalovirus (CMV)	1	1
CCF36	0.000184502	TGTGCCAGCAGTGAGACTAGCGGGGGGGACAATGAGCAGTTCTTCGGGCCA	CASSETSGGDNEQFF	TRBV12-1	TRBD2-1*01	TRBJ2-1	Day +180	Unknown	Unknown	1	1
CCF36	0.000184502	TGTGCCAGCAGTTACTCTAGCGGGGGAGCCGAGACCCAGTACTTCGGGCCA	CASSYSSGGAETQYF	TRBV6-1	TRBD2-1*01	TRBJ2-5	Day +180	Cancer	Colorectal cancer	1	1
CCF36	0.000184502	TGCGCCAGCAGCGAGGGGGCGCGGACTGAAGCTTTCTTTGGACAA	CASSEGARTEAFF	TRBV5-1	TRBD1-1*01	TRBJ1-1	Day +180	Unknown	Unknown	1	1
CCF36	0.000184502	TGCGCCAGCAGCCAGATCCTTGGTCTCTTGAACACTGAAGCTTTCTTTGGACAA	CASSQILGLLNTEAFF	TRBV4-1	NA	TRBJ1-1	Day +180	Unknown	Unknown	2	1
CCF36	0.000184502	TGTGCCAGCAGTTTGGTGGGCAGGGGGCGTGAAAAACTGTTTTTTGGCAGT	CASSLVGRGREKLFF	TRBV12-1	TRBD1-1*01	TRBJ1-4	Day +180	Unknown	Unknown	1	1
CCF36	0.000184502	TGTGCCAGCAGCCAAGATAGGGGGCAGCCCCAGCATTTTGGTGAT	CASSQDRGQPQHF	TRBV3-1	TRBD1-1*01	TRBJ1-5	Day +180	Unknown	Unknown	1	1
CCF36	0.000184502	TGTGCCTGGAGTGGGCGGGGTCCAATACGTGGCTACACCTTCGGTTCG	CAWSGRGPIRGYTF	TRBV30-1	TRBD2-1*01	TRBJ1-2	Day +180	Unknown	Unknown	2	1
CCF36	0.000184502	TGTGCCAGCAGCGAGAGGTCAGGATATAGCTACACCTTCGGTTCG	CASSERSGYSYTF	TRBV9-1	NA	TRBJ1-2	Day +180	Unknown	Unknown	1	1
CCF36	0.000184502	TGTGCCAGCAGTTACGGGACAGACTCCTACGAGCAGTACTTCGGGCCG	CASSYGTDSYEQYF	TRBV6-1	TRBD1-1*01	TRBJ2-7	Day +180	Unknown	Unknown	4	1
CCF36	0.000184502	TGTGCCAGCAGTTACGGGACAGGGGGAGGGAGTGGCTACACCTTCGGTTCG	CASSYGTGGGSGYTF	TRBV6-5	TRBD1-1*01	TRBJ1-2	Day +180	Unknown	Unknown	1	1
CCF36	0.000184502	TGTGCCAGCAGGGCTGGGGTATTCAGCTCTGGGGCCAACGTCCTGACTTTCGGGGCC	CASRAGVFSSGANVLTF	TRBV2-1	NA	TRBJ2-6	Day +180	Unknown	Unknown	1	1
CCF36	0.000184502	TGTGCCAGCAGCCAAGATCTAGCGGGGCCCTACAATGAGCAGTTCTTCGGGCCA	CASSQDLAGPYNEQFF	TRBV4-2	TRBD2-1*01	TRBJ2-1	Day +180	Unknown	Unknown	2	1
CCF36	0.000184502	TGTGCCAGCTCACAGGGGGCGCGGGAGCAGTTCTTCGGGCCA	CASSQGAREQFF	TRBV18-1	TRBD1-1*01	TRBJ2-1	Day +180	Unknown	Unknown	4	1
CCF36	0.000184502	TGTGCCAGCAGCTTGCTAGCGGGGGCCAACACCGGGGAGCTGTTTTTTGGAGAA	CASSLLAGANTGELFF	TRBV7-2	TRBD2-1*01	TRBJ2-2	Day +180	Unknown	Unknown	1	1
CCF36	0.000184502	TGTGCCAGCAGCTCCGAGGATGACACTGAAGCTTTCTTTGGACAA	CASSSEDDTEAFF	TRBV7-6	TRBD2-1*02	TRBJ1-1	Day +180	Unknown	Unknown	1	1
CCF36	0.000184502	TGCAGTGCTAGAGTAGGGCGCGATGAAGCTTTCTTTGGACAA	CSARVGRDEAFF	TRBV20-1	NA	TRBJ1-1	Day +180	Unknown	Unknown	1	1
CCF36	0.000184502	TGTGCCAGCAGTTACTCGGGGGGGAGTAACTATGGCTACACCTTCGGTTCG	CASSYSGGSNYGYTF	TRBV6-5	TRBD2-1*01	TRBJ1-2	Day +180	Unknown	Unknown	1	1
CCF36	0.000184502	TGTGCCAGTAGTATATCGAAGGCCGCATCTGGGGAGCAGTACTTCGGGCCG	CASSISKAASGEQYF	TRBV19-1	NA	TRBJ2-7	Day +180	Unknown	Unknown	1	1
CCF36	0.000184502	TGTGCCAGCAGCCCAGGGGGCAGCGAGCAGTACTTCGGGCCG	CASSPGGSEQYF	TRBV11-3	TRBD1-1*01	TRBJ2-7	Day +180	Pathogens	Cytomegalovirus (CMV)	1	1
CCF36	0.000184502	TGCGCCAGCAGCCAACGACAGGGGAGCACCATATATTTTGGAGAG	CASSQRQGSTIYF	TRBV4-3	TRBD1-1*01	TRBJ1-3	Day +180	Unknown	Unknown	1	1
CCF36	0.000184502	TGCAGTGCTCGAGGCCAGGGACCCGACCGCAATGAGCAGTTCTTCGGGCCA	CSARGQGPDRNEQFF	TRBV20-1	NA	TRBJ2-1	Day +180	Unknown	Unknown	1	1
CCF36	0.000184502	TGTGCCAGCAGTCCCTACAATGAGCAGTTCTTCGGGCCA	CASSPYNEQFF	TRBV7-8	NA	TRBJ2-1	Day +180	Pathogens		1	1
CCF36	0.000184502	TGTGCCAGCAGTGAAGCTAGCGGGGGGGCAGATACGCAGTATTTTGGCCCA	CASSEASGGADTQYF	TRBV6-1	TRBD2-1*01	TRBJ2-3	Day +180	Autoimmune	Diabetes Type 1	1	1
CCF36	0.000184502	TGTGCCAGCAGTAAAACCAGGACAGATACGCAGTATTTTGGCCCA	CASSKTRTDTQYF	TRBV6-1	TRBD1-1*01	TRBJ2-3	Day +180	Unknown	Unknown	1	1
CCF36	0.000184502	TGTGCCAGCAGCTTTGGGGATACCTACGAGCAGTACTTCGGGCCG	CASSFGDTYEQYF	TRBV5-4	NA	TRBJ2-7	Day +180	Unknown	Unknown	1	1
CCF36	0.000184502	TGTGCCACCAAAGGGACTAGAGACACCGGGGAGCTGTTTTTTGGAGAA	CATKGTRDTGELFF	TRBV24-1	TRBD2-1	TRBJ2-2	Day +180	Unknown	Unknown	1	1
CCF36	0.000184502	TGTGCCAGCAGTCTAGGAGGTGGTGGCTACACCTTCGGTTCG	CASSLGGGGYTF	TRBV6-1	TRBD2-1*02	TRBJ1-2	Day +180	Unknown	Unknown	1	1
CCF36	0.000184502	TGTGCCAGCAGCTTAGACAGCTCTGGAAACACCATATATTTTGGAGAG	CASSLDSSGNTIYF	TRBV7-2	TRBD1-1*01	TRBJ1-3	Day +180	Pathogens		1	1
CCF36	0.000184502	TGTGCCAGCAGCTTAGACCCCGGGGGTCGCGGAAACACCATATATTTTGGAGAG	CASSLDPGGRGNTIYF	TRBV7-2	TRBD2-1*01	TRBJ1-3	Day +180	Unknown	Unknown	1	1
CCF36	0.000184502	TGTGCCAGCAGTTCCCAGGGGGGGTACACTGAAGCTTTCTTTGGACAA	CASSSQGGYTEAFF	TRBV12-1	NA	TRBJ1-1	Day +180	Unknown	Unknown	1	1
CCF36	0.000184502	TGTGCCAGCAGTTTAGCGCTGTACAATGGCTACACCTTCGGTTCG	CASSLALYNGYTF	TRBV12-1	TRBD1-1*01	TRBJ1-2	Day +180	Unknown	Unknown	2	1
CCF36	0.000184502	TGTGCCAGCAGTTTCACCGGGGAGCTGTTTTTTGGAGAA	CASSFTGELFF	TRBV12-1	NA	TRBJ2-2	Day +180	Other	Rasmussen encephalitis	1	1
CCF36	0.000184502	TGTGCCAGCAGCGTGGGCCTGAACACCGGGGAGCTGTTTTTTGGAGAA	CASSVGLNTGELFF	TRBV9-1	TRBD1-1*01	TRBJ2-2	Day +180	Unknown	Unknown	1	1
CCF36	0.000184502	TGTGCCAGCAGTTTGGGGCAGGGGGACCAGCCCCAGCATTTTGGTGAT	CASSLGQGDQPQHF	TRBV12-1	TRBD1-1*01	TRBJ1-5	Day +180	Cancer	Melanoma	1	1
CCF36	0.000184502	TGTGCCAGCAGCTTGTTTCTGATACTGCTAGGAAACCCAGATACGCAGTATTTTGGCCCA	CASSLFLILLGNPDTQYF	TRBV5-6	TRBD2-1	TRBJ2-3	Day +180	Unknown	Unknown	1	1
CCF36	0.000184502	TGTGCCAGCAGTTTCGTAGAAGGTTATGAGCAGTTCTTCGGGCCA	CASSFVEGYEQFF	TRBV12-1	NA	TRBJ2-1	Day +180	Unknown	Unknown	1	1
CCF36	0.000184502	TGCAGTGCGGGGGGACTTGCAGATACGCAGTATTTTGGCCCA	CSAGGLADTQYF	TRBV20-1	TRBD2-1	TRBJ2-3	Day +180	Unknown	Unknown	1	1
CCF36	0.000184502	TGTGCCAGCAGCTTAACAGGGGTTAAGGCCGGGGAGCTGTTTTTTGGAGAA	CASSLTGVKAGELFF	TRBV7-8	TRBD1-1*01	TRBJ2-2	Day +180	Unknown	Unknown	1	1
CCF36	0.000184502	TGTGCCAGCAGGTCTAACTATGGCTACACCTTCGGTTCG	CASRSNYGYTF	TRBV6-1	NA	TRBJ1-2	Day +180	Unknown	Unknown	1	1
CCF36	0.000184502	TGTGCCAGCAGCCAAGACACGTCCTCTGGGGCCAACGTCCTGACTTTCGGGGCC	CASSQDTSSGANVLTF	TRBV4-2	NA	TRBJ2-6	Day +180	Unknown	Unknown	1	1
CCF36	0.000184502	TGTGCCAGCAGCCAAGATCTTTCTAGCGGGGTGGGAATAGATACGCAGTATTTTGGCCCA	CASSQDLSSGVGIDTQYF	TRBV3-1	TRBD2-1*01	TRBJ2-3	Day +180	Unknown	Unknown	1	1
CCF36	0.000184502	TGTGCCAGTAGTATGAGGGACAGGAATAATTTCTACTATGGCTACACCTTCGGTTCG	CASSMRDRNNFYYGYTF	TRBV19-1	TRBD1-1*01	TRBJ1-2	Day +180	Unknown	Unknown	1	1
CCF36	0.000184502	TGTGCCAGCAAGCAGGGGGCAAGCGGAAACACCATATATTTTGGAGAG	CASKQGASGNTIYF	TRBV6-5	TRBD1-1*01	TRBJ1-3	Day +180	Unknown	Unknown	1	1
CCF36	0.000184502	TGTGCCAGCAGCTTGTCTACTAGCGGTGGCACAGATACGCAGTATTTTGGCCCA	CASSLSTSGGTDTQYF	TRBV7-3	TRBD2-1	TRBJ2-3	Day +180	Unknown	Unknown	1	1
CCF36	0.000184502	TGCAGTGCTACCGGGAGGGGTGAAGCTTTCTTTGGACAA	CSATGRGEAFF	TRBV20-1	TRBD2-1*02	TRBJ1-1	Day +180	Unknown	Unknown	1	1
CCF36	0.000184502	TGCGCCAGCAGCCAACACCACAAGACCGAACCTGAAGCTTTCTTTGGACAA	CASSQHHKTEPEAFF	TRBV4-3	NA	TRBJ1-1	Day +180	Unknown	Unknown	1	1
CCF36	0.000184502	TGCAGCGTATCAGAAATGAACACTGAAGCTTTCTTTGGACAA	CSVSEMNTEAFF	TRBV29-1	TRBD1-1*01	TRBJ1-1	Day +180	Unknown	Unknown	1	1
CCF36	0.000184502	TGTGCCAGCAGTTCGGGATCTTCCTACGAGCAGTACTTCGGGCCG	CASSSGSSYEQYF	TRBV6-5	TRBD2-1*02	TRBJ2-7	Day +180	Pathogens	Cytomegalovirus (CMV)	1	1
CCF36	0.000184502	TGTGCCAGCAGTGCTAGCGGGGGGGCCTACAATGAGCAGTTCTTCGGGCCA	CASSASGGAYNEQFF	TRBV6-4	TRBD2-1*01	TRBJ2-1	Day +180	Unknown	Unknown	2	1
CCF36	0.000184502	TGCGCCAGCAGCCAAGATAGAGTAGCGGGGGGGCGAGAGACCCAGTACTTCGGGCCA	CASSQDRVAGGRETQYF	TRBV4-3	TRBD2-1*01	TRBJ2-5	Day +180	Unknown	Unknown	1	1
CCF36	0.000184502	TGCAGTGCTAGCGGGGGGTTAGATACGCAGTATTTTGGCCCA	CSASGGLDTQYF	TRBV20-1	TRBD2-1*01	TRBJ2-3	Day +180	Unknown	Unknown	1	1
CCF36	0.000184502	TGTGCCAGCAGCATTTCACAGAGAGATACGCAGTATTTTGGCCCA	CASSISQRDTQYF	TRBV7-2	TRBD1-1*01	TRBJ2-3	Day +180	Unknown	Unknown	1	1
CCF27	0.0184502	TGTGCCAGCAGTTACTCGAACACAGGGATAGATCAGCCCCAGCATTTTGGTGAT	CASSYSNTGIDQPQHF	TRBV6-6	TRBD1-1*01	TRBJ1-5	Day +180	Unknown	Unknown	3	100
CCF27	0.0099631	TGCAGTGCTAGAGATAGGGAAACTAGTTTCGCCGAGCAGTACTTCGGGCCG	CSARDRETSFAEQYF	TRBV20-1	TRBD2-1	TRBJ2-7	Day +180	Unknown	Unknown	1	54
CCF27	0.0278598	TGTGCCAGTAGTACAGGGAATGGGCAGCCCCAGCATTTTGGTGAT	CASSTGNGQPQHF	TRBV19-1	TRBD1-1*01	TRBJ1-5	Day +180	Unknown	Unknown	21	151
CCF27	0.0121771	TGTGCCAGCAGCGTAGACGGGGCGCGGAGGGAAAAACTGTTTTTTGGCAGT	CASSVDGARREKLFF	TRBV9-1	NA	TRBJ1-4	Day +180	Unknown	Unknown	11	66
CCF27	0.0121771	TGTGCCAGCAGTTACAGTCAGGGGGCGGCTCAGCCCCAGCATTTTGGTGAT	CASSYSQGAAQPQHF	TRBV6-5	TRBD1-1*01	TRBJ1-5	Day +180	Unknown	Unknown	10	66
CCF27	0.0581181	TGCGCCAGCAGCCAGCCGGGACAGTATAATTCACCCCTCCACTTTGGGAAC	CASSQPGQYNSPLHF	TRBV4-1	TRBD1-1*01	TRBJ1-6	Day +180	Unknown	Unknown	11	315
CCF27	0.0520295	TGTGCCACCAGTGATCCCCTACAAGAGAACACTGAAGCTTTCTTTGGACAA	CATSDPLQENTEAFF	TRBV24-1	NA	TRBJ1-1	Day +180	Unknown	Unknown	65	282
CCF27	0.00590406	TGTGCCAGTAGTTCGTGGGCAGCTAATAATGAAAAACTGTTTTTTGGCAGT	CASSSWAANNEKLFF	TRBV19-1	TRBD1-1*01	TRBJ1-4	Day +180	Unknown	Unknown	4	32
CCF27	0.00442804	TGTGCCAGCAGCTTAGCGTCGGCGGCCTACGAGCAGTACTTCGGGCCG	CASSLASAAYEQYF	TRBV7-9	TRBD2-1	TRBJ2-7	Day +180	Unknown	Unknown	2	24
CCF27	0.00424354	TGTGCCACCAGTGATTGGGGCCGGACCGGGGAGCTGTTTTTTGGAGAA	CATSDWGRTGELFF	TRBV24-1	TRBD1-1*01	TRBJ2-2	Day +180	Unknown	Unknown	2	23
CCF27	0.00424354	TGTGCCAGCAGCGTAGAGACAGGGTCTGGAAACACCATATATTTTGGAGAG	CASSVETGSGNTIYF	TRBV9-1	TRBD1-1*01	TRBJ1-3	Day +180	Unknown	Unknown	1	23
CCF27	0.00904059	TGTGCCAGCAGCCTCCGACAGCGGTACCCCTACTTCGGTTCG	CASSLRQRYPYF	TRBV13-1	NA	TRBJ1-2	Day +180	Unknown	Unknown	17	49
CCF27	0.00811808	TGTGCCAGCAGCCCTAAGCGCCGGACTACCTACACAGATACGCAGTATTTTGGCCCA	CASSPKRRTTYTDTQYF	TRBV4-2	TRBD2-1	TRBJ2-3	Day +180	Unknown	Unknown	1	44
CCF27	0.00774908	TGTGCCAGTAGTATCCGGGACAGTGATAATTCACCCCTCCACTTTGGGAAC	CASSIRDSDNSPLHF	TRBV19-1	TRBD1-1*01	TRBJ1-6	Day +180	Unknown	Unknown	4	42
CCF27	0.00627306	TGTGCCAGCAGCTTAGGTGAAGGGGCCCATCAGCCCCAGCATTTTGGTGAT	CASSLGEGAHQPQHF	TRBV7-9	TRBD1-1*01	TRBJ1-5	Day +180	Unknown	Unknown	1	34
CCF27	0.00295203	TGTGCCAGCAGCTCCTCCGGGACAGGCTATGGCTACACCTTCGGTTCG	CASSSSGTGYGYTF	TRBV12-1	TRBD1-1*01	TRBJ1-2	Day +180	Unknown	Unknown	1	16
CCF27	0.00258303	TGTGCCTGGTCCCTTAGCCCAAACACTGAAGCTTTCTTTGGACAA	CAWSLSPNTEAFF	TRBV30-1	TRBD2-1	TRBJ1-1	Day +180	Unknown	Unknown	2	14
CCF27	0.00258303	TGTGCCAGCAGTTCATCTGGAGTCTACAATGAGCAGTTCTTCGGGCCA	CASSSSGVYNEQFF	TRBV28-1	TRBD2-1*02	TRBJ2-1	Day +180	Unknown	Unknown	6	14
CCF27	0.00258303	TGTGCCAGCAGCTCGGGACAGGTGAAAGAGACCCAGTACTTCGGGCCA	CASSSGQVKETQYF	TRBV11-2	TRBD1-1*01	TRBJ2-5	Day +180	Unknown	Unknown	2	14
CCF27	0.00221402	TGTGCCAGCAGCCTCCCACCCCCGAACACTGAAGCTTTCTTTGGACAA	CASSLPPPNTEAFF	TRBV27-1	NA	TRBJ1-1	Day +180	Unknown	Unknown	4	12
CCF27	0.00221402	TGTGCCAGCAGCTTAGATGGAGGGGGGCTTGAAGGCTACACCTTCGGTTCG	CASSLDGGGLEGYTF	TRBV7-6	NA	TRBJ1-2	Day +180	Unknown	Unknown	2	12
CCF27	0.00350554	TGTGCCAGCAGTTTTCCCGAGGATAGCAATCAGCCCCAGCATTTTGGTGAT	CASSFPEDSNQPQHF	TRBV28-1	TRBD2-1*02	TRBJ1-5	Day +180	Unknown	Unknown	5	19
CCF27	0.173985	TGTGCCAGCAGTGAGCTCGGGTCGGTATTTGGCTACACCTTCGGTTCG	CASSELGSVFGYTF	TRBV25-1	TRBD2-1	TRBJ1-2	Day +180	Unknown	Unknown	61	943
CCF27	0.00202952	TGTGCCAGCAGCGTGGACAGTCGCTACGAGCAGTACTTCGGGCCG	CASSVDSRYEQYF	TRBV5-6	TRBD1-1*01	TRBJ2-7	Day +180	Unknown	Unknown	5	11
CCF27	0.0145756	TGTGCCAGCAGCTTAGGACCGGTTGGATACACTGAAGCTTTCTTTGGACAA	CASSLGPVGYTEAFF	TRBV11-3	NA	TRBJ1-1	Day +180	Unknown	Unknown	8	79
CCF27	0.0129151	TGTGCCAGCAGTTATAGCTCTGGAAACACCATATATTTTGGAGAG	CASSYSSGNTIYF	TRBV6-5	TRBD2-1	TRBJ1-3	Day +180	Pathogens	Cytomegalovirus (CMV)	6	70
CCF27	0.00184502	TGTGCCAGCAGCTTAGAGGGGGGCACCGGGGAGCTGTTTTTTGGAGAA	CASSLEGGTGELFF	TRBV7-6	NA	TRBJ2-2	Day +180	Unknown	Unknown	1	10
CCF27	0.00166052	TGTGCCAGCAGCTGGGGACAGAACTATGGCTACACCTTCGGTTCG	CASSWGQNYGYTF	TRBV5-6	TRBD1-1*01	TRBJ1-2	Day +180	Unknown	Unknown	1	9
CCF27	0.00147601	TGTGCCAGCACCAACGGGGGGAGTAACTATGGCTACACCTTCGGTTCG	CASTNGGSNYGYTF	TRBV6-5	TRBD2-1*01	TRBJ1-2	Day +180	Unknown	Unknown	1	8
CCF27	0.00129151	TGTGCCAGCAGTCTGGGGCACAGCACAGATACGCAGTATTTTGGCCCA	CASSLGHSTDTQYF	TRBV25-1	TRBD1-1*01	TRBJ2-3	Day +180	Pathogens		1	7
CCF27	0.00110701	TGTGCCAGCAGCTGGGGTTTGACTGAAGCTTTCTTTGGACAA	CASSWGLTEAFF	TRBV5-6	NA	TRBJ1-1	Day +180	Unknown	Unknown	1	6
CCF27	0.000738007	TGTGCCAGCAGCCCTTGGGACACGGGTAACGAGCAGTACTTCGGGCCG	CASSPWDTGNEQYF	TRBV9-1	TRBD1-1*01	TRBJ2-7	Day +180	Unknown	Unknown	1	4
CCF27	0.000738007	TGTGCCAGCAGCGTAGGTCGAACTAGCACAGATACGCAGTATTTTGGCCCA	CASSVGRTSTDTQYF	TRBV9-1	TRBD2-1	TRBJ2-3	Day +180	Pathogens	Influenza	1	4
CCF27	0.000553505	TGTGCCAGCAGTGAGCCTCTTTCCAGGGGTTATGAGCAGTTCTTCGGGCCA	CASSEPLSRGYEQFF	TRBV25-1	TRBD1-1*01	TRBJ2-1	Day +180	Unknown	Unknown	1	3
CCF27	0.000553505	TGTGCCAGCAGCTCAACAGGGGCCTACGAGCAGTACTTCGGGCCG	CASSSTGAYEQYF	TRBV13-1	TRBD1-1*01	TRBJ2-7	Day +180	Unknown	Unknown	1	3
CCF27	0.000553505	TGTGCCAGCACCGTGAGGGGGTTTCGGGAGCTGTTTTTTGGAGAA	CASTVRGFRELFF	TRBV5-6	TRBD1-1*01	TRBJ2-2	Day +180	Unknown	Unknown	1	3
CCF27	0.000553505	TGTGCCAGCAGCCTACAGGGGACCACTGAAGCTTTCTTTGGACAA	CASSLQGTTEAFF	TRBV6-5	TRBD1-1*01	TRBJ1-1	Day +180	Unknown	Unknown	1	3
CCF27	0.000553505	TGCAGTGCTAGAGATTTCGGACAGGGGGACACTGAAGCTTTCTTTGGACAA	CSARDFGQGDTEAFF	TRBV20-1	TRBD1-1*01	TRBJ1-1	Day +180	Unknown	Unknown	1	3
CCF27	0.000369004	TGTGCCAGCAGTTTAGCCGGGACCGGAAACACCATATATTTTGGAGAG	CASSLAGTGNTIYF	TRBV6-5	NA	TRBJ1-3	Day +180	Unknown	Unknown	1	2
CCF27	0.000369004	TGTGCCAGCAGGACAGGGGGCACAAACTACAATGAGCAGTTCTTCGGGCCA	CASRTGGTNYNEQFF	TRBV28-1	TRBD1-1*01	TRBJ2-1	Day +180	Unknown	Unknown	2	2
CCF27	0.000369004	TGTGCCAGCAGTTACCGCCCGGGGGATTTTCACTATGGCTACACCTTCGGTTCG	CASSYRPGDFHYGYTF	TRBV6-5	TRBD2-1*01	TRBJ1-2	Day +180	Unknown	Unknown	1	2
CCF27	0.000369004	TGTGCCAGCAGCCTACAGGGAATGAACACTGAAGCTTTCTTTGGACAA	CASSLQGMNTEAFF	TRBV7-6	TRBD1-1*01	TRBJ1-1	Day +180	Pathogens	Encounter for immunization	1	2
CCF27	0.000184502	TGCAGTGCTAGAGTCGGGGTTGGAAACACCATATATTTTGGAGAG	CSARVGVGNTIYF	TRBV20-1	TRBD2-1*01	TRBJ1-3	Day +180	Pathogens	Epstein Barr virus (EBV)	1	1
CCF27	0.000184502	TGTGCCAGCAGAATCAGGGGATATAATTCACCCCTCCACTTTGGGAAC	CASRIRGYNSPLHF	TRBV2-1	TRBD1-1*01	TRBJ1-6	Day +180	Unknown	Unknown	1	1
CCF27	0.000184502	TGTGCCAGCAGTGATCCAGGGTTGGGTGGCTACACCTTCGGTTCG	CASSDPGLGGYTF	TRBV2-1	TRBD1-1*01	TRBJ1-2	Day +180	Unknown	Unknown	1	1
CCF27	0.000184502	TGTGCCAGCAGCGACCTAGCGGGTATGCTCGGTCGGCAGTTCTTCGGGCCA	CASSDLAGMLGRQFF	TRBV13-1	TRBD2-1	TRBJ2-1	Day +180	Unknown	Unknown	49	1
CCF27	0.000184502	TGCGCCAGCAGCCAAGATACAGGATGGGGGACTGAAGCTTTCTTTGGACAA	CASSQDTGWGTEAFF	TRBV4-3	NA	TRBJ1-1	Day +180	Unknown	Unknown	1	1
CCF27	0.000184502	TGCAGCGTCCAGGGTAACACTGAAGCTTTCTTTGGACAA	CSVQGNTEAFF	TRBV29-1	TRBD1-1*01	TRBJ1-1	Day +180	Unknown	Unknown	1	1
CCF27	0.000184502	TGTGCCAGCTCAGGGACAGGGAACACTGAAGCTTTCTTTGGACAA	CASSGTGNTEAFF	TRBV18-1	TRBD1-1*01	TRBJ1-1	Day +180	Unknown	Unknown	1	1
CCF27	0.000184502	TGTGCCAGCAGTGACAGCTATGGCTACACCTTCGGTTCG	CASSDSYGYTF	TRBV6-5	TRBD1-1*01	TRBJ1-2	Day +180	Pathogens	HCV	3	1
CCF27	0.000184502	TGTGCCAGCAGCTCAAATTCCTACGAGCAGTACTTCGGGCCG	CASSSNSYEQYF	TRBV13-1	TRBD1-1*01	TRBJ2-7	Day +180	Unknown	Unknown	1	1
CCF27	0.000184502	TGTGCCAGCAGTTCGGTAGGGTACGAGCAGTACTTCGGGCCG	CASSSVGYEQYF	TRBV27-1	NA	TRBJ2-7	Day +180	Unknown	Unknown	18	1
CCF27	0.000184502	TGTGCCAGCAGTTTAACAGAATACACTGAAGCTTTCTTTGGACAA	CASSLTEYTEAFF	TRBV27-1	TRBD1-1*01	TRBJ1-1	Day +180	Unknown	Unknown	4	1
CCF27	0.000184502	TGTGCCAGTACGGGGGGTCTTAGCTCTGGGGCCAACGTCCTGACTTTCGGGGCC	CASTGGLSSGANVLTF	TRBV12-1	TRBD2-1*01	TRBJ2-6	Day +180	Unknown	Unknown	2	1
CCF27	0.000184502	TGTGCCAGCAGCTCTGGACAGGTCCAAGAGACCCAGTACTTCGGGCCA	CASSSGQVQETQYF	TRBV11-2	TRBD1-1*01	TRBJ2-5	Day +180	Unknown	Unknown	4	1
CCF27	0.000184502	TGCGCCAGCAGCCAAGGGGTTTCTAGCGGGAGGCCGTACTTCGGGCCG	CASSQGVSSGRPYF	TRBV4-3	TRBD2-1*02	TRBJ2-7	Day +180	Unknown	Unknown	2	1
CCF28	0.00295203	TGTGCCAGCAGTTTGTACAGGGGGGAAAAACTGTTTTTTGGCAGT	CASSLYRGEKLFF	TRBV12-1	TRBD1-1*01	TRBJ1-4	Day +180	Pathogens	Influenza	4	16
CCF28	0.00608856	TGTGCCAGCAGTTACTACTGGTTAACCGGGGAGCTGTTTTTTGGAGAA	CASSYYWLTGELFF	TRBV6-1	TRBD2-1	TRBJ2-2	Day +180	Unknown	Unknown	1	33
CCF28	0.00184502	TGTGCCAGCAGCCCAAGGGGAGGGAGTACTGCCTACGAGCAGTACTTCGGGCCG	CASSPRGGSTAYEQYF	TRBV28-1	TRBD2-1*02	TRBJ2-7	Day +180	Unknown	Unknown	9	10
CCF28	0.000922509	TGCGCCAGCAGCCAGAAACAGGGGGAACATCAGCCCCAGCATTTTGGTGAT	CASSQKQGEHQPQHF	TRBV5-1	TRBD1-1*01	TRBJ1-5	Day +180	Unknown	Unknown	10	5
CCF28	0.000922509	TGTGCCAGCAGTTACTATTACCTCACCGGGGAGCTGTTTTTTGGAGAA	CASSYYYLTGELFF	TRBV6-1	NA	TRBJ2-2	Day +180	Unknown	Unknown	1	5
CCF28	0.000922509	TGCGCCAGCAGCCCGGGGACAGGGAAGTCCTCCTCCTACGAGCAGTACTTCGGGCCG	CASSPGTGKSSSYEQYF	TRBV5-1	TRBD1-1*01	TRBJ2-7	Day +180	Unknown	Unknown	18	5
CCF28	0.000738007	TGTGCCAGCAGCTTGGACGGAACCAACACTGAAGCTTTCTTTGGACAA	CASSLDGTNTEAFF	TRBV5-4	NA	TRBJ1-1	Day +180	Unknown	Unknown	1	4
CCF28	0.000738007	TGCAGTGCTAGGAACCGGGACAGGGGTTGGGATGAGCAGTTCTTCGGGCCA	CSARNRDRGWDEQFF	TRBV20-1	TRBD1-1*01	TRBJ2-1	Day +180	Unknown	Unknown	1	4
CCF28	0.000553506	TGTGCCAGCAGCTTGACAGGAAACTCTGGGGCCAACGTCCTGACTTTCGGGGCC	CASSLTGNSGANVLTF	TRBV11-2	TRBD1-1*01	TRBJ2-6	Day +180	Unknown	Unknown	2	3
CCF28	0.000553506	TGTGCCAGCAGCTCGGACGGGACGAACACTGAAGCTTTCTTTGGACAA	CASSSDGTNTEAFF	TRBV5-4	NA	TRBJ1-1	Day +180	Unknown	Unknown	1	3
CCF28	0.000553506	TGTGCCAGCAGCTTAGCAGACCCTAAGGATGGCTACACCTTCGGTTCG	CASSLADPKDGYTF	TRBV7-8	NA	TRBJ1-2	Day +180	Unknown	Unknown	3	3
CCF28	0.000369004	TGTGCCAGCAGTCCCCTCGGAGGGTTCTATGGCTACACCTTCGGTTCG	CASSPLGGFYGYTF	TRBV6-5	TRBD2-1*02	TRBJ1-2	Day +180	Unknown	Unknown	2	2
CCF28	0.000369004	TGCAGTGCTAGATGGGGGGACAGGGGATCCTATGGCTACACCTTCGGTTCG	CSARWGDRGSYGYTF	TRBV20-1	TRBD1-1*01	TRBJ1-2	Day +180	Unknown	Unknown	1	2
CCF28	0.000369004	TGTGCCAGCAGTTTATACAGGGGTACTGAAGCTTTCTTTGGACAA	CASSLYRGTEAFF	TRBV12-1	TRBD1-1*01	TRBJ1-1	Day +180	Autoimmune	Parkinson disease	2	2
CCF28	0.000738007	TGCAGCGTCGGCCGGGACGGCACTAATGAAAAACTGTTTTTTGGCAGT	CSVGRDGTNEKLFF	TRBV29-1	NA	TRBJ1-4	Day +180	Pathogens	Epstein Barr virus (EBV)	1	4
CCF28	0.000184502	TGTGCCAGCAGTGGACTAGCGGGCTCTGGGGCCAACGTCCTGACTTTCGGGGCC	CASSGLAGSGANVLTF	TRBV6-1	TRBD2-1	TRBJ2-6	Day +180	Unknown	Unknown	7	1
CCF28	0.000184502	TGTGCCAGTAGTGAAGGGAATCAGCCCCAGCATTTTGGTGAT	CASSEGNQPQHF	TRBV19-1	NA	TRBJ1-5	Day +180	Unknown	Unknown	1	1
CCF28	0.000184502	TGCAGCGTTGGAACAGGTGGAACTAATGAAAAACTGTTTTTTGGCAGT	CSVGTGGTNEKLFF	TRBV29-1	TRBD1-1*01	TRBJ1-4	Day +180	Pathogens	Epstein Barr virus (EBV)	1	1
CCF28	0.000184502	TGCAGTGGAGACGGGGACACCGGGGAGCTGTTTTTTGGAGAA	CSGDGDTGELFF	TRBV20-1	TRBD2-1*01	TRBJ2-2	Day +180	Unknown	Unknown	18	1
CCF28	0.000184502	TGTGCCAGTAGTATAGGGATTCAGCCCCAGCATTTTGGTGAT	CASSIGIQPQHF	TRBV19-1	NA	TRBJ1-5	Day +180	Cancer	LGL Leukemia	1	1
CCF28	0.000184502	TGTGCCAGCAGTGTTACCAGGGGTTGGGGTGAAAAACTGTTTTTTGGCAGT	CASSVTRGWGEKLFF	TRBV6-1	TRBD1-1*01	TRBJ1-4	Day +180	Unknown	Unknown	1	1
CCF28	0.000184502	TGCGCCAGCAGCTTGGGCCGGACAAAAAACACTGAAGCTTTCTTTGGACAA	CASSLGRTKNTEAFF	TRBV5-1	TRBD1-1*01	TRBJ1-1	Day +180	Unknown	Unknown	3	1
CCF28	0.000184502	TGTGCCACCAGCAGAGATAAGGGGACGGACTATGGCTACACCTTCGGTTCG	CATSRDKGTDYGYTF	TRBV15-1	NA	TRBJ1-2	Day +180	Unknown	Unknown	1	1
CCF28	0.000184502	TGTGCCAGCAGCCAGGGCAGGGATCCCACCGGGGAGCTGTTTTTTGGAGAA	CASSQGRDPTGELFF	TRBV6-1	TRBD1-1*01	TRBJ2-2	Day +180	Unknown	Unknown	2	1
CCF28	0.000184502	TGTGCCAGCAGTTTCGGCGGAGGTAGCAATCAGCCCCAGCATTTTGGTGAT	CASSFGGGSNQPQHF	TRBV27-1	TRBD2-1*02	TRBJ1-5	Day +180	Unknown	Unknown	1	1
CCF28	0.000184502	TGTGCCAGCAGTGAAGGGCCGGGGCAGAGCTACGAGCAGTACTTCGGGCCG	CASSEGPGQSYEQYF	TRBV12-1	NA	TRBJ2-7	Day +180	Unknown	Unknown	2	1
CCF28	0.000184502	TGTGCCAGCAGCTCTCAGACAGGGGCCTATGGCTACACCTTCGGTTCG	CASSSQTGAYGYTF	TRBV7-2	TRBD1-1*01	TRBJ1-2	Day +180	Unknown	Unknown	1	1
CCF28	0.000184502	TGTGCCAGCAGCGTACTAGGTTCAAACCAAGAGACCCAGTACTTCGGGCCA	CASSVLGSNQETQYF	TRBV9-1	TRBD2-1	TRBJ2-5	Day +180	Unknown	Unknown	1	1
CCF28	0.000184502	TGTGCCAGCAGCTTAATGGGTGACACTGAAGCTTTCTTTGGACAA	CASSLMGDTEAFF	TRBV7-9	NA	TRBJ1-1	Day +180	Unknown	Unknown	1	1
CCF28	0.000184502	TGTGCCAGCAGCAACGGACTAGCCGGCACAGATACGCAGTATTTTGGCCCA	CASSNGLAGTDTQYF	TRBV13-1	TRBD2-1	TRBJ2-3	Day +180	Unknown	Unknown	1	1
CCF28	0.000184502	TGTGCCAGCAGCTTAGGGGGCTATAGCAATCAGCCCCAGCATTTTGGTGAT	CASSLGGYSNQPQHF	TRBV7-9	TRBD1-1*01	TRBJ1-5	Day +180	Unknown	Unknown	1	1
CCF28	0.000184502	TGCAGCGTTGCCGGGGACAGGGGGTTTAATGTGGAGCAGTACTTCGGGCCG	CSVAGDRGFNVEQYF	TRBV29-1	TRBD1-1*01	TRBJ2-7	Day +180	Unknown	Unknown	1	1
CCF28	0.000184502	TGCGCCAGCAGCTTAAACTTTCAAGAGACCCAGTACTTCGGGCCA	CASSLNFQETQYF	TRBV5-1	TRBD2-1	TRBJ2-5	Day +180	Unknown	Unknown	1	1
CCF1	0.000369004	TGTGCCAGCAGTTACTCCGGCAGGGGGACAAATGAAAAACTGTTTTTTGGCAGT	CASSYSGRGTNEKLFF	TRBV6-5	TRBD1-1*01	TRBJ1-4	Day +100	Unknown	Unknown	52	2
CCF1	0.000369004	TGTGCCATCAGTGAGTTTCCAGGGGGGCAGACTAGCGATGAGCAGTTCTTCGGGCCA	CAISEFPGGQTSDEQFF	TRBV10-3	TRBD2-1	TRBJ2-1	Day +100	Unknown	Unknown	1	2
CCF1	0.000369004	TGTGCCACCAGTGAAAACGGGGGGGCCACAGATACGCAGTATTTTGGCCCA	CATSENGGATDTQYF	TRBV24-1	TRBD2-1*01	TRBJ2-3	Day +100	Unknown	Unknown	1	2
CCF1	0.000184502	TGCAGTGCTAGAGATGAGGACGGCCGCATGAACACTGAAGCTTTCTTTGGACAA	CSARDEDGRMNTEAFF	TRBV20-1	NA	TRBJ1-1	Day +100	Unknown	Unknown	6	1
CCF1	0.000553506	TGTGCCAGCTCACCATTCTGGACACTAGAAAAACTGTTTTTTGGCAGT	CASSPFWTLEKLFF	TRBV18-1	TRBD1-1*01	TRBJ1-4	Day +100	Unknown	Unknown	4	3
CCF1	0.000184502	TGTGCCAGCAGAGGGGGCTGGGGCAATCAGCCCCAGCATTTTGGTGAT	CASRGGWGNQPQHF	TRBV6-6	TRBD1-1*01	TRBJ1-5	Day +100	Unknown	Unknown	1	1
CCF1	0.000369004	TGTGCCACCAGCAGAGATAAGGGGACGGACTATGGCTACACCTTCGGTTCG	CATSRDKGTDYGYTF	TRBV15-1	NA	TRBJ1-2	Day +100	Unknown	Unknown	1	2
CCF1	0.000369004	TGTGCCAGCAGTAGGGCTAGCGGGGGTTTCTACAATGAGCAGTTCTTCGGGCCA	CASSRASGGFYNEQFF	TRBV2-1	TRBD2-1*01	TRBJ2-1	Day +100	Unknown	Unknown	6	2
CCF1	0.000184502	TGTGCCAGCAGACGAACCCAGGGGTCCCTCCACTTTGGGAAC	CASRRTQGSLHF	TRBV6-1	TRBD1-1*01	TRBJ1-6	Day +100	Unknown	Unknown	2	1
CCF1	0.000184502	TGTGCCACCAGTGATTCAACTAGCTCGGTTAGTGAGCAGTTCTTCGGGCCA	CATSDSTSSVSEQFF	TRBV24-1	TRBD2-1	TRBJ2-1	Day +100	Unknown	Unknown	5	1
CCF1	0.000184502	TGTGCCAGCATCCGCGGGACCGGGGCAACTGAAGCTTTCTTTGGACAA	CASIRGTGATEAFF	TRBV6-5	TRBD2-1*02	TRBJ1-1	Day +100	Unknown	Unknown	2	1
CCF1	0.000184502	TGTGCCAGCAGCTCCTTAGCGGGAGGAGCCTACGAGCAGTACTTCGGGCCG	CASSSLAGGAYEQYF	TRBV5-6	TRBD2-1*02	TRBJ2-7	Day +100	Unknown	Unknown	16	1
CCF1	0.000369004	TGTGCCAGCAGTTACCCAGGTCCTTCCTACGAGCAGTACTTCGGGCCG	CASSYPGPSYEQYF	TRBV6-1	TRBD1-1*01	TRBJ2-7	Day +100	Unknown	Unknown	14	2
CCF1	0.000184502	TGTGCCAGCAGGGCCAGTGCGGGAGGGGACAATGAGCAGTTCTTCGGGCCA	CASRASAGGDNEQFF	TRBV12-1	TRBD2-1*02	TRBJ2-1	Day +100	Unknown	Unknown	4	1
CCF1	0.000369004	TGCAGTGCTAGAGGGTTGGGCGGGAGGGGGTCAGATACGCAGTATTTTGGCCCA	CSARGLGGRGSDTQYF	TRBV20-1	TRBD2-1*02	TRBJ2-3	Day +100	Unknown	Unknown	2	2
CCF1	0.000184502	TGCGCCAGCAGCCAAGGGGGACAGGGGGCCTTTAACTATGGCTACACCTTCGGTTCG	CASSQGGQGAFNYGYTF	TRBV4-3	TRBD1-1*01	TRBJ1-2	Day +100	Unknown	Unknown	8	1
CCF1	0.000184502	TGCAGTGCTAGAGACCAGCGGGAGGGCGCCTACGAGCAGTACTTCGGGCCG	CSARDQREGAYEQYF	TRBV20-1	TRBD2-1*02	TRBJ2-7	Day +100	Unknown	Unknown	2	1
CCF1	0.000184502	TGTGCCAGCAGGGCTAGCGGGAGCGACGAGCAGTACTTCGGGCCG	CASRASGSDEQYF	TRBV11-3	TRBD2-1*02	TRBJ2-7	Day +100	Unknown	Unknown	1	1
CCF1	0.000184502	TGTGCCAGCAGCGGGGGGCTAGCGACCTACGAGCAGTACTTCGGGCCG	CASSGGLATYEQYF	TRBV5-4	NA	TRBJ2-7	Day +100	Unknown	Unknown	16	1
CCF1	0.000184502	TGCGCCAGCAGCCCCGGGACAAATTACGAGCAGTACTTCGGGCCA	CASSPGTNYEQYF	TRBV10-1	TRBD1-1*01	TRBJ2-5	Day +100	Unknown	Unknown	4	1
CCF1	0.000184502	TGTGCCAGCAGTTACGGGGGGTTCTATAATTCACCCCTCCACTTTGGGAAC	CASSYGGFYNSPLHF	TRBV6-5	TRBD2-1*01	TRBJ1-6	Day +100	Unknown	Unknown	1	1
CCF1	0.000184502	TGCAGCGTCTCACAGGGGTTGAACACTGAAGCTTTCTTTGGACAA	CSVSQGLNTEAFF	TRBV29-1	TRBD1-1*01	TRBJ1-1	Day +100	Unknown	Unknown	1	1
CCF1	0.000184502	TGCAGCGTTGGGGGGTTGACAGGGGATAATGAAAAACTGTTTTTTGGCAGT	CSVGGLTGDNEKLFF	TRBV29-1	TRBD1-1*01	TRBJ1-4	Day +100	Unknown	Unknown	1	1
CCF1	0.000184502	TGTGCCAGCAGAGCCTCGGGACAGGGGGCACAGAGCTACACCTTCGGTTCG	CASRASGQGAQSYTF	TRBV12-1	TRBD1-1*01	TRBJ1-2	Day +100	Unknown	Unknown	20	1
CCF1	0.000184502	TGCGCCAGCAGCCGAGGAGCGTCAGCCGAGCAGTACTTCGGGCCG	CASSRGASAEQYF	TRBV4-3	TRBD2-1	TRBJ2-7	Day +100	Unknown	Unknown	3	1
CCF1	0.000184502	TGTGCCAGCAGCGACCTAGCGGGTATGCTCGGTCGGCAGTTCTTCGGGCCA	CASSDLAGMLGRQFF	TRBV13-1	TRBD2-1	TRBJ2-1	Day +100	Unknown	Unknown	2	1
CCF1	0.000184502	TGTGCCAGCAGCCTGGGCTACGAGCAGTACTTCGGGCCG	CASSLGYEQYF	TRBV7-9	NA	TRBJ2-7	Day +100	Pathogens	Influenza	1	1
CCF1	0.000184502	TGTGCCAGTAGTATAGGGATTCAGCCCCAGCATTTTGGTGAT	CASSIGIQPQHF	TRBV19-1	NA	TRBJ1-5	Day +100	Cancer	LGL Leukemia	1	1
CCF1	0.000184502	TGCGCCAGCAGCCAAGGGGTTTCTAGCGGGAGGCCGTACTTCGGGCCG	CASSQGVSSGRPYF	TRBV4-3	TRBD2-1*02	TRBJ2-7	Day +100	Unknown	Unknown	2	1
CCF1	0.000184502	TGTGCCAGCAGGACGCGGGGGGGCCTCTACAATGAGCAGTTCTTCGGGCCA	CASRTRGGLYNEQFF	TRBV5-6	TRBD2-1*01	TRBJ2-1	Day +100	Unknown	Unknown	1	1
CCF1	0.000184502	TGTGCCAGCAGTACGGGGGCCAACGTCCTGACTTTCGGGGCC	CASSTGANVLTF	TRBV25-1	NA	TRBJ2-6	Day +100	Unknown	Unknown	1	1
CCF1	0.000184502	TGCAGCGTTGAAAGGCTAGCGAACTCCTACGAGCAGTACTTCGGGCCG	CSVERLANSYEQYF	TRBV29-1	TRBD2-1	TRBJ2-7	Day +100	Unknown	Unknown	2	1
CCF1	0.000184502	TGTGCCAGCAGTTACTCGATCGCGCGGGAGGCGATATCCTACAATGAGCAGTTCTTCGGGCCA	CASSYSIAREAISYNEQFF	TRBV6-1	TRBD2-1*02	TRBJ2-1	Day +100	Unknown	Unknown	2	1
CCF1	0.000184502	TGTGCCAGCACCGGAGGGAGGGTCAATGAGCAGTTCTTCGGGCCA	CASTGGRVNEQFF	TRBV7-9	TRBD2-1*02	TRBJ2-1	Day +100	Unknown	Unknown	1	1
CCF1	0.000184502	TGTGCCAGCAGTTCACTAGCGGGAGGTCGTCAAAACATTCAGTACTTCGGCGCC	CASSSLAGGRQNIQYF	TRBV6-5	TRBD2-1*02	TRBJ2-4	Day +100	Unknown	Unknown	1	1
CCF1	0.000184502	TGCGCCAGCAGCACCCGGACGGAGAACACTGAAGCTTTCTTTGGACAA	CASSTRTENTEAFF	TRBV4-1	NA	TRBJ1-1	Day +100	Unknown	Unknown	2	1
CCF1	0.000184502	TGTGCCATCAGGGGGGGCTGGGGCACAGATACGCAGTATTTTGGCCCA	CAIRGGWGTDTQYF	TRBV10-3	NA	TRBJ2-3	Day +100	Unknown	Unknown	2	1
CCF1	0.000184502	TGTGCCAGCAGAACAGGGGGCACCGGGGAGCTGTTTTTTGGAGAA	CASRTGGTGELFF	TRBV6-1	TRBD1-1*01	TRBJ2-2	Day +100	Unknown	Unknown	1	1
CCF1	0.000184502	TGCGCCAGCAGCTTTAGCGGGGGGGAAAGAACGCAGTATTTTGGCCCA	CASSFSGGERTQYF	TRBV5-1	TRBD2-1*01	TRBJ2-3	Day +100	Unknown	Unknown	1	1
CCF1	0.000184502	TGTGCCAGCAGCCGCGAGGGACTGAACACTGAAGCTTTCTTTGGACAA	CASSREGLNTEAFF	TRBV7-3	NA	TRBJ1-1	Day +100	Unknown	Unknown	4	1
CCF1	0.000184502	TGTGCCAGCAGTGACGCATTGGCGTTGGCGCGCGGACAGGGGCCCGTTGAGGTCTATAGCAATCAGCCCCAGCATTTTGGTGAT	CASSDALALARGQGPVEVYSNQPQHF	TRBV6-4	TRBD1-1*01	TRBJ1-5	Day +100	Unknown	Unknown	1	1
CCF1	0.000184502	TGTGCCAGCAGCCCCCCTCTGTTGGGCGCCACGCCTCAAGAGACCCAGTACTTCGGGCCA	CASSPPLLGATPQETQYF	TRBV3-1	TRBD1-1*01	TRBJ2-5	Day +100	Unknown	Unknown	1	1
CCF1	0.000184502	TGTGCCAGCAGTTTCAATATTAAGACTAGCGGGAGTCCGGAGACCCAGTACTTCGGGCCA	CASSFNIKTSGSPETQYF	TRBV6-1	TRBD2-1*02	TRBJ2-5	Day +100	Unknown	Unknown	1	1
CCF1	0.000922509	TGTGCCAGCAGTTACTACTGGTTAACCGGGGAGCTGTTTTTTGGAGAA	CASSYYWLTGELFF	TRBV6-1	TRBD2-1	TRBJ2-2	Day +100	Unknown	Unknown	1	5
CCF3	0.000738007	TGTGCCAGCAGCCCCACAGGGGCCTACGAGCAGTACTTCGGGCCG	CASSPTGAYEQYF	TRBV7-2	TRBD1-1*01	TRBJ2-7	Day +100	Pathogens	Encounter for immunization	1	4
CCF3	0.000369004	TGTGCCAGCAGCTTAGGATACGAGCAGTACTTCGGGCCG	CASSLGYEQYF	TRBV7-2	NA	TRBJ2-7	Day +100	Pathogens	Influenza	1	2
CCF3	0.000553505	TGTGCCAGCAGCTTAGCAGGGGGCAATCAGCCCCAGCATTTTGGTGAT	CASSLAGGNQPQHF	TRBV7-8	TRBD1-1*01	TRBJ1-5	Day +100	Pathogens	Cytomegalovirus (CMV)	1	3
CCF3	0.000184502	TGTGCCAGCAGCCAAGATGGCCAGAGCTACGAGCAGTACTTCGGGCCG	CASSQDGQSYEQYF	TRBV3-1	NA	TRBJ2-7	Day +100	Unknown	Unknown	1	1
CCF3	0.000184502	TGTGCCAGCAGCTTTACATTGAACACTGAAGCTTTCTTTGGACAA	CASSFTLNTEAFF	TRBV5-4	TRBD1-1*01	TRBJ1-1	Day +100	Pathogens	Influenza	1	1
CCF3	0.000184502	TGTGCCAGCAGTTTAGGGGGCTACGAGCAGTACTTCGGGCCG	CASSLGGYEQYF	TRBV28-1	NA	TRBJ2-7	Day +100	Pathogens	Epstein Barr virus (EBV)	1	1
CCF3	0.000184502	TGTGCCAGCAGTTCGGACAGGGGTTTTGGCTACACCTTCGGTTCG	CASSSDRGFGYTF	TRBV6-1	TRBD1-1*01	TRBJ1-2	Day +100	Unknown	Unknown	1	1
CCF3	0.000184502	TGTGCCAGCAGCTTAGGGAGGAACACTGAAGCTTTCTTTGGACAA	CASSLGRNTEAFF	TRBV7-2	TRBD2-1*02	TRBJ1-1	Day +100	Pathogens	Cytomegalovirus (CMV)	1	1
CCF9	0.000184502	TGTGCCAGCTCACCAACCACGAACACTGAAGCTTTCTTTGGACAA	CASSPTTNTEAFF	TRBV18-1	NA	TRBJ1-1	Day +100	Unknown	Unknown	1	1
CCF9	0.000184502	TGTGCCAGCAGCCCGGGGTTGAGCACAGATACGCAGTATTTTGGCCCA	CASSPGLSTDTQYF	TRBV2-1	TRBD2-1*01	TRBJ2-3	Day +100	Unknown	Unknown	1	1
CCF9	0.000184502	TGTGCCAGCAGTCTAGGGGAGAACACTGAAGCTTTCTTTGGACAA	CASSLGENTEAFF	TRBV6-1	TRBD1-1*01	TRBJ1-1	Day +100	Pathogens		1	1
CCF9	0.000553505	TGTGCCAGCAGTTTGGGCACCGGGGAGCTGTTTTTTGGAGAA	CASSLGTGELFF	TRBV28-1	NA	TRBJ2-2	Day +100	Pathogens	Cytomegalovirus (CMV)	1	3
CCF9	0.000184502	TGTGCCAGCAGTTCCGTGACTAGCGGGACAGATACGCAGTATTTTGGCCCA	CASSSVTSGTDTQYF	TRBV6-5	TRBD2-1	TRBJ2-3	Day +100	Unknown	Unknown	1	1
CCF9	0.000184502	TGTGCCAGCAGCTTAGACAACTATGGCTACACCTTCGGTTCG	CASSLDNYGYTF	TRBV7-9	NA	TRBJ1-2	Day +100	Pathogens	Cytomegalovirus (CMV)	1	1
CCF9	0.000184502	TGTGCCAGCAGCTTTGGCCGTTCCTACGAGCAGTACTTCGGGCCG	CASSFGRSYEQYF	TRBV5-6	TRBD1-1*01	TRBJ2-7	Day +100	Pathogens	Influenza	1	1
CCF9	0.000184502	TGTGCCAGCAGCTCCTCCTACGAGCAGTACTTCGGGCCG	CASSSSYEQYF	TRBV7-2	NA	TRBJ2-7	Day +100	Pathogens	Influenza	1	1
CCF9	0.000184502	TGTGCCAGCAGCTTGGCAGGACCGTATTCTGGAAACACCATATATTTTGGAGAG	CASSLAGPYSGNTIYF	TRBV5-8	NA	TRBJ1-3	Day +100	Unknown	Unknown	1	1
CCF9	0.000184502	TGTGCCAGCAGTGACTACAATGAGCAGTTCTTCGGGCCA	CASSDYNEQFF	TRBV6-6	NA	TRBJ2-1	Day +100	Pathogens	HTLV-1	1	1
CCF9	0.000184502	TGTGCCAGCAGCCTAGGACAGAACACCGGGGAGCTGTTTTTTGGAGAA	CASSLGQNTGELFF	TRBV7-9	TRBD1-1*01	TRBJ2-2	Day +100	Unknown	Unknown	1	1
CCF9	0.000184502	TGTGCCAGCAGCTTAAGCAATCAGCCCCAGCATTTTGGTGAT	CASSLSNQPQHF	TRBV7-2	NA	TRBJ1-5	Day +100	Autoimmune	Parkinson disease	1	1
CCF9	0.000184502	TGTGCCAGCAGCCAGGGTGGCTCTGGAAACACCATATATTTTGGAGAG	CASSQGGSGNTIYF	TRBV3-1	NA	TRBJ1-3	Day +100	Unknown	Unknown	1	1
CCF9	0.000184502	TGTGCCAGCAGCTTGGTCGGGGGCAATCAGCCCCAGCATTTTGGTGAT	CASSLVGGNQPQHF	TRBV5-6	TRBD2-1*01	TRBJ1-5	Day +100	Pathogens	Encounter for immunization	1	1
CCF9	0.000184502	TGTGCCAGCAGTTACCGGGACAGCTACGAGCAGTACTTCGGGCCG	CASSYRDSYEQYF	TRBV6-5	TRBD1-1*01	TRBJ2-7	Day +100	Pathogens	Epstein Barr virus (EBV)	1	1
CCF12	0.00332103	TGTGCCAGCAGTCCCCCCGCCCTAGCGGGGGACGATGGGGAGCAGTACTTCGGGCCG	CASSPPALAGDDGEQYF	TRBV28-1	TRBD2-1*01	TRBJ2-7	Day +100	Unknown	Unknown	2	18
CCF12	0.00258303	TGCAGTGCTAGGATCGGCCCCGAGAACACTGAAGCTTTCTTTGGACAA	CSARIGPENTEAFF	TRBV20-1	NA	TRBJ1-1	Day +100	Unknown	Unknown	1	14
CCF12	0.000738007	TGTGCCAGCAGCTTCCAAGAGACAGGGGTCTACGAGCAGTACTTCGGGCCG	CASSFQETGVYEQYF	TRBV7-9	TRBD1-1*01	TRBJ2-7	Day +100	Unknown	Unknown	3	4
CCF12	0.000738007	TGCAGTGCTAGAGATGGGCAGGAGAATCAGCCCCAGCATTTTGGTGAT	CSARDGQENQPQHF	TRBV20-1	NA	TRBJ1-5	Day +100	Unknown	Unknown	4	4
CCF12	0.00498155	TGTGCCAGTAGTAAGACTAGCGGGGGTTACAATGAGCAGTTCTTCGGGCCA	CASSKTSGGYNEQFF	TRBV19-1	TRBD2-1*01	TRBJ2-1	Day +100	Pathogens	Cytomegalovirus (CMV)	2	27
CCF12	0.000369004	TGTGCCAGCAGCGAAGGACCCGAAACGGGGGAGCAGTTCTTCGGGCCA	CASSEGPETGEQFF	TRBV6-1	TRBD2-1*01	TRBJ2-1	Day +100	Unknown	Unknown	4	2
CCF12	0.000738007	TGTGCCAGCAGCTTAGCAAGTCAGGTATCATTGTCCTATAATTCACCCCTCCACTTTGGGAAC	CASSLASQVSLSYNSPLHF	TRBV7-9	TRBD1-1*01	TRBJ1-6	Day +100	Unknown	Unknown	16	4
CCF12	0.00498155	TGTGCCAGGGGGACTTGGACAGATCCCTCTGGGGCCAACGTCCTGACTTTCGGGGCC	CARGTWTDPSGANVLTF	TRBV9-1	NA	TRBJ2-6	Day +100	Unknown	Unknown	2	27
CCF12	0.000369004	TGTGCCAGTAGCCTGACTAGCGGGGCCTACAATGAGCAGTTCTTCGGGCCA	CASSLTSGAYNEQFF	TRBV19-1	TRBD2-1*01	TRBJ2-1	Day +100	Unknown	Unknown	1	2
CCF12	0.00110701	TGTGCCAGCATGGGCTCCTACGAGCAGTACTTCGGGCCG	CASMGSYEQYF	TRBV6-1	NA	TRBJ2-7	Day +100	Unknown	Unknown	2	6
CCF12	0.000369004	TGTGCCAGTAGTAAGACTAGCGGGAGTCTAGATACGCAGTATTTTGGCCCA	CASSKTSGSLDTQYF	TRBV19-1	TRBD2-1*02	TRBJ2-3	Day +100	Unknown	Unknown	1	2
CCF12	0.00166052	TGTGCCACCAGCGATGACAGGGAAGATAGCAATCAGCCCCAGCATTTTGGTGAT	CATSDDREDSNQPQHF	TRBV15-1	TRBD1-1*01	TRBJ1-5	Day +100	Unknown	Unknown	6	9
CCF12	0.000553505	TGTGCCAGCAGCTTTCTAGCAGATTCCTACGAGCAGTACTTCGGGCCG	CASSFLADSYEQYF	TRBV5-6	TRBD2-1	TRBJ2-7	Day +100	Unknown	Unknown	9	3
CCF12	0.000922509	TGTGCCACCAGCAGGGGAACAGGGTTCGCGGGAGACGAGCAGTACTTCGGGCCG	CATSRGTGFAGDEQYF	TRBV15-1	TRBD2-1*02	TRBJ2-7	Day +100	Unknown	Unknown	1	5
CCF12	0.000738007	TGTGCCAGCAGCCACCCGTGGGGGGAAGAGACCCAGTACTTCGGGCCA	CASSHPWGEETQYF	TRBV7-9	TRBD2-1*01	TRBJ2-5	Day +100	Unknown	Unknown	1	4
CCF12	0.00166052	TGTGCCAGCAGGGACGGGACCGGACTTTTGGTCGAGCAGTACTTCGGGCCG	CASRDGTGLLVEQYF	TRBV7-9	NA	TRBJ2-7	Day +100	Unknown	Unknown	1	9
CCF12	0.0097786	TGTGCCAGCAGGAACTTCTTCTCCGGGACAGGGAACCAGCCCCAGCATTTTGGTGAT	CASRNFFSGTGNQPQHF	TRBV6-1	TRBD1-1*01	TRBJ1-5	Day +100	Unknown	Unknown	8	53
CCF12	0.00738007	TGTGCCAGTAGCACCACACCGAACACTGAAGCTTTCTTTGGACAA	CASSTTPNTEAFF	TRBV19-1	TRBD1-1*01	TRBJ1-1	Day +100	Unknown	Unknown	1	40
CCF12	0.000369004	TGCAGCGTTCTCCGATCTGACAGGGTCAATGAGCAGTTCTTCGGGCCA	CSVLRSDRVNEQFF	TRBV29-1	TRBD1-1*01	TRBJ2-1	Day +100	Unknown	Unknown	1	2
CCF12	0.000553505	TGTGCCAGTAGGCCCCGGGACAGGGGGCAAGTGAACACTGAAGCTTTCTTTGGACAA	CASRPRDRGQVNTEAFF	TRBV19-1	TRBD1-1*01	TRBJ1-1	Day +100	Unknown	Unknown	6	3
CCF12	0.000553505	TGTGCCATCAGTGACGGATACCAAGAGACCCAGTACTTCGGGCCA	CAISDGYQETQYF	TRBV10-3	NA	TRBJ2-5	Day +100	Unknown	Unknown	3	3
CCF12	0.000184502	TGCGCCAGCAGCGATAATTGGACAGGGAGGAACACTGAAGCTTTCTTTGGACAA	CASSDNWTGRNTEAFF	TRBV4-1	TRBD1-1*01	TRBJ1-1	Day +100	Unknown	Unknown	8	1
CCF12	0.00627306	TGTGCCAGCGGGGGGGGCAATCAGCCCCAGCATTTTGGTGAT	CASGGGNQPQHF	TRBV6-5	TRBD2-1*01	TRBJ1-5	Day +100	Pathogens		2	34
CCF12	0.00535055	TGTGCCAGTAGCCTCACCTCCGGGACCCTTAGCGAGCAGTACTTCGGGCCG	CASSLTSGTLSEQYF	TRBV19-1	NA	TRBJ2-7	Day +100	Unknown	Unknown	1	29
CCF12	0.000184502	TGTGCCAGCAGTTTGGGACAGTTAAAACTGTTTTTTGGCAGT	CASSLGQLKLFF	TRBV5-6	TRBD1-1*01	TRBJ1-4	Day +100	Unknown	Unknown	2	1
CCF12	0.000184502	TGTGCCAGCAGTGAATCCCCCTCGGGGGTGGAGCAGTACTTCGGGCCG	CASSESPSGVEQYF	TRBV25-1	TRBD2-1*01	TRBJ2-7	Day +100	Unknown	Unknown	1	1
CCF12	0.000184502	TGCAGTGCTAGAGGGGTCGAGGAATTTCAGCCCCAGCATTTTGGTGAT	CSARGVEEFQPQHF	TRBV20-1	TRBD2-1*02	TRBJ1-5	Day +100	Unknown	Unknown	1	1
CCF12	0.000184502	TGTGCCAGTAGTTTAACCGGGACAGGGGTAAACGAGCAGTACTTCGGGCCG	CASSLTGTGVNEQYF	TRBV19-1	TRBD1-1*01	TRBJ2-7	Day +100	Unknown	Unknown	1	1
CCF12	0.000184502	TGTGCCAGCAGCCTGACTAGTACCTACGAGCAGTACTTCGGGCCG	CASSLTSTYEQYF	TRBV14-1	TRBD2-1	TRBJ2-7	Day +100	Unknown	Unknown	1	1
CCF12	0.000184502	TGCAGCGACCAGCGGGGGCCGAGGAAAGAGCAGTACTTCGGGCCG	CSDQRGPRKEQYF	TRBV29-1	TRBD2-1*01	TRBJ2-7	Day +100	Unknown	Unknown	1	1
CCF12	0.0099631	TGTGCCATCAGTGATATCGAGGGTTCTAACTATGGCTACACCTTCGGTTCG	CAISDIEGSNYGYTF	TRBV10-3	TRBD2-1*02	TRBJ1-2	Day +100	Unknown	Unknown	9	54
CCF12	0.00147601	TGTGCCAGCAGCCAAGACCCAGCGGGATACGTCTACGAGCAGTACTTCGGGCCG	CASSQDPAGYVYEQYF	TRBV4-2	TRBD2-1*02	TRBJ2-7	Day +100	Unknown	Unknown	2	8
CCF12	0.000184502	TGTGCCAGGAGGCTAGGGGGTTCTAATTCACCCCTCCACTTTGGGAAC	CARRLGGSNSPLHF	TRBV2-1	TRBD1-1*01	TRBJ1-6	Day +100	Unknown	Unknown	1	1
CCF12	0.000184502	TGTGCCAGTTCGGACGGAACCTACGAGCAGTACTTCGGGCCG	CASSDGTYEQYF	TRBV6-1	NA	TRBJ2-7	Day +100	Unknown	Unknown	1	1
CCF12	0.000184502	TGTGCCAGCAGCACCGGGACTAGCGACGGCACAGATACGCAGTATTTTGGCCCA	CASSTGTSDGTDTQYF	TRBV9-1	TRBD2-1	TRBJ2-3	Day +100	Unknown	Unknown	1	1
CCF12	0.000369004	TGTGCCAGCAGCGTAGGTAACGGGGGCGGCCAAGAGACCCAGTACTTCGGGCCA	CASSVGNGGGQETQYF	TRBV9-1	NA	TRBJ2-5	Day +100	Unknown	Unknown	2	2
CCF12	0.0130996	TGTGCCAGTAGTATAGTCCCTACTGGCGAGCAGTACTTCGGGCCG	CASSIVPTGEQYF	TRBV19-1	TRBD2-1	TRBJ2-7	Day +100	Unknown	Unknown	5	71
CCF12	0.000184502	TGTGCCAGCAGCCCCCTCGGGGACCCCATTGGCAATGAGCAGTTCTTCGGGCCA	CASSPLGDPIGNEQFF	TRBV12-1	NA	TRBJ2-1	Day +100	Unknown	Unknown	1	1
CCF12	0.000184502	TGCAGTGCTAGGGACTACTTAAGATGGAGCTACGAGCAGTACTTCGGGCCG	CSARDYLRWSYEQYF	TRBV20-1	TRBD2-1	TRBJ2-7	Day +100	Unknown	Unknown	1	1
CCF12	0.000184502	TGTGCCAGCAGTGGAAGGGCCGGGGAGCTGTTTTTTGGAGAA	CASSGRAGELFF	TRBV6-1	NA	TRBJ2-2	Day +100	Unknown	Unknown	2	1
CCF12	0.000922509	TGTGCCAGCAGTCGGACTAGCGGGGGAACGAACACCGGGGAGCTGTTTTTTGGAGAA	CASSRTSGGTNTGELFF	TRBV6-4	TRBD2-1*01	TRBJ2-2	Day +100	Unknown	Unknown	1	5
CCF12	0.000922509	TGTGCCAGCAGCACTGACAGTCCTGGCTACACCTTCGGTTCG	CASSTDSPGYTF	TRBV5-8	TRBD1-1*01	TRBJ1-2	Day +100	Unknown	Unknown	1	5
CCF12	0.000184502	TGTGCCAGCAGCTTGGCGGGGGGGACAGGGTCGGGGTATTTTGGCCCA	CASSLAGGTGSGYF	TRBV5-6	TRBD1-1*01	TRBJ2-3	Day +100	Unknown	Unknown	2	1
CCF12	0.000184502	TGTGCCAGCAGAGACCAAAGACAGGACCCCTATGGCTACACCTTCGGTTCG	CASRDQRQDPYGYTF	TRBV6-6	TRBD1-1*01	TRBJ1-2	Day +100	Unknown	Unknown	1	1
CCF12	0.000184502	TGTGCCAAAGAACAGGGTACTAACTATGGCTACACCTTCGGTTCG	CAKEQGTNYGYTF	TRBV2-1	TRBD1-1*01	TRBJ1-2	Day +100	Unknown	Unknown	1	1
CCF12	0.000369004	TGTGCCAGCAGTTACTCGGTTTACGAATCGGGACTAGCGGGAGACAGCGATTTCAATGAGCAGTTCTTCGGGCCA	CASSYSVYESGLAGDSDFNEQFF	TRBV6-1	TRBD2-1*02	TRBJ2-1	Day +100	Unknown	Unknown	7	2
CCF12	0.000369004	TGTGCCAGCAGTCACCGGGACAGGGGGCAATATGAGCAGTTCTTCGGGCCA	CASSHRDRGQYEQFF	TRBV25-1	TRBD1-1*01	TRBJ2-1	Day +100	Unknown	Unknown	11	2
CCF12	0.000184502	TGTGCCTGGAGCGGACAGGGAGAAGGGCACACTGAAGCTTTCTTTGGACAA	CAWSGQGEGHTEAFF	TRBV30-1	TRBD1-1*01	TRBJ1-1	Day +100	Unknown	Unknown	1	1
CCF12	0.000184502	TGTGCCTGGAGTGTACACAGGGTTAGCGAAAAACTGTTTTTTGGCAGT	CAWSVHRVSEKLFF	TRBV30-1	TRBD1-1*01	TRBJ1-4	Day +100	Unknown	Unknown	1	1
CCF12	0.000184502	TGCAGTGCTGGACAGGGGGATGTATATCAGCCCCAGCATTTTGGTGAT	CSAGQGDVYQPQHF	TRBV20-1	TRBD1-1*01	TRBJ1-5	Day +100	Unknown	Unknown	2	1
CCF12	0.000184502	TGCAGCGCCATCGGACAGGGGGGAGAGCAGTACTTCGGGCCG	CSAIGQGGEQYF	TRBV29-1	TRBD1-1*01	TRBJ2-7	Day +100	Unknown	Unknown	1	1
CCF12	0.000184502	TGCGCCAGCAGTCATCGGGATGGTAGGTCCTACGAGCAGTACTTCGGGCCG	CASSHRDGRSYEQYF	TRBV23-1	TRBD2-1*02	TRBJ2-7	Day +100	Unknown	Unknown	1	1
CCF12	0.000184502	TGTGCCAGCAGTGAAGGGGAGACAGGGGTTAAAAGCTATGGCTACACCTTCGGTTCG	CASSEGETGVKSYGYTF	TRBV6-1	TRBD1-1*01	TRBJ1-2	Day +100	Unknown	Unknown	1	1
CCF12	0.000184502	TGTGCCAGCAGTGAATTGGGAACTGAAGCTTTCTTTGGACAA	CASSELGTEAFF	TRBV25-1	NA	TRBJ1-1	Day +100	Unknown	Unknown	2	1
CCF12	0.000184502	TGTGCCAGTGCCGGGACAGGCAGCGAGCAGTACTTCGGGCCG	CASAGTGSEQYF	TRBV27-1	TRBD1-1*01	TRBJ2-7	Day +100	Unknown	Unknown	1	1
CCF12	0.000184502	TGTGCCAGCAGCCTCGACAGGCTGGGAAATCAGCCCCAGCATTTTGGTGAT	CASSLDRLGNQPQHF	TRBV7-9	TRBD1-1*01	TRBJ1-5	Day +100	Unknown	Unknown	1	1
CCF12	0.000184502	TGTGCCAGCAGTCCAGCGGGCCAGCCCCAGCATTTTGGTGAT	CASSPAGQPQHF	TRBV27-1	TRBD2-1	TRBJ1-5	Day +100	Unknown	Unknown	1	1
CCF12	0.000184502	TGTGCCAGCAGATGGCGGGGGACCACGAACACTGAAGCTTTCTTTGGACAA	CASRWRGTTNTEAFF	TRBV13-1	TRBD2-1*01	TRBJ1-1	Day +100	Unknown	Unknown	1	1
CCF12	0.000184502	TGTGCCAGCGGAGCCAACAGGGCCAATCAGCCCCAGCATTTTGGTGAT	CASGANRANQPQHF	TRBV6-1	TRBD1-1*01	TRBJ1-5	Day +100	Unknown	Unknown	1	1
CCF12	0.000184502	TGTGCCAGCAGCCCACAGGGGGGAGGCTATGGCTACACCTTCGGTTCG	CASSPQGGGYGYTF	TRBV6-5	TRBD1-1*01	TRBJ1-2	Day +100	Pathogens	Epstein Barr virus (EBV)	1	1
CCF12	0.000184502	TGTGCCAGCAGCGCCGGACAGGGACTTATCTCTGGAAACACCATATATTTTGGAGAG	CASSAGQGLISGNTIYF	TRBV9-1	TRBD1-1*01	TRBJ1-3	Day +100	Unknown	Unknown	1	1
CCF12	0.000184502	TGTGCCAGCCGTTTTTATGGACAGCGTGAAGATATGAGCTTCGGGCCG	CASRFYGQREDMSF	TRBV6-1	TRBD1-1*01	TRBJ2-7	Day +100	Unknown	Unknown	1	1
CCF12	0.000184502	TGCGCCAGCAGCTCCTTGAACACCGGGGAGCTGTTTTTTGGAGAA	CASSSLNTGELFF	TRBV5-1	TRBD2-1	TRBJ2-2	Day +100	Pathogens		1	1
CCF12	0.000184502	TGTGCCAGCAGCTTAGGAAGGGACAGGGAACCCCATTTAGCCAAAAACATTCAGTACTTCGGCGCC	CASSLGRDREPHLAKNIQYF	TRBV11-3	TRBD1-1*01	TRBJ2-4	Day +100	Unknown	Unknown	1	1
CCF12	0.00202952	TGTGCCAGCAGCCCCCCGGGGGGTGACGAGCAGTACTTCGGGCCG	CASSPPGGDEQYF	TRBV27-1	TRBD2-1*01	TRBJ2-7	Day +100	Unknown	Unknown	7	11
CCF12	0.000369004	TGTGCCAGCAGCCAAGAGTACCGTTGGCCTGAAGAGCAGTACTTCGGGCCG	CASSQEYRWPEEQYF	TRBV4-2	TRBD1-1*01	TRBJ2-7	Day +100	Unknown	Unknown	1	2
CCF12	0.000184502	TGTGCCAGCAGCACCACTAGCGGGGGGGCTACAGATACGCAGTATTTTGGCCCA	CASSTTSGGATDTQYF	TRBV12-1	TRBD2-1*01	TRBJ2-3	Day +100	Unknown	Unknown	1	1
CCF12	0.000184502	TGTGCCAGTAGTATTACTAGCGGGGCCTACAATGAGCAGTTCTTCGGGCCA	CASSITSGAYNEQFF	TRBV19-1	TRBD2-1*01	TRBJ2-1	Day +100	Unknown	Unknown	1	1
CCF12	0.000184502	TGCAGTGCTAGAGATTCCAATGAGCAGTTCTTCGGGCCA	CSARDSNEQFF	TRBV20-1	NA	TRBJ2-1	Day +100	Unknown	Unknown	1	1
CCF12	0.000184502	TGTGCCACCAGCAGAGAAAGGGACTCCAAAACAACTAGCGGGGGGGAGAGCACCGGGGAGCTGTTTTTTGGAGAA	CATSRERDSKTTSGGESTGELFF	TRBV15-1	TRBD2-1*01	TRBJ2-2	Day +100	Unknown	Unknown	1	1
CCF12	0.000184502	TGTGCCAGCAGCTTTCGGGGACAGGGAGTACGTGAGCAGTACTTCGGGCCG	CASSFRGQGVREQYF	TRBV3-1	TRBD1-1*01	TRBJ2-7	Day +100	Unknown	Unknown	1	1
CCF12	0.000184502	TGTGCCAGCAGCTTAGATCTGGGATTACGGGATGAGCAGTTCTTCGGGCCA	CASSLDLGLRDEQFF	TRBV11-1	NA	TRBJ2-1	Day +100	Unknown	Unknown	1	1
CCF12	0.000184502	TGTGCCATCAGCGGGACACCCGGGGGGAGGGAGCAGTTCTTCGGGCCA	CAISGTPGGREQFF	TRBV10-3	TRBD2-1*01	TRBJ2-1	Day +100	Unknown	Unknown	1	1
CCF12	0.000184502	TGTGCCAGCAGCTTGGATGACGGGGGGAGGGGTTTGCGGAATGAGCAGTTCTTCGGGCCA	CASSLDDGGRGLRNEQFF	TRBV5-4	TRBD2-1	TRBJ2-1	Day +100	Unknown	Unknown	3	1
CCF12	0.000184502	TGTGCCAGCAGCCCGGGAGGGGGCTACGAGCAGTACTTCGGGCCG	CASSPGGGYEQYF	TRBV7-9	TRBD2-1*02	TRBJ2-7	Day +100	Cancer	Neoantigen	1	1
CCF12	0.000184502	TGCAGTGCTAGGCCGGACAGCTCCTATAATTCACCCCTCCACTTTGGGAAC	CSARPDSSYNSPLHF	TRBV20-1	TRBD1-1*01	TRBJ1-6	Day +100	Unknown	Unknown	1	1
CCF12	0.000184502	TGTGCCAGCAGCTTGGGCTACGAGCAGTACTTCGGGCCG	CASSLGYEQYF	TRBV5-6	NA	TRBJ2-7	Day +100	Pathogens	Influenza	1	1
CCF12	0.000184502	TGTGCCAGTGAGGGAGATACGCAGTATTTTGGCCCA	CASEGDTQYF	TRBV19-1	TRBD2-1*02	TRBJ2-3	Day +100	Unknown	Unknown	1	1
CCF12	0.000184502	TGCGCCAGCAGCCATGATGTTAGCACCGGGGAGCTGTTTTTTGGAGAA	CASSHDVSTGELFF	TRBV4-3	TRBD2-1	TRBJ2-2	Day +100	Unknown	Unknown	1	1
CCF12	0.000184502	TGCAGTGCTAGAGAGATCGGGACTGCCGTCGGGGAAGCTTTCTTTGGACAA	CSAREIGTAVGEAFF	TRBV20-1	TRBD2-1	TRBJ1-1	Day +100	Unknown	Unknown	1	1
CCF12	0.000184502	TGTGCCAGCAGCCGGGACAGGGGATACGAGCAGTACTTCGGGCCG	CASSRDRGYEQYF	TRBV11-3	TRBD1-1*01	TRBJ2-7	Day +100	Pathogens	Cytomegalovirus (CMV)	1	1
CCF12	0.000184502	TGTGCCACCAGTGATTTAGGCCAGGGTGTGAACAATGAGCAGTTCTTCGGGCCA	CATSDLGQGVNNEQFF	TRBV24-1	TRBD1-1*01	TRBJ2-1	Day +100	Unknown	Unknown	1	1
CCF12	0.000184502	TGTGCCAGCAGCCAAGTCCGACTAGCACCACCTTTGAACACCGGGGAGCTGTTTTTTGGAGAA	CASSQVRLAPPLNTGELFF	TRBV14-1	TRBD2-1	TRBJ2-2	Day +100	Unknown	Unknown	2	1
CCF12	0.000184502	TGCGCCAGCAGCCAGACAGGGAGTAGAGGTGCTAATGAAAAACTGTTTTTTGGCAGT	CASSQTGSRGANEKLFF	TRBV4-1	TRBD1-1*01	TRBJ1-4	Day +100	Unknown	Unknown	1	1
CCF12	0.000184502	TGTGCCAGCAGCCCCCCCGCCAGACCAAATGAGCAGTTCTTCGGGCCA	CASSPPARPNEQFF	TRBV12-1	NA	TRBJ2-1	Day +100	Unknown	Unknown	1	1
CCF12	0.000184502	TGTGCCAGCAGCAAGACTAGCGGGGGGTCCACAGATACGCAGTATTTTGGCCCA	CASSKTSGGSTDTQYF	TRBV6-4	TRBD2-1*01	TRBJ2-3	Day +100	Unknown	Unknown	1	1
CCF12	0.000184502	TGTGCCAGCAGCCCGGGCACCGGGGAGCTGTTTTTTGGAGAA	CASSPGTGELFF	TRBV7-3	TRBD2-1	TRBJ2-2	Day +100	Pathogens	Encounter for immunization	1	1
CCF12	0.000184502	TGCAGTGCTAGACCAGGGGGTGGGGGCACTGAAGCTTTCTTTGGACAA	CSARPGGGGTEAFF	TRBV20-1	TRBD1-1*01	TRBJ1-1	Day +100	Unknown	Unknown	1	1
CCF12	0.000184502	TGTGCCAGGGGAGGCGAAATAAACTCTGGGGCCAACGTCCTGACTTTCGGGGCC	CARGGEINSGANVLTF	TRBV2-1	TRBD2-1*02	TRBJ2-6	Day +100	Unknown	Unknown	1	1
CCF12	0.000184502	TGTGCCAGCAGCCAAGGGGTGGCGGACGTCAGCGGGGAGCTGTTTTTTGGAGAA	CASSQGVADVSGELFF	TRBV3-1	NA	TRBJ2-2	Day +100	Unknown	Unknown	1	1
CCF12	0.000184502	TGTGCCAGCAGCCTTAACACCGGGGAGCTGTTTTTTGGAGAA	CASSLNTGELFF	TRBV6-1	TRBD2-1	TRBJ2-2	Day +100	Pathogens	Encounter for immunization	1	1
CCF12	0.000184502	TGTGCCAGCAGCTTAGCCACTGAAGCTTTCTTTGGACAA	CASSLATEAFF	TRBV11-1	NA	TRBJ1-1	Day +100	Pathogens	Cytomegalovirus (CMV)	1	1
CCF12	0.000184502	TGTGCCAGCAGTTATCGTCTTAACACTGAAGCTTTCTTTGGACAA	CASSYRLNTEAFF	TRBV6-1	TRBD2-1	TRBJ1-1	Day +100	Unknown	Unknown	1	1
CCF12	0.000184502	TGCGCCAGCAGTGCTAGCTCTGGGGCCAACGTCCTGACTTTCGGGGCC	CASSASSGANVLTF	TRBV10-2	TRBD2-1	TRBJ2-6	Day +100	Unknown	Unknown	1	1
CCF12	0.000184502	TGCAGTGCTCTCAGGGGCCCTTCTGGAAACACCATATATTTTGGAGAG	CSALRGPSGNTIYF	TRBV20-1	TRBD1-1*01	TRBJ1-3	Day +100	Unknown	Unknown	1	1
CCF12	0.000184502	TGTGCCAGCAGCTTGGGGCTAGCGTACTCCTCCTACAATGAGCAGTTCTTCGGGCCA	CASSLGLAYSSYNEQFF	TRBV5-5	TRBD2-1	TRBJ2-1	Day +100	Unknown	Unknown	1	1
CCF12	0.000184502	TGTGCCAGCAGCTTGGCTCCTTCGGGGGAAGCTTTCTTTGGACAA	CASSLAPSGEAFF	TRBV5-5	TRBD2-1*01	TRBJ1-1	Day +100	Unknown	Unknown	1	1
CCF12	0.000184502	TGCGCCAGCAGCTTGGAGGGGGGTACCCCACCTTACGAGCAGTACTTCGGGCCG	CASSLEGGTPPYEQYF	TRBV5-1	NA	TRBJ2-7	Day +100	Unknown	Unknown	1	1
CCF12	0.000184502	TGCAGTGGGTCCGGGAGAAACTACGAGCAGTACTTCGGGCCG	CSGSGRNYEQYF	TRBV20-1	TRBD2-1*02	TRBJ2-7	Day +100	Unknown	Unknown	1	1
CCF12	0.000184502	TGTGCCAGAGGACAGGGGGGAAGGTCACCCCTCCACTTTGGGAAC	CARGQGGRSPLHF	TRBV2-1	TRBD1-1*01	TRBJ1-6	Day +100	Unknown	Unknown	1	1
CCF12	0.000184502	TGTGCCAGCAGTTACTTTGGGGGCCAAGAGACCCAGTACTTCGGGCCA	CASSYFGGQETQYF	TRBV6-5	NA	TRBJ2-5	Day +100	Unknown	Unknown	1	1
CCF12	0.000184502	TGTGCCAGTAGTGCCACCGGGACGGACTACCTCGAGCAGTACTTCGGGCCG	CASSATGTDYLEQYF	TRBV19-1	TRBD2-1	TRBJ2-7	Day +100	Unknown	Unknown	1	1
CCF12	0.000184502	TGTGCCAGCAGTCGTTCCGGGACAGGGGTAACCTTTGGTGAT	CASSRSGTGVTF	TRBV12-1	TRBD1-1*01	TRBJ1-5	Day +100	Unknown	Unknown	1	1
CCF12	0.000184502	TGTGCCACCCTGGGCACGCAGACTGACAATGAGCAGTTCTTCGGGCCA	CATLGTQTDNEQFF	TRBV6-1	NA	TRBJ2-1	Day +100	Unknown	Unknown	1	1
CCF12	0.000184502	TGTGCCAGCAGCGTGGGGGGATCCTCTCGGGGCTACACCTTCGGTTCG	CASSVGGSSRGYTF	TRBV6-6	TRBD2-1*01	TRBJ1-2	Day +100	Unknown	Unknown	1	1
CCF12	0.000184502	TGCAGTGCTTGGACTAGCGGGGTTTCCGGGGAGCTGTTTTTTGGAGAA	CSAWTSGVSGELFF	TRBV20-1	TRBD2-1*01	TRBJ2-2	Day +100	Unknown	Unknown	1	1
CCF12	0.000184502	TGTGCCAGTCGGCGGGGACAGGGGAACACTGAAGCTTTCTTTGGACAA	CASRRGQGNTEAFF	TRBV3-1	TRBD1-1*01	TRBJ1-1	Day +100	Unknown	Unknown	1	1
CCF12	0.000184502	TGCGCCAGCCGACAGGGAAACACTGAAGCTTTCTTTGGACAA	CASRQGNTEAFF	TRBV5-1	TRBD1-1*01	TRBJ1-1	Day +100	Unknown	Unknown	1	1
CCF12	0.000184502	TGTGCCAGCAGCCAAGATAGCGGGGGGCCGGGAGAGCAGTACTTCGGGCCG	CASSQDSGGPGEQYF	TRBV4-2	TRBD2-1*01	TRBJ2-7	Day +100	Unknown	Unknown	1	1
CCF12	0.000184502	TGCGCCAGCAGTAAGGACTTCAACACTGAAGCTTTCTTTGGACAA	CASSKDFNTEAFF	TRBV5-1	TRBD2-1	TRBJ1-1	Day +100	Unknown	Unknown	1	1
CCF12	0.000184502	TGTGCCAGCAGTTTTGATCTCTCGGGGGATGGCTACACCTTCGGTTCG	CASSFDLSGDGYTF	TRBV27-1	TRBD2-1*01	TRBJ1-2	Day +100	Unknown	Unknown	1	1
CCF12	0.000184502	TGTGCCAGCAGTTACGGGGGGACCACTGAAGCTTTCTTTGGACAA	CASSYGGTTEAFF	TRBV6-5	TRBD2-1*01	TRBJ1-1	Day +100	Unknown	Unknown	1	1
CCF12	0.000184502	TGTGCCAGCTCACTGGAGAACACTGAAGCTTTCTTTGGACAA	CASSLENTEAFF	TRBV18-1	NA	TRBJ1-1	Day +100	Unknown	Unknown	1	1
CCF12	0.000184502	TGTGCCAGCAGTCTTCTTCAGGGGAATAGAGGCTACACCTTCGGTTCG	CASSLLQGNRGYTF	TRBV28-1	TRBD1-1*01	TRBJ1-2	Day +100	Unknown	Unknown	2	1
CCF12	0.000184502	TGTGCCAGCAGTGAACCGGAGCTTAGTGGCAATCAGCCCCAGCATTTTGGTGAT	CASSEPELSGNQPQHF	TRBV2-1	TRBD2-1*02	TRBJ1-5	Day +100	Unknown	Unknown	1	1
CCF15	0.00110701	TGCAGCGTTGAAGGGTTCGGCTACACCTTCGGTTCG	CSVEGFGYTF	TRBV29-1	NA	TRBJ1-2	Day +100	Unknown	Unknown	43	6
CCF15	0.000922509	TGCAGTGCTACCGGGACAGCCTCCTACGAGCAGTACTTCGGGCCG	CSATGTASYEQYF	TRBV20-1	TRBD1-1*01	TRBJ2-7	Day +100	Unknown	Unknown	18	5
CCF15	0.000738007	TGTGCCAGTAGTATAGATTTCCAGGGGGCGCAGTACTTCGGGCCG	CASSIDFQGAQYF	TRBV19-1	TRBD1-1*01	TRBJ2-7	Day +100	Unknown	Unknown	6	4
CCF15	0.00682657	TGTGCCAGCAGCCTCATGAACACTGAAGCTTTCTTTGGACAA	CASSLMNTEAFF	TRBV11-3	NA	TRBJ1-1	Day +100	Unknown	Unknown	3	37
CCF15	0.000738007	TGCAGTGCTAGCCGGGCACAGAAGGCTTTCTTTGGACAA	CSASRAQKAFF	TRBV20-1	NA	TRBJ1-1	Day +100	Unknown	Unknown	6	4
CCF15	0.00110701	TGCAGTGCTAGAGTGGGCGGAGATGTTCCCGAGCAGTACTTCGGGCCG	CSARVGGDVPEQYF	TRBV20-1	NA	TRBJ2-7	Day +100	Unknown	Unknown	88	6
CCF15	0.000738007	TGTGCCAGCAGCCCCGATAGCGGGACCAGCTACGAGCAGTACTTCGGGCCG	CASSPDSGTSYEQYF	TRBV9-1	TRBD2-1*02	TRBJ2-7	Day +100	Unknown	Unknown	4	4
CCF15	0.000553505	TGTGCCAGCAGCTTAGGACCGGTTGGATACACTGAAGCTTTCTTTGGACAA	CASSLGPVGYTEAFF	TRBV11-3	NA	TRBJ1-1	Day +100	Unknown	Unknown	25	3
CCF15	0.000553505	TGCAGTGCTAGAGAGGGAAGGGAGTATCAGCCCCAGCATTTTGGTGAT	CSAREGREYQPQHF	TRBV20-1	TRBD2-1*02	TRBJ1-5	Day +100	Unknown	Unknown	5	3
CCF15	0.00867159	TGTGCCAGCAGTGATTCAGCTTCTAACTATGGCTACACCTTCGGTTCG	CASSDSASNYGYTF	TRBV2-1	NA	TRBJ1-2	Day +100	Unknown	Unknown	27	47
CCF15	0.00129151	TGTGCCTGGAGTGTGGGACCCAACACTGAAGCTTTCTTTGGACAA	CAWSVGPNTEAFF	TRBV30-1	NA	TRBJ1-1	Day +100	Unknown	Unknown	5	7
CCF15	0.00129151	TGTGCCAGCAGAGACCCGGGACAGATGAACACTGAAGCTTTCTTTGGACAA	CASRDPGQMNTEAFF	TRBV6-1	TRBD1-1*01	TRBJ1-1	Day +100	Unknown	Unknown	14	7
CCF15	0.00313653	TGTGCCAGCAGCTCGGAATTCAGGGCTTACGAGCAGTACTTCGGGCCG	CASSSEFRAYEQYF	TRBV5-6	TRBD1-1*01	TRBJ2-7	Day +100	Unknown	Unknown	91	17
CCF15	0.000553505	TGTGCCAGCAGCTACGGTAACAATGAGCAGTTCTTCGGGCCA	CASSYGNNEQFF	TRBV7-3	TRBD2-1	TRBJ2-1	Day +100	Unknown	Unknown	7	3
CCF15	0.00867159	TGTGCCACCAGTGATCCCCTACAAGAGAACACTGAAGCTTTCTTTGGACAA	CATSDPLQENTEAFF	TRBV24-1	NA	TRBJ1-1	Day +100	Unknown	Unknown	197	47
CCF15	0.00239852	TGTGCCAGTAGTACAGGGAATGGGCAGCCCCAGCATTTTGGTGAT	CASSTGNGQPQHF	TRBV19-1	TRBD1-1*01	TRBJ1-5	Day +100	Unknown	Unknown	70	13
CCF15	0.00110701	TGCAGTGCTGAGACCCTAGCGGGAGGGTACAATGAGCAGTTCTTCGGGCCA	CSAETLAGGYNEQFF	TRBV20-1	TRBD2-1*02	TRBJ2-1	Day +100	Unknown	Unknown	9	6
CCF15	0.000922509	TGTGCCAGCAGCCTGACAGGGGGCTACGAGCAGTACTTCGGGCCG	CASSLTGGYEQYF	TRBV12-1	TRBD1-1*01	TRBJ2-7	Day +100	Pathogens	Cytomegalovirus (CMV)	18	5
CCF15	0.000738007	TGCAGCGTTGAATCCCCTAGCCCAGATCGCACTGAAGCTTTCTTTGGACAA	CSVESPSPDRTEAFF	TRBV29-1	TRBD2-1	TRBJ1-1	Day +100	Unknown	Unknown	1	4
CCF15	0.000922509	TGCAGTGCTAGCCCGGTCCCTAGGGGCGAGCAGTACTTCGGGCCG	CSASPVPRGEQYF	TRBV20-1	TRBD1-1*01	TRBJ2-7	Day +100	Unknown	Unknown	7	5
CCF15	0.000553505	TGTGCCATCAGTGAGTTTCCAGGGGGGCAGACTAGCGATGAGCAGTTCTTCGGGCCA	CAISEFPGGQTSDEQFF	TRBV10-3	TRBD2-1	TRBJ2-1	Day +100	Unknown	Unknown	1	3
CCF15	0.000553505	TGTGCCTGGGGACAGGGACAGAACTATGGCTACACCTTCGGTTCG	CAWGQGQNYGYTF	TRBV30-1	TRBD1-1*01	TRBJ1-2	Day +100	Unknown	Unknown	5	3
CCF15	0.000553505	TGCAGTGCTGCCAGGGGGATGAGTGGCTACACCTTCGGTTCG	CSAARGMSGYTF	TRBV20-1	TRBD1-1*01	TRBJ1-2	Day +100	Unknown	Unknown	1	3
CCF15	0.000553505	TGTGCCACTGAGGCCTATGGCTACACCTTCGGTTCG	CATEAYGYTF	TRBV19-1	TRBD2-1*02	TRBJ1-2	Day +100	Unknown	Unknown	24	3
CCF15	0.00147601	TGTGCCAGCAGACTGTCTGGTAGCGGAGATACGCAGTATTTTGGCCCA	CASRLSGSGDTQYF	TRBV6-5	TRBD2-1	TRBJ2-3	Day +100	Unknown	Unknown	17	8
CCF15	0.000553505	TGTGCCAGCAGTGGGGACAGGGGAGTCGAAAAACTGTTTTTTGGCAGT	CASSGDRGVEKLFF	TRBV6-6	TRBD1-1*01	TRBJ1-4	Day +100	Unknown	Unknown	2	3
CCF15	0.00129151	TGTGCCAGTAGTAGGGACTTTCAAGAGACCCAGTACTTCGGGCCA	CASSRDFQETQYF	TRBV19-1	TRBD2-1	TRBJ2-5	Day +100	Pathogens		9	7
CCF15	0.00756458	TGTGCCAGCAGTGAGCTCGGGTCGGTATTTGGCTACACCTTCGGTTCG	CASSELGSVFGYTF	TRBV25-1	TRBD2-1	TRBJ1-2	Day +100	Unknown	Unknown	171	41
CCF15	0.000553505	TGCAGCGTTGAAGAGGACAGGGGTCGATCGGAGACCCAGTACTTCGGGCCA	CSVEEDRGRSETQYF	TRBV29-1	TRBD1-1*01	TRBJ2-5	Day +100	Unknown	Unknown	1	3
CCF15	0.000922509	TGTGCCAGCAGTTACGCAGGGGCGGTCTACACCTTCGGTTCG	CASSYAGAVYTF	TRBV6-5	TRBD1-1*01	TRBJ1-2	Day +100	Unknown	Unknown	10	5
CCF15	0.00332103	TGTGCCAGCAGCGTAGCAGACCATCTTAGTGAAAAACTGTTTTTTGGCAGT	CASSVADHLSEKLFF	TRBV9-1	NA	TRBJ1-4	Day +100	Unknown	Unknown	43	18
CCF15	0.00110701	TGTGCCAGCAGTTACAGTCAGGGGGCGGCTCAGCCCCAGCATTTTGGTGAT	CASSYSQGAAQPQHF	TRBV6-5	TRBD1-1*01	TRBJ1-5	Day +100	Unknown	Unknown	26	6
CCF15	0.00110701	TGTGCCAGCAGTGTAGGGGTAGACTACGATAGCTACACCTTCGGTTCG	CASSVGVDYDSYTF	TRBV2-1	NA	TRBJ1-2	Day +100	Unknown	Unknown	11	6
CCF15	0.000738007	TGTGCCATAGGACAGGGTTCTCCCCCGCCTCTCGAGCAGTACTTCGGGCCG	CAIGQGSPPPLEQYF	TRBV10-3	TRBD1-1*01	TRBJ2-7	Day +100	Unknown	Unknown	5	4
CCF15	0.00276753	TGTGCCAGCGCCCCCTGGGGTCCCACTGAAGCTTTCTTTGGACAA	CASAPWGPTEAFF	TRBV5-6	NA	TRBJ1-1	Day +100	Unknown	Unknown	35	15
CCF15	0.000553505	TGTGCCAGCAGCTTGGTTGAATTGAACACTGAAGCTTTCTTTGGACAA	CASSLVELNTEAFF	TRBV5-4	NA	TRBJ1-1	Day +100	Pathogens	Cytomegalovirus (CMV)	1	3
CCF15	0.000553505	TGTGCCACCAGTGACCTAGCGGGAAGATCCAATGAGCAGTTCTTCGGGCCA	CATSDLAGRSNEQFF	TRBV24-1	TRBD2-1*02	TRBJ2-1	Day +100	Unknown	Unknown	7	3
CCF15	0.00147601	TGTGCCAGTAGTATAGGGATTCAGCCCCAGCATTTTGGTGAT	CASSIGIQPQHF	TRBV19-1	NA	TRBJ1-5	Day +100	Cancer	LGL Leukemia	10	8
CCF15	0.000922509	TGTGCCAGCAGCGTAGACGGGGCGCGGAGGGAAAAACTGTTTTTTGGCAGT	CASSVDGARREKLFF	TRBV9-1	NA	TRBJ1-4	Day +100	Unknown	Unknown	30	5
CCF15	0.000369004	TGCGCCAGCAGCCAAGGACACCACGACTATGGCTACACCTTCGGTTCG	CASSQGHHDYGYTF	TRBV4-1	TRBD1-1*01	TRBJ1-2	Day +100	Unknown	Unknown	15	2
CCF15	0.000369004	TGTGCCAGCAGCTTAGCGGGACAGTCACTCAATCAGCCCCAGCATTTTGGTGAT	CASSLAGQSLNQPQHF	TRBV7-9	TRBD1-1*01	TRBJ1-5	Day +100	Unknown	Unknown	5	2
CCF15	0.000369004	TGTGCCAGCAGTTTATCGTCCAGATCCTACGAGCAGTACTTCGGGCCG	CASSLSSRSYEQYF	TRBV27-1	TRBD1-1*01	TRBJ2-7	Day +100	Unknown	Unknown	12	2
CCF15	0.000553505	TGTGCCAGCAGTCCTCACCCTGGGGATAGCAATCAGCCCCAGCATTTTGGTGAT	CASSPHPGDSNQPQHF	TRBV2-1	NA	TRBJ1-5	Day +100	Unknown	Unknown	6	3
CCF15	0.000369004	TGTGCCAGCAGGAACAGGGGGATTAGTCAAGGCTACACCTTCGGTTCG	CASRNRGISQGYTF	TRBV6-1	TRBD1-1*01	TRBJ1-2	Day +100	Unknown	Unknown	1	2
CCF15	0.000369004	TGTGCCAGCAGCTTGAACCGACAGCCGAACTATGGCTACACCTTCGGTTCG	CASSLNRQPNYGYTF	TRBV7-2	TRBD1-1*01	TRBJ1-2	Day +100	Unknown	Unknown	7	2
CCF15	0.000922509	TGTGCCAGCAGCCTCCCACCCCCGAACACTGAAGCTTTCTTTGGACAA	CASSLPPPNTEAFF	TRBV27-1	NA	TRBJ1-1	Day +100	Unknown	Unknown	14	5
CCF15	0.000369004	TGTGCCAGTAGTAACACGCCGGGACAGGGACGGGACGAGCAGTACTTCGGGCCG	CASSNTPGQGRDEQYF	TRBV19-1	TRBD1-1*01	TRBJ2-7	Day +100	Unknown	Unknown	4	2
CCF15	0.000369004	TGTGCCAGCAGTTATAGCTCTGGAAACACCATATATTTTGGAGAG	CASSYSSGNTIYF	TRBV6-5	TRBD2-1	TRBJ1-3	Day +100	Pathogens	Cytomegalovirus (CMV)	7	2
CCF15	0.000369004	TGTGCCAGCAGCCAAGGTCGGGGACAGGGGGCTTACGAGCAGTACTTCGGGCCG	CASSQGRGQGAYEQYF	TRBV14-1	TRBD1-1*01	TRBJ2-7	Day +100	Unknown	Unknown	7	2
CCF15	0.000369004	TGTGCCAGCAGCCCGGGACAGTATAGCAATCAGCCCCAGCATTTTGGTGAT	CASSPGQYSNQPQHF	TRBV25-1	TRBD1-1*01	TRBJ1-5	Day +100	Unknown	Unknown	5	2
CCF15	0.00221402	TGTGCCAGGGGAGGTACAGGGGGAAATCAGCCCCAGCATTTTGGTGAT	CARGGTGGNQPQHF	TRBV2-1	TRBD1-1*01	TRBJ1-5	Day +100	Unknown	Unknown	18	12
CCF15	0.000369004	TGCGCCAGCAGCTTGGGGGGGGATCGGCCCGGGGAGCTGTTTTTTGGAGAA	CASSLGGDRPGELFF	TRBV5-1	TRBD2-1*01	TRBJ2-2	Day +100	Unknown	Unknown	2	2
CCF15	0.000369004	TGTGCCAGCAGTTACGGCGGCACTGAAGCTTTCTTTGGACAA	CASSYGGTEAFF	TRBV6-5	TRBD2-1	TRBJ1-1	Day +100	Pathogens	Human immunodeficiency virus (HIV)	2	2
CCF15	0.000369004	TGTGCCAGCATCCCCTCGAGCGGGAGGGCCAGTGAGCAGTTCTTCGGGCCA	CASIPSSGRASEQFF	TRBV5-4	TRBD2-1*02	TRBJ2-1	Day +100	Unknown	Unknown	1	2
CCF15	0.000553505	TGTGCCAGCAGCCTCCGACAGCGGTACCCCTACTTCGGTTCG	CASSLRQRYPYF	TRBV13-1	NA	TRBJ1-2	Day +100	Unknown	Unknown	29	3
CCF15	0.000369004	TGTGCCAGCAGTCCGCTTGCTAGCACAGATACGCAGTATTTTGGCCCA	CASSPLASTDTQYF	TRBV28-1	NA	TRBJ2-3	Day +100	Unknown	Unknown	2	2
CCF15	0.000369004	TGTGCCAGCAGTTACTTTGGGGGCCAAGAGACCCAGTACTTCGGGCCA	CASSYFGGQETQYF	TRBV6-5	NA	TRBJ2-5	Day +100	Unknown	Unknown	3	2
CCF15	0.000369004	TGCGCCAGCAGCTTAGGGACACCTAATCAGCCCCAGCATTTTGGTGAT	CASSLGTPNQPQHF	TRBV5-1	TRBD1-1*01	TRBJ1-5	Day +100	Unknown	Unknown	1	2
CCF15	0.000369004	TGCAGCGTCCTGGGACAGCAGGGCACTGAAGCTTTCTTTGGACAA	CSVLGQQGTEAFF	TRBV29-1	TRBD1-1*01	TRBJ1-1	Day +100	Unknown	Unknown	4	2
CCF15	0.000553505	TGTGCCAGCAGCCAATACCCCCCCCGCTATAATTCACCCCTCCACTTTGGGAAC	CASSQYPPRYNSPLHF	TRBV6-1	NA	TRBJ1-6	Day +100	Unknown	Unknown	10	3
CCF15	0.000553505	TGTGCCAGCAGCTTGCCGGCAGGCTATAGCAATCAGCCCCAGCATTTTGGTGAT	CASSLPAGYSNQPQHF	TRBV7-8	TRBD1-1*01	TRBJ1-5	Day +100	Unknown	Unknown	4	3
CCF15	0.000369004	TGTGCCAGCAGTGTCCGAGGGCTTACTAGATACGAGCAGTACTTCGGGCCG	CASSVRGLTRYEQYF	TRBV6-5	TRBD2-1	TRBJ2-7	Day +100	Unknown	Unknown	6	2
CCF15	0.000369004	TGTGCCAGCAGCTCGGACGGTTCCCCCTACGAGCAGTACTTCGGGCCG	CASSSDGSPYEQYF	TRBV5-6	NA	TRBJ2-7	Day +100	Unknown	Unknown	5	2
CCF15	0.000369004	TGTGCCATCAGTTTTGGGGAGGACACTGAAGCTTTCTTTGGACAA	CAISFGEDTEAFF	TRBV10-3	TRBD2-1*02	TRBJ1-1	Day +100	Unknown	Unknown	2	2
CCF15	0.000369004	TGTGCCAGCAGCGACCTAGCGGGTATGCTCGGTCGGCAGTTCTTCGGGCCA	CASSDLAGMLGRQFF	TRBV13-1	TRBD2-1	TRBJ2-1	Day +100	Unknown	Unknown	2	2
CCF15	0.000369004	TGTGCCAGCAGCATAGGGACTGAAGCTTTCTTTGGACAA	CASSIGTEAFF	TRBV7-9	NA	TRBJ1-1	Day +100	Unknown	Unknown	2	2
CCF15	0.000369004	TGTGCCAGCAGTGAAAGGGGACACCAAGAGACCCAGTACTTCGGGCCA	CASSERGHQETQYF	TRBV25-1	NA	TRBJ2-5	Day +100	Autoimmune	Alzheimer's disease	10	2
CCF15	0.000369004	TGTGCCAGCAGCGTAGTGTCGAGGAACACTGAAGCTTTCTTTGGACAA	CASSVVSRNTEAFF	TRBV9-1	TRBD2-1*02	TRBJ1-1	Day +100	Unknown	Unknown	3	2
CCF15	0.000553505	TGTGCCATCAGAGAAGAGGGACAAGGTGAAAAACTGTTTTTTGGCAGT	CAIREEGQGEKLFF	TRBV10-3	TRBD1-1*01	TRBJ1-4	Day +100	Unknown	Unknown	5	3
CCF15	0.000369004	TGTGCCAGCAGCTTACACAGCGCCGATGGCTACACCTTCGGTTCG	CASSLHSADGYTF	TRBV7-2	NA	TRBJ1-2	Day +100	Unknown	Unknown	1	2
CCF15	0.000369004	TGTGCCAGTAGTATGAGGGGGACCACTGAAGCTTTCTTTGGACAA	CASSMRGTTEAFF	TRBV19-1	TRBD1-1*01	TRBJ1-1	Day +100	Unknown	Unknown	1	2
CCF15	0.000369004	TGTGCCAGCAGCTTAGAACCGGGACGGAATGAAAAACTGTTTTTTGGCAGT	CASSLEPGRNEKLFF	TRBV7-6	NA	TRBJ1-4	Day +100	Pathogens	Epstein Barr virus (EBV)	3	2
CCF15	0.000553505	TGTGCCAGCAGCCCTACAGACCGAGAGACCCAGTACTTCGGGCCA	CASSPTDRETQYF	TRBV13-1	TRBD1-1*01	TRBJ2-5	Day +100	Unknown	Unknown	3	3
CCF15	0.000553505	TGTGCCAGCAGATCCCTAGCGGGAGCCACCGGGGAGCTGTTTTTTGGAGAA	CASRSLAGATGELFF	TRBV12-1	TRBD2-1*02	TRBJ2-2	Day +100	Unknown	Unknown	2	3
CCF15	0.000369004	TGTGCCAGCAGTTATCCCGGGGAGCTGTTTTTTGGAGAA	CASSYPGELFF	TRBV6-1	NA	TRBJ2-2	Day +100	Pathogens	Cytomegalovirus (CMV)	2	2
CCF15	0.000369004	TGTGCCAGCAGTTATCCCCAGGGGGATGGGGACTACTACGAGCAGTACTTCGGGCCG	CASSYPQGDGDYYEQYF	TRBV6-1	NA	TRBJ2-7	Day +100	Unknown	Unknown	4	2
CCF15	0.000553505	TGTGCCTCAGGACAGGGTCCCTACGAGCAGTACTTCGGGCCG	CASGQGPYEQYF	TRBV28-1	TRBD1-1*01	TRBJ2-7	Day +100	Unknown	Unknown	1	3
CCF15	0.000553505	TGCAGCGTGTGGGGGAAAGAGACCCAGTACTTCGGGCCA	CSVWGKETQYF	TRBV29-1	NA	TRBJ2-5	Day +100	Unknown	Unknown	4	3
CCF15	0.00110701	TGTGCCAGCAGCCCAGGGGGATGGACTGAAGCTTTCTTTGGACAA	CASSPGGWTEAFF	TRBV12-1	TRBD1-1*01	TRBJ1-1	Day +100	Unknown	Unknown	32	6
CCF15	0.000369004	TGTGCCAGCAGCCCCGAGACAGGGGCCTACGAGCAGTACTTCGGGCCG	CASSPETGAYEQYF	TRBV13-1	TRBD1-1*01	TRBJ2-7	Day +100	Unknown	Unknown	5	2
CCF15	0.000553505	TGTGCCAGCAGCTTTGGGGACGGCTCTGGAAACACCATATATTTTGGAGAG	CASSFGDGSGNTIYF	TRBV7-8	NA	TRBJ1-3	Day +100	Unknown	Unknown	1	3
CCF15	0.00110701	TGCGCCAGCAGCCAGCCGGGACAGTATAATTCACCCCTCCACTTTGGGAAC	CASSQPGQYNSPLHF	TRBV4-1	TRBD1-1*01	TRBJ1-6	Day +100	Unknown	Unknown	39	6
CCF15	0.000369004	TGTGCCTGGGATCGACAGGGAGTCCACGAGCAGTACTTCGGGCCG	CAWDRQGVHEQYF	TRBV30-1	TRBD1-1*01	TRBJ2-7	Day +100	Unknown	Unknown	2	2
CCF15	0.000369004	TGTGCCTGGAGTGCCCCGGGCCTATACTCTGGAAACACCATATATTTTGGAGAG	CAWSAPGLYSGNTIYF	TRBV30-1	NA	TRBJ1-3	Day +100	Unknown	Unknown	1	2
CCF15	0.000369004	TGTGCCAGCAGTTACTCCGGATCGGACGAGCAGTACTTCGGGCCG	CASSYSGSDEQYF	TRBV6-5	NA	TRBJ2-7	Day +100	Unknown	Unknown	2	2
CCF15	0.000369004	TGTGCCAGCATGGTAGTAGACAATCAGCCCCAGCATTTTGGTGAT	CASMVVDNQPQHF	TRBV28-1	TRBD2-1	TRBJ1-5	Day +100	Unknown	Unknown	1	2
CCF15	0.000369004	TGTGCCAGTAGTATCAGGGGACTCGGGGACAATGAGCAGTTCTTCGGGCCA	CASSIRGLGDNEQFF	TRBV19-1	NA	TRBJ2-1	Day +100	Unknown	Unknown	1	2
CCF15	0.000369004	TGTGCCAGCAGCGTAGAAGAGACCCAGTACTTCGGGCCA	CASSVEETQYF	TRBV7-2	NA	TRBJ2-5	Day +100	Unknown	Unknown	2	2
CCF15	0.000369004	TGTGCCAGCAGTTTAGCCAGGGTCAATCAGCCCCAGCATTTTGGTGAT	CASSLARVNQPQHF	TRBV6-5	TRBD1-1*01	TRBJ1-5	Day +100	Unknown	Unknown	10	2
CCF15	0.000369004	TGTGCCAGCAGCTCCCATACTTGGACAGGGGTGAATTCACCCCTCCACTTTGGGAAC	CASSSHTWTGVNSPLHF	TRBV7-9	TRBD1-1*01	TRBJ1-6	Day +100	Unknown	Unknown	4	2
CCF15	0.000369004	TGTGCCAGCAGCGTGGACAGTCGCTACGAGCAGTACTTCGGGCCG	CASSVDSRYEQYF	TRBV5-6	TRBD1-1*01	TRBJ2-7	Day +100	Unknown	Unknown	7	2
CCF15	0.000369004	TGTGCCGCGGACGGTGAGCTCTCCTACGAGCAGTACTTCGGGCCG	CAADGELSYEQYF	TRBV30-1	NA	TRBJ2-7	Day +100	Unknown	Unknown	9	2
CCF15	0.000369004	TGTGCCAGCAGCTTAAGTGCAGGACAAGGCTACACCTTCGGTTCG	CASSLSAGQGYTF	TRBV7-3	TRBD1-1*01	TRBJ1-2	Day +100	Unknown	Unknown	1	2
CCF15	0.000184502	TGTGCCTGGAGTGGGTCGGATGTTATCTATGGCTACACCTTCGGTTCG	CAWSGSDVIYGYTF	TRBV30-1	NA	TRBJ1-2	Day +100	Unknown	Unknown	2	1
CCF15	0.000184502	TGCAGTGCTTCCAGGGGGTGGGGTGAAAAACTGTTTTTTGGCAGT	CSASRGWGEKLFF	TRBV20-1	TRBD1-1*01	TRBJ1-4	Day +100	Unknown	Unknown	8	1
CCF15	0.00202952	TGTGCCAGTCAGAGGGAGACGGGATCCTATGGCTACACCTTCGGTTCG	CASQRETGSYGYTF	TRBV6-1	TRBD2-1*02	TRBJ1-2	Day +100	Unknown	Unknown	8	11
CCF15	0.000184502	TGCAGTGCTAGAGATCTTTCCGAACCAGGACAGGGGAGTCAGCCCCAGCATTTTGGTGAT	CSARDLSEPGQGSQPQHF	TRBV20-1	TRBD1-1*01	TRBJ1-5	Day +100	Unknown	Unknown	1	1
CCF15	0.000184502	TGCAGCGTCTCCGTGGATTATGGCTACACCTTCGGTTCG	CSVSVDYGYTF	TRBV29-1	NA	TRBJ1-2	Day +100	Unknown	Unknown	9	1
CCF15	0.000184502	TGTGCCAGCAGTTCATCTGGAGTCTACAATGAGCAGTTCTTCGGGCCA	CASSSSGVYNEQFF	TRBV28-1	TRBD2-1*02	TRBJ2-1	Day +100	Unknown	Unknown	10	1
CCF15	0.000184502	TGTGCCAGCTCACCTCTCCACAAGGGACTTGATGTCTATGGCTACACCTTCGGTTCG	CASSPLHKGLDVYGYTF	TRBV18-1	TRBD2-1	TRBJ1-2	Day +100	Unknown	Unknown	2	1
CCF15	0.000184502	TGTGCCAGCAGCCTGACTAGGATCTACGAGCAGTACTTCGGGCCG	CASSLTRIYEQYF	TRBV12-1	TRBD2-1	TRBJ2-7	Day +100	Unknown	Unknown	4	1
CCF15	0.000184502	TGTGCCAGCAGTTTACCTGGGGCCAACGTCCTGACTTTCGGGGCC	CASSLPGANVLTF	TRBV12-1	NA	TRBJ2-6	Day +100	Unknown	Unknown	6	1
CCF15	0.000184502	TGTGCCAGCAGCTTGGACAGGGGCATCAATCAGCCCCAGCATTTTGGTGAT	CASSLDRGINQPQHF	TRBV5-6	TRBD1-1*01	TRBJ1-5	Day +100	Unknown	Unknown	2	1
CCF15	0.000184502	TGTGCCATCGTGACCGGTGGGAACACTGAAGCTTTCTTTGGACAA	CAIVTGGNTEAFF	TRBV7-9	NA	TRBJ1-1	Day +100	Unknown	Unknown	3	1
CCF15	0.00129151	TGTGCCAGCAGCTTAGGGGGGATTCAGCCCCAGCATTTTGGTGAT	CASSLGGIQPQHF	TRBV7-2	NA	TRBJ1-5	Day +100	Unknown	Unknown	1	7
CCF15	0.000184502	TGTGCCAGTACCCTGGGGGAGACCCAGTACTTCGGGCCA	CASTLGETQYF	TRBV19-1	NA	TRBJ2-5	Day +100	Unknown	Unknown	1	1
CCF15	0.000184502	TGTGCCAGCAGTGTTTTGCGGAACACTGAAGCTTTCTTTGGACAA	CASSVLRNTEAFF	TRBV2-1	TRBD2-1	TRBJ1-1	Day +100	Unknown	Unknown	2	1
CCF15	0.000184502	TGTGCCAGCAGCTCCTTCGATGGCTACACCTTCGGTTCG	CASSSFDGYTF	TRBV6-5	TRBD2-1	TRBJ1-2	Day +100	Unknown	Unknown	2	1
CCF15	0.000184502	TGTGCCAGCAGCTTAGCGTCGGCGGCCTACGAGCAGTACTTCGGGCCG	CASSLASAAYEQYF	TRBV7-9	TRBD2-1	TRBJ2-7	Day +100	Unknown	Unknown	1	1
CCF15	0.000184502	TGCAGTGCTAGAGCCGGCGGTCCCTGGGCGGGAGAGGTCTACGAGCAGTACTTCGGGCCG	CSARAGGPWAGEVYEQYF	TRBV20-1	TRBD2-1*02	TRBJ2-7	Day +100	Unknown	Unknown	2	1
CCF15	0.000184502	TGTGCCAGCAGCGAAGTAGGGGACAGCTTCAGCTCTGGGGCCAACGTCCTGACTTTCGGGGCC	CASSEVGDSFSSGANVLTF	TRBV5-6	TRBD1-1*01	TRBJ2-6	Day +100	Unknown	Unknown	3	1
CCF15	0.000922509	TGCAGCGCCGCGTCACAGGGCACTGAAGCTTTCTTTGGACAA	CSAASQGTEAFF	TRBV29-1	TRBD1-1*01	TRBJ1-1	Day +100	Unknown	Unknown	1	5
CCF15	0.000184502	TGTGCCAGCAGCACAGGGATGGGGGACCAAGAGACCCAGTACTTCGGGCCA	CASSTGMGDQETQYF	TRBV6-4	TRBD1-1*01	TRBJ2-5	Day +100	Unknown	Unknown	3	1
CCF15	0.000369004	TGTGCCACCAGCAGAGGGGGACGCAATCAGCCCCAGCATTTTGGTGAT	CATSRGGRNQPQHF	TRBV15-1	NA	TRBJ1-5	Day +100	Unknown	Unknown	1	2
CCF15	0.000922509	TGCAGTGCTAGAGATTCCTGGACTAGCGTCACGATCGATGAGCAGTTCTTCGGGCCA	CSARDSWTSVTIDEQFF	TRBV20-1	TRBD2-1	TRBJ2-1	Day +100	Unknown	Unknown	8	5
CCF15	0.000184502	TGTGCCAGCAGTTACGGGGGGGATGGCTACACCTTCGGTTCG	CASSYGGDGYTF	TRBV6-5	TRBD2-1*01	TRBJ1-2	Day +100	Pathogens	Cytomegalovirus (CMV)	2	1
CCF15	0.000738007	TGCGCCAGCAGCTTAAGGACCCCGAACACCGGGGAGCTGTTTTTTGGAGAA	CASSLRTPNTGELFF	TRBV5-1	NA	TRBJ2-2	Day +100	Pathogens	Encounter for immunization	4	4
CCF15	0.000184502	TGCAGTGCGGGGGACGGGTTAAGCTCCTACAATGAGCAGTTCTTCGGGCCA	CSAGDGLSSYNEQFF	TRBV20-1	NA	TRBJ2-1	Day +100	Unknown	Unknown	4	1
CCF15	0.000184502	TGCGCCAGCAGCCAAGGGGACAGTCCTTTTTCCTACGAGCAGTACTTCGGGCCG	CASSQGDSPFSYEQYF	TRBV4-1	TRBD1-1*01	TRBJ2-7	Day +100	Unknown	Unknown	2	1
CCF15	0.000184502	TGTGCCAGCAGTTTTTTTGCGGAGACCCAGTACTTCGGGCCA	CASSFFAETQYF	TRBV12-1	TRBD2-1	TRBJ2-5	Day +100	Unknown	Unknown	6	1
CCF15	0.000738007	TGTGCCAGCAGTTACTCGAACACAGGGATAGATCAGCCCCAGCATTTTGGTGAT	CASSYSNTGIDQPQHF	TRBV6-6	TRBD1-1*01	TRBJ1-5	Day +100	Unknown	Unknown	8	4
CCF15	0.000738007	TGTGCCAGCAGTTTGGGAGCCTACGAGCAGTACTTCGGGCCG	CASSLGAYEQYF	TRBV25-1	TRBD2-1*02	TRBJ2-7	Day +100	Pathogens	Epstein Barr virus (EBV)	1	4
CCF15	0.000184502	TGTGCCAGTAGTTCGTGGGCAGCTAATAATGAAAAACTGTTTTTTGGCAGT	CASSSWAANNEKLFF	TRBV19-1	TRBD1-1*01	TRBJ1-4	Day +100	Unknown	Unknown	6	1
CCF15	0.000184502	TGCGCCAGCAGCCAAGCCCCTTATCAGCCCCAGCATTTTGGTGAT	CASSQAPYQPQHF	TRBV4-1	TRBD2-1	TRBJ1-5	Day +100	Unknown	Unknown	1	1
CCF15	0.000184502	TGTGCCAGCAGTTACGAGGCAGGGGGGTCCTACGAGCAGTACTTCGGGCCG	CASSYEAGGSYEQYF	TRBV6-5	TRBD1-1*01	TRBJ2-7	Day +100	Unknown	Unknown	1	1
CCF15	0.000369004	TGCGCCAGCAGCCAAGATGAGACAGCTGGGGCCAACGTCCTGACTTTCGGGGCC	CASSQDETAGANVLTF	TRBV4-3	TRBD1-1*01	TRBJ2-6	Day +100	Unknown	Unknown	1	2
CCF15	0.000369004	TGTGCCAGCAGCCCTCAATGGGGGGCTGAAGCTTTCTTTGGACAA	CASSPQWGAEAFF	TRBV6-1	TRBD2-1*01	TRBJ1-1	Day +100	Unknown	Unknown	3	2
CCF15	0.000184502	TGTGCCAGCAGTGAATCAGAGGAGAGCGCCCAAGAGACCCAGTACTTCGGGCCA	CASSESEESAQETQYF	TRBV2-1	TRBD2-1	TRBJ2-5	Day +100	Unknown	Unknown	2	1
CCF15	0.000184502	TGTGCCAGCAGCTCGGGACAGGTGAAAGAGACCCAGTACTTCGGGCCA	CASSSGQVKETQYF	TRBV11-2	TRBD1-1*01	TRBJ2-5	Day +100	Unknown	Unknown	4	1
CCF15	0.000184502	TGTGCCAGTAGTATGGGGTCAGGGGGATTCTACGAGCAGTACTTCGGGCCG	CASSMGSGGFYEQYF	TRBV19-1	TRBD1-1*01	TRBJ2-7	Day +100	Unknown	Unknown	5	1
CCF15	0.000184502	TGTGCCAGCAGTCCCGGGACAGTAAATGAGCAGTTCTTCGGGCCA	CASSPGTVNEQFF	TRBV27-1	TRBD1-1*01	TRBJ2-1	Day +100	Unknown	Unknown	1	1
CCF15	0.000184502	TGTGCCAGCAGTGAAGGAAACGGTGTCTCGGAGTCCCAGCATTTTGGTGAT	CASSEGNGVSESQHF	TRBV25-1	TRBD2-1*02	TRBJ1-5	Day +100	Unknown	Unknown	2	1
CCF15	0.000184502	TGCAGTGGTAATACGGACAGGGAACTTGAAGCTTTCTTTGGACAA	CSGNTDRELEAFF	TRBV20-1	TRBD1-1*01	TRBJ1-1	Day +100	Unknown	Unknown	3	1
CCF15	0.000184502	TGCAGCGTTGAGGGCTATGGCTACACCTTCGGTTCG	CSVEGYGYTF	TRBV29-1	NA	TRBJ1-2	Day +100	Unknown	Unknown	10	1
CCF15	0.000184502	TGTGCCACCAGCAGTGGACAGGGTGCTGAAAAACTGTTTTTTGGCAGT	CATSSGQGAEKLFF	TRBV15-1	TRBD1-1*01	TRBJ1-4	Day +100	Unknown	Unknown	2	1
CCF15	0.000184502	TGTGCCAGCAGCTTGACAGGGGGGAACACTGAAGCTTTCTTTGGACAA	CASSLTGGNTEAFF	TRBV5-6	TRBD1-1*01	TRBJ1-1	Day +100	Pathogens	Influenza	2	1
CCF15	0.000184502	TGTGCCAGCAGCTCCTCCGGGACAGGCTATGGCTACACCTTCGGTTCG	CASSSSGTGYGYTF	TRBV12-1	TRBD1-1*01	TRBJ1-2	Day +100	Unknown	Unknown	2	1
CCF15	0.000184502	TGTGCCAGCAGTGAATATTCGGACAGGTCATACTCACCCCTCCACTTTGGGAAC	CASSEYSDRSYSPLHF	TRBV25-1	TRBD1-1*01	TRBJ1-6	Day +100	Unknown	Unknown	1	1
CCF15	0.000184502	TGTGCCAGCCTTTATGCCCCCGATGGCTACACCTTCGGTTCG	CASLYAPDGYTF	TRBV19-1	NA	TRBJ1-2	Day +100	Unknown	Unknown	1	1
CCF15	0.000553505	TGCAGTGCTAGTATCGGGTTAGAACAGCCCCAGCATTTTGGTGAT	CSASIGLEQPQHF	TRBV20-1	TRBD2-1	TRBJ1-5	Day +100	Unknown	Unknown	4	3
CCF15	0.000184502	TGTGCCAGTAGTTCCGACAGCCAAGAGACCCAGTACTTCGGGCCA	CASSSDSQETQYF	TRBV19-1	TRBD1-1*01	TRBJ2-5	Day +100	Cancer	Neoantigen	1	1
CCF15	0.000184502	TGTGCCAGCAGCGATATAGCGGGAGGGCCTTCCAATGAGCAGTTCTTCGGGCCA	CASSDIAGGPSNEQFF	TRBV4-2	TRBD2-1*02	TRBJ2-1	Day +100	Unknown	Unknown	1	1
CCF15	0.000184502	TGTGCCTGGAGTAAGGCAGGGGGCGCTTTTTCCGGAAACACCATATATTTTGGAGAG	CAWSKAGGAFSGNTIYF	TRBV30-1	TRBD1-1*01	TRBJ1-3	Day +100	Unknown	Unknown	1	1
CCF15	0.000184502	TGCAGTGCGGTGACAGGGGCTAATCAGCCCCAGCATTTTGGTGAT	CSAVTGANQPQHF	TRBV20-1	TRBD1-1*01	TRBJ1-5	Day +100	Unknown	Unknown	4	1
CCF15	0.000184502	TGTGCCAGCAGCTGGGAGGGAGGCCCCTACGAGCAGTACTTCGGGCCG	CASSWEGGPYEQYF	TRBV5-6	TRBD2-1*02	TRBJ2-7	Day +100	Unknown	Unknown	2	1
CCF15	0.000184502	TGCAGCGCTTGGGGGACTGAAGCTTTCTTTGGACAA	CSAWGTEAFF	TRBV29-1	NA	TRBJ1-1	Day +100	Unknown	Unknown	3	1
CCF15	0.000184502	TGTGCCAGCAGCTCCGGACAGGTCCAAGAGACCCAGTACTTCGGGCCA	CASSSGQVQETQYF	TRBV11-2	TRBD1-1*01	TRBJ2-5	Day +100	Unknown	Unknown	8	1
CCF15	0.000184502	TGTGCCCGGGGGTGGGGAAACACTGAAGCTTTCTTTGGACAA	CARGWGNTEAFF	TRBV11-1	TRBD2-1*01	TRBJ1-1	Day +100	Unknown	Unknown	1	1
CCF15	0.000184502	TGTGCCAGCAGTTACTCTACTAGCGGGCCCTACGAGCAGTACTTCGGGCCG	CASSYSTSGPYEQYF	TRBV6-5	TRBD2-1	TRBJ2-7	Day +100	Unknown	Unknown	1	1
CCF15	0.000184502	TGTGCCAGCAGCTTGGAGGACACTGAGCCAACTGAAGCTTTCTTTGGACAA	CASSLEDTEPTEAFF	TRBV5-4	TRBD1-1*01	TRBJ1-1	Day +100	Unknown	Unknown	3	1
CCF15	0.000184502	TGTGCCAGCAGTTACGCCCCGAAAGAGACCCAGTACTTCGGGCCA	CASSYAPKETQYF	TRBV6-5	NA	TRBJ2-5	Day +100	Unknown	Unknown	2	1
CCF15	0.000184502	TGTGCCAGCAGCCGGACTAGCTGGAGCACAGATACGCAGTATTTTGGCCCA	CASSRTSWSTDTQYF	TRBV12-1	TRBD2-1	TRBJ2-3	Day +100	Unknown	Unknown	1	1
CCF15	0.000369004	TGTGCCAGCAGCGGACAGGGGGCCTACGGCTACACCTTCGGTTCG	CASSGQGAYGYTF	TRBV5-6	TRBD1-1*01	TRBJ1-2	Day +100	Pathogens	Yellow fever virus	3	2
CCF15	0.000922509	TGTGCGACGGGGGAGAACCAAGAGACCCAGTACTTCGGGCCA	CATGENQETQYF	TRBV19-1	TRBD2-1*01	TRBJ2-5	Day +100	Unknown	Unknown	13	5
CCF15	0.000184502	TGTGCCAGCAGCTTCCTTAATGGTTACCACTCTGGCTACACCTTCGGTTCG	CASSFLNGYHSGYTF	TRBV5-6	TRBD2-1	TRBJ1-2	Day +100	Unknown	Unknown	1	1
CCF15	0.000184502	TGCGCCAGCAGCTTCGACACAGGGGGAACTCTCTCCTACGAGCAGTACTTCGGGCCG	CASSFDTGGTLSYEQYF	TRBV5-1	TRBD1-1*01	TRBJ2-7	Day +100	Unknown	Unknown	1	1
CCF15	0.000184502	TGTGCCAGCAGTTACGTGGGGTACGAGCAGTACTTCGGGCCG	CASSYVGYEQYF	TRBV28-1	NA	TRBJ2-7	Day +100	Unknown	Unknown	5	1
CCF15	0.000184502	TGTGCCAGCAGTGAACACAGGGGGCACGACTATGGCTACACCTTCGGTTCG	CASSEHRGHDYGYTF	TRBV6-1	TRBD1-1*01	TRBJ1-2	Day +100	Unknown	Unknown	2	1
CCF15	0.000184502	TGTGCCAGCAGTTACTCGGGAGCGGACGAAAAACTGTTTTTTGGCAGT	CASSYSGADEKLFF	TRBV6-5	TRBD2-1	TRBJ1-4	Day +100	Unknown	Unknown	1	1
CCF15	0.000184502	TGTGCCAGCAGTTTCCAGGGTTACACTGAAGCTTTCTTTGGACAA	CASSFQGYTEAFF	TRBV28-1	TRBD1-1*01	TRBJ1-1	Day +100	Pathogens	Cytomegalovirus (CMV)	2	1
CCF15	0.000184502	TGTGCCAGCAGCTCAAGGGGACAGGGGAGAGCTTGGCCCTACGAGCAGTACTTCGGGCCG	CASSSRGQGRAWPYEQYF	TRBV5-4	TRBD1-1*01	TRBJ2-7	Day +100	Unknown	Unknown	1	1
CCF15	0.000184502	TGTGCCAGCAGCGTGTCTGGGCGTTCGTCTGAGACCCAGTACTTCGGGCCA	CASSVSGRSSETQYF	TRBV9-1	TRBD1-1*01	TRBJ2-5	Day +100	Unknown	Unknown	5	1
CCF15	0.000184502	TGTGCCAGCAGTTCGGGACTCCACACTGAAGCTTTCTTTGGACAA	CASSSGLHTEAFF	TRBV6-5	TRBD2-1	TRBJ1-1	Day +100	Unknown	Unknown	4	1
CCF15	0.000184502	TGCAGCGTTGTCCGACCGGGGGACGCTACCTACGAGCAGTACTTCGGGCCG	CSVVRPGDATYEQYF	TRBV29-1	TRBD2-1*01	TRBJ2-7	Day +100	Unknown	Unknown	1	1
CCF15	0.000369004	TGTGCCACCAGTGACTGGACGGTTACCGGGGAGCTGTTTTTTGGAGAA	CATSDWTVTGELFF	TRBV24-1	NA	TRBJ2-2	Day +100	Unknown	Unknown	1	2
CCF15	0.000184502	TGTGCCACCAGCCGAGGGTCCGCGGCCAATGAGCAGTTCTTCGGGCCA	CATSRGSAANEQFF	TRBV15-1	TRBD2-1	TRBJ2-1	Day +100	Unknown	Unknown	1	1
CCF15	0.000369004	TGTGCCAGCAGTTTTCCCGAGGATAGCAATCAGCCCCAGCATTTTGGTGAT	CASSFPEDSNQPQHF	TRBV28-1	TRBD2-1*02	TRBJ1-5	Day +100	Unknown	Unknown	5	2
CCF15	0.000184502	TGCAGCGTTGAAGATCTGGAGGAGAAGGATCAAGAGACCCAGTACTTCGGGCCA	CSVEDLEEKDQETQYF	TRBV29-1	TRBD2-1*02	TRBJ2-5	Day +100	Unknown	Unknown	1	1
CCF15	0.000184502	TGTGCCAGCAGTTTAAAACCGGCTAACTATGGCTACACCTTCGGTTCG	CASSLKPANYGYTF	TRBV12-1	TRBD2-1	TRBJ1-2	Day +100	Unknown	Unknown	1	1
CCF15	0.000184502	TGTGCCAGCAGCTTGTCCTCCTACGAGCAGTACTTCGGGCCG	CASSLSSYEQYF	TRBV5-6	NA	TRBJ2-7	Day +100	Pathogens	Cytomegalovirus (CMV)	2	1
CCF15	0.000369004	TGCAGTGCTAGTAGGACAGGGGTAACTTTCTTTGGACAA	CSASRTGVTFF	TRBV20-1	TRBD1-1*01	TRBJ1-1	Day +100	Unknown	Unknown	1	2
CCF15	0.000369004	TGTGCCAGCAGCCCAGGGGAGACATATAGCAATCAGCCCCAGCATTTTGGTGAT	CASSPGETYSNQPQHF	TRBV9-1	TRBD1-1*01	TRBJ1-5	Day +100	Unknown	Unknown	2	2
CCF15	0.000184502	TGTGCCAGCAGTGATCCAGGGGCAATCGGAAACACCATATATTTTGGAGAG	CASSDPGAIGNTIYF	TRBV12-1	TRBD1-1*01	TRBJ1-3	Day +100	Unknown	Unknown	1	1
CCF15	0.000369004	TGCAGTGCTTACCGGACAGGGCGAGGCTACACCTTCGGTTCG	CSAYRTGRGYTF	TRBV20-1	TRBD1-1*01	TRBJ1-2	Day +100	Unknown	Unknown	2	2
CCF15	0.000184502	TGTGCCTGGTCCCTTAGCCCAAACACTGAAGCTTTCTTTGGACAA	CAWSLSPNTEAFF	TRBV30-1	TRBD2-1	TRBJ1-1	Day +100	Unknown	Unknown	4	1
CCF15	0.000184502	TGTGCCATCATGGGGGCTGGGGCCAACGTCCTGACTTTCGGGGCC	CAIMGAGANVLTF	TRBV10-3	NA	TRBJ2-6	Day +100	Unknown	Unknown	1	1
CCF15	0.000184502	TGCAGTGCGGCATCAGGTTCAAGCGGGGAGCTGTTTTTTGGAGAA	CSAASGSSGELFF	TRBV20-1	TRBD1-1*01	TRBJ2-2	Day +100	Unknown	Unknown	1	1
CCF15	0.000184502	TGTGCCAGCAGTTTCGGGGCCGTCTCTGGAAACACCATATATTTTGGAGAG	CASSFGAVSGNTIYF	TRBV12-1	NA	TRBJ1-3	Day +100	Unknown	Unknown	4	1
CCF15	0.000369004	TGTGCCATCAGTGAGAGGGAGACCCAGTACTTCGGGCCA	CAISERETQYF	TRBV10-3	NA	TRBJ2-5	Day +100	Unknown	Unknown	5	2
CCF15	0.000369004	TGTGCCAGCAGTGACGGGTCCTGGCCTACGGAGACCCAGTACTTCGGGCCA	CASSDGSWPTETQYF	TRBV6-1	TRBD2-1	TRBJ2-5	Day +100	Unknown	Unknown	1	2
CCF15	0.000184502	TGTGCCAGCAGCGACCCCCCGAATGAAAAACTGTTTTTTGGCAGT	CASSDPPNEKLFF	TRBV7-2	NA	TRBJ1-4	Day +100	Unknown	Unknown	1	1
CCF15	0.000369004	TGTGCCAGCAGCGTAGAGGGCCGAGACACCATATATTTTGGAGAG	CASSVEGRDTIYF	TRBV9-1	NA	TRBJ1-3	Day +100	Unknown	Unknown	1	2
CCF15	0.000184502	TGTGCCGGGGACAGGGGGCTCACCGGGGAGCTGTTTTTTGGAGAA	CAGDRGLTGELFF	TRBV2-1	TRBD1-1*01	TRBJ2-2	Day +100	Unknown	Unknown	2	1
CCF15	0.000184502	TGTGCCAGCAGTGAGGTTAGCGGCACAGATACGCAGTATTTTGGCCCA	CASSEVSGTDTQYF	TRBV6-4	TRBD2-1	TRBJ2-3	Day +100	Unknown	Unknown	1	1
CCF15	0.000184502	TGCAGCGTTGTCCAGGACCCCGTTAGCACTGAAGCTTTCTTTGGACAA	CSVVQDPVSTEAFF	TRBV29-1	NA	TRBJ1-1	Day +100	Unknown	Unknown	2	1
CCF15	0.000184502	TGCGCCAGCAGCCAGAGGTTTGGGGGTAGAAGTGGAAACACCATATATTTTGGAGAG	CASSQRFGGRSGNTIYF	TRBV4-3	NA	TRBJ1-3	Day +100	Unknown	Unknown	3	1
CCF15	0.000184502	TGTGCCAGCAGGGTCCAGGGGGCAAACTACGAGCAGTACTTCGGGCCG	CASRVQGANYEQYF	TRBV27-1	TRBD1-1*01	TRBJ2-7	Day +100	Unknown	Unknown	3	1
CCF15	0.000184502	TGTGCCAGAGGGGACAGCTATAATTCACCCCTCCACTTTGGGAAC	CARGDSYNSPLHF	TRBV9-1	TRBD1-1*01	TRBJ1-6	Day +100	Unknown	Unknown	2	1
CCF15	0.000184502	TGCAGTGCTCTTAGGACAGGGCGCAATCAGCCCCAGCATTTTGGTGAT	CSALRTGRNQPQHF	TRBV20-1	TRBD1-1*01	TRBJ1-5	Day +100	Unknown	Unknown	1	1
CCF15	0.000184502	TGTGCCTGGAAATTCCGGGGTACTGAAGCTTTCTTTGGACAA	CAWKFRGTEAFF	TRBV30-1	TRBD2-1*01	TRBJ1-1	Day +100	Unknown	Unknown	1	1
CCF15	0.000184502	TGTGCCAGCAATCCTTTGGACAGGGAGGCCGGCGAGCAGTACTTCGGGCCG	CASNPLDREAGEQYF	TRBV6-1	TRBD1-1*01	TRBJ2-7	Day +100	Unknown	Unknown	1	1
CCF15	0.000184502	TGTGCCAGCAGTTCCGGGATGACTGAAGCTTTCTTTGGACAA	CASSSGMTEAFF	TRBV6-5	TRBD2-1*02	TRBJ1-1	Day +100	Unknown	Unknown	5	1
CCF15	0.000184502	TGTGCCAGCACCCAAAGGACGGGCCCCTGGGAGCAGTACTTCGGGCCG	CASTQRTGPWEQYF	TRBV6-1	NA	TRBJ2-7	Day +100	Unknown	Unknown	1	1
CCF15	0.000184502	TGCAGCGTTTGGGACAGCGCGGCTTTCTTTGGACAA	CSVWDSAAFF	TRBV29-1	TRBD1-1*01	TRBJ1-1	Day +100	Unknown	Unknown	7	1
CCF15	0.000184502	TGTGCCAGTAGGAGGACAGGCTCCTACGAGCAGTACTTCGGGCCG	CASRRTGSYEQYF	TRBV19-1	TRBD1-1*01	TRBJ2-7	Day +100	Unknown	Unknown	1	1
CCF15	0.000184502	TGTGCCTGGAGTCCCCTCGGGGACAGCACAGATACGCAGTATTTTGGCCCA	CAWSPLGDSTDTQYF	TRBV30-1	NA	TRBJ2-3	Day +100	Unknown	Unknown	2	1
CCF15	0.000184502	TGTGCCAGCGGGGGGGGCAATCAGCCCCAGCATTTTGGTGAT	CASGGGNQPQHF	TRBV6-5	TRBD2-1*01	TRBJ1-5	Day +100	Pathogens		3	1
CCF15	0.000738007	TGTGCCAGCAGCTTCCCGGGACTAGCGGGGGCCCCGAACACCGGGGAGCTGTTTTTTGGAGAA	CASSFPGLAGAPNTGELFF	TRBV11-2	TRBD2-1*01	TRBJ2-2	Day +100	Unknown	Unknown	4	4
CCF15	0.000184502	TGTGCCAGTAGCACAGGGTTCAACGAGCAGTACTTCGGGCCG	CASSTGFNEQYF	TRBV19-1	TRBD1-1*01	TRBJ2-7	Day +100	Unknown	Unknown	1	1
CCF15	0.000184502	TGTGCCAGCAGTGCTGGACGCAAGCAGTACTTCGGGCCG	CASSAGRKQYF	TRBV25-1	NA	TRBJ2-7	Day +100	Unknown	Unknown	1	1
CCF15	0.000184502	TGTGCCAGCAGCCTCAGATCTTCTGGGGCCAACGTCCTGACTTTCGGGGCC	CASSLRSSGANVLTF	TRBV6-5	TRBD1-1*01	TRBJ2-6	Day +100	Unknown	Unknown	1	1
CCF15	0.000184502	TGCAGTGCCTCACAGGGGGCGGCCCCCTGCTTCGGTTCG	CSASQGAAPCF	TRBV20-1	TRBD1-1*01	TRBJ1-2	Day +100	Unknown	Unknown	1	1
CCF15	0.000184502	TGTGCCAGCAGTTTTTCAGGGCAGTTCCTAGGACTGTTTTTTGGCAGT	CASSFSGQFLGLFF	TRBV12-1	TRBD1-1*01	TRBJ1-4	Day +100	Unknown	Unknown	1	1
CCF15	0.000184502	TGTGCCTGGAGTGTACGGGGAACGGGGAATGGGCCCCAGCATTTTGGTGAT	CAWSVRGTGNGPQHF	TRBV30-1	TRBD2-1*01	TRBJ1-5	Day +100	Unknown	Unknown	2	1
CCF15	0.000184502	TGCAGTGCTAGAAGGGACAGCTACGAGCAGTACTTCGGGCCG	CSARRDSYEQYF	TRBV20-1	TRBD1-1*01	TRBJ2-7	Day +100	Unknown	Unknown	2	1
CCF15	0.000184502	TGTGCCAGCTCCGCGGGAGGGCCGGGAAATGAGCAGTTCTTCGGGCCA	CASSAGGPGNEQFF	TRBV28-1	TRBD2-1*02	TRBJ2-1	Day +100	Unknown	Unknown	1	1
CCF15	0.000184502	TGCAGTGCTAGTGAGGACAGGGACATAACTGAAGCTTTCTTTGGACAA	CSASEDRDITEAFF	TRBV20-1	TRBD1-1*01	TRBJ1-1	Day +100	Unknown	Unknown	2	1
CCF15	0.000184502	TGTGCCAGCAGTGAATATCCCCTTGGACAGGTGACTGAAGCTTTCTTTGGACAA	CASSEYPLGQVTEAFF	TRBV25-1	TRBD1-1*01	TRBJ1-1	Day +100	Unknown	Unknown	2	1
CCF15	0.000184502	TGTGCCAGCAGATCGGGACTAGCGGGGACAGATACGCAGTATTTTGGCCCA	CASRSGLAGTDTQYF	TRBV6-5	TRBD2-1*01	TRBJ2-3	Day +100	Unknown	Unknown	1	1
CCF15	0.000184502	TGCGCCAGCAGCGACAATAAGGGGACAGCTAACTATGGCTACACCTTCGGTTCG	CASSDNKGTANYGYTF	TRBV10-2	TRBD1-1*01	TRBJ1-2	Day +100	Unknown	Unknown	2	1
CCF15	0.000369004	TGTGCCAGCAGCCGCGTGGGGGAAAAACTGTTTTTTGGCAGT	CASSRVGEKLFF	TRBV5-6	NA	TRBJ1-4	Day +100	Unknown	Unknown	7	2
CCF15	0.000184502	TGTGCCAGTACGCAAGCGGGGGGAAGCGAGCAGTACTTCGGGCCG	CASTQAGGSEQYF	TRBV6-5	TRBD2-1*01	TRBJ2-7	Day +100	Unknown	Unknown	3	1
CCF15	0.000184502	TGCGCCAGCAGCCAAGTAAGGACTAACATTAACACTGAAGCTTTCTTTGGACAA	CASSQVRTNINTEAFF	TRBV4-1	TRBD2-1	TRBJ1-1	Day +100	Unknown	Unknown	2	1
CCF15	0.000184502	TGTGCCAGCAGCCAGTTACCTAGCAATCAGCCCCAGCATTTTGGTGAT	CASSQLPSNQPQHF	TRBV3-1	NA	TRBJ1-5	Day +100	Unknown	Unknown	3	1
CCF15	0.000184502	TGTGCCAGCAGACCAGGGGAATCGGGCCAGCCCCAGCATTTTGGTGAT	CASRPGESGQPQHF	TRBV5-5	TRBD1-1*01	TRBJ1-5	Day +100	Unknown	Unknown	1	1
CCF15	0.000184502	TGTGCCAGCAGTTTCGGATTGGACTACGAGCAGTACTTCGGGCCG	CASSFGLDYEQYF	TRBV28-1	NA	TRBJ2-7	Day +100	Unknown	Unknown	1	1
CCF15	0.000184502	TGCGCCAGCAGCTTGGATGGGGGGGTGGACGACGAGCAGTACTTCGGGCCG	CASSLDGGVDDEQYF	TRBV5-1	TRBD2-1*01	TRBJ2-7	Day +100	Unknown	Unknown	1	1
CCF15	0.000184502	TGTGCCAGCAGTGAAGGGACAGGGGACACCGGGGAGCTGTTTTTTGGAGAA	CASSEGTGDTGELFF	TRBV25-1	TRBD1-1*01	TRBJ2-2	Day +100	Pathogens	M. tuberculosis	1	1
CCF15	0.000184502	TGCAGTGCCCTGCAGACAGGGGTGAATCAGCCCCAGCATTTTGGTGAT	CSALQTGVNQPQHF	TRBV20-1	TRBD1-1*01	TRBJ1-5	Day +100	Unknown	Unknown	1	1
CCF15	0.000184502	TGTGCCACCAGACTCGGACAGAGCTATAGCAATCAGCCCCAGCATTTTGGTGAT	CATRLGQSYSNQPQHF	TRBV24-1	TRBD1-1*01	TRBJ1-5	Day +100	Unknown	Unknown	1	1
CCF15	0.000369004	TGCGCCAGCAGTTTATCCTGGAACACTGAAGCTTTCTTTGGACAA	CASSLSWNTEAFF	TRBV5-1	TRBD2-1	TRBJ1-1	Day +100	Unknown	Unknown	1	2
CCF15	0.000184502	TGTGCCAGCATGGCGGGAGGAGACACAGATACGCAGTATTTTGGCCCA	CASMAGGDTDTQYF	TRBV4-2	TRBD2-1*02	TRBJ2-3	Day +100	Unknown	Unknown	2	1
CCF15	0.000184502	TGCGCCAGCAGCCCATCAGCCAGCGGGAATACCTACGAGCAGTACTTCGGGCCG	CASSPSASGNTYEQYF	TRBV4-3	TRBD2-1*02	TRBJ2-7	Day +100	Unknown	Unknown	1	1
CCF15	0.000184502	TGTGCCAGCAGTTTGGTTCATGAGCAGTTCTTCGGGCCA	CASSLVHEQFF	TRBV28-1	NA	TRBJ2-1	Day +100	Pathogens		5	1
CCF15	0.000184502	TGTGCCAGCAGCCCACCTCCAGGTTACACCGGGGAGCTGTTTTTTGGAGAA	CASSPPPGYTGELFF	TRBV12-1	TRBD1-1*01	TRBJ2-2	Day +100	Unknown	Unknown	1	1
CCF15	0.000184502	TGTGCCAGCAGTTCGATACAGGGTTTATATGGCTACACCTTCGGTTCG	CASSSIQGLYGYTF	TRBV27-1	TRBD1-1*01	TRBJ1-2	Day +100	Unknown	Unknown	1	1
CCF15	0.000184502	TGTGCCATCAGTGGGGACTTCGGCAACTACGAGCAGTACTTCGGGCCG	CAISGDFGNYEQYF	TRBV10-3	TRBD2-1	TRBJ2-7	Day +100	Unknown	Unknown	1	1
CCF15	0.000184502	TGTGCCAGCAGTTTAAGGGGAGAGACCCAGTACTTCGGGCCA	CASSLRGETQYF	TRBV12-1	TRBD1-1*01	TRBJ2-5	Day +100	Other	Necrotizing Vasculitis	1	1
CCF15	0.000184502	TGTGCCAGCAGTCCACGACTAGCGGGGGCCACAGATACGCAGTATTTTGGCCCA	CASSPRLAGATDTQYF	TRBV27-1	TRBD2-1*01	TRBJ2-3	Day +100	Unknown	Unknown	2	1
CCF15	0.000184502	TGTGCCAGCAGCTTAGGTGAAGGGGCCCATCAGCCCCAGCATTTTGGTGAT	CASSLGEGAHQPQHF	TRBV7-9	TRBD1-1*01	TRBJ1-5	Day +100	Unknown	Unknown	2	1
CCF15	0.000184502	TGCGCCAGCCGAAACTGGGGGGCATCCGAGCAGTACTTCGGGCCG	CASRNWGASEQYF	TRBV5-1	NA	TRBJ2-7	Day +100	Unknown	Unknown	1	1
CCF15	0.000184502	TGTGCCAGCAGCCGACTAGCGGGAGGGCCCCTTGAGCAGTTCTTCGGGCCA	CASSRLAGGPLEQFF	TRBV12-1	TRBD2-1*02	TRBJ2-1	Day +100	Unknown	Unknown	1	1
CCF15	0.000184502	TGCGCCAGCAGCCAAGTGAGGGACAGGGTGTATGAGCAGTTCTTCGGGCCA	CASSQVRDRVYEQFF	TRBV4-1	TRBD1-1*01	TRBJ2-1	Day +100	Unknown	Unknown	1	1
CCF15	0.000184502	TGTGCCAGCAGCCAAGGCGGCACAGATACGCAGTATTTTGGCCCA	CASSQGGTDTQYF	TRBV4-2	TRBD2-1	TRBJ2-3	Day +100	Unknown	Unknown	1	1
CCF15	0.000184502	TGTGCCAGCAGCTTCTGGGGACAGGGGACCGGGGAGCTGTTTTTTGGAGAA	CASSFWGQGTGELFF	TRBV5-6	TRBD1-1*01	TRBJ2-2	Day +100	Unknown	Unknown	1	1
CCF15	0.000184502	TGTGCCAGTAGTCCAACACCGGGGGGTAGCACTGAAGCTTTCTTTGGACAA	CASSPTPGGSTEAFF	TRBV19-1	TRBD2-1*01	TRBJ1-1	Day +100	Unknown	Unknown	1	1
CCF15	0.000184502	TGTGCCAGCAGTGAATTTGATACGCAGTATTTTGGCCCA	CASSEFDTQYF	TRBV25-1	NA	TRBJ2-3	Day +100	Unknown	Unknown	2	1
CCF15	0.000184502	TGTGCCACCAGTGGGGACACCTACGAGCAGTACTTCGGGCCG	CATSGDTYEQYF	TRBV24-1	TRBD1-1*01	TRBJ2-7	Day +100	Unknown	Unknown	1	1
CCF15	0.000184502	TGTGCCAGCAGCCAAGGGGGGGAGCAGTTCTTCGGGCCA	CASSQGGEQFF	TRBV14-1	NA	TRBJ2-1	Day +100	Unknown	Unknown	4	1
CCF15	0.000184502	TGTGCCAGCAGTTACGACAGGGGAATGAACACTGAAGCTTTCTTTGGACAA	CASSYDRGMNTEAFF	TRBV6-6	TRBD1-1*01	TRBJ1-1	Day +100	Unknown	Unknown	3	1
CCF15	0.000553505	TGTGCCTGGAGTGTCGGCAGGTACAATGAGCAGTTCTTCGGGCCA	CAWSVGRYNEQFF	TRBV30-1	TRBD1-1*01	TRBJ2-1	Day +100	Unknown	Unknown	5	3
CCF15	0.000184502	TGTGCCAGCAGTGAAGCGCGAGGTACAGGCTACACCTTCGGTTCG	CASSEARGTGYTF	TRBV2-1	TRBD2-1*02	TRBJ1-2	Day +100	Unknown	Unknown	1	1
CCF15	0.000184502	TGTGCCAGCAGTTTCGGCGGAAACCTTGGCCCCAATGAAAAACTGTTTTTTGGCAGT	CASSFGGNLGPNEKLFF	TRBV12-1	TRBD2-1	TRBJ1-4	Day +100	Unknown	Unknown	1	1
CCF15	0.000553505	TGTGCCAGCAGTGTCCGCGAGGAGTTCACTGAAGCTTTCTTTGGACAA	CASSVREEFTEAFF	TRBV6-1	TRBD2-1*02	TRBJ1-1	Day +100	Unknown	Unknown	1	3
CCF15	0.000553505	TGTGCCACCAGTGATTTTCAAGGCACTGAAGCTTTCTTTGGACAA	CATSDFQGTEAFF	TRBV24-1	NA	TRBJ1-1	Day +100	Unknown	Unknown	5	3
CCF15	0.000553505	TGTGCCAGCAGTTTGATGTCAGGGGAAGCTTTCTTTGGACAA	CASSLMSGEAFF	TRBV6-1	TRBD1-1*01	TRBJ1-1	Day +100	Unknown	Unknown	3	3
CCF15	0.000553505	TGTGCCAGTAGTATTGGATTAAACTCCTACGAGCAGTACTTCGGGCCG	CASSIGLNSYEQYF	TRBV19-1	NA	TRBJ2-7	Day +100	Unknown	Unknown	2	3
CCF15	0.000184502	TGTGCCTGGAGAGGACACGAGGGGACTGAAGCTTTCTTTGGACAA	CAWRGHEGTEAFF	TRBV30-1	NA	TRBJ1-1	Day +100	Unknown	Unknown	1	1
CCF15	0.000369004	TGTGCCAGCAGTTACTCAGGACAGGGAAATCAGCCCCAGCATTTTGGTGAT	CASSYSGQGNQPQHF	TRBV6-5	TRBD1-1*01	TRBJ1-5	Day +100	Unknown	Unknown	1	2
CCF15	0.000369004	TGTGCCAGCAGCCCCCTCAGCGGCACAGATACGCAGTATTTTGGCCCA	CASSPLSGTDTQYF	TRBV25-1	TRBD2-1	TRBJ2-3	Day +100	Unknown	Unknown	3	2
CCF15	0.000184502	TGTGCCTGGGAGTCTAGCGGATCCTACGAGCAGTACTTCGGGCCG	CAWESSGSYEQYF	TRBV30-1	TRBD2-1	TRBJ2-7	Day +100	Unknown	Unknown	1	1
CCF15	0.000369004	TGTGCCTGGGGGCAAGCCTACGAGCAGTACTTCGGGCCG	CAWGQAYEQYF	TRBV30-1	TRBD1-1*01	TRBJ2-7	Day +100	Unknown	Unknown	4	2
CCF15	0.000184502	TGCAGCGGGAAAAGCACAGATACGCAGTATTTTGGCCCA	CSGKSTDTQYF	TRBV20-1	TRBD2-1*02	TRBJ2-3	Day +100	Unknown	Unknown	1	1
CCF15	0.000184502	TGTGCCAGCAGCTTTCTAGCAGATTCCTACGAGCAGTACTTCGGGCCG	CASSFLADSYEQYF	TRBV5-6	TRBD2-1	TRBJ2-7	Day +100	Unknown	Unknown	1	1
CCF15	0.000184502	TGTGCCACCAGTGACCTCTATGGTGAGCAGTACTTCGGGCCG	CATSDLYGEQYF	TRBV24-1	TRBD2-1	TRBJ2-7	Day +100	Unknown	Unknown	8	1
CCF15	0.000184502	TGTGCCAGCAGTGTGAATTCCTACGAGCAGTACTTCGGGCCG	CASSVNSYEQYF	TRBV25-1	NA	TRBJ2-7	Day +100	Unknown	Unknown	1	1
CCF15	0.000184502	TGTGCCAGTACTCCCAAATTCGGAGGGGGGTACGAGCAGTACTTCGGGCCG	CASTPKFGGGYEQYF	TRBV19-1	NA	TRBJ2-7	Day +100	Unknown	Unknown	1	1
CCF15	0.000184502	TGCAGTGCCCGAGGGACAGGGAACACCGGGGAGCTGTTTTTTGGAGAA	CSARGTGNTGELFF	TRBV20-1	TRBD1-1*01	TRBJ2-2	Day +100	Unknown	Unknown	3	1
CCF15	0.000184502	TGTGCCAGTAGTACGGGTGTGTATGGCTACACCTTCGGTTCG	CASSTGVYGYTF	TRBV19-1	TRBD2-1	TRBJ1-2	Day +100	Pathogens	Influenza	2	1
CCF15	0.000184502	TGTGCCAGCAATCCGGGGAACACTGAAGCTTTCTTTGGACAA	CASNPGNTEAFF	TRBV28-1	TRBD2-1	TRBJ1-1	Day +100	Unknown	Unknown	1	1
CCF15	0.000184502	TGTGCCAGCAGTTTGTTGGGGCAGCCCCAGCATTTTGGTGAT	CASSLLGQPQHF	TRBV12-1	NA	TRBJ1-5	Day +100	Unknown	Unknown	1	1
CCF15	0.000184502	TGTGCCAGCAGCGCAGGGGGCGGGGCCGACTCCTACGAGCAGTACTTCGGGCCG	CASSAGGGADSYEQYF	TRBV9-1	TRBD1-1*01	TRBJ2-7	Day +100	Unknown	Unknown	1	1
CCF15	0.000184502	TGTGCCAGCAGTGAGGTGTCGTACACTGAAGCTTTCTTTGGACAA	CASSEVSYTEAFF	TRBV10-3	TRBD2-1	TRBJ1-1	Day +100	Unknown	Unknown	2	1
CCF15	0.000184502	TGTGCCAGCAGTTTATTGACAGTTCAAACTGAAGCTTTCTTTGGACAA	CASSLLTVQTEAFF	TRBV28-1	TRBD1-1*01	TRBJ1-1	Day +100	Unknown	Unknown	1	1
CCF15	0.000184502	TGTGCCAGCACCCGGGACCTGAATCAGCCCCAGCATTTTGGTGAT	CASTRDLNQPQHF	TRBV2-1	NA	TRBJ1-5	Day +100	Unknown	Unknown	1	1
CCF15	0.000184502	TGTGCCAGCAGCTTGACAGGGGACGACTATGGCTACACCTTCGGTTCG	CASSLTGDDYGYTF	TRBV7-8	TRBD1-1*01	TRBJ1-2	Day +100	Unknown	Unknown	1	1
CCF15	0.000184502	TGTGCCAGTAGTCCTGACGGGGTGGTAAGCTACACCTTCGGTTCG	CASSPDGVVSYTF	TRBV19-1	TRBD2-1*01	TRBJ1-2	Day +100	Unknown	Unknown	1	1
CCF15	0.000184502	TGTGCCAGCAGCCGAACAGGGGTTGAGCAGTACTTCGGGCCG	CASSRTGVEQYF	TRBV27-1	TRBD1-1*01	TRBJ2-7	Day +100	Pathogens	Epstein Barr virus (EBV)	2	1
CCF15	0.000184502	TGTGCCAGCAGTACCGGCGATAGCAATCAGCCCCAGCATTTTGGTGAT	CASSTGDSNQPQHF	TRBV6-6	NA	TRBJ1-5	Day +100	Pathogens	Epstein Barr virus (EBV)	1	1
CCF15	0.000184502	TGTGCCTGGAGTGTTCGCGGGTTTGGCTACACCTTCGGTTCG	CAWSVRGFGYTF	TRBV30-1	TRBD2-1	TRBJ1-2	Day +100	Unknown	Unknown	1	1
CCF15	0.000184502	TGTGCCAGCAGTTCGGCTAACTATGGCTACACCTTCGGTTCG	CASSSANYGYTF	TRBV12-1	TRBD2-1	TRBJ1-2	Day +100	Pathogens	Cytomegalovirus (CMV)	2	1
CCF15	0.000184502	TGTGCCAGCAGCTTAGAAGTGGCTAGCAACTATGGCTACACCTTCGGTTCG	CASSLEVASNYGYTF	TRBV7-6	TRBD2-1	TRBJ1-2	Day +100	Unknown	Unknown	1	1
CCF15	0.000184502	TGTGCCAGCAGCACGTATAACTCTGGGGCCAACGTCCTGACTTTCGGGGCC	CASSTYNSGANVLTF	TRBV7-8	NA	TRBJ2-6	Day +100	Unknown	Unknown	4	1
CCF15	0.000184502	TGCGCCAGCAGCACCCGGACGGAGAACACCGAAGCTTTCTTTGGACAA	CASSTRTENTEAFF	TRBV4-1	NA	TRBJ1-1	Day +100	Unknown	Unknown	1	1
CCF15	0.000184502	TGTGCCAGCAGCTTACGGTCCCTCTTATTAGACAGGGGGTCCTTCGGCTACACCTTCGGTTCG	CASSLRSLLLDRGSFGYTF	TRBV7-7	TRBD1-1*01	TRBJ1-2	Day +100	Unknown	Unknown	3	1
CCF15	0.000184502	TGCAGCGTTGAAACGGGGAATCGAAACACCATATATTTTGGAGAG	CSVETGNRNTIYF	TRBV29-1	TRBD2-1*01	TRBJ1-3	Day +100	Unknown	Unknown	1	1
CCF15	0.000184502	TGTGCCAGCAGTGAAGCGCAATCTGGGGCCAACGTCCTGACTTTCGGGGCC	CASSEAQSGANVLTF	TRBV6-1	NA	TRBJ2-6	Day +100	Unknown	Unknown	1	1
CCF15	0.000184502	TGCGCCAGCAGCCATACTCCAGGTGAGCAGTTCTTCGGGCCA	CASSHTPGEQFF	TRBV4-1	TRBD1-1*01	TRBJ2-1	Day +100	Unknown	Unknown	1	1
CCF15	0.000184502	TGTGCCAGTAGGACTAGCGGGGGGGAGACCCAGTACTTCGGGCCA	CASRTSGGETQYF	TRBV27-1	TRBD2-1*01	TRBJ2-5	Day +100	Unknown	Unknown	1	1
CCF15	0.000184502	TGTGCCAGCAGCCCCACGGACAGCTTCGAGCAGTACTTCGGGCCG	CASSPTDSFEQYF	TRBV13-1	TRBD1-1*01	TRBJ2-7	Day +100	Unknown	Unknown	1	1
CCF15	0.000184502	TGCGCCAGCAGCTTGGCGCCGCAGAGCTACGAGCAGTACTTCGGGCCG	CASSLAPQSYEQYF	TRBV5-1	NA	TRBJ2-7	Day +100	Unknown	Unknown	1	1
CCF15	0.000184502	TGTGCCAGCAGTGACAGCTCTGGGGCCAACGTCCTGACTTTCGGGGCC	CASSDSSGANVLTF	TRBV6-4	NA	TRBJ2-6	Day +100	Autoimmune	Celiac disease	1	1
CCF15	0.000184502	TGTGCCAGTGCCGGGAGCTCCTACGAGCAGTACTTCGGGCCG	CASAGSSYEQYF	TRBV27-1	TRBD2-1*02	TRBJ2-7	Day +100	Unknown	Unknown	1	1
CCF15	0.000184502	TGTGCCAGTAGTGAAGATGGCCCCTACGAGCAGTACTTCGGGCCG	CASSEDGPYEQYF	TRBV19-1	TRBD1-1*01	TRBJ2-7	Day +100	Unknown	Unknown	1	1
CCF15	0.000184502	TGTGCCAGCAGTGAACTCGGGAATTCACCCCTCCACTTTGGGAAC	CASSELGNSPLHF	TRBV25-1	TRBD2-1	TRBJ1-6	Day +100	Unknown	Unknown	1	1
CCF15	0.000184502	TGTGCCTGCGGCCCAGGGGTCTATGGCTACACCTTCGGTTCG	CACGPGVYGYTF	TRBV30-1	TRBD1-1*01	TRBJ1-2	Day +100	Unknown	Unknown	1	1
CCF15	0.000184502	TGTGCCAGCAGCCCGACAGGGGACTCCTACGAGCAGTACTTCGGGCCG	CASSPTGDSYEQYF	TRBV5-6	TRBD1-1*01	TRBJ2-7	Day +100	Unknown	Unknown	1	1
CCF15	0.000184502	TGTGCCAGCAGCCAAGTGGGGGGTAACTATGGCTACACCTTCGGTTCG	CASSQVGGNYGYTF	TRBV14-1	TRBD2-1*01	TRBJ1-2	Day +100	Unknown	Unknown	2	1
CCF15	0.000184502	TGCAGCGTTGGAATAGCGGAGTACGAGCAGTACTTCGGGCCG	CSVGIAEYEQYF	TRBV29-1	TRBD2-1	TRBJ2-7	Day +100	Unknown	Unknown	2	1
CCF15	0.000184502	TGTGCCAGCAGTTCGGTAGGGTACGAGCAGTACTTCGGGCCG	CASSSVGYEQYF	TRBV27-1	NA	TRBJ2-7	Day +100	Unknown	Unknown	1	1
CCF15	0.000184502	TGCGCCAGCAGCTCGGGACAGCCTAACACTGAAGCTTTCTTTGGACAA	CASSSGQPNTEAFF	TRBV5-1	TRBD1-1*01	TRBJ1-1	Day +100	Pathogens	Cytomegalovirus (CMV)	2	1
CCF15	0.000184502	TGCAGCGTTCTGACCTACGAGCAGTACTTCGGGCCG	CSVLTYEQYF	TRBV29-1	NA	TRBJ2-7	Day +100	Unknown	Unknown	1	1
CCF15	0.000184502	TGTGCCAGCAGTTTGGTGGGATCTGGCTACACCTTCGGTTCG	CASSLVGSGYTF	TRBV6-5	NA	TRBJ1-2	Day +100	Unknown	Unknown	1	1
CCF15	0.000184502	TGTGCCAGCAGCGCCGACTACGAGCAGTACTTCGGGCCG	CASSADYEQYF	TRBV11-2	NA	TRBJ2-7	Day +100	Unknown	Unknown	1	1
CCF15	0.000184502	TGCAGCGTTGGAACCCGGGAACCCTACGAGCAGTACTTCGGGCCG	CSVGTREPYEQYF	TRBV29-1	TRBD2-1*02	TRBJ2-7	Day +100	Unknown	Unknown	1	1
CCF15	0.000184502	TGTGCCTGGAGTGTCCGTATGAGCGACACCATATATTTTGGAGAG	CAWSVRMSDTIYF	TRBV30-1	TRBD2-1	TRBJ1-3	Day +100	Unknown	Unknown	1	1
CCF15	0.000184502	TGTGCCTGGAGTGTCGAGGGGTCTGGCTATGGCTACACCTTCGGTTCG	CAWSVEGSGYGYTF	TRBV30-1	NA	TRBJ1-2	Day +100	Unknown	Unknown	1	1
CCF15	0.000184502	TGCAGCGCCGGAGGCAGAAACTATGGCTACACCTTCGGTTCG	CSAGGRNYGYTF	TRBV29-1	TRBD2-1*02	TRBJ1-2	Day +100	Unknown	Unknown	1	1
CCF15	0.000184502	TGTGCCAGCAGCCCTCGGGGGTACACCGGGGAGCTGTTTTTTGGAGAA	CASSPRGYTGELFF	TRBV11-3	TRBD2-1*01	TRBJ2-2	Day +100	Unknown	Unknown	2	1
CCF15	0.000184502	TGTGCCAGCAGCCAACAGGGGGCATATGGCTACACCTTCGGTTCG	CASSQQGAYGYTF	TRBV13-1	TRBD1-1*01	TRBJ1-2	Day +100	Unknown	Unknown	1	1
CCF15	0.000184502	TGTGCCAGCACCGGGACAGATAGCAATCAGCCCCAGCATTTTGGTGAT	CASTGTDSNQPQHF	TRBV6-1	TRBD1-1*01	TRBJ1-5	Day +100	Unknown	Unknown	1	1
CCF15	0.000184502	TGTGAGGGGACAGATGGCTACACCTTCGGTTCG	CEGTDGYTF	TRBV6-5	TRBD1-1*01	TRBJ1-2	Day +100	Unknown	Unknown	1	1
CCF15	0.000184502	TGTGCCAGCCTCATGGGGGCTAGCGGGAGGACTGAGCAGTTCTTCGGGCCA	CASLMGASGRTEQFF	TRBV7-8	TRBD2-1*02	TRBJ2-1	Day +100	Unknown	Unknown	3	1
CCF15	0.000184502	TGCAGTGCTAGCGGGACCTACACCGGGGAGCTGTTTTTTGGAGAA	CSASGTYTGELFF	TRBV20-1	NA	TRBJ2-2	Day +100	Unknown	Unknown	1	1
CCF15	0.000184502	TGTGCCAGCACCAACGCGATTGGTAGCTATGGCTACACCTTCGGTTCG	CASTNAIGSYGYTF	TRBV27-1	TRBD2-1	TRBJ1-2	Day +100	Unknown	Unknown	3	1
CCF15	0.000184502	TGCAGCGTTAAAACAGGGGGCGAGCAGTACTTCGGGCCG	CSVKTGGEQYF	TRBV29-1	TRBD1-1*01	TRBJ2-7	Day +100	Unknown	Unknown	1	1
CCF15	0.000184502	TGTGCCAGCATGGGACAGCCCAATCAGCCCCAGCATTTTGGTGAT	CASMGQPNQPQHF	TRBV6-6	TRBD1-1*01	TRBJ1-5	Day +100	Unknown	Unknown	1	1
CCF15	0.000184502	TGTGCCAGCAGCTTAGGGACAGGGGGCGAGCAGTACTTCGGGCCG	CASSLGTGGEQYF	TRBV7-6	TRBD1-1*01	TRBJ2-7	Day +100	Unknown	Unknown	1	1
CCF15	0.000738007	TGTGCCAGCAGCTCGTCTAGCGGGGGGGCCACAGATACGCAGTATTTTGGCCCA	CASSSSSGGATDTQYF	TRBV13-1	TRBD2-1*01	TRBJ2-3	Day +100	Unknown	Unknown	11	4
CCF15	0.000184502	TGTGCCACCAGTGAGAATAATGAGCAGTTCTTCGGGCCA	CATSENNEQFF	TRBV24-1	NA	TRBJ2-1	Day +100	Unknown	Unknown	2	1
CCF15	0.000184502	TGTGCCAGCAGTTATCTGGAGGGCACAGATACGCAGTATTTTGGCCCA	CASSYLEGTDTQYF	TRBV6-6	TRBD2-1*02	TRBJ2-3	Day +100	Unknown	Unknown	4	1
CCF15	0.000184502	TGTGCCAGCAGCCCAGGGAGCCATACGCAGTATTTTGGCCCA	CASSPGSHTQYF	TRBV6-5	NA	TRBJ2-3	Day +100	Unknown	Unknown	1	1
CCF15	0.000184502	TGCGCCAGCAGCCAAGACTTGGGCGCTGGAAACACCATATATTTTGGAGAG	CASSQDLGAGNTIYF	TRBV4-1	TRBD1-1*01	TRBJ1-3	Day +100	Unknown	Unknown	1	1
CCF15	0.000184502	TGTGCCAGCAGCCAAGCCGCCCCGGGGGAGACCCAGTACTTCGGGCCA	CASSQAAPGETQYF	TRBV4-2	TRBD2-1*01	TRBJ2-5	Day +100	Unknown	Unknown	5	1
CCF15	0.000184502	TGTGCCAGCAGTGGGACAGGGAACTATGGCTACACCTTCGGTTCG	CASSGTGNYGYTF	TRBV2-1	TRBD1-1*01	TRBJ1-2	Day +100	Unknown	Unknown	1	1
CCF15	0.000184502	TGTGCCAGCAGTTTACTTGGGGGCACCGGGGAGCTGTTTTTTGGAGAA	CASSLLGGTGELFF	TRBV27-1	NA	TRBJ2-2	Day +100	Pathogens	Cytomegalovirus (CMV)	1	1
CCF15	0.000184502	TGTGCCGCTTCCGGGACAGACCCTTACGAGCAGTACTTCGGGCCG	CAASGTDPYEQYF	TRBV28-1	TRBD1-1*01	TRBJ2-7	Day +100	Unknown	Unknown	1	1
CCF15	0.000184502	TGTGCCAGCAGTTTGGAAACTCCTTCTAGCACAGATACGCAGTATTTTGGCCCA	CASSLETPSSTDTQYF	TRBV28-1	NA	TRBJ2-3	Day +100	Unknown	Unknown	1	1
CCF15	0.000184502	TGTGCCAGCAGTGATTCAGGGACTAATGAAAAACTGTTTTTTGGCAGT	CASSDSGTNEKLFF	TRBV2-1	TRBD1-1*01	TRBJ1-4	Day +100	Unknown	Unknown	2	1
CCF15	0.000184502	TGCAGTGCTTATGGACTCAACACCGGGGAGCTGTTTTTTGGAGAA	CSAYGLNTGELFF	TRBV20-1	TRBD2-1	TRBJ2-2	Day +100	Unknown	Unknown	4	1
CCF15	0.000184502	TGTGCCAGCAGCCAAGAAACGGCTAGCGGGTCTTACGAGCAGTACTTCGGGCCG	CASSQETASGSYEQYF	TRBV3-1	TRBD2-1	TRBJ2-7	Day +100	Unknown	Unknown	1	1
CCF15	0.000184502	TGCAGTGCTAGAGGGCTATCGGAGATAGAGACCCAGTACTTCGGGCCA	CSARGLSEIETQYF	TRBV20-1	TRBD2-1*02	TRBJ2-5	Day +100	Unknown	Unknown	1	1
CCF15	0.000184502	TGTGCCAGCAGTTTAGCGGGAGCTCAAGAGACCCAGTACTTCGGGCCA	CASSLAGAQETQYF	TRBV28-1	TRBD2-1*02	TRBJ2-5	Day +100	Unknown	Unknown	1	1
CCF15	0.000184502	TGCGCCAGCAGCTCCAGCGGGGGGCCGGCCTACGAGCAGTACTTCGGGCCG	CASSSSGGPAYEQYF	TRBV5-1	TRBD2-1*01	TRBJ2-7	Day +100	Unknown	Unknown	1	1
CCF15	0.000184502	TGCAGTGCTAGTAGCTACCCCGCCACGGAGATAGCCACAGAGAAAGCTTTCTTTGGACAA	CSASSYPATEIATEKAFF	TRBV20-1	NA	TRBJ1-1	Day +100	Unknown	Unknown	1	1
CCF15	0.000184502	TGCAGTGCCGGTCGGGGGCTGGGGACCCAGTACTTCGGGCCA	CSAGRGLGTQYF	TRBV20-1	NA	TRBJ2-5	Day +100	Unknown	Unknown	1	1
CCF15	0.000184502	TGTGCCAGCAGCGTAGTCCCAAGCTCCTACGAGCAGTACTTCGGGCCG	CASSVVPSSYEQYF	TRBV9-1	NA	TRBJ2-7	Day +100	Pathogens	Influenza	1	1
CCF15	0.000184502	TGTGCCAGCAGTCCTCGGGGGTTGGAAGAGACCCAGTACTTCGGGCCA	CASSPRGLEETQYF	TRBV14-1	TRBD2-1*01	TRBJ2-5	Day +100	Unknown	Unknown	3	1
CCF15	0.000184502	TGCAGCGTTGAAGCTATCCCGGGCTCCTACGAGCAGTACTTCGGGCCG	CSVEAIPGSYEQYF	TRBV29-1	TRBD2-1	TRBJ2-7	Day +100	Unknown	Unknown	1	1
CCF15	0.000184502	TGTGCCAGCAGGCCAGACTCCTACGAGCAGTACTTCGGGCCG	CASRPDSYEQYF	TRBV6-1	TRBD1-1*01	TRBJ2-7	Day +100	Unknown	Unknown	4	1
CCF15	0.000184502	TGTGCCAGCAGTTTATTGGGGGGCGATCTTTACGAGCAGTACTTCGGGCCG	CASSLLGGDLYEQYF	TRBV28-1	NA	TRBJ2-7	Day +100	Pathogens	Human immunodeficiency virus (HIV)	1	1
CCF15	0.000184502	TGCAGCGCCGAGGGCAGGGAAGATGGGAACACTGAAGCTTTCTTTGGACAA	CSAEGREDGNTEAFF	TRBV29-1	NA	TRBJ1-1	Day +100	Unknown	Unknown	1	1
CCF36	0.000738007	TGTGCCAGCAGTGACTCGACAGGGGGCAATCAGCCCCAGCATTTTGGTGAT	CASSDSTGGNQPQHF	TRBV6-4	TRBD1-1*01	TRBJ1-5	Day +100	Unknown	Unknown	1	4
CCF36	0.000553505	TGTGCCAGCAGCTTAAAGGGGGAGCAGTACTTCGGGCCG	CASSLKGEQYF	TRBV7-8	TRBD1-1*01	TRBJ2-7	Day +100	Unknown	Unknown	3	3
CCF36	0.00442804	TGTGCCAGCAGCTTAAACCCGAACACCGGGGAGCTGTTTTTTGGAGAA	CASSLNPNTGELFF	TRBV7-9	NA	TRBJ2-2	Day +100	Unknown	Unknown	2	24
CCF36	0.000738007	TGTGCCAGCAGCCCCTCAAGCGGGGGGGCCTACGAGCAGTACTTCGGGCCG	CASSPSSGGAYEQYF	TRBV12-1	TRBD2-1*01	TRBJ2-7	Day +100	Unknown	Unknown	3	4
CCF36	0.000553505	TGTGCCAGCAGTGAGACTAGCGGGGGGGACAATGAGCAGTTCTTCGGGCCA	CASSETSGGDNEQFF	TRBV12-1	TRBD2-1*01	TRBJ2-1	Day +100	Unknown	Unknown	1	3
CCF36	0.000369004	TGTGCCAGCAGCGTCTCCAGGGGGCGTGAGACCCAGTACTTCGGGCCA	CASSVSRGRETQYF	TRBV9-1	TRBD1-1*01	TRBJ2-5	Day +100	Unknown	Unknown	1	2
CCF36	0.000553505	TGCGCCAGCAGTTTGGGAAGGGAGAGTCAGCCCCAGCATTTTGGTGAT	CASSLGRESQPQHF	TRBV4-1	TRBD2-1*02	TRBJ1-5	Day +100	Unknown	Unknown	1	3
CCF36	0.000738007	TGTGCCAGCAGCCTGGGACAGGGCCATGTCCAGCCCCAGCATTTTGGTGAT	CASSLGQGHVQPQHF	TRBV7-8	TRBD1-1*01	TRBJ1-5	Day +100	Unknown	Unknown	1	4
CCF36	0.00258303	TGTGCCAGTAGTACCAGGGATAGCAATCAGCCCCAGCATTTTGGTGAT	CASSTRDSNQPQHF	TRBV19-1	TRBD1-1*01	TRBJ1-5	Day +100	Unknown	Unknown	7	14
CCF36	0.000738007	TGTGCCAGCAGTGAAGCTAGCGGGGGGGCAGATACGCAGTATTTTGGCCCA	CASSEASGGADTQYF	TRBV6-1	TRBD2-1*01	TRBJ2-3	Day +100	Autoimmune	Diabetes Type 1	1	4
CCF36	0.00129151	TGTGCCAGCGGAACAGGGGATAGCAATCAGCCCCAGCATTTTGGTGAT	CASGTGDSNQPQHF	TRBV10-3	TRBD1-1*01	TRBJ1-5	Day +100	Autoimmune	Rheumatoid Arthritis (RA)	5	7
CCF36	0.00147601	TGCGCCAGCAGCCAACACCACAAGACCGAACCTGAAGCTTTCTTTGGACAA	CASSQHHKTEPEAFF	TRBV4-3	NA	TRBJ1-1	Day +100	Unknown	Unknown	1	8
CCF36	0.00129151	TGCAGCGTTGAAGATCTTTCTGTGGGGCAGGCCAGCTACACCTTCGGTTCG	CSVEDLSVGQASYTF	TRBV29-1	TRBD1-1*01	TRBJ1-2	Day +100	Unknown	Unknown	1	7
CCF36	0.000553505	TGCGCCAGCGGGGACTACAATGAGCAGTTCTTCGGGCCA	CASGDYNEQFF	TRBV5-1	NA	TRBJ2-1	Day +100	Unknown	Unknown	1	3
CCF36	0.00129151	TGTGCCAGCTCATCTTCGACGGATAATGAAGCTTTCTTTGGACAA	CASSSSTDNEAFF	TRBV18-1	NA	TRBJ1-1	Day +100	Unknown	Unknown	2	7
CCF36	0.00129151	TGCAGTGCTAGACAGGGAGACACTGAAGCTTTCTTTGGACAA	CSARQGDTEAFF	TRBV20-1	NA	TRBJ1-1	Day +100	Pathogens	M. tuberculosis	4	7
CCF36	0.00590406	TGTGCCAGCAGCCGGACTAGCTGGAGCACAGATACGCAGTATTTTGGCCCA	CASSRTSWSTDTQYF	TRBV12-1	TRBD2-1	TRBJ2-3	Day +100	Unknown	Unknown	1	32
CCF36	0.000369004	TGTGCCAGCAGCTCGTACTACGAGCAGTACTTCGGGCCG	CASSSYYEQYF	TRBV7-2	TRBD2-1	TRBJ2-7	Day +100	Unknown	Unknown	1	2
CCF36	0.000922509	TGTGCCAGCAGCCCGGGGACCTACAATGAGCAGTTCTTCGGGCCA	CASSPGTYNEQFF	TRBV13-1	TRBD2-1*01	TRBJ2-1	Day +100	Unknown	Unknown	2	5
CCF36	0.00498155	TGTGCCAGCAGCGTATATGGGACGGATCCCAAATTCAACTATGGCTACACCTTCGGTTCG	CASSVYGTDPKFNYGYTF	TRBV9-1	NA	TRBJ1-2	Day +100	Unknown	Unknown	1	27
CCF36	0.00184502	TGTGCCAGCAGCGGATTAGCGGGGGGCTATCTGAATACGCAGTATTTTGGCCCA	CASSGLAGGYLNTQYF	TRBV5-6	TRBD2-1*01	TRBJ2-3	Day +100	Unknown	Unknown	1	10
CCF36	0.00202952	TGTGCCAGCAGTGATGAGGGAATCATTTCACCCCTCCACTTTGGGAAC	CASSDEGIISPLHF	TRBV2-1	TRBD2-1*02	TRBJ1-6	Day +100	Unknown	Unknown	1	11
CCF36	0.00110701	TGCAGTGCTAGAGAGACAGGGGGCTATGAAAAACTGTTTTTTGGCAGT	CSARETGGYEKLFF	TRBV20-1	TRBD1-1*01	TRBJ1-4	Day +100	Unknown	Unknown	2	6
CCF36	0.000369004	TGCAGTGCTATCCAACATTCCGGAGAGCTTTGGGACACTGAAGCTTTCTTTGGACAA	CSAIQHSGELWDTEAFF	TRBV20-1	TRBD2-1*02	TRBJ1-1	Day +100	Unknown	Unknown	1	2
CCF36	0.000369004	TGTGCCAGCAGTTTAGGAACTAGCTACGAGCAGTACTTCGGGCCG	CASSLGTSYEQYF	TRBV6-1	TRBD2-1	TRBJ2-7	Day +100	Pathogens	Influenza	1	2
CCF36	0.000369004	TGTGCCAGCAGTGAAGGGGACAGGGGAGGAGGCTACACCTTCGGTTCG	CASSEGDRGGGYTF	TRBV6-1	TRBD1-1*01	TRBJ1-2	Day +100	Unknown	Unknown	1	2
CCF36	0.000553505	TGTGCCACCAAAGGGACTAGAGACACCGGGGAGCTGTTTTTTGGAGAA	CATKGTRDTGELFF	TRBV24-1	TRBD2-1	TRBJ2-2	Day +100	Unknown	Unknown	1	3
CCF36	0.00276753	TGTGCCAGCCAATCGACGATGGCGAGCACTGAAGCTTTCTTTGGACAA	CASQSTMASTEAFF	TRBV6-1	NA	TRBJ1-1	Day +100	Unknown	Unknown	13	15
CCF36	0.000369004	TGTGCCAGCAGTGTACCGGGACCCGGGGCGGATACGCAGTATTTTGGCCCA	CASSVPGPGADTQYF	TRBV6-1	NA	TRBJ2-3	Day +100	Unknown	Unknown	1	2
CCF36	0.000369004	TGCGCCAGCAGCCCCTCAACTAGCGTTGGTGAGACCCAGTACTTCGGGCCA	CASSPSTSVGETQYF	TRBV4-3	TRBD2-1	TRBJ2-5	Day +100	Unknown	Unknown	1	2
CCF36	0.000184502	TGTGCCAGCAGTTACGGGACAGACTCCTACGAGCAGTACTTCGGGCCG	CASSYGTDSYEQYF	TRBV6-1	TRBD1-1*01	TRBJ2-7	Day +100	Unknown	Unknown	4	1
CCF36	0.000184502	TGCGCCAGCAGTGGGGACTACAATTCACCCCTCCACTTTGGGAAC	CASSGDYNSPLHF	TRBV5-1	TRBD2-1	TRBJ1-6	Day +100	Unknown	Unknown	1	1
CCF36	0.000184502	TGTGCCAGCAGTTTAGCGCTGTACAATGGCTACACCTTCGGTTCG	CASSLALYNGYTF	TRBV12-1	TRBD1-1*01	TRBJ1-2	Day +100	Unknown	Unknown	2	1
CCF36	0.000184502	TGCAGTGCTAGAGAAAACGAGATCGCGGCTTTCTTTGGACAA	CSARENEIAAFF	TRBV20-1	TRBD2-1	TRBJ1-1	Day +100	Unknown	Unknown	1	1
CCF36	0.000184502	TGTGCCAGCAGTGCCTATCCTGAGCCCAATTCACCCCTCCACTTTGGGAAC	CASSAYPEPNSPLHF	TRBV6-4	TRBD2-1	TRBJ1-6	Day +100	Unknown	Unknown	2	1
CCF36	0.000184502	TGTGCCAGCAGCCAGGGAGAGAGCCTAGCCAAAAACATTCAGTACTTCGGCGCC	CASSQGESLAKNIQYF	TRBV5-8	NA	TRBJ2-4	Day +100	Unknown	Unknown	1	1
CCF36	0.00110701	TGTGCCAGCAGTGCGGGACAGGCAACAATGAGCTCCTACGAGCAGTACTTCGGGCCG	CASSAGQATMSSYEQYF	TRBV6-1	TRBD1-1*01	TRBJ2-7	Day +100	Unknown	Unknown	5	6
CCF36	0.000184502	TGTGCCAGCAGTTACGCCGCCGGACAGGGCCACGAAAAACTGTTTTTTGGCAGT	CASSYAAGQGHEKLFF	TRBV6-5	TRBD1-1*01	TRBJ1-4	Day +100	Unknown	Unknown	1	1
CCF36	0.000184502	TGTGCCTGGAGTGGGCGGGGTCCAATACGTGGCTACACCTTCGGTTCG	CAWSGRGPIRGYTF	TRBV30-1	TRBD2-1*01	TRBJ1-2	Day +100	Unknown	Unknown	2	1
CCF36	0.000184502	TGTGCCAGCAGTTACTCGACTAGCGGGGGCAATGAGCAGTTCTTCGGGCCA	CASSYSTSGGNEQFF	TRBV6-1	TRBD2-1*01	TRBJ2-1	Day +100	Unknown	Unknown	1	1
CCF36	0.000184502	TGCGCCAGCAGTGGGTTCAGGAACACTGAAGCTTTCTTTGGACAA	CASSGFRNTEAFF	TRBV10-1	TRBD1-1*01	TRBJ1-1	Day +100	Unknown	Unknown	1	1
CCF36	0.000184502	TGTGCCAGCAGCTCATTTGGCCGCCTCCACTTTGGGAAC	CASSSFGRLHF	TRBV7-2	TRBD1-1*01	TRBJ1-6	Day +100	Unknown	Unknown	1	1
CCF36	0.000184502	TGTGCCAGCAGTTTACCTGGGGCCAACGTCCTGACTTTCGGGGCC	CASSLPGANVLTF	TRBV12-1	NA	TRBJ2-6	Day +100	Unknown	Unknown	1	1
CCF36	0.000184502	TGTGCCAGCAGCCCGGACTTGTCGGACACCGGGGAGCTGTTTTTTGGAGAA	CASSPDLSDTGELFF	TRBV27-1	TRBD2-1	TRBJ2-2	Day +100	Unknown	Unknown	1	1
CCF36	0.000184502	TGTGCCACCAGCAGAGATACAGGGGGGGCCAACGTCCTGACTTTCGGGGCC	CATSRDTGGANVLTF	TRBV15-1	TRBD1-1*01	TRBJ2-6	Day +100	Unknown	Unknown	1	1
CCF36	0.000184502	TGTGCCAGTAAAACCGGGACAGGGGGCTACGAGCAGTACTTCGGGCCG	CASKTGTGGYEQYF	TRBV19-1	TRBD1-1*01	TRBJ2-7	Day +100	Unknown	Unknown	2	1
CCF36	0.000184502	TGCAGTGCTAGACCGACAAGCTATGGCTACACCTTCGGTTCG	CSARPTSYGYTF	TRBV20-1	TRBD1-1*01	TRBJ1-2	Day +100	Unknown	Unknown	1	1
CCF36	0.000184502	TGCAGTGCTAGAGTCCCCGCGGCGGCCACAGAGACCCAGTACTTCGGGCCA	CSARVPAAATETQYF	TRBV20-1	TRBD2-1	TRBJ2-5	Day +100	Unknown	Unknown	1	1
CCF36	0.000184502	TGCAGTGCTAGTTGGACGGGGACTAGCACAGATACGCAGTATTTTGGCCCA	CSASWTGTSTDTQYF	TRBV20-1	TRBD2-1	TRBJ2-3	Day +100	Unknown	Unknown	2	1
CCF36	0.000184502	TGTGCCAGCAGCCCCCTACAGGGTGTATCCTACGAGCAGTACTTCGGGCCG	CASSPLQGVSYEQYF	TRBV6-5	TRBD1-1*01	TRBJ2-7	Day +100	Unknown	Unknown	1	1
CCF36	0.000553505	TGTGCCAGCAGCAACCGGGACGGAAGGGATGGCTACACCTTCGGTTCG	CASSNRDGRDGYTF	TRBV11-3	NA	TRBJ1-2	Day +100	Unknown	Unknown	1	3
CCF36	0.000184502	TGTGCCTGCGAGGAGGGGGCAGGCAATCAGCCCCAGCATTTTGGTGAT	CACEEGAGNQPQHF	TRBV6-1	TRBD1-1*01	TRBJ1-5	Day +100	Unknown	Unknown	2	1
CCF36	0.000184502	TGTGCCAGCAGCTTAGAAGGGGATGGCTACACCTTCGGTTCG	CASSLEGDGYTF	TRBV7-9	TRBD1-1*01	TRBJ1-2	Day +100	Unknown	Unknown	1	1
CCF36	0.000184502	TGTGCCAGCAGCGTAGGGCAGGGGGCTTACGAGCAGTACTTCGGGCCG	CASSVGQGAYEQYF	TRBV9-1	TRBD1-1*01	TRBJ2-7	Day +100	Unknown	Unknown	1	1
CCF36	0.000184502	TGTGCCAGCAGCCATCAAGGGGCAAGTCAGCCCCAGCATTTTGGTGAT	CASSHQGASQPQHF	TRBV6-1	TRBD1-1*01	TRBJ1-5	Day +100	Unknown	Unknown	1	1
CCF36	0.000184502	TGTGCCAGCAGCGAAGACAGGGTGGATACGCAGTATTTTGGCCCA	CASSEDRVDTQYF	TRBV5-4	TRBD1-1*01	TRBJ2-3	Day +100	Unknown	Unknown	1	1
CCF36	0.000369004	GGGGGGCCCTACGAGCAGTACTTCGGGCCG	GGPYEQYF	TRBV24-1	TRBD2-1*01	TRBJ2-7	Day +100	Unknown	Unknown	1	2
CCF36	0.000369004	TGTGCCACCTCGACAGGAGATAGCAATCAGCCCCAGCATTTTGGTGAT	CATSTGDSNQPQHF	TRBV10-3	TRBD1-1*01	TRBJ1-5	Day +100	Autoimmune	Rheumatoid Arthritis (RA)	1	2
CCF36	0.000184502	TGTGCCAGCAGCTCCGAGGATGACACTGAAGCTTTCTTTGGACAA	CASSSEDDTEAFF	TRBV7-6	TRBD2-1*02	TRBJ1-1	Day +100	Unknown	Unknown	1	1
CCF36	0.000184502	TGTGCCAGCAGTTCCTGGGGGGAGATGGGTGCCGGGGAGCTGTTTTTTGGAGAA	CASSSWGEMGAGELFF	TRBV12-1	TRBD2-1*01	TRBJ2-2	Day +100	Unknown	Unknown	1	1
CCF36	0.000184502	TGTGCCAGCAGTACCTGGACAGCTAATTCACCCCTCCACTTTGGGAAC	CASSTWTANSPLHF	TRBV2-1	TRBD1-1*01	TRBJ1-6	Day +100	Unknown	Unknown	1	1
CCF36	0.000184502	TGCAGTGCTAGAGGGGACAGGGACTACGAGCAGTACTTCGGGCCG	CSARGDRDYEQYF	TRBV20-1	TRBD1-1*01	TRBJ2-7	Day +100	Pathogens	M. tuberculosis	1	1
CCF36	0.000184502	TGCAGTGCCGAAAGGAGCTTGACTTACGAGCAGTACTTCGGGCCG	CSAERSLTYEQYF	TRBV20-1	TRBD2-1	TRBJ2-7	Day +100	Unknown	Unknown	1	1
CCF36	0.000184502	TGCAGTGCGAAAGCGGCCTTAAGTAATCAGCCCCAGCATTTTGGTGAT	CSAKAALSNQPQHF	TRBV20-1	TRBD2-1	TRBJ1-5	Day +100	Unknown	Unknown	1	1
CCF36	0.000184502	TGCAGTGCCACGGGGGCAGGGCCTGCACAGAATTATGGCTACACCTTCGGTTCG	CSATGAGPAQNYGYTF	TRBV20-1	NA	TRBJ1-2	Day +100	Unknown	Unknown	1	1
CCF36	0.000369004	TGTGCCAGCAGTTATCTGCGGGACACCTATAGCAATCAGCCCCAGCATTTTGGTGAT	CASSYLRDTYSNQPQHF	TRBV6-1	NA	TRBJ1-5	Day +100	Unknown	Unknown	1	2
CCF36	0.000184502	TGTGCCAGCAGCCCCCGCAGGGGAGGGACTGAAGCTTTCTTTGGACAA	CASSPRRGGTEAFF	TRBV7-2	TRBD2-1*02	TRBJ1-1	Day +100	Unknown	Unknown	1	1
CCF36	0.000184502	TGTGCCAGCAGTGAAACTAGCGGGGGCTCCTACGAGCAGTACTTCGGGCCG	CASSETSGGSYEQYF	TRBV6-1	TRBD2-1*01	TRBJ2-7	Day +100	Unknown	Unknown	1	1
CCF36	0.000184502	TGTGCCAGCAGAAAGCAGGTTGGAGATACGCAGTATTTTGGCCCA	CASRKQVGDTQYF	TRBV7-8	TRBD1-1*01	TRBJ2-3	Day +100	Unknown	Unknown	1	1
CCF36	0.000184502	TGTGCCTGGAGTGAGGGACTACTGAGCTCCTATAATTCACCCCTCCACTTTGGGAAC	CAWSEGLLSSYNSPLHF	TRBV30-1	TRBD2-1	TRBJ1-6	Day +100	Unknown	Unknown	1	1
CCF36	0.000184502	TGTGCCAGCAGCTTACCGGGGGGGATGGAGACCCAGTACTTCGGGCCA	CASSLPGGMETQYF	TRBV7-2	TRBD2-1*01	TRBJ2-5	Day +100	Unknown	Unknown	1	1
CCF36	0.000184502	TGTGCCAGCAGTGGGACAGGCGGCTATGGCTACACCTTCGGTTCG	CASSGTGGYGYTF	TRBV19-1	TRBD1-1*01	TRBJ1-2	Day +100	Unknown	Unknown	1	1
CCF36	0.000184502	TGTGCCAGCAGCCACCGATCTAGCACAGATACGCAGTATTTTGGCCCA	CASSHRSSTDTQYF	TRBV27-1	NA	TRBJ2-3	Day +100	Unknown	Unknown	1	1
CCF36	0.000184502	TGTGCCAGTGGCTGGGATGAGCAGTTCTTCGGGCCA	CASGWDEQFF	TRBV19-1	NA	TRBJ2-1	Day +100	Unknown	Unknown	1	1
CCF36	0.000184502	TGTGCCAGCAGCTTGACCGGGGACTATGGCTACACCTTCGGTTCG	CASSLTGDYGYTF	TRBV7-8	TRBD2-1*01	TRBJ1-2	Day +100	Pathogens		1	1
CCF36	0.000184502	TGCGCCAGCAGCTTGGACACGAACACTGAAGCTTTCTTTGGACAA	CASSLDTNTEAFF	TRBV5-1	TRBD1-1*01	TRBJ1-1	Day +100	Unknown	Unknown	1	1
CCF36	0.000184502	TGTGCCAGCAGTTTCGGGGACAGGGGACAGCCCCAGCATTTTGGTGAT	CASSFGDRGQPQHF	TRBV12-1	TRBD1-1*01	TRBJ1-5	Day +100	Unknown	Unknown	1	1
CCF36	0.000184502	TGTGCCAGCAGTGAGGGGGCGCGCACTGAAGCTTTCTTTGGACAA	CASSEGARTEAFF	TRBV6-4	TRBD1-1*01	TRBJ1-1	Day +100	Unknown	Unknown	1	1
CCF36	0.000184502	TGCGCCAGCAGCTTGGACAGGGGGAACACTGAAGCTTTCTTTGGACAA	CASSLDRGNTEAFF	TRBV5-1	TRBD1-1*01	TRBJ1-1	Day +100	Pathogens	M. tuberculosis	1	1
CCF36	0.000184502	TGCGCCAGCAGCCAAGGGGGAGGGAGCGGAGAAAAACTGTTTTTTGGCAGT	CASSQGGGSGEKLFF	TRBV4-3	TRBD2-1*02	TRBJ1-4	Day +100	Unknown	Unknown	1	1
CCF36	0.000184502	TGTGCCAGCAGTTTATATGGGACAGGGGGCTTGGAGCAGTACTTCGGGCCG	CASSLYGTGGLEQYF	TRBV27-1	TRBD1-1*01	TRBJ2-7	Day +100	Unknown	Unknown	1	1
CCF36	0.000184502	TGTGCCAGCAGCCAAGATTTGGAGCACTATGGCTACACCTTCGGTTCG	CASSQDLEHYGYTF	TRBV3-1	TRBD2-1*02	TRBJ1-2	Day +100	Unknown	Unknown	1	1
CCF36	0.000184502	TGTGCCAGCAGTTACTCGAGGCAGGGCAAAGAGACCCAGTACTTCGGGCCA	CASSYSRQGKETQYF	TRBV6-1	TRBD1-1*01	TRBJ2-5	Day +100	Unknown	Unknown	1	1
CCF36	0.000184502	TGCAGCGTTAGGGCCTCGGAAACAACAGATACGCAGTATTTTGGCCCA	CSVRASETTDTQYF	TRBV29-1	NA	TRBJ2-3	Day +100	Unknown	Unknown	1	1
CCF36	0.000184502	TGCAGTGCTAGAGATCTAAAAGGGGGGGACCGGCGCGCTTTCTTTGGACAA	CSARDLKGGDRRAFF	TRBV20-1	TRBD2-1*01	TRBJ1-1	Day +100	Unknown	Unknown	1	1
CCF36	0.000184502	TGTGCCAGCAAGTCGGCCGGAACCTACGAGCAGTACTTCGGGCCG	CASKSAGTYEQYF	TRBV28-1	NA	TRBJ2-7	Day +100	Unknown	Unknown	1	1
CCF36	0.000553505	TGTGCCAGCTCACAGGGGGCGCGGGAGCAGTTCTTCGGGCCA	CASSQGAREQFF	TRBV18-1	TRBD1-1*01	TRBJ2-1	Day +100	Unknown	Unknown	4	3
CCF36	0.000184502	TGTGCCAGCAGCCGTTCCGGAGTGGGGGACAACGAGCAGTACTTCGGGCCG	CASSRSGVGDNEQYF	TRBV7-8	TRBD1-1*01	TRBJ2-7	Day +100	Unknown	Unknown	2	1
CCF36	0.000184502	TGTGCCACCAGCAGAAGACTAGTGAGAAATGAGCAGTTCTTCGGGCCA	CATSRRLVRNEQFF	TRBV15-1	TRBD2-1	TRBJ2-1	Day +100	Unknown	Unknown	2	1
CCF36	0.000184502	TGTGCCAGCAGTACCCTATCGGGGTCACCCCTCCACTTTGGGAAC	CASSTLSGSPLHF	TRBV12-1	TRBD2-1*01	TRBJ1-6	Day +100	Unknown	Unknown	1	1
CCF36	0.000184502	TGCAGTGCTAGAGTCGGGGCAGGGCAGAATTCACCCCTCCACTTTGGGAAC	CSARVGAGQNSPLHF	TRBV20-1	NA	TRBJ1-6	Day +100	Unknown	Unknown	1	1
CCF36	0.000184502	TGTGCCAGCAGTGCTCAAGAGACCCAGTACTTCGGGCCA	CASSAQETQYF	TRBV25-1	TRBD2-1	TRBJ2-5	Day +100	Unknown	Unknown	1	1
CCF36	0.000184502	TGTGCCAGCAGTTTACTCAGCACAGATACGCAGTATTTTGGCCCA	CASSLLSTDTQYF	TRBV6-5	TRBD2-1	TRBJ2-3	Day +100	Pathogens	Cytomegalovirus (CMV)	1	1
CCF36	0.000184502	TGTGCCAGCAGTTTGGTGGGCTATGGCTACACCTTCGGTTCG	CASSLVGYGYTF	TRBV12-1	NA	TRBJ1-2	Day +100	Unknown	Unknown	1	1
CCF36	0.000184502	TGTGCCAGTAGTTCCGGGACCGACTACGAGCAGTACTTCGGGCCG	CASSSGTDYEQYF	TRBV19-1	NA	TRBJ2-7	Day +100	Unknown	Unknown	1	1
CCF36	0.000184502	TGTGCCTGGAGAGGGACAGGATCCTACGAGCAGTACTTCGGGCCG	CAWRGTGSYEQYF	TRBV30-1	TRBD1-1*01	TRBJ2-7	Day +100	Unknown	Unknown	1	1
CCF36	0.000184502	TGCAGTGCCGCGGATCCCTACGAGCAGTACTTCGGGCCG	CSAADPYEQYF	TRBV20-1	TRBD2-1	TRBJ2-7	Day +100	Unknown	Unknown	1	1
CCF36	0.000184502	TGTGCCAGCAGCCTGGGGGCCAGCGGGGCGGTCACAGATACGCAGTATTTTGGCCCA	CASSLGASGAVTDTQYF	TRBV4-2	TRBD2-1*01	TRBJ2-3	Day +100	Unknown	Unknown	1	1
CCF36	0.000184502	TGCAGCACACAGGAGAACACTGAAGCTTTCTTTGGACAA	CSTQENTEAFF	TRBV29-1	TRBD1-1*01	TRBJ1-1	Day +100	Unknown	Unknown	1	1
CCF36	0.000184502	TGTGCCAGCAGCCAGGCAGGGCCGGATCAGCCCCAGCATTTTGGTGAT	CASSQAGPDQPQHF	TRBV7-9	TRBD1-1*01	TRBJ1-5	Day +100	Unknown	Unknown	1	1
CCF36	0.000184502	TGTGCCAGCAGTCGGACAGGAAACTATGGCTACACCTTCGGTTCG	CASSRTGNYGYTF	TRBV27-1	TRBD1-1*01	TRBJ1-2	Day +100	Unknown	Unknown	1	1
CCF36	0.000184502	TGTGCCAGCAGCTTGCAGGTGGGGGAGCTGTTTTTTGGAGAA	CASSLQVGELFF	TRBV7-2	TRBD1-1*01	TRBJ2-2	Day +100	Unknown	Unknown	1	1
CCF36	0.000184502	TGTGCCAGCAGCTTAGGGCTCTCTAACTATGGCTACACCTTCGGTTCG	CASSLGLSNYGYTF	TRBV11-3	TRBD1-1*01	TRBJ1-2	Day +100	Unknown	Unknown	1	1
[truncated: 430 more rows]

## Sheet: ST-5b
Supplemental Table 5b: Number of shared and de novo clonotypes per sample
Subject	Group	# Clonotypes Shared	# All clonotypes	# De novo Clonotypes
CCF1	Day +30	221	5111	4890
CCF3	Day +30	17	3644	3627
CCF9	Day +30	65	5273	5208
CCF10	Day +30	257	2125	1868
CCF15	Day +30	182	3471	3289
CCF36	Day +30	147	5338	5191
CCF26	Day +30	41	2372	2331
CCF1	Day +100	44	4504	4460
CCF3	Day +100	8	2675	2667
CCF9	Day +100	15	5032	5017
CCF12	Day +100	115	4683	4568
CCF15	Day +100	332	3927	3595
CCF36	Day +100	152	4719	4567
CCF21	Day +100	103	5204	5101
CCF26	Day +100	61	981	920
CCF25	Day +100	77	3385	3308
CCF28	Day +100	38	1308	1270
CCF48	Day +100	102	4191	4089
CCF3	Day +180	32	1703	1671
CCF9	Day +180	104	3688	3584
CCF14	Day +180	21	2008	1987
CCF15	Day +180	102	2145	2043
CCF36	Day +180	103	4606	4503
CCF28	Day +180	33	1296	1263
CCF27	Day +180	56	1969	1913
						Group	Expansion Status	# Clonotypes Shared	Proportion Shared	# All clonotypes	# De novo Clonotypes	Proportion De novo
						Day +30	Non Expanded	614	0.00807374	67699	67085	0.882129
						Day +30	Normally Expanded	205	0.00269563	7039	6834	0.0898631
						Day +30	Pathologically Expanded	111	0.00145959	1311	1200	0.0157793
						Day +100	Non Expanded	718	0.00864498	74921	74203	0.893431
						Day +100	Normally Expanded	202	0.00243215	6421	6219	0.074879
						Day +100	Pathologically Expanded	127	0.00152913	1712	1585	0.019084
						Day +180	Non Expanded	302	0.00647902	40403	40101	0.860315
						Day +180	Normally Expanded	84	0.00180211	4793	4709	0.101025
						Day +180	Pathologically Expanded	65	0.00139449	1416	1351	0.028984

## Sheet: ST-5c
Supplemental Table 5c: Origin of shared clonotypes according to expansion status in recipients and donors
		Donor expansion	# of Clonotypes	# of Clonotype/Sample	Proportion
Day +30	Non expanded in recipients	Non Expanded	437	62.4286	71.1726
		Normally expanded	115	16.4286	18.7296
		Pathologically Expanded	62	8.85714	10.0977
	Normally expanded in recipients	Non Expanded	110	15.7143	53.6585
		Normally expanded	52	7.42857	25.3659
		Pathologically Expanded	43	6.14286	20.9756
	Pathologically expanded in recipients	Non Expanded	36	5.14286	32.4324
		Normally expanded	38	5.42857	34.2342
		Pathologically Expanded	37	5.28571	33.3333
Day +100	Non expanded in recipients	Non Expanded	547	49.7273	76.1838
		Normally expanded	137	12.4545	19.0808
		Pathologically Expanded	34	3.09091	4.73538
	Normally expanded in recipients	Non Expanded	98	8.90909	48.5149
		Normally expanded	47	4.27273	28.2178
		Pathologically Expanded	57	5.18182	23.2673
	Pathologically expanded in recipients	Non Expanded	47	4.27273	37.0079
		Normally expanded	35	3.18182	27.5591
		Pathologically Expanded	45	4.09091	35.4331
Day +180	Non expanded in recipients	Non Expanded	233	33.2857	77.1523
		Normally expanded	61	8.71429	20.1987
		Pathologically Expanded	8	1.14286	2.64901
	Normally expanded in recipients	Non Expanded	52	7.42857	61.9048
		Normally expanded	20	2.85714	23.8095
		Pathologically Expanded	12	1.71429	14.2857
	Pathologically expanded in recipients	Non Expanded	30	4.28571	46.1538
		Normally expanded	13	1.85714	20
		Pathologically Expanded	22	3.14286	33.8462

## Sheet: ST-5d
Supplemental Table 5d: Pairwise overlap analysis between samples (number of shared clonotypes between 2 samples)
	PRE CCF1	Donor CCF1	PRE CCF3	Day+30 CCF1	Donor CCF3	PRE CCF5	PRE CCF6	PRE CCF30	Day+100 CCF1	Day+100 CCF29	Day+30 CCF5	PRE CCF9	Day+30 CCF3	Donor CCF9	PRE CCF31	PRE CCF32	Donor CCF10	Day+30 CCF9	Day+100 CCF3	Day+100 CCF6	Day+180 CCF29	Day+30 CCF30	Day+30 CCF32	Day+30 CCF10	PRE CCF12	PRE CCF34	PRE CCF13	Donor CCF12	Day+100 CCF9	PRE CCF14	Donor CCF14	Day+30 CCF33	Donor CCF15	PRE CCF15	PRE CCF35	Day+100 CCF30	PRE CCF16	Day+30 CCF34	Day+180 CCF3	#N/A	Day+100 CCF32	Donor CCF36	PRE CCF38	Day+30 CCF15	Day+30 CCF35	Day+100 CCF33	Day+30 CCF37	Day+30 CCF36	Day+180 CCF31
PRE CCF1		18	14	193	16	17	12	12	72	22	2	27	14	6	15	15	23	20	12	8	25	10	16	16	21	13	13	17	31	14	19	23	19	11	19	8	26	7	11	23	9	11	15	16	9	7	8	13	8
Donor CCF1	18		14	232	21	13	14	17	56	19	5	13	11	14	17	12	30	18	6	13	21	11	14	18	18	13	21	12	21	16	13	16	18	8	21	6	16	21	20	23	2	16	17	13	14	20	4	17	7
PRE CCF3	14	14		21	12	11	11	11	49	81	4	20	14	12	8	15	27	12	7	6	41	20	8	88	68	14	62	14	38	19	26	121	41	7	15	6	15	17	8	19	8	16	16	18	14	8	3	22	8
Day+30 CCF1	193	232	21		19	10	7	24	74	26	7	22	10	16	12	14	20	10	4	8	27	16	12	18	22	14	27	24	42	18	16	24	27	10	20	9	20	18	9	23	8	17	17	16	24	14	5	16	6
Donor CCF3	16	21	12	19		13	21	14	48	15	9	24	19	14	16	12	39	22	13	20	26	11	21	16	22	20	18	22	34	11	16	23	23	22	29	6	24	33	26	33	6	20	18	13	19	34	8	20	11
PRE CCF5	17	13	11	10	13		11	12	10	12	2	13	14	10	7	7	7	12	8	8	15	9	10	6	5	9	11	7	9	14	16	12	15	6	10	5	14	14	3	8	7	14	19	8	16	6	3	11	9
PRE CCF6	12	14	11	7	21	11		19	28	31	2	30	11	11	8	11	36	5	6	33	29	16	11	34	31	12	27	6	31	9	11	33	34	9	24	6	22	10	13	14	10	9	10	23	10	17	4	15	13
PRE CCF30	12	17	11	24	14	12	19		19	19	2	19	15	15	15	18	18	16	8	10	21	59	13	17	14	12	14	10	26	12	29	26	15	12	21	11	14	11	8	21	5	22	28	15	21	15	7	26	7
Day+100 CCF1	72	56	49	74	48	10	28	19		275	45	157	40	16	30	18	204	25	15	17	215	34	24	285	264	26	222	21	202	36	22	259	257	15	98	44	117	40	32	33	43	44	47	135	29	48	23	35	31
Day+100 CCF29	22	19	81	26	15	12	31	19	275		3	193	52	10	5	31	252	37	44	16	308	41	17	443	400	29	310	26	241	31	26	374	398	11	45	27	104	54	51	27	67	20	56	85	31	62	38	19	42
Day+30 CCF5	2	5	4	7	9	2	2	2	45	3		7	3	3	1	1	11	2	4	1	7	3	5	6	7	2	4	3	6	2	2	6	8	5	3	4	5	12	8	11	1	3	4	6	6	11	3	1	3
PRE CCF9	27	13	20	22	24	13	30	19	157	193	7		23	18	10	23	142	199	19	17	163	30	23	193	180	29	152	26	132	22	26	177	185	17	46	8	75	31	28	26	33	22	33	62	19	26	31	16	33
Day+30 CCF3	14	11	14	10	19	14	11	15	40	52	3	23		15	10	10	32	12	386	10	36	11	14	48	53	14	37	12	36	8	12	53	44	12	18	6	17	22	274	22	3	15	19	26	15	9	7	21	9
Donor CCF9	6	14	12	16	14	10	11	15	16	10	3	18	15		9	11	14	52	7	10	11	19	12	12	14	15	14	12	23	11	9	17	15	15	17	5	13	23	10	21	7	15	12	12	21	14	7	22	14
PRE CCF31	15	17	8	12	16	7	8	15	30	5	1	10	10	9		16	10	16	7	11	8	13	11	9	6	10	15	11	27	13	28	10	8	13	10	7	14	14	2	21	8	19	20	18	10	6	8	19	51
PRE CCF32	15	12	15	14	12	7	11	18	18	31	1	23	10	11	16		30	13	9	13	19	12	10	27	23	16	18	13	27	13	11	25	30	11	11	4	7	9	6	17	4	14	22	6	5	4	8	18	10
Donor CCF10	23	30	27	20	39	7	36	18	204	252	11	142	32	14	10	30		27	13	16	197	28	34	268	224	25	195	20	155	26	19	206	228	18	42	16	84	75	67	45	35	14	26	64	22	103	15	14	23
Day+30 CCF9	20	18	12	10	22	12	5	16	25	37	2	199	12	52	16	13	27		5	12	27	16	11	28	20	13	30	11	17	7	15	30	25	8	17	5	17	20	4	17	11	10	18	14	20	4	5	25	6
Day+100 CCF3	12	6	7	4	13	8	6	8	15	44	4	19	386	7	7	9	13	5		6	20	9	8	28	31	12	29	12	21	7	7	31	32	8	11	5	10	9	459	5	4	9	6	9	11	5	4	15	8
Day+100 CCF6	8	13	6	8	20	8	33	10	17	16	1	17	10	10	11	13	16	12	6		17	14	9	10	7	9	14	13	24	16	17	4	11	10	11	7	12	16	3	11	8	17	17	10	17	7	8	15	7
Day+180 CCF29	25	21	41	27	26	15	29	21	215	308	7	163	36	11	8	19	197	27	20	17		33	27	282	280	22	235	30	192	31	23	253	261	11	42	22	96	56	40	43	57	15	53	76	37	59	27	27	56
Day+30 CCF30	10	11	20	16	11	9	16	59	34	41	3	30	11	19	13	12	28	16	9	14	33		11	27	35	23	30	15	37	16	20	33	31	11	16	121	14	15	9	15	6	15	14	12	23	10	5	29	16
Day+30 CCF32	16	14	8	12	21	10	11	13	24	17	5	23	14	12	11	10	34	11	8	9	27	11		26	21	13	20	17	24	14	15	22	27	18	15	7	17	26	22	26	173	13	20	15	13	26	11	29	12
Day+30 CCF10	16	18	88	18	16	6	34	17	285	443	6	193	48	12	9	27	268	28	28	10	282	27	26		405	20	294	14	236	33	18	378	386	12	33	17	90	39	52	25	75	12	43	87	23	55	26	12	23
PRE CCF12	21	18	68	22	22	5	31	14	264	400	7	180	53	14	6	23	224	20	31	7	280	35	21	405		29	285	27	223	31	17	340	352	6	38	23	90	34	53	22	72	6	43	82	37	52	38	19	40
PRE CCF34	13	13	14	14	20	9	12	12	26	29	2	29	14	15	10	16	25	13	12	9	22	23	13	20	29		25	10	28	10	24	38	23	12	20	8	16	121	14	22	6	23	23	16	16	12	7	25	10
PRE CCF13	13	21	62	27	18	11	27	14	222	310	4	152	37	14	15	18	195	30	29	14	235	30	20	294	285	25		35	184	30	40	273	290	16	31	19	81	36	32	28	50	19	47	76	32	46	27	20	30
Donor CCF12	17	12	14	24	22	7	6	10	21	26	3	26	12	12	11	13	20	11	12	13	30	15	17	14	27	10	35		33	12	14	32	26	13	18	6	16	14	8	19	7	12	10	16	13	9	6	20	8
Day+100 CCF9	31	21	38	42	34	9	31	26	202	241	6	132	36	23	27	27	155	17	21	24	192	37	24	236	223	28	184	33		30	21	204	230	16	194	18	95	37	31	34	42	25	37	75	23	42	36	33	29
PRE CCF14	14	16	19	18	11	14	9	12	36	31	2	22	8	11	13	13	26	7	7	16	31	16	14	33	31	10	30	12	30		24	72	32	8	14	5	21	15	7	25	7	25	20	10	17	4	2	25	9
Donor CCF14	19	13	26	16	16	16	11	29	22	26	2	26	12	9	28	11	19	15	7	17	23	20	15	18	17	24	40	14	21	24		19	24	9	20	7	19	19	3	22	12	21	24	12	15	11	8	30	12
Day+30 CCF33	23	16	121	24	23	12	33	26	259	374	6	177	53	17	10	25	206	30	31	4	253	33	22	378	340	38	273	32	204	72	19		333	12	41	26	88	46	49	32	61	19	46	75	37	84	30	16	28
Donor CCF15	19	18	41	27	23	15	34	15	257	398	8	185	44	15	8	30	228	25	32	11	261	31	27	386	352	23	290	26	230	32	24	333		17	40	18	92	40	53	28	59	13	32	201	24	56	31	17	36
PRE CCF15	11	8	7	10	22	6	9	12	15	11	5	17	12	15	13	11	18	8	8	10	11	11	18	12	6	12	16	13	16	8	9	12	17		19	4	14	15	13	18	5	10	13	37	9	12	9	18	10
PRE CCF35	19	21	15	20	29	10	24	21	98	45	3	46	18	17	10	11	42	17	11	11	42	16	15	33	38	20	31	18	194	14	20	41	40	19		8	27	24	17	21	11	17	30	21	25	29	11	9	20
Day+100 CCF30	8	6	6	9	6	5	6	11	44	27	4	8	6	5	7	4	16	5	5	7	22	121	7	17	23	8	19	6	18	5	7	26	18	4	8		10	9	5	9	6	4	6	15	5	6	2	5	2
PRE CCF16	26	16	15	20	24	14	22	14	117	104	5	75	17	13	14	7	84	17	10	12	96	14	17	90	90	16	81	16	95	21	19	88	92	14	27	10		26	28	37	15	16	17	36	12	34	10	17	13
Day+30 CCF34	7	21	17	18	33	14	10	11	40	54	12	31	22	23	14	9	75	20	9	16	56	15	26	39	34	121	36	14	37	15	19	46	40	15	24	9	26		57	39	10	20	18	19	17	79	10	17	15
Day+180 CCF3	11	20	8	9	26	3	13	8	32	51	8	28	274	10	2	6	67	4	459	3	40	9	22	52	53	14	32	8	31	7	3	49	53	13	17	5	28	57		37	5	10	12	15	18	88	5	14	7
#N/A	23	23	19	23	33	8	14	21	33	27	11	26	22	21	21	17	45	17	5	11	43	15	26	25	22	22	28	19	34	25	22	32	28	18	21	9	37	39	37		16	16	19	25	26	55	65	21	8
Day+100 CCF32	9	2	8	8	6	7	10	5	43	67	1	33	3	7	8	4	35	11	4	8	57	6	173	75	72	6	50	7	42	7	12	61	59	5	11	6	15	10	5	16		8	8	15	5	7	6	11	8
Donor CCF36	11	16	16	17	20	14	9	22	44	20	3	22	15	15	19	14	14	10	9	17	15	15	13	12	6	23	19	12	25	25	21	19	13	10	17	4	16	20	10	16	8		17	9	17	12	6	127	3
PRE CCF38	15	17	16	17	18	19	10	28	47	56	4	33	19	12	20	22	26	18	6	17	53	14	20	43	43	23	47	10	37	20	24	46	32	13	30	6	17	18	12	19	8	17		17	20	12	8	20	16
Day+30 CCF15	16	13	18	16	13	8	23	15	135	85	6	62	26	12	18	6	64	14	9	10	76	12	15	87	82	16	76	16	75	10	12	75	201	37	21	15	36	19	15	25	15	9	17		10	14	12	18	21
Day+30 CCF35	9	14	14	24	19	16	10	21	29	31	6	19	15	21	10	5	22	20	11	17	37	23	13	23	37	16	32	13	23	17	15	37	24	9	25	5	12	17	18	26	5	17	20	10		20	8	15	14
Day+100 CCF33	7	20	8	14	34	6	17	15	48	62	11	26	9	14	6	4	103	4	5	7	59	10	26	55	52	12	46	9	42	4	11	84	56	12	29	6	34	79	88	55	7	12	12	14	20		6	6	11
Day+30 CCF37	8	4	3	5	8	3	4	7	23	38	3	31	7	7	8	8	15	5	4	8	27	5	11	26	38	7	27	6	36	2	8	30	31	9	11	2	10	10	5	65	6	6	8	12	8	6		12	4
Day+30 CCF36	13	17	22	16	20	11	15	26	35	19	1	16	21	22	19	18	14	25	15	15	27	29	29	12	19	25	20	20	33	25	30	16	17	18	9	5	17	17	14	21	11	127	20	18	15	6	12		10
Day+180 CCF31	8	7	8	6	11	9	13	7	31	42	3	33	9	14	51	10	23	6	8	7	56	16	12	23	40	10	30	8	29	9	12	28	36	10	20	2	13	15	7	8	8	3	16	21	14	11	4	10
Day+180 CCF9	11	13	9	18	36	7	16	14	52	25	9	24	13	112	11	10	59	74	9	7	40	7	26	25	25	16	18	6	28	11	19	25	35	14	20	4	33	58	52	48	14	15	13	17	11	72	12	16	7
Day+30 CCF38	24	21	60	33	24	11	29	22	280	424	5	186	55	12	12	33	239	38	35	9	289	43	29	414	392	38	300	32	246	45	41	362	372	12	38	33	92	48	56	29	98	13	87	85	34	69	42	30	28
Day+100 CCF34	13	20	14	22	40	16	20	28	51	51	13	32	22	20	14	15	92	18	6	15	59	18	31	45	53	58	39	11	39	19	25	48	49	12	29	8	35	177	62	59	9	22	26	26	21	118	12	27	21
PRE CCF26	12	12	8	11	14	8	4	13	74	10	3	17	8	14	7	12	13	12	2	8	11	9	11	8	6	14	11	12	32	12	12	6	11	8	12	2	9	15	3	19	6	14	11	11	14	5	3	15	9
PRE CCF21	17	9	7	19	11	11	8	15	24	40	1	33	8	12	10	11	27	16	9	11	195	16	8	28	31	16	54	12	41	11	15	39	33	7	14	6	16	11	3	14	10	21	12	13	20	5	3	16	7
Day+180 CCF32	5	8	5	5	11	2	7	7	46	70	3	32	10	7	3	3	54	5	1	5	65	5	151	81	65	9	54	4	48	2	4	59	64	4	9	5	23	24	25	14	296	10	10	16	6	31	4	6	2
Donor CCF21	15	21	17	23	36	13	17	17	35	29	7	27	17	18	17	16	50	18	11	25	35	19	27	24	26	17	30	13	35	9	17	31	32	14	29	8	30	55	44	38	8	14	12	16	22	51	8	11	15
PRE CCF23	4	18	17	13	24	8	17	15	32	50	8	26	16	10	5	6	43	15	10	10	52	16	21	38	51	13	35	16	29	12	9	38	43	16	18	9	29	33	37	26	9	6	11	18	15	40	9	9	9
Donor CCF26	12	23	18	17	41	21	18	14	40	48	9	41	20	17	21	15	54	19	9	16	46	22	30	36	48	23	34	19	43	10	13	48	49	26	32	11	32	57	40	44	17	20	34	25	15	52	9	17	12
Day+100 CCF12	15	16	29	21	19	16	17	14	103	148	4	87	31	10	15	16	98	17	26	16	102	22	18	123	125	11	116	128	100	25	16	124	123	19	31	7	45	23	20	22	30	15	27	46	20	25	31	17	15
Day+100 CCF15	26	19	49	26	19	9	26	24	239	257	6	148	41	10	11	27	172	12	31	9	191	23	25	254	229	28	218	34	185	23	23	246	343	13	34	24	83	28	34	22	55	12	39	340	22	44	38	29	23
Day+30 CCF39	18	23	34	27	39	8	29	21	171	212	14	108	36	10	16	15	189	20	17	16	171	23	37	189	191	31	159	19	146	49	16	194	189	15	41	15	158	74	83	51	39	19	30	57	57	123	17	22	25
PRE CCF24	17	19	16	12	34	7	11	15	38	28	9	28	17	18	15	11	70	19	9	16	41	19	22	37	48	19	40	12	36	12	20	41	43	14	17	8	33	53	45	46	11	17	17	23	14	78	8	19	9
Day+100 CCF37	5	7	4	3	10	2	11	6	37	51	7	34	12	3	2	9	48	3	4	3	43	3	8	41	46	4	38	6	40	8	4	45	48	6	14	4	24	23	17	93	3	2	8	13	4	20	192	3	3
PRE CCF25	20	15	28	21	19	4	28	17	170	212	5	127	29	10	9	55	143	16	18	13	152	22	20	212	195	18	175	21	151	29	18	170	201	11	35	10	68	25	24	24	46	13	31	57	15	26	21	23	21
Day+100 CCF36	18	15	24	14	33	12	25	15	147	118	5	88	22	16	14	17	91	12	14	13	105	20	22	120	100	21	107	19	97	29	13	113	114	17	28	7	52	30	23	14	19	141	20	38	14	23	9	156	14
Donor CCF25	19	22	20	24	20	12	16	20	81	65	5	57	15	13	17	5	66	15	11	10	67	22	19	69	66	18	57	13	56	19	19	63	72	17	29	9	45	32	15	24	18	17	20	30	12	21	12	13	11
PRE CCF41	22	19	30	17	23	12	22	19	187	214	5	120	19	10	10	15	138	14	15	9	162	21	20	201	193	19	157	19	141	18	18	186	184	12	37	18	69	24	27	24	36	12	29	53	21	31	24	19	21
Day+30 CCF40	16	17	13	10	20	6	23	10	127	84	4	57	14	10	4	6	82	12	5	4	82	15	18	82	85	13	73	10	69	11	11	86	86	11	27	11	43	31	22	23	19	11	14	41	16	31	8	15	7
Day+180 CCF33	11	17	9	12	30	9	14	8	43	61	9	24	11	12	3	2	84	8	3	8	53	13	23	59	54	9	40	6	46	2	7	82	58	8	18	4	40	67	74	43	5	7	14	11	12	270	5	4	5
Day+100 CCF38	7	14	12	9	13	8	13	14	68	17	3	16	15	19	9	10	25	13	7	18	28	15	13	18	17	9	16	12	25	17	15	15	22	9	17	3	14	12	3	8	4	12	65	7	17	10	6	14	7
PRE CCF27	26	17	35	34	18	10	30	20	256	238	5	135	32	13	13	21	154	33	24	15	174	32	19	239	203	28	183	20	151	35	15	206	204	14	36	17	72	27	24	20	48	20	38	71	29	43	27	28	27
Day+30 CCF26	20	14	38	28	16	7	35	16	274	444	6	191	44	7	7	34	236	24	33	7	285	22	20	447	418	24	309	28	235	42	26	372	380	9	36	23	101	34	53	26	73	15	43	83	24	59	36	17	29
Day+100 CCF16	7	5	8	6	4	19	8	4	20	19	0	20	6	4	8	4	20	3	3	3	14	6	5	17	19	2	26	3	17	6	5	16	21	4	5	2	10	1	2	2	8	4	5	14	3	4	2	2	1
Donor CCF27	18	23	28	31	31	10	30	18	200	256	7	134	71	13	15	19	185	28	27	12	186	33	27	242	220	23	202	47	171	27	18	231	242	18	43	20	82	68	69	38	44	20	27	75	23	65	25	23	31
Day+180 CCF34	18	20	52	20	21	7	31	14	267	450	5	202	66	17	8	22	237	24	39	21	295	38	24	435	422	35	309	20	253	35	23	382	403	14	42	24	94	49	63	33	74	17	109	82	30	72	37	18	40
Donor CCF28	18	16	14	16	18	10	13	14	45	19	6	26	9	13	12	14	27	15	7	14	25	19	23	21	19	21	18	18	37	18	15	14	22	9	20	7	23	26	14	28	9	14	21	19	15	21	9	20	16
Day+30 CCF26	24	18	75	27	21	16	29	12	265	410	8	190	50	12	20	27	229	34	33	7	294	34	23	384	349	36	289	66	220	40	33	347	357	12	40	20	101	44	52	32	77	13	61	87	30	53	32	16	32
Day+100 CCF39	18	16	21	17	21	10	23	13	115	99	5	86	13	18	17	13	90	22	14	9	89	22	23	109	97	18	94	18	89	22	17	95	110	12	30	10	48	24	13	19	18	19	26	35	21	27	10	21	9
Day+30 CCF41	12	11	5	11	11	7	13	7	46	76	3	37	15	10	9	9	43	11	7	13	37	20	15	57	64	13	35	9	41	11	7	52	57	5	11	6	20	17	12	13	4	3	13	20	11	16	5	10	11
Day+180 CCF14	16	16	51	21	17	4	36	17	304	484	6	206	54	15	7	26	252	17	33	9	300	30	28	484	458	19	329	36	255	29	16	403	434	11	40	22	91	38	60	29	72	10	30	83	26	70	30	15	37
PRE CCF43	8	6	15	6	16	8	9	9	27	46	1	22	7	7	9	13	35	9	7	11	30	11	14	38	44	9	34	9	24	11	12	41	35	9	15	5	21	14	15	17	5	8	13	13	6	16	3	6	8
Day+100 CCF21	15	9	15	16	18	10	6	13	20	25	1	21	13	14	11	14	16	8	7	11	68	21	10	10	18	18	28	11	28	13	19	16	16	10	14	7	17	12	5	14	7	15	19	10	11	9	6	18	8
Day+180 CCF15	9	14	7	9	9	2	7	13	36	11	4	14	9	6	2	7	13	2	3	3	10	5	7	6	8	5	11	7	19	7	4	10	90	8	11	6	8	8	5	15	4	3	8	256	7	13	4	11	11
Day+100 CCF40	10	9	7	4	13	5	17	5	89	32	2	19	5	8	2	6	27	9	0	6	27	4	17	27	26	8	26	5	32	7	2	28	32	9	20	2	20	16	15	15	11	3	8	17	16	20	4	7	6
Day+30 CCF42	13	17	73	19	19	6	32	14	274	447	6	196	50	9	7	20	247	25	30	8	301	30	24	457	436	30	321	24	243	34	26	386	404	10	30	24	98	41	49	30	80	17	31	79	19	75	51	16	40
Day+180 CCF36	12	31	15	21	42	6	20	16	70	52	13	40	21	25	12	10	114	22	14	13	67	20	34	51	53	22	43	16	39	22	23	53	49	21	22	10	40	93	94	60	5	92	22	13	25	181	9	105	14
Day+180 CCF16	8	6	7	9	16	20	6	9	9	7	1	8	5	8	9	6	12	2	2	3	8	11	8	4	9	6	10	6	10	7	10	8	8	7	11	4	8	9	4	6	6	4	7	5	3	10	4	10	3
Day+180 CCF38	3	9	7	4	15	2	13	6	53	20	7	9	12	6	7	6	47	6	3	8	24	6	18	23	21	7	20	7	20	7	6	25	17	9	8	4	12	25	27	19	5	4	16	9	11	32	5	5	5
Day+100 CCF24	9	8	10	10	13	8	4	12	20	22	4	20	4	11	9	14	17	9	4	8	19	11	12	22	16	10	22	9	26	11	8	19	17	4	17	2	16	12	8	8	6	9	13	16	11	7	5	13	8
Day+100 CCF26	4	2	5	1	2	4	6	1	28	61	1	33	6	3	3	3	24	7	2	3	34	3	3	46	34	4	27	1	22	4	6	36	42	4	5	2	12	3	2	4	2	3	3	12	8	2	2	4	2
GVHD CCF21	10	21	14	19	24	6	10	14	35	59	5	36	6	13	9	9	40	20	5	11	50	13	14	39	41	12	41	15	36	11	13	39	37	15	14	9	20	28	18	34	6	13	18	17	21	30	5	17	6
Day+30 CCF43	10	24	17	16	18	8	14	14	44	54	5	26	13	18	13	19	43	19	6	8	48	17	14	50	62	17	49	13	40	19	12	53	41	12	19	9	30	35	26	34	7	15	11	13	22	33	7	29	6
Day+100 CCF25	23	22	60	38	21	6	32	16	261	343	9	181	50	14	11	27	199	23	33	10	263	41	28	332	308	32	262	40	201	40	27	298	318	13	42	26	93	48	52	28	73	16	44	69	31	65	29	19	38
GVHD CCF36	14	19	7	22	30	6	18	16	57	45	7	33	14	17	8	5	51	14	7	14	41	11	27	36	28	14	36	10	30	20	14	37	39	14	16	9	33	33	28	31	4	142	18	21	14	42	6	151	9
Day+100 CCF23	7	3	4	6	8	3	6	1	8	7	1	8	9	5	7	2	9	5	8	3	9	5	3	6	6	6	11	4	12	2	6	11	8	3	16	2	10	5	9	1	2	4	5	6	4	1	0	4	1
PRE CCF47	14	11	8	9	17	11	11	9	59	18	6	21	11	13	11	8	40	9	8	7	25	7	17	24	25	11	17	7	24	3	12	16	22	8	17	7	24	39	33	28	6	8	14	14	17	42	10	15	9
Day+100 CCF41	6	9	4	9	14	4	6	4	33	38	4	25	6	7	10	4	30	11	5	6	35	6	9	29	29	10	27	5	23	9	4	25	32	6	11	4	15	14	16	18	5	6	4	13	6	21	6	5	3
Donor CCF48	28	25	50	27	33	14	32	21	241	322	9	172	46	15	17	29	197	64	42	13	233	40	30	312	295	44	241	34	207	41	32	285	299	13	53	25	92	44	58	30	69	23	39	69	26	47	21	22	28
Day+180 CCF39	16	18	14	18	23	13	16	15	109	65	5	60	20	17	13	11	65	24	11	12	65	19	19	65	59	24	50	19	60	12	20	64	66	13	31	7	51	30	26	32	15	15	27	39	17	29	8	19	13
Day+100 CCF28	2	9	4	3	8	5	11	5	39	50	2	28	4	8	7	3	32	4	0	6	42	3	8	59	53	4	44	5	44	2	5	45	56	5	14	5	22	10	5	10	3	8	4	16	2	12	3	7	2
GVHD CCF42	15	11	6	11	11	5	10	6	64	113	2	42	9	8	5	3	60	8	4	5	61	9	7	90	69	9	78	7	65	6	12	77	84	5	18	1	27	17	15	14	4	10	11	20	8	20	6	6	6
Day+100 CCF42	13	10	3	6	6	8	6	3	64	114	3	40	6	5	4	2	56	3	3	4	54	8	9	90	71	5	68	7	57	8	8	75	88	4	13	5	20	10	6	12	1	7	6	16	5	11	4	6	4
Day+180 CCF41	17	17	98	30	20	11	31	13	240	364	4	162	50	12	8	27	204	38	37	8	252	50	19	347	321	27	268	27	221	46	18	301	308	12	39	25	89	29	47	26	77	15	43	77	31	56	23	16	33
GVHD CCF43	10	9	6	6	12	4	14	5	50	95	4	43	4	8	3	7	66	7	3	6	77	11	12	91	82	6	69	2	54	6	5	76	73	10	17	5	26	18	15	13	3	3	5	23	11	16	6	4	7
Day+180 CCF28	6	6	5	4	4	4	13	7	81	81	1	36	2	3	9	2	44	7	2	3	62	4	4	91	89	4	55	6	54	5	4	69	72	5	12	0	28	8	3	3	1	9	6	17	4	2	2	3	3
Day+180 CCF27	11	10	6	11	18	6	10	8	86	88	2	41	4	7	8	4	54	4	2	5	70	8	10	94	93	9	57	7	60	5	4	78	80	11	27	0	35	19	9	11	3	13	8	23	7	10	4	4	6
Day+100 CCF47	10	8	11	12	12	7	11	13	49	60	8	54	12	13	10	13	67	8	9	11	46	15	17	59	65	14	53	14	40	13	6	59	58	12	15	7	23	31	23	31	6	13	16	22	18	36	7	9	12
Day+180 CCF42	23	24	13	15	27	13	19	12	104	130	9	62	15	12	8	4	89	7	7	7	80	10	26	108	89	13	76	10	73	12	15	92	106	11	27	7	37	39	37	29	7	16	19	27	12	59	10	13	10
Day+100 CCF48	9	21	12	18	26	7	14	15	47	47	8	35	19	13	12	6	44	10	7	18	35	16	25	32	49	13	33	14	33	20	14	78	98	13	26	6	30	33	26	30	6	12	26	17	14	45	5	8	9
Day+180 CCF43	12	12	7	9	13	6	9	5	54	89	4	47	5	6	2	5	59	10	3	8	70	7	5	96	77	10	68	7	48	7	7	68	72	5	16	3	28	20	10	11	1	5	4	27	8	19	6	4	8
[truncated: 61 more columns]
