# Supplementary material for: Clinical and basic implications of dynamic T cell receptor clonotyping in hematopoietic cell transplantation
Source: JCI Insight. 2021 Jul 8;6(13):e149080. doi: 10.1172/jci.insight.149080 (PMC8410023; doi:10.1172/jci.insight.149080)
Supplement: Supplemental table 6 [file jciinsight-6-149080-s241.xlsx]

## Sheet: ST-6a
Supplmental Table 6a: Rearrangment details of samples at acute GVHD onset vs control group
Sample	Clones	Proportion	CDR3.nt	CDR3.aa	V.name	D.name	J.name	V.end	D.start	D.end	J.start	VJ.ins	VD.ins	DJ.ins	Sequence	Group	Category	Pathogens
16410	38	0.00701107	TGTGCCAGCAGTTACTCGAGAGGGGGCGCGGATGGCTACACCTTCGGTTCG	CASSYSRGGADGYTF	TRBV6-5	TRBD1-1*01	TRBJ1-2	17	20	27	31	NA	3	4	CTGTCGGCTGCTCCCTCCCAGACATCTGTGTACTTCTGTGCCAGCAGTTACTCGAGAGGGGGCGCGGATGGCTACACCTTCGGTTCG	GVHD	#N/A	#N/A
16410	8	0.00147601	TGTGCCAGTAGTACCTCCAGACAGGTCGATCGAGCTAACTATGGCTACACCTTCGGTTCG	CASSTSRQVDRANYGYTF	TRBV19-1	TRBD1-1*01	TRBJ1-2	13	19	25	34	NA	6	9	CAAAAGAACCCGACAGCTTTCTATCTCTGTGCCAGTAGTACCTCCAGACAGGTCGATCGAGCTAACTATGGCTACACCTTCGGTTCG	GVHD	#N/A	#N/A
16410	38	0.00701107	TGTGCCAGCAGTCACGACAGGGCCTATAATTCACCCCTCCACTTTGGGAAC	CASSHDRAYNSPLHF	TRBV27-1	TRBD1-1*01	TRBJ1-6	12	15	NA	22	NA	3	0	GAGTCGCCCAGCCCCAACCAGACCTCTCTGTACTTCTGTGCCAGCAGTCACGACAGGGCCTATAATTCACCCCTCCACTTTGGGAAC	GVHD	#N/A	#N/A
16410	43	0.00793358	TGCAGTGCTAGAGATCGCGAGAACACCGGGGAGCTGTTTTTTGGAGAA	CSARDRENTGELFF	TRBV20-1	TRBD2-1	TRBJ2-2	14	16	19	20	NA	2	1	GTGACCAGTGCCCATCCTGAAGACAGCAGCTTCTACATCTGCAGTGCTAGAGATCGCGAGAACACCGGGGAGCTGTTTTTTGGAGAA	GVHD	#N/A	#N/A
16410	23	0.00424354	TGTGCCAGCACCCCGTGGGGGGGCGCGAAGTCCGGCTACACCTTCGGTTCG	CASTPWGGAKSGYTF	TRBV9-1	TRBD2-1*01	TRBJ1-2	10	16	23	33	NA	6	10	AGCTCTCTGGAGCTGGGGGACTCAGCTTTGTATTTCTGTGCCAGCACCCCGTGGGGGGGCGCGAAGTCCGGCTACACCTTCGGTTCG	GVHD	#N/A	#N/A
16410	23	0.00424354	TGTGCCAGCAGCTCCGCCCTAGGACAGATTGACTATGGCTACACCTTCGGTTCG	CASSSALGQIDYGYTF	TRBV7-9	TRBD1-1*01	TRBJ1-2	13	21	27	31	NA	8	4	CGCACAGAGCAGGGGGACTCGGCCATGTATCTCTGTGCCAGCAGCTCCGCCCTAGGACAGATTGACTATGGCTACACCTTCGGTTCG	GVHD	#N/A	#N/A
16410	5	0.000922509	TGTGCCAGTATGGGACAGGGTTACAATGAGCAGTTCTTCGGGCCA	CASMGQGYNEQFF	TRBV7-9	TRBD1-1*01	TRBJ2-1	8	11	20	21	NA	3	1	GAGATCCAGCGCACAGAGCAGGGGGACTCGGCCATGTATCTCTGTGCCAGTATGGGACAGGGTTACAATGAGCAGTTCTTCGGGCCA	GVHD	#N/A	#N/A
16410	4	0.000738007	TGTGCCAGCAGCTTCGGACAGGGGGCTTTTGAAGCTTTCTTTGGACAA	CASSFGQGAFEAFF	TRBV5-6	TRBD1-1*01	TRBJ1-1	14	15	26	29	NA	1	3	GTGAACGCCTTGTTGCTGGGGGACTCGGCCCTCTATCTCTGTGCCAGCAGCTTCGGACAGGGGGCTTTTGAAGCTTTCTTTGGACAA	GVHD	#N/A	#N/A
16410	6	0.00110701	TGTGCCAGCAGCTTAAGTCTCGGAGGCTACGAGCAGTACTTCGGGCCG	CASSLSLGGYEQYF	TRBV5-6	TRBD2-1*02	TRBJ2-7	14	21	NA	26	NA	7	0	GTGAACGCCTTGTTGCTGGGGGACTCGGCCCTCTATCTCTGTGCCAGCAGCTTAAGTCTCGGAGGCTACGAGCAGTACTTCGGGCCG	GVHD	#N/A	#N/A
16410	23	0.00424354	TGTGCCAGCAGCCCTAGGGGCGGGGTAACTAGCACAGATACGCAGTATTTTGGCCCA	CASSPRGGVTSTDTQYF	TRBV7-6	TRBD2-1*01	TRBJ2-3	12	19	25	30	NA	7	5	ACAGAGCAGCGGGACTCGGCCATGTATCGCTGTGCCAGCAGCCCTAGGGGCGGGGTAACTAGCACAGATACGCAGTATTTTGGCCCA	GVHD	#N/A	#N/A
16410	8	0.00147601	TGTGCCAGCCGATTGACAGGGGTTACTAACTATGGCTACACCTTCGGTTCG	CASRLTGVTNYGYTF	TRBV2-1	TRBD1-1*01	TRBJ1-2	9	14	22	25	NA	5	3	CGGTCCACAAAGCTGGAGGACTCAGCCATGTACTTCTGTGCCAGCCGATTGACAGGGGTTACTAACTATGGCTACACCTTCGGTTCG	GVHD	#N/A	#N/A
16410	8	0.00147601	TGCAGTGCTAGAGATATACAAATGACCGGGGAGCTGTTTTTTGGAGAA	CSARDIQMTGELFF	TRBV20-1	TRBD1-1*01	TRBJ2-2	14	17	20	24	NA	3	4	GTGACCAGTGCCCATCCTGAAGACAGCAGCTTCTACATCTGCAGTGCTAGAGATATACAAATGACCGGGGAGCTGTTTTTTGGAGAA	GVHD	#N/A	#N/A
16410	4	0.000738007	TGCGCCAGCAGCCAAGAACCATCCAGCTACGAGCAGTACTTCGGGCCG	CASSQEPSSYEQYF	TRBV4-1	TRBD1-1*01	TRBJ2-7	17	23	NA	26	NA	6	0	CTACACGCCCTGCAGCCAGAAGACTCAGCCCTGTATCTCTGCGCCAGCAGCCAAGAACCATCCAGCTACGAGCAGTACTTCGGGCCG	GVHD	#N/A	#N/A
16410	38	0.00701107	TGTGCCAGCAGCCAAGGTTCGGAGGGCCCCGCAGATACGCAGTATTTTGGCCCA	CASSQGSEGPADTQYF	TRBV4-2	TRBD2-1*02	TRBJ2-3	16	20	26	31	NA	4	5	ACCCTGCAGCCAGAAGACTCGGCCCTGTATCTCTGTGCCAGCAGCCAAGGTTCGGAGGGCCCCGCAGATACGCAGTATTTTGGCCCA	GVHD	#N/A	#N/A
16410	5	0.000922509	TGTGCCAGCAGTTCTACATTTCAAAGCTCCTACGAGCAGTACTTCGGGCCG	CASSSTFQSSYEQYF	TRBV12-1	NA	TRBJ2-7	13	15	18	26	NA	2	8	CAGCCCTCAGAACCCAGGGACTCAGCTGTGTACTTCTGTGCCAGCAGTTCTACATTTCAAAGCTCCTACGAGCAGTACTTCGGGCCG	GVHD	#N/A	#N/A
16410	8	0.00147601	TGTGCCAGCAGCCAGACGGGGAGTACTTTAGGCAAAAACATTCAGTACTTCGGCGCC	CASSQTGSTLGKNIQYF	TRBV9-1	TRBD2-1	TRBJ2-4	12	16	21	32	NA	4	11	CTGGAGCTGGGGGACTCAGCTTTGTATTTCTGTGCCAGCAGCCAGACGGGGAGTACTTTAGGCAAAAACATTCAGTACTTCGGCGCC	GVHD	#N/A	#N/A
16410	8	0.00147601	TGTGCCAGCAGCGACCTAGCGGGTATGCTCGGTCGGCAGTTCTTCGGGCCA	CASSDLAGMLGRQFF	TRBV13-1	TRBD2-1	TRBJ2-1	12	15	23	35	NA	3	12	AGCTCCTTGGAGCTGGGGGACTCAGCCCTGTACTTCTGTGCCAGCAGCGACCTAGCGGGTATGCTCGGTCGGCAGTTCTTCGGGCCA	GVHD	#N/A	#N/A
16410	5	0.000922509	TGTGCCAGCAGCTTAGCGGAGGGCTTAATCCACGAGCAGTACTTCGGGCCG	CASSLAEGLIHEQYF	TRBV7-9	TRBD2-1*02	TRBJ2-7	NA	17	23	31	NA	0	8	CAGCGCACAGAGCAGGGGGACTCGGCCATGTATCTCTGTGCCAGCAGCTTAGCGGAGGGCTTAATCCACGAGCAGTACTTCGGGCCG	GVHD	#N/A	#N/A
16410	4	0.000738007	TGTGCCAGCTCACCCTACGGCGACGAGCAGTACTTCGGGCCG	CASSPYGDEQYF	TRBV12-1	NA	TRBJ2-7	9	18	21	22	NA	9	1	CTGAAGATCCAGCCCTCAGAACCCAGGGACTCAGCTGTGTACTTCTGTGCCAGCTCACCCTACGGCGACGAGCAGTACTTCGGGCCG	GVHD	#N/A	#N/A
16410	49	0.00904059	TGTGCCAGCAGCTTGTGGATCCCTATGAACACTGAAGCTTTCTTTGGACAA	CASSLWIPMNTEAFF	TRBV5-5	NA	TRBJ1-1	15	16	19	25	NA	1	6	AACGCCTTGTTGCTGGGGGACTCGGCCCTGTATCTCTGTGCCAGCAGCTTGTGGATCCCTATGAACACTGAAGCTTTCTTTGGACAA	GVHD	#N/A	#N/A
16410	51	0.00940959	TGTGCCAGCAACCGAGGGGACGGCCTGAAACGTGATGAATATTTTGGAGAG	CASNRGDGLKRDEYF	TRBV7-9	NA	TRBJ1-3	10	16	21	38	NA	6	17	CAGCGCACAGAGCAGGGGGACTCGGCCATGTATCTCTGTGCCAGCAACCGAGGGGACGGCCTGAAACGTGATGAATATTTTGGAGAG	GVHD	#N/A	#N/A
16410	15	0.00276753	TGTGCCAGCAGTTTATCGAGGGGGGGCGCGGATGGCTACACCTTCGGTTCG	CASSLSRGGADGYTF	TRBV27-1	TRBD2-1*01	TRBJ1-2	17	19	26	31	NA	2	5	GAGTCGCCCAGCCCCAACCAGACCTCTCTGTACTTCTGTGCCAGCAGTTTATCGAGGGGGGGCGCGGATGGCTACACCTTCGGTTCG	GVHD	#N/A	#N/A
16410	36	0.00664207	TGTGCCAGCAGCTCCTCAAGGGTTTCCCTTTTAGAGCAGTACTTCGGGCCG	CASSSSRVSLLEQYF	TRBV7-9	NA	TRBJ2-7	13	18	22	33	NA	5	11	CAGCGCACAGAGCAGGGGGACTCGGCCATGTATCTCTGTGCCAGCAGCTCCTCAAGGGTTTCCCTTTTAGAGCAGTACTTCGGGCCG	GVHD	#N/A	#N/A
16410	4	0.000738007	TGTGCCAGCAGAGGGGACAGGGGAAACTATGGCTACACCTTCGGTTCG	CASRGDRGNYGYTF	TRBV27-1	TRBD1-1*01	TRBJ1-2	11	13	23	24	NA	2	1	CTGGAGTCGCCCAGCCCCAACCAGACCTCTCTGTACTTCTGTGCCAGCAGAGGGGACAGGGGAAACTATGGCTACACCTTCGGTTCG	GVHD	#N/A	#N/A
16410	6	0.00110701	TGTGCCAGCAGTTACCTCAGGGGTAGTGGCAATCAGCCCCAGCATTTTGGTGAT	CASSYLRGSGNQPQHF	TRBV6-1	TRBD1-1*01	TRBJ1-5	15	17	23	28	NA	2	5	TCGGCTGCTCCCTCCCAAACATCTGTGTACTTCTGTGCCAGCAGTTACCTCAGGGGTAGTGGCAATCAGCCCCAGCATTTTGGTGAT	GVHD	#N/A	#N/A
16410	6	0.00110701	TGTGCCAGCAGAAAGGGAGGGGGTGGCTACACCTTCGGTTCG	CASRKGGGGYTF	TRBV6-1	TRBD2-1*02	TRBJ1-2	11	14	21	23	NA	3	2	CTGGGGTTGGAGTCGGCTGCTCCCTCCCAAACATCTGTGTACTTCTGTGCCAGCAGAAAGGGAGGGGGTGGCTACACCTTCGGTTCG	GVHD	#N/A	#N/A
16410	30	0.00553506	TGTGCCAGCAGCCAAGGTCTGGGGGATTATGGCTACACCTTCGGTTCG	CASSQGLGDYGYTF	TRBV3-1	NA	TRBJ1-2	16	20	25	27	NA	4	2	ATCAATTCCCTGGAGCTTGGTGACTCTGCTGTGTATTTCTGTGCCAGCAGCCAAGGTCTGGGGGATTATGGCTACACCTTCGGTTCG	GVHD	#N/A	#N/A
16410	7	0.00129151	TGTGCCAGCAGCGCCGGGGACAGTCCCTATAATTCACCCCTCCACTTTGGGAAC	CASSAGDSPYNSPLHF	TRBV9-1	TRBD1-1*01	TRBJ1-6	13	16	23	25	NA	3	2	TCTCTGGAGCTGGGGGACTCAGCTTTGTATTTCTGTGCCAGCAGCGCCGGGGACAGTCCCTATAATTCACCCCTCCACTTTGGGAAC	GVHD	#N/A	#N/A
16410	31	0.00571956	TGTGCCAGCAGTCAGGGGATCAACTATGGCTACACCTTCGGTTCG	CASSQGINYGYTF	TRBV6-1	TRBD1-1*01	TRBJ1-2	NA	12	18	21	NA	0	3	AGGCTGGAGTCGGCTGCTCCCTCCCAGACATCTGTGTACTTCTGTGCCAGCAGTCAGGGGATCAACTATGGCTACACCTTCGGTTCG	GVHD	#N/A	#N/A
16410	22	0.00405904	TGTGCCAGCACTCGGACAGGGGCGGGTCAGCCCCAGCATTTTGGTGAT	CASTRTGAGQPQHF	TRBV6-1	TRBD1-1*01	TRBJ1-5	10	13	22	26	NA	3	4	TTGGAGTCGGCTGCTCCCTCCCAAACATCTGTGTACTTCTGTGCCAGCACTCGGACAGGGGCGGGTCAGCCCCAGCATTTTGGTGAT	GVHD	#N/A	#N/A
16410	3	0.000553505	TGTGCCAGCGCGGCGTGGGACAGGGGTCGCGAGCAGTACTTCGGGCCG	CASAAWDRGREQYF	TRBV12-1	TRBD1-1*01	TRBJ2-7	9	16	26	29	NA	7	3	ATCCAGCCCTCAGAACCCAGGGACTCAGCTGTGTACTTCTGTGCCAGCGCGGCGTGGGACAGGGGTCGCGAGCAGTACTTCGGGCCG	GVHD	#N/A	#N/A
16410	6	0.00110701	TGTGCCTGGGCAGTCCTATCTGAAGCTTTCTTTGGACAA	CAWAVLSEAFF	TRBV30-1	NA	TRBJ1-1	9	10	13	19	NA	1	6	ATCCTGAGTTCTAAGAAGCTCCTTCTCAGTGACTCTGGCTTCTATCTCTGTGCCTGGGCAGTCCTATCTGAAGCTTTCTTTGGACAA	GVHD	#N/A	#N/A
16410	52	0.0095941	TGTGCCAGCAGTCCATTCCCGGCGGGGTACGAGCAGTACTTCGGGCCG	CASSPFPAGYEQYF	TRBV7-9	TRBD2-1*01	TRBJ2-7	11	21	NA	27	NA	10	0	ATCCAGCGCACAGAGCAGGGGGACTCGGCCATGTATCTCTGTGCCAGCAGTCCATTCCCGGCGGGGTACGAGCAGTACTTCGGGCCG	GVHD	#N/A	#N/A
16410	5	0.000922509	TGTGCCAGCAGCCTTCGGACAGGGCCTAACTATGGCTACACCTTCGGTTCG	CASSLRTGPNYGYTF	TRBV14-1	TRBD1-1*01	TRBJ1-2	13	16	24	25	NA	3	1	CAGCCTGCAGAACTGGAGGATTCTGGAGTTTATTTCTGTGCCAGCAGCCTTCGGACAGGGCCTAACTATGGCTACACCTTCGGTTCG	GVHD	#N/A	#N/A
16410	3	0.000553505	TGTGCCATCAGAACTTCCCAGGCGAAGAGCTCCTACGAGCAGTACTTCGGGCCG	CAIRTSQAKSSYEQYF	TRBV10-3	TRBD1-1*01	TRBJ2-7	11	18	22	29	NA	7	7	TCCGCTACCAGCTCCCAGACATCTGTGTACTTCTGTGCCATCAGAACTTCCCAGGCGAAGAGCTCCTACGAGCAGTACTTCGGGCCG	GVHD	#N/A	#N/A
16410	3	0.000553505	TGCAGTGCTAGTAGCGAAGCCAAAAACATTCAGTACTTCGGCGCC	CSASSEAKNIQYF	TRBV20-1	TRBD2-1	TRBJ2-4	NA	11	16	17	NA	0	1	ACAGTGACCAGTGCCCATCCTGAAGACAGCAGCTTCTACATCTGCAGTGCTAGTAGCGAAGCCAAAAACATTCAGTACTTCGGCGCC	GVHD	#N/A	#N/A
16410	5	0.000922509	TGTGCCAGCAGCAAAGAGGAGGTGGTGAGCACTGAAGCTTTCTTTGGACAA	CASSKEEVVSTEAFF	TRBV21-1	TRBD2-1*02	TRBJ1-1	16	17	22	29	NA	1	7	CAGTCCACGGAGTCAGGGGACACAGCACTGTATTTCTGTGCCAGCAGCAAAGAGGAGGTGGTGAGCACTGAAGCTTTCTTTGGACAA	GVHD	#N/A	#N/A
16410	3	0.000553505	TGCAGTGCTAGAGATATTGACACCACCGGGGAGCTGTTTTTTGGAGAA	CSARDIDTTGELFF	TRBV20-1	TRBD1-1*01	TRBJ2-2	14	18	22	23	NA	4	1	GTGACCAGTGCCCATCCTGAAGACAGCAGCTTCTACATCTGCAGTGCTAGAGATATTGACACCACCGGGGAGCTGTTTTTTGGAGAA	GVHD	#N/A	#N/A
16410	7	0.00129151	TGCAGTGCTAGAGATCGGGCGGTAGGGGGTGGCTACACCTTCGGTTCG	CSARDRAVGGGYTF	TRBV20-1	TRBD1-1*01	TRBJ1-2	14	23	NA	29	NA	9	0	GTGACCAGTGCCCATCCTGAAGACAGCAGCTTCTACATCTGCAGTGCTAGAGATCGGGCGGTAGGGGGTGGCTACACCTTCGGTTCG	GVHD	#N/A	#N/A
16410	4	0.000738007	TGCGCCAGCAGCCAAGATCGAGTACGCGGGAGGGAGCAGTACTTCGGGCCG	CASSQDRVRGREQYF	TRBV4-3	TRBD2-1*02	TRBJ2-7	17	25	NA	33	NA	8	0	CACACCCTGCAGCCAGAAGACTCGGCCCTGTATCTCTGCGCCAGCAGCCAAGATCGAGTACGCGGGAGGGAGCAGTACTTCGGGCCG	GVHD	#N/A	#N/A
16410	3	0.000553505	TGTGCCAGCAGGGGAGACTCCTACGAGCAGTACTTCGGGCCG	CASRGDSYEQYF	TRBV2-1	TRBD2-1*02	TRBJ2-7	NA	11	16	17	NA	0	1	CTGAAGATCCGGTCCACAAAGCTGGAGGACTCAGCCATGTACTTCTGTGCCAGCAGGGGAGACTCCTACGAGCAGTACTTCGGGCCG	GVHD	#N/A	#N/A
16410	34	0.00627306	TGTGCCACCAGCAGTGAACCCGGGACCTATAGCAATCAGCCCCAGCATTTTGGTGAT	CATSSEPGTYSNQPQHF	TRBV15-1	NA	TRBJ1-5	14	21	26	29	NA	7	3	CCAGGCCTGGGGGACGCAGCCATGTACCTGTGTGCCACCAGCAGTGAACCCGGGACCTATAGCAATCAGCCCCAGCATTTTGGTGAT	GVHD	#N/A	#N/A
16410	55	0.0101476	TGTGCCAGCAGTTACTCTCGTGGGGGCGCGAGTGGCTACACCTTCGGTTCG	CASSYSRGGASGYTF	TRBV6-5	TRBD1-1*01	TRBJ1-2	17	21	27	32	NA	4	5	CTGTCGGCTGCTCCCTCCCAGACATCTGTGTACTTCTGTGCCAGCAGTTACTCTCGTGGGGGCGCGAGTGGCTACACCTTCGGTTCG	GVHD	#N/A	#N/A
16410	3	0.000553505	TGTGCCAGCAGTTGGACAGGGCTTTATAATTCACCCCTCCACTTTGGGAAC	CASSWTGLYNSPLHF	TRBV2-1	TRBD1-1*01	TRBJ1-6	12	13	21	24	NA	1	3	CGGTCCACAAAGCTGGAGGACTCAGCCATGTACTTCTGTGCCAGCAGTTGGACAGGGCTTTATAATTCACCCCTCCACTTTGGGAAC	GVHD	#N/A	#N/A
16410	3	0.000553505	TGCGCCAGCAGCCAAGAATCCGGGACAGGGTCGTTCGGCTACACCTTCGGTTCG	CASSQESGTGSFGYTF	TRBV4-1	TRBD1-1*01	TRBJ1-2	17	21	30	36	NA	4	6	GCCCTGCAGCCAGAAGACTCAGCCCTGTATCTCTGCGCCAGCAGCCAAGAATCCGGGACAGGGTCGTTCGGCTACACCTTCGGTTCG	GVHD	#N/A	#N/A
16410	3	0.000553505	TGTGCCTGGAGCCCTCTTGAGGGTGGCTACACCTTCGGTTCG	CAWSPLEGGYTF	TRBV30-1	TRBD2-1*02	TRBJ1-2	11	18	NA	23	NA	7	0	CTGAGTTCTAAGAAGCTCCTTCTCAGTGACTCTGGCTTCTATCTCTGTGCCTGGAGCCCTCTTGAGGGTGGCTACACCTTCGGTTCG	GVHD	#N/A	#N/A
16410	3	0.000553505	TGTGCCAGCAGCCCACCCCCGGGACTAGCGGATTACGAGCAGTACTTCGGGCCG	CASSPPPGLADYEQYF	TRBV11-2	TRBD2-1	TRBJ2-7	12	20	31	33	NA	8	2	CCTGCAAAGCTTGAGGACTCGGCCGTGTATCTCTGTGCCAGCAGCCCACCCCCGGGACTAGCGGATTACGAGCAGTACTTCGGGCCG	GVHD	#N/A	#N/A
16410	3	0.000553505	TGTGCCAGCATCTACGGGACAGGGACCTACACTGAAGCTTTCTTTGGACAA	CASIYGTGTYTEAFF	TRBV5-6	TRBD1-1*01	TRBJ1-1	10	15	24	28	NA	5	4	AACGCCTTGTTGCTGGGGGACTCGGCCCTCTATCTCTGTGCCAGCATCTACGGGACAGGGACCTACACTGAAGCTTTCTTTGGACAA	GVHD	#N/A	#N/A
16410	3	0.000553505	TGTGCCAGCAGCACCTCTGTTACCGGGGAGCTGTTTTTTGGAGAA	CASSTSVTGELFF	TRBV7-6	NA	TRBJ2-2	NA	12	14	21	NA	0	7	ACGATCCAGCGCACAGAGCAGCGGGACTCGGCCATGTATCGCTGTGCCAGCAGCACCTCTGTTACCGGGGAGCTGTTTTTTGGAGAA	GVHD	#N/A	#N/A
16410	3	0.000553505	TGTGCCACCGCGCCCGGGACTAGCGGCTTCGAGCAGTACTTCGGGCCG	CATAPGTSGFEQYF	TRBV7-9	TRBD2-1	TRBJ2-7	7	15	26	29	NA	8	3	ATCCAGCGCACAGAGCAGGGGGACTCGGCCATGTATCTCTGTGCCACCGCGCCCGGGACTAGCGGCTTCGAGCAGTACTTCGGGCCG	GVHD	#N/A	#N/A
16410	35	0.00645756	TGTGCCAGCAGTTACTCATGGAGTTACGAGCAGTACTTCGGGCCG	CASSYSWSYEQYF	TRBV6-1	TRBD2-1*02	TRBJ2-7	17	19	23	24	NA	2	1	GGGTTGGAGTCGGCTGCTCCCTCCCAAACATCTGTGTACTTCTGTGCCAGCAGTTACTCATGGAGTTACGAGCAGTACTTCGGGCCG	GVHD	#N/A	#N/A
16410	4	0.000738007	TGTGCCAGCAGTTCTCTAAACGCGGGGGGACTAGCGGGAAACATTCAGTACTTCGGCGCC	CASSSLNAGGLAGNIQYF	TRBV27-1	TRBD2-1	TRBJ2-4	13	26	NA	38	NA	13	0	AGCCCCAACCAGACCTCTCTGTACTTCTGTGCCAGCAGTTCTCTAAACGCGGGGGGACTAGCGGGAAACATTCAGTACTTCGGCGCC	GVHD	#N/A	#N/A
16410	164	0.0302583	TGTGCCAGCAGACCCAGGGTCACCGGGGAGCTGTTTTTTGGAGAA	CASRPRVTGELFF	TRBV2-1	TRBD1-1*01	TRBJ2-2	11	14	19	20	NA	3	1	AAGATCCGGTCCACAAAGCTGGAGGACTCAGCCATGTACTTCTGTGCCAGCAGACCCAGGGTCACCGGGGAGCTGTTTTTTGGAGAA	GVHD	#N/A	#N/A
16410	4	0.000738007	TGTGCCTGGAGTGTATTATCTGAAGCTTTCTTTGGACAA	CAWSVLSEAFF	TRBV30-1	TRBD2-1	TRBJ1-1	14	16	18	19	NA	2	1	ATCCTGAGTTCTAAGAAGCTCCTTCTCAGTGACTCTGGCTTCTATCTCTGTGCCTGGAGTGTATTATCTGAAGCTTTCTTTGGACAA	GVHD	#N/A	#N/A
16410	4	0.000738007	TGTGCCTGGAGTGTACTTAGTGAAGCTTTCTTTGGACAA	CAWSVLSEAFF	TRBV30-1	TRBD2-1	TRBJ1-1	NA	14	17	20	NA	0	3	ATCCTGAGTTCTAAGAAGCTCCTTCTCAGTGACTCTGGCTTCTATCTCTGTGCCTGGAGTGTACTTAGTGAAGCTTTCTTTGGACAA	GVHD	#N/A	#N/A
16410	28	0.00516605	TGCAGTGCTAGAGATATCCAGTACACCGGGGAGCTGTTTTTTGGAGAA	CSARDIQYTGELFF	TRBV20-1	TRBD1-1*01	TRBJ2-2	14	18	21	22	NA	4	1	GTGACCAGTGCCCATCCTGAAGACAGCAGCTTCTACATCTGCAGTGCTAGAGATATCCAGTACACCGGGGAGCTGTTTTTTGGAGAA	GVHD	#N/A	#N/A
16410	4	0.000738007	TGTGCCAGCAGCTTAGATCTGCGGGGTGGGGTCTATGGCTACACCTTCGGTTCG	CASSLDLRGGVYGYTF	TRBV11-2	TRBD2-1*01	TRBJ1-2	17	20	26	32	NA	3	6	CCTGCAAAGCTTGAGGACTCGGCCGTGTATCTCTGTGCCAGCAGCTTAGATCTGCGGGGTGGGGTCTATGGCTACACCTTCGGTTCG	GVHD	#N/A	#N/A
16410	3	0.000553505	TGTGCCAGCAGTAGAGACAGGGGGCTAACCTATAATTCACCCCTCCACTTTGGGAAC	CASSRDRGLTYNSPLHF	TRBV6-1	TRBD1-1*01	TRBJ1-6	12	15	25	28	NA	3	3	GCTGCTCCCTCCCAGACATCTGTGTACTTCTGTGCCAGCAGTAGAGACAGGGGGCTAACCTATAATTCACCCCTCCACTTTGGGAAC	GVHD	#N/A	#N/A
16410	3	0.000553505	TGTGCCAGCACCGTGAACACTGAAGCTTTCTTTGGACAA	CASTVNTEAFF	TRBV6-1	TRBD2-1	TRBJ1-1	10	11	NA	13	NA	1	0	TCGCTCAGGCTGGAGTCGGCTGCTCCCTCCCAGACATCTGTGTACTTCTGTGCCAGCACCGTGAACACTGAAGCTTTCTTTGGACAA	GVHD	#N/A	#N/A
16410	3	0.000553505	TGTGCCGCCAGGGGCGGGGGTCCTTACAATGAGCAGTTCTTCGGGCCA	CAARGGGPYNEQFF	TRBV27-1	TRBD2-1*01	TRBJ2-1	6	13	20	24	NA	7	4	CTGGAGTCGCCCAGCCCCAACCAGACCTCTCTGTACTTCTGTGCCGCCAGGGGCGGGGGTCCTTACAATGAGCAGTTCTTCGGGCCA	GVHD	#N/A	#N/A
16410	3	0.000553505	TGTGCCAGTAGTATAGCGGAGGGTATCGCTGAAGCTTTCTTTGGACAA	CASSIAEGIAEAFF	TRBV19-1	TRBD2-1*02	TRBJ1-1	16	17	23	28	NA	1	5	GTGACATCGGCCCAAAAGAACCCGACAGCTTTCTATCTCTGTGCCAGTAGTATAGCGGAGGGTATCGCTGAAGCTTTCTTTGGACAA	GVHD	#N/A	#N/A
16410	3	0.000553505	TGTGCCAGCAGCCAAGGTTCGCGGGGGAGGTCTTTAGGCACAGATACGCAGTATTTTGGCCCA	CASSQGSRGRSLGTDTQYF	TRBV14-1	TRBD2-1*01	TRBJ2-3	16	20	27	37	NA	4	10	CTGGAGGATTCTGGAGTTTATTTCTGTGCCAGCAGCCAAGGTTCGCGGGGGAGGTCTTTAGGCACAGATACGCAGTATTTTGGCCCA	GVHD	#N/A	#N/A
16410	3	0.000553505	TGCGCCAGCAGCTTGAGAGGAGGGAATCAGCCCCAGCATTTTGGTGAT	CASSLRGGNQPQHF	TRBV5-1	TRBD2-1*02	TRBJ1-5	15	18	NA	24	NA	3	0	GTGAGCACCTTGGAGCTGGGGGACTCGGCCCTTTATCTTTGCGCCAGCAGCTTGAGAGGAGGGAATCAGCCCCAGCATTTTGGTGAT	GVHD	#N/A	#N/A
16410	22	0.00405904	TGTGCCAGCATTTCCCAGTTAGCTAGCACAGATACGCAGTATTTTGGCCCA	CASISQLASTDTQYF	TRBV28-1	TRBD2-1	TRBJ2-3	10	19	23	24	NA	9	1	GAGTCCGCCAGCACCAACCAGACATCTATGTACCTCTGTGCCAGCATTTCCCAGTTAGCTAGCACAGATACGCAGTATTTTGGCCCA	GVHD	#N/A	#N/A
16410	32	0.00590406	TGTGCCTGGAGTGTATTGAGTGAAGCTTTCTTTGGACAA	CAWSVLSEAFF	TRBV30-1	TRBD2-1*02	TRBJ1-1	14	17	NA	20	NA	3	0	ATCCTGAGTTCTAAGAAGCTCCTTCTCAGTGACTCTGGCTTCTATCTCTGTGCCTGGAGTGTATTGAGTGAAGCTTTCTTTGGACAA	GVHD	#N/A	#N/A
16410	4	0.000738007	TGTGCCAGCAGCTCAGCGGGAGGGGACTACGAGCAGTACTTCGGGCCG	CASSSAGGDYEQYF	TRBV9-1	TRBD2-1*02	TRBJ2-7	12	14	24	26	NA	2	2	CTGAGCTCTCTGGAGCTGGGGGACTCAGCTTTGTATTTCTGTGCCAGCAGCTCAGCGGGAGGGGACTACGAGCAGTACTTCGGGCCG	GVHD	#N/A	#N/A
16410	3	0.000553505	TGCGCCAGCAGTGCGGGGACGAGCAATCAGCCCCAGCATTTTGGTGAT	CASSAGTSNQPQHF	TRBV10-1	NA	TRBJ1-5	13	15	20	21	NA	2	1	CTGGAGTCTGCTGCCTCCTCCCAGACATCTGTATATTTCTGCGCCAGCAGTGCGGGGACGAGCAATCAGCCCCAGCATTTTGGTGAT	GVHD	#N/A	#N/A
16410	3	0.000553505	TGTGCCATCAGGAAGGCCCCGCCGGGTCTATTGTGGGGCTACACCTTCGGTTCG	CAIRKAPPGLLWGYTF	TRBV10-3	TRBD2-1	TRBJ1-2	11	22	26	36	NA	11	10	TCCGCTACCAGCTCCCAGACATCTGTGTACTTCTGTGCCATCAGGAAGGCCCCGCCGGGTCTATTGTGGGGCTACACCTTCGGTTCG	GVHD	#N/A	#N/A
16410	20	0.00369004	TGTGCCAGCTCACCATTCTGGACACTAGAAAAACTGTTTTTTGGCAGT	CASSPFWTLEKLFF	TRBV18-1	TRBD1-1*01	TRBJ1-4	15	19	24	27	NA	4	3	ATCCAGCAGGTAGTGCGAGGAGATTCGGCAGCTTATTTCTGTGCCAGCTCACCATTCTGGACACTAGAAAAACTGTTTTTTGGCAGT	GVHD	#N/A	#N/A
16410	3	0.000553505	TGTGCCAGCAGTTACTCATGGTCCTACGAGCAGTACTTCGGGCCG	CASSYSWSYEQYF	TRBV6-1	NA	TRBJ2-7	17	19	NA	21	NA	2	0	GGGTTGGAGTCGGCTGCTCCCTCCCAAACATCTGTGTACTTCTGTGCCAGCAGTTACTCATGGTCCTACGAGCAGTACTTCGGGCCG	GVHD	#N/A	#N/A
16410	3	0.000553505	TGCGCCAGCAGGTCTAACAGGCGCTCCTATGGCTACACCTTCGGTTCG	CASRSNRRSYGYTF	TRBV5-1	TRBD1-1*01	TRBJ1-2	11	16	21	26	NA	5	5	GTGAGCACCTTGGAGCTGGGGGACTCGGCCCTTTATCTTTGCGCCAGCAGGTCTAACAGGCGCTCCTATGGCTACACCTTCGGTTCG	GVHD	#N/A	#N/A
16410	3	0.000553505	TGCAGTGCTAGAGATCCCCCTAGCGGGAGCTTTGGGGCCAACGTCCTGACTTTCGGGGCC	CSARDPPSGSFGANVLTF	TRBV20-1	TRBD2-1*02	TRBJ2-6	14	19	29	32	NA	5	3	CATCCTGAAGACAGCAGCTTCTACATCTGCAGTGCTAGAGATCCCCCTAGCGGGAGCTTTGGGGCCAACGTCCTGACTTTCGGGGCC	GVHD	#N/A	#N/A
16410	3	0.000553505	TGCAGCGTTGGGGAGGCCAGCCCGTATAGCAATCAGCCCCAGCATTTTGGTGAT	CSVGEASPYSNQPQHF	TRBV29-1	TRBD2-1*02	TRBJ1-5	NA	10	16	26	NA	0	10	AACATGAGCCCTGAAGACAGCAGCATATATCTCTGCAGCGTTGGGGAGGCCAGCCCGTATAGCAATCAGCCCCAGCATTTTGGTGAT	GVHD	#N/A	#N/A
16410	3	0.000553505	TGTGCCAGCAGAAATGGACAGGGCAGGCCCTACAATGAGCAGTTCTTCGGGCCA	CASRNGQGRPYNEQFF	TRBV27-1	TRBD1-1*01	TRBJ2-1	11	15	23	28	NA	4	5	TCGCCCAGCCCCAACCAGACCTCTCTGTACTTCTGTGCCAGCAGAAATGGACAGGGCAGGCCCTACAATGAGCAGTTCTTCGGGCCA	GVHD	#N/A	#N/A
16410	3	0.000553505	TGCGCCAGCAAGACGCCCAGGGTGAATGAAAAACTGTTTTTTGGCAGT	CASKTPRVNEKLFF	TRBV5-1	TRBD1-1*01	TRBJ1-4	10	17	22	24	NA	7	2	GTGAGCACCTTGGAGCTGGGGGACTCGGCCCTTTATCTTTGCGCCAGCAAGACGCCCAGGGTGAATGAAAAACTGTTTTTTGGCAGT	GVHD	#N/A	#N/A
16410	3	0.000553505	TGTGCCAGCAACGAACCGGGCAGACAGAATGAGCAGTTCTTCGGGCCA	CASNEPGRQNEQFF	TRBV7-8	TRBD1-1*01	TRBJ2-1	10	22	NA	27	NA	12	0	ATCCAGCGCACACAGCAGGAGGACTCCGCCGTGTATCTCTGTGCCAGCAACGAACCGGGCAGACAGAATGAGCAGTTCTTCGGGCCA	GVHD	#N/A	#N/A
16410	4	0.000738007	TGTGCCAGCAGTCCCCAACAGGGGGGACATTACAATGAGCAGTTCTTCGGGCCA	CASSPQQGGHYNEQFF	TRBV6-1	TRBD1-1*01	TRBJ2-1	12	17	25	30	NA	5	5	TCGGCTGCTCCCTCCCAAACATCTGTGTACTTCTGTGCCAGCAGTCCCCAACAGGGGGGACATTACAATGAGCAGTTCTTCGGGCCA	GVHD	#N/A	#N/A
16410	4	0.000738007	TGTGCCTGGAGTGTACTTGCCGAAGCTTTCTTTGGACAA	CAWSVLAEAFF	TRBV30-1	TRBD2-1	TRBJ1-1	NA	14	17	21	NA	0	4	ATCCTGAGTTCTAAGAAGCTCCTTCTCAGTGACTCTGGCTTCTATCTCTGTGCCTGGAGTGTACTTGCCGAAGCTTTCTTTGGACAA	GVHD	#N/A	#N/A
16410	3	0.000553505	TGCAGTGCTAGAGATCGGGGCACCAGCTCCTATAATTCACCCCTCCACTTTGGGAAC	CSARDRGTSSYNSPLHF	TRBV20-1	NA	TRBJ1-6	14	16	21	26	NA	2	5	GCCCATCCTGAAGACAGCAGCTTCTACATCTGCAGTGCTAGAGATCGGGGCACCAGCTCCTATAATTCACCCCTCCACTTTGGGAAC	GVHD	#N/A	#N/A
16410	3	0.000553505	TGTGCCAGCAGCTGGGGGACGGTATCCTACGAGCAGTACTTCGGGCCG	CASSWGTVSYEQYF	TRBV5-5	NA	TRBJ2-7	13	15	20	24	NA	2	4	GTGAACGCCTTGTTGCTGGGGGACTCGGCCCTGTATCTCTGTGCCAGCAGCTGGGGGACGGTATCCTACGAGCAGTACTTCGGGCCG	GVHD	#N/A	#N/A
16410	20	0.00369004	TGTGCCAGCAGTCTAGGGGGGAATAGCAATCAGCCCCAGCATTTTGGTGAT	CASSLGGNSNQPQHF	TRBV11-2	NA	TRBJ1-5	11	14	20	23	NA	3	3	CAGCCTGCAAAGCTTGAGGACTCGGCCGTGTATCTCTGTGCCAGCAGTCTAGGGGGGAATAGCAATCAGCCCCAGCATTTTGGTGAT	GVHD	#N/A	#N/A
16410	108	0.0199262	TGCAGCGTGCAGACCCCCACTGAAGCTTTCTTTGGACAA	CSVQTPTEAFF	TRBV29-1	NA	TRBJ1-1	8	11	14	17	NA	3	3	ACTCTGACTGTGAGCAACATGAGCCCTGAAGACAGCAGCATATATCTCTGCAGCGTGCAGACCCCCACTGAAGCTTTCTTTGGACAA	GVHD	#N/A	#N/A
16410	3	0.000553505	TGTGCCAGCAGTTCGGTAGGGTACGAGCAGTACTTCGGGCCG	CASSSVGYEQYF	TRBV27-1	NA	TRBJ2-7	13	17	NA	21	NA	4	0	CTGATCCTGGAGTCGCCCAGCCCCAACCAGACCTCTCTGTACTTCTGTGCCAGCAGTTCGGTAGGGTACGAGCAGTACTTCGGGCCG	GVHD	#N/A	#N/A
16410	10	0.00184502	TGTGCCACCAGTGATCCCCTACAAGAGAACACTGAAGCTTTCTTTGGACAA	CATSDPLQENTEAFF	TRBV24-1	NA	TRBJ1-1	15	20	23	26	NA	5	3	GAGTCTGCCATCCCCAACCAGACAGCTCTTTACTTCTGTGCCACCAGTGATCCCCTACAAGAGAACACTGAAGCTTTCTTTGGACAA	GVHD	#N/A	#N/A
16410	9	0.00166052	TGTGCCAGTAGTCCCGACCCCGGGGAGCTGTTTTTTGGAGAA	CASSPDPGELFF	TRBV19-1	NA	TRBJ2-2	12	15	18	19	NA	3	1	CTCACTGTGACATCGGCCCAAAAGAACCCGACAGCTTTCTATCTCTGTGCCAGTAGTCCCGACCCCGGGGAGCTGTTTTTTGGAGAA	GVHD	#N/A	#N/A
16410	2	0.000369004	TGTGCCAGCAGCCAAGCTACCGGGACAGGGCTTGGCTACACCTTCGGTTCG	CASSQATGTGLGYTF	TRBV14-1	TRBD1-1*01	TRBJ1-2	16	21	30	32	NA	5	2	CAGCCTGCAGAACTGGAGGATTCTGGAGTTTATTTCTGTGCCAGCAGCCAAGCTACCGGGACAGGGCTTGGCTACACCTTCGGTTCG	GVHD	#N/A	#N/A
16410	2	0.000369004	TGTGCCAGCAGTGAAGGGGGGGGGCTGTACCAAGAGACCCAGTACTTCGGGCCA	CASSEGGGLYQETQYF	TRBV2-1	TRBD2-1*01	TRBJ2-5	NA	16	23	28	NA	0	5	TCCACAAAGCTGGAGGACTCAGCCATGTACTTCTGTGCCAGCAGTGAAGGGGGGGGGCTGTACCAAGAGACCCAGTACTTCGGGCCA	GVHD	#N/A	#N/A
16410	2	0.000369004	TGCAGTGCTAGAGACCTGGATTACACCGGGGAGCTGTTTTTTGGAGAA	CSARDLDYTGELFF	TRBV20-1	NA	TRBJ2-2	14	17	20	22	NA	3	2	GTGACCAGTGCCCATCCTGAAGACAGCAGCTTCTACATCTGCAGTGCTAGAGACCTGGATTACACCGGGGAGCTGTTTTTTGGAGAA	GVHD	#N/A	#N/A
16410	2	0.000369004	TGCGCCAGCAGCTTTACCGGGGGGAGTGGATCGTCCGGGGAGCTGTTTTTTGGAGAA	CASSFTGGSGSSGELFF	TRBV4-1	TRBD2-1*01	TRBJ2-2	12	17	24	34	NA	5	10	CTGCAGCCAGAAGACTCAGCCCTGTATCTCTGCGCCAGCAGCTTTACCGGGGGGAGTGGATCGTCCGGGGAGCTGTTTTTTGGAGAA	GVHD	#N/A	#N/A
16410	2	0.000369004	TGTGCCATCAGTGAGTTTCCAGGGGGGCAGACTAGCGATGAGCAGTTCTTCGGGCCA	CAISEFPGGQTSDEQFF	TRBV10-3	TRBD2-1	TRBJ2-1	16	29	NA	37	NA	13	0	GCTACCAGCTCCCAGACATCTGTGTACTTCTGTGCCATCAGTGAGTTTCCAGGGGGGCAGACTAGCGATGAGCAGTTCTTCGGGCCA	GVHD	#N/A	#N/A
16410	3	0.000553505	TGCGCCAGCAGCCAAATCCGGACCCTGGGCACAGATACGCAGTATTTTGGCCCA	CASSQIRTLGTDTQYF	TRBV4-1	NA	TRBJ2-3	15	19	23	28	NA	4	5	GCCCTGCAGCCAGAAGACTCAGCCCTGTATCTCTGCGCCAGCAGCCAAATCCGGACCCTGGGCACAGATACGCAGTATTTTGGCCCA	GVHD	#N/A	#N/A
16410	3	0.000553505	TGTGCCAGCAGCTTGCCTGGGCAGGGGGCCAAAAACATTCAGTACTTCGGCGCC	CASSLPGQGAKNIQYF	TRBV5-6	TRBD1-1*01	TRBJ2-4	15	21	NA	27	NA	6	0	GCCTTGTTGCTGGGGGACTCGGCCCTCTATCTCTGTGCCAGCAGCTTGCCTGGGCAGGGGGCCAAAAACATTCAGTACTTCGGCGCC	GVHD	#N/A	#N/A
16410	3	0.000553505	TGTGCCAGCAGCTTAGGCGGGTTCTCCTACGAGCAGTACTTCGGGCCG	CASSLGGFSYEQYF	TRBV13-1	TRBD2-1	TRBJ2-7	NA	17	21	23	NA	0	2	ATGAGCTCCTTGGAGCTGGGGGACTCAGCCCTGTACTTCTGTGCCAGCAGCTTAGGCGGGTTCTCCTACGAGCAGTACTTCGGGCCG	GVHD	#N/A	#N/A
16410	128	0.0236162	TGTGCCAGCAGTGAAGGTCAGAGTCCTTATAGCAATCAGCCCCAGCATTTTGGTGAT	CASSEGQSPYSNQPQHF	TRBV6-1	NA	TRBJ1-5	16	18	21	29	NA	2	8	GCTGCTCCCTCCCAGACATCTGTGTACTTCTGTGCCAGCAGTGAAGGTCAGAGTCCTTATAGCAATCAGCCCCAGCATTTTGGTGAT	GVHD	#N/A	#N/A
16410	2	0.000369004	TGTGCCAGCAGTGAATGGGGACAGGCACCCCTCCACTTTGGGAAC	CASSEWGQAPLHF	TRBV25-1	TRBD1-1*01	TRBJ1-6	16	17	NA	25	NA	1	0	ACCCTGGAGTCTGCCAGGCCCTCACATACCTCTCAGTACCTCTGTGCCAGCAGTGAATGGGGACAGGCACCCCTCCACTTTGGGAAC	GVHD	#N/A	#N/A
16410	3	0.000553505	TGCGCCACCATGAAGTTTGGGCCCCAGGGGGCAGATACGCAGTATTTTGGCCCA	CATMKFGPQGADTQYF	TRBV5-1	TRBD1-1*01	TRBJ2-3	7	24	NA	31	NA	17	0	ACCTTGGAGCTGGGGGACTCGGCCCTTTATCTTTGCGCCACCATGAAGTTTGGGCCCCAGGGGGCAGATACGCAGTATTTTGGCCCA	GVHD	#N/A	#N/A
16410	3	0.000553505	TGTGCCAGCAGCTCGTCCAGGGTAAATTTAATCGAGCAGTACTTCGGGCCG	CASSSSRVNLIEQYF	TRBV7-9	TRBD1-1*01	TRBJ2-7	13	17	22	32	NA	4	10	CAGCGCACAGAGCAGGGGGACTCGGCCATGTATCTCTGTGCCAGCAGCTCGTCCAGGGTAAATTTAATCGAGCAGTACTTCGGGCCG	GVHD	#N/A	#N/A
16410	7	0.00129151	TGTGCCAGTATTAGTGGAGGAGGGGGCAATCAGCCCCAGCATTTTGGTGAT	CASISGGGGNQPQHF	TRBV19-1	TRBD2-1*02	TRBJ1-5	10	18	24	25	NA	8	1	ACATCGGCCCAAAAGAACCCGACAGCTTTCTATCTCTGTGCCAGTATTAGTGGAGGAGGGGGCAATCAGCCCCAGCATTTTGGTGAT	GVHD	#N/A	#N/A
16410	2	0.000369004	TGTGCCAGCAGCGGGTACAGGGTGAGCACTGAAGCTTTCTTTGGACAA	CASSGYRVSTEAFF	TRBV11-2	TRBD1-1*01	TRBJ1-1	12	16	22	26	NA	4	4	ATCCAACCTGCAAAGCTTGAGGACTCGGCCGTGTATCTCTGTGCCAGCAGCGGGTACAGGGTGAGCACTGAAGCTTTCTTTGGACAA	GVHD	#N/A	#N/A
16410	2	0.000369004	TGCAGCGCCAAGCCGACAGAAAACTATGGCTACACCTTCGGTTCG	CSAKPTENYGYTF	TRBV29-1	TRBD1-1*01	TRBJ1-2	7	14	19	21	NA	7	2	ACTGTGAGCAACATGAGCCCTGAAGACAGCAGCATATATCTCTGCAGCGCCAAGCCGACAGAAAACTATGGCTACACCTTCGGTTCG	GVHD	#N/A	#N/A
16410	2	0.000369004	TGTGCCAGCAGTTACTCGAGGGGGGGCGCCTCTGGCTACACCTTCGGTTCG	CASSYSRGGASGYTF	TRBV6-5	TRBD2-1*01	TRBJ1-2	17	19	26	32	NA	2	6	CTGTCGGCTGCTCCCTCCCAGACATCTGTGTACTTCTGTGCCAGCAGTTACTCGAGGGGGGGCGCCTCTGGCTACACCTTCGGTTCG	GVHD	#N/A	#N/A
16410	2	0.000369004	TGCAGTGCTAGCAGGGTCAATCAGCCCCAGCATTTTGGTGAT	CSASRVNQPQHF	TRBV20-1	TRBD1-1*01	TRBJ1-5	NA	11	16	17	NA	0	1	CTGACAGTGACCAGTGCCCATCCTGAAGACAGCAGCTTCTACATCTGCAGTGCTAGCAGGGTCAATCAGCCCCAGCATTTTGGTGAT	GVHD	#N/A	#N/A
16410	22	0.00405904	TGTGCCAGCAGCTTAGCCAGGGGGGGAGAGACCCAGTACTTCGGGCCA	CASSLARGGETQYF	TRBV7-7	NA	TRBJ2-5	NA	17	24	26	NA	0	2	ATTCAGCGCACAGAGCAGCGGGACTCAGCCATGTATCGCTGTGCCAGCAGCTTAGCCAGGGGGGGAGAGACCCAGTACTTCGGGCCA	GVHD	#N/A	#N/A
16410	4	0.000738007	TGTGCCAGTAGTATAGGGATTCAGCCCCAGCATTTTGGTGAT	CASSIGIQPQHF	TRBV19-1	NA	TRBJ1-5	NA	16	19	20	NA	0	1	CTCACTGTGACATCGGCCCAAAAGAACCCGACAGCTTTCTATCTCTGTGCCAGTAGTATAGGGATTCAGCCCCAGCATTTTGGTGAT	GVHD	Cancer	LGL-Leukemia
16410	20	0.00369004	TGCAGCGTTGACGACAGGGATGGGTACACTGAAGCTTTCTTTGGACAA	CSVDDRDGYTEAFF	TRBV29-1	TRBD1-1*01	TRBJ1-1	11	12	19	25	NA	1	6	GTGAGCAACATGAGCCCTGAAGACAGCAGCATATATCTCTGCAGCGTTGACGACAGGGATGGGTACACTGAAGCTTTCTTTGGACAA	GVHD	#N/A	#N/A
16410	3	0.000553505	TGTGCCAGCAGCTTACGTAGCCGGTACAGGGGACCTGGAAACACCATATATTTTGGAGAG	CASSLRSRYRGPGNTIYF	TRBV9-1	TRBD1-1*01	TRBJ1-3	12	25	32	34	NA	13	2	GAGCTGGGGGACTCAGCTTTGTATTTCTGTGCCAGCAGCTTACGTAGCCGGTACAGGGGACCTGGAAACACCATATATTTTGGAGAG	GVHD	#N/A	#N/A
16410	2	0.000369004	TGTGCCAGCAGCTGGGGCCCGAGCTCCTACGAGCAGTACTTCGGGCCG	CASSWGPSSYEQYF	TRBV7-2	TRBD1-1*01	TRBJ2-7	NA	13	18	23	NA	0	5	ATCCAGCGCACACAGCAGGAGGACTCGGCCGTGTATCTCTGTGCCAGCAGCTGGGGCCCGAGCTCCTACGAGCAGTACTTCGGGCCG	GVHD	#N/A	#N/A
16410	6	0.00110701	TGTGCCAGCAGCTTAGAGGAGGGTCCTGTACCAGATACGCAGTATTTTGGCCCA	CASSLEEGPVPDTQYF	TRBV7-9	TRBD2-1*02	TRBJ2-3	16	17	23	31	NA	1	8	CGCACAGAGCAGGGGGACTCGGCCATGTATCTCTGTGCCAGCAGCTTAGAGGAGGGTCCTGTACCAGATACGCAGTATTTTGGCCCA	GVHD	#N/A	#N/A
16410	6	0.00110701	TGTGCCAGGGGAGGTACAGGGGGAAATCAGCCCCAGCATTTTGGTGAT	CARGGTGGNQPQHF	TRBV2-1	TRBD1-1*01	TRBJ1-5	8	15	23	24	NA	7	1	ATCCGGTCCACAAAGCTGGAGGACTCAGCCATGTACTTCTGTGCCAGGGGAGGTACAGGGGGAAATCAGCCCCAGCATTTTGGTGAT	GVHD	#N/A	#N/A
16410	2	0.000369004	TGCAGTGCTAGTACGCGGACAGGGTGGACTGAAGCTTTCTTTGGACAA	CSASTRTGWTEAFF	TRBV20-1	TRBD1-1*01	TRBJ1-1	11	16	24	27	NA	5	3	GTGACCAGTGCCCATCCTGAAGACAGCAGCTTCTACATCTGCAGTGCTAGTACGCGGACAGGGTGGACTGAAGCTTTCTTTGGACAA	GVHD	#N/A	#N/A
16410	2	0.000369004	TGCGCCAGTACGGACAGGGGCAATCAGCCCCAGCATTTTGGTGAT	CASTDRGNQPQHF	TRBV23-1	TRBD1-1*01	TRBJ1-5	8	11	NA	19	NA	3	0	GCAATCCTGTCCTCAGAACCGGGAGACACGGCACTGTATCTCTGCGCCAGTACGGACAGGGGCAATCAGCCCCAGCATTTTGGTGAT	GVHD	Pathogens	Encounter for immunization
16410	2	0.000369004	TGTGCCAGCAGCCTCCGGGTGCAGGGAGGTTTGCACGAGCAGTACTTCGGGCCG	CASSLRVQGGLHEQYF	TRBV6-6	TRBD2-1*02	TRBJ2-7	11	23	29	34	NA	12	5	TTGGCTGCTCCCTCCCAGACATCTGTGTACTTCTGTGCCAGCAGCCTCCGGGTGCAGGGAGGTTTGCACGAGCAGTACTTCGGGCCG	GVHD	#N/A	#N/A
16410	2	0.000369004	TGCAGTGCTAGGATGGTGGGGGCCGAGCAGTACTTCGGGCCG	CSARMVGAEQYF	TRBV20-1	TRBD1-1*01	TRBJ2-7	11	17	NA	23	NA	6	0	CTGACAGTGACCAGTGCCCATCCTGAAGACAGCAGCTTCTACATCTGCAGTGCTAGGATGGTGGGGGCCGAGCAGTACTTCGGGCCG	GVHD	#N/A	#N/A
16410	2	0.000369004	TGTGCCAGCAGTGAGGGGTTAGCGGGGCTTGGAGAGACCCAGTACTTCGGGCCA	CASSEGLAGLGETQYF	TRBV2-1	TRBD2-1*01	TRBJ2-5	14	19	27	32	NA	5	5	TCCACAAAGCTGGAGGACTCAGCCATGTACTTCTGTGCCAGCAGTGAGGGGTTAGCGGGGCTTGGAGAGACCCAGTACTTCGGGCCA	GVHD	#N/A	#N/A
16410	2	0.000369004	TGTGCCATCAGTGAGTCCGGGACAGGGCGGAATCAGCCCCAGCATTTTGGTGAT	CAISESGTGRNQPQHF	TRBV10-3	TRBD1-1*01	TRBJ1-5	17	18	27	30	NA	1	3	TCCGCTACCAGCTCCCAGACATCTGTGTACTTCTGTGCCATCAGTGAGTCCGGGACAGGGCGGAATCAGCCCCAGCATTTTGGTGAT	GVHD	#N/A	#N/A
16410	2	0.000369004	TGCAGTGCTAGAGATCGGGCGCAAAGTGGAGGCTACACCTTCGGTTCG	CSARDRAQSGGYTF	TRBV20-1	NA	TRBJ1-2	14	16	20	30	NA	2	10	GTGACCAGTGCCCATCCTGAAGACAGCAGCTTCTACATCTGCAGTGCTAGAGATCGGGCGCAAAGTGGAGGCTACACCTTCGGTTCG	GVHD	#N/A	#N/A
16410	2	0.000369004	TGTGCCAGCAGTAAGGGACAGGGGGCGCGTGGGGAGCTGTTTTTTGGAGAA	CASSKGQGARGELFF	TRBV6-1	TRBD1-1*01	TRBJ2-2	12	14	26	30	NA	2	4	GAGTCGGCTGCTCCCTCCCAGACATCTGTGTACTTCTGTGCCAGCAGTAAGGGACAGGGGGCGCGTGGGGAGCTGTTTTTTGGAGAA	GVHD	#N/A	#N/A
16410	2	0.000369004	TGTGCCATCATGGCGGGGGCTGAAGCTTTCTTTGGACAA	CAIMAGAEAFF	TRBV10-3	TRBD2-1*01	TRBJ1-1	10	12	NA	19	NA	2	0	CTCCTCACTCTGGAGTCCGCTACCAGCTCCCAGACATCTGTGTACTTCTGTGCCATCATGGCGGGGGCTGAAGCTTTCTTTGGACAA	GVHD	#N/A	#N/A
16410	13	0.00239852	TGTGCCAGCAGCTCCGGACTAGCGGGAAACGAGCAGTTCTTCGGGCCA	CASSSGLAGNEQFF	TRBV7-7	TRBD2-1*02	TRBJ2-1	13	15	27	30	NA	2	3	ATTCAGCGCACAGAGCAGCGGGACTCAGCCATGTATCGCTGTGCCAGCAGCTCCGGACTAGCGGGAAACGAGCAGTTCTTCGGGCCA	GVHD	#N/A	#N/A
16410	4	0.000738007	TGTGCCAGCAGCTTAGAGGCGCCAGGGAACAATGAGCAGTTCTTCGGGCCA	CASSLEAPGNNEQFF	TRBV13-1	TRBD1-1*01	TRBJ2-1	16	22	27	28	NA	6	1	AGCTCCTTGGAGCTGGGGGACTCAGCCCTGTACTTCTGTGCCAGCAGCTTAGAGGCGCCAGGGAACAATGAGCAGTTCTTCGGGCCA	GVHD	#N/A	#N/A
16410	2	0.000369004	TGCAGTGCTAACGATATACAGAACACCGGGGAGCTGTTTTTTGGAGAA	CSANDIQNTGELFF	TRBV20-1	TRBD1-1*01	TRBJ2-2	10	17	NA	20	NA	7	0	GTGACCAGTGCCCATCCTGAAGACAGCAGCTTCTACATCTGCAGTGCTAACGATATACAGAACACCGGGGAGCTGTTTTTTGGAGAA	GVHD	#N/A	#N/A
16410	2	0.000369004	TGCAGTGCTAGAGATATATTATTAACCGGGGAGCTGTTTTTTGGAGAA	CSARDILLTGELFF	TRBV20-1	TRBD2-1	TRBJ2-2	NA	14	16	24	NA	0	8	GTGACCAGTGCCCATCCTGAAGACAGCAGCTTCTACATCTGCAGTGCTAGAGATATATTATTAACCGGGGAGCTGTTTTTTGGAGAA	GVHD	#N/A	#N/A
16410	2	0.000369004	TGTGCCATCAGGGACCTGGGGGATGGAAACACCATATATTTTGGAGAG	CAIRDLGDGNTIYF	TRBV10-3	NA	TRBJ1-3	11	17	22	23	NA	6	1	CTGGAGTCCGCTACCAGCTCCCAGACATCTGTGTACTTCTGTGCCATCAGGGACCTGGGGGATGGAAACACCATATATTTTGGAGAG	GVHD	#N/A	#N/A
16410	4	0.000738007	GAGGGAGCGTACGAGCAGTACTTCGGGCCG	EGAYEQYF	TRBV25-1	TRBD2-1*02	TRBJ2-7	NA	NA	5	9	NA	3	4	GAGCATTTTCCCCTGACCCTGGAGTCTGCCAGGCCCTCACATACCTCTCAGTTCGGGGAGGGAGCGTACGAGCAGTACTTCGGGCCG	GVHD	#N/A	#N/A
16410	4	0.000738007	TGTGCCAGCAGTGAAGAATTGGCAGGAGCAAACTATGGCTACACCTTCGGTTCG	CASSEELAGANYGYTF	TRBV6-1	NA	TRBJ1-2	16	22	26	30	NA	6	4	TCGGCTGCTCCCTCCCAGACATCTGTGTACTTCTGTGCCAGCAGTGAAGAATTGGCAGGAGCAAACTATGGCTACACCTTCGGTTCG	GVHD	#N/A	#N/A
16410	2	0.000369004	TGCAGCGTTGCAGGGCTGGATCAGCCCCAGCATTTTGGTGAT	CSVAGLDQPQHF	TRBV29-1	TRBD1-1*01	TRBJ1-5	NA	10	15	19	NA	0	4	CTGACTGTGAGCAACATGAGCCCTGAAGACAGCAGCATATATCTCTGCAGCGTTGCAGGGCTGGATCAGCCCCAGCATTTTGGTGAT	GVHD	#N/A	#N/A
16410	2	0.000369004	TGTGCCAGCAGCTACCGGGAGGGGGACTATGGCTACACCTTCGGTTCG	CASSYREGDYGYTF	TRBV5-4	TRBD2-1*02	TRBJ1-2	13	15	23	25	NA	2	2	GTGAACGCCTTGGAGCTGGACGACTCGGCCCTGTATCTCTGTGCCAGCAGCTACCGGGAGGGGGACTATGGCTACACCTTCGGTTCG	GVHD	#N/A	#N/A
16410	2	0.000369004	TGTGCCAGCAGCTTGGTTAACACTGAAGCTTTCTTTGGACAA	CASSLVNTEAFF	TRBV7-6	NA	TRBJ1-1	NA	14	16	18	NA	0	2	CTGACGATCCAGCGCACAGAGCAGCGGGACTCGGCCATGTATCGCTGTGCCAGCAGCTTGGTTAACACTGAAGCTTTCTTTGGACAA	GVHD	Pathogens	Influenza
16410	2	0.000369004	TGTGCCAGCAGTTCACTTGGCAACTATGGCTACACCTTCGGTTCG	CASSSLGNYGYTF	TRBV6-1	NA	TRBJ1-2	13	18	NA	21	NA	5	0	GGGTTGGAGTCGGCTGCTCCCTCCCAAACATCTGTGTACTTCTGTGCCAGCAGTTCACTTGGCAACTATGGCTACACCTTCGGTTCG	GVHD	#N/A	#N/A
16410	2	0.000369004	TGTGCCAGCAGTTTATTGGGCGCCCGGCGCGAGCAGTACTTCGGGCCG	CASSLLGARREQYF	TRBV27-1	TRBD1-1*01	TRBJ2-7	16	17	21	29	NA	1	8	CTGGAGTCGCCCAGCCCCAACCAGACCTCTCTGTACTTCTGTGCCAGCAGTTTATTGGGCGCCCGGCGCGAGCAGTACTTCGGGCCG	GVHD	#N/A	#N/A
16410	7	0.00129151	TGTGCCAGCAGTTACGGAAAGAACACTGAAGCTTTCTTTGGACAA	CASSYGKNTEAFF	TRBV6-1	NA	TRBJ1-1	NA	15	18	20	NA	0	2	GGGTTGGAGTCGGCTGCTCCCTCCCAAACATCTGTGTACTTCTGTGCCAGCAGTTACGGAAAGAACACTGAAGCTTTCTTTGGACAA	GVHD	#N/A	#N/A
16410	4	0.000738007	TGTGCCAGCAGCGTAGCTTCGGGACAGGTGAACACTGAAGCTTTCTTTGGACAA	CASSVASGQVNTEAFF	TRBV9-1	TRBD1-1*01	TRBJ1-1	16	20	NA	28	NA	4	0	TCTCTGGAGCTGGGGGACTCAGCTTTGTATTTCTGTGCCAGCAGCGTAGCTTCGGGACAGGTGAACACTGAAGCTTTCTTTGGACAA	GVHD	#N/A	#N/A
16410	2	0.000369004	TGTGCCAGCAGTTTCTTCCAGGGTGCCTACGAGCAGTACTTCGGGCCG	CASSFFQGAYEQYF	TRBV27-1	TRBD1-1*01	TRBJ2-7	14	18	23	25	NA	4	2	CTGGAGTCGCCCAGCCCCAACCAGACCTCTCTGTACTTCTGTGCCAGCAGTTTCTTCCAGGGTGCCTACGAGCAGTACTTCGGGCCG	GVHD	#N/A	#N/A
16410	2	0.000369004	TGTGCCAGCAGCTTAGGCCTAGCGGGCCAAGAGACCCAGTACTTCGGGCCA	CASSLGLAGQETQYF	TRBV7-9	TRBD2-1	TRBJ2-5	16	18	NA	26	NA	2	0	CAGCGCACAGAGCAGGGGGACTCGGCCATGTATCTCTGTGCCAGCAGCTTAGGCCTAGCGGGCCAAGAGACCCAGTACTTCGGGCCA	GVHD	#N/A	#N/A
16410	2	0.000369004	TGTGCCAGCAGTGAGGAACTAGCGGGGGTTCACGAGCAGTACTTCGGGCCG	CASSEELAGVHEQYF	TRBV6-1	TRBD2-1*01	TRBJ2-7	14	17	28	31	NA	3	3	GAGTCGGCTGCTCCCTCCCAGACATCTGTGTACTTCTGTGCCAGCAGTGAGGAACTAGCGGGGGTTCACGAGCAGTACTTCGGGCCG	GVHD	#N/A	#N/A
16410	2	0.000369004	TGTGCCTGGAGTGTACTCAGTGAAGCTTTCTTTGGACAA	CAWSVLSEAFF	TRBV30-1	NA	TRBJ1-1	14	17	NA	20	NA	3	0	ATCCTGAGTTCTAAGAAGCTCCTTCTCAGTGACTCTGGCTTCTATCTCTGTGCCTGGAGTGTACTCAGTGAAGCTTTCTTTGGACAA	GVHD	#N/A	#N/A
16410	7	0.00129151	TGTGCCAGCAGCTTCGGGAAGGGTTCATACAATGAGCAGTTCTTCGGGCCA	CASSFGKGSYNEQFF	TRBV13-1	TRBD2-1*02	TRBJ2-1	NA	14	19	27	NA	0	8	AGCTCCTTGGAGCTGGGGGACTCAGCCCTGTACTTCTGTGCCAGCAGCTTCGGGAAGGGTTCATACAATGAGCAGTTCTTCGGGCCA	GVHD	#N/A	#N/A
16410	2	0.000369004	TGTGCCAGCAGTTACTCGGGGCCGGGAAGTAGACAGCCCCAGCATTTTGGTGAT	CASSYSGPGSRQPQHF	TRBV6-5	NA	TRBJ1-5	NA	17	22	33	NA	0	11	TCGGCTGCTCCCTCCCAGACATCTGTGTACTTCTGTGCCAGCAGTTACTCGGGGCCGGGAAGTAGACAGCCCCAGCATTTTGGTGAT	GVHD	#N/A	#N/A
16410	4	0.000738007	TGCAGTGCCGGAGACGGGAGCAACTATGGCTACACCTTCGGTTCG	CSAGDGSNYGYTF	TRBV20-1	TRBD2-1*02	TRBJ1-2	8	14	20	21	NA	6	1	ACAGTGACCAGTGCCCATCCTGAAGACAGCAGCTTCTACATCTGCAGTGCCGGAGACGGGAGCAACTATGGCTACACCTTCGGTTCG	GVHD	#N/A	#N/A
16410	4	0.000738007	TGTGCCAGCACCCCAAGACACAGGGGGGACACTGAAGCTTTCTTTGGACAA	CASTPRHRGDTEAFF	TRBV11-2	TRBD1-1*01	TRBJ1-1	10	19	27	28	NA	9	1	CAGCCTGCAAAGCTTGAGGACTCGGCCGTGTATCTCTGTGCCAGCACCCCAAGACACAGGGGGGACACTGAAGCTTTCTTTGGACAA	GVHD	#N/A	#N/A
16410	2	0.000369004	TGCGCCAGCAGCCAAGATTCCGGGACAGGGACCTACAATGAGCAGTTCTTCGGGCCA	CASSQDSGTGTYNEQFF	TRBV4-1	TRBD1-1*01	TRBJ2-1	17	21	30	31	NA	4	1	CTGCAGCCAGAAGACTCAGCCCTGTATCTCTGCGCCAGCAGCCAAGATTCCGGGACAGGGACCTACAATGAGCAGTTCTTCGGGCCA	GVHD	#N/A	#N/A
16410	4	0.000738007	TGTGCCAGCAGTGGGGGCCAGCTTAATGAAAAACTGTTTTTTGGCAGT	CASSGGQLNEKLFF	TRBV28-1	TRBD1-1*01	TRBJ1-4	NA	12	18	23	NA	0	5	CTGGAGTCCGCCAGCACCAACCAGACATCTATGTACCTCTGTGCCAGCAGTGGGGGCCAGCTTAATGAAAAACTGTTTTTTGGCAGT	GVHD	#N/A	#N/A
16410	3	0.000553505	TGTGCCAGCAGCGTAGGGACCGGCTACACCTTCGGTTCG	CASSVGTGYTF	TRBV7-9	NA	TRBJ1-2	NA	16	20	21	NA	0	1	ACCTTGGAGATCCAGCGCACAGAGCAGGGGGACTCGGCCATGTATCTCTGTGCCAGCAGCGTAGGGACCGGCTACACCTTCGGTTCG	GVHD	#N/A	#N/A
16410	3	0.000553505	TGTGCCAGCAGTTTTGACAGGGATAGAAACACCATATATTTTGGAGAG	CASSFDRDRNTIYF	TRBV5-4	TRBD1-1*01	TRBJ1-3	11	15	22	25	NA	4	3	GTGAACGCCTTGGAGCTGGACGACTCGGCCCTGTATCTCTGTGCCAGCAGTTTTGACAGGGATAGAAACACCATATATTTTGGAGAG	GVHD	#N/A	#N/A
16410	3	0.000553505	TGCGCCAGCAGCCAAGAACCGTTCCGCCTGGACACCATATATTTTGGAGAG	CASSQEPFRLDTIYF	TRBV4-1	NA	TRBJ1-3	17	29	NA	31	NA	12	0	CACGCCCTGCAGCCAGAAGACTCAGCCCTGTATCTCTGCGCCAGCAGCCAAGAACCGTTCCGCCTGGACACCATATATTTTGGAGAG	GVHD	#N/A	#N/A
16410	4	0.000738007	TGTGCCAGCAGTGAGCTCGGGTCGGTATTTGGCTACACCTTCGGTTCG	CASSELGSVFGYTF	TRBV25-1	TRBD2-1	TRBJ1-2	14	17	21	29	NA	3	8	CTGGAGTCTGCCAGGCCCTCACATACCTCTCAGTACCTCTGTGCCAGCAGTGAGCTCGGGTCGGTATTTGGCTACACCTTCGGTTCG	GVHD	#N/A	#N/A
16410	20	0.00369004	TGTGCCAGCAGGTCTTGGACAGGGGGAAATTCACCCCTCCACTTTGGGAAC	CASRSWTGGNSPLHF	TRBV6-5	TRBD1-1*01	TRBJ1-6	11	16	26	27	NA	5	1	CTGTCGGCTGCTCCCTCCCAGACATCTGTGTACTTCTGTGCCAGCAGGTCTTGGACAGGGGGAAATTCACCCCTCCACTTTGGGAAC	GVHD	#N/A	#N/A
16410	3	0.000553505	TGTGCCAGCAGTGAGCGGGGCTTACAGTACGAGCAGTACTTCGGGCCG	CASSERGLQYEQYF	TRBV13-1	TRBD2-1*01	TRBJ2-7	11	13	20	27	NA	2	7	ATGAGCTCCTTGGAGCTGGGGGACTCAGCCCTGTACTTCTGTGCCAGCAGTGAGCGGGGCTTACAGTACGAGCAGTACTTCGGGCCG	GVHD	#N/A	#N/A
16410	2	0.000369004	TGTGCCAGCAGCCCTAGGACAGGGGGCATCCTTTACGAGCAGTACTTCGGGCCG	CASSPRTGGILYEQYF	TRBV14-1	TRBD1-1*01	TRBJ2-7	13	16	27	33	NA	3	6	CCTGCAGAACTGGAGGATTCTGGAGTTTATTTCTGTGCCAGCAGCCCTAGGACAGGGGGCATCCTTTACGAGCAGTACTTCGGGCCG	GVHD	#N/A	#N/A
16410	2	0.000369004	TGTGCCAGCAGCGCAGAGACAGGGGGCACCGGGGAGCTGTTTTTTGGAGAA	CASSAETGGTGELFF	TRBV9-1	TRBD1-1*01	TRBJ2-2	13	17	NA	26	NA	4	0	AGCTCTCTGGAGCTGGGGGACTCAGCTTTGTATTTCTGTGCCAGCAGCGCAGAGACAGGGGGCACCGGGGAGCTGTTTTTTGGAGAA	GVHD	#N/A	#N/A
16410	2	0.000369004	TGTGCAAGTCGCCCCCCCTCGTGGCAGTACTTCGGGCCG	CASRPPSWQYF	TRBV12-2	TRBD2-1	TRBJ2-7	12	17	19	23	NA	5	4	ACTCTGAAGATCCAGCCTGCAGAGCAGGGGGACTCGGCCGTGTATGTCTGTGCAAGTCGCCCCCCCTCGTGGCAGTACTTCGGGCCG	GVHD	#N/A	#N/A
16410	2	0.000369004	TGTGCCAGCAGCTGGACAGGCGTCGAGCAGTACTTCGGGCCG	CASSWTGVEQYF	TRBV14-1	TRBD1-1*01	TRBJ2-7	12	13	20	23	NA	1	3	CTGAAGGTGCAGCCTGCAGAACTGGAGGATTCTGGAGTTTATTTCTGTGCCAGCAGCTGGACAGGCGTCGAGCAGTACTTCGGGCCG	GVHD	#N/A	#N/A
16410	2	0.000369004	TGTGCCAGCAGCTTCTCCTCCGGGCTAACCCACAATGAGCAGTTCTTCGGGCCA	CASSFSSGLTHNEQFF	TRBV11-2	NA	TRBJ2-1	14	21	25	31	NA	7	6	CCTGCAAAGCTTGAGGACTCGGCCGTGTATCTCTGTGCCAGCAGCTTCTCCTCCGGGCTAACCCACAATGAGCAGTTCTTCGGGCCA	GVHD	#N/A	#N/A
16410	2	0.000369004	TGTGCCAGCAGCTTAAGCAGGGGAGTGATGAGCGGGGAGCTGTTTTTTGGAGAA	CASSLSRGVMSGELFF	TRBV7-9	TRBD1-1*01	TRBJ2-2	15	17	23	32	NA	2	9	CGCACAGAGCAGGGGGACTCGGCCATGTATCTCTGTGCCAGCAGCTTAAGCAGGGGAGTGATGAGCGGGGAGCTGTTTTTTGGAGAA	GVHD	#N/A	#N/A
16410	2	0.000369004	TGTGCCAGCAGCTATGACGTCGGGCAGGGCACTGAAGCTTTCTTTGGACAA	CASSYDVGQGTEAFF	TRBV5-8	TRBD1-1*01	TRBJ1-1	13	24	NA	29	NA	11	0	AACGCCTTGGAGCTGGAGGACTCGGCCCTGTATCTCTGTGCCAGCAGCTATGACGTCGGGCAGGGCACTGAAGCTTTCTTTGGACAA	GVHD	#N/A	#N/A
16410	2	0.000369004	TGTGCCAGCAGTTACCCGGGACAGGGTTTCGGCTACACCTTCGGTTCG	CASSYPGQGFGYTF	TRBV6-5	TRBD1-1*01	TRBJ1-2	15	17	26	30	NA	2	4	CTGCTGTCGGCTGCTCCCTCCCAGACATCTGTGTACTTCTGTGCCAGCAGTTACCCGGGACAGGGTTTCGGCTACACCTTCGGTTCG	GVHD	#N/A	#N/A
16410	2	0.000369004	TGCAGTGCTAGAGCTAGCGGGAGCTCCTACAATGAGCAGTTCTTCGGGCCA	CSARASGSSYNEQFF	TRBV20-1	TRBD2-1*02	TRBJ2-1	NA	13	NA	23	NA	0	0	ACCAGTGCCCATCCTGAAGACAGCAGCTTCTACATCTGCAGTGCTAGAGCTAGCGGGAGCTCCTACAATGAGCAGTTCTTCGGGCCA	GVHD	#N/A	#N/A
16410	2	0.000369004	TGTGCCAGCAGCTTAGATCAGGTCTTCTCTGGAAACACCATATATTTTGGAGAG	CASSLDQVFSGNTIYF	TRBV11-2	TRBD1-1*01	TRBJ1-3	17	18	22	26	NA	1	4	CCTGCAAAGCTTGAGGACTCGGCCGTGTATCTCTGTGCCAGCAGCTTAGATCAGGTCTTCTCTGGAAACACCATATATTTTGGAGAG	GVHD	#N/A	#N/A
16410	4	0.000738007	TGCGCCAGCGCCCTAAAGGAAACCGAGCAGTACTTCGGGCCG	CASALKETEQYF	TRBV5-1	NA	TRBJ2-7	9	17	20	23	NA	8	3	ATGAATGTGAGCACCTTGGAGCTGGGGGACTCGGCCCTTTATCTTTGCGCCAGCGCCCTAAAGGAAACCGAGCAGTACTTCGGGCCG	GVHD	#N/A	#N/A
16410	2	0.000369004	TGTGCCAGCAGTTACTCGCCAGCGGGAGTCACCGGGGAGCTGTTTTTTGGAGAA	CASSYSPAGVTGELFF	TRBV6-5	TRBD2-1*02	TRBJ2-2	17	20	28	29	NA	3	1	TCGGCTGCTCCCTCCCAGACATCTGTGTACTTCTGTGCCAGCAGTTACTCGCCAGCGGGAGTCACCGGGGAGCTGTTTTTTGGAGAA	GVHD	#N/A	#N/A
16410	3	0.000553505	TGTGCCAGCAGTGTTTTCCGGAGGGGACAAGAGACCCAGTACTTCGGGCCA	CASSVFRRGQETQYF	TRBV6-1	TRBD2-1*02	TRBJ2-5	13	19	25	27	NA	6	2	GAGTCGGCTGCTCCCTCCCAGACATCTGTGTACTTCTGTGCCAGCAGTGTTTTCCGGAGGGGACAAGAGACCCAGTACTTCGGGCCA	GVHD	#N/A	#N/A
16410	3	0.000553505	TGTGCCAGCAGCAAGGGGTTCGGCACTGAAGCTTTCTTTGGACAA	CASSKGFGTEAFF	TRBV6-1	TRBD1-1*01	TRBJ1-1	11	13	18	23	NA	2	5	GGGTTGGAGTCGGCTGCTCCCTCCCAAACATCTGTGTACTTCTGTGCCAGCAGCAAGGGGTTCGGCACTGAAGCTTTCTTTGGACAA	GVHD	#N/A	#N/A
16410	2	0.000369004	TGCGCCAGCAGCTATGGATGGGGTAACGAGCAGTACTTCGGGCCG	CASSYGWGNEQYF	TRBV5-1	NA	TRBJ2-7	13	19	23	25	NA	6	2	AATGTGAGCACCTTGGAGCTGGGGGACTCGGCCCTTTATCTTTGCGCCAGCAGCTATGGATGGGGTAACGAGCAGTACTTCGGGCCG	GVHD	#N/A	#N/A
16410	2	0.000369004	TGTGCCAGCGAGACAGGGAATCAGCCCCAGCATTTTGGTGAT	CASETGNQPQHF	TRBV6-1	TRBD1-1*01	TRBJ1-5	9	11	NA	18	NA	2	0	CTCAGGCTGGAGTCGGCTGCTCCCTCCCAGACATCTGTGTACTTCTGTGCCAGCGAGACAGGGAATCAGCCCCAGCATTTTGGTGAT	GVHD	#N/A	#N/A
16410	2	0.000369004	TGTGCCAGCAGCTTTAAGGGACAGGGGTTCTATGGCTACACCTTCGGTTCG	CASSFKGQGFYGYTF	TRBV5-6	TRBD1-1*01	TRBJ1-2	14	17	27	29	NA	3	2	AACGCCTTGTTGCTGGGGGACTCGGCCCTCTATCTCTGTGCCAGCAGCTTTAAGGGACAGGGGTTCTATGGCTACACCTTCGGTTCG	GVHD	#N/A	#N/A
16410	2	0.000369004	TGTGCCAGCAGTTTATCGGGATACGAGCAGTACTTCGGGCCG	CASSLSGYEQYF	TRBV27-1	NA	TRBJ2-7	NA	17	NA	21	NA	0	0	CTGATCCTGGAGTCGCCCAGCCCCAACCAGACCTCTCTGTACTTCTGTGCCAGCAGTTTATCGGGATACGAGCAGTACTTCGGGCCG	GVHD	Pathogens	EBV
16410	2	0.000369004	TGTGCCAGTAGTACCCTTATGTCAGATACGCAGTATTTTGGCCCA	CASSTLMSDTQYF	TRBV19-1	TRBD2-1	TRBJ2-3	13	15	17	22	NA	2	5	ACTGTGACATCGGCCCAAAAGAACCCGACAGCTTTCTATCTCTGTGCCAGTAGTACCCTTATGTCAGATACGCAGTATTTTGGCCCA	GVHD	#N/A	#N/A
16410	2	0.000369004	TGTGCCAGCAGCCAAGCAGGGGCGGAGGGGGCCAACGTCCTGACTTTCGGGGCC	CASSQAGAEGANVLTF	TRBV14-1	TRBD1-1*01	TRBJ2-6	NA	16	22	27	NA	0	5	CCTGCAGAACTGGAGGATTCTGGAGTTTATTTCTGTGCCAGCAGCCAAGCAGGGGCGGAGGGGGCCAACGTCCTGACTTTCGGGGCC	GVHD	#N/A	#N/A
16410	2	0.000369004	TGCAGTGCTAGGGACATAACAAACACCGGGGAGCTGTTTTTTGGAGAA	CSARDITNTGELFF	TRBV20-1	TRBD1-1*01	TRBJ2-2	NA	11	16	21	NA	0	5	GTGACCAGTGCCCATCCTGAAGACAGCAGCTTCTACATCTGCAGTGCTAGGGACATAACAAACACCGGGGAGCTGTTTTTTGGAGAA	GVHD	#N/A	#N/A
16410	2	0.000369004	TGTGCCAGCAGCTACGGAACTACAACTGAAGCTTTCTTTGGACAA	CASSYGTTTEAFF	TRBV12-1	TRBD2-1	TRBJ1-1	11	18	22	24	NA	7	2	AAGATCCAGCCCTCAGAACCCAGGGACTCAGCTGTGTACTTCTGTGCCAGCAGCTACGGAACTACAACTGAAGCTTTCTTTGGACAA	GVHD	#N/A	#N/A
16410	2	0.000369004	TGTGCCAGCAGCTTAGGCAGGATCTCCTACGAGCAGTACTTCGGGCCG	CASSLGRISYEQYF	TRBV7-8	TRBD1-1*01	TRBJ2-7	16	17	21	23	NA	1	2	ATCCAGCGCACACAGCAGGAGGACTCCGCCGTGTATCTCTGTGCCAGCAGCTTAGGCAGGATCTCCTACGAGCAGTACTTCGGGCCG	GVHD	#N/A	#N/A
16410	2	0.000369004	TGTGCCAGCAGTCGTGGACAGGGCAGCAATCAGCCCCAGCATTTTGGTGAT	CASSRGQGSNQPQHF	TRBV12-1	TRBD1-1*01	TRBJ1-5	12	15	23	24	NA	3	1	CAGCCCTCAGAACCCAGGGACTCAGCTGTGTACTTCTGTGCCAGCAGTCGTGGACAGGGCAGCAATCAGCCCCAGCATTTTGGTGAT	GVHD	#N/A	#N/A
16410	2	0.000369004	TGTGCCAGCAGTTTCCCCAGTATCAACAATGAGCAGTTCTTCGGGCCA	CASSFPSINNEQFF	TRBV12-1	TRBD1-1*01	TRBJ2-1	14	17	20	25	NA	3	5	ATCCAGCCCTCAGAACCCAGGGACTCAGCTGTGTACTTCTGTGCCAGCAGTTTCCCCAGTATCAACAATGAGCAGTTCTTCGGGCCA	GVHD	#N/A	#N/A
16410	2	0.000369004	TGTGCCAGCAGGGATCGGGGGAGGGCGCGGTTGGATACGCAGTATTTTGGCCCA	CASRDRGRARLDTQYF	TRBV19-1	TRBD2-1*02	TRBJ2-3	8	18	25	33	NA	10	8	TCGGCCCAAAAGAACCCGACAGCTTTCTATCTCTGTGCCAGCAGGGATCGGGGGAGGGCGCGGTTGGATACGCAGTATTTTGGCCCA	GVHD	#N/A	#N/A
16410	2	0.000369004	TGCAGTGCTCCCGTTGCCGGCAGGGCAGACACAGATACGCAGTATTTTGGCCCA	CSAPVAGRADTDTQYF	TRBV20-1	TRBD1-1*01	TRBJ2-3	9	20	25	29	NA	11	4	AGTGCCCATCCTGAAGACAGCAGCTTCTACATCTGCAGTGCTCCCGTTGCCGGCAGGGCAGACACAGATACGCAGTATTTTGGCCCA	GVHD	#N/A	#N/A
16410	2	0.000369004	TGCAGTGCCCGGGACAGGGAGGTTACCGGGGAGCTGTTTTTTGGAGAA	CSARDREVTGELFF	TRBV20-1	TRBD1-1*01	TRBJ2-2	8	10	19	24	NA	2	5	GTGACCAGTGCCCATCCTGAAGACAGCAGCTTCTACATCTGCAGTGCCCGGGACAGGGAGGTTACCGGGGAGCTGTTTTTTGGAGAA	GVHD	#N/A	#N/A
16410	2	0.000369004	TGTGCCAGCAGGGATAATGGGGGGACCGGGGAGCTGTTTTTTGGAGAA	CASRDNGGTGELFF	TRBV6-5	TRBD2-1*01	TRBJ2-2	11	18	NA	24	NA	7	0	CTGCTGTCGGCTGCTCCCTCCCAGACATCTGTGTACTTCTGTGCCAGCAGGGATAATGGGGGGACCGGGGAGCTGTTTTTTGGAGAA	GVHD	#N/A	#N/A
16410	2	0.000369004	TGTGCCAGCAGCCAGAGAAATGAAAAACTGTTTTTTGGCAGT	CASSQRNEKLFF	TRBV6-5	NA	TRBJ1-4	11	12	15	18	NA	1	3	CTCAGGCTGCTGTCGGCTGCTCCCTCCCAGACATCTGTGTACTTCTGTGCCAGCAGCCAGAGAAATGAAAAACTGTTTTTTGGCAGT	GVHD	Autoimmune	Psoriatic arthritis
16410	2	0.000369004	TGTGCCAGCAGTGAACCCGACAGGGGTATAACCTATGGCTACACCTTCGGTTCG	CASSEPDRGITYGYTF	TRBV6-1	TRBD1-1*01	TRBJ1-2	15	18	26	32	NA	3	6	TCGGCTGCTCCCTCCCAGACATCTGTGTACTTCTGTGCCAGCAGTGAACCCGACAGGGGTATAACCTATGGCTACACCTTCGGTTCG	GVHD	#N/A	#N/A
16410	2	0.000369004	TGTGCCAGTAGTATAAATTGGCGGGGCCTCGATGGCTACACCTTCGGTTCG	CASSINWRGLDGYTF	TRBV19-1	TRBD2-1*01	TRBJ1-2	15	20	26	31	NA	5	5	ACATCGGCCCAAAAGAACCCGACAGCTTTCTATCTCTGTGCCAGTAGTATAAATTGGCGGGGCCTCGATGGCTACACCTTCGGTTCG	GVHD	#N/A	#N/A
16410	2	0.000369004	TGTGCCAGCAGTTATTCGGGGGCCAACGTCCTGACTTTCGGGGCC	CASSYSGANVLTF	TRBV6-5	TRBD2-1	TRBJ2-6	14	16	NA	18	NA	2	0	AGGCTGCTGTCGGCTGCTCCCTCCCAGACATCTGTGTACTTCTGTGCCAGCAGTTATTCGGGGGCCAACGTCCTGACTTTCGGGGCC	GVHD	Pathogens	CMV
16410	2	0.000369004	TGTGCCAGCAGTCAAAGGAGGGCTCCCGGGAATGTGCAGTATTTTGGCCCA	CASSQRRAPGNVQYF	TRBV11-3	TRBD2-1*02	TRBJ2-3	11	16	22	35	NA	5	13	CAGCCTGCAGAGCTTGGGGACTCGGCCGTGTATCTCTGTGCCAGCAGTCAAAGGAGGGCTCCCGGGAATGTGCAGTATTTTGGCCCA	GVHD	#N/A	#N/A
16410	2	0.000369004	TGCAGCTACACGCGGACAGGGCGCATGAACACTGAAGCTTTCTTTGGACAA	CSYTRTGRMNTEAFF	TRBV29-1	TRBD1-1*01	TRBJ1-1	6	13	21	25	NA	7	4	AGCAACATGAGCCCTGAAGACAGCAGCATATATCTCTGCAGCTACACGCGGACAGGGCGCATGAACACTGAAGCTTTCTTTGGACAA	GVHD	#N/A	#N/A
16410	2	0.000369004	TGTGCCAGCAGTTTATGGACAGGGCTCAATCAGCCCCAGCATTTTGGTGAT	CASSLWTGLNQPQHF	TRBV28-1	TRBD1-1*01	TRBJ1-5	NA	17	24	26	NA	0	2	GAGTCCGCCAGCACCAACCAGACATCTATGTACCTCTGTGCCAGCAGTTTATGGACAGGGCTCAATCAGCCCCAGCATTTTGGTGAT	GVHD	#N/A	#N/A
16410	2	0.000369004	TGTGCCAGCAGCCCCCGCGGGGGCGGGTACGAGCAGTACTTCGGGCCG	CASSPRGGGYEQYF	TRBV9-1	TRBD2-1*01	TRBJ2-7	12	16	23	27	NA	4	4	CTGAGCTCTCTGGAGCTGGGGGACTCAGCTTTGTATTTCTGTGCCAGCAGCCCCCGCGGGGGCGGGTACGAGCAGTACTTCGGGCCG	GVHD	#N/A	#N/A
16410	2	0.000369004	TGTGCCAGCGGGAGCGGGAGAGGGAACGAGCAGTACTTCGGGCCG	CASGSGRGNEQYF	TRBV12-1	TRBD2-1*02	TRBJ2-7	9	12	20	25	NA	3	5	AAGATCCAGCCCTCAGAACCCAGGGACTCAGCTGTGTACTTCTGTGCCAGCGGGAGCGGGAGAGGGAACGAGCAGTACTTCGGGCCG	GVHD	#N/A	#N/A
16410	2	0.000369004	TGTGCCTGGACAGGGGGAACAACTGAAGCTTTCTTTGGACAA	CAWTGGTTEAFF	TRBV30-1	TRBD1-1*01	TRBJ1-1	NA	10	17	21	NA	0	4	CTGAGTTCTAAGAAGCTCCTTCTCAGTGACTCTGGCTTCTATCTCTGTGCCTGGACAGGGGGAACAACTGAAGCTTTCTTTGGACAA	GVHD	#N/A	#N/A
16410	3	0.000553505	TGTGCCAGCCGAGTAGCGGGGAGCTCCTACAATGAGCAGTTCTTCGGGCCA	CASRVAGSSYNEQFF	TRBV2-1	TRBD2-1*01	TRBJ2-1	9	13	21	23	NA	4	2	CGGTCCACAAAGCTGGAGGACTCAGCCATGTACTTCTGTGCCAGCCGAGTAGCGGGGAGCTCCTACAATGAGCAGTTCTTCGGGCCA	GVHD	#N/A	#N/A
16410	3	0.000553505	TGTGCCAGCAGCTTAACGGTGAACTACGAGCAGTACTTCGGGCCG	CASSLTVNYEQYF	TRBV7-6	TRBD2-1	TRBJ2-7	15	16	19	23	NA	1	4	ACGATCCAGCGCACAGAGCAGCGGGACTCGGCCATGTATCGCTGTGCCAGCAGCTTAACGGTGAACTACGAGCAGTACTTCGGGCCG	GVHD	#N/A	#N/A
16410	2	0.000369004	TGTGCCAGCAGCGAACTGGGACTGGATAGCAATCAGCCCCAGCATTTTGGTGAT	CASSELGLDSNQPQHF	TRBV2-1	TRBD2-1	TRBJ1-5	15	17	23	26	NA	2	3	TCCACAAAGCTGGAGGACTCAGCCATGTACTTCTGTGCCAGCAGCGAACTGGGACTGGATAGCAATCAGCCCCAGCATTTTGGTGAT	GVHD	#N/A	#N/A
16410	2	0.000369004	TGTGCCAGCAGCTCAAACAGGGGAGGGACCCTTAGCGGCTACACCTTCGGTTCG	CASSSNRGGTLSGYTF	TRBV7-2	NA	TRBJ1-2	13	16	23	36	NA	3	13	CGCACACAGCAGGAGGACTCGGCCGTGTATCTCTGTGCCAGCAGCTCAAACAGGGGAGGGACCCTTAGCGGCTACACCTTCGGTTCG	GVHD	#N/A	#N/A
16410	2	0.000369004	TGCGCCAGCAGCCAAGATCGGGGCGGGGGGGCGGGTGAGCAGTACTTCGGGCCG	CASSQDRGGGAGEQYF	TRBV4-1	TRBD2-1*01	TRBJ2-7	17	22	31	36	NA	5	5	GCCCTGCAGCCAGAAGACTCAGCCCTGTATCTCTGCGCCAGCAGCCAAGATCGGGGCGGGGGGGCGGGTGAGCAGTACTTCGGGCCG	GVHD	#N/A	#N/A
16410	17	0.00313653	TGTGCCAGCAGTTTAGACAGGGGGAAACTGTTTTTTGGCAGT	CASSLDRGKLFF	TRBV27-1	TRBD1-1*01	TRBJ1-4	NA	15	NA	24	NA	0	0	CTGATCCTGGAGTCGCCCAGCCCCAACCAGACCTCTCTGTACTTCTGTGCCAGCAGTTTAGACAGGGGGAAACTGTTTTTTGGCAGT	GVHD	#N/A	#N/A
16410	16	0.00295203	TGTGCCAGCAGTTACAGGTCCTATAATTCACCCCTCCACTTTGGGAAC	CASSYRSYNSPLHF	TRBV6-5	NA	TRBJ1-6	NA	15	NA	18	NA	0	0	CTGCTGTCGGCTGCTCCCTCCCAGACATCTGTGTACTTCTGTGCCAGCAGTTACAGGTCCTATAATTCACCCCTCCACTTTGGGAAC	GVHD	#N/A	#N/A
16410	2	0.000369004	TGTGCCAGCAGTTTAGGGAACTACGAGCAGTACTTCGGGCCG	CASSLGNYEQYF	TRBV27-1	NA	TRBJ2-7	NA	15	19	20	NA	0	1	CTGATCCTGGAGTCGCCCAGCCCCAACCAGACCTCTCTGTACTTCTGTGCCAGCAGTTTAGGGAACTACGAGCAGTACTTCGGGCCG	GVHD	Pathogens	CMV
16410	2	0.000369004	TGTGCCAGCAGTTACTATGCGGGGTATAATTCACCCCTCCACTTTGGGAAC	CASSYYAGYNSPLHF	TRBV6-6	TRBD2-1*01	TRBJ1-6	16	18	NA	24	NA	2	0	GAGTTGGCTGCTCCCTCCCAGACATCTGTGTACTTCTGTGCCAGCAGTTACTATGCGGGGTATAATTCACCCCTCCACTTTGGGAAC	GVHD	#N/A	#N/A
16410	2	0.000369004	TGTGCCAGCAGCCGCAACAGGGGGCCCTACAATGAGCAGTTCTTCGGGCCA	CASSRNRGPYNEQFF	TRBV14-1	TRBD1-1*01	TRBJ2-1	13	16	NA	25	NA	3	0	CAGCCTGCAGAACTGGAGGATTCTGGAGTTTATTTCTGTGCCAGCAGCCGCAACAGGGGGCCCTACAATGAGCAGTTCTTCGGGCCA	GVHD	#N/A	#N/A
16410	2	0.000369004	TGTGCCAGCAGCTTTAGCGGGGGGGATACGCAGTATTTTGGCCCA	CASSFSGGDTQYF	TRBV13-1	TRBD2-1*01	TRBJ2-3	NA	14	NA	24	NA	0	0	AACATGAGCTCCTTGGAGCTGGGGGACTCAGCCCTGTACTTCTGTGCCAGCAGCTTTAGCGGGGGGGATACGCAGTATTTTGGCCCA	GVHD	#N/A	#N/A
16410	2	0.000369004	TGTGCCAGCAGCTTGGGGGACAGCTCCTACGAGCAGTACTTCGGGCCG	CASSLGDSSYEQYF	TRBV5-8	TRBD1-1*01	TRBJ2-7	NA	16	NA	23	NA	0	0	GTGAATGCCTTGGAGCTGGAGGACTCGGCCCTGTATCTCTGTGCCAGCAGCTTGGGGGACAGCTCCTACGAGCAGTACTTCGGGCCG	GVHD	Pathogens	CMV
16410	3	0.000553505	TGTGCCAGCTCACCCGAGAGTTACATGAACACTGAAGCTTTCTTTGGACAA	CASSPESYMNTEAFF	TRBV18-1	NA	TRBJ1-1	14	22	NA	25	NA	8	0	CAGCAGGTAGTGCGAGGAGATTCGGCAGCTTATTTCTGTGCCAGCTCACCCGAGAGTTACATGAACACTGAAGCTTTCTTTGGACAA	GVHD	#N/A	#N/A
16410	2	0.000369004	TGTGCCAGCAGCCCCCTACTAGGAGGGCCCGGGGAGCTGTTTTTTGGAGAA	CASSPLLGGPGELFF	TRBV6-5	TRBD2-1*02	TRBJ2-2	11	21	27	28	NA	10	1	CTGTCGGCTGCTCCCTCCCAGACATCTGTGTACTTCTGTGCCAGCAGCCCCCTACTAGGAGGGCCCGGGGAGCTGTTTTTTGGAGAA	GVHD	#N/A	#N/A
16410	2	0.000369004	TGTGCCAGCAGCCAAGATAGTGGGGCCCGGGGTTTCGACGAGCAGTACTTCGGGCCG	CASSQDSGARGFDEQYF	TRBV14-1	NA	TRBJ2-7	17	21	26	37	NA	4	11	GCAGAACTGGAGGATTCTGGAGTTTATTTCTGTGCCAGCAGCCAAGATAGTGGGGCCCGGGGTTTCGACGAGCAGTACTTCGGGCCG	GVHD	#N/A	#N/A
16410	2	0.000369004	TGCAGCGGGGGTGGGAGTTCGTCCTACAATGAGCAGTTCTTCGGGCCA	CSGGGSSSYNEQFF	TRBV29-1	TRBD2-1*02	TRBJ2-1	7	12	17	21	NA	5	4	GTGAGCAACATGAGCCCTGAAGACAGCAGCATATATCTCTGCAGCGGGGGTGGGAGTTCGTCCTACAATGAGCAGTTCTTCGGGCCA	GVHD	#N/A	#N/A
16410	2	0.000369004	TGTGCCAGCAGCTTAGCTCGGGGCCTCGCCCACGAGCAGTACTTCGGGCCG	CASSLARGLAHEQYF	TRBV7-9	NA	TRBJ2-7	17	19	24	31	NA	2	7	CAGCGCACAGAGCAGGGGGACTCGGCCATGTATCTCTGTGCCAGCAGCTTAGCTCGGGGCCTCGCCCACGAGCAGTACTTCGGGCCG	GVHD	#N/A	#N/A
16410	3	0.000553505	TGCGCCAGCAGCCAGCCGGGACAGTATAATTCACCCCTCCACTTTGGGAAC	CASSQPGQYNSPLHF	TRBV4-1	TRBD1-1*01	TRBJ1-6	14	17	NA	24	NA	3	0	CACGCCCTGCAGCCAGAAGACTCAGCCCTGTATCTCTGCGCCAGCAGCCAGCCGGGACAGTATAATTCACCCCTCCACTTTGGGAAC	GVHD	#N/A	#N/A
16410	2	0.000369004	TGTGCCAGCAGGGTGGGCCAGGGTGCCGAGCAGTACTTCGGGCCG	CASRVGQGAEQYF	TRBV6-5	TRBD1-1*01	TRBJ2-7	11	18	23	26	NA	7	3	AGGCTGCTGTCGGCTGCTCCCTCCCAGACATCTGTGTACTTCTGTGCCAGCAGGGTGGGCCAGGGTGCCGAGCAGTACTTCGGGCCG	GVHD	#N/A	#N/A
16410	2	0.000369004	TGTGCCAGCAGCTTGACAGCTAACTACGAGCAGTACTTCGGGCCG	CASSLTANYEQYF	TRBV7-6	TRBD1-1*01	TRBJ2-7	NA	14	19	23	NA	0	4	ACGATCCAGCGCACAGAGCAGCGGGACTCGGCCATGTATCGCTGTGCCAGCAGCTTGACAGCTAACTACGAGCAGTACTTCGGGCCG	GVHD	#N/A	#N/A
16410	2	0.000369004	TGCAGTGCTAGAGATAGTCGGACTAGCATTTCCAAAAACATTCAGTACTTCGGCGCC	CSARDSRTSISKNIQYF	TRBV20-1	TRBD2-1	TRBJ2-4	14	19	27	31	NA	5	4	GCCCATCCTGAAGACAGCAGCTTCTACATCTGCAGTGCTAGAGATAGTCGGACTAGCATTTCCAAAAACATTCAGTACTTCGGCGCC	GVHD	#N/A	#N/A
16410	2	0.000369004	TGTGCCAGCAGCACCCAAACAGGGACGGATGAGCAGTTCTTCGGGCCA	CASSTQTGTDEQFF	TRBV3-1	TRBD1-1*01	TRBJ2-1	12	18	24	28	NA	6	4	ATCAATTCCCTGGAGCTTGGTGACTCTGCTGTGTATTTCTGTGCCAGCAGCACCCAAACAGGGACGGATGAGCAGTTCTTCGGGCCA	GVHD	#N/A	#N/A
16410	2	0.000369004	TGTGCCAGCAGCTTAAGGGACGGGGAAGCTTTCTTTGGACAA	CASSLRDGEAFF	TRBV7-9	NA	TRBJ1-1	15	16	21	24	NA	1	3	TTGGAGATCCAGCGCACAGAGCAGGGGGACTCGGCCATGTATCTCTGTGCCAGCAGCTTAAGGGACGGGGAAGCTTTCTTTGGACAA	GVHD	#N/A	#N/A
16410	2	0.000369004	TGTGCCAGCAGCTTATTCCAGGGAGGTGTTAATGAAAAACTGTTTTTTGGCAGT	CASSLFQGGVNEKLFF	TRBV11-2	TRBD2-1*02	TRBJ1-4	15	20	26	29	NA	5	3	CCTGCAAAGCTTGAGGACTCGGCCGTGTATCTCTGTGCCAGCAGCTTATTCCAGGGAGGTGTTAATGAAAAACTGTTTTTTGGCAGT	GVHD	#N/A	#N/A
16410	2	0.000369004	TGTGCCAGCAGCCGCGGGAGCCTCTATGGCTACACCTTCGGTTCG	CASSRGSLYGYTF	TRBV5-8	TRBD2-1*02	TRBJ1-2	12	13	20	23	NA	1	3	AATGTGAACGCCTTGGAGCTGGAGGACTCGGCCCTGTATCTCTGTGCCAGCAGCCGCGGGAGCCTCTATGGCTACACCTTCGGTTCG	GVHD	#N/A	#N/A
16410	7	0.00129151	TGTGCCAGCAGCCCTGGAGGCGGGGCAGGGGCAAGCACTGAAGCTTTCTTTGGACAA	CASSPGGGAGASTEAFF	TRBV5-4	NA	TRBJ1-1	12	25	31	35	NA	13	4	TTGGAGCTGGACGACTCGGCCCTGTATCTCTGTGCCAGCAGCCCTGGAGGCGGGGCAGGGGCAAGCACTGAAGCTTTCTTTGGACAA	GVHD	#N/A	#N/A
16410	2	0.000369004	TGCAGCGTTGGACAGGGGGTTTACACTGAAGCTTTCTTTGGACAA	CSVGQGVYTEAFF	TRBV29-1	TRBD1-1*01	TRBJ1-1	NA	10	19	22	NA	0	3	ACTGTGAGCAACATGAGCCCTGAAGACAGCAGCATATATCTCTGCAGCGTTGGACAGGGGGTTTACACTGAAGCTTTCTTTGGACAA	GVHD	#N/A	#N/A
16410	2	0.000369004	TGTGCCAGCACCCGACAGGGGGCTTATGAGCAGTTCTTCGGGCCA	CASTRQGAYEQFF	TRBV27-1	TRBD1-1*01	TRBJ2-1	10	13	23	25	NA	3	2	ATCCTGGAGTCGCCCAGCCCCAACCAGACCTCTCTGTACTTCTGTGCCAGCACCCGACAGGGGGCTTATGAGCAGTTCTTCGGGCCA	GVHD	#N/A	#N/A
16410	2	0.000369004	TGTGCCAGCAGTCCCCGGGGGCGGGGGGTCAATGAGCAGTTCTTCGGGCCA	CASSPRGRGVNEQFF	TRBV12-1	TRBD2-1*01	TRBJ2-1	12	20	28	29	NA	8	1	CAGCCCTCAGAACCCAGGGACTCAGCTGTGTACTTCTGTGCCAGCAGTCCCCGGGGGCGGGGGGTCAATGAGCAGTTCTTCGGGCCA	GVHD	#N/A	#N/A
16410	2	0.000369004	TGTGCCAGCAGTTTAGTGGCGGGACAGGGAGCAGATACGCAGTATTTTGGCCCA	CASSLVAGQGADTQYF	TRBV28-1	TRBD1-1*01	TRBJ2-3	15	20	29	31	NA	5	2	TCCGCCAGCACCAACCAGACATCTATGTACCTCTGTGCCAGCAGTTTAGTGGCGGGACAGGGAGCAGATACGCAGTATTTTGGCCCA	GVHD	#N/A	#N/A
16410	2	0.000369004	TGTGCCACCTCCCGGCCCACAGATACGCAGTATTTTGGCCCA	CATSRPTDTQYF	TRBV6-5	NA	TRBJ2-3	7	13	16	17	NA	6	1	CTCAGGCTGCTGTCGGCTGCTCCCTCCCAGACATCTGTGTACTTCTGTGCCACCTCCCGGCCCACAGATACGCAGTATTTTGGCCCA	GVHD	#N/A	#N/A
16410	2	0.000369004	TGTGCCAGCAGCTTACCCACATTTCAAGCTTTCTTTGGACAA	CASSLPTFQAFF	TRBV11-2	TRBD1-1*01	TRBJ1-1	15	18	21	25	NA	3	4	CTCAAGATCCAACCTGCAAAGCTTGAGGACTCGGCCGTGTATCTCTGTGCCAGCAGCTTACCCACATTTCAAGCTTTCTTTGGACAA	GVHD	#N/A	#N/A
16410	2	0.000369004	TGTGCCAGCAGCCCCACAGGGGTCGGCAATCAGCCCCAGCATTTTGGTGAT	CASSPTGVGNQPQHF	TRBV6-1	TRBD1-1*01	TRBJ1-5	11	15	22	25	NA	4	3	GAGTCGGCTGCTCCCTCCCAAACATCTGTGTACTTCTGTGCCAGCAGCCCCACAGGGGTCGGCAATCAGCCCCAGCATTTTGGTGAT	GVHD	#N/A	#N/A
16410	2	0.000369004	TGTGCCAGCGGTCCGTTGGGGGCCGGGCAGCCCCAGCATTTTGGTGAT	CASGPLGAGQPQHF	TRBV6-6	TRBD1-1*01	TRBJ1-5	9	17	23	27	NA	8	4	CTGGAGTTGGCTGCTCCCTCCCAGACATCTGTGTACTTCTGTGCCAGCGGTCCGTTGGGGGCCGGGCAGCCCCAGCATTTTGGTGAT	GVHD	#N/A	#N/A
16410	2	0.000369004	TGCAGTGCCCAGGACGGTCTCTATGGCTACACCTTCGGTTCG	CSAQDGLYGYTF	TRBV20-1	NA	TRBJ1-2	8	11	15	20	NA	3	5	CTGACAGTGACCAGTGCCCATCCTGAAGACAGCAGCTTCTACATCTGCAGTGCCCAGGACGGTCTCTATGGCTACACCTTCGGTTCG	GVHD	#N/A	#N/A
16410	2	0.000369004	TGTGCCAGCAGCTTACTTATGGTCACTGAAGCTTTCTTTGGACAA	CASSLLMVTEAFF	TRBV13-1	NA	TRBJ1-1	15	20	22	23	NA	5	1	AACATGAGCTCCTTGGAGCTGGGGGACTCAGCCCTGTACTTCTGTGCCAGCAGCTTACTTATGGTCACTGAAGCTTTCTTTGGACAA	GVHD	#N/A	#N/A
16410	6	0.00110701	TGCGCCAGCAGCCCTAAACCGGGACAGAAGAATGAAAAACTGTTTTTTGGCAGT	CASSPKPGQKNEKLFF	TRBV4-1	TRBD1-1*01	TRBJ1-4	13	20	27	30	NA	7	3	GCCCTGCAGCCAGAAGACTCAGCCCTGTATCTCTGCGCCAGCAGCCCTAAACCGGGACAGAAGAATGAAAAACTGTTTTTTGGCAGT	GVHD	#N/A	#N/A
16410	2	0.000369004	TGCGCCAGCAGCCAGACCGCGGGAAGGCGGGAAAAACTGTTTTTTGGCAGT	CASSQTAGRREKLFF	TRBV4-1	TRBD2-1*02	TRBJ1-4	14	18	24	30	NA	4	6	CACGCCCTGCAGCCAGAAGACTCAGCCCTGTATCTCTGCGCCAGCAGCCAGACCGCGGGAAGGCGGGAAAAACTGTTTTTTGGCAGT	GVHD	#N/A	#N/A
16410	6	0.00110701	TGTGCCAGCAGCCCCCGGTATAGCAATCAGCCCCAGCATTTTGGTGAT	CASSPRYSNQPQHF	TRBV11-2	TRBD2-1	TRBJ1-5	12	15	18	20	NA	3	2	ATCCAGCCTGCAAAGCTTGAGGACTCGGCCGTGTATCTCTGTGCCAGCAGCCCCCGGTATAGCAATCAGCCCCAGCATTTTGGTGAT	GVHD	Pathogens	CMV
16410	2	0.000369004	TGCAGTGCTAGGGCTAGCGGGACACGTCAGGATGAGCAGTTCTTCGGGCCA	CSARASGTRQDEQFF	TRBV20-1	TRBD2-1*02	TRBJ2-1	11	13	22	31	NA	2	9	ACCAGTGCCCATCCTGAAGACAGCAGCTTCTACATCTGCAGTGCTAGGGCTAGCGGGACACGTCAGGATGAGCAGTTCTTCGGGCCA	GVHD	#N/A	#N/A
16410	2	0.000369004	TGCAGTGCTAGAGATAGGGAGGGAACGGGAGGCTACACCTTCGGTTCG	CSARDREGTGGYTF	TRBV20-1	TRBD2-1*02	TRBJ1-2	14	16	23	30	NA	2	7	GTGACCAGTGCCCATCCTGAAGACAGCAGCTTCTACATCTGCAGTGCTAGAGATAGGGAGGGAACGGGAGGCTACACCTTCGGTTCG	GVHD	#N/A	#N/A
16410	2	0.000369004	TGTGCCAGCAGCTCCGGGACTACGACAGATACGCAGTATTTTGGCCCA	CASSSGTTTDTQYF	TRBV6-5	TRBD2-1	TRBJ2-3	11	15	22	24	NA	4	2	CTGCTGTCGGCTGCTCCCTCCCAGACATCTGTGTACTTCTGTGCCAGCAGCTCCGGGACTACGACAGATACGCAGTATTTTGGCCCA	GVHD	#N/A	#N/A
16410	2	0.000369004	TGTGCCAGCAGCTTTGGGGATCGAACCGGGGAGCTGTTTTTTGGAGAA	CASSFGDRTGELFF	TRBV7-6	NA	TRBJ2-2	14	16	20	24	NA	2	4	ATCCAGCGCACAGAGCAGCGGGACTCGGCCATGTATCGCTGTGCCAGCAGCTTTGGGGATCGAACCGGGGAGCTGTTTTTTGGAGAA	GVHD	#N/A	#N/A
16410	2	0.000369004	TGTGCCAGCAGTACAGGGGGTTGGACTGAAGCTTTCTTTGGACAA	CASSTGGWTEAFF	TRBV6-1	TRBD1-1*01	TRBJ1-1	NA	12	20	24	NA	0	4	GGGTTGGAGTCGGCTGCTCCCTCCCAAACATCTGTGTACTTCTGTGCCAGCAGTACAGGGGGTTGGACTGAAGCTTTCTTTGGACAA	GVHD	#N/A	#N/A
16410	2	0.000369004	TGTGCCAGCAGTGACGAGAATACGAACACTGAAGCTTTCTTTGGACAA	CASSDENTNTEAFF	TRBV2-1	TRBD2-1*02	TRBJ1-1	14	15	18	23	NA	1	5	ATCCGGTCCACAAAGCTGGAGGACTCAGCCATGTACTTCTGTGCCAGCAGTGACGAGAATACGAACACTGAAGCTTTCTTTGGACAA	GVHD	#N/A	#N/A
16410	2	0.000369004	TGTGCCAGCAGCTCTCAGGGGGGACCTAATGAAAAACTGTTTTTTGGCAGT	CASSSQGGPNEKLFF	TRBV7-2	TRBD1-1*01	TRBJ1-4	13	15	22	25	NA	2	3	CAGCGCACACAGCAGGAGGACTCGGCCGTGTATCTCTGTGCCAGCAGCTCTCAGGGGGGACCTAATGAAAAACTGTTTTTTGGCAGT	GVHD	#N/A	#N/A
16410	2	0.000369004	TGTGCCAGCAGCATCACCGGGACAGGGGGACGTCAGCCCCAGCATTTTGGTGAT	CASSITGTGGRQPQHF	TRBV7-2	TRBD1-1*01	TRBJ1-5	12	18	29	32	NA	6	3	CGCACACAGCAGGAGGACTCGGCCGTGTATCTCTGTGCCAGCAGCATCACCGGGACAGGGGGACGTCAGCCCCAGCATTTTGGTGAT	GVHD	#N/A	#N/A
16410	2	0.000369004	TGTGCCAGCAGCTCCGACGGAGACTTCCTCTATGGCTACACCTTCGGTTCG	CASSSDGDFLYGYTF	TRBV7-9	TRBD2-1	TRBJ1-2	13	21	25	29	NA	8	4	CAGCGCACAGAGCAGGGGGACTCGGCCATGTATCTCTGTGCCAGCAGCTCCGACGGAGACTTCCTCTATGGCTACACCTTCGGTTCG	GVHD	#N/A	#N/A
16410	2	0.000369004	TGTGCCAGCAGGAGAAAGGGGACCGGAAACACCATATATTTTGGAGAG	CASRRKGTGNTIYF	TRBV6-5	NA	TRBJ1-3	11	18	23	24	NA	7	1	CTGCTGTCGGCTGCTCCCTCCCAGACATCTGTGTACTTCTGTGCCAGCAGGAGAAAGGGGACCGGAAACACCATATATTTTGGAGAG	GVHD	#N/A	#N/A
16410	2	0.000369004	TGCGCCAGCAGCTTGAGGGAGACTGAGCAGTTCTTCGGGCCA	CASSLRETEQFF	TRBV5-1	TRBD2-1*02	TRBJ2-1	15	16	21	23	NA	1	2	ATGAATGTGAGCACCTTGGAGCTGGGGGACTCGGCCCTTTATCTTTGCGCCAGCAGCTTGAGGGAGACTGAGCAGTTCTTCGGGCCA	GVHD	#N/A	#N/A
16410	2	0.000369004	TGCGCCAGCAGCTCCCAGTCTGTGGAGACCCAGTACTTCGGGCCA	CASSSQSVETQYF	TRBV5-1	TRBD1-1*01	TRBJ2-5	13	15	18	24	NA	2	6	AATGTGAGCACCTTGGAGCTGGGGGACTCGGCCCTTTATCTTTGCGCCAGCAGCTCCCAGTCTGTGGAGACCCAGTACTTCGGGCCA	GVHD	#N/A	#N/A
16410	2	0.000369004	TGTGCCAGCAGCCTATACAGGGGAACCGGGGAGCTGTTTTTTGGAGAA	CASSLYRGTGELFF	TRBV5-4	TRBD1-1*01	TRBJ2-2	12	16	23	24	NA	4	1	GTGAACGCCTTGGAGCTGGACGACTCGGCCCTGTATCTCTGTGCCAGCAGCCTATACAGGGGAACCGGGGAGCTGTTTTTTGGAGAA	GVHD	#N/A	#N/A
16410	2	0.000369004	TGTGCCAGCAGCTTAGGGACAGGCATGAGCTACACCTTCGGTTCG	CASSLGTGMSYTF	TRBV7-2	TRBD1-1*01	TRBJ1-2	NA	16	23	28	NA	0	5	ACGATCCAGCGCACACAGCAGGAGGACTCGGCCGTGTATCTCTGTGCCAGCAGCTTAGGGACAGGCATGAGCTACACCTTCGGTTCG	GVHD	#N/A	#N/A
16410	2	0.000369004	TGTGCCAGCAGCCCCAGACAGGGGTCAATCTACGAGCAGTACTTCGGGCCG	CASSPRQGSIYEQYF	TRBV7-2	TRBD1-1*01	TRBJ2-7	12	16	24	29	NA	4	5	CAGCGCACACAGCAGGAGGACTCGGCCGTGTATCTCTGTGCCAGCAGCCCCAGACAGGGGTCAATCTACGAGCAGTACTTCGGGCCG	GVHD	#N/A	#N/A
16410	2	0.000369004	TGTGCCAGCAGGGTGACAGGTGCTCACGAGCAGTACTTCGGGCCG	CASRVTGAHEQYF	TRBV27-1	TRBD1-1*01	TRBJ2-7	11	14	20	25	NA	3	5	ATCCTGGAGTCGCCCAGCCCCAACCAGACCTCTCTGTACTTCTGTGCCAGCAGGGTGACAGGTGCTCACGAGCAGTACTTCGGGCCG	GVHD	#N/A	#N/A
16410	2	0.000369004	TGTGCCAGCAGCTTAGCCGGAGGGATCGTTCATGAGCAGTTCTTCGGGCCA	CASSLAGGIVHEQFF	TRBV11-1	TRBD2-1*02	TRBJ2-1	17	18	24	31	NA	1	7	CAGCCTGCAGAGCTTGGGGACTCGGCCATGTATCTCTGTGCCAGCAGCTTAGCCGGAGGGATCGTTCATGAGCAGTTCTTCGGGCCA	GVHD	#N/A	#N/A
16410	2	0.000369004	TGCAGCGCCACGGGGGAGGCGCAGTATTTTGGCCCA	CSATGEAQYF	TRBV29-1	TRBD2-1	TRBJ2-3	7	10	16	19	NA	3	3	TCAACTCTGACTGTGAGCAACATGAGCCCTGAAGACAGCAGCATATATCTCTGCAGCGCCACGGGGGAGGCGCAGTATTTTGGCCCA	GVHD	#N/A	#N/A
16410	2	0.000369004	TGTGCCAGCAGCTTAGGGGGACTAGCGAAGCCCCGGATCACCGGGGAGCTGTTTTTTGGAGAA	CASSLGGLAKPRITGELFF	TRBV7-8	TRBD2-1	TRBJ2-2	16	17	27	38	NA	1	11	CAGGAGGACTCCGCCGTGTATCTCTGTGCCAGCAGCTTAGGGGGACTAGCGAAGCCCCGGATCACCGGGGAGCTGTTTTTTGGAGAA	GVHD	#N/A	#N/A
16410	2	0.000369004	TGCGCCAGCAGCTTGGTGGGGGTGAACACTGAAGCTTTCTTTGGACAA	CASSLVGVNTEAFF	TRBV5-1	NA	TRBJ1-1	16	17	NA	22	NA	1	0	GTGAGCACCTTGGAGCTGGGGGACTCGGCCCTTTATCTTTGCGCCAGCAGCTTGGTGGGGGTGAACACTGAAGCTTTCTTTGGACAA	GVHD	Pathogens	CMV
16410	2	0.000369004	TGTGCCAGCAGCAAAGCAATATTGGCGTTTAATGAAAAACTGTTTTTTGGCAGT	CASSKAILAFNEKLFF	TRBV21-1	NA	TRBJ1-4	17	23	26	29	NA	6	3	TCCACGGAGTCAGGGGACACAGCACTGTATTTCTGTGCCAGCAGCAAAGCAATATTGGCGTTTAATGAAAAACTGTTTTTTGGCAGT	GVHD	#N/A	#N/A
16410	2	0.000369004	TGTGCCAGCAGCCAAACCGGACAGGGGGGAAGGCAGCCCCAGCATTTTGGTGAT	CASSQTGQGGRQPQHF	TRBV4-2	TRBD1-1*01	TRBJ1-5	15	18	28	33	NA	3	5	ACCCTGCAGCCAGAAGACTCGGCCCTGTATCTCTGTGCCAGCAGCCAAACCGGACAGGGGGGAAGGCAGCCCCAGCATTTTGGTGAT	GVHD	#N/A	#N/A
16410	2	0.000369004	TGTGCCAGCAAAAAAGAGGGCGTTGGCTACACCTTCGGTTCG	CASKKEGVGYTF	TRBV3-1	TRBD2-1*02	TRBJ1-2	10	15	20	23	NA	5	3	CTTCACATCAATTCCCTGGAGCTTGGTGACTCTGCTGTGTATTTCTGTGCCAGCAAAAAAGAGGGCGTTGGCTACACCTTCGGTTCG	GVHD	#N/A	#N/A
16410	2	0.000369004	TGTGCCAGCAGTTACTCATGGAGTTACGAGCAGTACTTCGGGCCG	CASSYSWSYEQYF	TRBV6-6	TRBD2-1*02	TRBJ2-7	17	19	23	24	NA	2	1	AGGCTGGAGTCGGCTGCTCCCTCCCAGACATCTGTGTACTTCTGTGCCAGCAGTTACTCATGGAGTTACGAGCAGTACTTCGGGCCG	GVHD	#N/A	#N/A
16410	2	0.000369004	TGCGCCAGCAGTGGGAAGGACAGATCCTACGAGCAGTACTTCGGGCCG	CASSGKDRSYEQYF	TRBV10-2	TRBD1-1*01	TRBJ2-7	13	17	23	24	NA	4	1	CTGGAGTCAGCTACCCGCTCCCAGACATCTGTGTATTTCTGCGCCAGCAGTGGGAAGGACAGATCCTACGAGCAGTACTTCGGGCCG	GVHD	#N/A	#N/A
16410	4	0.000738007	TGTGCCATCAATAGCAATAGGGAGGACGAGCAGTACTTCGGGCCG	CAINSNREDEQYF	TRBV10-3	TRBD2-1*02	TRBJ2-7	10	19	NA	25	NA	9	0	ACTCTGGAGTCCGCTACCAGCTCCCAGACATCTGTGTACTTCTGTGCCATCAATAGCAATAGGGAGGACGAGCAGTACTTCGGGCCG	GVHD	#N/A	#N/A
16410	2	0.000369004	TGTGCCAGCGTGTCAGGGATCGGCGAGCAGTACTTCGGGCCG	CASVSGIGEQYF	TRBV5-6	TRBD1-1*01	TRBJ2-7	9	13	18	23	NA	4	5	CTGAATGTGAACGCCTTGTTGCTGGGGGACTCGGCCCTCTATCTCTGTGCCAGCGTGTCAGGGATCGGCGAGCAGTACTTCGGGCCG	GVHD	#N/A	#N/A
16410	2	0.000369004	TGTGCCAGCAGTCAGGGGATCAACTATGGCTACACCTTCGGTTCG	CASSQGINYGYTF	TRBV6-5	TRBD1-1*01	TRBJ1-2	NA	12	18	21	NA	0	3	AGGCTGCTGTCGGCTGCTCCCTCCCAGACATCTGTGTACTTCTGTGCCAGCAGTCAGGGGATCAACTATGGCTACACCTTCGGTTCG	GVHD	#N/A	#N/A
16410	2	0.000369004	TGTGCCAGTAGTGGACAGGGGCGAGGGGGTAATTCACCCCTCCACTTTGGGAAC	CASSGQGRGGNSPLHF	TRBV19-1	TRBD1-1*01	TRBJ1-6	NA	12	21	29	NA	0	8	TCGGCCCAAAAGAACCCGACAGCTTTCTATCTCTGTGCCAGTAGTGGACAGGGGCGAGGGGGTAATTCACCCCTCCACTTTGGGAAC	GVHD	#N/A	#N/A
16410	2	0.000369004	TGCGCCAGCAGCACGGGACGAATGAATGAGCAGTTCTTCGGGCCA	CASSTGRMNEQFF	TRBV5-1	NA	TRBJ2-1	12	14	19	24	NA	2	5	AATGTGAGCACCTTGGAGCTGGGGGACTCGGCCCTTTATCTTTGCGCCAGCAGCACGGGACGAATGAATGAGCAGTTCTTCGGGCCA	GVHD	#N/A	#N/A
16410	4	0.000738007	TGTGCCAGCAGCGCCAGTGGCTCCTACGAGCAGTACTTCGGGCCG	CASSASGSYEQYF	TRBV7-6	TRBD1-1*01	TRBJ2-7	12	14	17	20	NA	2	3	ACGATCCAGCGCACAGAGCAGCGGGACTCGGCCATGTATCGCTGTGCCAGCAGCGCCAGTGGCTCCTACGAGCAGTACTTCGGGCCG	GVHD	#N/A	#N/A
16410	4	0.000738007	TGTGCCAGCAGCCTAGGGGAGGACTATGGCTACACCTTCGGTTCG	CASSLGEDYGYTF	TRBV9-1	TRBD2-1*02	TRBJ1-2	NA	16	NA	22	NA	0	0	AACCTGAGCTCTCTGGAGCTGGGGGACTCAGCTTTGTATTTCTGTGCCAGCAGCCTAGGGGAGGACTATGGCTACACCTTCGGTTCG	GVHD	#N/A	#N/A
16410	2	0.000369004	TGTGCCAGCAGCGATCTTGCAGGTTGGGGGGAGCTGTTTTTTGGAGAA	CASSDLAGWGELFF	TRBV7-6	TRBD1-1*01	TRBJ2-2	12	19	23	27	NA	7	4	ATCCAGCGCACAGAGCAGCGGGACTCGGCCATGTATCGCTGTGCCAGCAGCGATCTTGCAGGTTGGGGGGAGCTGTTTTTTGGAGAA	GVHD	#N/A	#N/A
16410	2	0.000369004	TGTGCCAGCAGCTTGGGGGGGACGAACACCGGGGAGCTGTTTTTTGGAGAA	CASSLGGTNTGELFF	TRBV5-6	NA	TRBJ2-2	NA	16	21	22	NA	0	1	AACGCCTTGTTGCTGGGGGACTCGGCCCTCTATCTCTGTGCCAGCAGCTTGGGGGGGACGAACACCGGGGAGCTGTTTTTTGGAGAA	GVHD	Pathogens	Encounter for immunization
16410	2	0.000369004	TGTGCCAGCAGCCTAGCCGCGGGGAACACTGAAGCTTTCTTTGGACAA	CASSLAAGNTEAFF	TRBV5-4	TRBD2-1	TRBJ1-1	NA	12	17	23	NA	0	6	GTGAACGCCTTGGAGCTGGACGACTCGGCCCTGTATCTCTGTGCCAGCAGCCTAGCCGCGGGGAACACTGAAGCTTTCTTTGGACAA	GVHD	Pathogen	CMV
16410	2	0.000369004	TGTGCCACCTCCGGGACAGGGGAGACCTACGAGCAGTACTTCGGGCCG	CATSGTGETYEQYF	TRBV10-3	TRBD1-1*01	TRBJ2-7	7	12	22	25	NA	5	3	CTGGAGTCCGCTACCAGCTCCCAGACATCTGTGTACTTCTGTGCCACCTCCGGGACAGGGGAGACCTACGAGCAGTACTTCGGGCCG	GVHD	#N/A	#N/A
16410	2	0.000369004	TGCGCCAGCAGCCAAGACCCAACAGGGAAACAGCCCCAGCATTTTGGTGAT	CASSQDPTGKQPQHF	TRBV4-3	TRBD1-1*01	TRBJ1-5	17	21	27	30	NA	4	3	CACACCCTGCAGCCAGAAGACTCGGCCCTGTATCTCTGCGCCAGCAGCCAAGACCCAACAGGGAAACAGCCCCAGCATTTTGGTGAT	GVHD	#N/A	#N/A
16410	2	0.000369004	TGCAGTGCCCGGGACAGGGGAAGGAATGAGCAGTTCTTCGGGCCA	CSARDRGRNEQFF	TRBV20-1	TRBD1-1*01	TRBJ2-1	8	10	20	24	NA	2	4	ACAGTGACCAGTGCCCATCCTGAAGACAGCAGCTTCTACATCTGCAGTGCCCGGGACAGGGGAAGGAATGAGCAGTTCTTCGGGCCA	GVHD	#N/A	#N/A
16410	6	0.00110701	TGTGCCAGCAGCTTACACAGCGGGGGGGACAATGAGCAGTTCTTCGGGCCA	CASSLHSGGDNEQFF	TRBV11-2	TRBD2-1*01	TRBJ2-1	15	18	NA	28	NA	3	0	CAGCCTGCAAAGCTTGAGGACTCGGCCGTGTATCTCTGTGCCAGCAGCTTACACAGCGGGGGGGACAATGAGCAGTTCTTCGGGCCA	GVHD	#N/A	#N/A
16410	2	0.000369004	TGCAGTGCGACCGGGATCCCGAACTATGGCTACACCTTCGGTTCG	CSATGIPNYGYTF	TRBV20-1	TRBD2-1*02	TRBJ1-2	8	11	16	21	NA	3	5	ACAGTGACCAGTGCCCATCCTGAAGACAGCAGCTTCTACATCTGCAGTGCGACCGGGATCCCGAACTATGGCTACACCTTCGGTTCG	GVHD	#N/A	#N/A
16410	2	0.000369004	TGTGCCAGCTCTCCAAGCGGGGCGACTAGCAACGGTTCCGAGCAGTACTTCGGGCCG	CASSPSGATSNGSEQYF	TRBV2-1	TRBD2-1	TRBJ2-7	9	23	30	38	NA	14	8	ACAAAGCTGGAGGACTCAGCCATGTACTTCTGTGCCAGCTCTCCAAGCGGGGCGACTAGCAACGGTTCCGAGCAGTACTTCGGGCCG	GVHD	#N/A	#N/A
16410	3	0.000553505	TGTGCCTGGAGTGTACTTAGCGAAGCTTTCTTTGGACAA	CAWSVLSEAFF	TRBV30-1	TRBD2-1	TRBJ1-1	14	17	NA	21	NA	3	0	ATCCTGAGTTCTAAGAAGCTCCTTCTCAGTGACTCTGGCTTCTATCTCTGTGCCTGGAGTGTACTTAGCGAAGCTTTCTTTGGACAA	GVHD	#N/A	#N/A
16410	2	0.000369004	TGCGCCAGCAGGCCGGACATCTCCTACGAGCAGTACTTCGGGCCG	CASRPDISYEQYF	TRBV5-1	TRBD1-1*01	TRBJ2-7	11	14	19	20	NA	3	1	AATGTGAGCACCTTGGAGCTGGGGGACTCGGCCCTTTATCTTTGCGCCAGCAGGCCGGACATCTCCTACGAGCAGTACTTCGGGCCG	GVHD	#N/A	#N/A
16410	2	0.000369004	TGTGCCAGCAGCTTAGCCCTAGGACTAGCCAATGAGCAGTTCTTCGGGCCA	CASSLALGLANEQFF	TRBV7-9	TRBD2-1	TRBJ2-1	17	21	NA	29	NA	4	0	CAGCGCACAGAGCAGGGGGACTCGGCCATGTATCTCTGTGCCAGCAGCTTAGCCCTAGGACTAGCCAATGAGCAGTTCTTCGGGCCA	GVHD	#N/A	#N/A
16410	2	0.000369004	TGCAGTGCTAGAGAGGATGTGACGGGTAAAACTTTCTTTGGACAA	CSAREDVTGKTFF	TRBV20-1	TRBD2-1	TRBJ1-1	14	22	26	31	NA	8	5	ACAGTGACCAGTGCCCATCCTGAAGACAGCAGCTTCTACATCTGCAGTGCTAGAGAGGATGTGACGGGTAAAACTTTCTTTGGACAA	GVHD	#N/A	#N/A
16410	2	0.000369004	TGTGCCAGCAGTTACTCTCGTGGGGGCGCGAGTGGCTACACCTTCGGTTCG	CASSYSRGGASGYTF	TRBV6-6	TRBD1-1*01	TRBJ1-2	17	21	27	32	NA	4	5	GAGTTGGCTGCTCCCTCCCAGACATCTGTGTACTTCTGTGCCAGCAGTTACTCTCGTGGGGGCGCGAGTGGCTACACCTTCGGTTCG	GVHD	#N/A	#N/A
16410	2	0.000369004	TGTGCCAGCAGCCCAAAGATTGGGTATTTTGGGGGCGCAACAGATACGCAGTATTTTGGCCCA	CASSPKIGYFGGATDTQYF	TRBV11-2	TRBD1-1*01	TRBJ2-3	12	30	36	39	NA	18	3	CTTGAGGACTCGGCCGTGTATCTCTGTGCCAGCAGCCCAAAGATTGGGTATTTTGGGGGCGCAACAGATACGCAGTATTTTGGCCCA	GVHD	#N/A	#N/A
16410	2	0.000369004	TGTGCCAGCAGTGAAACGGCGACAGGGGTTTACACTGAAGCTTTCTTTGGACAA	CASSETATGVYTEAFF	TRBV6-1	TRBD1-1*01	TRBJ1-1	15	20	28	31	NA	5	3	TCGGCTGCTCCCTCCCAGACATCTGTGTACTTCTGTGCCAGCAGTGAAACGGCGACAGGGGTTTACACTGAAGCTTTCTTTGGACAA	GVHD	#N/A	#N/A
16410	2	0.000369004	TGTGCCAGCAATCTCCGGACAAGGGCGGCCTATGGCTACACCTTCGGTTCG	CASNLRTRAAYGYTF	TRBV28-1	TRBD1-1*01	TRBJ1-2	10	16	21	29	NA	6	8	GAGTCCGCCAGCACCAACCAGACATCTATGTACCTCTGTGCCAGCAATCTCCGGACAAGGGCGGCCTATGGCTACACCTTCGGTTCG	GVHD	#N/A	#N/A
16410	2	0.000369004	TGTGCCAGCAGTTACTCAAGAGGGGGCGCAGATGGCTACACCTTCGGTTCG	CASSYSRGGADGYTF	TRBV6-5	TRBD1-1*01	TRBJ1-2	17	20	27	31	NA	3	4	CTGTCGGCTGCTCCCTCCCAGACATCTGTGTACTTCTGTGCCAGCAGTTACTCAAGAGGGGGCGCAGATGGCTACACCTTCGGTTCG	GVHD	#N/A	#N/A
16410	2	0.000369004	TGCGCCAGCAGCACGAATCCCGGGACAAGTGAGCAGTACTTCGGGCCG	CASSTNPGTSEQYF	TRBV5-1	TRBD1-1*01	TRBJ2-7	12	21	27	30	NA	9	3	GTGAGCACCTTGGAGCTGGGGGACTCGGCCCTTTATCTTTGCGCCAGCAGCACGAATCCCGGGACAAGTGAGCAGTACTTCGGGCCG	GVHD	#N/A	#N/A
16410	2	0.000369004	TGTGCCAGTAGTCCCCGGGGCAGGCGATACTCTGGGGCCAACGTCCTGACTTTCGGGGCC	CASSPRGRRYSGANVLTF	TRBV19-1	NA	TRBJ2-6	12	16	21	29	NA	4	8	CAAAAGAACCCGACAGCTTTCTATCTCTGTGCCAGTAGTCCCCGGGGCAGGCGATACTCTGGGGCCAACGTCCTGACTTTCGGGGCC	GVHD	#N/A	#N/A
16410	2	0.000369004	TGCAGTGCTTATCAGGGGCGCAATGAGCAGTTCTTCGGGCCA	CSAYQGRNEQFF	TRBV20-1	TRBD1-1*01	TRBJ2-1	9	12	18	20	NA	3	2	CTGACAGTGACCAGTGCCCATCCTGAAGACAGCAGCTTCTACATCTGCAGTGCTTATCAGGGGCGCAATGAGCAGTTCTTCGGGCCA	GVHD	#N/A	#N/A
16410	2	0.000369004	TGTGCCAGTACCCGGGGCTACGAGCAGTACTTCGGGCCG	CASTRGYEQYF	TRBV19-1	TRBD2-1*01	TRBJ2-7	10	12	NA	17	NA	2	0	CCTCTCACTGTGACATCGGCCCAAAAGAACCCGACAGCTTTCTATCTCTGTGCCAGTACCCGGGGCTACGAGCAGTACTTCGGGCCG	GVHD	#N/A	#N/A
16410	577	0.106458	TGTGCCAGCAGCTTAGCCGGAGGGATCGTTCATGAGCAGTTCTTCGGGCCA	CASSLAGGIVHEQFF	TRBV7-9	TRBD2-1*02	TRBJ2-1	17	18	24	31	NA	1	7	CAGCGCACAGAGCAGGGGGACTCGGCCATGTATCTCTGTGCCAGCAGCTTAGCCGGAGGGATCGTTCATGAGCAGTTCTTCGGGCCA	GVHD	#N/A	#N/A
16410	242	0.0446494	TGTGCCAGCAGTGAATGGGCGGGCTATGGCTACACCTTCGGTTCG	CASSEWAGYGYTF	TRBV2-1	TRBD2-1	TRBJ1-2	15	18	NA	23	NA	3	0	AAGATCCGGTCCACAAAGCTGGAGGACTCAGCCATGTACTTCTGTGCCAGCAGTGAATGGGCGGGCTATGGCTACACCTTCGGTTCG	GVHD	#N/A	#N/A
16410	2	0.000369004	TGTGCCAGCAGTTTTGCAGTAGTAGCCAAAAACATTCAGTACTTCGGCGCC	CASSFAVVAKNIQYF	TRBV12-1	NA	TRBJ2-4	14	16	19	23	NA	2	4	CAGCCCTCAGAACCCAGGGACTCAGCTGTGTACTTCTGTGCCAGCAGTTTTGCAGTAGTAGCCAAAAACATTCAGTACTTCGGCGCC	GVHD	#N/A	#N/A
16410	2	0.000369004	TGCGCCAGCAGCTTGGCTGATACGCAGTATTTTGGCCCA	CASSLADTQYF	TRBV5-1	TRBD2-1	TRBJ2-3	NA	16	NA	18	NA	0	0	GAGATGAATGTGAGCACCTTGGAGCTGGGGGACTCGGCCCTTTATCTTTGCGCCAGCAGCTTGGCTGATACGCAGTATTTTGGCCCA	GVHD	Pathogen	-
16410	2	0.000369004	TGTGCTAGTGGTTCGGGACTAGCAGGAGAGGCGGATACGCAGTATTTTGGCCCA	CASGSGLAGEADTQYF	TRBV12-5	TRBD2-1	TRBJ2-3	13	14	23	33	NA	1	10	CCCTCAGAACCCAGGGACTCAGCTGTGTATTTTTGTGCTAGTGGTTCGGGACTAGCAGGAGAGGCGGATACGCAGTATTTTGGCCCA	GVHD	#N/A	#N/A
16410	2	0.000369004	TGTGCCAGCAGCTCCCGGACAGGGGGTGCCGGGGAGCTGTTTTTTGGAGAA	CASSSRTGGAGELFF	TRBV11-3	TRBD1-1*01	TRBJ2-2	13	16	26	28	NA	3	2	CAGCCTGCAGAGCTTGGGGACTCGGCCGTGTATCTCTGTGCCAGCAGCTCCCGGACAGGGGGTGCCGGGGAGCTGTTTTTTGGAGAA	GVHD	#N/A	#N/A
16410	2	0.000369004	TGTGCCAGCAGAAGGACGGGGAACTATGGCTACACCTTCGGTTCG	CASRRTGNYGYTF	TRBV12-1	TRBD2-1*01	TRBJ1-2	11	16	NA	21	NA	5	0	AAGATCCAGCCCTCAGAACCCAGGGACTCAGCTGTGTACTTCTGTGCCAGCAGAAGGACGGGGAACTATGGCTACACCTTCGGTTCG	GVHD	#N/A	#N/A
16410	2	0.000369004	TGTGCCAGCAGTTACTCGAGGGGGGCTGCAGATGGCTACACCTTCGGTTCG	CASSYSRGAADGYTF	TRBV6-5	NA	TRBJ1-2	17	18	24	31	NA	1	7	GAGTCGGCTGCTCCCTCCCAGACATCTGTGTACTTCTGTGCCAGCAGTTACTCGAGGGGGGCTGCAGATGGCTACACCTTCGGTTCG	GVHD	#N/A	#N/A
16410	2	0.000369004	TGCAGTGCTAGGATAAAAAGGGGGCCTGGGGCCAACGTCCTGACTTTCGGGGCC	CSARIKRGPGANVLTF	TRBV20-1	TRBD1-1*01	TRBJ2-6	11	18	NA	25	NA	7	0	AGTGCCCATCCTGAAGACAGCAGCTTCTACATCTGCAGTGCTAGGATAAAAAGGGGGCCTGGGGCCAACGTCCTGACTTTCGGGGCC	GVHD	#N/A	#N/A
16410	2	0.000369004	TGTGCCAGCAGGTCTTGGACAGGGGGAAATTCACCCCTCCACTTTGGGAAC	CASRSWTGGNSPLHF	TRBV6-1	TRBD1-1*01	TRBJ1-6	11	16	26	27	NA	5	1	GAGTCGGCTGCTCCCTCCCAGACATCTGTGTACTTCTGTGCCAGCAGGTCTTGGACAGGGGGAAATTCACCCCTCCACTTTGGGAAC	GVHD	#N/A	#N/A
16410	2	0.000369004	TGTGCCAGCAGCTTCCGGGGCGACAATGAGCAGTTCTTCGGGCCA	CASSFRGDNEQFF	TRBV7-6	NA	TRBJ2-1	14	16	21	22	NA	2	1	ACGATCCAGCGCACAGAGCAGCGGGACTCGGCCATGTATCGCTGTGCCAGCAGCTTCCGGGGCGACAATGAGCAGTTCTTCGGGCCA	GVHD	#N/A	#N/A
16410	2	0.000369004	TGTGCCAGCAGCTTTAGACAGGGAGACAATGAGCAGTTCTTCGGGCCA	CASSFRQGDNEQFF	TRBV5-4	TRBD1-1*01	TRBJ2-1	14	16	23	25	NA	2	2	GTGAACGCCTTGGAGCTGGACGACTCGGCCCTGTATCTCTGTGCCAGCAGCTTTAGACAGGGAGACAATGAGCAGTTCTTCGGGCCA	GVHD	#N/A	#N/A
16410	2	0.000369004	TGTGCCAGCAGTTTATTGGGGGAACTTCGGACCCAGTACTTCGGGCCA	CASSLLGELRTQYF	TRBV27-1	NA	TRBJ2-5	16	17	22	29	NA	1	7	CTGGAGTCGCCCAGCCCCAACCAGACCTCTCTGTACTTCTGTGCCAGCAGTTTATTGGGGGAACTTCGGACCCAGTACTTCGGGCCA	GVHD	#N/A	#N/A
16410	2	0.000369004	TGTGCCAGCAGCCCCCAGGGGGCGCCCGGGGAGACCCAGTACTTCGGGCCA	CASSPQGAPGETQYF	TRBV21-1	TRBD1-1*01	TRBJ2-5	12	15	23	30	NA	3	7	CAGTCCACGGAGTCAGGGGACACAGCACTGTATTTCTGTGCCAGCAGCCCCCAGGGGGCGCCCGGGGAGACCCAGTACTTCGGGCCA	GVHD	#N/A	#N/A
16410	2	0.000369004	TGTGCCAGTAGGGATCCGGGACTAGCATCAGATACGCAGTATTTTGGCCCA	CASRDPGLASDTQYF	TRBV19-1	TRBD2-1	TRBJ2-3	11	17	26	28	NA	6	2	ACATCGGCCCAAAAGAACCCGACAGCTTTCTATCTCTGTGCCAGTAGGGATCCGGGACTAGCATCAGATACGCAGTATTTTGGCCCA	GVHD	#N/A	#N/A
16410	2	0.000369004	TGTGCCATCAGTGAGTCCGGGACAGGGCGCAATCAGCCCCAGCATTTTGGTGAT	CAISESGTGRNQPQHF	TRBV10-3	TRBD1-1*01	TRBJ1-5	17	18	27	28	NA	1	1	TCCGCTACCAGCTCCCAGACATCTGTGTACTTCTGTGCCATCAGTGAGTCCGGGACAGGGCGCAATCAGCCCCAGCATTTTGGTGAT	GVHD	#N/A	#N/A
16410	2	0.000369004	TGTGCCAGCAGTTACTCATGGAGTTACGAGCAGTACTTCGGGCCG	CASSYSWSYEQYF	TRBV6-5	TRBD2-1*02	TRBJ2-7	17	19	23	24	NA	2	1	AGGCTGCTGTCGGCTGCTCCCTCCCAAACATCTGTGTACTTCTGTGCCAGCAGTTACTCATGGAGTTACGAGCAGTACTTCGGGCCG	GVHD	#N/A	#N/A
16410	2	0.000369004	TGTGCCAGCAGTCCCTTGCCCCCTAGCGGGAACACCGGGGAGCTGTTTTTTGGAGAA	CASSPLPPSGNTGELFF	TRBV27-1	TRBD2-1	TRBJ2-2	12	22	NA	29	NA	10	0	CCCAGCCCCAACCAGACCTCTCTGTACTTCTGTGCCAGCAGTCCCTTGCCCCCTAGCGGGAACACCGGGGAGCTGTTTTTTGGAGAA	GVHD	#N/A	#N/A
16410	2	0.000369004	TGTGCCAGAAGCACAGGGACGGACGAGAGCAATCAGCCCCAGCATTTTGGTGAT	CARSTGTDESNQPQHF	TRBV5-3	TRBD1-1*01	TRBJ1-5	NA	12	18	27	NA	0	9	GCCTTGGAGCTGGGGGACTCGGCCCTGTATCTCTGTGCCAGAAGCACAGGGACGGACGAGAGCAATCAGCCCCAGCATTTTGGTGAT	GVHD	#N/A	#N/A
16410	2	0.000369004	TGTGCTAGTGGTTTGCTCGGCAGTCTGAATGTGTACTTCGGGCCG	CASGLLGSLNVYF	TRBV12-5	NA	TRBJ2-7	15	20	23	32	NA	5	9	AAGATCCAGCCCTCAGAACCCAGGGACTCAGCTGTGTATTTTTGTGCTAGTGGTTTGCTCGGCAGTCTGAATGTGTACTTCGGGCCG	GVHD	#N/A	#N/A
16410	25	0.00461255	TGTGCCAGCAGTTACTCGAGGGGGGCTGCAGATGGCTACACCTTCGGTTCG	CASSYSRGAADGYTF	TRBV6-5	NA	TRBJ1-2	17	18	24	31	NA	1	7	CTGTCGGCTGCTCCCTCCCAGACATCTGTGTACTTCTGTGCCAGCAGTTACTCGAGGGGGGCTGCAGATGGCTACACCTTCGGTTCG	GVHD	#N/A	#N/A
16410	24	0.00442804	TGTGCCAGCAGTGAAACGGTATCGCCTTATAGCAATCAGCCCCAGCATTTTGGTGAT	CASSETVSPYSNQPQHF	TRBV6-1	TRBD2-1	TRBJ1-5	15	16	19	29	NA	1	10	GCTGCTCCCTCCCAGACATCTGTGTACTTCTGTGCCAGCAGTGAAACGGTATCGCCTTATAGCAATCAGCCCCAGCATTTTGGTGAT	GVHD	#N/A	#N/A
16410	2	0.000369004	TGTGCCAGCAGCTGGACAGGGGGCCCCTCCTACGAGCAGTACTTCGGGCCG	CASSWTGGPSYEQYF	TRBV27-1	TRBD1-1*01	TRBJ2-7	11	13	24	26	NA	2	2	GAGTCGCCCAGCCCCAACCAGACCTCTCTGTACTTCTGTGCCAGCAGCTGGACAGGGGGCCCCTCCTACGAGCAGTACTTCGGGCCG	GVHD	#N/A	#N/A
16410	2	0.000369004	TGTGCCAGCAGCTTAGGGGCTAGCGGGGTGAACGAGCAGTACTTCGGGCCG	CASSLGASGVNEQYF	TRBV11-2	TRBD2-1*01	TRBJ2-7	16	19	28	31	NA	3	3	CAACCTGCAAAGCTTGAGGACTCGGCCGTGTATCTCTGTGCCAGCAGCTTAGGGGCTAGCGGGGTGAACGAGCAGTACTTCGGGCCG	GVHD	#N/A	#N/A
16410	2	0.000369004	TGTGCCAGTAGTATGGTGGAGGGGAGTTCACCCCTCCACTTTGGGAAC	CASSMVEGSSPLHF	TRBV19-1	TRBD2-1*02	TRBJ1-6	14	17	23	26	NA	3	3	GTGACATCGGCCCAAAAGAACCCGACAGCTTTCTATCTCTGTGCCAGTAGTATGGTGGAGGGGAGTTCACCCCTCCACTTTGGGAAC	GVHD	#N/A	#N/A
16410	2	0.000369004	TGTGCCATCAGTGATGGAGGGCAGTTCAATGAGCAGTTCTTCGGGCCA	CAISDGGQFNEQFF	TRBV10-3	TRBD2-1*02	TRBJ2-1	14	15	21	26	NA	1	5	CTGGAGTCCGCTACCAGCTCCCAGACATCTGTGTACTTCTGTGCCATCAGTGATGGAGGGCAGTTCAATGAGCAGTTCTTCGGGCCA	GVHD	#N/A	#N/A
16410	2	0.000369004	TGTGCCAGCAGCGTAGCAGGGGGCGAGTTCTCGAGAGAGACCCAGTACTTCGGGCCA	CASSVAGGEFSRETQYF	TRBV9-1	TRBD1-1*01	TRBJ2-5	NA	16	24	35	NA	0	11	CTGGAGCTGGGGGACTCAGCTTTGTATTTCTGTGCCAGCAGCGTAGCAGGGGGCGAGTTCTCGAGAGAGACCCAGTACTTCGGGCCA	GVHD	#N/A	#N/A
16410	2	0.000369004	TGTGCCAGCAGTTTGTGGGAAGGAGGGGAAGAGACCCAGTACTTCGGGCCA	CASSLWEGGEETQYF	TRBV12-1	TRBD2-1*02	TRBJ2-5	14	21	27	28	NA	7	1	CAGCCCTCAGAACCCAGGGACTCAGCTGTGTACTTCTGTGCCAGCAGTTTGTGGGAAGGAGGGGAAGAGACCCAGTACTTCGGGCCA	GVHD	#N/A	#N/A
16410	2	0.000369004	TGCAGTGCTCCCGGTAGCGGGGGGCTTCGCACAGATACGCAGTATTTTGGCCCA	CSAPGSGGLRTDTQYF	TRBV20-1	TRBD2-1*01	TRBJ2-3	9	14	24	28	NA	5	4	AGTGCCCATCCTGAAGACAGCAGCTTCTACATCTGCAGTGCTCCCGGTAGCGGGGGGCTTCGCACAGATACGCAGTATTTTGGCCCA	GVHD	#N/A	#N/A
16410	2	0.000369004	TGCGCCAGCAGCCAGGGACAGCAAATGGGTGGCTACACCTTCGGTTCG	CASSQGQQMGGYTF	TRBV5-1	TRBD1-1*01	TRBJ1-2	12	14	21	29	NA	2	8	GTGAGCACCTTGGAGCTGGGGGACTCGGCCCTTTATCTTTGCGCCAGCAGCCAGGGACAGCAAATGGGTGGCTACACCTTCGGTTCG	GVHD	#N/A	#N/A
16410	2	0.000369004	TGTGCCAGCAATGCCCCCCGGGACAGTAACTATGGCTACACCTTCGGTTCG	CASNAPRDSNYGYTF	TRBV19-1	TRBD1-1*01	TRBJ1-2	8	19	NA	26	NA	11	0	ACATCGGCCCAAAAGAACCCGACAGCTTTCTATCTCTGTGCCAGCAATGCCCCCCGGGACAGTAACTATGGCTACACCTTCGGTTCG	GVHD	#N/A	#N/A
16410	2	0.000369004	TGTGCCAGCAAGGGACTAGCGGGAGGTATTTACGAGCAGTACTTCGGGCCG	CASKGLAGGIYEQYF	TRBV6-5	TRBD2-1*02	TRBJ2-7	10	11	26	30	NA	1	4	CTGTCGGCTGCTCCCTCCCAGACATCTGTGTACTTCTGTGCCAGCAAGGGACTAGCGGGAGGTATTTACGAGCAGTACTTCGGGCCG	GVHD	#N/A	#N/A
16410	18	0.00332103	TGTGCCAGCGGACCCGGGACAGGGAGCGGTAACTATGGCTACACCTTCGGTTCG	CASGPGTGSGNYGYTF	TRBV7-6	TRBD1-1*01	TRBJ1-2	9	15	24	29	NA	6	5	CGCACAGAGCAGCGGGACTCGGCCATGTATCGCTGTGCCAGCGGACCCGGGACAGGGAGCGGTAACTATGGCTACACCTTCGGTTCG	GVHD	#N/A	#N/A
16410	18	0.00332103	TGTGCCAGCTTCTCCCTGACGGGACAGGGGTCCCACGAGCAGTACTTCGGGCCG	CASFSLTGQGSHEQYF	TRBV24-1	TRBD1-1*01	TRBJ2-7	7	20	30	34	NA	13	4	TCTGCCATCCCCAACCAGACAGCTCTTTACTTCTGTGCCAGCTTCTCCCTGACGGGACAGGGGTCCCACGAGCAGTACTTCGGGCCG	GVHD	#N/A	#N/A
16410	2	0.000369004	TGTGCCAGCAGTTTATTAGGCCCCAGGAATGAGCAGTTCTTCGGGCCA	CASSLLGPRNEQFF	TRBV27-1	TRBD1-1*01	TRBJ2-1	16	23	NA	27	NA	7	0	CTGGAGTCGCCCAGCCCCAACCAGACCTCTCTGTACTTCTGTGCCAGCAGTTTATTAGGCCCCAGGAATGAGCAGTTCTTCGGGCCA	GVHD	#N/A	#N/A
16410	2	0.000369004	TGCGCCAGCAGCCAAACATTGGGACTAGCGGGGGGCAATGAGCAGTTCTTCGGGCCA	CASSQTLGLAGGNEQFF	TRBV4-1	TRBD2-1*01	TRBJ2-1	15	20	NA	35	NA	5	0	CTGCAGCCAGAAGACTCAGCCCTGTATCTCTGCGCCAGCAGCCAAACATTGGGACTAGCGGGGGGCAATGAGCAGTTCTTCGGGCCA	GVHD	#N/A	#N/A
16410	2	0.000369004	TGTGCCAGCAGCACCTGTCCGGACAGGGAGGGAGAGACCCAGTACTTCGGGCCA	CASSTCPDREGETQYF	TRBV21-1	TRBD1-1*01	TRBJ2-5	13	20	28	32	NA	7	4	TCCACGGAGTCAGGGGACACAGCACTGTATTTCTGTGCCAGCAGCACCTGTCCGGACAGGGAGGGAGAGACCCAGTACTTCGGGCCA	GVHD	#N/A	#N/A
16410	15	0.00276753	TGTGCCAGCAGTTCCGGGGGAGTCTCCTACAATGAGCAGTTCTTCGGGCCA	CASSSGGVSYNEQFF	TRBV27-1	TRBD2-1*01	TRBJ2-1	13	14	20	23	NA	1	3	GAGTCGCCCAGCCCCAACCAGACCTCTCTGTACTTCTGTGCCAGCAGTTCCGGGGGAGTCTCCTACAATGAGCAGTTCTTCGGGCCA	GVHD	#N/A	#N/A
16410	15	0.00276753	TGTGCCAGCAGTTTCGGCGTTGGTGAGCAGTTCTTCGGGCCA	CASSFGVGEQFF	TRBV27-1	NA	TRBJ2-1	14	15	18	23	NA	1	5	CTGATCCTGGAGTCGCCCAGCCCCAACCAGACCTCTCTGTACTTCTGTGCCAGCAGTTTCGGCGTTGGTGAGCAGTTCTTCGGGCCA	GVHD	#N/A	#N/A
16410	14	0.00258303	TGTGCCTGGAGTGTTTTGAGTGAAGCTTTCTTTGGACAA	CAWSVLSEAFF	TRBV30-1	TRBD2-1*02	TRBJ1-1	14	17	NA	20	NA	3	0	ATCCTGAGTTCTAAGAAGCTCCTTCTCAGTGACTCTGGCTTCTATCTCTGTGCCTGGAGTGTTTTGAGTGAAGCTTTCTTTGGACAA	GVHD	#N/A	#N/A
16410	14	0.00258303	TGTGCCAGCAGTGAAGGGATCTCCCCCTATAGCAATCAGCCCCAGCATTTTGGTGAT	CASSEGISPYSNQPQHF	TRBV6-1	NA	TRBJ1-5	NA	16	19	29	NA	0	10	GCTGCTCCCTCCCAGACATCTGTGTACTTCTGTGCCAGCAGTGAAGGGATCTCCCCCTATAGCAATCAGCCCCAGCATTTTGGTGAT	GVHD	#N/A	#N/A
16410	2	0.000369004	TGTGCCAGCAAAGGTTCCTACTATGGCTACACCTTCGGTTCG	CASKGSYYGYTF	TRBV3-1	NA	TRBJ1-2	10	11	14	19	NA	1	5	CTTCACATCAATTCCCTGGAGCTTGGTGACTCTGCTGTGTATTTCTGTGCCAGCAAAGGTTCCTACTATGGCTACACCTTCGGTTCG	GVHD	#N/A	#N/A
16410	12	0.00221402	TGTGCCAGCAGCTGTAGCGCCCAAATACCCTACGAGCAGTACTTCGGGCCG	CASSCSAQIPYEQYF	TRBV21-1	TRBD2-1	TRBJ2-7	12	14	19	28	NA	2	9	CAGTCCACGGAGTCAGGGGACACAGCACTGTATTTCTGTGCCAGCAGCTGTAGCGCCCAAATACCCTACGAGCAGTACTTCGGGCCG	GVHD	#N/A	#N/A
16410	11	0.00202952	TGCAGTGCTAGAGACAGGGAGGACACCGGGGAGCTGTTTTTTGGAGAA	CSARDREDTGELFF	TRBV20-1	TRBD2-1*02	TRBJ2-2	14	16	NA	22	NA	2	0	GTGACCAGTGCCCATCCTGAAGACAGCAGCTTCTACATCTGCAGTGCTAGAGACAGGGAGGACACCGGGGAGCTGTTTTTTGGAGAA	GVHD	#N/A	#N/A
16410	10	0.00184502	TGTGCCAGCAGCCAGGAGGGGACACATTACGAGCAGTACTTCGGGCCG	CASSQEGTHYEQYF	TRBV4-2	NA	TRBJ2-7	14	18	24	27	NA	4	3	CTACACACCCTGCAGCCAGAAGACTCGGCCCTGTATCTCTGTGCCAGCAGCCAGGAGGGGACACATTACGAGCAGTACTTCGGGCCG	GVHD	#N/A	#N/A
16410	10	0.00184502	TGTGCCAGCGCCAGGAACCCACTCCTCGGGCAGTACTTCGGGCCG	CASARNPLLGQYF	TRBV27-1	TRBD1-1*01	TRBJ2-7	9	11	15	29	NA	2	14	ATCCTGGAGTCGCCCAGCCCCAACCAGACCTCTCTGTACTTCTGTGCCAGCGCCAGGAACCCACTCCTCGGGCAGTACTTCGGGCCG	GVHD	#N/A	#N/A
16410	2	0.000369004	TGCGCCAGCAGCCAACGGGCAGGAGGGAACTACGAGCAGTACTTCGGGCCG	CASSQRAGGNYEQYF	TRBV4-1	TRBD2-1*02	TRBJ2-7	15	21	27	29	NA	6	2	CACGCCCTGCAGCCAGAAGACTCAGCCCTGTATCTCTGCGCCAGCAGCCAACGGGCAGGAGGGAACTACGAGCAGTACTTCGGGCCG	GVHD	#N/A	#N/A
16410	2	0.000369004	TGTGCCAGCAGCCAAGAGGGTGAGGGGGTTGGCATTCAGTACTTCGGCGCC	CASSQEGEGVGIQYF	TRBV3-1	TRBD1-1*01	TRBJ2-4	17	22	28	32	NA	5	4	AATTCCCTGGAGCTTGGTGACTCTGCTGTGTATTTCTGTGCCAGCAGCCAAGAGGGTGAGGGGGTTGGCATTCAGTACTTCGGCGCC	GVHD	#N/A	#N/A
16410	2	0.000369004	TGTGCCAGCAGTCCCGCTAGGGACATTCAGTACTTCGGCGCC	CASSPARDIQYF	TRBV27-1	NA	TRBJ2-4	12	18	NA	22	NA	6	0	CTGATCCTGGAGTCGCCCAGCCCCAACCAGACCTCTCTGTACTTCTGTGCCAGCAGTCCCGCTAGGGACATTCAGTACTTCGGCGCC	GVHD	#N/A	#N/A
16410	2	0.000369004	TGTGCCAGCAGCTTAGCCACGGGGCAGGTTCCTTTCTCCCAGTACTTCGGGCCA	CASSLATGQVPFSQYF	TRBV7-9	NA	TRBJ2-5	17	20	25	37	NA	3	12	CGCACAGAGCAGGGGGACTCGGCCATGTATCTCTGTGCCAGCAGCTTAGCCACGGGGCAGGTTCCTTTCTCCCAGTACTTCGGGCCA	GVHD	#N/A	#N/A
16410	2	0.000369004	TGTGCCAGCAGGTCCCTAGCGGGAGGCACAGATACGCAGTATTTTGGCCCA	CASRSLAGGTDTQYF	TRBV6-5	TRBD2-1*02	TRBJ2-3	11	15	NA	25	NA	4	0	CTGTCGGCTGCTCCCTCCCAGACATCTGTGTACTTCTGTGCCAGCAGGTCCCTAGCGGGAGGCACAGATACGCAGTATTTTGGCCCA	GVHD	#N/A	#N/A
16410	2	0.000369004	TGTGCTAGTGGTTTGGGACAGGGCGTTCTGACCGGGGAGCTGTTTTTTGGAGAA	CASGLGQGVLTGELFF	TRBV12-5	TRBD1-1*01	TRBJ2-2	NA	16	23	30	NA	0	7	CCCTCAGAACCCAGGGACTCAGCTGTGTATTTTTGTGCTAGTGGTTTGGGACAGGGCGTTCTGACCGGGGAGCTGTTTTTTGGAGAA	GVHD	#N/A	#N/A
16410	2	0.000369004	TGTGCTAGTGGTCCCCACGCCACCGGGGAGCTGTTTTTTGGAGAA	CASGPHATGELFF	TRBV12-5	NA	TRBJ2-2	12	16	18	20	NA	4	2	AAGATCCAGCCCTCAGAACCCAGGGACTCAGCTGTGTATTTTTGTGCTAGTGGTCCCCACGCCACCGGGGAGCTGTTTTTTGGAGAA	GVHD	#N/A	#N/A
16410	2	0.000369004	TGTGCCAGCACTCGGACAGGGGCGGGTCAGCCCCAGCATTTTGGTGAT	CASTRTGAGQPQHF	TRBV6-5	TRBD1-1*01	TRBJ1-5	10	13	22	26	NA	3	4	CTGCTGTCGGCTGCTCCCTCCCAGACATCTGTGTACTTCTGTGCCAGCACTCGGACAGGGGCGGGTCAGCCCCAGCATTTTGGTGAT	GVHD	#N/A	#N/A
16410	2	0.000369004	TGTGCCAGCAGTCACACACAACTCAATCAGCCCCAGCATTTTGGTGAT	CASSHTQLNQPQHF	TRBV7-9	NA	TRBJ1-5	11	13	16	23	NA	2	7	ATCCAGCGCACAGAGCAGGGGGACTCGGCCATGTATCTCTGTGCCAGCAGTCACACACAACTCAATCAGCCCCAGCATTTTGGTGAT	GVHD	#N/A	#N/A
16410	7	0.00129151	TGTGCCAGCAGTGAACAGCTAGCGGGAGGTTTTGAGCAGTTCTTCGGGCCA	CASSEQLAGGFEQFF	TRBV6-1	TRBD2-1*02	TRBJ2-1	15	18	29	32	NA	3	3	GAGTCGGCTGCTCCCTCCCAGACATCTGTGTACTTCTGTGCCAGCAGTGAACAGCTAGCGGGAGGTTTTGAGCAGTTCTTCGGGCCA	GVHD	#N/A	#N/A
16410	7	0.00129151	TGTGCCTGGAGTGTACTGGGGAATGAGCAGTTCTTCGGGCCA	CAWSVLGNEQFF	TRBV30-1	NA	TRBJ2-1	14	17	NA	21	NA	3	0	CTGAGTTCTAAGAAGCTCCTTCTCAGTGACTCTGGCTTCTATCTCTGTGCCTGGAGTGTACTGGGGAATGAGCAGTTCTTCGGGCCA	GVHD	#N/A	#N/A
16410	2	0.000369004	TGTGCCAGCAGTTTAAGACTCAGAGGAGGGCAGGTCTACGGGGGCTACACCTTCGGTTCG	CASSLRLRGGQVYGGYTF	TRBV12-1	TRBD2-1*02	TRBJ1-2	15	24	30	42	NA	9	12	GAACCCAGGGACTCAGCTGTGTACTTCTGTGCCAGCAGTTTAAGACTCAGAGGAGGGCAGGTCTACGGGGGCTACACCTTCGGTTCG	GVHD	#N/A	#N/A
16410	2	0.000369004	TGCGCCAGCAGTGATTCCAGCTTATCATCCGAGCAGTACTTCGGGCCG	CASSDSSLSSEQYF	TRBV10-2	NA	TRBJ2-7	14	17	20	29	NA	3	9	CTGGAGTCAGCTACCCGCTCCCAGACATCTGTGTATTTCTGCGCCAGCAGTGATTCCAGCTTATCATCCGAGCAGTACTTCGGGCCG	GVHD	#N/A	#N/A
16410	2	0.000369004	TGCAGTGCTAGAGATCGGGAGCAAACCGGCACCATATATTTTGGAGAG	CSARDREQTGTIYF	TRBV20-1	TRBD2-1*02	TRBJ1-3	14	15	21	29	NA	1	8	GTGACCAGTGCCCATCCTGAAGACAGCAGCTTCTACATCTGCAGTGCTAGAGATCGGGAGCAAACCGGCACCATATATTTTGGAGAG	GVHD	#N/A	#N/A
16410	2	0.000369004	TGTGCCAGCAGCGTAGGCCTAGCGGGAGGGCCGGGGACGCAGTATTTTGGCCCA	CASSVGLAGGPGTQYF	TRBV9-1	TRBD2-1*02	TRBJ2-3	16	18	30	36	NA	2	6	TCTCTGGAGCTGGGGGACTCAGCTTTGTATTTCTGTGCCAGCAGCGTAGGCCTAGCGGGAGGGCCGGGGACGCAGTATTTTGGCCCA	GVHD	#N/A	#N/A
16410	2	0.000369004	TGTGCCAGCAGCTTTGGGCAGGGGGCGCGAACCGGGGAGCTGTTTTTTGGAGAA	CASSFGQGARTGELFF	TRBV11-2	TRBD1-1*01	TRBJ2-2	14	18	26	30	NA	4	4	CCTGCAAAGCTTGAGGACTCGGCCGTGTATCTCTGTGCCAGCAGCTTTGGGCAGGGGGCGCGAACCGGGGAGCTGTTTTTTGGAGAA	GVHD	#N/A	#N/A
16410	2	0.000369004	TGTGCCAGTAGTCCCCGCGGGGGCGATGAAAAACTGTTTTTTGGCAGT	CASSPRGGDEKLFF	TRBV19-1	TRBD2-1*01	TRBJ1-4	12	16	23	25	NA	4	2	GTGACATCGGCCCAAAAGAACCCGACAGCTTTCTATCTCTGTGCCAGTAGTCCCCGCGGGGGCGATGAAAAACTGTTTTTTGGCAGT	GVHD	#N/A	#N/A
16410	2	0.000369004	TGCGCCAGCAGCTTGAGCGGTGTCTATGGCTACACCTTCGGTTCG	CASSLSGVYGYTF	TRBV5-1	TRBD2-1	TRBJ1-2	NA	15	20	23	NA	0	3	AATGTGAGCACCTTGGAGCTGGGGGACTCGGCCCTTTATCTTTGCGCCAGCAGCTTGAGCGGTGTCTATGGCTACACCTTCGGTTCG	GVHD	#N/A	#N/A
16410	2	0.000369004	TGTGCCAGCAGTTACTCGAGAGGGGGCGCGGATGGCTACACCTTCGGTTCG	CASSYSRGGADGYTF	TRBV6-6	TRBD1-1*01	TRBJ1-2	17	20	27	31	NA	3	4	GAGTTGGCTGCTCCCTCCCAGACATCTGTGTACTTCTGTGCCAGCAGTTACTCGAGAGGGGGCGCGGATGGCTACACCTTCGGTTCG	GVHD	#N/A	#N/A
16410	2	0.000369004	TGTGCCAGCAGCGCCCACAGTGGGGGGGTGAATGAGCAGTTCTTCGGGCCA	CASSAHSGGVNEQFF	TRBV11-2	TRBD2-1*01	TRBJ2-1	12	21	28	30	NA	9	2	CAACCTGCAAAGCTTGAGGACTCGGCCGTGTATCTCTGTGCCAGCAGCGCCCACAGTGGGGGGGTGAATGAGCAGTTCTTCGGGCCA	GVHD	#N/A	#N/A
16410	2	0.000369004	TGCAGTGCTTTCCATCTCGGGGTGAAGGACCGGTACAATGAGCAGTTCTTCGGGCCA	CSAFHLGVKDRYNEQFF	TRBV20-1	TRBD2-1*01	TRBJ2-1	9	17	22	33	NA	8	11	GCCCATCCTGAAGACAGCAGCTTCTACATCTGCAGTGCTTTCCATCTCGGGGTGAAGGACCGGTACAATGAGCAGTTCTTCGGGCCA	GVHD	#N/A	#N/A
16410	2	0.000369004	TGTGCCAGCAGCTTATCCCGGACAGGGAACACTGAAGCTTTCTTTGGACAA	CASSLSRTGNTEAFF	TRBV7-9	TRBD1-1*01	TRBJ1-1	15	19	NA	26	NA	4	0	CAGCGCACAGAGCAGGGGGACTCGGCCATGTATCTCTGTGCCAGCAGCTTATCCCGGACAGGGAACACTGAAGCTTTCTTTGGACAA	GVHD	#N/A	#N/A
16410	2	0.000369004	TGTGCCTGGAGTGTAAGGACAGGGTCCACTGAAGCTTTCTTTGGACAA	CAWSVRTGSTEAFF	TRBV30-1	TRBD1-1*01	TRBJ1-1	14	16	24	26	NA	2	2	TCTAAGAAGCTCCTTCTCAGTGACTCTGGCTTCTATCTCTGTGCCTGGAGTGTAAGGACAGGGTCCACTGAAGCTTTCTTTGGACAA	GVHD	#N/A	#N/A
16410	2	0.000369004	TGTGCCTGGGGCCGACAGACCCCGAACACTGAAGCTTTCTTTGGACAA	CAWGRQTPNTEAFF	TRBV30-1	TRBD1-1*01	TRBJ1-1	9	13	18	23	NA	4	5	TCTAAGAAGCTCCTTCTCAGTGACTCTGGCTTCTATCTCTGTGCCTGGGGCCGACAGACCCCGAACACTGAAGCTTTCTTTGGACAA	GVHD	#N/A	#N/A
16410	2	0.000369004	TGTGCCTGGGGGACCCTTGAACGTCAGCCCCAGCATTTTGGTGAT	CAWGTLERQPQHF	TRBV30-1	NA	TRBJ1-5	NA	9	14	23	NA	0	9	AGTTCTAAGAAGCTCCTTCTCAGTGACTCTGGCTTCTATCTCTGTGCCTGGGGGACCCTTGAACGTCAGCCCCAGCATTTTGGTGAT	GVHD	#N/A	#N/A
16410	2	0.000369004	TGTGCCAGCAGAGACCCGGGACAGATGAACACTGAAGCTTTCTTTGGACAA	CASRDPGQMNTEAFF	TRBV6-1	TRBD1-1*01	TRBJ1-1	11	17	24	25	NA	6	1	GAGTCGGCTGCTCCCTCCCAAACATCTGTGTACTTCTGTGCCAGCAGAGACCCGGGACAGATGAACACTGAAGCTTTCTTTGGACAA	GVHD	#N/A	#N/A
16410	2	0.000369004	TGTGCCAGCAGCCTGACAGGGGGCTACGAGCAGTACTTCGGGCCG	CASSLTGGYEQYF	TRBV12-1	TRBD1-1*01	TRBJ2-7	11	14	NA	23	NA	3	0	AAGATCCAGCCCTCAGAACCCAGGGACTCAGCTGTGTACTTCTGTGCCAGCAGCCTGACAGGGGGCTACGAGCAGTACTTCGGGCCG	GVHD	Pathogens	CMV
16410	2	0.000369004	TGTGCCAGCAGCTCGGAATTCAGGGCTTACGAGCAGTACTTCGGGCCG	CASSSEFRAYEQYF	TRBV5-6	TRBD1-1*01	TRBJ2-7	13	20	25	27	NA	7	2	GTGAACGCCTTGTTGCTGGGGGACTCGGCCCTCTATCTCTGTGCCAGCAGCTCGGAATTCAGGGCTTACGAGCAGTACTTCGGGCCG	GVHD	#N/A	#N/A
16410	5	0.000922509	TGTGCTAGTGGTCCCGGCGGGAACCCTAAAGAGACCCAGTACTTCGGGCCA	CASGPGGNPKETQYF	TRBV12-5	TRBD2-1*02	TRBJ2-5	12	16	22	28	NA	4	6	CAGCCCTCAGAACCCAGGGACTCAGCTGTGTATTTTTGTGCTAGTGGTCCCGGCGGGAACCCTAAAGAGACCCAGTACTTCGGGCCA	GVHD	#N/A	#N/A
16410	5	0.000922509	TGTGCCAGTAGCCTGACCGGGACAGGGGGCCGCCAGCCCCAGCATTTTGGTGAT	CASSLTGTGGRQPQHF	TRBV19-1	TRBD1-1*01	TRBJ1-5	11	18	30	33	NA	7	3	TCGGCCCAAAAGAACCCGACAGCTTTCTATCTCTGTGCCAGTAGCCTGACCGGGACAGGGGGCCGCCAGCCCCAGCATTTTGGTGAT	GVHD	#N/A	#N/A
16410	2	0.000369004	TGTGCCAGCAGTGATCAGTATTTCCAAGAGACCCAGTACTTCGGGCCA	CASSDQYFQETQYF	TRBV2-1	TRBD1-1*01	TRBJ2-5	14	15	18	23	NA	1	5	ATCCGGTCCACAAAGCTGGAGGACTCAGCCATGTACTTCTGTGCCAGCAGTGATCAGTATTTCCAAGAGACCCAGTACTTCGGGCCA	GVHD	#N/A	#N/A
16410	2	0.000369004	TGTGCCAGCGGAGGGACAGGTAATCAGCCCCAGCATTTTGGTGAT	CASGGTGNQPQHF	TRBV2-1	TRBD1-1*01	TRBJ1-5	9	12	20	21	NA	3	1	AAGATCCGGTCCACAAAGCTGGAGGACTCAGCCATGTACTTCTGTGCCAGCGGAGGGACAGGTAATCAGCCCCAGCATTTTGGTGAT	GVHD	#N/A	#N/A
16410	2	0.000369004	TGTGCCAGCAGAAACCGGGCACAAGAGACCCAGTACCTCGGGCCA	CASRNRAQETQYL	TRBV6-5	NA	TRBJ2-1	11	16	20	37	NA	5	17	AGGCTGCTGTCGGCTGCTCCCTCCCAGACAACTGTGTACTTCTGTGCCAGCAGAAACCGGGCACAAGAGACCCAGTACCTCGGGCCA	GVHD	#N/A	#N/A
16410	2	0.000369004	TGTGCCAGCAGCGAAAGACGGACGTATGGCTACACCTTCGGTTCG	CASSERRTYGYTF	TRBV2-1	NA	TRBJ1-2	15	19	23	24	NA	4	1	AAGATCCGGTCCACAAAGCTGGAGGACTCAGCCATGTACTTCTGTGCCAGCAGCGAAAGACGGACGTATGGCTACACCTTCGGTTCG	GVHD	#N/A	#N/A
16410	2	0.000369004	TGTGCCACCAGTGGAGTGGGGGCGGATGGGAACTATGGCTACACCTTCGGTTCG	CATSGVGADGNYGYTF	TRBV24-1	TRBD1-1*01	TRBJ1-2	13	17	23	30	NA	4	7	TCTGCCATCCCCGACCAGACAGCTCTTTACTTCTGTGCCACCAGTGGAGTGGGGGCGGATGGGAACTATGGCTACACCTTCGGTTCG	GVHD	#N/A	#N/A
16410	2	0.000369004	TGTGCCAGCAGTTTGGGCCCCGTCGGGAATTCACCCCTCCACTTTGGGAAC	CASSLGPVGNSPLHF	TRBV12-1	NA	TRBJ1-6	NA	14	18	27	NA	0	9	CAGCCCTCAGAACCCAGGGACTCAGCTGTGTACTTCTGTGCCAGCAGTTTGGGCCCCGTCGGGAATTCACCCCTCCACTTTGGGAAC	GVHD	#N/A	#N/A
16410	2	0.000369004	TGTGCCAGCAGCTTGGCGGGACGAAACTATGGCTACACCTTCGGTTCG	CASSLAGRNYGYTF	TRBV5-6	NA	TRBJ1-2	16	17	22	24	NA	1	2	GTGAACGCCTTGTTGCTGGGGGACTCGGCCCTCTATCTCTGTGCCAGCAGCTTGGCGGGACGAAACTATGGCTACACCTTCGGTTCG	GVHD	Pathogen	CMV
16410	2	0.000369004	TGTGCCGCGAGAAGGGCCGGGGGTTATGGCTACACCTTCGGTTCG	CAARRAGGYGYTF	TRBV6-5	TRBD2-1*01	TRBJ1-2	6	17	23	24	NA	11	1	AGGCTGCTGTCGGCTGCTCCCTCCCAGACATCTGTGTACTTCTGTGCCGCGAGAAGGGCCGGGGGTTATGGCTACACCTTCGGTTCG	GVHD	#N/A	#N/A
16410	2	0.000369004	TGCAGTGCCTCGACAGGTAATGGAGACACTGAAGCTTTCTTTGGACAA	CSASTGNGDTEAFF	TRBV20-1	TRBD1-1*01	TRBJ1-1	8	11	17	25	NA	3	8	GTGACCAGTGCCCATCCTGAAGACAGCAGCTTCTACATCTGCAGTGCCTCGACAGGTAATGGAGACACTGAAGCTTTCTTTGGACAA	GVHD	#N/A	#N/A
16410	2	0.000369004	TGCAGTGCGCAGCGGGATAGACTAACCTATAGCAATCAGCCCCAGCATTTTGGTGAT	CSAQRDRLTYSNQPQHF	TRBV20-1	TRBD2-1*02	TRBJ1-5	8	10	17	29	NA	2	12	GCCCATCCTGAAGACAGCAGCTTCTACATCTGCAGTGCGCAGCGGGATAGACTAACCTATAGCAATCAGCCCCAGCATTTTGGTGAT	GVHD	#N/A	#N/A
16410	2	0.000369004	TGTGCCAGCAGTTTTGGCCTAGCGGGAGTGACTGCGTACTTCGGGCCG	CASSFGLAGVTAYF	TRBV28-1	TRBD2-1*02	TRBJ2-7	14	18	28	35	NA	4	7	CTGGAGTCCGCCAGCACCAACCAGACATCTATGTACCTCTGTGCCAGCAGTTTTGGCCTAGCGGGAGTGACTGCGTACTTCGGGCCG	GVHD	#N/A	#N/A
16410	2	0.000369004	TGTGCCACCAGTGATCCTGACAGGTTAAACATTCAGTACTTCGGCGCC	CATSDPDRLNIQYF	TRBV24-1	TRBD1-1*01	TRBJ2-4	15	18	24	26	NA	3	2	CTAGAGTCTGCCATCCCCAACCAGACAGCTCTTTACTTCTGTGCCACCAGTGATCCTGACAGGTTAAACATTCAGTACTTCGGCGCC	GVHD	#N/A	#N/A
16410	2	0.000369004	TGTGCCAGCAGTGAGCGCAGAGTTCTTAACTATGGCTACACCTTCGGTTCG	CASSERRVLNYGYTF	TRBV2-1	NA	TRBJ1-2	14	17	20	26	NA	3	6	CGGTCCACAAAGCTGGAGGACTCAGCCATGTACTTCTGTGCCAGCAGTGAGCGCAGAGTTCTTAACTATGGCTACACCTTCGGTTCG	GVHD	#N/A	#N/A
16410	2	0.000369004	TGTGCCAGCAGTGAAAGGGCAGGGAATGGCTACACCTTCGGTTCG	CASSERAGNGYTF	TRBV2-1	TRBD1-1*01	TRBJ1-2	15	19	24	25	NA	4	1	AAGATCCGGTCCACAAAGCTGGAGGACTCAGCCATGTACTTCTGTGCCAGCAGTGAAAGGGCAGGGAATGGCTACACCTTCGGTTCG	GVHD	#N/A	#N/A
16410	2	0.000369004	TGTGCCAGTAGTAGGGACTTTCAAGAGACCCAGTACTTCGGGCCA	CASSRDFQETQYF	TRBV19-1	TRBD2-1	TRBJ2-5	NA	13	19	21	NA	0	2	ACTGTGACATCGGCCCAAAAGAACCCGACAGCTTTCTATCTCTGTGCCAGTAGTAGGGACTTTCAAGAGACCCAGTACTTCGGGCCA	GVHD	Pathogen	-
16410	2	0.000369004	TGCGCCAGCAGCTTTCGAGTTGGGCAGGGTGAAGCTTTCTTTGGACAA	CASSFRVGQGEAFF	TRBV4-1	TRBD1-1*01	TRBJ1-1	12	24	NA	29	NA	12	0	CTACACGCCCTGCAGCCAGAAGACTCAGCCCTGTATCTCTGCGCCAGCAGCTTTCGAGTTGGGCAGGGTGAAGCTTTCTTTGGACAA	GVHD	#N/A	#N/A
16410	2	0.000369004	TGTGCCAGCAGTGAAACCTTCAGTCCCTATAGCAATCAGCCCCAGCATTTTGGTGAT	CASSETFSPYSNQPQHF	TRBV6-1	NA	TRBJ1-5	15	20	23	29	NA	5	6	GCTGCTCCCTCCCAGACATCTGTGTACTTCTGTGCCAGCAGTGAAACCTTCAGTCCCTATAGCAATCAGCCCCAGCATTTTGGTGAT	GVHD	#N/A	#N/A
16410	2	0.000369004	TGCAGTGCTAGAGATCAGGGCAGGGGGCGTTCACCCCTCCACTTTGGGAAC	CSARDQGRGRSPLHF	TRBV20-1	TRBD1-1*01	TRBJ1-6	14	20	28	29	NA	6	1	ACCAGTGCCCATCCTGAAGACAGCAGCTTCTACATCTGCAGTGCTAGAGATCAGGGCAGGGGGCGTTCACCCCTCCACTTTGGGAAC	GVHD	#N/A	#N/A
16410	2	0.000369004	TGTGCCAGCAGTCGACTAGCGGGGGAGTACACCGGGGAGCTGTTTTTTGGAGAA	CASSRLAGEYTGELFF	TRBV13-1	TRBD2-1*01	TRBJ2-2	11	13	25	28	NA	2	3	TCCTTGGAGCTGGGGGACTCAGCCCTGTACTTCTGTGCCAGCAGTCGACTAGCGGGGGAGTACACCGGGGAGCTGTTTTTTGGAGAA	GVHD	#N/A	#N/A
16410	2	0.000369004	TGTGCCGCCAGACAGGGATTAAACACCGGGGAGCTGTTTTTTGGAGAA	CAARQGLNTGELFF	TRBV28-1	TRBD1-1*01	TRBJ2-2	6	10	17	21	NA	4	4	CTGGAGTCCGCCAGCACCAACCAGACATCTATGTACCTCTGTGCCGCCAGACAGGGATTAAACACCGGGGAGCTGTTTTTTGGAGAA	GVHD	#N/A	#N/A
16410	2	0.000369004	TGTGCCAGTAGTATGCAAAGGTCCGGAACTGAAGCTTTCTTTGGACAA	CASSMQRSGTEAFF	TRBV19-1	NA	TRBJ1-1	14	24	NA	27	NA	10	0	GTGACATCGGCCCAAAAGAACCCGACAGCTTTCTATCTCTGTGCCAGTAGTATGCAAAGGTCCGGAACTGAAGCTTTCTTTGGACAA	GVHD	#N/A	#N/A
16410	2	0.000369004	TGTGCCAGCAGCTCGGCACTTGGGGGGGAGCTGTTTTTTGGAGAA	CASSSALGGELFF	TRBV11-2	NA	TRBJ2-2	13	21	NA	24	NA	8	0	AAGATCCAACCTGCAAAGCTTGAGGACTCGGCCGTGTATCTCTGTGCCAGCAGCTCGGCACTTGGGGGGGAGCTGTTTTTTGGAGAA	GVHD	#N/A	#N/A
16410	2	0.000369004	TGTGCCAGCAGTCCGAGGGGACAGGTTGAAGCTTTCTTTGGACAA	CASSPRGQVEAFF	TRBV28-1	TRBD1-1*01	TRBJ1-1	12	17	25	26	NA	5	1	ATTCTGGAGTCCGCCAGCACCAACCAGACATCTATGTACCTCTGTGCCAGCAGTCCGAGGGGACAGGTTGAAGCTTTCTTTGGACAA	GVHD	#N/A	#N/A
16410	2	0.000369004	TGTGCCAGCAGTATCAACACTGAAGCTTTCTTTGGACAA	CASSINTEAFF	TRBV7-9	TRBD2-1	TRBJ1-1	NA	11	13	15	NA	0	2	ACCTTGGAGATCCAGCGCACAGAGCAGGGGGACTCGGCCATGTATCTCTGTGCCAGCAGTATCAACACTGAAGCTTTCTTTGGACAA	GVHD	#N/A	#N/A
16410	2	0.000369004	TGTGCCAGCAGCTTAATCGGGGGGACCGGGGAGCTGTTTTTTGGAGAA	CASSLIGGTGELFF	TRBV7-3	TRBD2-1*01	TRBJ2-2	16	17	NA	24	NA	1	0	ATCCAGCGCACAGAGCGGGGGGACTCAGCCGTGTATCTCTGTGCCAGCAGCTTAATCGGGGGGACCGGGGAGCTGTTTTTTGGAGAA	GVHD	Pathogen	Encounter for immunization
16410	2	0.000369004	TGTGCCAGCAGCTACGGTAACAATGAGCAGTTCTTCGGGCCA	CASSYGNNEQFF	TRBV7-3	TRBD2-1	TRBJ2-1	13	14	17	19	NA	1	2	CTGAAGATCCAGCGCACAGAGCGGGGGGACTCAGCCGTGTATCTCTGTGCCAGCAGCTACGGTAACAATGAGCAGTTCTTCGGGCCA	GVHD	#N/A	#N/A
16410	2	0.000369004	TGCGCCAGCGGGAGGGACAGGGAAGGGTCCCAGTACTTCGGGCCA	CASGRDREGSQYF	TRBV5-1	TRBD1-1*01	TRBJ2-5	9	13	22	28	NA	4	6	AATGTGAGCACCTTGGAGCTGGGGGACTCGGCCCTTTATCTTTGCGCCAGCGGGAGGGACAGGGAAGGGTCCCAGTACTTCGGGCCA	GVHD	#N/A	#N/A
16410	2	0.000369004	TGTGCCAGTAGCAGGAGATCCGGACGGAGCTCCTATAATTCACCCCTCCACTTTGGGAAC	CASSRRSGRSSYNSPLHF	TRBV19-1	NA	TRBJ1-6	11	21	25	29	NA	10	4	CAAAAGAACCCGACAGCTTTCTATCTCTGTGCCAGTAGCAGGAGATCCGGACGGAGCTCCTATAATTCACCCCTCCACTTTGGGAAC	GVHD	#N/A	#N/A
16410	2	0.000369004	TGTGCCAGCAGCTCAAGGGGACAGGGGAGAGCTTGGCCCTACGAGCAGTACTTCGGGCCA	CASSSRGQGRAWPYEQYF	TRBV5-4	TRBD1-1*01	TRBJ2-5	13	17	27	45	NA	4	18	GAGCTGGACGACTCGGCCCTGTATCTCTGTGCCAGCAGCTCAAGGGGACAGGGGAGAGCTTGGCCCTACGAGCAGTACTTCGGGCCA	GVHD	#N/A	#N/A
16410	2	0.000369004	TGTGCCAGCAGTCGAATAGGACAGGGGACTTACGAGCAGTACTTCGGGCCG	CASSRIGQGTYEQYF	TRBV7-8	TRBD1-1*01	TRBJ2-7	11	18	27	30	NA	7	3	CAGCGCACACAGCAGGAGGACTCCGCCGTGTATCTCTGTGCCAGCAGTCGAATAGGACAGGGGACTTACGAGCAGTACTTCGGGCCG	GVHD	#N/A	#N/A
16410	2	0.000369004	TGTGCCAGCAGTGACGGGACGGTTGATCTGGGAGAGCAGTTCTTCGGGCCA	CASSDGTVDLGEQFF	TRBV6-1	NA	TRBJ2-1	14	15	20	33	NA	1	13	GAGTCGGCTGCTCCCTCCCAGACATCTGTGTACTTCTGTGCCAGCAGTGACGGGACGGTTGATCTGGGAGAGCAGTTCTTCGGGCCA	GVHD	#N/A	#N/A
16410	2	0.000369004	TGTGCCAGCAGCGTAGCAGACCATCTTAGTGAAAAACTGTTTTTTGGCAGT	CASSVADHLSEKLFF	TRBV9-1	NA	TRBJ1-4	16	18	21	29	NA	2	8	AGCTCTCTGGAGCTGGGGGACTCAGCTTTGTATTTCTGTGCCAGCAGCGTAGCAGACCATCTTAGTGAAAAACTGTTTTTTGGCAGT	GVHD	#N/A	#N/A
16410	2	0.000369004	TGTGCCAGCAGCCAAATAATGGGCGGGGACGAGCAGTACTTCGGGCCG	CASSQIMGGDEQYF	TRBV3-1	TRBD2-1*01	TRBJ2-7	15	22	NA	28	NA	7	0	ATCAATTCCCTGGAGCTTGGTGACTCTGCTGTGTATTTCTGTGCCAGCAGCCAAATAATGGGCGGGGACGAGCAGTACTTCGGGCCG	GVHD	#N/A	#N/A
16410	2	0.000369004	TGTGCCAGCAGCCAAGAAGGGCAGGCCTGGTACGAGCAGTACTTCGGGCCG	CASSQEGQAWYEQYF	TRBV3-1	NA	TRBJ2-7	17	21	25	30	NA	4	5	AATTCCCTGGAGCTTGGTGACTCTGCTGTGTATTTCTGTGCCAGCAGCCAAGAAGGGCAGGCCTGGTACGAGCAGTACTTCGGGCCG	GVHD	#N/A	#N/A
16410	2	0.000369004	TGCGCCAGCAGCTTAAGGACCCCGAACACCGGGGAGCTGTTTTTTGGAGAA	CASSLRTPNTGELFF	TRBV5-1	NA	TRBJ2-2	14	16	20	22	NA	2	2	AGCACCTTGGAGCTGGGGGACTCGGCCCTTTATCTTTGCGCCAGCAGCTTAAGGACCCCGAACACCGGGGAGCTGTTTTTTGGAGAA	GVHD	Pathogen	Encounter for immunization
16410	2	0.000369004	TGTGCCAGCCGGGACAGGGGGAACACCATATATTTTGGAGAG	CASRDRGNTIYF	TRBV7-9	TRBD1-1*01	TRBJ1-3	9	10	NA	21	NA	1	0	TTGGAGATCCAGCGCACAGAGCAGGGGGACTCGGCCATGTATCTCTGTGCCAGCCGGGACAGGGGGAACACCATATATTTTGGAGAG	GVHD	#N/A	#N/A
16410	2	0.000369004	TGTGCCAGCAGCGACGTAGTTCTGGGGGCCGACTACACCTTCGGTTCG	CASSDVVLGADYTF	TRBV9-1	TRBD1-1*01	TRBJ1-2	13	23	29	32	NA	10	3	CTGAGCTCTCTGGAGCTGGGGGACTCAGCTTTGTATTTCTGTGCCAGCAGCGACGTAGTTCTGGGGGCCGACTACACCTTCGGTTCG	GVHD	#N/A	#N/A
16410	1	0.000184502	TGTGCCATCAGTGAGTCGCCGGGGGGAGCCTTCGAGCAGTACTTCGGGCCG	CAISESPGGAFEQYF	TRBV10-3	TRBD2-1*01	TRBJ2-7	17	19	26	32	NA	2	6	GAGTCCGCTACCAGCTCCCAGACATCTGTGTACTTCTGTGCCATCAGTGAGTCGCCGGGGGGAGCCTTCGAGCAGTACTTCGGGCCG	GVHD	#N/A	#N/A
16410	1	0.000184502	TGTGCCACCAGTGATTCACCCGGGACACCCCACAATGAGCAGTTCTTCGGGCCA	CATSDSPGTPHNEQFF	TRBV24-1	TRBD1-1*01	TRBJ2-1	16	21	27	31	NA	5	4	TCTGCCATCCCCAACCAGACAGCTCTTTACTTCTGTGCCACCAGTGATTCACCCGGGACACCCCACAATGAGCAGTTCTTCGGGCCA	GVHD	#N/A	#N/A
16410	1	0.000184502	TGTGCCTGGAGTGTACTACAGGAAGCTTTCTTTGGACAA	CAWSVLQEAFF	TRBV30-1	NA	TRBJ1-1	14	17	NA	21	NA	3	0	ATCCTGAGTTCTAAGAAGCTCCTTCTCAGTGACTCTGGCTTCTATCTCTGTGCCTGGAGTGTACTACAGGAAGCTTTCTTTGGACAA	GVHD	Pathogen	EBV
16410	1	0.000184502	TGTGCCAGCAGTGCTGTAGATTTCAGCTCTGGGGCCAACGTCCTGACTTTCGGGGCC	CASSAVDFSSGANVLTF	TRBV2-1	NA	TRBJ2-6	13	23	NA	26	NA	10	0	ACAAAGCTGGAGGACTCAGCCATGTACTTCTGTGCCAGCAGTGCTGTAGATTTCAGCTCTGGGGCCAACGTCCTGACTTTCGGGGCC	GVHD	#N/A	#N/A
16410	1	0.000184502	TGCAGTGCTAGGTATCCGAATAACTATGGCTACACCTTCGGTTCG	CSARYPNNYGYTF	TRBV20-1	NA	TRBJ1-2	11	17	19	20	NA	6	1	ACAGTGACCAGTGCCCATCCTGAAGACAGCAGCTTCTACATCTGCAGTGCTAGGTATCCGAATAACTATGGCTACACCTTCGGTTCG	GVHD	#N/A	#N/A
16410	1	0.000184502	TGTGCCAGCAGCATCAGGGTGGACACCGGGGAGCTGTTTTTTGGAGAA	CASSIRVDTGELFF	TRBV11-1	TRBD1-1*01	TRBJ2-2	12	14	19	22	NA	2	3	ATCCAGCCTGCAGAGCTTGGGGACTCGGCCATGTATCTCTGTGCCAGCAGCATCAGGGTGGACACCGGGGAGCTGTTTTTTGGAGAA	GVHD	#N/A	#N/A
16410	1	0.000184502	TGCGCCAGCTTACTCAGGGACAGGGGGTCAGATACGCAGTATTTTGGCCCA	CASLLRDRGSDTQYF	TRBV10-2	TRBD1-1*01	TRBJ2-3	9	16	27	28	NA	7	1	GAGTCAGCTACCCGCTCCCAGACATCTGTGTATTTCTGCGCCAGCTTACTCAGGGACAGGGGGTCAGATACGCAGTATTTTGGCCCA	GVHD	#N/A	#N/A
16410	1	0.000184502	TGTGCCAGCAGCTTGACCGGTACAGGGGGCCGTCAGCCCCAGCATTTTGGTGAT	CASSLTGTGGRQPQHF	TRBV7-2	TRBD1-1*01	TRBJ1-5	14	21	30	32	NA	7	2	CGCACACAGCAGGAGGACTCGGCCGTGTATCTCTGTGCCAGCAGCTTGACCGGTACAGGGGGCCGTCAGCCCCAGCATTTTGGTGAT	GVHD	#N/A	#N/A
16410	1	0.000184502	TGCAGTGCTACCGACAGTTCCTACACCGGGGAGCTGTTTTTTGGAGAA	CSATDSSYTGELFF	TRBV20-1	TRBD1-1*01	TRBJ2-2	10	12	17	22	NA	2	5	GTGACCAGTGCCCATCCTGAAGACAGCAGCTTCTACATCTGCAGTGCTACCGACAGTTCCTACACCGGGGAGCTGTTTTTTGGAGAA	GVHD	#N/A	#N/A
16410	1	0.000184502	TGCAGTGCTACCGGGACCGCCAAAAACATTCAGTACTTCGGCGCC	CSATGTAKNIQYF	TRBV20-1	NA	TRBJ2-4	10	12	17	18	NA	2	1	ACAGTGACCAGTGCCCATCCTGAAGACAGCAGCTTCTACATCTGCAGTGCTACCGGGACCGCCAAAAACATTCAGTACTTCGGCGCC	GVHD	#N/A	#N/A
16410	1	0.000184502	TGTGCCAGCAGTTACTCGAGTGACGTACTCAGGGACTCTTATGGCTACACCTTCGGTTCG	CASSYSSDVLRDSYGYTF	TRBV6-1	TRBD2-1	TRBJ1-2	17	31	37	39	NA	14	2	GCTCCCTCCCAGACATCTGTGTACTTCTGTGCCAGCAGTTACTCGAGTGACGTACTCAGGGACTCTTATGGCTACACCTTCGGTTCG	GVHD	#N/A	#N/A
16410	1	0.000184502	TGTGCCAGCAGCCACGGACAGAGTTACAATGAGCAGTTCTTCGGGCCA	CASSHGQSYNEQFF	TRBV7-9	TRBD1-1*01	TRBJ2-1	12	15	21	24	NA	3	3	ATCCAGCGCACAGAGCAGGGGGACTCGGCCATGTATCTCTGTGCCAGCAGCCACGGACAGAGTTACAATGAGCAGTTCTTCGGGCCA	GVHD	#N/A	#N/A
16410	3	0.000553505	TGTGCCAGCAGTCTTCCGAGGGGCACCTACGAGCAGTACTTCGGGCCG	CASSLPRGTYEQYF	TRBV6-1	NA	TRBJ2-7	12	18	23	25	NA	6	2	CTGGAGTCGGCTGCTCCCTCCCAGACATCTGTGTACTTCTGTGCCAGCAGTCTTCCGAGGGGCACCTACGAGCAGTACTTCGGGCCG	GVHD	#N/A	#N/A
16410	3	0.000553505	TGTGCCAGCAGTAATAAGGACAGTTACTATGGCTACACCTTCGGTTCG	CASSNKDSYYGYTF	TRBV27-1	TRBD1-1*01	TRBJ1-2	12	17	23	25	NA	5	2	CTGGAGTCGCCCAGCCCCAACCAGACCTCTCTGTACTTCTGTGCCAGCAGTAATAAGGACAGTTACTATGGCTACACCTTCGGTTCG	GVHD	#N/A	#N/A
16410	1	0.000184502	TGTGCCAGCAGTTACTCTCGTGGGGGCGCGAGTGGCTACACCTTCGGTTCG	CASSYSRGGASGYTF	TRBV6-5	TRBD1-1*01	TRBJ1-2	17	21	27	32	NA	4	5	GAGTCGGCTGCTCCCTCCCAGACATCTGTGTACTTCTGTGCCAGCAGTTACTCTCGTGGGGGCGCGAGTGGCTACACCTTCGGTTCG	GVHD	#N/A	#N/A
16410	1	0.000184502	TGCAGTGCTAGAGATAGAAGTAGCGGGGGGGTTTACGAGCAGTACTTCGGGCCG	CSARDRSSGGVYEQYF	TRBV20-1	TRBD2-1*01	TRBJ2-7	14	20	31	33	NA	6	2	AGTGCCCATCCTGAAGACAGCAGCTTCTACATCTGCAGTGCTAGAGATAGAAGTAGCGGGGGGGTTTACGAGCAGTACTTCGGGCCG	GVHD	#N/A	#N/A
16410	1	0.000184502	TGCGCCAGCAGCCCGAAGGACGCAGGATCCTACGAGCAGTACTTCGGGCCG	CASSPKDAGSYEQYF	TRBV4-1	NA	TRBJ2-7	13	17	21	27	NA	4	6	CACGCCCTGCAGCCAGAAGACTCAGCCCTGTATCTCTGCGCCAGCAGCCCGAAGGACGCAGGATCCTACGAGCAGTACTTCGGGCCG	GVHD	#N/A	#N/A
16410	1	0.000184502	TGCGCCAGCAGCCAAGATCCTGGCCGATCCTACGAGCAGTACTTCGGGCCG	CASSQDPGRSYEQYF	TRBV4-3	TRBD1-1*01	TRBJ2-7	17	21	24	27	NA	4	3	CACACCCTGCAGCCAGAAGACTCGGCCCTGTATCTCTGCGCCAGCAGCCAAGATCCTGGCCGATCCTACGAGCAGTACTTCGGGCCG	GVHD	#N/A	#N/A
16410	1	0.000184502	TGTGCCAGCAGCTTAGCGAAGGGTCTGGTTCACGAGCAGTACTTCGGGCCG	CASSLAKGLVHEQYF	TRBV7-9	NA	TRBJ2-7	17	19	23	31	NA	2	8	CAGCGCACAGAGCAGGGGGACTCGGCCATGTATCTCTGTGCCAGCAGCTTAGCGAAGGGTCTGGTTCACGAGCAGTACTTCGGGCCG	GVHD	#N/A	#N/A
16410	1	0.000184502	TGTGCCAGCAGCTTAGCCGTGGCGGGAGGGGGGTACAATGAGCAGTTCTTCGGGCCA	CASSLAVAGGGYNEQFF	TRBV7-2	TRBD2-1*02	TRBJ2-1	17	21	30	33	NA	4	3	ACACAGCAGGAGGACTCGGCCGTGTATCTCTGTGCCAGCAGCTTAGCCGTGGCGGGAGGGGGGTACAATGAGCAGTTCTTCGGGCCA	GVHD	#N/A	#N/A
16410	1	0.000184502	TGTGCCAGCAGCTTAGAAGCTGGACCGCCCCAGCATTTTGGTGAT	CASSLEAGPPQHF	TRBV7-2	NA	TRBJ1-5	16	21	25	26	NA	5	1	ACGATCCAGCGCACACAGCAGGAGGACTCGGCCGTGTATCTCTGTGCCAGCAGCTTAGAAGCTGGACCGCCCCAGCATTTTGGTGAT	GVHD	#N/A	#N/A
16410	1	0.000184502	TGTGCCAGCAGTTTCCGCGACGGAAATCCTAACTATGGCTACACCTTCGGTTCG	CASSFRDGNPNYGYTF	TRBV28-1	NA	TRBJ1-2	14	21	24	28	NA	7	4	TCCGCCAGCACCAACCAGACATCTATGTACCTCTGTGCCAGCAGTTTCCGCGACGGAAATCCTAACTATGGCTACACCTTCGGTTCG	GVHD	#N/A	#N/A
16410	1	0.000184502	TGTGCCAGCAGCTTAGTGGGAGGCCCCTACGAGCAGTACTTCGGGCCG	CASSLVGGPYEQYF	TRBV7-2	TRBD2-1*02	TRBJ2-7	16	17	23	25	NA	1	2	ATCCAGCGCACACAGCAGGAGGACTCGGCCGTGTATCTCTGTGCCAGCAGCTTAGTGGGAGGCCCCTACGAGCAGTACTTCGGGCCG	GVHD	#N/A	#N/A
16410	1	0.000184502	TGTGCCAGCAGTTACTCATGGAGTTACGAGCAGTACTTCGGGCCG	CASSYSWSYEQYF	TRBV6-5	TRBD2-1*02	TRBJ2-7	17	19	23	24	NA	2	1	AGGCTGCTGTCGGCTGCTCCCTCCCAGACATCTGTGTACTTCTGTGCCAGCAGTTACTCATGGAGTTACGAGCAGTACTTCGGGCCG	GVHD	#N/A	#N/A
16410	1	0.000184502	TGTGCCAGCAGTCGAACCGTCAGGGACTCCTACAATGAGCAGTTCTTCGGGCCA	CASSRTVRDSYNEQFF	TRBV27-1	TRBD1-1*01	TRBJ2-1	12	20	25	26	NA	8	1	TCGCCCAGCCCCAACCAGACCTCTCTGTACTTCTGTGCCAGCAGTCGAACCGTCAGGGACTCCTACAATGAGCAGTTCTTCGGGCCA	GVHD	#N/A	#N/A
16410	1	0.000184502	TGTGCCAGCAGTTACTCTCTACAGGGGGTGACTGAAGCTTTCTTTGGACAA	CASSYSLQGVTEAFF	TRBV6-6	TRBD1-1*01	TRBJ1-1	17	20	28	30	NA	3	2	GAGTTGGCTGCTCCCTCCCAGACATCTGTGTACTTCTGTGCCAGCAGTTACTCTCTACAGGGGGTGACTGAAGCTTTCTTTGGACAA	GVHD	#N/A	#N/A
16410	1	0.000184502	TGTGCCAGCAGCCCCGGGACTGAAGCTTTCTTTGGACAA	CASSPGTEAFF	TRBV6-5	TRBD2-1	TRBJ1-1	11	14	NA	18	NA	3	0	CCGCTCAGGCTGCTGTCGGCTGCTCCCTCCCAGACATCTGTGTACTTCTGTGCCAGCAGCCCCGGGACTGAAGCTTTCTTTGGACAA	GVHD	#N/A	#N/A
16410	1	0.000184502	TGTGCCAGCAGTTCCGGACAGGTTCAAGAGACCCAGTACTTCGGGCCA	CASSSGQVQETQYF	TRBV11-2	TRBD1-1*01	TRBJ2-5	11	15	22	24	NA	4	2	ATCCAACCTGCAAAGCTTGAGGACTCGGCCGTGTATCTCTGTGCCAGCAGTTCCGGACAGGTTCAAGAGACCCAGTACTTCGGGCCA	GVHD	#N/A	#N/A
16410	1	0.000184502	TGTGCCTGGAGTGACAGGGGTGGGCAGCCCCAGCATTTTGGTGAT	CAWSDRGGQPQHF	TRBV30-1	TRBD1-1*01	TRBJ1-5	NA	13	20	24	NA	0	4	AGTTCTAAGAAGCTCCTCCTCAGTGACTCTGGCTTCTATCTCTGTGCCTGGAGTGACAGGGGTGGGCAGCCCCAGCATTTTGGTGAT	GVHD	#N/A	#N/A
16410	1	0.000184502	TGTGCCTGGAGTCCCCTCCAGGAAGCTTTCTTTGGACAA	CAWSPLQEAFF	TRBV30-1	TRBD1-1*01	TRBJ1-1	12	18	NA	21	NA	6	0	ATCCTGAGTTCTAAGAAGCTCCTTCTCAGTGACTCTGGCTTCTATCTCTGTGCCTGGAGTCCCCTCCAGGAAGCTTTCTTTGGACAA	GVHD	#N/A	#N/A
16410	1	0.000184502	TGTGCCAGCAGTGATTGGGGGGGCGATGGCTACACCTTCGGTTCG	CASSDWGGDGYTF	TRBV25-1	TRBD2-1*01	TRBJ1-2	14	16	23	25	NA	2	2	ACCCTGGAGTCTGCCAGGCCCTCACATACCTCTCAGTACCTCTGTGCCAGCAGTGATTGGGGGGGCGATGGCTACACCTTCGGTTCG	GVHD	#N/A	#N/A
16410	1	0.000184502	TGTGCCTGGGGAGGACAGCAGAATCAGCCCCAGCATTTTGGTGAT	CAWGGQQNQPQHF	TRBV30-1	TRBD1-1*01	TRBJ1-5	9	12	18	21	NA	3	3	AGTTCTAAGAAGCTCCTTCTCAGTGACTCTGGCTTCTATCTCTGTGCCTGGGGAGGACAGCAGAATCAGCCCCAGCATTTTGGTGAT	GVHD	#N/A	#N/A
16410	1	0.000184502	TGTGCCAGCAGGGCTCGCGGGGACACTGAAGCTTTCTTTGGACAA	CASRARGDTEAFF	TRBV5-6	TRBD2-1*01	TRBJ1-1	11	16	NA	22	NA	5	0	AATGTGAACGCCTTGTTGCTGGGGGACTCGGCCCTCTATCTCTGTGCCAGCAGGGCTCGCGGGGACACTGAAGCTTTCTTTGGACAA	GVHD	#N/A	#N/A
16410	1	0.000184502	TGCAGTGCTATACTAGCGGGAGTGGGCGAGCAGTACTTCGGGCCG	CSAILAGVGEQYF	TRBV20-1	TRBD2-1*02	TRBJ2-7	10	11	22	26	NA	1	4	ACAGTGACCAGTGCCCATCCTGAAGACAGCAGCTTCTACATCTGCAGTGCTATACTAGCGGGAGTGGGCGAGCAGTACTTCGGGCCG	GVHD	#N/A	#N/A
16410	1	0.000184502	TGCAGTGCTAGAGATGACAGGGCCTATGGCTACACCTTCGGTTCG	CSARDDRAYGYTF	TRBV20-1	TRBD1-1*01	TRBJ1-2	14	15	22	23	NA	1	1	ACAGTGACCAGTGCCCATCCTGAAGACAGCAGCTTCTACATCTGCAGTGCTAGAGATGACAGGGCCTATGGCTACACCTTCGGTTCG	GVHD	Pathogen	-
16410	1	0.000184502	TGTGCCAGCAGTGACCGGGAGCGGGCGATGAACACTGAAGCTTTCTTTGGACAA	CASSDRERAMNTEAFF	TRBV25-1	TRBD2-1	TRBJ1-1	14	19	25	28	NA	5	3	TCTGCCAGGCCCTCACATACCTCTCAGTACCTCTGTGCCAGCAGTGACCGGGAGCGGGCGATGAACACTGAAGCTTTCTTTGGACAA	GVHD	#N/A	#N/A
16410	1	0.000184502	TGTGCCCAAGGACAGGTCTCTGGAAACACCATATATTTTGGAGAG	CAQGQVSGNTIYF	TRBV30-1	TRBD1-1*01	TRBJ1-3	6	9	16	17	NA	3	1	AGTTCTAAGAAGCTCCTTCTCAGTGACTCTGGCTTCTATCTCTGTGCCCAAGGACAGGTCTCTGGAAACACCATATATTTTGGAGAG	GVHD	#N/A	#N/A
16410	1	0.000184502	TGTGCCAGCACGGGACAGGGCGTCGAAAAACTGTTTTTTGGCAGT	CASTGQGVEKLFF	TRBV2-1	TRBD1-1*01	TRBJ1-4	10	11	20	24	NA	1	4	AAGATCCGGTCCACAAAGCTGGAGGACTCAGCCATGTACTTCTGTGCCAGCACGGGACAGGGCGTCGAAAAACTGTTTTTTGGCAGT	GVHD	#N/A	#N/A
16410	1	0.000184502	TGTGCCAGCACCTCAACGGAGGGGTTGCAGCCCCAGCATTTTGGTGAT	CASTSTEGLQPQHF	TRBV6-1	TRBD2-1*02	TRBJ1-5	10	17	23	27	NA	7	4	TTGGAGTCGGCTGCTCCCTCCCAAACATCTGTGTACTTCTGTGCCAGCACCTCAACGGAGGGGTTGCAGCCCCAGCATTTTGGTGAT	GVHD	#N/A	#N/A
16410	3	0.000553505	TGTGCCAGCACTTTTGGTGGGATACTTACTGAAGCTTTCTTTGGACAA	CASTFGGILTEAFF	TRBV6-1	NA	TRBJ1-1	10	18	22	27	NA	8	5	TTGGAGTCGGCTGCTCCCTCCCAAACATCTGTGTACTTCTGTGCCAGCACTTTTGGTGGGATACTTACTGAAGCTTTCTTTGGACAA	GVHD	#N/A	#N/A
16410	3	0.000553505	TGCGCCAGCAGCTTGTCTTCCTCATATGGCTACACCTTCGGTTCG	CASSLSSSYGYTF	TRBV5-1	NA	TRBJ1-2	15	22	NA	24	NA	7	0	AATGTGAGCACCTTGGAGCTGGGGGACTCGGCCCTTTATCTTTGCGCCAGCAGCTTGTCTTCCTCATATGGCTACACCTTCGGTTCG	GVHD	#N/A	#N/A
16410	1	0.000184502	TGCGCCAGCAGTCTAAATCGAGGGCAGGGTATAATCTATGGCTACACCTTCGGTTCG	CASSLNRGQGIIYGYTF	TRBV4-1	NA	TRBJ1-2	11	24	29	35	NA	13	6	CTGCAGCCAGAAGACTCAGCCCTGTATCTCTGCGCCAGCAGTCTAAATCGAGGGCAGGGTATAATCTATGGCTACACCTTCGGTTCG	GVHD	#N/A	#N/A
16410	3	0.000553505	TGTGCCAGCAGCGACGGGTCTAACTACGAGCAGTACTTCGGGCCG	CASSDGSNYEQYF	TRBV5-6	TRBD2-1	TRBJ2-7	12	14	18	23	NA	2	5	AATGTGAACGCCTTGTTGCTGGGGGACTCGGCCCTCTATCTCTGTGCCAGCAGCGACGGGTCTAACTACGAGCAGTACTTCGGGCCG	GVHD	#N/A	#N/A
16410	3	0.000553505	TGTGCCAGCAGCCATCGGGACCGCGGACGATCCACAGATACGCAGTATTTTGGCCCA	CASSHRDRGRSTDTQYF	TRBV13-1	NA	TRBJ2-3	12	16	21	32	NA	4	11	TTGGAGCTGGGGGACTCAGCCCTGTACTTCTGTGCCAGCAGCCATCGGGACCGCGGACGATCCACAGATACGCAGTATTTTGGCCCA	GVHD	#N/A	#N/A
16410	1	0.000184502	TGTGCCTGGAACGTAGCGGGAGTCGGAAAGACCCAGTACTTCGGGCCA	CAWNVAGVGKTQYF	TRBV30-1	TRBD2-1*02	TRBJ2-5	10	13	22	28	NA	3	6	TCTAAGAAGCTCCTTCTCAGTGACTCTGGCTTCTATCTCTGTGCCTGGAACGTAGCGGGAGTCGGAAAGACCCAGTACTTCGGGCCA	GVHD	#N/A	#N/A
16410	1	0.000184502	TGCGCCAGCAGCCAAGATGTCGTCGGGGGGTCAGCTAACTATGGCTACACCTTCGGTTCG	CASSQDVVGGSANYGYTF	TRBV4-3	TRBD2-1*01	TRBJ1-2	17	23	30	34	NA	6	4	CAGCCAGAAGACTCGGCCCTGTATCTCTGCGCCAGCAGCCAAGATGTCGTCGGGGGGTCAGCTAACTATGGCTACACCTTCGGTTCG	GVHD	#N/A	#N/A
16410	1	0.000184502	TGCAGTGCTAGAGATTTTGGGGTTACCGGGGAGCTGTTTTTTGGAGAA	CSARDFGVTGELFF	TRBV20-1	NA	TRBJ2-2	14	18	22	24	NA	4	2	GTGACCAGTGCCCATCCTGAAGACAGCAGCTTCTACATCTGCAGTGCTAGAGATTTTGGGGTTACCGGGGAGCTGTTTTTTGGAGAA	GVHD	#N/A	#N/A
16410	3	0.000553505	TGTGCCAGCAGCTTGGATGGGGTAGGAGATACGCAGTATTTTGGCCCA	CASSLDGVGDTQYF	TRBV5-5	NA	TRBJ2-3	16	18	22	26	NA	2	4	GTGAACGCCTTGTTGCTGGGGGACTCGGCCCTGTATCTCTGTGCCAGCAGCTTGGATGGGGTAGGAGATACGCAGTATTTTGGCCCA	GVHD	#N/A	#N/A
16410	3	0.000553505	TGTGCCAGTAGGCTACTCTCACAGGGGGGGAATTCACCCCTCCACTTTGGGAAC	CASRLLSQGGNSPLHF	TRBV19-1	TRBD1-1*01	TRBJ1-6	11	20	28	30	NA	9	2	TCGGCCCAAAAGAACCCGACAGCTTTCTATCTCTGTGCCAGTAGGCTACTCTCACAGGGGGGGAATTCACCCCTCCACTTTGGGAAC	GVHD	#N/A	#N/A
16410	1	0.000184502	TGTGCCACCAGTGATGGGGGGATTGACTATGGCTACACCTTCGGTTCG	CATSDGGIDYGYTF	TRBV24-1	TRBD2-1*01	TRBJ1-2	NA	15	21	25	NA	0	4	CTAGAGTCTGCCATCCCCAACCAGACAGCTCTTTACTTCTGTGCCACCAGTGATGGGGGGATTGACTATGGCTACACCTTCGGTTCG	GVHD	#N/A	#N/A
16410	1	0.000184502	TGCAGCGTTGTTGGGGGGGGCTACGAGCAGTACTTCGGGCCG	CSVVGGGYEQYF	TRBV29-1	TRBD2-1*01	TRBJ2-7	10	12	19	20	NA	2	1	CTGACTGTGAGCAACATGAGCCCTGAAGACAGCAGCATATATCTCTGCAGCGTTGTTGGGGGGGGCTACGAGCAGTACTTCGGGCCG	GVHD	#N/A	#N/A
16410	3	0.000553505	TGTGCCAGCAGCAGGAGACAGGGGAAACAAGAGACCCAGTACTTCGGGCCA	CASSRRQGKQETQYF	TRBV21-1	TRBD1-1*01	TRBJ2-5	13	16	24	27	NA	3	3	CAGTCCACGGAGTCAGGGGACACAGCACTGTATTTCTGTGCCAGCAGCAGGAGACAGGGGAAACAAGAGACCCAGTACTTCGGGCCA	GVHD	#N/A	#N/A
16410	3	0.000553505	TGTGCCAGCAGCCCAGGGGGATGGACTGAAGCTTTCTTTGGACAA	CASSPGGWTEAFF	TRBV12-1	TRBD1-1*01	TRBJ1-1	11	13	20	24	NA	2	4	AAGATCCAGCCCTCAGAACCCAGGGACTCAGCTGTGTACTTCTGTGCCAGCAGCCCAGGGGGATGGACTGAAGCTTTCTTTGGACAA	GVHD	#N/A	#N/A
16410	1	0.000184502	TGTGCCAGCTCCGGCAGGGGGCTAAACGCCTACGAGCAGTACTTCGGGCCG	CASSGRGLNAYEQYF	TRBV6-5	TRBD1-1*01	TRBJ2-7	9	14	22	28	NA	5	6	CTGTCGGCTGCTCCCTCCCAGACATCTGTGTACTTCTGTGCCAGCTCCGGCAGGGGGCTAAACGCCTACGAGCAGTACTTCGGGCCG	GVHD	#N/A	#N/A
16410	1	0.000184502	TGTGCCAGCAGTTTATTAGGGACAGGGCGCGAGCAGTACTTCGGGCCG	CASSLLGTGREQYF	TRBV27-1	TRBD1-1*01	TRBJ2-7	16	18	27	29	NA	2	2	CTGGAGTCGCCCAGCCCCAACCAGACCTCTCTGTACTTCTGTGCCAGCAGTTTATTAGGGACAGGGCGCGAGCAGTACTTCGGGCCG	GVHD	#N/A	#N/A
16410	1	0.000184502	TGTGCCAGCAAGGCCGGGACCGAGAATGAAAAACTGTTTTTTGGCAGT	CASKAGTENEKLFF	TRBV2-1	NA	TRBJ1-4	10	15	20	24	NA	5	4	ATCCGGTCCACAAAGCTGGAGGACTCAGCCATGTACTTCTGTGCCAGCAAGGCCGGGACCGAGAATGAAAAACTGTTTTTTGGCAGT	GVHD	#N/A	#N/A
16410	1	0.000184502	TGCAGTGATTCCCCCGCCGGCAAAAGACTCTATGGCTACACCTTCGGTTCG	CSDSPAGKRLYGYTF	TRBV20-1	TRBD2-1	TRBJ1-2	7	25	NA	29	NA	18	0	ACCAGTGCCCATCCTGAAGACAGCAGCTTCTACATCTGCAGTGATTCCCCCGCCGGCAAAAGACTCTATGGCTACACCTTCGGTTCG	GVHD	#N/A	#N/A
16410	1	0.000184502	TGTGCCAGCAGCCCCGATCCGGGTGAGGAGTACTTCGGGCCG	CASSPDPGEEYF	TRBV6-6	TRBD2-1	TRBJ2-7	11	19	23	28	NA	8	5	CTCAGGCTGGAGTTGGCTGCTCCCTCCCAGACATCTGTGTACTTCTGTGCCAGCAGCCCCGATCCGGGTGAGGAGTACTTCGGGCCG	GVHD	#N/A	#N/A
16410	1	0.000184502	TGCACCAGCAGCGGAAGTCGGGCCAACGTCCTGACTTTCGGGGCC	CTSSGSRANVLTF	TRBV1-1	NA	TRBJ2-6	NA	12	15	19	NA	0	4	CATGTGGTCGCACTGCAGCAAGAAGACTCAGCTGCGTATCTCTGCACCAGCAGCGGAAGTCGGGCCAACGTCCTGACTTTCGGGGCC	GVHD	#N/A	#N/A
16410	1	0.000184502	TGCAGTGCTAGAGTCATTGGGGATACGCAGTATTTTGGCCCA	CSARVIGDTQYF	TRBV20-1	NA	TRBJ2-3	13	18	NA	21	NA	5	0	CTGACAGTGACCAGTGCCCATCCTGAAGACAGCAGCTTCTACATCTGCAGTGCTAGAGTCATTGGGGATACGCAGTATTTTGGCCCA	GVHD	#N/A	#N/A
16410	1	0.000184502	TGTGCCAGCAGTTTATGGTCGGAGACTGGAAACACCATATATTTTGGAGAG	CASSLWSETGNTIYF	TRBV12-1	TRBD2-1*02	TRBJ1-3	15	20	24	25	NA	5	1	CAGCCCTCAGAACCCAGGGACTCAGCTGTGTACTTCTGTGCCAGCAGTTTATGGTCGGAGACTGGAAACACCATATATTTTGGAGAG	GVHD	#N/A	#N/A
16410	1	0.000184502	TGTGCCAGCAGTTTAAGGGCAGGGGGGACCAAGGATACGCAGTATTTTGGCCCA	CASSLRAGGTKDTQYF	TRBV27-1	TRBD1-1*01	TRBJ2-3	15	19	26	33	NA	4	7	TCGCCCAGCCCCAACCAGACCTCTCTGTACTTCTGTGCCAGCAGTTTAAGGGCAGGGGGGACCAAGGATACGCAGTATTTTGGCCCA	GVHD	#N/A	#N/A
16410	1	0.000184502	TGTGCCACCAGTGACGCAGGGGGGAATGGCTACACCTTCGGTTCG	CATSDAGGNGYTF	TRBV24-1	TRBD1-1*01	TRBJ1-2	14	16	23	25	NA	2	2	TCCCTAGAGTCTGCCATCCCCAACCAGACAGCTCTTTACTTCTGTGCCACCAGTGACGCAGGGGGGAATGGCTACACCTTCGGTTCG	GVHD	#N/A	#N/A
16410	1	0.000184502	TGTGCCAGCAGCTTAGGGTACGAGCAGTACTTCGGGCCG	CASSLGYEQYF	TRBV7-9	NA	TRBJ2-7	NA	16	NA	18	NA	0	0	ACCTTGGAGATCCAGCGCACAGAGCAGGGGGACTCGGCCATGTATCTCTGTGCCAGCAGCTTAGGGTACGAGCAGTACTTCGGGCCG	GVHD	Pathogens	Influenza
16410	1	0.000184502	TGTGCCAGCAGCCCCGGCTCCTACGAGCAGTACTTCGGGCCG	CASSPGSYEQYF	TRBV7-9	TRBD2-1	TRBJ2-7	12	14	NA	17	NA	2	0	TTGGAGATCCAGCGCACAGAGCAGGGGGACTCGGCCATGTATCTCTGTGCCAGCAGCCCCGGCTCCTACGAGCAGTACTTCGGGCCG	GVHD	#N/A	#N/A
16410	1	0.000184502	TGTGCCAGTAGTCCCGGGACAGGGACCTACGAGCAGTACTTCGGGCCG	CASSPGTGTYEQYF	TRBV19-1	TRBD1-1*01	TRBJ2-7	12	15	24	25	NA	3	1	GTGACATCGGCCCAAAAGAACCCGACAGCTTTCTATCTCTGTGCCAGTAGTCCCGGGACAGGGACCTACGAGCAGTACTTCGGGCCG	GVHD	Pathogen	-
16410	1	0.000184502	TGCAGTGCTGGACCTCATAGTTCAGATACGCAGTATTTTGGCCCA	CSAGPHSSDTQYF	TRBV20-1	NA	TRBJ2-3	NA	9	13	22	NA	0	9	ACAGTGACCAGTGCCCATCCTGAAGACAGCAGCTTCTACATCTGCAGTGCTGGACCTCATAGTTCAGATACGCAGTATTTTGGCCCA	GVHD	#N/A	#N/A
16410	2	0.000369004	TGCAGTGCTCGCCTTCGAGAGGAGTATGGCTACACCTTCGGTTCG	CSARLREEYGYTF	TRBV20-1	TRBD2-1*02	TRBJ1-2	9	20	NA	24	NA	11	0	ACAGTGACCAGTGCCCATCCTGAAGACAGCAGCTTCTACATCTGCAGTGCTCGCCTTCGAGAGGAGTATGGCTACACCTTCGGTTCG	GVHD	#N/A	#N/A
16410	2	0.000369004	TGTGCCATCAGTCCCGTCAATCAGCCCCAGCATTTTGGTGAT	CAISPVNQPQHF	TRBV10-3	TRBD2-1	TRBJ1-5	12	14	16	17	NA	2	1	CTCACTCTGGAGTCCGCTACCAGCTCCCAGACATCTGTGTACTTCTGTGCCATCAGTCCCGTCAATCAGCCCCAGCATTTTGGTGAT	GVHD	#N/A	#N/A
16410	1	0.000184502	TGTGCCAGCAAGGGGACAGGGACCTACGAGCAGTACTTCGGGCCG	CASKGTGTYEQYF	TRBV6-1	TRBD1-1*01	TRBJ2-7	10	12	21	22	NA	2	1	GGGTTGGAGTCGGCTGCTCCCTCCCAAACATCTGTGTACTTCTGTGCCAGCAAGGGGACAGGGACCTACGAGCAGTACTTCGGGCCG	GVHD	#N/A	#N/A
16410	1	0.000184502	TGTGCCAGTAGTTCTACCTCGACAAATCACAGTCGGGCCAACGTCCTGACTTTCGGGGCC	CASSSTSTNHSRANVLTF	TRBV19-1	TRBD1-1*01	TRBJ2-6	12	20	24	34	NA	8	10	CAAAAGAACCCGACAGCTTTCTATCTCTGTGCCAGTAGTTCTACCTCGACAAATCACAGTCGGGCCAACGTCCTGACTTTCGGGGCC	GVHD	#N/A	#N/A
16410	1	0.000184502	TGTGCCAGCAGCTCTGGGACAGGGCCCTCCTACGAGCAGTACTTCGGGCCG	CASSSGTGPSYEQYF	TRBV7-7	TRBD1-1*01	TRBJ2-7	13	15	24	26	NA	2	2	CAGCGCACAGAGCAGCGGGACTCAGCCATGTATCGCTGTGCCAGCAGCTCTGGGACAGGGCCCTCCTACGAGCAGTACTTCGGGCCG	GVHD	#N/A	#N/A
16410	1	0.000184502	TGTGCCAGCAGCACGGGAGCCGGGGAGCTGTTTTTTGGAGAA	CASSTGAGELFF	TRBV6-5	TRBD2-1*02	TRBJ2-2	11	13	NA	19	NA	2	0	CTCAGGCTGCTGTCGGCTGCTCCCTCCCAGACATCTGTGTACTTCTGTGCCAGCAGCACGGGAGCCGGGGAGCTGTTTTTTGGAGAA	GVHD	#N/A	#N/A
16410	1	0.000184502	TGTGCCATCAGTGAGTCCACTCGGGGGAACTATGGCTACACCTTCGGTTCG	CAISESTRGNYGYTF	TRBV10-3	TRBD2-1*01	TRBJ1-2	17	21	NA	27	NA	4	0	GAGTCCGCTACCAGCTCCCAGACATCTGTGTACTTCTGTGCCATCAGTGAGTCCACTCGGGGGAACTATGGCTACACCTTCGGTTCG	GVHD	#N/A	#N/A
16410	1	0.000184502	TGTGCCTGGAGTGTAGTAGGACTTTCAGCGTTCTTCGGGCCA	CAWSVVGLSAFF	TRBV30-1	TRBD2-1	TRBJ2-1	14	18	23	29	NA	4	6	CTGAGTTCTAAGAAGCTCCTTCTCAGTGACTCTGGCTTCTATCTCTGTGCCTGGAGTGTAGTAGGACTTTCAGCGTTCTTCGGGCCA	GVHD	#N/A	#N/A
16410	1	0.000184502	TGTGCCAGCCGGGGAGGGGGCAGGGAGACCCAGTACTTCGGGCCA	CASRGGGRETQYF	TRBV7-8	NA	TRBJ2-5	9	14	21	24	NA	5	3	AAGATCCAGCGCACACAGCAGGAGGACTCCGCCGTGTATCTCTGTGCCAGCCGGGGAGGGGGCAGGGAGACCCAGTACTTCGGGCCA	GVHD	#N/A	#N/A
16410	1	0.000184502	TGTGCCAGCAGCTTAGCGCTAGGGATTCTGCACGAGCAGTACTTCGGGCCG	CASSLALGILHEQYF	TRBV7-9	NA	TRBJ2-7	17	21	25	31	NA	4	6	CAGCGCACAGAGCAGGGGGACTCGGCCATGTATCTCTGTGCCAGCAGCTTAGCGCTAGGGATTCTGCACGAGCAGTACTTCGGGCCG	GVHD	#N/A	#N/A
16410	1	0.000184502	TGTGCCAGCAGTCCCCGGAGGGGCTCTGGAAACACCATATATTTTGGAGAG	CASSPRRGSGNTIYF	TRBV6-1	TRBD2-1*02	TRBJ1-3	12	16	22	23	NA	4	1	GAGTCGGCTGCTCCCTCCCAGACATCTGTGTACTTCTGTGCCAGCAGTCCCCGGAGGGGCTCTGGAAACACCATATATTTTGGAGAG	GVHD	#N/A	#N/A
16410	1	0.000184502	TGTGCCTGGTCTCCAGGGCCTAATTCACCCCTCCACTTTGGGAAC	CAWSPGPNSPLHF	TRBV30-1	TRBD1-1*01	TRBJ1-6	9	13	18	20	NA	4	2	AGTTCTAAGAAGCTCCTTCTCAGTGACTCTGGCTTCTATCTCTGTGCCTGGTCTCCAGGGCCTAATTCACCCCTCCACTTTGGGAAC	GVHD	#N/A	#N/A
16410	1	0.000184502	TGTGCCAGCAGACCAGGGGGCCAGGGCAATCAGCCCCAGCATTTTGGTGAT	CASRPGGQGNQPQHF	TRBV12-1	TRBD1-1*01	TRBJ1-5	11	13	21	25	NA	2	4	CAGCCCTCAGAACCCAGGGACTCAGCTGTGTACTTCTGTGCCAGCAGACCAGGGGGCCAGGGCAATCAGCCCCAGCATTTTGGTGAT	GVHD	#N/A	#N/A
16410	1	0.000184502	TGTGCCACCAGTGATTTCGGAGGGGAAGGCTACACCTTCGGTTCG	CATSDFGGEGYTF	TRBV24-1	TRBD2-1*02	TRBJ1-2	17	18	24	27	NA	1	3	TCCCTAGAGTCTGCCATCCCCAACCAGACAGCTCTTTACTTCTGTGCCACCAGTGATTTCGGAGGGGAAGGCTACACCTTCGGTTCG	GVHD	#N/A	#N/A
16410	1	0.000184502	TGTGCCAGCAGCTTCACCGGGACAGCTCCCTACGAGCAGTACTTCGGGCCG	CASSFTGTAPYEQYF	TRBV11-2	TRBD1-1*01	TRBJ2-7	14	18	25	28	NA	4	3	CAGCCTGCAAAGCTTGAGGACTCGGCCGTGTATCTCTGTGCCAGCAGCTTCACCGGGACAGCTCCCTACGAGCAGTACTTCGGGCCG	GVHD	#N/A	#N/A
16410	1	0.000184502	TGTGCCAGCAGTCCAGGAGTCTCCTACAATGAGCAGTTCTTCGGGCCA	CASSPGVSYNEQFF	TRBV2-1	NA	TRBJ2-1	12	13	17	20	NA	1	3	ATCCGGTCCACAAAGCTGGAGGACTCAGCCATGTACTTCTGTGCCAGCAGTCCAGGAGTCTCCTACAATGAGCAGTTCTTCGGGCCA	GVHD	#N/A	#N/A
16410	1	0.000184502	TGTGCCAGCCCCACCGCATGGCGGGAGCCCTCCTACGAGCAGTACTTCGGGCCG	CASPTAWREPSYEQYF	TRBV28-1	TRBD2-1*02	TRBJ2-7	9	20	27	29	NA	11	2	TCCGCCAGCACCAACCAGACATCTATGTACCTCTGTGCCAGCCCCACCGCATGGCGGGAGCCCTCCTACGAGCAGTACTTCGGGCCG	GVHD	#N/A	#N/A
16410	1	0.000184502	TGTGCCAGCAGTTTAGGGACAGATTACGAGACCCAGTACTTCGGGCCA	CASSLGTDYETQYF	TRBV28-1	TRBD1-1*01	TRBJ2-5	NA	15	22	27	NA	0	5	CTGGAGTCCGCCAGCACCAACCAGACATCTATGTACCTCTGTGCCAGCAGTTTAGGGACAGATTACGAGACCCAGTACTTCGGGCCA	GVHD	#N/A	#N/A
16410	1	0.000184502	TGCAGCGCCAAAGGGACAGGGCGGGAAAAACTGTTTTTTGGCAGT	CSAKGTGREKLFF	TRBV29-1	TRBD1-1*01	TRBJ1-4	7	12	21	24	NA	5	3	ACTGTGAGCAACATGAGCCCTGAAGACAGCAGCATATATCTCTGCAGCGCCAAAGGGACAGGGCGGGAAAAACTGTTTTTTGGCAGT	GVHD	#N/A	#N/A
16410	1	0.000184502	TGTGCCAGCAGTTTTGACAGGGCCGGTGGCTACACCTTCGGTTCG	CASSFDRAGGYTF	TRBV12-1	TRBD1-1*01	TRBJ1-2	14	15	22	26	NA	1	4	AAGATCCAGCCCTCAGAACCCAGGGACTCAGCTGTGTACTTCTGTGCCAGCAGTTTTGACAGGGCCGGTGGCTACACCTTCGGTTCG	GVHD	#N/A	#N/A
16410	1	0.000184502	TGCAGCGTTGGGGCAGGGGGCAACTATGGCTACACCTTCGGTTCG	CSVGAGGNYGYTF	TRBV29-1	TRBD1-1*01	TRBJ1-2	10	13	NA	21	NA	3	0	ACTGTGAGCAACATGAGCCCTGAAGACAGCAGCATATATCTCTGCAGCGTTGGGGCAGGGGGCAACTATGGCTACACCTTCGGTTCG	GVHD	#N/A	#N/A
16410	1	0.000184502	TGCGCCAGCAGTCTCATGGCGGAGCTGAACACCGGGGAGCTGTTTTTTGGAGAA	CASSLMAELNTGELFF	TRBV4-1	TRBD2-1	TRBJ2-2	11	18	22	26	NA	7	4	GCCCTGCAGCCAGAAGACTCAGCCCTGTATCTCTGCGCCAGCAGTCTCATGGCGGAGCTGAACACCGGGGAGCTGTTTTTTGGAGAA	GVHD	#N/A	#N/A
16410	1	0.000184502	TGTGCCAGCGGGGGGGGTACAGCTTTCTTTGGACAA	CASGGGTAFF	TRBV2-1	TRBD2-1*01	TRBJ1-1	NA	9	16	20	NA	0	4	TTCACTCTGAAGATCCGGTCCACAAAGCTGGAGGACTCAGCCATGTACTTCTGTGCCAGCGGGGGGGGTACAGCTTTCTTTGGACAA	GVHD	#N/A	#N/A
16410	1	0.000184502	TGTGCCAGCAGTTACTCGAGGGGAACCTACGAGCAGTACTTCGGGCCG	CASSYSRGTYEQYF	TRBV6-5	NA	TRBJ2-7	17	18	23	25	NA	1	2	CTGCTGTCGGCTGCTCCCTCCCAGACATCTGTGTACTTCTGTGCCAGCAGTTACTCGAGGGGAACCTACGAGCAGTACTTCGGGCCG	GVHD	#N/A	#N/A
16410	1	0.000184502	TGTGCCAGCAGTAGGGACACCCCAAGGCCCTCTGGAAACACCATATATTTTGGAGAG	CASSRDTPRPSGNTIYF	TRBV6-1	TRBD1-1*01	TRBJ1-3	12	13	19	29	NA	1	10	GCTGCTCCCTCCCAGACATCTGTGTACTTCTGTGCCAGCAGTAGGGACACCCCAAGGCCCTCTGGAAACACCATATATTTTGGAGAG	GVHD	#N/A	#N/A
16410	1	0.000184502	TGTGCCAGCAGCCCCGTATATACCGGGGCCAACGTCCTGACTTTCGGGGCC	CASSPVYTGANVLTF	TRBV11-2	NA	TRBJ2-6	12	21	23	24	NA	9	1	CAACCTGCAAAGCTTGAGGACTCGGCCGTGTATCTCTGTGCCAGCAGCCCCGTATATACCGGGGCCAACGTCCTGACTTTCGGGGCC	GVHD	#N/A	#N/A
16410	1	0.000184502	TGTGCCATCAGTGGGTTCACGGAGCAGGCCTACGAGCAGTACTTCGGGCCG	CAISGFTEQAYEQYF	TRBV10-3	NA	TRBJ2-7	13	24	NA	28	NA	11	0	GAGTCCGCTACCAGCTCCCAGACATCTGTGTACTTCTGTGCCATCAGTGGGTTCACGGAGCAGGCCTACGAGCAGTACTTCGGGCCG	GVHD	#N/A	#N/A
16410	2	0.000369004	TGCAGTGCTAGAGGAGCGGGAGGAGAGAGAACAGATACGCAGTATTTTGGCCCA	CSARGAGGERTDTQYF	TRBV20-1	TRBD2-1*02	TRBJ2-3	13	14	23	30	NA	1	7	AGTGCCCATCCTGAAGACAGCAGCTTCTACATCTGCAGTGCTAGAGGAGCGGGAGGAGAGAGAACAGATACGCAGTATTTTGGCCCA	GVHD	#N/A	#N/A
16410	2	0.000369004	TGTGCCAGCAGTTTACAGGCCGCAGCCGTCACCTACGAGCAGTACTTCGGGCCG	CASSLQAAAVTYEQYF	TRBV28-1	TRBD1-1*01	TRBJ2-7	NA	15	19	31	NA	0	12	TCCGCCAGCACCAACCAGACATCTATGTACCTCTGTGCCAGCAGTTTACAGGCCGCAGCCGTCACCTACGAGCAGTACTTCGGGCCG	GVHD	#N/A	#N/A
16410	1	0.000184502	TGTGCCAGCAGTTTACGGGCGGCAACAGATACGCAGTATTTTGGCCCA	CASSLRAATDTQYF	TRBV6-5	NA	TRBJ2-3	13	16	20	24	NA	3	4	CTGCTGTCGGCTGCTCCCTCCCAGACATCTGTGTACTTCTGTGCCAGCAGTTTACGGGCGGCAACAGATACGCAGTATTTTGGCCCA	GVHD	#N/A	#N/A
16410	1	0.000184502	TGTGCCACCAGTGACCCCCACGGGATGAACACCGGGGAGCTGTTTTTTGGAGAA	CATSDPHGMNTGELFF	TRBV24-1	TRBD2-1*02	TRBJ2-2	14	20	25	26	NA	6	1	TCTGCCATCCCCAACCAGACAGCTCTTTACTTCTGTGCCACCAGTGACCCCCACGGGATGAACACCGGGGAGCTGTTTTTTGGAGAA	GVHD	#N/A	#N/A
16410	1	0.000184502	TGTGCCAGCAGTGTGCCGACAGGGAACACTGAAGCTTTCTTTGGACAA	CASSVPTGNTEAFF	TRBV6-1	TRBD1-1*01	TRBJ1-1	13	17	NA	23	NA	4	0	CTGGAGTCGGCTGCTCCCTCCCAGACATCTGTGTACTTCTGTGCCAGCAGTGTGCCGACAGGGAACACTGAAGCTTTCTTTGGACAA	GVHD	#N/A	#N/A
16410	1	0.000184502	TGCAGCACCGTGACGGTCCCCGGGCAGCCCCAGCATTTTGGTGAT	CSTVTVPGQPQHF	TRBV29-1	TRBD2-1	TRBJ1-5	6	20	NA	24	NA	14	0	ACTGTGAGCAACATGAGCCCTGAAGACAGCAGCATATATCTCTGCAGCACCGTGACGGTCCCCGGGCAGCCCCAGCATTTTGGTGAT	GVHD	#N/A	#N/A
16410	1	0.000184502	TGTGCCTGGAGTGTAGGGCAGACGCCCCAGGAGACCCAGTACTTCGGGCCA	CAWSVGQTPQETQYF	TRBV30-1	NA	TRBJ2-5	NA	14	18	30	NA	0	12	AAGAAGCTCCTTCTCAGTGACTCTGGCTTCTATCTCTGTGCCTGGAGTGTAGGGCAGACGCCCCAGGAGACCCAGTACTTCGGGCCA	GVHD	#N/A	#N/A
16410	1	0.000184502	TGCGCCAGCAGCCAAGTCGTAGGGCGGTTCACCGGGGAGCTGTTTTTTGGAGAA	CASSQVVGRFTGELFF	TRBV4-3	NA	TRBJ2-2	16	20	24	29	NA	4	5	ACCCTGCAGCCAGAAGACTCGGCCCTGTATCTCTGCGCCAGCAGCCAAGTCGTAGGGCGGTTCACCGGGGAGCTGTTTTTTGGAGAA	GVHD	#N/A	#N/A
16410	1	0.000184502	TGTGCCAGCGAGGAGTCGGGCGTGAACACCGGGGAGCTGTTTTTTGGAGAA	CASEESGVNTGELFF	TRBV2-1	NA	TRBJ2-2	9	17	21	23	NA	8	2	CGGTCCACAAAGCTGGAGGACTCAGCCATGTACTTCTGTGCCAGCGAGGAGTCGGGCGTGAACACCGGGGAGCTGTTTTTTGGAGAA	GVHD	#N/A	#N/A
16410	1	0.000184502	TGTGCCACCGCCCCAGGAGGGTATTACTATGGCTACACCTTCGGTTCG	CATAPGGYYYGYTF	TRBV6-5	TRBD2-1*02	TRBJ1-2	7	15	21	25	NA	8	4	CTGCTGTCGGCTGCTCCCTCCCAGACATCTGTGTACTTCTGTGCCACCGCCCCAGGAGGGTATTACTATGGCTACACCTTCGGTTCG	GVHD	#N/A	#N/A
16410	1	0.000184502	TGCAGCCACTACCCCGGGGGGGCTGGTAACTATGGCTACACCTTCGGTTCG	CSHYPGGAGNYGYTF	TRBV20-1	TRBD2-1*01	TRBJ1-2	5	14	22	26	NA	9	4	ACCAGTGCCCATCCTGAAGACAGCAGCTTCTACATCTGCAGCCACTACCCCGGGGGGGCTGGTAACTATGGCTACACCTTCGGTTCG	GVHD	#N/A	#N/A
16410	1	0.000184502	TGTGCCAGCAGCACCGGGACAGGGGGTACCTACGAGCAGTACTTCGGGCCG	CASSTGTGGTYEQYF	TRBV6-5	TRBD1-1*01	TRBJ2-7	11	15	26	28	NA	4	2	CTGTCGGCTGCTCCCTCCCAGACATCTGTGTACTTCTGTGCCAGCAGCACCGGGACAGGGGGTACCTACGAGCAGTACTTCGGGCCG	GVHD	#N/A	#N/A
16410	2	0.000369004	TGCAGTGCTATGGGACTAGCGGGGTCCTCCTACAATGAGCAGTTCTTCGGGCCA	CSAMGLAGSSYNEQFF	TRBV20-1	TRBD2-1*01	TRBJ2-1	10	11	24	26	NA	1	2	AGTGCCCATCCTGAAGACAGCAGCTTCTACATCTGCAGTGCTATGGGACTAGCGGGGTCCTCCTACAATGAGCAGTTCTTCGGGCCA	GVHD	#N/A	#N/A
16410	2	0.000369004	TGTGCCAGCAGTTTTTGGGCAGGGGGCACCGGGGAGCTGTTTTTTGGAGAA	CASSFWAGGTGELFF	TRBV12-1	TRBD1-1*01	TRBJ2-2	14	19	NA	26	NA	5	0	CAGCCCTCAGAACCCAGGGACTCAGCTGTGTACTTCTGTGCCAGCAGTTTTTGGGCAGGGGGCACCGGGGAGCTGTTTTTTGGAGAA	GVHD	#N/A	#N/A
16410	1	0.000184502	TGTGCCAGCAGTTCCCAGGACAGGGCCTACGAGCAGTACTTCGGGCCG	CASSSQDRAYEQYF	TRBV6-5	TRBD1-1*01	TRBJ2-7	13	17	NA	25	NA	4	0	CTGCTGTCGGCTGCTCCCTCCCAGACATCTGTGTACTTCTGTGCCAGCAGTTCCCAGGACAGGGCCTACGAGCAGTACTTCGGGCCG	GVHD	#N/A	#N/A
16410	2	0.000369004	TGTGCCAGCAGTTTGATGATTAATGAGCAGTTCTTCGGGCCA	CASSLMINEQFF	TRBV28-1	NA	TRBJ2-1	NA	14	16	21	NA	0	5	CTGATTCTGGAGTCCGCCAGCACCAACCAGACATCTATGTACCTCTGTGCCAGCAGTTTGATGATTAATGAGCAGTTCTTCGGGCCA	GVHD	#N/A	#N/A
16410	2	0.000369004	TGTGCCTGGCGGGAGGGCCTGCGGGAGCAGTTCTTCGGGCCA	CAWREGLREQFF	TRBV30-1	TRBD2-1*02	TRBJ2-1	NA	9	17	24	NA	0	7	CTGAGTTCTAAGAAGCTCCTTCTCAGTGACTCTGGCTTCTATCTCTGTGCCTGGCGGGAGGGCCTGCGGGAGCAGTTCTTCGGGCCA	GVHD	#N/A	#N/A
16410	1	0.000184502	TGTGCCAGCAGCCCGGACAGGGGGCTAACCTACGAGCAGTACTTCGGGCCG	CASSPDRGLTYEQYF	TRBV3-1	TRBD1-1*01	TRBJ2-7	13	14	25	28	NA	1	3	AATTCCCTGGAGCTTGGTGACTCTGCTGTGTATTTCTGTGCCAGCAGCCCGGACAGGGGGCTAACCTACGAGCAGTACTTCGGGCCG	GVHD	#N/A	#N/A
16410	1	0.000184502	TGCAGCGTTGCTAGACTTCGTAACTACGAGCAGTACTTCGGGCCG	CSVARLRNYEQYF	TRBV29-1	TRBD2-1	TRBJ2-7	10	13	17	23	NA	3	6	ACTGTGAGCAACATGAGCCCTGAAGACAGCAGCATATATCTCTGCAGCGTTGCTAGACTTCGTAACTACGAGCAGTACTTCGGGCCG	GVHD	#N/A	#N/A
16410	2	0.000369004	TGTGCCAGTAGTATGGGACAGGGTGTGATTTCCCAGCATTTTGGTGAT	CASSMGQGVISQHF	TRBV19-1	TRBD1-1*01	TRBJ1-5	NA	14	23	31	NA	0	8	GTGACATCGGCCCAAAAGAACCCGACAGCTTTCTATCTCTGTGCCAGTAGTATGGGACAGGGTGTGATTTCCCAGCATTTTGGTGAT	GVHD	#N/A	#N/A
16410	1	0.000184502	TGCAGTGCTAGATCCCCCCCGAACACTGAAGCTTTCTTTGGACAA	CSARSPPNTEAFF	TRBV20-1	NA	TRBJ1-1	NA	NA	12	20	NA	0	8	ACAGTGACCAGTGCCCATCCTGAAGACAGCAGCTTCTACATCTGCAGTGCTAGATCCCCCCCGAACACTGAAGCTTTCTTTGGACAA	GVHD	#N/A	#N/A
16410	1	0.000184502	TGTGCCAGCAGTTTATCGGGGCCCCAGGGGCAGCCCCAGCATTTTGGTGAT	CASSLSGPQGQPQHF	TRBV27-1	TRBD1-1*01	TRBJ1-5	17	24	NA	30	NA	7	0	GAGTCGCCCAGCCCCAACCAGACCTCTCTGTACTTCTGTGCCAGCAGTTTATCGGGGCCCCAGGGGCAGCCCCAGCATTTTGGTGAT	GVHD	#N/A	#N/A
16410	1	0.000184502	TGTGCCAGTAGTATCCTGCCCCGCCGACAGGGCTACACCTTCGGTTCG	CASSILPRRQGYTF	TRBV19-1	TRBD1-1*01	TRBJ1-2	14	25	NA	30	NA	11	0	GTGACATCGGCCCAAAAGAACCCGACAGCTTTCTATCTCTGTGCCAGTAGTATCCTGCCCCGCCGACAGGGCTACACCTTCGGTTCG	GVHD	#N/A	#N/A
16410	1	0.000184502	TGTGCCAGCAGTCTTTCCCTAGGGGGGGGAGGCTACACCTTCGGTTCG	CASSLSLGGGGYTF	TRBV2-1	TRBD2-1*01	TRBJ1-2	12	21	28	30	NA	9	2	ATCCGGTCCACAAAGCTGGAGGACTCAGCCATGTACTTCTGTGCCAGCAGTCTTTCCCTAGGGGGGGGAGGCTACACCTTCGGTTCG	GVHD	#N/A	#N/A
16410	1	0.000184502	TGCAGTGCTAGATTCCAGGGGAGTTTCTACGAGCAGTACTTCGGGCCG	CSARFQGSFYEQYF	TRBV20-1	TRBD1-1*01	TRBJ2-7	12	15	21	26	NA	3	5	GTGACCAGTGCCCATCCTGAAGACAGCAGCTTCTACATCTGCAGTGCTAGATTCCAGGGGAGTTTCTACGAGCAGTACTTCGGGCCG	GVHD	#N/A	#N/A
16410	1	0.000184502	TGTGCCAGCAGTTTCGTGGTGGGGGAGGGCGACTATGGCTACACCTTCGGTTCG	CASSFVVGEGDYGYTF	TRBV28-1	TRBD2-1*02	TRBJ1-2	14	22	29	31	NA	8	2	TCCGCCAGCACCAACCAGACATCTATGTACCTCTGTGCCAGCAGTTTCGTGGTGGGGGAGGGCGACTATGGCTACACCTTCGGTTCG	GVHD	#N/A	#N/A
16410	1	0.000184502	TGTGCCAGCAGCTTTTCCTTTCCCGGGGAGTCCAGCTCCTATAATTCACCCCTCCACTTTGGGAAC	CASSFSFPGESSSYNSPLHF	NA	TRBD2-1	TRBJ1-6	14	23	28	35	NA	9	7	GAGGACTCGGCCGTGTATCTCTGTGCCAGCAGCTTTTCCTTTCCCGGGGAGTCCAGCTCCTATAATTCACCCCTCCACTTTGGGAAC	GVHD	#N/A	#N/A
16410	1	0.000184502	TGTGCCAGCAGTGATGGAGGGTGGTCACTCTTCGAGACCCAGTACTTCGGGCCA	CASSDGGWSLFETQYF	TRBV25-1	TRBD2-1*02	TRBJ2-5	14	15	21	33	NA	1	12	TCTGCCAGGCCCTCACATACCTCTCAGTACCTCTGTGCCAGCAGTGATGGAGGGTGGTCACTCTTCGAGACCCAGTACTTCGGGCCA	GVHD	#N/A	#N/A
16410	1	0.000184502	TGTGCCTGGGGGGACAACTTCACGAACACTGAAGCTTTCTTTGGACAA	CAWGDNFTNTEAFF	TRBV30-1	TRBD1-1*01	TRBJ1-1	9	10	16	23	NA	1	7	TCTAAGAAGCTCCTTCTCAGTGACTCTGGCTTCTATCTCTGTGCCTGGGGGGACAACTTCACGAACACTGAAGCTTTCTTTGGACAA	GVHD	#N/A	#N/A
16410	1	0.000184502	TGTGCCAGCAGTAACAGTCCGCTAAGCTCCTACGAGCAGTACTTCGGGCCG	CASSNSPLSSYEQYF	TRBV2-1	TRBD1-1*01	TRBJ2-7	12	13	17	26	NA	1	9	CGGTCCACAAAGCTGGAGGACTCAGCCATGTACTTCTGTGCCAGCAGTAACAGTCCGCTAAGCTCCTACGAGCAGTACTTCGGGCCG	GVHD	#N/A	#N/A
16410	1	0.000184502	TGCGCCAGCAGCTTGGCAGGGTTGGGCCTAGCGGGAGATCACGAGCAGTACTTCGGGCCG	CASSLAGLGLAGDHEQYF	TRBV5-1	TRBD2-1*02	TRBJ2-7	16	27	37	40	NA	11	3	GAGCTGGGGGACTCGGCCCTTTATCTTTGCGCCAGCAGCTTGGCAGGGTTGGGCCTAGCGGGAGATCACGAGCAGTACTTCGGGCCG	GVHD	#N/A	#N/A
16410	1	0.000184502	TGTGCCAGCAGCCAAGATATGGGGCAGGGTCTTGCTGAAGCTTTCTTTGGACAA	CASSQDMGQGLAEAFF	TRBV14-1	TRBD1-1*01	TRBJ1-1	17	24	29	34	NA	7	5	CCTGCAGAACTGGAGGATTCTGGAGTTTATTTCTGTGCCAGCAGCCAAGATATGGGGCAGGGTCTTGCTGAAGCTTTCTTTGGACAA	GVHD	#N/A	#N/A
16410	1	0.000184502	TGTGCCAGCAGTGAATCCGTAGCGGCCTTGGCTGAAGCTTTCTTTGGACAA	CASSESVAALAEAFF	TRBV6-1	TRBD2-1	TRBJ1-1	15	19	25	31	NA	4	6	GAGTCGGCTGCTCCCTCCCAGACATCTGTGTACTTCTGTGCCAGCAGTGAATCCGTAGCGGCCTTGGCTGAAGCTTTCTTTGGACAA	GVHD	#N/A	#N/A
16410	1	0.000184502	TGTGCCAGCAGCCAGGGACACAACTATGGCTACACCTTCGGTTCG	CASSQGHNYGYTF	TRBV6-6	TRBD1-1*01	TRBJ1-2	11	14	20	21	NA	3	1	AGGCTGGAGTTGGCTGCTCCCTCCCAGACATCTGTGTACTTCTGTGCCAGCAGCCAGGGACACAACTATGGCTACACCTTCGGTTCG	GVHD	#N/A	#N/A
16410	1	0.000184502	TGTGCCAGCAGCTCTCAAAGCGGCCCCCTAATGGAGCAGTACTTCGGGCCG	CASSSQSGPLMEQYF	TRBV14-1	TRBD2-1	TRBJ2-7	12	18	23	33	NA	6	10	CAGCCTGCAGAACTGGAGGATTCTGGAGTTTATTTCTGTGCCAGCAGCTCTCAAAGCGGCCCCCTAATGGAGCAGTACTTCGGGCCG	GVHD	#N/A	#N/A
16410	1	0.000184502	TGTGTCACGCGCGGCCCCGGTCACCACGAGCAGTACTTCGGGCCG	CVTRGPGHHEQYF	TRBV27-1	TRBD2-1	TRBJ2-7	4	10	14	25	NA	6	11	ATCCTGGAGTCGCCCAGCCCCAACCAGACCTCTCTGTACTTCTGTGTCACGCGCGGCCCCGGTCACCACGAGCAGTACTTCGGGCCG	GVHD	#N/A	#N/A
16410	1	0.000184502	TGTGCCAGCAGCCCGACTATAAACAGGGAGGACACTGAAGCTTTCTTTGGACAA	CASSPTINREDTEAFF	TRBV11-2	NA	TRBJ1-1	12	22	28	31	NA	10	3	CCTGCAAAGCTTGAGGACTCGGCCGTGTATCTCTGTGCCAGCAGCCCGACTATAAACAGGGAGGACACTGAAGCTTTCTTTGGACAA	GVHD	#N/A	#N/A
16410	2	0.000369004	TGTGCCAGCAGTTACTCTTCGGGTGAATCCAAAGCACCCCTCCACTTTGGGAAC	CASSYSSGESKAPLHF	TRBV6-6	TRBD2-1	TRBJ1-6	17	19	23	34	NA	2	11	TTGGCTGCTCCCTCCCAGACATCTGTGTACTTCTGTGCCAGCAGTTACTCTTCGGGTGAATCCAAAGCACCCCTCCACTTTGGGAAC	GVHD	#N/A	#N/A
16410	2	0.000369004	TGTGCCAGCAGTTTATGGGTGGGGTTGGATCAGCCCCAGCATTTTGGTGAT	CASSLWVGLDQPQHF	TRBV28-1	NA	TRBJ1-5	17	20	24	28	NA	3	4	GAGTCCGCCAGCACCAACCAGACATCTATGTACCTCTGTGCCAGCAGTTTATGGGTGGGGTTGGATCAGCCCCAGCATTTTGGTGAT	GVHD	#N/A	#N/A
16410	1	0.000184502	TGCGCCAGCAGCCAAGATCGCGCGGGTGCCTACGAGCAGTACTTCGGGCCG	CASSQDRAGAYEQYF	TRBV4-1	TRBD2-1	TRBJ2-7	17	21	26	28	NA	4	2	CACGCCCTGCAGCCAGAAGACTCAGCCCTGTATCTCTGCGCCAGCAGCCAAGATCGCGCGGGTGCCTACGAGCAGTACTTCGGGCCG	GVHD	#N/A	#N/A
16410	1	0.000184502	TGTGCCAGCACCCAACCAAACAGGGGTACCTACGAGCAGTACTTCGGGCCG	CASTQPNRGTYEQYF	TRBV28-1	TRBD1-1*01	TRBJ2-7	10	19	26	28	NA	9	2	GAGTCCGCCAGCACCAACCAGACATCTATGTACCTCTGTGCCAGCACCCAACCAAACAGGGGTACCTACGAGCAGTACTTCGGGCCG	GVHD	#N/A	#N/A
16410	1	0.000184502	TGTGCCAGCAGTGAAGGACAGGGCGGTAGGTCCCTCCACTTTGGGAAC	CASSEGQGGRSLHF	TRBV2-1	TRBD1-1*01	TRBJ1-6	NA	16	23	31	NA	0	8	ATCCGGTCCACAAAGCTGGAGGACTCAGCCATGTACTTCTGTGCCAGCAGTGAAGGACAGGGCGGTAGGTCCCTCCACTTTGGGAAC	GVHD	#N/A	#N/A
16410	1	0.000184502	TGTGCCAGTAGTACGACAGGGGGCGACACTGAAGCTTTCTTTGGACAA	CASSTTGGDTEAFF	TRBV19-1	TRBD1-1*01	TRBJ1-1	13	14	24	25	NA	1	1	GTGACATCGGCCCAAAAGAACCCGACAGCTTTCTATCTCTGTGCCAGTAGTACGACAGGGGGCGACACTGAAGCTTTCTTTGGACAA	GVHD	#N/A	#N/A
16410	1	0.000184502	TGTGCCAGTCGGGGACGTTATAGCAATCAGCCCCAGCATTTTGGTGAT	CASRGRYSNQPQHF	TRBV2-1	NA	TRBJ1-5	8	11	16	20	NA	3	4	ATCCGGTCCACAAAGCTGGAGGACTCAGCCATGTACTTCTGTGCCAGTCGGGGACGTTATAGCAATCAGCCCCAGCATTTTGGTGAT	GVHD	#N/A	#N/A
16410	1	0.000184502	TGTGCCAGCAGTGAGGGCAGTGCGGTCCGCGGCTACACCTTCGGTTCG	CASSEGSAVRGYTF	TRBV2-1	NA	TRBJ1-2	NA	14	18	30	NA	0	12	ATCCGGTCCACAAAGCTGGAGGACTCAGCCATGTACTTCTGTGCCAGCAGTGAGGGCAGTGCGGTCCGCGGCTACACCTTCGGTTCG	GVHD	#N/A	#N/A
16410	1	0.000184502	TGCAGCGTCGATAGCGGGAGGGCCCTGTTGGGCGAGCAGTACTTCGGGCCG	CSVDSGRALLGEQYF	TRBV29-1	TRBD2-1*02	TRBJ2-7	8	11	22	32	NA	3	10	AGCAACATGAGCCCTGAAGACAGCAGCATATATCTCTGCAGCGTCGATAGCGGGAGGGCCCTGTTGGGCGAGCAGTACTTCGGGCCG	GVHD	#N/A	#N/A
16410	1	0.000184502	TGTGCCAGCAGCTTAGGACTAGCGGGAGGGCCCTCCTACGAGCAGTACTTCGGGCCG	CASSLGLAGGPSYEQYF	TRBV5-8	TRBD2-1*02	TRBJ2-7	14	15	30	32	NA	1	2	TTGGAGCTGGAGGACTCGGCCCTGTATCTCTGTGCCAGCAGCTTAGGACTAGCGGGAGGGCCCTCCTACGAGCAGTACTTCGGGCCG	GVHD	#N/A	#N/A
16410	1	0.000184502	TGTGCCACCAAGATACTAGCGGGAGGTATATATGAGCAGTTCTTCGGGCCA	CATKILAGGIYEQFF	TRBV6-5	TRBD2-1*02	TRBJ2-1	7	14	26	31	NA	7	5	CTGTCGGCTGCTCCCTCCCAGACATCTGTGTACTTCTGTGCCACCAAGATACTAGCGGGAGGTATATATGAGCAGTTCTTCGGGCCA	GVHD	#N/A	#N/A
16410	1	0.000184502	TGTGCCAGCAGTGAATGGGCTAGTCGAACAGATACGCAGTATTTTGGCCCA	CASSEWASRTDTQYF	TRBV2-1	NA	TRBJ2-3	15	16	20	27	NA	1	7	CGGTCCACAAAGCTGGAGGACTCAGCCATGTACTTCTGTGCCAGCAGTGAATGGGCTAGTCGAACAGATACGCAGTATTTTGGCCCA	GVHD	#N/A	#N/A
16410	1	0.000184502	TGTGCCAGCAGACCCAGGGTCGGGGAGCTGTTTTTTGGAGAA	CASRPRVGELFF	TRBV6-1	TRBD1-1*01	TRBJ2-2	11	14	19	20	NA	3	1	CTGGGGTTGGAGTCGGCTGCTCCCTCCCAAACATCTGTGTACTTCTGTGCCAGCAGACCCAGGGTCGGGGAGCTGTTTTTTGGAGAA	GVHD	#N/A	#N/A
16410	1	0.000184502	TGTGCCAAGCTATGGACAGGGAGCACCGGGGAGCTGTTTTTTGGAGAA	CAKLWTGSTGELFF	TRBV27-1	TRBD1-1*01	TRBJ2-2	7	13	21	23	NA	6	2	CTGGAGTCGCCCAGCCCCAACCAGACCTCTCTGTACTTCTGTGCCAAGCTATGGACAGGGAGCACCGGGGAGCTGTTTTTTGGAGAA	GVHD	#N/A	#N/A
16410	1	0.000184502	TGCAGTGCCCATATTTGGACAGGGGAGCGTATGAACACTGAAGCTTTCTTTGGACAA	CSAHIWTGERMNTEAFF	TRBV20-1	TRBD1-1*01	TRBJ1-1	8	16	25	31	NA	8	6	GCCCATCCTGAAGACAGCAGCTTCTACATCTGCAGTGCCCATATTTGGACAGGGGAGCGTATGAACACTGAAGCTTTCTTTGGACAA	GVHD	#N/A	#N/A
16410	1	0.000184502	TGCGCCAGCAGCTTGGGAGCTAATGAAAAACTGTTTTTTGGCAGT	CASSLGANEKLFF	TRBV5-1	TRBD2-1*02	TRBJ1-4	NA	16	NA	19	NA	0	0	AATGTGAGCACCTTGGAGCTGGGGGACTCGGCCCTTTATCTTTGCGCCAGCAGCTTGGGAGCTAATGAAAAACTGTTTTTTGGCAGT	GVHD	Pathogen	-
16410	1	0.000184502	TGTGCCAGCAGCTCACGACCCACTGACCCGTATGGCTACACCTTCGGTTCG	CASSSRPTDPYGYTF	TRBV7-6	NA	TRBJ1-2	13	16	19	30	NA	3	11	CAGCGCACAGAGCAGCGGGACTCGGCCATGTATCGCTGTGCCAGCAGCTCACGACCCACTGACCCGTATGGCTACACCTTCGGTTCG	GVHD	#N/A	#N/A
16410	1	0.000184502	TGTGCCAGCAGCTTTCGGGGGGCGCTTGGGAGCTATGGCTACACCTTCGGTTCG	CASSFRGALGSYGYTF	TRBV5-6	TRBD2-1*01	TRBJ1-2	14	15	22	32	NA	1	10	GCCTTGTTGCTGGGGGACTCGGCCCTCTATCTCTGTGCCAGCAGCTTTCGGGGGGCGCTTGGGAGCTATGGCTACACCTTCGGTTCG	GVHD	#N/A	#N/A
16410	1	0.000184502	TGTGCCAGCAGACCCGGGGGTAGTAGGTACGAGCAGTACTTCGGGCCG	CASRPGGSRYEQYF	TRBV6-6	TRBD2-1*01	TRBJ2-7	11	14	20	27	NA	3	7	CTGGAGTTGGCTGCTCCCTCCCAGACATCTGTGTACTTCTGTGCCAGCAGACCCGGGGGTAGTAGGTACGAGCAGTACTTCGGGCCG	GVHD	#N/A	#N/A
16410	1	0.000184502	TGTGCCAGCAGTCCGGGAGTCTCCTACAATGAGCAGTTCTTCGGGCCA	CASSPGVSYNEQFF	TRBV2-1	TRBD2-1*02	TRBJ2-1	12	13	19	20	NA	1	1	ATCCGGTCCACAAAGCTGGAGGACTCAGCCATGTACTTCTGTGCCAGCAGTCCGGGAGTCTCCTACAATGAGCAGTTCTTCGGGCCA	GVHD	#N/A	#N/A
16410	1	0.000184502	TGTGCCAGCAGCTATGGGACAGCCTACAATGAGCAGTTCTTCGGGCCA	CASSYGTAYNEQFF	TRBV6-5	TRBD1-1*01	TRBJ2-1	11	15	NA	22	NA	4	0	CTGCTGTCGGCTGCTCCCTCCCAGACATCTGTGTACTTCTGTGCCAGCAGCTATGGGACAGCCTACAATGAGCAGTTCTTCGGGCCA	GVHD	#N/A	#N/A
16410	1	0.000184502	TGCAGCGTTGAGGCCGGGCCCAAGCCGTCGAACACCGGGGAGCTGTTTTTTGGAGAA	CSVEAGPKPSNTGELFF	TRBV29-1	NA	TRBJ2-2	11	15	19	28	NA	4	9	ATGAGCCCTGAAGACAGCAGCATATATCTCTGCAGCGTTGAGGCCGGGCCCAAGCCGTCGAACACCGGGGAGCTGTTTTTTGGAGAA	GVHD	#N/A	#N/A
16410	1	0.000184502	TGCAGTGCTCTGGGGACAGGGAGTATCGCTGAAGCTTTCTTTGGACAA	CSALGTGSIAEAFF	TRBV20-1	TRBD1-1*01	TRBJ1-1	9	12	21	28	NA	3	7	GTGACCAGTGCCCATCCTGAAGACAGCAGCTTCTACATCTGCAGTGCTCTGGGGACAGGGAGTATCGCTGAAGCTTTCTTTGGACAA	GVHD	#N/A	#N/A
16410	1	0.000184502	TGTGCCAGCAGTGCGGGACAGGGAAGCAATCAGCCCCAGCATTTTGGTGAT	CASSAGQGSNQPQHF	TRBV12-1	TRBD1-1*01	TRBJ1-5	12	14	23	24	NA	2	1	CAGCCCTCAGAACCCAGGGACTCAGCTGTGTACTTCTGTGCCAGCAGTGCGGGACAGGGAAGCAATCAGCCCCAGCATTTTGGTGAT	GVHD	#N/A	#N/A
16410	1	0.000184502	TGCAGTGTCCCGGGACAGGGCTACGAGCAGTACTTCGGGCCG	CSVPGQGYEQYF	TRBV20-1	TRBD1-1*01	TRBJ2-7	7	11	NA	20	NA	4	0	CTGACAGTGACCAGTGCCCATCCTGAAGACAGCAGCTTCTACATCTGCAGTGTCCCGGGACAGGGCTACGAGCAGTACTTCGGGCCG	GVHD	#N/A	#N/A
16410	1	0.000184502	TGTGCCAGCAGCCCCCTGGGGGAGGGATGGACCGGGGAGCTGTTTTTTGGAGAA	CASSPLGEGWTGELFF	TRBV7-6	TRBD2-1*02	TRBJ2-2	12	19	26	30	NA	7	4	CGCACAGAGCAGCGGGACTCGGCCATGTATCGCTGTGCCAGCAGCCCCCTGGGGGAGGGATGGACCGGGGAGCTGTTTTTTGGAGAA	GVHD	#N/A	#N/A
16410	1	0.000184502	TGTGCCAGCAGCTCAGCGTTAATGAACACTGAAGCTTTCTTTGGACAA	CASSSALMNTEAFF	TRBV2-1	TRBD2-1	TRBJ1-1	11	14	18	22	NA	3	4	ATCCGGTCCACAAAGCTGGAGGACTCAGCCATGTACTTCTGTGCCAGCAGCTCAGCGTTAATGAACACTGAAGCTTTCTTTGGACAA	GVHD	#N/A	#N/A
16410	2	0.000369004	TGTGCCAGCAGCTTAGAAATCGGCTCCTACAATGAGCAGTTCTTCGGGCCA	CASSLEIGSYNEQFF	TRBV7-9	TRBD2-1	TRBJ2-1	16	20	NA	23	NA	4	0	CAGCGCACAGAGCAGGGGGACTCGGCCATGTATCTCTGTGCCAGCAGCTTAGAAATCGGCTCCTACAATGAGCAGTTCTTCGGGCCA	GVHD	#N/A	#N/A
16410	2	0.000369004	TGCGCCAGCAGCCAAGATATCGGGGCAGATACGCAGTATTTTGGCCCA	CASSQDIGADTQYF	TRBV4-1	TRBD2-1*01	TRBJ2-3	17	20	NA	25	NA	3	0	CTACACGCCCTGCAGCCAGAAGACTCAGCCCTGTATCTCTGCGCCAGCAGCCAAGATATCGGGGCAGATACGCAGTATTTTGGCCCA	GVHD	#N/A	#N/A
16410	1	0.000184502	TGTGCCAGTAGTATAGGTGGGACCGCCCTTGCGGGAGGCTACACCTTCGGTTCG	CASSIGGTALAGGYTF	TRBV19-1	TRBD2-1*02	TRBJ1-2	16	30	NA	36	NA	14	0	TCGGCCCAAAAGAACCCGACAGCTTTCTATCTCTGTGCCAGTAGTATAGGTGGGACCGCCCTTGCGGGAGGCTACACCTTCGGTTCG	GVHD	#N/A	#N/A
16410	1	0.000184502	TGTGCCAGCAGTTTTGGCCCCCCCTACGAGCAGTACTTCGGGCCG	CASSFGPPYEQYF	TRBV12-1	TRBD1-1*01	TRBJ2-7	14	15	18	22	NA	1	4	AAGATCCAGCCCTCAGAACCCAGGGACTCAGCTGTGTACTTCTGTGCCAGCAGTTTTGGCCCCCCCTACGAGCAGTACTTCGGGCCG	GVHD	#N/A	#N/A
16410	1	0.000184502	TGTGCCAGCACCTCAAGTCCGACCTACGAGCAGTACTTCGGGCCG	CASTSSPTYEQYF	TRBV6-5	NA	TRBJ2-7	10	20	NA	22	NA	10	0	AGGCTGCTGTCGGCTGCTCCCTCCCAGACATCTGTGTACTTCTGTGCCAGCACCTCAAGTCCGACCTACGAGCAGTACTTCGGGCCG	GVHD	#N/A	#N/A
16410	2	0.000369004	TGTGCCAGCAGTGCGGGGACTAGCGGGAGGGCACATGAGCAGTTCTTCGGGCCA	CASSAGTSGRAHEQFF	TRBV6-4	TRBD2-1*02	TRBJ2-1	13	15	31	34	NA	2	3	TCTGCTGTACCCTCTCAGACATCTGTGTACTTCTGTGCCAGCAGTGCGGGGACTAGCGGGAGGGCACATGAGCAGTTCTTCGGGCCA	GVHD	#N/A	#N/A
16410	2	0.000369004	TGCGCCAGCAGCTGGGCCCGGACAGGTGTGAACACTGAAGCTTTCTTTGGACAA	CASSWARTGVNTEAFF	TRBV5-1	TRBD1-1*01	TRBJ1-1	13	19	26	28	NA	6	2	ACCTTGGAGCTGGGGGACTCGGCCCTTTATCTTTGCGCCAGCAGCTGGGCCCGGACAGGTGTGAACACTGAAGCTTTCTTTGGACAA	GVHD	#N/A	#N/A
16410	1	0.000184502	TGTGCCAGCAGCGTAGAGACGTGGGGAGAGCAGTACTTCGGGCCG	CASSVETWGEQYF	TRBV9-1	NA	TRBJ2-7	16	23	NA	27	NA	7	0	AACCTGAGCTCTCTGGAGCTGGGGGACTCAGCTTTGTATTTCTGTGCCAGCAGCGTAGAGACGTGGGGAGAGCAGTACTTCGGGCCG	GVHD	#N/A	#N/A
16410	1	0.000184502	TGCAGCGTTGAAGGGGGGACAGGGAAGGCGAACACCATATATTTTGGAGAG	CSVEGGTGKANTIYF	TRBV29-1	TRBD1-1*01	TRBJ1-3	13	15	24	30	NA	2	6	AGCAACATGAGCCCTGAAGACAGCAGCATATATCTCTGCAGCGTTGAAGGGGGGACAGGGAAGGCGAACACCATATATTTTGGAGAG	GVHD	#N/A	#N/A
16410	1	0.000184502	TGCAGTGCTAGAGATCGGGGGGCTGGCTCGTATAATTCACCCCTCCACTTTGGGAAC	CSARDRGAGSYNSPLHF	TRBV20-1	TRBD2-1*01	TRBJ1-6	14	15	22	30	NA	1	8	GCCCATCCTGAAGACAGCAGCTTCTACATCTGCAGTGCTAGAGATCGGGGGGCTGGCTCGTATAATTCACCCCTCCACTTTGGGAAC	GVHD	#N/A	#N/A
16410	1	0.000184502	TGTGCCAGCAGTTTCGGGGAGACCCAGTACTTCGGGCCA	CASSFGETQYF	TRBV12-1	TRBD2-1	TRBJ2-5	NA	14	NA	18	NA	0	0	ACTCTGAAGATCCAGCCCTCAGAACCCAGGGACTCAGCTGTGTACTTCTGTGCCAGCAGTTTCGGGGAGACCCAGTACTTCGGGCCA	GVHD	Other	Rasmussen encephalitis
16410	2	0.000369004	TGTGCCAGCAGCTTATTGAGGGGCACGAACACCGGGGAGCTGTTTTTTGGAGAA	CASSLLRGTNTGELFF	TRBV7-9	NA	TRBJ2-2	15	18	23	25	NA	3	2	CGCACAGAGCAGGGGGACTCGGCCATGTATCTCTGTGCCAGCAGCTTATTGAGGGGCACGAACACCGGGGAGCTGTTTTTTGGAGAA	GVHD	#N/A	#N/A
16410	2	0.000369004	TGTGCCAGCAGCTTAGATTTACGGGGGGGCGTCTATGGCTACACCTTCGGTTCG	CASSLDLRGGVYGYTF	TRBV11-2	TRBD2-1*01	TRBJ1-2	17	21	29	32	NA	4	3	CCTGCAAAGCTTGAGGACTCGGCCGTGTATCTCTGTGCCAGCAGCTTAGATTTACGGGGGGGCGTCTATGGCTACACCTTCGGTTCG	GVHD	#N/A	#N/A
16410	1	0.000184502	TGTGCCAGCAGCCAAGATACGGGGCTTTTAGAAAAACTGTTTTTTGGCAGT	CASSQDTGLLEKLFF	TRBV3-1	NA	TRBJ1-4	17	20	25	30	NA	3	5	AATTCCCTGGAGCTTGGTGACTCTGCTGTGTATTTCTGTGCCAGCAGCCAAGATACGGGGCTTTTAGAAAAACTGTTTTTTGGCAGT	GVHD	#N/A	#N/A
16410	1	0.000184502	TGTGCCAGCAGGCCCTCTATGCATCAGCCCCAGCATTTTGGTGAT	CASRPSMHQPQHF	TRBV6-5	TRBD2-1	TRBJ1-5	11	16	19	22	NA	5	3	AGGCTGCTGTCGGCTGCTCCCTCCCAGACATCTGTGTACTTCTGTGCCAGCAGGCCCTCTATGCATCAGCCCCAGCATTTTGGTGAT	GVHD	#N/A	#N/A
16410	1	0.000184502	TGCAGTGCTAGTGACAGTACCTATGGCTACACCTTCGGTTCG	CSASDSTYGYTF	TRBV20-1	TRBD1-1*01	TRBJ1-2	11	12	17	20	NA	1	3	CTGACAGTGACCAGTGCCCATCCTGAAGACAGCAGCTTCTACATCTGCAGTGCTAGTGACAGTACCTATGGCTACACCTTCGGTTCG	GVHD	#N/A	#N/A
16410	1	0.000184502	TGTGCCAGCAGCGTCAGGCATCCCATAAAGACCTATGGCTACACCTTCGGTTCG	CASSVRHPIKTYGYTF	TRBV3-1	TRBD1-1*01	TRBJ1-2	12	14	18	32	NA	2	14	TCCCTGGAGCTTGGTGACTCTGCTGTGTATTTCTGTGCCAGCAGCGTCAGGCATCCCATAAAGACCTATGGCTACACCTTCGGTTCG	GVHD	#N/A	#N/A
16410	2	0.000369004	TGTGCCAGCAGTTTTTACGGGGAGCTGTTTTTTGGAGAA	CASSFYGELFF	TRBV12-1	TRBD2-1	TRBJ2-2	14	15	NA	17	NA	1	0	ACTCTGAAGATCCAGCCCTCAGAACCCAGGGACTCAGCTGTGTACTTCTGTGCCAGCAGTTTTTACGGGGAGCTGTTTTTTGGAGAA	GVHD	#N/A	#N/A
16410	2	0.000369004	TGTGCCAGCAGCTTGGGGGACAGCTCCTACGAGCAGTACTTCGGGCCG	CASSLGDSSYEQYF	TRBV5-8	TRBD1-1*01	TRBJ2-7	NA	16	NA	23	NA	0	0	GTGAACGCCTTGGAGCTGGAGGACTCGGCCCTGTATCTCTGTGCCAGCAGCTTGGGGGACAGCTCCTACGAGCAGTACTTCGGGCCG	GVHD	Pathogens	CMV
16410	1	0.000184502	TGCAGCGTTGGGGTATACACTGAAGCTTTCTTTGGACAA	CSVGVYTEAFF	TRBV29-1	NA	TRBJ1-1	NA	10	13	16	NA	0	3	ACTCTGACTGTGAGCAACATGAGCCCTGAAGACAGCAGCATATATCTCTGCAGCGTTGGGGTATACACTGAAGCTTTCTTTGGACAA	GVHD	#N/A	#N/A
16410	1	0.000184502	TGTGCCAGCAGTTACTCCAATCATCAGCCCCAGCATTTTGGTGAT	CASSYSNHQPQHF	TRBV6-5	TRBD1-1*01	TRBJ1-5	NA	17	19	22	NA	0	3	AGGCTGCTGTCGGCTGCTCCCTCCCAGACATCTGTGTACTTCTGTGCCAGCAGTTACTCCAATCATCAGCCCCAGCATTTTGGTGAT	GVHD	#N/A	#N/A
16410	1	0.000184502	TGTGCCAGCAGTGCTTGGACAGCCGCTAACTATGGCTACACCTTCGGTTCG	CASSAWTAANYGYTF	TRBV25-1	TRBD1-1*01	TRBJ1-2	13	16	22	25	NA	3	3	GAGTCTGCCAGGCCCTCACATACCTCTCAGTACCTCTGTGCCAGCAGTGCTTGGACAGCCGCTAACTATGGCTACACCTTCGGTTCG	GVHD	#N/A	#N/A
16410	1	0.000184502	TGCAGCGCTGGGACAGGGTCAGACAACTATGGCTACACCTTCGGTTCG	CSAGTGSDNYGYTF	TRBV29-1	TRBD1-1*01	TRBJ1-2	7	9	18	24	NA	2	6	GTGAGCAACATGAGCCCTGAAGACAGCAGCATATATCTCTGCAGCGCTGGGACAGGGTCAGACAACTATGGCTACACCTTCGGTTCG	GVHD	#N/A	#N/A
16410	1	0.000184502	TGCGCCAGCAGCTTGGCGACAGCGAACTTCGAGCAGTACTTCGGGCCG	CASSLATANFEQYF	TRBV5-1	TRBD1-1*01	TRBJ2-7	16	17	22	29	NA	1	7	GTGAGCACCTTGGAGCTGGGGGACTCGGCCCTTTATCTTTGCGCCAGCAGCTTGGCGACAGCGAACTTCGAGCAGTACTTCGGGCCG	GVHD	#N/A	#N/A
16410	1	0.000184502	TGTGCCAGCAGTCCGGGCCGGGACAGGGGCGAGCAGTACTTCGGGCCG	CASSPGRDRGEQYF	TRBV12-1	TRBD1-1*01	TRBJ2-7	12	19	NA	29	NA	7	0	ATCCAGCCCTCAGAACCCAGGGACTCAGCTGTGTACTTCTGTGCCAGCAGTCCGGGCCGGGACAGGGGCGAGCAGTACTTCGGGCCG	GVHD	#N/A	#N/A
16410	2	0.000369004	TGTGCCAGCAGCGTAGCACAGGGAGGCTATGGCTACACCTTCGGTTCG	CASSVAQGGYGYTF	TRBV9-1	NA	TRBJ1-2	16	17	23	26	NA	1	3	CTGAGCTCTCTGGAGCTGGGGGACTCAGCTTTGTATTTCTGTGCCAGCAGCGTAGCACAGGGAGGCTATGGCTACACCTTCGGTTCG	GVHD	#N/A	#N/A
16410	2	0.000369004	TGCAGTGCTAGAGACAGGGGGCGCACGGGGGGCTACACCTTCGGTTCG	CSARDRGRTGGYTF	TRBV20-1	TRBD1-1*01	TRBJ1-2	NA	14	22	30	NA	0	8	GTGACCAGTGCCCATCCTGAAGACAGCAGCTTCTACATCTGCAGTGCTAGAGACAGGGGGCGCACGGGGGGCTACACCTTCGGTTCG	GVHD	#N/A	#N/A
16410	1	0.000184502	TGCGCCAGCAGTGGGACAAGGGGGAACATTCAGTACTTCGGCGCC	CASSGTRGNIQYF	TRBV10-1	TRBD1-1*01	TRBJ2-4	13	18	NA	24	NA	5	0	ACTCTGGAGTCTGCTGCCTCCTCCCAGACATCTGTATATTTCTGCGCCAGCAGTGGGACAAGGGGGAACATTCAGTACTTCGGCGCC	GVHD	#N/A	#N/A
16410	1	0.000184502	TGTGCCAGCAGTTTGGTGGCGGGCTCCTACAATGAGCAGTTCTTCGGGCCA	CASSLVAGSYNEQFF	TRBV12-1	TRBD2-1	TRBJ2-1	14	18	NA	23	NA	4	0	CAGCCCTCAGAACCCAGGGACTCAGCTGTGTACTTCTGTGCCAGCAGTTTGGTGGCGGGCTCCTACAATGAGCAGTTCTTCGGGCCA	GVHD	Pathogen	CMV
16410	1	0.000184502	TGCAGTGCTAGTGGACTAGCGGGGGCCACGGGGGAGACCCAGTACTTCGGGCCA	CSASGLAGATGETQYF	TRBV20-1	TRBD2-1*01	TRBJ2-5	11	12	25	33	NA	1	8	AGTGCCCATCCTGAAGACAGCAGCTTCTACATCTGCAGTGCTAGTGGACTAGCGGGGGCCACGGGGGAGACCCAGTACTTCGGGCCA	GVHD	#N/A	#N/A
16410	1	0.000184502	TGCGCCAGCAGCTTGGAACCGAGACAAGAGACCCAGTACTTCGGGCCA	CASSLEPRQETQYF	TRBV5-1	TRBD2-1*02	TRBJ2-5	16	20	23	24	NA	4	1	GTGAGCACCTTGGAGCTGGGGGACTCGGCCCTTTATCTTTGCGCCAGCAGCTTGGAACCGAGACAAGAGACCCAGTACTTCGGGCCA	GVHD	#N/A	#N/A
16410	1	0.000184502	TGTGCCACGGGGGACGACGGGAGTGAAAAACTGTTTTTTGGCAGT	CATGDDGSEKLFF	TRBV6-1	TRBD2-1	TRBJ1-4	NA	7	13	23	NA	0	10	GGGTTGGAGTCGGCTGCTCCCTCCCAAACATCTGTGTACTTCTGTGCCACGGGGGACGACGGGAGTGAAAAACTGTTTTTTGGCAGT	GVHD	#N/A	#N/A
16410	1	0.000184502	TGCAGTGCTCTTTGGGGTGATCAGCCCCAGCATTTTGGTGAT	CSALWGDQPQHF	TRBV20-1	NA	TRBJ1-5	9	13	17	19	NA	4	2	CTGACAGTGACCAGTGCCCATCCTGAAGACAGCAGCTTCTACATCTGCAGTGCTCTTTGGGGTGATCAGCCCCAGCATTTTGGTGAT	GVHD	#N/A	#N/A
16410	1	0.000184502	TGCTCTACCCATCGCGGGAGGGCCACAGATGAGCAGTTCTTCGGGCCA	CSTHRGRATDEQFF	TRBV20-1	TRBD2-1*02	TRBJ2-1	3	13	22	28	NA	10	6	GTGACCAGTGCCCATCCTGAAGACAGCAGCTTCTACATCTGCTCTACCCATCGCGGGAGGGCCACAGATGAGCAGTTCTTCGGGCCA	GVHD	#N/A	#N/A
16410	1	0.000184502	TGTGCCAGCAGTTCTAGCGGGGGGGCATACAATGAGCAGTTCTTCGGGCCA	CASSSSGGAYNEQFF	TRBV6-6	TRBD2-1*01	TRBJ2-1	NA	13	25	27	NA	0	2	GAGTTGGCTGCTCCCTCCCAGACATCTGTGTACTTCTGTGCCAGCAGTTCTAGCGGGGGGGCATACAATGAGCAGTTCTTCGGGCCA	GVHD	Pathogen	CMV
16410	1	0.000184502	TGTGCCAGCAGTTCTACACCAGATACGCAGTATTTTGGCCCA	CASSSTPDTQYF	TRBV6-5	NA	TRBJ2-3	13	15	18	19	NA	2	1	CTCAGGCTGCTGTCGGCTGCTCCCTCCCAGACATCTGTGTACTTCTGTGCCAGCAGTTCTACACCAGATACGCAGTATTTTGGCCCA	GVHD	#N/A	#N/A
16410	1	0.000184502	TGTGCCAGCAGCTTAGCGGTTATCGAGGGGCCGAATAGGAAAAAACTGTTTTTTGGCAGT	CASSLAVIEGPNRKKLFF	TRBV7-2	NA	TRBJ1-4	17	25	30	40	NA	8	10	CAGCAGGAGGACTCGGCCGTGTATCTCTGTGCCAGCAGCTTAGCGGTTATCGAGGGGCCGAATAGGAAAAAACTGTTTTTTGGCAGT	GVHD	#N/A	#N/A
16410	1	0.000184502	TGCGCCAGACTCGCTCAGCCCCAGCATTTTGGTGAT	CARLAQPQHF	TRBV10-1	TRBD2-1	TRBJ1-5	NA	8	11	14	NA	0	3	CTCCCCCTCACTCTGGAGTCTGCTGCCTCCTCCCAGACATCTGTATATTTCTGCGCCAGACTCGCTCAGCCCCAGCATTTTGGTGAT	GVHD	#N/A	#N/A
16410	1	0.000184502	TGTGCCAGCAGTGGGGTCTCAGGGCTTAGCAATCAGCCCCAGCATTTTGGTGAT	CASSGVSGLSNQPQHF	TRBV2-1	TRBD1-1*01	TRBJ1-5	13	19	24	26	NA	6	2	TCCACAAAGCTGGAGGACTCAGCCATGTACTTCTGTGCCAGCAGTGGGGTCTCAGGGCTTAGCAATCAGCCCCAGCATTTTGGTGAT	GVHD	#N/A	#N/A
16410	1	0.000184502	TGTGCCAGCAGCCATGAACCCAATCAGCCCCAGCATTTTGGTGAT	CASSHEPNQPQHF	TRBV11-2	NA	TRBJ1-5	12	15	17	20	NA	3	3	AAGATCCAACCTGCAAAGCTTGAGGACTCGGCCGTGTATCTCTGTGCCAGCAGCCATGAACCCAATCAGCCCCAGCATTTTGGTGAT	GVHD	#N/A	#N/A
16410	1	0.000184502	TGTGCCACCAGTGATGGGGCAGGGTACGGCTACACCTTCGGTTCG	CATSDGAGYGYTF	TRBV24-1	TRBD1-1*01	TRBJ1-2	15	19	24	27	NA	4	3	TCCCTAGAGTCTGCCATCCCCAACCAGACAGCTCTTTACTTCTGTGCCACCAGTGATGGGGCAGGGTACGGCTACACCTTCGGTTCG	GVHD	#N/A	#N/A
16410	1	0.000184502	TGTGCCAGCAGCATTTCCTACGAGCAGTACTTCGGGCCG	CASSISYEQYF	TRBV12-1	TRBD1-1*01	TRBJ2-7	NA	11	13	15	NA	0	2	ACTCTGAAGATCCAGCCCTCAGAACCCAGGGACTCAGCTGTGTACTTCTGTGCCAGCAGCATTTCCTACGAGCAGTACTTCGGGCCG	GVHD	Pathogen	Human immunodeficiency virus (HIV)
16410	1	0.000184502	TGCAGTACCCAAGGTTTGCGAACTTCACCCCTCCACTTTGGGAAC	CSTQGLRTSPLHF	TRBV20-1	NA	TRBJ1-6	6	11	14	23	NA	5	9	ACAGTGACCAGTGCCCATCCTGAAGACAGCAGCTTCTACATCTGCAGTACCCAAGGTTTGCGAACTTCACCCCTCCACTTTGGGAAC	GVHD	#N/A	#N/A
16410	1	0.000184502	TGCGCCAGCAGCCAAGGGAAAGAATACAATGAGCAGTTCTTCGGGCCA	CASSQGKEYNEQFF	TRBV4-3	NA	TRBJ2-1	NA	16	19	24	NA	0	5	CTACACACCCTGCAGCCAGAAGACTCGGCCCTGTATCTCTGCGCCAGCAGCCAAGGGAAAGAATACAATGAGCAGTTCTTCGGGCCA	GVHD	#N/A	#N/A
16410	1	0.000184502	TGTGCCAGCAGCTTAACGAACAGGGGAGAGACCCAGTACTTCGGGCCA	CASSLTNRGETQYF	TRBV7-9	TRBD1-1*01	TRBJ2-5	15	19	NA	26	NA	4	0	ATCCAGCGCACAGAGCAGGGGGACTCGGCCATGTATCTCTGTGCCAGCAGCTTAACGAACAGGGGAGAGACCCAGTACTTCGGGCCA	GVHD	#N/A	#N/A
16410	1	0.000184502	TGTGCCAGCAGTCCCAAATGGGGAGGGGAGGATACGCAGTATTTTGGCCCA	CASSPKWGGEDTQYF	TRBV6-1	TRBD2-1*02	TRBJ2-3	12	20	27	30	NA	8	3	GAGTCGGCTGCTCCCTCCCAGACATCTGTGTACTTCTGTGCCAGCAGTCCCAAATGGGGAGGGGAGGATACGCAGTATTTTGGCCCA	GVHD	#N/A	#N/A
16410	1	0.000184502	TGTGCCAGCACCAACTCGATAGCGGGGGGCCCAGATACGCAGTATTTTGGCCCA	CASTNSIAGGPDTQYF	TRBV6-1	TRBD2-1*01	TRBJ2-3	10	19	29	31	NA	9	2	TCGGCTGCTCCCTCCCAGACATCTGTGTACTTCTGTGCCAGCACCAACTCGATAGCGGGGGGCCCAGATACGCAGTATTTTGGCCCA	GVHD	#N/A	#N/A
16410	1	0.000184502	TGTGCCAGCAGCCGGCCCCTAGCGGGTTCTGACGCAACTAGCACAGATACGCAGTATTTTGGCCCA	CASSRPLAGSDATSTDTQYF	TRBV5-1	TRBD2-1	TRBJ2-3	12	18	26	39	NA	6	13	GGGGACTCGGCCCTCTATCTCTGTGCCAGCAGCCGGCCCCTAGCGGGTTCTGACGCAACTAGCACAGATACGCAGTATTTTGGCCCA	GVHD	#N/A	#N/A
16410	1	0.000184502	TGCGCCAGCAGCCAAGATCTGTCAGAGGACACTGAAGCTTTCTTTGGACAA	CASSQDLSEDTEAFF	TRBV4-3	TRBD2-1*02	TRBJ1-1	17	24	NA	28	NA	7	0	CACACCCTGCAGCCAGAAGACTCGGCCCTGTATCTCTGCGCCAGCAGCCAAGATCTGTCAGAGGACACTGAAGCTTTCTTTGGACAA	GVHD	#N/A	#N/A
16410	1	0.000184502	TGTGCCAGCAGCTTATACTCGAACACTGAAGCTTTCTTTGGACAA	CASSLYSNTEAFF	TRBV11-2	TRBD2-1	TRBJ1-1	15	16	19	20	NA	1	1	AAGATCCAGCCTGCAAAGCTTGAGGACTCGGCCGTGTATCTCTGTGCCAGCAGCTTATACTCGAACACTGAAGCTTTCTTTGGACAA	GVHD	#N/A	#N/A
16410	1	0.000184502	TGTGCCAGCAGTTCGAATAGCAATCAGCCCCAGCATTTTGGTGAT	CASSSNSNQPQHF	TRBV6-1	NA	TRBJ1-5	13	14	16	17	NA	1	1	GGGTTGGAGTCGGCTGCTCCCTCCCAAACATCTGTGTACTTCTGTGCCAGCAGTTCGAATAGCAATCAGCCCCAGCATTTTGGTGAT	GVHD	Pathogen	-
16410	1	0.000184502	TGTGCCGTTCAACGACAGAGCAATCAGCCCCAGCATTTTGGTGAT	CAVQRQSNQPQHF	TRBV2-1	TRBD1-1*01	TRBJ1-5	6	13	NA	18	NA	7	0	AAGATCCGGTCCACAAAGCTGGAGGACTCAGCCATGTACTTCTGTGCCGTTCAACGACAGAGCAATCAGCCCCAGCATTTTGGTGAT	GVHD	#N/A	#N/A
16410	1	0.000184502	TGTGCCAGCAGCCAAGTCGGGCAGGGGATCTATGGCTACACCTTCGGTTCG	CASSQVGQGIYGYTF	TRBV3-1	TRBD1-1*01	TRBJ1-2	16	21	27	29	NA	5	2	AATTCCCTGGAGCTTGGTGACTCTGCTGTGTATTTCTGTGCCAGCAGCCAAGTCGGGCAGGGGATCTATGGCTACACCTTCGGTTCG	GVHD	#N/A	#N/A
16410	1	0.000184502	TGTGCCAGCAGTGAACGGTGGCCGAACTATGGCTACACCTTCGGTTCG	CASSERWPNYGYTF	TRBV6-1	NA	TRBJ1-2	15	19	22	24	NA	4	2	CTGGAGTCGGCTGCTCCCTCCCAGACATCTGTGTACTTCTGTGCCAGCAGTGAACGGTGGCCGAACTATGGCTACACCTTCGGTTCG	GVHD	#N/A	#N/A
16410	1	0.000184502	TGTGCCAGTAGTACGAAAGGGACAGGGGCCTACGAGCAGTACTTCGGGCCG	CASSTKGTGAYEQYF	TRBV19-1	TRBD1-1*01	TRBJ2-7	13	18	NA	28	NA	5	0	ACATCGGCCCAAAAGAACCCGACAGCTTTCTATCTCTGTGCCAGTAGTACGAAAGGGACAGGGGCCTACGAGCAGTACTTCGGGCCG	GVHD	#N/A	#N/A
16410	1	0.000184502	TGCGCCAGCAGCCAAGGGAGTCACTACGAGCAGTACTTCGGGCCG	CASSQGSHYEQYF	TRBV4-1	TRBD2-1*02	TRBJ2-7	NA	16	20	23	NA	0	3	CACCTACACGCCCTGCAGCCAGAAGACTCAGCCCTGTATCTCTGCGCCAGCAGCCAAGGGAGTCACTACGAGCAGTACTTCGGGCCG	GVHD	#N/A	#N/A
16410	1	0.000184502	TGTGCCAGCAGCTCTGGGACAGCCAAAAACTACGAGCAGTACTTCGGGCCG	CASSSGTAKNYEQYF	TRBV13-1	TRBD1-1*01	TRBJ2-7	13	15	22	29	NA	2	7	AGCTCCTTGGAGCTGGGGGACTCAGCCCTGTACTTCTGTGCCAGCAGCTCTGGGACAGCCAAAAACTACGAGCAGTACTTCGGGCCG	GVHD	#N/A	#N/A
16410	1	0.000184502	TGTGCCAGCAGCCCTACCTGGGGGCTCGTCTCTGGGGCCAACGTCCTGACTTTCGGGGCC	CASSPTWGLVSGANVLTF	TRBV14-1	TRBD1-1*01	TRBJ2-6	13	19	25	29	NA	6	4	GAACTGGAGGATTCTGGAGTTTATTTCTGTGCCAGCAGCCCTACCTGGGGGCTCGTCTCTGGGGCCAACGTCCTGACTTTCGGGGCC	GVHD	#N/A	#N/A
16410	1	0.000184502	TGTGCCACCAGTGACTTCGTGGGAGAGACCCAGTACTTCGGGCCA	CATSDFVGETQYF	TRBV24-1	NA	TRBJ2-5	14	20	NA	23	NA	6	0	TCCCTAGAGTCTGCCATCCCCAACCAGACAGCTCTTTACTTCTGTGCCACCAGTGACTTCGTGGGAGAGACCCAGTACTTCGGGCCA	GVHD	#N/A	#N/A
16410	1	0.000184502	TGTGCCAGCGAGGCGACAGGGCTGGGTGAAGCTTTCTTTGGACAA	CASEATGLGEAFF	TRBV6-1	TRBD1-1*01	TRBJ1-1	9	14	21	26	NA	5	5	AGGCTGGAGTCGGCTGCTCCCTCCCAGACATCTGTGTACTTCTGTGCCAGCGAGGCGACAGGGCTGGGTGAAGCTTTCTTTGGACAA	GVHD	#N/A	#N/A
16410	1	0.000184502	TGTGCCAGTAGGGGGGGACGGTATAGCAATCAGCCCCAGCATTTTGGTGAT	CASRGGRYSNQPQHF	TRBV19-1	TRBD2-1*01	TRBJ1-5	NA	11	17	23	NA	0	6	ACATCGGCCCAAAAGAACCCGACAGCTTTCTATCTCTGTGCCAGTAGGGGGGGACGGTATAGCAATCAGCCCCAGCATTTTGGTGAT	GVHD	#N/A	#N/A
16410	1	0.000184502	TGTGCCAGCAGTGAACCCAGGGTCCAGCCCCAGCATTTTGGTGAT	CASSEPRVQPQHF	TRBV6-1	TRBD1-1*01	TRBJ1-5	15	17	22	24	NA	2	2	AGGCTGGAGTCGGCTGCTCCCTCCCAGACATCTGTGTACTTCTGTGCCAGCAGTGAACCCAGGGTCCAGCCCCAGCATTTTGGTGAT	GVHD	#N/A	#N/A
16410	1	0.000184502	TGCGCCAGCAGCTTGGATTTGCAGTTCTATGGCTACACCTTCGGTTCG	CASSLDLQFYGYTF	TRBV5-1	TRBD1-1*01	TRBJ1-2	16	21	24	26	NA	5	2	GTGAGCACCTTGGAGCTGGGGGACTCGGCCCTTTATCTTTGCGCCAGCAGCTTGGATTTGCAGTTCTATGGCTACACCTTCGGTTCG	GVHD	#N/A	#N/A
16410	1	0.000184502	TGCAGTGCTCCGCGGACAGGGAGCTATGGCTACACCTTCGGTTCG	CSAPRTGSYGYTF	TRBV20-1	TRBD1-1*01	TRBJ1-2	9	13	21	23	NA	4	2	ACAGTGACCAGTGCCCATCCTGAAGACAGCAGCTTCTACATCTGCAGTGCTCCGCGGACAGGGAGCTATGGCTACACCTTCGGTTCG	GVHD	#N/A	#N/A
16410	2	0.000369004	TGTGCCAGCAGCATTAGCGGTCCGGACGAGCAGTACTTCGGGCCG	CASSISGPDEQYF	TRBV11-2	TRBD2-1	TRBJ2-7	12	14	20	25	NA	2	5	AAGATCCAGCCTGCAAAGCTTGAGGACTCGGCCGTGTATCTCTGTGCCAGCAGCATTAGCGGTCCGGACGAGCAGTACTTCGGGCCG	GVHD	#N/A	#N/A
16410	2	0.000369004	TGTGCCAGCAGCCAAGAGCAGGGGTCGAACACCGGGGAGCTGTTTTTTGGAGAA	CASSQEQGSNTGELFF	TRBV4-2	TRBD1-1*01	TRBJ2-2	17	18	24	25	NA	1	1	ACCCTGCAGCCAGAAGACTCGGCCCTGTATCTCTGTGCCAGCAGCCAAGAGCAGGGGTCGAACACCGGGGAGCTGTTTTTTGGAGAA	GVHD	#N/A	#N/A
16410	1	0.000184502	TGTGCCAGCAGTCTCCGGGTGGTCGAGCAGTACTTCGGGCCG	CASSLRVVEQYF	TRBV12-1	TRBD2-1	TRBJ2-7	12	15	19	23	NA	3	4	CTGAAGATCCAGCCCTCAGAACCCAGGGACTCAGCTGTGTACTTCTGTGCCAGCAGTCTCCGGGTGGTCGAGCAGTACTTCGGGCCG	GVHD	#N/A	#N/A
16410	1	0.000184502	TGTGCCAGTAAAGGACAGGGCGGGTACGAGCAGTACTTCGGGCCG	CASKGQGGYEQYF	TRBV3-1	TRBD1-1*01	TRBJ2-7	8	12	20	24	NA	4	4	CACATCAATTCCCTGGAGCTTGGTGACTCTGCTGTGTATTTCTGTGCCAGTAAAGGACAGGGCGGGTACGAGCAGTACTTCGGGCCG	GVHD	#N/A	#N/A
16410	1	0.000184502	TGTGCCAGCAGTCCCGCGGGACAAAGCTACGAGCAGTACTTCGGGCCG	CASSPAGQSYEQYF	TRBV6-1	NA	TRBJ2-7	12	17	23	26	NA	5	3	CTGGAGTCGGCTGCTCCCTCCCAGACATCTGTGTACTTCTGTGCCAGCAGTCCCGCGGGACAAAGCTACGAGCAGTACTTCGGGCCG	GVHD	#N/A	#N/A
16410	2	0.000369004	TGTGCCAGCAGTTACGGAGGTTCCTACAATGAGCAGTTCTTCGGGCCA	CASSYGGSYNEQFF	TRBV6-5	TRBD2-1*02	TRBJ2-1	NA	15	20	21	NA	0	1	CTGCTGTCGGCTGCTCCCTCCCAGACATCTGTGTACTTCTGTGCCAGCAGTTACGGAGGTTCCTACAATGAGCAGTTCTTCGGGCCA	GVHD	#N/A	#N/A
16410	2	0.000369004	TGCGCCAGCAGCCAAGCTCCGCCGGGACCCCGTTTCCTGGAGCAGTTCTTCGGGCCA	CASSQAPPGPRFLEQFF	TRBV4-1	NA	TRBJ2-1	16	23	28	39	NA	7	11	CTGCAGCCAGAAGACTCAGCCCTGTATCTCTGCGCCAGCAGCCAAGCTCCGCCGGGACCCCGTTTCCTGGAGCAGTTCTTCGGGCCA	GVHD	#N/A	#N/A
16410	1	0.000184502	TGTGCCAGCAGCCAAGATGATTCTAGCGGGGGGAATGAGCAGTTCTTCGGGCCA	CASSQDDSSGGNEQFF	TRBV4-2	TRBD2-1*01	TRBJ2-1	17	22	NA	33	NA	5	0	ACCCTGCAGCCAGAAGACTCGGCCCTGTATCTCTGTGCCAGCAGCCAAGATGATTCTAGCGGGGGGAATGAGCAGTTCTTCGGGCCA	GVHD	#N/A	#N/A
16410	1	0.000184502	CGGGGGGGCACAGATACGCAGTATTTTGGCCCA	RGGTDTQYF	TRBV4-1	TRBD2-1*01	TRBJ2-3	NA	NA	NA	7	NA	3	0	CTCTTAAACCTTCACCTACACGCCCTGCAGCCAGAAGACTCAGCCCTGTGCCAGCGGGGGGGCACAGATACGCAGTATTTTGGCCCA	GVHD	#N/A	#N/A
16410	1	0.000184502	TGTGCCAGCAGTCGGACTAGCGGGGGGGGCCGTCCGTATTTTGAGCAGTACTTCGGGCCG	CASSRTSGGGRPYFEQYF	TRBV2-1	TRBD2-1*01	TRBJ2-7	12	13	28	42	NA	1	14	AAGCTGGAGGACTCAGCCATGTACTTCTGTGCCAGCAGTCGGACTAGCGGGGGGGGCCGTCCGTATTTTGAGCAGTACTTCGGGCCG	GVHD	#N/A	#N/A
16410	1	0.000184502	TGTGCCAGCAGTGAGGAGGGGCTATCCGAGCAGTACTTCGGGCCG	CASSEEGLSEQYF	TRBV25-1	TRBD2-1*02	TRBJ2-7	NA	14	20	26	NA	0	6	ACCCTGGAGTCTGCCAGGCCCTCACATACCTCTCAGTACCTCTGTGCCAGCAGTGAGGAGGGGCTATCCGAGCAGTACTTCGGGCCG	GVHD	#N/A	#N/A
16410	2	0.000369004	TGTGCCACCTCCGGAACTGGAAACACCATATATTTTGGAGAG	CATSGTGNTIYF	TRBV7-6	NA	TRBJ1-3	7	12	15	16	NA	5	1	CTGACGATCCAGCGCACAGAGCAGCGGGACTCGGCCATGTATCGCTGTGCCACCTCCGGAACTGGAAACACCATATATTTTGGAGAG	GVHD	#N/A	#N/A
16410	1	0.000184502	TGTGCCAGCAGTGAGTGGGGACTAGCCGGCACCGGGGAGCTGTTTTTTGGAGAA	CASSEWGLAGTGELFF	TRBV25-1	TRBD2-1	TRBJ2-2	14	17	26	29	NA	3	3	TCTGCCAGGCCCTCACATACCTCTCAGTACCTCTGTGCCAGCAGTGAGTGGGGACTAGCCGGCACCGGGGAGCTGTTTTTTGGAGAA	GVHD	#N/A	#N/A
16410	2	0.000369004	TGTGCCAGCAGGCGTTCCGAGGGGGCCTACTATGGCTACACCTTCGGTTCG	CASRRSEGAYYGYTF	TRBV6-1	TRBD1-1*01	TRBJ1-2	11	19	26	28	NA	8	2	GAGTCGGCTGCTCCCTCCCAGACATCTGTGTACTTCTGTGCCAGCAGGCGTTCCGAGGGGGCCTACTATGGCTACACCTTCGGTTCG	GVHD	#N/A	#N/A
16410	1	0.000184502	TGTGCCAGCTCGGGACTAGCGGGGAGAGCCAAAAACATTCAGTACTTCGGCGCC	CASSGLAGRAKNIQYF	TRBV5-6	TRBD2-1*01	TRBJ2-4	9	11	24	26	NA	2	2	GCCTTGTTGCTGGGGGACTCGGCCCTCTATCTCTGTGCCAGCTCGGGACTAGCGGGGAGAGCCAAAAACATTCAGTACTTCGGCGCC	GVHD	#N/A	#N/A
16410	1	0.000184502	TGTGCCACCAGCAGTCCGGGACAGGGGCCTGAGACCCAGTACTTCGGGCCA	CATSSPGQGPETQYF	TRBV24-1	TRBD1-1*01	TRBJ2-5	11	17	27	30	NA	6	3	GAGTCTGCCATCCCCAACCAGACAGCTCTTTACTTCTGTGCCACCAGCAGTCCGGGACAGGGGCCTGAGACCCAGTACTTCGGGCCA	GVHD	#N/A	#N/A
16410	2	0.000369004	TGTGCCAGCAGCCGGGTCGGACAGGGAACCTACGAGCAGTACTTCGGGCCG	CASSRVGQGTYEQYF	TRBV7-8	TRBD1-1*01	TRBJ2-7	12	18	26	28	NA	6	2	CAGCGCACACAGCAGGAGGACTCCGCCGTGTATCTCTGTGCCAGCAGCCGGGTCGGACAGGGAACCTACGAGCAGTACTTCGGGCCG	GVHD	#N/A	#N/A
16410	2	0.000369004	TGTGCCAGCAGTGGACTGGGAGTGAATAATGTGTGGACTAGTTCCGATGAGCAGTTCTTCGGGCCA	CASSGLGVNNVWTSSDEQFF	TRBV6-1	TRBD2-1	TRBJ2-1	13	34	41	46	NA	21	5	TCCCAGACATCTGTGTACTTCTGTGCCAGCAGTGGACTGGGAGTGAATAATGTGTGGACTAGTTCCGATGAGCAGTTCTTCGGGCCA	GVHD	#N/A	#N/A
16410	1	0.000184502	TGCAGTGCTAGGGACATACGCTACGAGCAGTACTTCGGGCCG	CSARDIRYEQYF	TRBV20-1	TRBD1-1*01	TRBJ2-7	NA	11	16	20	NA	0	4	CTGACAGTGACCAGTGCCCATCCTGAAGACAGCAGCTTCTACATCTGCAGTGCTAGGGACATACGCTACGAGCAGTACTTCGGGCCG	GVHD	#N/A	#N/A
16410	1	0.000184502	TGTGCCAGCAGTTTACCCGTGACAGGTGTGCTGTCCTACGAGCAGTACTTCGGGCCG	CASSLPVTGVLSYEQYF	TRBV28-1	TRBD1-1*01	TRBJ2-7	15	20	26	33	NA	5	7	GCCAGCACCAACCAGACATCTATGTACCTCTGTGCCAGCAGTTTACCCGTGACAGGTGTGCTGTCCTACGAGCAGTACTTCGGGCCG	GVHD	#N/A	#N/A
16410	1	0.000184502	TGTGCCACCCATGGACCCAATAGCTCCTACGAGCAGTACTTCGGGCCG	CATHGPNSSYEQYF	TRBV19-1	NA	TRBJ2-7	7	12	16	23	NA	5	7	GTGACATCGGCCCAAAAGAACCCGACAGCTTTCTATCTCTGTGCCACCCATGGACCCAATAGCTCCTACGAGCAGTACTTCGGGCCG	GVHD	#N/A	#N/A
16410	1	0.000184502	TGTGCCAGCAGTTACTGGAGATCGGACGAGCAGTACTTCGGGCCG	CASSYWRSDEQYF	TRBV6-6	TRBD2-1*02	TRBJ2-7	NA	16	20	25	NA	0	5	AGGCTGGAGTTGGCTGCTCCCTCCCAGACATCTGTGTACTTCTGTGCCAGCAGTTACTGGAGATCGGACGAGCAGTACTTCGGGCCG	GVHD	#N/A	#N/A
16410	1	0.000184502	TGTGCCAGCAGCTTAGTTTCCCACGAGCAGTACTTCGGGCCG	CASSLVSHEQYF	TRBV7-6	NA	TRBJ2-7	NA	NA	16	22	NA	0	6	CTGACGATCCAGCGCACAGAGCAGCGGGACTCGGCCATGTATCGCTGTGCCAGCAGCTTAGTTTCCCACGAGCAGTACTTCGGGCCG	GVHD	#N/A	#N/A
16410	1	0.000184502	TGTGCCAGCAGCGTAACAGGGGGCTGGGACACCATATATTTTGGAGAG	CASSVTGGWDTIYF	TRBV11-2	TRBD1-1*01	TRBJ1-3	12	15	24	28	NA	3	4	ATCCAGCCTGCAAAGCTTGAGGACTCGGCCGTGTATCTCTGTGCCAGCAGCGTAACAGGGGGCTGGGACACCATATATTTTGGAGAG	GVHD	#N/A	#N/A
16410	1	0.000184502	TGTGCCAGCAGTTTATATACAGGTGTAGCCAAAAACATTCAGTACTTCGGCGCC	CASSLYTGVAKNIQYF	TRBV28-1	TRBD1-1*01	TRBJ2-4	16	18	23	26	NA	2	3	TCCGCCAGCACCAACCAGACATCTATGTACCTCTGTGCCAGCAGTTTATATACAGGTGTAGCCAAAAACATTCAGTACTTCGGCGCC	GVHD	#N/A	#N/A
16410	1	0.000184502	TGTGCCAGCAGCTTAAGGGAGGGCGAAGGTTCACCCCTCCACTTTGGGAAC	CASSLREGEGSPLHF	TRBV7-8	TRBD2-1*02	TRBJ1-6	15	16	23	29	NA	1	6	CAGCGCACACAGCAGGAGGACTCCGCCGTGTATCTCTGTGCCAGCAGCTTAAGGGAGGGCGAAGGTTCACCCCTCCACTTTGGGAAC	GVHD	#N/A	#N/A
16410	1	0.000184502	TGCGCCAGCAGCTCCTTGGGGAATTCACCCCTCCACTTTGGGAAC	CASSSLGNSPLHF	TRBV5-1	NA	TRBJ1-6	13	17	NA	21	NA	4	0	AATGTGAGCACCTTGGAGCTGGGGGACTCGGCCCTTTATCTTTGCGCCAGCAGCTCCTTGGGGAATTCACCCCTCCACTTTGGGAAC	GVHD	#N/A	#N/A
16410	1	0.000184502	TGCGCCAGCAGCCCCAGAGGCGGGACTAGCGGGAGTAATGAGCAGTTCTTCGGGCCA	CASSPRGGTSGSNEQFF	TRBV5-1	TRBD2-1*02	TRBJ2-1	12	21	35	36	NA	9	1	TTGGAGCTGGGGGACTCGGCCCTTTATCTTTGCGCCAGCAGCCCCAGAGGCGGGACTAGCGGGAGTAATGAGCAGTTCTTCGGGCCA	GVHD	#N/A	#N/A
16410	1	0.000184502	TGTGCCAGTAGTTTGGGACTAGTCGGGGAGCTGTTTTTTGGAGAA	CASSLGLVGELFF	TRBV19-1	TRBD2-1	TRBJ2-2	12	14	22	23	NA	2	1	ACTGTGACATCGGCCCAAAAGAACCCGACAGCTTTCTATCTCTGTGCCAGTAGTTTGGGACTAGTCGGGGAGCTGTTTTTTGGAGAA	GVHD	#N/A	#N/A
16410	1	0.000184502	TGTGCCAGTAGTATGACGACGTACACTGAAGCTTTCTTTGGACAA	CASSMTTYTEAFF	TRBV19-1	NA	TRBJ1-1	NA	14	17	22	NA	0	5	ACTGTGACATCGGCCCAAAAGAACCCGACAGCTTTCTATCTCTGTGCCAGTAGTATGACGACGTACACTGAAGCTTTCTTTGGACAA	GVHD	#N/A	#N/A
16410	1	0.000184502	AAAGGGTCTAACTCAAACACTGAAGCTTTCTTTGGACAA	KGSNSNTEAFF	TRBV20-1	NA	TRBJ1-1	NA	2	6	15	NA	5	9	ACTCTGACAGTGACCAGTGCCCATCCTGAAGACAGCAGCTTCTACCCCAAAGGGTCTAACTCAAACACTGAAGCTTTCTTTGGACAA	GVHD	#N/A	#N/A
16410	1	0.000184502	TGTGCCAGCAGCCCCACAGGGTTTCAGCCCCAGCATTTTGGTGAT	CASSPTGFQPQHF	TRBV12-1	TRBD1-1*01	TRBJ1-5	11	15	21	23	NA	4	2	AAGATCCAGCCCTCAGAACCCAGGGACTCAGCTGTGTACTTCTGTGCCAGCAGCCCCACAGGGTTTCAGCCCCAGCATTTTGGTGAT	GVHD	#N/A	#N/A
16410	1	0.000184502	CGTGCCAGCAGCTTGGGCATGGTTCAGCCCCAGCATTTTGGTGAT	RASSLGMVQPQHF	TRBV7-3	TRBD1-1*01	TRBJ1-5	NA	14	18	23	NA	0	5	AAGATCCAGCGCACAGAGCAGGGGGACTCAGCCGTGTATCTCCGTGCCAGCAGCTTGGGCATGGTTCAGCCCCAGCATTTTGGTGAT	GVHD	#N/A	#N/A
16410	1	0.000184502	TGTGCCAGTATTTCGGGGGGCGGGGGCAATCAGCCCCAGCATTTTGGTGAT	CASISGGGGNQPQHF	TRBV19-1	TRBD2-1*01	TRBJ1-5	10	13	20	25	NA	3	5	ACATCGGCCCAAAAGAACCCGACAGCTTTCTATCTCTGTGCCAGTATTTCGGGGGGCGGGGGCAATCAGCCCCAGCATTTTGGTGAT	GVHD	#N/A	#N/A
16410	1	0.000184502	TGTGCCAGCAGCGGCCCGGGACAGGGCTACGAGCAGTACTTCGGGCCG	CASSGPGQGYEQYF	TRBV7-8	TRBD1-1*01	TRBJ2-7	12	17	NA	26	NA	5	0	ATCCAGCGCACACAGCAGGAGGACTCCGCCGTGTATCTCTGTGCCAGCAGCGGCCCGGGACAGGGCTACGAGCAGTACTTCGGGCCG	GVHD	#N/A	#N/A
16410	1	0.000184502	TGTGCCAGCAGCGAGCCGTGTGTGTTAGACGAGCAGTACTTCGGGCCG	CASSEPCVLDEQYF	TRBV3-1	TRBD2-1	TRBJ2-7	12	25	NA	28	NA	13	0	ATCAATTCCCTGGAGCTTGGTGACTCTGCTGTGTATTTCTGTGCCAGCAGCGAGCCGTGTGTGTTAGACGAGCAGTACTTCGGGCCG	GVHD	#N/A	#N/A
16410	1	0.000184502	TGTGCCAGCAGGCCGGGTTTCAGGAACGAGCAGTACTTCGGGCCG	CASRPGFRNEQYF	TRBV27-1	NA	TRBJ2-7	11	20	24	25	NA	9	1	ATCCTGGAGTCGCCCAGCCCCAACCAGACCTCTCTGTACTTCTGTGCCAGCAGGCCGGGTTTCAGGAACGAGCAGTACTTCGGGCCG	GVHD	#N/A	#N/A
16410	1	0.000184502	TGTGCCAGCAGTCCCCCGGGACAGGGTTTCGGGAATGAGCAGTTCTTCGGGCCA	CASSPPGQGFGNEQFF	TRBV28-1	TRBD1-1*01	TRBJ2-1	12	17	26	33	NA	5	7	TCCGCCAGCACCAACCAGACATCTATGTACCTCTGTGCCAGCAGTCCCCCGGGACAGGGTTTCGGGAATGAGCAGTTCTTCGGGCCA	GVHD	#N/A	#N/A
16410	1	0.000184502	TGTGCCAGTAGTATGTGGGGCAGGATGGTCTACAATGAGCAGTTCTTCGGGCCA	CASSMWGRMVYNEQFF	TRBV19-1	TRBD1-1*01	TRBJ2-1	14	16	21	29	NA	2	8	TCGGCCCAAAAGAACCCGACAGCTTTCTATCTCTGTGCCAGTAGTATGTGGGGCAGGATGGTCTACAATGAGCAGTTCTTCGGGCCA	GVHD	#N/A	#N/A
16410	1	0.000184502	TGTGCCAGCAGCGCGGGCCCCCTCAGAACAACTACGCAGTATTTTGGCCCA	CASSAGPLRTTTQYF	TRBV9-1	NA	TRBJ2-3	13	14	18	32	NA	1	14	AGCTCTCTGGAGCTGGGGGACTCAGCTTTGTATTTCTGTGCCAGCAGCGCGGGCCCCCTCAGAACAACTACGCAGTATTTTGGCCCA	GVHD	#N/A	#N/A
16410	1	0.000184502	TGTGCCTGGAGGGGAGCTGCCGATACGCAGTATTTTGGCCCA	CAWRGAADTQYF	TRBV30-1	TRBD2-1*02	TRBJ2-3	NA	11	16	21	NA	0	5	CTGAGTTCTAAGAAGCTCCTTCTCAGTGACTCTGGCTTCTATCTCTGTGCCTGGAGGGGAGCTGCCGATACGCAGTATTTTGGCCCA	GVHD	#N/A	#N/A
16410	1	0.000184502	TGTGCCAGCAGTTTAGGGGGGGAGCTGTTTTTTGGAGAA	CASSLGGELFF	TRBV27-1	NA	TRBJ2-2	NA	15	NA	18	NA	0	0	CCCCTGATCCTGGAGTCGCCCAGCCCCAACCAGACCTCTCTGTACTTCTGTGCCAGCAGTTTAGGGGGGGAGCTGTTTTTTGGAGAA	GVHD	Pathogen	Encounter for immunization
16410	1	0.000184502	TGTGCCACTCGTTCGGGGACTAGCCTTCCCGGGGAGCTGTTTTTTGGAGAA	CATRSGTSLPGELFF	TRBV19-1	TRBD2-1	TRBJ2-2	7	15	24	28	NA	8	4	ACATCGGCCCAAAAGAACCCGACAGCTTTCTATCTCTGTGCCACTCGTTCGGGGACTAGCCTTCCCGGGGAGCTGTTTTTTGGAGAA	GVHD	#N/A	#N/A
16410	1	0.000184502	TGTGCCAGCAGTTGGTCCGGGCAGAACACTGAAGCTTTCTTTGGACAA	CASSWSGQNTEAFF	TRBV12-1	NA	TRBJ1-1	13	18	22	23	NA	5	1	ATCCAGCCCTCAGAACCCAGGGACTCAGCTGTGTACTTCTGTGCCAGCAGTTGGTCCGGGCAGAACACTGAAGCTTTCTTTGGACAA	GVHD	#N/A	#N/A
16410	1	0.000184502	TGTGCCAGCAGCCGACAGGGGGCCAACACTGAAGCTTTCTTTGGACAA	CASSRQGANTEAFF	TRBV12-1	TRBD1-1*01	TRBJ1-1	11	13	23	24	NA	2	1	ATCCAGCCCTCAGAACCCAGGGACTCAGCTGTGTACTTCTGTGCCAGCAGCCGACAGGGGGCCAACACTGAAGCTTTCTTTGGACAA	GVHD	Pathogen	CMV
16410	1	0.000184502	TGTGCCAGCAGCTTAAGGCAGAATGAAAAACTGTTTTTTGGCAGT	CASSLRQNEKLFF	TRBV7-2	NA	TRBJ1-4	15	18	NA	21	NA	3	0	ACGATCCAGCGCACACAGCAGGAGGACTCGGCCGTGTATCTCTGTGCCAGCAGCTTAAGGCAGAATGAAAAACTGTTTTTTGGCAGT	GVHD	#N/A	#N/A
16410	1	0.000184502	TGCAGTGCTAGAGCAGGACAGGGGCCGCCTCATTTTGGTGAT	CSARAGQGPPHF	TRBV20-1	TRBD1-1*01	TRBJ1-5	13	15	24	30	NA	2	6	CTGACAGTGACCAGTGCCCATCCTGAAGACAGCAGCTTCTACATCTGCAGTGCTAGAGCAGGACAGGGGCCGCCTCATTTTGGTGAT	GVHD	#N/A	#N/A
16410	1	0.000184502	TGTGCCAGTAGTTTACAGGGGGTCATCTATCAGCCCCAGCATTTTGGTGAT	CASSLQGVIYQPQHF	TRBV19-1	TRBD1-1*01	TRBJ1-5	12	14	22	28	NA	2	6	ACATCGGCCCAAAAGAACCCGACAGCTTTCTATCTCTGTGCCAGTAGTTTACAGGGGGTCATCTATCAGCCCCAGCATTTTGGTGAT	GVHD	#N/A	#N/A
16410	1	0.000184502	TGTGCCAGTAGTCAGGGGTTCGGGCAGCCCCAGCATTTTGGTGAT	CASSQGFGQPQHF	TRBV19-1	TRBD1-1*01	TRBJ1-5	NA	12	18	24	NA	0	6	ACTGTGACATCGGCCCAAAAGAACCCGACAGCTTTCTATCTCTGTGCCAGTAGTCAGGGGTTCGGGCAGCCCCAGCATTTTGGTGAT	GVHD	#N/A	#N/A
16410	2	0.000369004	TGTGCCAGCAGCAGACAGGGGGCGGGGGAGCAGTACTTCGGGCCG	CASSRQGAGEQYF	TRBV9-1	TRBD1-1*01	TRBJ2-7	12	13	23	27	NA	1	4	AACCTGAGCTCTCTGGAGCTGGGGGACTCAGCTTTGTATTTCTGTGCCAGCAGCAGACAGGGGGCGGGGGAGCAGTACTTCGGGCCG	GVHD	#N/A	#N/A
16410	2	0.000369004	TGTGCCAGCTCTAGGACTCGGTCCTACGAGCAGTACTTCGGGCCG	CASSRTRSYEQYF	TRBV6-1	TRBD2-1	TRBJ2-7	9	13	18	21	NA	4	3	GGGTTGGAGTCGGCTGCTCCCTCCCAAACATCTGTGTACTTCTGTGCCAGCTCTAGGACTCGGTCCTACGAGCAGTACTTCGGGCCG	GVHD	#N/A	#N/A
16410	1	0.000184502	TGTGCCAGCAGCTTGAAACCCGACAGCGAGTACGAGCAGTACTTCGGGCCG	CASSLKPDSEYEQYF	TRBV7-6	TRBD1-1*01	TRBJ2-7	14	21	26	30	NA	7	4	CAGCGCACAGAGCAGCGGGACTCGGCCATGTATCGCTGTGCCAGCAGCTTGAAACCCGACAGCGAGTACGAGCAGTACTTCGGGCCG	GVHD	#N/A	#N/A
16410	1	0.000184502	TGCGCCAGCAGCCAAGAGGAGGGATTCTACGAGCAGTACTTCGGGCCG	CASSQEEGFYEQYF	TRBV4-3	TRBD2-1*02	TRBJ2-7	NA	17	23	26	NA	0	3	CTACACACCCTGCAGCCAGAAGACTCGGCCCTGTATCTCTGCGCCAGCAGCCAAGAGGAGGGATTCTACGAGCAGTACTTCGGGCCG	GVHD	#N/A	#N/A
16410	1	0.000184502	TGTGCCAGCACCTTGGCGGGACAGTCCTACGAGCAGTACTTCGGGCCG	CASTLAGQSYEQYF	TRBV28-1	TRBD1-1*01	TRBJ2-7	10	17	NA	24	NA	7	0	CTGGAGTCCGCCAGCACCAACCAGACATCTATGTACCTCTGTGCCAGCACCTTGGCGGGACAGTCCTACGAGCAGTACTTCGGGCCG	GVHD	#N/A	#N/A
16410	1	0.000184502	TGTGCCAGCAGTTACTCTTGGACTAGCTTCTCCTACGAGCAGTACTTCGGGCCG	CASSYSWTSFSYEQYF	TRBV6-6	TRBD2-1	TRBJ2-7	17	19	27	29	NA	2	2	TTGGCTGCTCCCTCCCAGACATCTGTGTACTTCTGTGCCAGCAGTTACTCTTGGACTAGCTTCTCCTACGAGCAGTACTTCGGGCCG	GVHD	#N/A	#N/A
16410	1	0.000184502	TGCGCCAGCAGCTTGTGGATGGCCAGCGGGGTCGCCTACGAGCAGTACTTCGGGCCG	CASSLWMASGVAYEQYF	TRBV5-1	TRBD2-1*01	TRBJ2-7	15	24	31	34	NA	9	3	TTGGAGCTGGGGGACTCGGCCCTTTATCTTTGCGCCAGCAGCTTGTGGATGGCCAGCGGGGTCGCCTACGAGCAGTACTTCGGGCCG	GVHD	#N/A	#N/A
16410	1	0.000184502	TGTGCCAGCAGTCGAGATACAGGGGGCCGCAACGAGCAGTACTTCGGGCCG	CASSRDTGGRNEQYF	TRBV27-1	TRBD1-1*01	TRBJ2-7	12	18	27	31	NA	6	4	GAGTCGCCCAGCCCCAACCAGACCTCTCTGTACTTCTGTGCCAGCAGTCGAGATACAGGGGGCCGCAACGAGCAGTACTTCGGGCCG	GVHD	#N/A	#N/A
16410	1	0.000184502	TGTGCCAGCAGCTTAGAAGCCTCTAATGAGCAGTTCTTCGGGCCA	CASSLEASNEQFF	TRBV11-3	TRBD2-1	TRBJ2-1	NA	17	20	24	NA	0	4	AAGATCCAGCCTGCAGAGCTTGGGGACTCGGCCGTGTATCTCTGTGCCAGCAGCTTAGAAGCCTCTAATGAGCAGTTCTTCGGGCCA	GVHD	#N/A	#N/A
16410	1	0.000184502	TGTGCCTGGAGTGTACTCAGCTACAATGAGCAGTTCTTCGGGCCA	CAWSVLSYNEQFF	TRBV30-1	NA	TRBJ2-1	14	17	NA	20	NA	3	0	AGTTCTAAGAAGCTCCTTCTCAGTGACTCTGGCTTCTATCTCTGTGCCTGGAGTGTACTCAGCTACAATGAGCAGTTCTTCGGGCCA	GVHD	Pathogen	M. tuberculosis
16410	1	0.000184502	TGTGCCAGCCTCGAGTGTCGAGAGACCCAGTACTTCGGGCCA	CASLECRETQYF	TRBV21-1	TRBD2-1*02	TRBJ2-5	9	12	15	20	NA	3	5	TTGGAGATCCAGTCCACGGAGTCAGGGGACACAGCACTGTATTTCTGTGCCAGCCTCGAGTGTCGAGAGACCCAGTACTTCGGGCCA	GVHD	#N/A	#N/A
16410	1	0.000184502	TGTGCCAGCAGCTCGCGACAGCGGGAGAGGGATACGCAGTATTTTGGCCCA	CASSSRQRERDTQYF	TRBV11-2	TRBD2-1*02	TRBJ2-3	13	19	27	30	NA	6	3	CAGCCTGCAAAGCTTGAGGACTCGGCCGTGTATCTCTGTGCCAGCAGCTCGCGACAGCGGGAGAGGGATACGCAGTATTTTGGCCCA	GVHD	#N/A	#N/A
16410	1	0.000184502	TGTGCCAGCAGCCGAGGTCTAGGGACAGATACGCAGTATTTTGGCCCA	CASSRGLGTDTQYF	TRBV5-4	NA	TRBJ2-3	12	20	NA	24	NA	8	0	GTGAACGCCTTGGAGCTGGACGACTCGGCCCTGTATCTCTGTGCCAGCAGCCGAGGTCTAGGGACAGATACGCAGTATTTTGGCCCA	GVHD	#N/A	#N/A
16410	1	0.000184502	TGTGCCAGCAGTTTTCCCCCTACTAGCGGGGGTACCGGGGAGCTGTTTTTTGGAGAA	CASSFPPTSGGTGELFF	TRBV27-1	TRBD2-1*01	TRBJ2-2	14	21	32	33	NA	7	1	CCCAGCCCCAACCAGACCTCTCTGTACTTCTGTGCCAGCAGTTTTCCCCCTACTAGCGGGGGTACCGGGGAGCTGTTTTTTGGAGAA	GVHD	#N/A	#N/A
16410	1	0.000184502	TGTGCCAGCAGAAACACCCCGAACACCGGGGAGCTGTTTTTTGGAGAA	CASRNTPNTGELFF	TRBV12-1	TRBD1-1*01	TRBJ2-2	11	13	16	19	NA	2	3	ATCCAGCCCTCAGAACCCAGGGACTCAGCTGTGTACTTCTGTGCCAGCAGAAACACCCCGAACACCGGGGAGCTGTTTTTTGGAGAA	GVHD	#N/A	#N/A
16410	1	0.000184502	TGCAGTGCCGCCTCGACAGGGGGCTCTGAAGCTTTCTTTGGACAA	CSAASTGGSEAFF	TRBV20-1	TRBD1-1*01	TRBJ1-1	8	14	24	25	NA	6	1	ACAGTGACCAGTGCCCATCCTGAAGACAGCAGCTTCTACATCTGCAGTGCCGCCTCGACAGGGGGCTCTGAAGCTTTCTTTGGACAA	GVHD	#N/A	#N/A
16410	1	0.000184502	TGTGCCACGGCGGGGTTTCAAATGAACACTGAAGCTTTCTTTGGACAA	CATAGFQMNTEAFF	TRBV7-9	TRBD2-1*01	TRBJ1-1	7	9	15	22	NA	2	7	ATCCAGCGCACAGAGCAGGGGGACTCGGCCATGTATCTCTGTGCCACGGCGGGGTTTCAAATGAACACTGAAGCTTTCTTTGGACAA	GVHD	#N/A	#N/A
16410	1	0.000184502	TGCAGTGCTAGAGAGTTAGGGGGCGGTTCCCGTAATCAGCCCCAGCATTTTGGTGAT	CSARELGGGSRNQPQHF	TRBV20-1	TRBD1-1*01	TRBJ1-5	14	17	24	33	NA	3	9	GCCCATCCTGAAGACAGCAGCTTCTACATCTGCAGTGCTAGAGAGTTAGGGGGCGGTTCCCGTAATCAGCCCCAGCATTTTGGTGAT	GVHD	#N/A	#N/A
16410	1	0.000184502	TGTGCCAGCAGTTTACACGGTATCAATCAGCCCCAGCATTTTGGTGAT	CASSLHGINQPQHF	TRBV27-1	TRBD2-1	TRBJ1-5	15	17	20	23	NA	2	3	CTGGAGTCGCCCAGCCCCAACCAGACCTCTCTGTACTTCTGTGCCAGCAGTTTACACGGTATCAATCAGCCCCAGCATTTTGGTGAT	GVHD	#N/A	#N/A
16410	1	0.000184502	TGTGCCATCAGCGGGACACAGGAAAGAGAGTATGGCTACACCTTCGGTTCG	CAISGTQEREYGYTF	TRBV10-3	TRBD1-1*01	TRBJ1-2	11	12	18	30	NA	1	12	GAGTCCGCTACCAGCTCCCAGACATCTGTGTACTTCTGTGCCATCAGCGGGACACAGGAAAGAGAGTATGGCTACACCTTCGGTTCG	GVHD	#N/A	#N/A
16410	2	0.000369004	TGTGCCAGCAGTTTAAACGGTCCAGGGGGCTATGGCTACACCTTCGGTTCG	CASSLNGPGGYGYTF	TRBV27-1	TRBD1-1*01	TRBJ1-2	15	22	NA	29	NA	7	0	GAGTCGCCCAGCCCCAACCAGACCTCTCTGTACTTCTGTGCCAGCAGTTTAAACGGTCCAGGGGGCTATGGCTACACCTTCGGTTCG	GVHD	#N/A	#N/A
16410	1	0.000184502	TGTGCCAGCAGCTTAAGCTCGGGACAGGGTGACTATGGCTACACCTTCGGTTCG	CASSLSSGQGDYGYTF	TRBV7-2	TRBD1-1*01	TRBJ1-2	15	20	29	31	NA	5	2	CGCACACAGCAGGAGGACTCGGCCGTGTATCTCTGTGCCAGCAGCTTAAGCTCGGGACAGGGTGACTATGGCTACACCTTCGGTTCG	GVHD	#N/A	#N/A
16410	2	0.000369004	TGTGCCAGCAGCTTGGATTTGAATGGCATCCGGGAACGGGGCGAGCAGTACTTCGGGCCG	CASSLDLNGIRERGEQYF	TRBV5-5	TRBD2-1	TRBJ2-7	16	36	NA	41	NA	20	0	TTGCTGGGGGACTCGGCCCTGTATCTCTGTGCCAGCAGCTTGGATTTGAATGGCATCCGGGAACGGGGCGAGCAGTACTTCGGGCCG	GVHD	#N/A	#N/A
16410	2	0.000369004	TGTGCCAGCAGCTTAGAGGCAGGGACGGGCTACGAGCAGTACTTCGGGCCG	CASSLEAGTGYEQYF	TRBV11-3	NA	TRBJ2-7	17	21	26	29	NA	4	3	CAGCCTGCAGAGCTTGGGGACTCGGCCGTGTATCTCTGTGCCAGCAGCTTAGAGGCAGGGACGGGCTACGAGCAGTACTTCGGGCCG	GVHD	#N/A	#N/A
16410	2	0.000369004	TGTGCCAGCAGCTTGGGGTCGTCGGACATCTCCTACGAGCAGTACTTCGGGCCG	CASSLGSSDISYEQYF	TRBV5-5	TRBD1-1*01	TRBJ2-7	16	23	28	29	NA	7	1	GCCTTGTTGCTGGGGGACTCGGCCCTGTATCTCTGTGCCAGCAGCTTGGGGTCGTCGGACATCTCCTACGAGCAGTACTTCGGGCCG	GVHD	#N/A	#N/A
16410	2	0.000369004	TGTGCCAGCAGCCTCCGGAGGGACGCCTACGAGCAGTACTTCGGGCCG	CASSLRRDAYEQYF	TRBV6-6	TRBD2-1*02	TRBJ2-7	11	16	22	25	NA	5	3	CTGGAGTTGGCTGCTCCCTCCCAGACATCTGTGTACTTCTGTGCCAGCAGCCTCCGGAGGGACGCCTACGAGCAGTACTTCGGGCCG	GVHD	#N/A	#N/A
16410	1	0.000184502	TGTGCCAGCAGCCAAGGGACAGTCGAAGAGACCCAGTACTTCGGGCCA	CASSQGTVEETQYF	TRBV11-3	TRBD1-1*01	TRBJ2-5	12	15	22	25	NA	3	3	ATCCAGCCTGCAGAGCTTGGGGACTCGGCCGTGTATCTCTGTGCCAGCAGCCAAGGGACAGTCGAAGAGACCCAGTACTTCGGGCCA	GVHD	#N/A	#N/A
16410	1	0.000184502	TGTGCCAGCAGTACCCCGGGACAGGGGGCCCCAGATACGCAGTATTTTGGCCCA	CASSTPGQGAPDTQYF	TRBV27-1	TRBD1-1*01	TRBJ2-3	12	17	29	31	NA	5	2	TCGCCCAGCCCCAACCAGACCTCTCTGTACTTCTGTGCCAGCAGTACCCCGGGACAGGGGGCCCCAGATACGCAGTATTTTGGCCCA	GVHD	#N/A	#N/A
16410	1	0.000184502	TGCGCCAGCAGCTTGGTAGGGGCGAACACTGAAGCTTTCTTTGGACAA	CASSLVGANTEAFF	TRBV5-1	TRBD1-1*01	TRBJ1-1	16	17	22	23	NA	1	1	GTGAGCACCTTGGAGCTGGGGGACTCGGCCCTTTATCTTTGCGCCAGCAGCTTGGTAGGGGCGAACACTGAAGCTTTCTTTGGACAA	GVHD	#N/A	#N/A
16410	1	0.000184502	TGTGCGTGTGACAGGGCGAACACTGAAGCTTTCTTTGGACAA	CACDRANTEAFF	TRBV28-1	TRBD1-1*01	TRBJ1-1	5	9	16	17	NA	4	1	CTGATTCTGGAGTCCGCCAGCACCAACCAGACATCTATGTACCTCTGTGCGTGTGACAGGGCGAACACTGAAGCTTTCTTTGGACAA	GVHD	#N/A	#N/A
16410	1	0.000184502	TGCAGTGCTAGAGATCCTTATGGGGGAGGGCATCAGCCCCAGCATTTTGGTGAT	CSARDPYGGGHQPQHF	TRBV20-1	TRBD2-1*02	TRBJ1-5	14	23	30	31	NA	9	1	AGTGCCCATCCTGAAGACAGCAGCTTCTACATCTGCAGTGCTAGAGATCCTTATGGGGGAGGGCATCAGCCCCAGCATTTTGGTGAT	GVHD	#N/A	#N/A
16410	1	0.000184502	TGTGCCAGCAGCTTAGAATCCTATAGCAATCAGCCCCAGCATTTTGGTGAT	CASSLESYSNQPQHF	TRBV7-6	TRBD2-1	TRBJ1-5	16	20	NA	23	NA	4	0	CAGCGCACAGAGCAGCGGGACTCGGCCATGTATCGCTGTGCCAGCAGCTTAGAATCCTATAGCAATCAGCCCCAGCATTTTGGTGAT	GVHD	#N/A	#N/A
16410	1	0.000184502	TGTGCCAGCAGTTACTCGAGGCGGTATGGCTACACCTTCGGTTCG	CASSYSRRYGYTF	TRBV6-5	TRBD2-1	TRBJ1-2	17	20	NA	24	NA	3	0	AGGCTGCTGTCGGCTGCTCCCTCCCAGACATCTGTGTACTTCTGTGCCAGCAGTTACTCGAGGCGGTATGGCTACACCTTCGGTTCG	GVHD	#N/A	#N/A
16410	1	0.000184502	TGTGCCAGCAGTTTTGGGCACCTCGGCTATGGCTACACCTTCGGTTCG	CASSFGHLGYGYTF	TRBV27-1	TRBD1-1*01	TRBJ1-2	14	15	19	26	NA	1	7	CTGGAGTCGCCCAGCCCCAACCAGACCTCTCTGTACTTCTGTGCCAGCAGTTTTGGGCACCTCGGCTATGGCTACACCTTCGGTTCG	GVHD	#N/A	#N/A
16410	1	0.000184502	TGTGCCAGCAGTTACCTTCCTGGACAGGGGACTAACTATGGCTACACCTTCGGTTCG	CASSYLPGQGTNYGYTF	TRBV6-1	TRBD1-1*01	TRBJ1-2	15	21	30	31	NA	6	1	GCTGCTCCCTCCCAGACATCTGTGTACTTCTGTGCCAGCAGTTACCTTCCTGGACAGGGGACTAACTATGGCTACACCTTCGGTTCG	GVHD	#N/A	#N/A
16410	2	0.000369004	TGTGCCAGCAGTTACTCTCGTGGGGGCGCGAGTGGCTACACCTTCGGTTCG	CASSYSRGGASGYTF	TRBV6-1	TRBD1-1*01	TRBJ1-2	17	21	27	32	NA	4	5	GAGTCGGCTGCTCCCTCCCAAACATCTGTGTACTTCTGTGCCAGCAGTTACTCTCGTGGGGGCGCGAGTGGCTACACCTTCGGTTCG	GVHD	#N/A	#N/A
16410	2	0.000369004	TGTGCCAGCAGTTACTCGAGGGGGGCTGCAGATGGCTACACCTTCGGTTCG	CASSYSRGAADGYTF	TRBV6-1	NA	TRBJ1-2	17	18	24	31	NA	1	7	GAGTCGGCTGCTCCCTCCCAAACATCTGTGTACTTCTGTGCCAGCAGTTACTCGAGGGGGGCTGCAGATGGCTACACCTTCGGTTCG	GVHD	#N/A	#N/A
16410	1	0.000184502	TGTGCCAGCAATTTTCCGGGGGCGCGGGAGCAGTACTTCGGGCCG	CASNFPGAREQYF	TRBV6-1	NA	TRBJ2-7	10	17	23	27	NA	7	4	AGGCTGGAGTCGGCTGCTCCCTCCCAGACATCTGTGTACTTCTGTGCCAGCAATTTTCCGGGGGCGCGGGAGCAGTACTTCGGGCCG	GVHD	#N/A	#N/A
16410	1	0.000184502	TGTGCCAGCACCCCCAAACGGGGACAGGCTGCTTACGAGCAGTACTTCGGGCCG	CASTPKRGQAAYEQYF	TRBV2-1	TRBD1-1*01	TRBJ2-7	10	20	28	33	NA	10	5	TCCACAAAGCTGGAGGACTCAGCCATGTACTTCTGTGCCAGCACCCCCAAACGGGGACAGGCTGCTTACGAGCAGTACTTCGGGCCG	GVHD	#N/A	#N/A
16410	1	0.000184502	TGTGCCACCAGCCTTGGGACAGATTTCTACGAGCAGTACTTCGGGCCG	CATSLGTDFYEQYF	TRBV15-1	TRBD1-1*01	TRBJ2-7	12	15	22	26	NA	3	4	ATCCGCTCACCAGGCCTGGGGGACGCAGCCATGTACCTGTGTGCCACCAGCCTTGGGACAGATTTCTACGAGCAGTACTTCGGGCCG	GVHD	#N/A	#N/A
16410	1	0.000184502	TGTGCCAGCAGCCCTGGACCGAACTACGAGCAGTACTTCGGGCCG	CASSPGPNYEQYF	TRBV7-6	NA	TRBJ2-7	12	15	19	23	NA	3	4	ACGATCCAGCGCACAGAGCAGCGGGACTCGGCCATGTATCGCTGTGCCAGCAGCCCTGGACCGAACTACGAGCAGTACTTCGGGCCG	GVHD	#N/A	#N/A
16410	1	0.000184502	TGTGCCAGCAGACGAAGCGTCTTGCAAGAGACCCAGTACTTCGGGCCA	CASRRSVLQETQYF	TRBV7-2	TRBD2-1	TRBJ2-5	11	15	19	24	NA	4	5	ATCCAGCGCACACAGCAGGAGGACTCGGCCGTGTATCTCTGTGCCAGCAGACGAAGCGTCTTGCAAGAGACCCAGTACTTCGGGCCA	GVHD	#N/A	#N/A
16410	1	0.000184502	TGTGCCAGCACCGTTCCCGGACAAGAGACCCAGTACTTCGGGCCA	CASTVPGQETQYF	TRBV6-5	NA	TRBJ2-5	10	18	NA	21	NA	8	0	AGGCTGCTGTCGGCTGCTCCCTCCCAGACATCTGTGTACTTCTGTGCCAGCACCGTTCCCGGACAAGAGACCCAGTACTTCGGGCCA	GVHD	#N/A	#N/A
16410	1	0.000184502	TGTGCCAGCAGCGCACGCCCGGGGGATACGCAGTATTTTGGCCCA	CASSARPGDTQYF	TRBV11-2	TRBD2-1*01	TRBJ2-3	12	19	NA	24	NA	7	0	AAGATCCAGCCTGCAAAGCTTGAGGACTCGGCCGTGTATCTCTGTGCCAGCAGCGCACGCCCGGGGGATACGCAGTATTTTGGCCCA	GVHD	#N/A	#N/A
16410	1	0.000184502	TGCAGTGCTAGAGATTTCGGAGTTTCCGGGGAGCTGTTTTTTGGAGAA	CSARDFGVSGELFF	TRBV20-1	TRBD2-1*02	TRBJ2-2	14	18	22	25	NA	4	3	GTGACCAGTGCCCATCCTGAAGACAGCAGCTTCTACATCTGCAGTGCTAGAGATTTCGGAGTTTCCGGGGAGCTGTTTTTTGGAGAA	GVHD	#N/A	#N/A
16410	1	0.000184502	TGCAGTGCTAGGTCAGGGGACACTGAAGCTTTCTTTGGACAA	CSARSGDTEAFF	TRBV20-1	TRBD1-1*01	TRBJ1-1	11	13	NA	19	NA	2	0	CTGACAGTGACCAGTGCCCATCCTGAAGACAGCAGCTTCTACATCTGCAGTGCTAGGTCAGGGGACACTGAAGCTTTCTTTGGACAA	GVHD	#N/A	#N/A
16410	1	0.000184502	TGTGCCACACAATACGGGGCCGAGGGTTCGCTGTTTTTTGGCAGT	CATQYGAEGSLFF	TRBV28-1	NA	TRBJ1-4	7	15	20	30	NA	8	10	ATTCTGGAGTCCGCCAGCACCAACCAGACATCTATGTACCTCTGTGCCACACAATACGGGGCCGAGGGTTCGCTGTTTTTTGGCAGT	GVHD	#N/A	#N/A
16410	1	0.000184502	TGTGCCAGCAGCCCTGGACAGCCTACAACTAATGAAAAACTGTTTTTTGGCAGT	CASSPGQPTTNEKLFF	TRBV5-4	TRBD1-1*01	TRBJ1-4	12	15	21	25	NA	3	4	GCCTTGGAGCTGGACGACTCGGCCCTGTATCTCTGTGCCAGCAGCCCTGGACAGCCTACAACTAATGAAAAACTGTTTTTTGGCAGT	GVHD	#N/A	#N/A
16410	1	0.000184502	TGTGCCAGCAGAGCGAAAGGTATCGGTGGCTACACCTTCGGTTCG	CASRAKGIGGYTF	TRBV6-1	TRBD2-1	TRBJ1-2	NA	11	15	26	NA	0	11	AGGCTGGAGTCGGCTGCTCCCTCCCAGACATCTGTGTACTTCTGTGCCAGCAGAGCGAAAGGTATCGGTGGCTACACCTTCGGTTCG	GVHD	#N/A	#N/A
16410	1	0.000184502	TGCGCCAGCAGCCAAGGGGTAATTAACTATGGCTACACCTTCGGTTCG	CASSQGVINYGYTF	TRBV4-1	NA	TRBJ1-2	NA	16	19	23	NA	0	4	CTACACGCCCTGCAGCCAGAAGACTCAGCCCTGTATCTCTGCGCCAGCAGCCAAGGGGTAATTAACTATGGCTACACCTTCGGTTCG	GVHD	#N/A	#N/A
16410	1	0.000184502	TGTGCCAGCAGCTATCTAGCGGGAGGGCCTCGGGAGCAGTACTTCGGGCCG	CASSYLAGGPREQYF	TRBV11-2	TRBD2-1*02	TRBJ2-7	13	15	27	33	NA	2	6	CAGCCTGCAAAGCTTGAGGACTCGGCCGTGTATCTCTGTGCCAGCAGCTATCTAGCGGGAGGGCCTCGGGAGCAGTACTTCGGGCCG	GVHD	#N/A	#N/A
16410	1	0.000184502	TGCGCCAGCAGCGGGACTAGCCCCCCCGAGCAGTACTTCGGGCCG	CASSGTSPPEQYF	TRBV10-2	TRBD2-1	TRBJ2-7	11	12	21	26	NA	1	5	ACTCTGGAGTCAGCTACCCGCTCCCAGACATCTGTGTATTTCTGCGCCAGCAGCGGGACTAGCCCCCCCGAGCAGTACTTCGGGCCG	GVHD	#N/A	#N/A
16410	1	0.000184502	TGCGCCAGTAGCTTGGAGGGGACAGGGTTCTACGAGCAGTACTTCGGGCCG	CASSLEGTGFYEQYF	TRBV5-1	TRBD1-1*01	TRBJ2-7	16	18	27	29	NA	2	2	AGCACCTTGGAGCTGGGGGACTCGGCCCTTTATCTTTGCGCCAGTAGCTTGGAGGGGACAGGGTTCTACGAGCAGTACTTCGGGCCG	GVHD	#N/A	#N/A
16410	1	0.000184502	TGTGCCAGCAGTAGGCCGGGACAGGGGTCCTACGAGCAGTACTTCGGGCCG	CASSRPGQGSYEQYF	TRBV27-1	TRBD1-1*01	TRBJ2-7	12	17	NA	27	NA	5	0	GAGTCGCCCAGCCCCAACCAGACCTCTCTGTACTTCTGTGCCAGCAGTAGGCCGGGACAGGGGTCCTACGAGCAGTACTTCGGGCCG	GVHD	#N/A	#N/A
16410	2	0.000369004	TGTGCCAGCAGCGCTACCCGACTAGCGGGTTCGGAGGCCCAGTACTTCGGGCCA	CASSATRLAGSEAQYF	TRBV2-1	TRBD2-1	TRBJ2-5	11	19	29	37	NA	8	8	TCCACAAAGCTGGAGGACTCAGCCATGTACTTCTGTGCCAGCAGCGCTACCCGACTAGCGGGTTCGGAGGCCCAGTACTTCGGGCCA	GVHD	#N/A	#N/A
16410	2	0.000369004	TGTGCCAGCAGTCCACGGGCTTCACCCCTCCACTTTGGGAAC	CASSPRASPLHF	TRBV6-1	NA	TRBJ1-6	12	16	NA	20	NA	4	0	CTGGGGTTGGAGTCGGCTGCTCCCTCCCAAACATCTGTGTACTTCTGTGCCAGCAGTCCACGGGCTTCACCCCTCCACTTTGGGAAC	GVHD	#N/A	#N/A
16410	1	0.000184502	TGTGCCAGCAGTTACTCAGGGATCCCCTACGAGCAGTACTTCGGGCCG	CASSYSGIPYEQYF	TRBV6-5	NA	TRBJ2-7	17	18	22	25	NA	1	3	CTGCTGTCGGCTGCTCCCTCCCAGACATCTGTGTACTTCTGTGCCAGCAGTTACTCAGGGATCCCCTACGAGCAGTACTTCGGGCCG	GVHD	#N/A	#N/A
16410	1	0.000184502	TGTGCCAGCAGCGGAGGGGGCGCCCCTGGAAACACCATATATTTTGGAGAG	CASSGGGAPGNTIYF	TRBV9-1	TRBD1-1*01	TRBJ1-3	13	14	21	25	NA	1	4	AGCTCTCTGGAGCTGGGGGACTCAGCTTTGTATTTCTGTGCCAGCAGCGGAGGGGGCGCCCCTGGAAACACCATATATTTTGGAGAG	GVHD	#N/A	#N/A
16410	1	0.000184502	TGTGCCACCAGTGAGCAGTTCTCTGGGGCCAACGTCCTGACTTTCGGGGCC	CATSEQFSGANVLTF	TRBV24-1	TRBD1-1*01	TRBJ2-6	14	15	18	20	NA	1	2	GAGTCTGCCATCCCCAACCAGACAGCTCTTTACTTCTGTGCCACCAGTGAGCAGTTCTCTGGGGCCAACGTCCTGACTTTCGGGGCC	GVHD	#N/A	#N/A
16410	1	0.000184502	TGTGCCAGCAGTTATTTCACCTCTGGGGCCAACGTCCTGACTTTCGGGGCC	CASSYFTSGANVLTF	TRBV6-1	NA	TRBJ2-6	14	18	NA	20	NA	4	0	GAGTCGGCTGCTCCCTCCCAAACATCTGTGTACTTCTGTGCCAGCAGTTATTTCACCTCTGGGGCCAACGTCCTGACTTTCGGGGCC	GVHD	#N/A	#N/A
16410	1	0.000184502	TGTGCCAGCAGAAATGCTGGGGCCAACGTCCTGACTTTCGGGGCC	CASRNAGANVLTF	TRBV7-9	NA	TRBJ2-6	NA	NA	11	16	NA	0	5	GAGATCCAGCGCACAGAGCAGGGGGACTCGGCCATGTATCTCTGTGCCAGCAGAAATGCTGGGGCCAACGTCCTGACTTTCGGGGCC	GVHD	#N/A	#N/A
16410	1	0.000184502	TGTGCCAGCAGCTTACCGGGACAGGGGTCCAATGAGCAGTTCTTCGGGCCA	CASSLPGQGSNEQFF	TRBV5-6	TRBD1-1*01	TRBJ2-1	14	17	27	29	NA	3	2	AACGCCTTGTTGCTGGGGGACTCGGCCCTCTATCTCTGTGCCAGCAGCTTACCGGGACAGGGGTCCAATGAGCAGTTCTTCGGGCCA	GVHD	#N/A	#N/A
16410	1	0.000184502	TGTGCCAGCAGCCAAGATTCCGGGGGGGGGTACAATGAGCAGTTCTTCGGGCCA	CASSQDSGGGYNEQFF	TRBV4-2	TRBD2-1*01	TRBJ2-1	17	20	28	30	NA	3	2	ACCCTGCAGCCAGAAGACTCGGCCCTGTATCTCTGTGCCAGCAGCCAAGATTCCGGGGGGGGGTACAATGAGCAGTTCTTCGGGCCA	GVHD	#N/A	#N/A
16410	1	0.000184502	TGCGCCAGCAGCCAAGGAATCGCGGCGAGCTCCTACAATGAGCAGTTCTTCGGGCCA	CASSQGIAASSYNEQFF	TRBV4-1	TRBD2-1	TRBJ2-1	16	21	25	29	NA	5	4	CTGCAGCCAGAAGACTCAGCCCTGTATCTCTGCGCCAGCAGCCAAGGAATCGCGGCGAGCTCCTACAATGAGCAGTTCTTCGGGCCA	GVHD	#N/A	#N/A
16410	1	0.000184502	TGCGCCAGCTCCGGGGACTCCTACAATGAGCAGTTCTTCGGGCCA	CASSGDSYNEQFF	TRBV5-1	TRBD2-1*01	TRBJ2-1	9	11	16	17	NA	2	1	AATGTGAGCACCTTGGAGCTGGGGGACTCGGCCCTTTATCTTTGCGCCAGCTCCGGGGACTCCTACAATGAGCAGTTCTTCGGGCCA	GVHD	#N/A	#N/A
16410	1	0.000184502	TGTGCCAGCAGCTTAGGGACCCCGCGGGCGCAGTATTTTGGCCCA	CASSLGTPRAQYF	TRBV7-8	TRBD2-1	TRBJ2-3	16	23	NA	28	NA	7	0	AAGATCCAGCGCACACAGCAGGAGGACTCCGCCGTGTATCTCTGTGCCAGCAGCTTAGGGACCCCGCGGGCGCAGTATTTTGGCCCA	GVHD	#N/A	#N/A
16410	1	0.000184502	TGTGCCAGCTGGGGACACCTCGAGGGGGATACGCAGTATTTTGGCCCA	CASWGHLEGDTQYF	TRBV7-2	TRBD1-1*01	TRBJ2-3	9	11	17	27	NA	2	10	ATCCAGCGCACACAGCAGGAGGACTCGGCCGTGTATCTCTGTGCCAGCTGGGGACACCTCGAGGGGGATACGCAGTATTTTGGCCCA	GVHD	#N/A	#N/A
16410	1	0.000184502	TGCGCCAGCAGCCGACAGGCAGATACGCAGTATTTTGGCCCA	CASSRQADTQYF	TRBV4-3	TRBD1-1*01	TRBJ2-3	NA	13	NA	19	NA	0	0	CTTCACCTACACACCCTGCAGCCAGAAGACTCGGCCCTGTATCTCTGCGCCAGCAGCCGACAGGCAGATACGCAGTATTTTGGCCCA	GVHD	#N/A	#N/A
16410	1	0.000184502	TGCGCCAGTTCCGGTCGGGGTGCGGGCACCGGGGAGCTGTTTTTTGGAGAA	CASSGRGAGTGELFF	TRBV4-1	TRBD2-1	TRBJ2-2	8	21	NA	26	NA	13	0	CACGCCCTGCAGCCAGAAGACTCAGCCCTGTATCTCTGCGCCAGTTCCGGTCGGGGTGCGGGCACCGGGGAGCTGTTTTTTGGAGAA	GVHD	#N/A	#N/A
16410	1	0.000184502	TGCGCCAGCAGCTCCGGCAGCACCGGGGAGCTGTTTTTTGGAGAA	CASSSGSTGELFF	TRBV5-1	NA	TRBJ2-2	13	17	NA	20	NA	4	0	AATGTGAGCACCTTGGAGCTGGGGGACTCGGCCCTTTATCTTTGCGCCAGCAGCTCCGGCAGCACCGGGGAGCTGTTTTTTGGAGAA	GVHD	#N/A	#N/A
16410	1	0.000184502	TGTGCCAGCGGAGGGGGGTACACCGGGGAGCTGTTTTTTGGAGAA	CASGGGYTGELFF	TRBV7-2	NA	TRBJ2-2	9	11	17	19	NA	2	2	ACGATCCAGCGCACACAGCAGGAGGACTCGGCCGTGTATCTCTGTGCCAGCGGAGGGGGGTACACCGGGGAGCTGTTTTTTGGAGAA	GVHD	#N/A	#N/A
16410	1	0.000184502	TGTGCCAGCAGCTACCTTAACACCGGGGAGCTGTTTTTTGGAGAA	CASSYLNTGELFF	TRBV11-2	NA	TRBJ2-2	NA	13	15	18	NA	0	3	AAGATCCAGCCTGCAAAGCTTGAGGACTCGGCCGTGTATCTCTGTGCCAGCAGCTACCTTAACACCGGGGAGCTGTTTTTTGGAGAA	GVHD	#N/A	#N/A
16410	2	0.000369004	TGTGCCAGTAGTACAGGGAATGGGCAGCCCCAGCATTTTGGTGAT	CASSTGNGQPQHF	TRBV19-1	TRBD1-1*01	TRBJ1-5	NA	13	18	24	NA	0	6	ACTGTGACATCGGCCCAAAAGAACCCGACAGCTTTCTATCTCTGTGCCAGTAGTACAGGGAATGGGCAGCCCCAGCATTTTGGTGAT	GVHD	#N/A	#N/A
16410	1	0.000184502	TGTGCCAGCAGTAGGGAGGGGGAAGGGGCTTTCTTTGGACAA	CASSREGEGAFF	TRBV12-1	TRBD2-1*02	TRBJ1-1	12	13	20	27	NA	1	7	CTGAAGATCCAGCCCTCAGAACCCAGGGACTCAGCTGTGTACTTCTGTGCCAGCAGTAGGGAGGGGGAAGGGGCTTTCTTTGGACAA	GVHD	#N/A	#N/A
16410	1	0.000184502	TGTGCCAGCAGCTTAGTTAGTTACACTGAAGCTTTCTTTGGACAA	CASSLVSYTEAFF	TRBV7-2	TRBD2-1	TRBJ1-1	16	17	20	22	NA	1	2	ACGATCCAGCGCACACAGCAGGAGGACTCGGCCGTGTATCTCTGTGCCAGCAGCTTAGTTAGTTACACTGAAGCTTTCTTTGGACAA	GVHD	#N/A	#N/A
16410	1	0.000184502	TGTGCCAGCAGCTTAGTGGGGATGGAAGCTTTCTTTGGACAA	CASSLVGMEAFF	TRBV7-6	NA	TRBJ1-1	16	18	22	24	NA	2	2	CTGACGATCCAGCGCACAGAGCAGCGGGACTCGGCCATGTATCGCTGTGCCAGCAGCTTAGTGGGGATGGAAGCTTTCTTTGGACAA	GVHD	#N/A	#N/A
16410	1	0.000184502	TGTGCCAGCAGCCAAGATAGGGGGTTTCCCTATCAGCCCCAGCATTTTGGTGAT	CASSQDRGFPYQPQHF	TRBV4-2	TRBD1-1*01	TRBJ1-5	17	18	24	31	NA	1	7	ACCCTGCAGCCAGAAGACTCGGCCCTGTATCTCTGTGCCAGCAGCCAAGATAGGGGGTTTCCCTATCAGCCCCAGCATTTTGGTGAT	GVHD	#N/A	#N/A
16410	1	0.000184502	TGTGCCAGCAGTCGGACAGGGGGCCACTATGGCTACACCTTCGGTTCG	CASSRTGGHYGYTF	TRBV6-5	TRBD1-1*01	TRBJ1-2	12	13	24	25	NA	1	1	CTGCTGTCGGCTGCTCCCTCCCAGACATCTGTGTACTTCTGTGCCAGCAGTCGGACAGGGGGCCACTATGGCTACACCTTCGGTTCG	GVHD	#N/A	#N/A
16410	1	0.000184502	TGTGCCAGCAGTTTGAGTAGGACAGGTTGGGGCTACACCTTCGGTTCG	CASSLSRTGWGYTF	TRBV27-1	TRBD1-1*01	TRBJ1-2	14	19	26	30	NA	5	4	CTGGAGTCGCCCAGCCCCAACCAGACCTCTCTGTACTTCTGTGCCAGCAGTTTGAGTAGGACAGGTTGGGGCTACACCTTCGGTTCG	GVHD	#N/A	#N/A
16410	1	0.000184502	TGTGCCAGCAGTTCCCCCCAGGACGGGGACAAGATGCAGTACTTCGGGCCG	CASSSPQDGDKMQYF	TRBV28-1	TRBD1-1*01	TRBJ2-7	13	25	31	35	NA	12	4	GAGTCCGCCAGCACCAACCAGACATCTATGTACCTCTGTGCCAGCAGTTCCCCCCAGGACGGGGACAAGATGCAGTACTTCGGGCCG	GVHD	#N/A	#N/A
16410	1	0.000184502	TGTGCCAGCAGTTACTCCTCGTACGAGCAGTACTTCGGGCCG	CASSYSSYEQYF	TRBV6-1	TRBD2-1	TRBJ2-7	NA	17	19	21	NA	0	2	CTGGGGTTGGAGTCGGCTGCTCCCTCCCAAACATCTGTGTACTTCTGTGCCAGCAGTTACTCCTCGTACGAGCAGTACTTCGGGCCG	GVHD	#N/A	#N/A
16410	1	0.000184502	TGTGCCAGCAGTCCGGGACACGGAGGTTTCTACGAGCAGTACTTCGGGCCG	CASSPGHGGFYEQYF	TRBV3-1	TRBD1-1*01	TRBJ2-7	11	14	20	29	NA	3	9	AATTCCCTGGAGCTTGGTGACTCTGCTGTGTATTTCTGTGCCAGCAGTCCGGGACACGGAGGTTTCTACGAGCAGTACTTCGGGCCG	GVHD	#N/A	#N/A
16410	1	0.000184502	TGTGCCAGCAGTGAAGAGACAGGGTTCTACGAGCAGTACTTCGGGCCG	CASSEETGFYEQYF	TRBV2-1	TRBD1-1*01	TRBJ2-7	16	17	24	26	NA	1	2	ATCCGGTCCACAAAGCTGGAGGACTCAGCCATGTACTTCTGTGCCAGCAGTGAAGAGACAGGGTTCTACGAGCAGTACTTCGGGCCG	GVHD	#N/A	#N/A
16410	1	0.000184502	TGTGCCAGCAGTTGGACAGTAACCTACGAGCAGTACTTCGGGCCG	CASSWTVTYEQYF	TRBV6-6	TRBD1-1*01	TRBJ2-7	NA	13	19	22	NA	0	3	AGGCTGGAGTTGGCTGCTCCCTCCCAGACATCTGTGTACTTCTGTGCCAGCAGTTGGACAGTAACCTACGAGCAGTACTTCGGGCCG	GVHD	#N/A	#N/A
16410	1	0.000184502	TGTGCCAGCTTCGGAAGGGGCGCTGGAAACACCATATATTTTGGAGAG	CASFGRGAGNTIYF	TRBV13-1	TRBD1-1*01	TRBJ1-3	9	15	20	22	NA	6	2	ATGAGCTCCTTGGAGCTGGGGGACTCAGCCCTGTACTTCTGTGCCAGCTTCGGAAGGGGCGCTGGAAACACCATATATTTTGGAGAG	GVHD	#N/A	#N/A
16410	1	0.000184502	TGTGCCAGCAGTTACCCGGTAGCGGGGGGGCCGGGCATTCAGTACTTCGGCGCC	CASSYPVAGGPGIQYF	TRBV6-6	TRBD2-1*01	TRBJ2-4	15	19	30	35	NA	4	5	TTGGCTGCTCCCTCCCAGACATCTGTGTACTTCTGTGCCAGCAGTTACCCGGTAGCGGGGGGGCCGGGCATTCAGTACTTCGGCGCC	GVHD	#N/A	#N/A
16410	1	0.000184502	TGTGCCAGCAGCCTGCTAGCGGGAGTTCGCTATGAGCAGTTCTTCGGGCCA	CASSLLAGVRYEQFF	TRBV6-1	TRBD2-1*02	TRBJ2-1	11	15	25	31	NA	4	6	GAGTCGGCTGCTCCCTCCCAGACATCTGTGTACTTCTGTGCCAGCAGCCTGCTAGCGGGAGTTCGCTATGAGCAGTTCTTCGGGCCA	GVHD	#N/A	#N/A
16410	1	0.000184502	TGTGCCAGCAGCACCACAGGGACTAGCGGGGGTACGCAGTATTTTGGCCCA	CASSTTGTSGGTQYF	TRBV7-2	TRBD2-1*01	TRBJ2-3	12	18	NA	32	NA	6	0	CAGCGCACACAGCAGGAGGACTCGGCCGTGTATCTCTGTGCCAGCAGCACCACAGGGACTAGCGGGGGTACGCAGTATTTTGGCCCA	GVHD	#N/A	#N/A
16410	1	0.000184502	TGTGCCAGTAGTAGTGTCAGCGGGGGATTCACAGATACGCAGTATTTTGGCCCA	CASSSVSGGFTDTQYF	TRBV19-1	TRBD2-1*01	TRBJ2-3	13	18	26	29	NA	5	3	TCGGCCCAAAAGAACCCGACAGCTTTCTATCTCTGTGCCAGTAGTAGTGTCAGCGGGGGATTCACAGATACGCAGTATTTTGGCCCA	GVHD	#N/A	#N/A
16410	1	0.000184502	TGTGCCAGCAGCTTAGATCGCACAGATACGCAGTATTTTGGCCCA	CASSLDRTDTQYF	TRBV7-8	NA	TRBJ2-3	NA	NA	16	19	NA	0	3	AAGATCCAGCGCACACAGCAGGAGGACTCCGCCGTGTATCTCTGTGCCAGCAGCTTAGATCGCACAGATACGCAGTATTTTGGCCCA	GVHD	#N/A	#N/A
16410	1	0.000184502	TGTGCCAGCACACCGACCGGGATTACTGAAGCTTTCTTTGGACAA	CASTPTGITEAFF	TRBV6-1	TRBD2-1*02	TRBJ1-1	10	17	22	24	NA	7	2	GGGTTGGAGTCGGCTGCTCCCTCCCAAACATCTGTGTACTTCTGTGCCAGCACACCGACCGGGATTACTGAAGCTTTCTTTGGACAA	GVHD	#N/A	#N/A
16410	1	0.000184502	TGTGCCAGCAGCCGCCGGGACAGGGACACTGAAGCTTTCTTTGGACAA	CASSRRDRDTEAFF	TRBV3-1	TRBD1-1*01	TRBJ1-1	13	16	NA	25	NA	3	0	ATCAATTCCCTGGAGCTTGGTGACTCTGCTGTGTATTTCTGTGCCAGCAGCCGCCGGGACAGGGACACTGAAGCTTTCTTTGGACAA	GVHD	#N/A	#N/A
16410	1	0.000184502	TGTGCCAGCAGCAAGCGGCCGACAACCATGAACACTGAAGCTTTCTTTGGACAA	CASSKRPTTMNTEAFF	TRBV7-2	TRBD2-1	TRBJ1-1	12	13	18	28	NA	1	10	CGCACACAGCAGGAGGACTCGGCCGTGTATCTCTGTGCCAGCAGCAAGCGGCCGACAACCATGAACACTGAAGCTTTCTTTGGACAA	GVHD	#N/A	#N/A
16410	1	0.000184502	TGTGCCAGCAGCCAAGGGGCTTTGGCTGAAAAACTGTTTTTTGGCAGT	CASSQGALAEKLFF	TRBV3-1	TRBD1-1*01	TRBJ1-4	NA	16	20	26	NA	0	6	ATCAATTCCCTGGAGCTTGGTGACTCTGCTGTGTATTTCTGTGCCAGCAGCCAAGGGGCTTTGGCTGAAAAACTGTTTTTTGGCAGT	GVHD	#N/A	#N/A
16410	1	0.000184502	TGTGCCAGCAGAGACCCCTCCGGACAGCCTAATGAAAAACTGTTTTTTGGCAGT	CASRDPSGQPNEKLFF	TRBV2-1	TRBD1-1*01	TRBJ1-4	11	21	27	28	NA	10	1	TCCACAAAGCTGGAGGACTCAGCCATGTACTTCTGTGCCAGCAGAGACCCCTCCGGACAGCCTAATGAAAAACTGTTTTTTGGCAGT	GVHD	#N/A	#N/A
16410	1	0.000184502	TGTGCCACCGTGGGGAGGCGGACTAATGAAAAACTGTTTTTTGGCAGT	CATVGRRTNEKLFF	TRBV24-1	TRBD2-1*02	TRBJ1-4	9	12	18	21	NA	3	3	CTAGAGTCTGCCATCCCCAACCAGACAGCTCTTTACTTCTGTGCCACCGTGGGGAGGCGGACTAATGAAAAACTGTTTTTTGGCAGT	GVHD	#N/A	#N/A
16410	1	0.000184502	TGTGCCAGCAGCTGGTTTAGAGGGGTAACTAATGAAAAACTGTTTTTTGGCAGT	CASSWFRGVTNEKLFF	TRBV7-9	NA	TRBJ1-4	13	20	25	26	NA	7	1	CGCACAGAGCAGGGGGACTCGGCCATGTATCTCTGTGCCAGCAGCTGGTTTAGAGGGGTAACTAATGAAAAACTGTTTTTTGGCAGT	GVHD	#N/A	#N/A
16410	1	0.000184502	TGTGCCAGCAGCAAATGTTTGTCGGGGAATCAGCCCCAGCATTTTGGTGAT	CASSKCLSGNQPQHF	TRBV21-1	TRBD2-1*01	TRBJ1-5	15	22	NA	27	NA	7	0	CAGTCCACGGAGTCAGGGGACACAGCACTGTATTTCTGTGCCAGCAGCAAATGTTTGTCGGGGAATCAGCCCCAGCATTTTGGTGAT	GVHD	#N/A	#N/A
16410	1	0.000184502	TGTGCCAGCTCACCACCGGGGGATCGACATGGCTACACCTTCGGTTCG	CASSPPGDRHGYTF	TRBV18-1	NA	TRBJ1-2	NA	17	22	28	NA	0	6	ATCCAGCAGGTAGTGCGAGGAGATTCGGCAGCTTATTTCTGTGCCAGCTCACCACCGGGGGATCGACATGGCTACACCTTCGGTTCG	GVHD	#N/A	#N/A
16410	1	0.000184502	TGTGCCAGCAGCTCTGCCGGACAGGAGTACTTGGGCTACACCTTCGGTTCG	CASSSAGQEYLGYTF	TRBV5-6	TRBD1-1*01	TRBJ1-2	13	18	25	33	NA	5	8	AACGCCTTGTTGCTGGGGGACTCGGCCCTCTATCTCTGTGCCAGCAGCTCTGCCGGACAGGAGTACTTGGGCTACACCTTCGGTTCG	GVHD	#N/A	#N/A
16410	1	0.000184502	TGTGCCAGCAGCCACAGGGGGTCGGGCTACACCTTCGGTTCG	CASSHRGSGYTF	TRBV3-1	TRBD1-1*01	TRBJ1-2	NA	14	21	24	NA	0	3	CTTCACATCAATTCCCTGGAGCTTGGTGACTCTGCTGTGTATTTCTGTGCCAGCAGCCACAGGGGGTCGGGCTACACCTTCGGTTCG	GVHD	#N/A	#N/A
16410	1	0.000184502	TGTGCCAGCACCCAGGTCAGCTCCTACGAGCAGTACTTCGGGCCG	CASTQVSSYEQYF	TRBV2-1	TRBD1-1*01	TRBJ2-7	10	12	16	20	NA	2	4	AAGATCCGGTCCACAAAGCTGGAGGACTCAGCCATGTACTTCTGTGCCAGCACCCAGGTCAGCTCCTACGAGCAGTACTTCGGGCCG	GVHD	#N/A	#N/A
16410	1	0.000184502	TGTGCCAGCAGCCTTTCAAGCGGGCGATCCTCCTACGAGCAGTACTTCGGGCCG	CASSLSSGRSSYEQYF	TRBV14-1	TRBD2-1	TRBJ2-7	13	18	24	29	NA	5	5	CCTGCAGAACTGGAGGATTCTGGAGTTTATTTCTGTGCCAGCAGCCTTTCAAGCGGGCGATCCTCCTACGAGCAGTACTTCGGGCCG	GVHD	#N/A	#N/A
16410	1	0.000184502	TGTGCCAGCAGTGTCCCTAGAGGGTCTTCCGGGGTCTTCGCCTCCTACGAGCAGTACTTCGGGCCG	CASSVPRGSSGVFASYEQYF	TRBV2-1	TRBD2-1	TRBJ2-7	13	29	34	41	NA	16	7	GAGGACTCAGCCATGTACTTCTGTGCCAGCAGTGTCCCTAGAGGGTCTTCCGGGGTCTTCGCCTCCTACGAGCAGTACTTCGGGCCG	GVHD	#N/A	#N/A
16410	1	0.000184502	TGTGCCAGCAGCTTAGATCTCCCCAGGGCCTACGAGCAGTACTTCGGGCCG	CASSLDLPRAYEQYF	TRBV11-2	TRBD1-1*01	TRBJ2-7	17	23	NA	28	NA	6	0	CAACCTGCAAAGCTTGAGGACTCGGCCGTGTATCTCTGTGCCAGCAGCTTAGATCTCCCCAGGGCCTACGAGCAGTACTTCGGGCCG	GVHD	#N/A	#N/A
16410	1	0.000184502	TGTGCCAGCAGTCCGGAGGGCTTTGGGAACACCATATATTTTGGAGAG	CASSPEGFGNTIYF	TRBV6-6	TRBD2-1*02	TRBJ1-3	12	14	20	27	NA	2	7	CTGGAGTTGGCTGCTCCCTCCCAGACATCTGTGTACTTCTGTGCCAGCAGTCCGGAGGGCTTTGGGAACACCATATATTTTGGAGAG	GVHD	#N/A	#N/A
16410	1	0.000184502	TGTGCCAGCAGTGTGGCCGAGAATTCACCCCTCCACTTTGGGAAC	CASSVAENSPLHF	TRBV6-1	NA	TRBJ1-6	13	14	17	21	NA	1	4	AGGCTGGAGTCGGCTGCTCCCTCCCAGACATCTGTGTACTTCTGTGCCAGCAGTGTGGCCGAGAATTCACCCCTCCACTTTGGGAAC	GVHD	#N/A	#N/A
16410	1	0.000184502	TGCAGTGCTGCTCTAGCGGGAGGGTGGGTTGAGCAGTTCTTCGGGCCA	CSAALAGGWVEQFF	TRBV20-1	TRBD2-1*02	TRBJ2-1	9	12	24	29	NA	3	5	GTGACCAGTGCCCATCCTGAAGACAGCAGCTTCTACATCTGCAGTGCTGCTCTAGCGGGAGGGTGGGTTGAGCAGTTCTTCGGGCCA	GVHD	#N/A	#N/A
16410	1	0.000184502	TGTGCCAGCAGCTTAGCCGGAGGGATCGTTCATGAGCAGTTCTTCGGGCCA	CASSLAGGIVHEQFF	NA	TRBD2-1*02	TRBJ2-1	17	18	24	31	NA	1	7	CCAGCGCACAGAGCAGGGGACTCGGCCATGTATCTCTGTGCCAGCAGCTTAGCCGGAGGGATCGTTCATGAGCAGTTCTTCGGGCCA	GVHD	#N/A	#N/A
16410	1	0.000184502	TGTGCCAGCAGCTTAGGCCTAGCGGGCAATGAGCAGTTCTTCGGGCCA	CASSLGLAGNEQFF	TRBV7-6	TRBD2-1	TRBJ2-1	16	18	NA	26	NA	2	0	ATCCAGCGCACAGAGCAGCGGGACTCGGCCATGTATCGCTGTGCCAGCAGCTTAGGCCTAGCGGGCAATGAGCAGTTCTTCGGGCCA	GVHD	Pathogen	Encounter for immunization
16410	1	0.000184502	TGTGCCAGCAGTTTATATCCCCCGCAGGGGGTCCGCTACAATGAGCAGTTCTTCGGGCCA	CASSLYPPQGVRYNEQFF	TRBV27-1	TRBD1-1*01	TRBJ2-1	16	24	31	35	NA	8	4	AGCCCCAACCAGACCTCTCTGTACTTCTGTGCCAGCAGTTTATATCCCCCGCAGGGGGTCCGCTACAATGAGCAGTTCTTCGGGCCA	GVHD	#N/A	#N/A
16410	1	0.000184502	TGCAGTGCTAAGGTGGGTTCGAGCTCCTACAATGAGCAGTTCTTCGGGCCA	CSAKVGSSSYNEQFF	TRBV20-1	NA	TRBJ2-1	10	14	17	23	NA	4	6	ACCAGTGCCCATCCTGAAGACAGCAGCTTCTACATCTGCAGTGCTAAGGTGGGTTCGAGCTCCTACAATGAGCAGTTCTTCGGGCCA	GVHD	#N/A	#N/A
16410	1	0.000184502	TGTGCCAGCAGTCGCAGTAGCGGGAGATCCTACAATGAGCAGTTCTTCGGGCCA	CASSRSSGRSYNEQFF	TRBV6-1	TRBD2-1*02	TRBJ2-1	12	17	26	27	NA	5	1	TCGGCTGCTCCCTCCCAGACATCTGTGTACTTCTGTGCCAGCAGTCGCAGTAGCGGGAGATCCTACAATGAGCAGTTCTTCGGGCCA	GVHD	#N/A	#N/A
16410	1	0.000184502	TGTGCCAGCAGTGAGGGGGATACGCAGTATTTTGGCCCA	CASSEGDTQYF	TRBV9-1	NA	TRBJ2-3	11	13	NA	18	NA	2	0	GAACTAAACCTGAGCTCTCTGGAGCTGGGGGACTCAGCTTTGTATTTCTGTGCCAGCAGTGAGGGGGATACGCAGTATTTTGGCCCA	GVHD	Pathogen	CMV
16410	1	0.000184502	TGTGCCAGCAGCTACGCGACTCCGCAAGATACGCAGTATTTTGGCCCA	CASSYATPQDTQYF	TRBV3-1	TRBD2-1	TRBJ2-3	12	17	21	26	NA	5	5	ATCAATTCCCTGGAGCTTGGTGACTCTGCTGTGTATTTCTGTGCCAGCAGCTACGCGACTCCGCAAGATACGCAGTATTTTGGCCCA	GVHD	#N/A	#N/A
16410	1	0.000184502	TGTGCCAGCAGCGAGGACAGGGGTAAGCAGTATTTTGGCCCA	CASSEDRGKQYF	TRBV7-9	TRBD1-1*01	TRBJ2-3	12	14	23	26	NA	2	3	TTGGAGATCCAGCGCACAGAGCAGGGGGACTCGGCCATGTATCTCTGTGCCAGCAGCGAGGACAGGGGTAAGCAGTATTTTGGCCCA	GVHD	#N/A	#N/A
16410	1	0.000184502	TGCAGCGTTGAAGGGTCCCCTACTAGCGGGGGGGGCACCGGGGAGCTGTTTTTTGGAGAA	CSVEGSPTSGGGTGELFF	TRBV29-1	TRBD2-1*01	TRBJ2-2	13	21	34	35	NA	8	1	AGCCCTGAAGACAGCAGCATATATCTCTGCAGCGTTGAAGGGTCCCCTACTAGCGGGGGGGGCACCGGGGAGCTGTTTTTTGGAGAA	GVHD	#N/A	#N/A
16410	1	0.000184502	TGTGCCAGCAGTTTATGGCAGGGCACCGGGGAGCTGTTTTTTGGAGAA	CASSLWQGTGELFF	TRBV12-1	TRBD1-1*01	TRBJ2-2	15	18	NA	23	NA	3	0	ATCCAGCCCTCAGAACCCAGGGACTCAGCTGTGTACTTCTGTGCCAGCAGTTTATGGCAGGGCACCGGGGAGCTGTTTTTTGGAGAA	GVHD	#N/A	#N/A
16410	1	0.000184502	TGTGCCAGCAGCTTTGCCGGGACGAACACCGGGGAGCTGTTTTTTGGAGAA	CASSFAGTNTGELFF	TRBV5-6	TRBD2-1*02	TRBJ2-2	14	17	NA	22	NA	3	0	AACGCCTTGTTGCTGGGGGACTCGGCCCTCTATCTCTGTGCCAGCAGCTTTGCCGGGACGAACACCGGGGAGCTGTTTTTTGGAGAA	GVHD	#N/A	#N/A
16410	1	0.000184502	TGCAGTGCTGCTAGGGGTTGGACTGAAGCTTTCTTTGGACAA	CSAARGWTEAFF	TRBV20-1	TRBD1-1*01	TRBJ1-1	9	12	17	21	NA	3	4	CTGACAGTGACCAGTGCCCATCCTGAAGACAGCAGCTTCTACATCTGCAGTGCTGCTAGGGGTTGGACTGAAGCTTTCTTTGGACAA	GVHD	Pathogen	Encounter for immunization
16410	1	0.000184502	TGTGCCAGCAGTGATTCTCACGGACAGGGCCACACTGAAGCTTTCTTTGGACAA	CASSDSHGQGHTEAFF	TRBV2-1	TRBD1-1*01	TRBJ1-1	14	21	29	31	NA	7	2	TCCACAAAGCTGGAGGACTCAGCCATGTACTTCTGTGCCAGCAGTGATTCTCACGGACAGGGCCACACTGAAGCTTTCTTTGGACAA	GVHD	#N/A	#N/A
16410	1	0.000184502	TGCGCCAGCAGCCAAGAGGGCCGTGAAAAACTGTTTTTTGGCAGT	CASSQEGREKLFF	TRBV4-1	TRBD1-1*01	TRBJ1-4	NA	17	21	23	NA	0	2	CACCTACACGCCCTGCAGCCAGAAGACTCAGCCCTGTATCTCTGCGCCAGCAGCCAAGAGGGCCGTGAAAAACTGTTTTTTGGCAGT	GVHD	#N/A	#N/A
16410	1	0.000184502	TGTGCCAGCAGGCCGGGACGGTATGAAAAACTGTTTTTTGGCAGT	CASRPGRYEKLFF	TRBV6-5	NA	TRBJ1-4	11	14	19	22	NA	3	3	AGGCTGCTGTCGGCTGCTCCCTCCCAGACATCTGTGTACTTCTGTGCCAGCAGGCCGGGACGGTATGAAAAACTGTTTTTTGGCAGT	GVHD	#N/A	#N/A
16410	1	0.000184502	TGTGCCAGCAGCCCACGGAGGTCCCTCCCTAATGAAAAACTGTTTTTTGGCAGT	CASSPRRSLPNEKLFF	TRBV3-1	TRBD2-1*02	TRBJ1-4	13	16	21	28	NA	3	7	TCCCTGGAGCTTGGTGACTCTGCTGTGTATTTCTGTGCCAGCAGCCCACGGAGGTCCCTCCCTAATGAAAAACTGTTTTTTGGCAGT	GVHD	#N/A	#N/A
16410	1	0.000184502	TGTGCCAGCAGCTTGGCTTGGGGAGGGGGTCAGCCCCAGCATTTTGGTGAT	CASSLAWGGGQPQHF	TRBV5-8	TRBD2-1*02	TRBJ1-5	16	20	27	29	NA	4	2	AACGCCTTGGAGCTGGAGGACTCGGCCCTGTATCTCTGTGCCAGCAGCTTGGCTTGGGGAGGGGGTCAGCCCCAGCATTTTGGTGAT	GVHD	#N/A	#N/A
16410	1	0.000184502	TGTGCCAGCAGCCAAACCGGGACAGGGGGTCGTCAGCCCCAGCATTTTGGTGAT	CASSQTGTGGRQPQHF	TRBV7-2	TRBD1-1*01	TRBJ1-5	12	18	29	32	NA	6	3	CGCACACAGCAGGAGGACTCGGCCGTGTATCTCTGTGCCAGCAGCCAAACCGGGACAGGGGGTCGTCAGCCCCAGCATTTTGGTGAT	GVHD	#N/A	#N/A
16410	1	0.000184502	TGCAGTGCTAGAGATCGCGAGGGTACGGGTGGCTACACCTTCGGTTCG	CSARDREGTGGYTF	TRBV20-1	TRBD2-1*02	TRBJ1-2	14	18	23	29	NA	4	6	GTGACCAGTGCCCATCCTGAAGACAGCAGCTTCTACATCTGCAGTGCTAGAGATCGCGAGGGTACGGGTGGCTACACCTTCGGTTCG	GVHD	#N/A	#N/A
16410	1	0.000184502	TGTGCCAGCAGCCGAGCCGGACGACAGGGGGGTGGGTATGGCTACACCTTCGGTTCG	CASSRAGRQGGGYGYTF	TRBV11-2	TRBD1-1*01	TRBJ1-2	12	22	31	36	NA	10	5	GCAAAGCTTGAGGACTCGGCCGTGTATCTCTGTGCCAGCAGCCGAGCCGGACGACAGGGGGGTGGGTATGGCTACACCTTCGGTTCG	GVHD	#N/A	#N/A
16410	1	0.000184502	TGTGCCAGCAGTTTAAATGTCAGGGGGCTGCTCTATGGCTACACCTTCGGTTCG	CASSLNVRGLLYGYTF	TRBV27-1	TRBD1-1*01	TRBJ1-2	15	20	28	32	NA	5	4	TCGCCCAGCCCCAACCAGACCTCTCTGTACTTCTGTGCCAGCAGTTTAAATGTCAGGGGGCTGCTCTATGGCTACACCTTCGGTTCG	GVHD	#N/A	#N/A
16410	1	0.000184502	TGTGCCAGCAGTTCCCCGGGGGGGTACTATGGCTACACCTTCGGTTCG	CASSSPGGYYGYTF	TRBV28-1	TRBD2-1*01	TRBJ1-2	13	16	24	25	NA	3	1	CTGGAGTCCGCCAGCACCAACCAGACATCTATGTACCTCTGTGCCAGCAGTTCCCCGGGGGGGTACTATGGCTACACCTTCGGTTCG	GVHD	#N/A	#N/A
16410	1	0.000184502	TGTGCCAGCAGGACAGATATTAACTATGGCTACACCTTCGGTTCG	CASRTDINYGYTF	TRBV28-1	TRBD1-1*01	TRBJ1-2	NA	11	16	20	NA	0	4	ATTCTGGAGTCCGCCAGCACCAACCAGACATCTATGTACCTCTGTGCCAGCAGGACAGATATTAACTATGGCTACACCTTCGGTTCG	GVHD	#N/A	#N/A
16410	1	0.000184502	TGCGCCAGCAGCCAAAATCCGGGACGGAAAAACTATGGCTACACCTTCGGTTCG	CASSQNPGRKNYGYTF	TRBV4-1	NA	TRBJ1-2	15	20	25	30	NA	5	5	GCCCTGCAGCCAGAAGACTCAGCCCTGTATCTCTGCGCCAGCAGCCAAAATCCGGGACGGAAAAACTATGGCTACACCTTCGGTTCG	GVHD	#N/A	#N/A
16410	1	0.000184502	TGTGCCAGCAGTTCAGGGGGGGAGCAGTACTTCGGGCCG	CASSSGGEQYF	TRBV6-5	TRBD1-1*01	TRBJ2-7	NA	13	20	21	NA	0	1	CCGCTCAGGCTGCTGTCGGCTGCTCCCTCCCAGACATCTGTGTACTTCTGTGCCAGCAGTTCAGGGGGGGAGCAGTACTTCGGGCCG	GVHD	Pathogen	CMV
16410	1	0.000184502	TGTGCCAGCAGTTACGACCTTTCTGGAAACACCATATATTTTGGAGAG	CASSYDLSGNTIYF	TRBV6-5	NA	TRBJ1-3	NA	15	18	21	NA	0	3	CTGCTGTCGGCTGCTCCCTCCCAGACATCTGTGTACTTCTGTGCCAGCAGTTACGACCTTTCTGGAAACACCATATATTTTGGAGAG	GVHD	#N/A	#N/A
16410	1	0.000184502	TGTGCCAGTAGTCCAGATCCGGGACAGACGTACTTCGGGCCG	CASSPDPGQTYF	TRBV19-1	TRBD1-1*01	TRBJ2-7	12	20	27	29	NA	8	2	CTCACTGTGACATCGGCCCAAAAGAACCCGACAGCTTTCTATCTCTGTGCCAGTAGTCCAGATCCGGGACAGACGTACTTCGGGCCG	GVHD	#N/A	#N/A
16410	1	0.000184502	TGTGCCTGGAGACACGAGCCGGACTCAGAAAACACAGATACGCAGTATTTTGGCCCA	CAWRHEPDSENTDTQYF	TRBV30-1	TRBD2-1	TRBJ2-3	11	20	25	32	NA	9	7	CTCCTTCTCAGTGACTCTGGCTTCTATCTCTGTGCCTGGAGACACGAGCCGGACTCAGAAAACACAGATACGCAGTATTTTGGCCCA	GVHD	#N/A	#N/A
16410	1	0.000184502	TGTGCCAGCAGTTACTGGGGCAGGGGGACCTACGAGCAGTACTTCGGGCCG	CASSYWGRGTYEQYF	TRBV6-1	TRBD1-1*01	TRBJ2-7	16	20	27	28	NA	4	1	GAGTCGGCTGCTCCCTCCCAAACATCTGTGTACTTCTGTGCCAGCAGTTACTGGGGCAGGGGGACCTACGAGCAGTACTTCGGGCCG	GVHD	#N/A	#N/A
16410	1	0.000184502	TGTGCCAGCAGTCTACGACAGTTCTCTGGAAACACCATATATTTTGGAGAG	CASSLRQFSGNTIYF	TRBV6-1	TRBD1-1*01	TRBJ1-3	12	16	21	23	NA	4	2	GAGTCGGCTGCTCCCTCCCAGACATCTGTGTACTTCTGTGCCAGCAGTCTACGACAGTTCTCTGGAAACACCATATATTTTGGAGAG	GVHD	#N/A	#N/A
16410	1	0.000184502	TGCAGTGCTAGAAAGACAGGGACTGGAAACACCATATATTTTGGAGAG	CSARKTGTGNTIYF	TRBV20-1	TRBD1-1*01	TRBJ1-3	12	14	21	22	NA	2	1	GTGACCAGTGCCCATCCTGAAGACAGCAGCTTCTACATCTGCAGTGCTAGAAAGACAGGGACTGGAAACACCATATATTTTGGAGAG	GVHD	#N/A	#N/A
16410	1	0.000184502	TGTGCCAGCAGCTCTCAGGGACAGGGTATATTCTCTGGGGCCAACGTCCTGACTTTCGGGGCC	CASSSQGQGIFSGANVLTF	TRBV5-4	TRBD1-1*01	TRBJ2-6	13	17	26	32	NA	4	6	CTGGACGACTCGGCCCTGTATCTCTGTGCCAGCAGCTCTCAGGGACAGGGTATATTCTCTGGGGCCAACGTCCTGACTTTCGGGGCC	GVHD	#N/A	#N/A
16410	1	0.000184502	TGTGCCAGCAGTCCGACCACAGGGGGCTGGGGCAAAAACATTCAGTACTTCGGCGCC	CASSPTTGGWGKNIQYF	TRBV6-1	TRBD1-1*01	TRBJ2-4	12	18	27	32	NA	6	5	GCTGCTCCCTCCCAGACATCTGTGTACTTCTGTGCCAGCAGTCCGACCACAGGGGGCTGGGGCAAAAACATTCAGTACTTCGGCGCC	GVHD	#N/A	#N/A
16410	1	0.000184502	TGTGCCAGCAGTTTGGGGAATGAGCAGTTCTTCGGGCCA	CASSLGNEQFF	TRBV6-6	NA	TRBJ2-1	13	14	NA	18	NA	1	0	CCGCTCAGGCTGGAGTTGGCTGCTCCCTCCCAGACATCTGTGTACTTCTGTGCCAGCAGTTTGGGGAATGAGCAGTTCTTCGGGCCA	GVHD	Pathogens	CMV
16410	1	0.000184502	TGCGCCAGCAGTGAGAGGACGACTAGCGGACCAACCTACAATGAGCAGTTCTTCGGGCCA	CASSERTTSGPTYNEQFF	TRBV10-1	TRBD2-1	TRBJ2-1	15	20	29	34	NA	5	5	GCCTCCTCCCAGACATCTGTATATTTCTGCGCCAGCAGTGAGAGGACGACTAGCGGACCAACCTACAATGAGCAGTTCTTCGGGCCA	GVHD	#N/A	#N/A
16410	1	0.000184502	TGTGCCAGCAGCTTAGGCGGGGGGCCAGAGACCCAGTACTTCGGGCCA	CASSLGGGPETQYF	TRBV7-2	TRBD2-1*01	TRBJ2-5	NA	16	24	26	NA	0	2	ATCCAGCGCACACAGCAGGAGGACTCGGCCGTGTATCTCTGTGCCAGCAGCTTAGGCGGGGGGCCAGAGACCCAGTACTTCGGGCCA	GVHD	#N/A	#N/A
16410	1	0.000184502	TGTGCCAGCAGTAGAGAAAACTACCAGACAGATACGCAGTATTTTGGCCCA	CASSRENYQTDTQYF	TRBV7-2	TRBD2-1	TRBJ2-3	11	19	23	27	NA	8	4	CAGCGCACACAGCAGGAGGACTCGGCCGTGTATCTCTGTGCCAGCAGTAGAGAAAACTACCAGACAGATACGCAGTATTTTGGCCCA	GVHD	#N/A	#N/A
16410	1	0.000184502	TGTGCCAGCAGTCCGGGGACGGGGGAGCTGTTTTTTGGAGAA	CASSPGTGELFF	TRBV7-6	NA	TRBJ2-2	11	15	20	21	NA	4	1	CTGACGATCCAGCGCACAGAGCAGCGGGACTCGGCCATGTATCGCTGTGCCAGCAGTCCGGGGACGGGGGAGCTGTTTTTTGGAGAA	GVHD	Pathogen	Encounter for immunization
16410	1	0.000184502	TGTGCCAGCAGCCCCCTAGCGGGGGGGCCCGGGGAGCTGTTTTTTGGAGAA	CASSPLAGGPGELFF	TRBV6-5	TRBD2-1*01	TRBJ2-2	11	15	27	28	NA	4	1	CTGTCGGCTGCTCCCTCCCAGACATCTGTGTACTTCTGTGCCAGCAGCCCCCTAGCGGGGGGGCCCGGGGAGCTGTTTTTTGGAGAA	GVHD	#N/A	#N/A
16410	1	0.000184502	TGTGCCAGCAGCTTAAGGGGGGGTGGCACCGGGGAGCTGTTTTTTGGAGAA	CASSLRGGGTGELFF	TRBV27-1	TRBD2-1*01	TRBJ2-2	15	16	23	26	NA	1	3	GAGTCGCCCAGCCCCAACCAGACCTCTCTGTACTTCTGTGCCAGCAGCTTAAGGGGGGGTGGCACCGGGGAGCTGTTTTTTGGAGAA	GVHD	Pathogen	-
16410	1	0.000184502	TGCAGTGCTAGAGCCGTCAGGGTAGTGAACACTGAAGCTTTCTTTGGACAA	CSARAVRVVNTEAFF	TRBV20-1	TRBD1-1*01	TRBJ1-1	13	17	22	25	NA	4	3	ACCAGTGCCCATCCTGAAGACAGCAGCTTCTACATCTGCAGTGCTAGAGCCGTCAGGGTAGTGAACACTGAAGCTTTCTTTGGACAA	GVHD	#N/A	#N/A
16410	1	0.000184502	TGCGCCAGCAGCTTGGATCCGGGGGGGCAGGCAACTAATGAAAAACTGTTTTTTGGCAGT	CASSLDPGGQATNEKLFF	TRBV5-1	TRBD2-1*01	TRBJ1-4	16	19	27	31	NA	3	4	GAGCTGGGGGACTCGGCCCTTTATCTTTGCGCCAGCAGCTTGGATCCGGGGGGGCAGGCAACTAATGAAAAACTGTTTTTTGGCAGT	GVHD	#N/A	#N/A
16410	1	0.000184502	TGTGCCAGCAGTTTGGGGGGGGCCCTCGGTCAGCCCCAGCATTTTGGTGAT	CASSLGGALGQPQHF	TRBV28-1	TRBD2-1*01	TRBJ1-5	NA	14	21	29	NA	0	8	GAGTCCGCCAGCACCAACCAGACATCTATGTACCTCTGTGCCAGCAGTTTGGGGGGGGCCCTCGGTCAGCCCCAGCATTTTGGTGAT	GVHD	#N/A	#N/A
16410	1	0.000184502	TGTGCCAGCAGCACCGGGACGGCTTATGGCTACACCTTCGGTTCG	CASSTGTAYGYTF	TRBV5-6	NA	TRBJ1-2	12	15	20	24	NA	3	4	AATGTGAACGCCTTGTTGCTGGGGGACTCGGCCCTCTATCTCTGTGCCAGCAGCACCGGGACGGCTTATGGCTACACCTTCGGTTCG	GVHD	Pathogen	CMV
16410	1	0.000184502	TGTGCCAGCAGCTTAGAGGGGGGGCCCGCCTCGGGGCAGTACTTCGGGCCG	CASSLEGGPASGQYF	TRBV13-1	TRBD2-1*01	TRBJ2-7	16	17	24	35	NA	1	11	AGCTCCTTGGAGCTGGGGGACTCAGCCCTGTACTTCTGTGCCAGCAGCTTAGAGGGGGGGCCCGCCTCGGGGCAGTACTTCGGGCCG	GVHD	#N/A	#N/A
16410	1	0.000184502	TGTGCCAGCCATATGGGGGGTTCTGCCTACGAGCAGTACTTCGGGCCG	CASHMGGSAYEQYF	TRBV28-1	TRBD2-1*01	TRBJ2-7	9	14	20	25	NA	5	5	CTGGAGTCCGCCAGCACCAACCAGACATCTATGTACCTCTGTGCCAGCCATATGGGGGGTTCTGCCTACGAGCAGTACTTCGGGCCG	GVHD	#N/A	#N/A
16410	1	0.000184502	TGTGCCAGCACCGAGGGACAGGGCCTCTACAATGAGCAGTTCTTCGGGCCA	CASTEGQGLYNEQFF	TRBV2-1	TRBD1-1*01	TRBJ2-1	10	14	23	26	NA	4	3	CGGTCCACAAAGCTGGAGGACTCAGCCATGTACTTCTGTGCCAGCACCGAGGGACAGGGCCTCTACAATGAGCAGTTCTTCGGGCCA	GVHD	#N/A	#N/A
16410	1	0.000184502	TGTGCCAGCAGCTTAGGGACTAGCGGGAGGACACCTGGGGCCCAGTACTTCGGGCCA	CASSLGTSGRTPGAQYF	TRBV11-2	TRBD2-1*02	TRBJ2-5	NA	16	30	40	NA	0	10	GCAAAGCTTGAGGACTCGGCCGTGTATCTCTGTGCCAGCAGCTTAGGGACTAGCGGGAGGACACCTGGGGCCCAGTACTTCGGGCCA	GVHD	#N/A	#N/A
16410	1	0.000184502	TGTGCCAGCAGCCAGGTACCCGGGACTAGCCTTTATACGCAGTATTTTGGCCCA	CASSQVPGTSLYTQYF	TRBV3-1	TRBD2-1	TRBJ2-3	14	21	30	34	NA	7	4	TCCCTGGAGCTTGGTGACTCTGCTGTGTATTTCTGTGCCAGCAGCCAGGTACCCGGGACTAGCCTTTATACGCAGTATTTTGGCCCA	GVHD	#N/A	#N/A
16410	1	0.000184502	TGTGCCAGCACCACCTTAGGACTAGCGGGATTTCCCACAGATACGCAGTATTTTGGCCCA	CASTTLGLAGFPTDTQYF	TRBV7-2	TRBD2-1*02	TRBJ2-3	10	18	30	35	NA	8	5	CAGCAGGAGGACTCGGCCGTGTATCTCTGTGCCAGCACCACCTTAGGACTAGCGGGATTTCCCACAGATACGCAGTATTTTGGCCCA	GVHD	#N/A	#N/A
16410	1	0.000184502	TGCAGCGTTGTACGAAGGCTGGAGGGAATAGGACCAAACTTCGGGAACACTGAAGCTTTCTTTGGACAA	CSVVRRLEGIGPNFGNTEAFF	TRBV29-1	TRBD2-1*02	TRBJ1-1	10	20	26	44	NA	10	18	GACAGCAGCATATATCTCTGCAGCGTTGTACGAAGGCTGGAGGGAATAGGACCAAACTTCGGGAACACTGAAGCTTTCTTTGGACAA	GVHD	#N/A	#N/A
16410	1	0.000184502	TGTGCCAGCAGCTTGTTAAGGGTAACTGAAGCTTTCTTTGGACAA	CASSLLRVTEAFF	TRBV7-9	NA	TRBJ1-1	14	18	22	24	NA	4	2	GAGATCCAGCGCACAGAGCAGGGGGACTCGGCCATGTATCTCTGTGCCAGCAGCTTGTTAAGGGTAACTGAAGCTTTCTTTGGACAA	GVHD	#N/A	#N/A
16410	1	0.000184502	TGTGCCAGCAGCTCAACCCGGCAGGGAGACGGTCAGCCCCAGCATTTTGGTGAT	CASSSTRQGDGQPQHF	TRBV7-9	NA	TRBJ1-5	13	21	26	32	NA	8	6	CGCACAGAGCAGGGGGACTCGGCCATGTATCTCTGTGCCAGCAGCTCAACCCGGCAGGGAGACGGTCAGCCCCAGCATTTTGGTGAT	GVHD	#N/A	#N/A
16410	1	0.000184502	TGTGCCAGCAGCCATGTTGGACAGGGGCGCTATGGCTACACCTTCGGTTCG	CASSHVGQGRYGYTF	TRBV3-1	TRBD1-1*01	TRBJ1-2	14	18	27	29	NA	4	2	AATTCCCTGGAGCTTGGTGACTCTGCTGTGTATTTCTGTGCCAGCAGCCATGTTGGACAGGGGCGCTATGGCTACACCTTCGGTTCG	GVHD	#N/A	#N/A
16410	1	0.000184502	TGTGCCAGCAGCCGATACGGGACAGGGCTCGAGGGCTACACCTTCGGTTCG	CASSRYGTGLEGYTF	TRBV14-1	TRBD1-1*01	TRBJ1-2	13	18	27	33	NA	5	6	CAGCCTGCAGAACTGGAGGATTCTGGAGTTTATTTCTGTGCCAGCAGCCGATACGGGACAGGGCTCGAGGGCTACACCTTCGGTTCG	GVHD	#N/A	#N/A
16410	1	0.000184502	TGTGCCAGCAGTGAACAGGGGGGAGTGCAGGGCTACACCTTCGGTTCG	CASSEQGGVQGYTF	TRBV6-1	TRBD1-1*01	TRBJ1-2	NA	15	22	30	NA	0	8	CTGGAGTCGGCTGCTCCCTCCCAGACATCTGTGTACTTCTGTGCCAGCAGTGAACAGGGGGGAGTGCAGGGCTACACCTTCGGTTCG	GVHD	#N/A	#N/A
16410	1	0.000184502	TGTGCCAGCAGTTTAGGGACAGGGTACGAGCAGTACTTCGGGCCG	CASSLGTGYEQYF	TRBV12-1	TRBD1-1*01	TRBJ2-7	NA	16	NA	24	NA	0	0	AAGATCCAGCCCTCAGAACCCAGGGACTCAGCTGTGTACTTCTGTGCCAGCAGTTTAGGGACAGGGTACGAGCAGTACTTCGGGCCG	GVHD	#N/A	#N/A
16410	1	0.000184502	TGTGCCAGCAGCGCATACAGGGGGACCTCCTACGAGCAGTACTTCGGGCCG	CASSAYRGTSYEQYF	TRBV6-1	TRBD1-1*01	TRBJ2-7	11	16	24	26	NA	5	2	GAGTCGGCTGCTCCCTCCCAGACATCTGTGTACTTCTGTGCCAGCAGCGCATACAGGGGGACCTCCTACGAGCAGTACTTCGGGCCG	GVHD	#N/A	#N/A
16410	1	0.000184502	TGTGCCAGCAGTTTAGAAGGGCTGCCCTACGAGCAGTACTTCGGGCCG	CASSLEGLPYEQYF	TRBV12-1	NA	TRBJ2-7	16	17	21	25	NA	1	4	ATCCAGCCCTCAGAACCCAGGGACTCAGCTGTGTACTTCTGTGCCAGCAGTTTAGAAGGGCTGCCCTACGAGCAGTACTTCGGGCCG	GVHD	#N/A	#N/A
16410	1	0.000184502	TGTGCCAGCAGCTTAACAGGGGGGGACGAGCAGTACTTCGGGCCG	CASSLTGGDEQYF	TRBV27-1	TRBD1-1*01	TRBJ2-7	NA	15	23	25	NA	0	2	ATCCTGGAGTCGTCCAGCCCCAACCAGACCTCTCTGTACTTCTGTGCCAGCAGCTTAACAGGGGGGGACGAGCAGTACTTCGGGCCG	GVHD	#N/A	#N/A
16410	1	0.000184502	TGTGCCAGCAGTCGGCAAGATAATTCACCCCTCCACTTTGGGAAC	CASSRQDNSPLHF	TRBV25-1	NA	TRBJ1-6	12	13	16	19	NA	1	3	ACCCTGGAGTCTGCCAGGCCCTCACATACCTCTCAGTACCTCTGTGCCAGCAGTCGGCAAGATAATTCACCCCTCCACTTTGGGAAC	GVHD	#N/A	#N/A
16410	1	0.000184502	TGCAGTGCTAGAGACCGGTCCCGCTACGGCGATGAGCAGTTCTTCGGGCCA	CSARDRSRYGDEQFF	TRBV20-1	NA	TRBJ2-1	14	27	30	31	NA	13	1	ACCAGTGCCCATCCTGAAGACAGCAGCTTCTACATCTGCAGTGCTAGAGACCGGTCCCGCTACGGCGATGAGCAGTTCTTCGGGCCA	GVHD	#N/A	#N/A
16410	1	0.000184502	TGCAGCGTTGGATGGGTTAGAGTTTACAATGAGCAGTTCTTCGGGCCA	CSVGWVRVYNEQFF	TRBV29-1	NA	TRBJ2-1	10	13	16	24	NA	3	8	GTGAGCAACATGAGCCCTGAAGACAGCAGCATATATCTCTGCAGCGTTGGATGGGTTAGAGTTTACAATGAGCAGTTCTTCGGGCCA	GVHD	#N/A	#N/A
16410	1	0.000184502	TGTGCCTGGAGGGACAGATATAACTACAATGAGCAGTTCTTCGGGCCA	CAWRDRYNYNEQFF	TRBV30-1	TRBD1-1*01	TRBJ2-1	NA	11	17	23	NA	0	6	TCTAAGAAGCTCCTTCTCAGTGACTCTGGCTTCTATCTCTGTGCCTGGAGGGACAGATATAACTACAATGAGCAGTTCTTCGGGCCA	GVHD	#N/A	#N/A
16410	1	0.000184502	TGTGCCAGTAGTTCGGGACGGGAGAGAAATGAGCAGTTCTTCGGGCCA	CASSSGRERNEQFF	TRBV19-1	TRBD2-1*02	TRBJ2-1	12	18	24	27	NA	6	3	GTGACATCGGCCCAAAAGAACCCGACAGCTTTCTATCTCTGTGCCAGTAGTTCGGGACGGGAGAGAAATGAGCAGTTCTTCGGGCCA	GVHD	#N/A	#N/A
16410	1	0.000184502	TGTGCCAGCTCACCACCGAACGGGAGGAGGGCTGAGACCCAGTACTTCGGGCCA	CASSPPNGRRAETQYF	TRBV18-1	TRBD2-1*02	TRBJ2-5	17	20	27	33	NA	3	6	CAGGTAGTGCGAGGAGATTCGGCAGCTTATTTCTGTGCCAGCTCACCACCGAACGGGAGGAGGGCTGAGACCCAGTACTTCGGGCCA	GVHD	#N/A	#N/A
16410	1	0.000184502	TGCGCCAGCAGCTCGGACAGGGGGCAGGGGGAGACCCAGTACTTCGGGCCA	CASSSDRGQGETQYF	TRBV5-1	TRBD1-1*01	TRBJ2-5	13	14	25	30	NA	1	5	AGCACCTTGGAGCTGGGGGACTCGGCCCTTTATCTTTGCGCCAGCAGCTCGGACAGGGGGCAGGGGGAGACCCAGTACTTCGGGCCA	GVHD	#N/A	#N/A
16410	1	0.000184502	TGTGCCAGCAGTTTCGTCCTAGCCAAAGGGGAGACCCAGTACTTCGGGCCA	CASSFVLAKGETQYF	TRBV28-1	TRBD2-1	TRBJ2-5	14	18	23	30	NA	4	7	GAGTCCGCCAGCACCAACCAGACATCTATGTACCTCTGTGCCAGCAGTTTCGTCCTAGCCAAAGGGGAGACCCAGTACTTCGGGCCA	GVHD	#N/A	#N/A
16410	1	0.000184502	TGCAGCGTTGATCCCCGACTAGCGGGAGAAGAGACCCAGTACTTCGGGCCA	CSVDPRLAGEETQYF	TRBV29-1	TRBD2-1*02	TRBJ2-5	11	16	NA	28	NA	5	0	AGCAACATGAGCCCTGAAGACAGCAGCATATATCTCTGCAGCGTTGATCCCCGACTAGCGGGAGAAGAGACCCAGTACTTCGGGCCA	GVHD	#N/A	#N/A
16410	1	0.000184502	TGTGCCATTTGGACTAGCGAGGCAGATACGCAGTATTTTGGCCCA	CAIWTSEADTQYF	TRBV10-3	TRBD2-1	TRBJ2-3	8	10	19	22	NA	2	3	ACTCTGGAGTCCGCTACCAGCTCCCAGACATCTGTGTACTTCTGTGCCATTTGGACTAGCGAGGCAGATACGCAGTATTTTGGCCCA	GVHD	#N/A	#N/A
16410	1	0.000184502	TGTGCCTGGGGAGGGCCTGGTCCGAGGACAGATACGCAGTATTTTGGCCCA	CAWGGPGPRTDTQYF	TRBV30-1	TRBD2-1*02	TRBJ2-3	NA	9	15	27	NA	0	12	AAGAAGCTCCTTCTCAGTGACTCTGGCTTCTATCTCTGTGCCTGGGGAGGGCCTGGTCCGAGGACAGATACGCAGTATTTTGGCCCA	GVHD	#N/A	#N/A
16410	1	0.000184502	TGTGCCAGCAGTTTAATTAGAATCACAGATACGCAGTATTTTGGCCCA	CASSLIRITDTQYF	TRBV12-1	TRBD2-1	TRBJ2-3	15	17	20	23	NA	2	3	ATCCAGCCCTCAGAACCCAGGGACTCAGCTGTGTACTTCTGTGCCAGCAGTTTAATTAGAATCACAGATACGCAGTATTTTGGCCCA	GVHD	#N/A	#N/A
16410	1	0.000184502	TGTGCCAGCAGCGACAGCGTTTGGGGCACAGATACGCAGTATTTTGGCCCA	CASSDSVWGTDTQYF	TRBV2-1	TRBD1-1*01	TRBJ2-3	11	12	17	25	NA	1	8	CGGTCCACAAAGCTGGAGGACTCAGCCATGTACTTCTGTGCCAGCAGCGACAGCGTTTGGGGCACAGATACGCAGTATTTTGGCCCA	GVHD	#N/A	#N/A
16410	1	0.000184502	TGCAGTGCTCGGACTAGCGGCACAGATACGCAGTATTTTGGCCCA	CSARTSGTDTQYF	TRBV20-1	TRBD2-1	TRBJ2-3	9	10	NA	19	NA	1	0	ACAGTGACCAGTGCCCATCCTGAAGACAGCAGCTTCTACATCTGCAGTGCTCGGACTAGCGGCACAGATACGCAGTATTTTGGCCCA	GVHD	#N/A	#N/A
16410	1	0.000184502	TGTGCCAGCAGTGTCCCCGGGACTAGCGAAGGCGGGGAGCTGTTTTTTGGAGAA	CASSVPGTSEGGELFF	TRBV2-1	TRBD2-1	TRBJ2-2	13	18	28	32	NA	5	4	TCCACAAAGCTGGAGGACTCAGCCATGTACTTCTGTGCCAGCAGTGTCCCCGGGACTAGCGAAGGCGGGGAGCTGTTTTTTGGAGAA	GVHD	#N/A	#N/A
16410	1	0.000184502	TGTGCCAGCAGTTTGGTACACGCTAACACCGGGGAGCTGTTTTTTGGAGAA	CASSLVHANTGELFF	TRBV12-1	TRBD1-1*01	TRBJ2-2	14	17	20	24	NA	3	4	CAGCCCTCAGAACCCAGGGACTCAGCTGTGTACTTCTGTGCCAGCAGTTTGGTACACGCTAACACCGGGGAGCTGTTTTTTGGAGAA	GVHD	#N/A	#N/A
16410	1	0.000184502	TGTGCCAGCAGCTTAGCCCCACAGACTAACACCGGGGAGCTGTTTTTTGGAGAA	CASSLAPQTNTGELFF	TRBV7-8	NA	TRBJ2-2	17	20	24	27	NA	3	3	CGCACACAGCAGGAGGACTCCGCCGTGTATCTCTGTGCCAGCAGCTTAGCCCCACAGACTAACACCGGGGAGCTGTTTTTTGGAGAA	GVHD	#N/A	#N/A
16410	1	0.000184502	TGTGCCAGCACCGACGGGTCGACAAGGCGGGGTGAAGCTTTCTTTGGACAA	CASTDGSTRRGEAFF	TRBV7-9	TRBD2-1*01	TRBJ1-1	10	26	NA	32	NA	16	0	CAGCGCACAGAGCAGGGGGACTCGGCCATGTATCTCTGTGCCAGCACCGACGGGTCGACAAGGCGGGGTGAAGCTTTCTTTGGACAA	GVHD	#N/A	#N/A
16410	1	0.000184502	TGTGCCAGCAGCTTAGTAGCCGGTGAAGCTTTCTTTGGACAA	CASSLVAGEAFF	TRBV7-6	TRBD2-1	TRBJ1-1	NA	16	20	23	NA	0	3	CTGACGATCCAGCGCACAGAGCAGCGGGACTCGGCCATGTATCGCTGTGCCAGCAGCTTAGTAGCCGGTGAAGCTTTCTTTGGACAA	GVHD	#N/A	#N/A
16410	1	0.000184502	TGTGCCAGCAGTCAAAATGACAGGGCGGATTCACCCCTCCACTTTGGGAAC	CASSQNDRADSPLHF	TRBV6-1	TRBD1-1*01	TRBJ1-6	12	18	25	28	NA	6	3	GAGTCGGCTGCTCCCTCCCAAACATCTGTGTACTTCTGTGCCAGCAGTCAAAATGACAGGGCGGATTCACCCCTCCACTTTGGGAAC	GVHD	#N/A	#N/A
16410	1	0.000184502	TGTGCCAGCAGTCCACTGGGAGCGGTGGGGTACAATGAGCAGTTCTTCGGGCCA	CASSPLGAVGYNEQFF	TRBV28-1	TRBD2-1	TRBJ2-1	12	20	25	30	NA	8	5	TCCGCCAGCACCAACCAGACATCTATGTACCTCTGTGCCAGCAGTCCACTGGGAGCGGTGGGGTACAATGAGCAGTTCTTCGGGCCA	GVHD	#N/A	#N/A
16410	1	0.000184502	TGTGCCAGCAGCTTAGGCAGGGATGAAGCTTTCTTTGGACAA	CASSLGRDEAFF	TRBV7-2	TRBD1-1*01	TRBJ1-1	16	17	22	23	NA	1	1	CTGACGATCCAGCGCACACAGCAGGAGGACTCGGCCGTGTATCTCTGTGCCAGCAGCTTAGGCAGGGATGAAGCTTTCTTTGGACAA	GVHD	#N/A	#N/A
16410	1	0.000184502	TGTGCCAGCAGTCAGTGGGACAGGGGATCTGAAAAACTGTTTTTTGGCAGT	CASSQWDRGSEKLFF	TRBV12-1	TRBD1-1*01	TRBJ1-4	12	16	26	29	NA	4	3	CAGCCCTCAGAACCCAGGGACTCAGCTGTGTACTTCTGTGCCAGCAGTCAGTGGGACAGGGGATCTGAAAAACTGTTTTTTGGCAGT	GVHD	#N/A	#N/A
16410	1	0.000184502	TGCGCCAGCAGCCAAGACAGGGGTAATGAAAAACTGTTTTTTGGCAGT	CASSQDRGNEKLFF	TRBV4-3	TRBD1-1*01	TRBJ1-4	NA	17	NA	23	NA	0	0	CTACACACCCTGCAGCCAGAAGACTCGGCCCTGTATCTCTGCGCCAGCAGCCAAGACAGGGGTAATGAAAAACTGTTTTTTGGCAGT	GVHD	#N/A	#N/A
16410	1	0.000184502	TGTGCCAGCAGTTTTGGGACACCAGTGGATCAGCCCCAGCATTTTGGTGAT	CASSFGTPVDQPQHF	TRBV6-6	TRBD1-1*01	TRBJ1-5	13	15	21	28	NA	2	7	GAGTTGGCTGCTCCCTCCCAGACATCTGTGTACTTCTGTGCCAGCAGTTTTGGGACACCAGTGGATCAGCCCCAGCATTTTGGTGAT	GVHD	#N/A	#N/A
16410	1	0.000184502	TGTGCTAGTGGTTCCGACCGGGACAAAGATCAGCCCCAGCATTTTGGTGAT	CASGSDRDKDQPQHF	TRBV12-5	TRBD1-1*01	TRBJ1-5	13	19	25	28	NA	6	3	CAGCCCTCAGAACCCAGGGACTCAGCTGTGTATTTTTGTGCTAGTGGTTCCGACCGGGACAAAGATCAGCCCCAGCATTTTGGTGAT	GVHD	#N/A	#N/A
16410	1	0.000184502	TGTGCCACCAGCAAGGGCGTCAGCAATCAGCCCCAGCATTTTGGTGAT	CATSKGVSNQPQHF	TRBV15-1	NA	TRBJ1-5	NA	13	17	21	NA	0	4	ATCCGCTCACCAGGCCTGGGGGACGCAGCCATGTACCTGTGTGCCACCAGCAAGGGCGTCAGCAATCAGCCCCAGCATTTTGGTGAT	GVHD	#N/A	#N/A
16410	1	0.000184502	TGTGCCACCAGCAGAGATTCTTATACGACGGCCCAACAGCCCCAGCATTTTGGTGAT	CATSRDSYTTAQQPQHF	TRBV15-1	NA	TRBJ1-5	17	26	29	36	NA	9	7	CCAGGCCTGGGGGACGCAGCCATGTACCTGTGTGCCACCAGCAGAGATTCTTATACGACGGCCCAACAGCCCCAGCATTTTGGTGAT	GVHD	#N/A	#N/A
16410	1	0.000184502	TGTGCCAGCAGCTTACAGGGAGGGTATGGCTACACCTTCGGTTCG	CASSLQGGYGYTF	TRBV7-9	TRBD2-1*02	TRBJ1-2	15	17	NA	24	NA	2	0	GAGATCCAGCGCACAGAGCAGGGGGACTCGGCCATGTATCTCTGTGCCAGCAGCTTACAGGGAGGGTATGGCTACACCTTCGGTTCG	GVHD	#N/A	#N/A
16410	1	0.000184502	TGTGCCAGCAGCTTAGCGCTGGGGGACAGGGCCTATGGCTACACCTTCGGTTCG	CASSLALGDRAYGYTF	TRBV7-9	TRBD1-1*01	TRBJ1-2	17	22	31	32	NA	5	1	CGCACAGAGCAGGGGGACTCGGCCATGTATCTCTGTGCCAGCAGCTTAGCGCTGGGGGACAGGGCCTATGGCTACACCTTCGGTTCG	GVHD	#N/A	#N/A
16410	1	0.000184502	TGCGCCAGCAGCCAAGGGCTTAACTATGGCTACACCTTCGGTTCG	CASSQGLNYGYTF	TRBV4-1	TRBD1-1*01	TRBJ1-2	NA	16	19	20	NA	0	1	CACCTACACGCCCTGCAGCCAGAAGACTCAGCCCTGTATCTCTGCGCCAGCAGCCAAGGGCTTAACTATGGCTACACCTTCGGTTCG	GVHD	#N/A	#N/A
16410	1	0.000184502	TGTGCCAGTAGCACCACTATCCAACAGAGGTCTAACTATGGCTACACCTTCGGTTCG	CASSTTIQQRSNYGYTF	TRBV19-1	NA	TRBJ1-2	11	23	27	31	NA	12	4	GCCCAAAAGAACCCGACAGCTTTCTATCTCTGTGCCAGTAGCACCACTATCCAACAGAGGTCTAACTATGGCTACACCTTCGGTTCG	GVHD	#N/A	#N/A
16410	1	0.000184502	TGTGCCAGCAGCGGGACAGCCCTATATGGCTACACCTTCGGTTCG	CASSGTALYGYTF	TRBV5-6	TRBD1-1*01	TRBJ1-2	NA	12	19	24	NA	0	5	AATGTGAACGCCTTGTTGCTGGGGGACTCGGCCCTCTATCTCTGTGCCAGCAGCGGGACAGCCCTATATGGCTACACCTTCGGTTCG	GVHD	#N/A	#N/A
16410	1	0.000184502	TGCAGCGTTAAGGAGGGGAATGGCTACACCTTCGGTTCG	CSVKEGNGYTF	TRBV29-1	TRBD2-1*02	TRBJ1-2	9	11	17	19	NA	2	2	ACTCTGACTGTGAGCAACATGAGCCCTGAAGACAGCAGCATATATCTCTGCAGCGTTAAGGAGGGGAATGGCTACACCTTCGGTTCG	GVHD	#N/A	#N/A
16410	1	0.000184502	TGCGCCAGCAGCTTGGAGGGGACAGGGTTCTACGAGCAGTACTTCGGGCCG	CASSLEGTGFYEQYF	TRBV5-1	TRBD1-1*01	TRBJ2-7	16	18	27	29	NA	2	2	AGCACCTTGGAGCTGGGGGACTCGGCCCTTTATCTTTGCGCCAGCAGCTTGGAGGGGACAGGGTTCTACGAGCAGTACTTCGGGCCG	GVHD	#N/A	#N/A
16410	1	0.000184502	TGTGCCAGCAGTTTAGCGTACGGGGGCCTTAGCTCCTACGAGCAGTACTTCGGGCCG	CASSLAYGGLSSYEQYF	TRBV27-1	NA	TRBJ2-7	15	21	27	32	NA	6	5	CCCAGCCCCAACCAGACCTCTCTGTACTTCTGTGCCAGCAGTTTAGCGTACGGGGGCCTTAGCTCCTACGAGCAGTACTTCGGGCCG	GVHD	#N/A	#N/A
16410	1	0.000184502	TGTGCCAGTTCGACTAGCGGGTACTCCTACGAGCAGTACTTCGGGCCG	CASSTSGYSYEQYF	TRBV13-1	TRBD2-1	TRBJ2-7	8	11	21	23	NA	3	2	ATGAGCTCCTTGGAGCTGGGGGACTCAGCCCTGTACTTCTGTGCCAGTTCGACTAGCGGGTACTCCTACGAGCAGTACTTCGGGCCG	GVHD	#N/A	#N/A
16410	1	0.000184502	TGTGCCACCAGCAGAGATCGGGGGAGTTTAGCCTCTGGAAACACCATATATTTTGGAGAG	CATSRDRGSLASGNTIYF	TRBV15-1	TRBD2-1*01	TRBJ1-3	17	18	24	32	NA	1	8	GGCCTGGGGGACGCAGCCATGTACCTGTGTGCCACCAGCAGAGATCGGGGGAGTTTAGCCTCTGGAAACACCATATATTTTGGAGAG	GVHD	#N/A	#N/A
16410	1	0.000184502	TGTGCCAGCAGTTTTTACGGACTCCAATCTGGAAACACCATATATTTTGGAGAG	CASSFYGLQSGNTIYF	TRBV28-1	TRBD2-1	TRBJ1-3	14	18	23	27	NA	4	4	TCCGCCAGCACCAACCAGACATCTATGTACCTCTGTGCCAGCAGTTTTTACGGACTCCAATCTGGAAACACCATATATTTTGGAGAG	GVHD	#N/A	#N/A
16410	1	0.000184502	TGTGCCAGCAGTGAAGCGCCAGGGCTCGGGGCCAACGTCCTGACTTTCGGGGCC	CASSEAPGLGANVLTF	TRBV2-1	TRBD1-1*01	TRBJ2-6	17	19	24	27	NA	2	3	TCCACAAAGCTGGAGGACTCAGCCATGTACTTCTGTGCCAGCAGTGAAGCGCCAGGGCTCGGGGCCAACGTCCTGACTTTCGGGGCC	GVHD	#N/A	#N/A
16410	1	0.000184502	TGCGCCAGCAGTCCAGGGAATCGTTCACCCCTCCACTTTGGGAAC	CASSPGNRSPLHF	TRBV3-1	TRBD1-1*01	TRBJ1-6	11	13	18	23	NA	2	5	CACATCAATTCCCTGGAGCTTGGTGACTCTGCTGTGTATTTCTGCGCCAGCAGTCCAGGGAATCGTTCACCCCTCCACTTTGGGAAC	GVHD	#N/A	#N/A
16410	1	0.000184502	TGTGCCAGCAGCGAAGGGGACCTCTCACCCCTCCACTTTGGGAAC	CASSEGDLSPLHF	TRBV13-1	NA	TRBJ1-6	12	16	21	24	NA	4	3	AACATGAGCTCCTTGGAGCTGGGGGACTCAGCCCTGTACTTCTGTGCCAGCAGCGAAGGGGACCTCTCACCCCTCCACTTTGGGAAC	GVHD	#N/A	#N/A
16410	1	0.000184502	TGTGCCAGCAGCCCCCCTCTCCGGGACAAAGATTGGGAGTTCTTCGGGCCA	CASSPPLRDKDWEFF	TRBV2-1	TRBD1-1*01	TRBJ2-1	11	22	28	37	NA	11	9	CGGTCCACAAAGCTGGAGGACTCAGCCATGTACTTCTGTGCCAGCAGCCCCCCTCTCCGGGACAAAGATTGGGAGTTCTTCGGGCCA	GVHD	#N/A	#N/A
16410	1	0.000184502	TGCAGTGTGGACGGGATGGGCGATGAGCAGTTCTTCGGGCCA	CSVDGMGDEQFF	TRBV20-1	TRBD2-1*02	TRBJ2-1	7	11	16	22	NA	4	6	CTGACAGTGACCAGTGCCCATCCTGAAGACAGCAGCTTCTACATCTGCAGTGTGGACGGGATGGGCGATGAGCAGTTCTTCGGGCCA	GVHD	#N/A	#N/A
16410	1	0.000184502	TGTGCCAGCAGCCAAAGAGTGGGCGGGGGGTTCCATGAGCAGTTCTTCGGGCCA	CASSQRVGGGFHEQFF	TRBV14-1	TRBD2-1*01	TRBJ2-1	15	22	30	34	NA	7	4	CCTGCAGAACTGGAGGATTCTGGAGTTTATTTCTGTGCCAGCAGCCAAAGAGTGGGCGGGGGGTTCCATGAGCAGTTCTTCGGGCCA	GVHD	#N/A	#N/A
16410	1	0.000184502	TGTGCCAGCGGCCGCGCGGGAGGGGGGAATGAGCAGTTCTTCGGGCCA	CASGRAGGGNEQFF	TRBV12-1	TRBD2-1*02	TRBJ2-1	9	15	24	27	NA	6	3	ATCCAGCCCTCAGAACCCAGGGACTCAGCTGTGTACTTCTGTGCCAGCGGCCGCGCGGGAGGGGGGAATGAGCAGTTCTTCGGGCCA	GVHD	#N/A	#N/A
16410	1	0.000184502	TGCAGTGCTAGGGACCTGATGGAGGCAGGGTACAATGAGCAGTTCTTCGGGCCA	CSARDLMEAGYNEQFF	TRBV20-1	NA	TRBJ2-1	11	25	NA	30	NA	14	0	AGTGCCCATCCTGAAGACAGCAGCTTCTACATCTGCAGTGCTAGGGACCTGATGGAGGCAGGGTACAATGAGCAGTTCTTCGGGCCA	GVHD	#N/A	#N/A
16410	1	0.000184502	TGTGCCAGTAGTCCTCGGGGTAGCGGGGTAATCTCCTACAATGAGCAGTTCTTCGGGCCA	CASSPRGSGVISYNEQFF	TRBV19-1	TRBD2-1*01	TRBJ2-1	12	20	28	32	NA	8	4	CAAAAGAACCCGACAGCTTTCTATCTCTGTGCCAGTAGTCCTCGGGGTAGCGGGGTAATCTCCTACAATGAGCAGTTCTTCGGGCCA	GVHD	#N/A	#N/A
16410	1	0.000184502	TGTGCCAGCCAAAGGAATCTAGCGGGCGGGGCCTACAATGAGCAGTTCTTCGGGCCA	CASQRNLAGGAYNEQFF	TRBV11-2	TRBD2-1	TRBJ2-1	9	18	26	31	NA	9	5	GCAAAGCTTGAGGACTCGGCCGTGTATCTCTGTGCCAGCCAAAGGAATCTAGCGGGCGGGGCCTACAATGAGCAGTTCTTCGGGCCA	GVHD	#N/A	#N/A
16410	1	0.000184502	TGTGCCAGCAGTACAGGGGGCAGGGACAATGAGCAGTTCTTCGGGCCA	CASSTGGRDNEQFF	TRBV12-1	TRBD1-1*01	TRBJ2-1	NA	12	21	25	NA	0	4	ATCCAGCCCTCAGAACCCAGGGACTCAGCTGTGTACTTCTGTGCCAGCAGTACAGGGGGCAGGGACAATGAGCAGTTCTTCGGGCCA	GVHD	#N/A	#N/A
16410	1	0.000184502	TGTGCCAGCAGCTTAGGGACCCCCTGGGCCCAGTACTTCGGGCCA	CASSLGTPWAQYF	TRBV7-2	NA	TRBJ2-5	NA	16	20	28	NA	0	8	ACGATCCAGCGCACACAGCAGGAGGACTCGGCCGTGTATCTCTGTGCCAGCAGCTTAGGGACCCCCTGGGCCCAGTACTTCGGGCCA	GVHD	#N/A	#N/A
16410	1	0.000184502	TGTGCCAGTAGCTATTCGGGAACCGGGACTCTCAGGTCTCAAGAGACCCAGTACTTCGGGCCA	CASSYSGTGTLRSQETQYF	TRBV19-1	TRBD2-1	TRBJ2-5	11	24	30	39	NA	13	9	AAGAACCCGACAGCTTTCTATCTCTGTGCCAGTAGCTATTCGGGAACCGGGACTCTCAGGTCTCAAGAGACCCAGTACTTCGGGCCA	GVHD	#N/A	#N/A
16410	1	0.000184502	TGTGCCAGCAGCTTAATGGCCCCCCGGGTCGGGACGCAAGAGACCCAGTACTTCGGGCCA	CASSLMAPRVGTQETQYF	TRBV7-2	NA	TRBJ2-5	15	30	35	36	NA	15	1	CAGCAGGAGGACTCGGCCGTGTATCTCTGTGCCAGCAGCTTAATGGCCCCCCGGGTCGGGACGCAAGAGACCCAGTACTTCGGGCCA	GVHD	#N/A	#N/A
16410	1	0.000184502	TGCAGTGCTGGACTAGCCCAAGAGACCCAGTACTTCGGGCCA	CSAGLAQETQYF	TRBV20-1	TRBD2-1	TRBJ2-5	NA	9	NA	17	NA	0	0	CTGACAGTGACCAGTGCCCATCCTGAAGACAGCAGCTTCTACATCTGCAGTGCTGGACTAGCCCAAGAGACCCAGTACTTCGGGCCA	GVHD	#N/A	#N/A
16410	1	0.000184502	TGTGCCAGCAGGGAAACTAAAACTAGCGGGGGAGATACGCAGTATTTTGGCCCA	CASRETKTSGGDTQYF	TRBV28-1	TRBD2-1*01	TRBJ2-3	11	21	NA	32	NA	10	0	TCCGCCAGCACCAACCAGACATCTATGTACCTCTGTGCCAGCAGGGAAACTAAAACTAGCGGGGGAGATACGCAGTATTTTGGCCCA	GVHD	#N/A	#N/A
16410	1	0.000184502	TGTGCCAGCAGTCCCGGGACTTCACCAGATACGCAGTATTTTGGCCCA	CASSPGTSPDTQYF	TRBV27-1	TRBD2-1	TRBJ2-3	12	15	21	25	NA	3	4	CTGGAGTCGCCCAGCCCCAACCAGACCTCTCTGTACTTCTGTGCCAGCAGTCCCGGGACTTCACCAGATACGCAGTATTTTGGCCCA	GVHD	Pathogen	-
16410	1	0.000184502	TGCAGGGCGAAAGGGACGGAGTATGGCTACACCTTCGGTTCG	CRAKGTEYGYTF	TRBV20-1	NA	TRBJ1-2	5	12	17	21	NA	7	4	CTGACAGTGACCAGTGCCCATCCTGAAGACAGCAGCTTCTACATCTGCAGGGCGAAAGGGACGGAGTATGGCTACACCTTCGGTTCG	GVHD	#N/A	#N/A
16410	1	0.000184502	TGTGCCAGTAGCCGACAGGGCGGCTATGGCTACACCTTCGGTTCG	CASSRQGGYGYTF	TRBV19-1	TRBD1-1*01	TRBJ1-2	11	13	20	23	NA	2	3	ACTGTGACATCGGCCCAAAAGAACCCGACAGCTTTCTATCTCTGTGCCAGTAGCCGACAGGGCGGCTATGGCTACACCTTCGGTTCG	GVHD	Pathogens	Yellow fever virus
16410	1	0.000184502	TGCAGTGCTAGAGAAACGGGACTAGCGGGAGGGGGCACAGATACGCAGTATTTTGGCCCA	CSARETGLAGGGTDTQYF	TRBV20-1	TRBD2-1*02	TRBJ2-3	14	17	33	34	NA	3	1	CATCCTGAAGACAGCAGCTTCTACATCTGCAGTGCTAGAGAAACGGGACTAGCGGGAGGGGGCACAGATACGCAGTATTTTGGCCCA	GVHD	#N/A	#N/A
16410	1	0.000184502	TGTGCCAGCAGGGGACTAGGAGGCTCCGGGGAGCTGTTTTTTGGAGAA	CASRGLGGSGELFF	TRBV12-1	TRBD2-1	TRBJ2-2	NA	11	19	25	NA	0	6	ATCCAGCCCTCAGAACCCAGGGACTCAGCTGTGTACTTCTGTGCCAGCAGGGGACTAGGAGGCTCCGGGGAGCTGTTTTTTGGAGAA	GVHD	#N/A	#N/A
16410	1	0.000184502	TGTGCCAGTTCCAGGCAGGGGGACACCGGGGAGCTGTTTTTTGGAGAA	CASSRQGDTGELFF	TRBV19-1	TRBD1-1*01	TRBJ2-2	9	15	NA	22	NA	6	0	GTGACATCGGCCCAAAAGAACCCGACAGCTTTCTATCTCTGTGCCAGTTCCAGGCAGGGGGACACCGGGGAGCTGTTTTTTGGAGAA	GVHD	#N/A	#N/A
16410	1	0.000184502	TGTGCCAGCTCCCAGGGACCTGTGAACACCGGGGAGCTGTTTTTTGGAGAA	CASSQGPVNTGELFF	TRBV7-8	NA	TRBJ2-2	9	14	19	23	NA	5	4	CAGCGCACACAGCAGGAGGACTCCGCCGTGTATCTCTGTGCCAGCTCCCAGGGACCTGTGAACACCGGGGAGCTGTTTTTTGGAGAA	GVHD	#N/A	#N/A
16410	1	0.000184502	TGCGCCAGCAGCTTGGACGTAAGAGCGAACACCGGGGAGCTGTTTTTTGGAGAA	CASSLDVRANTGELFF	TRBV5-1	TRBD2-1*02	TRBJ2-2	16	22	NA	25	NA	6	0	ACCTTGGAGCTGGGGGACTCGGCCCTTTATCTTTGCGCCAGCAGCTTGGACGTAAGAGCGAACACCGGGGAGCTGTTTTTTGGAGAA	GVHD	#N/A	#N/A
16410	1	0.000184502	TGCGCCAGCAGCTTGACAGGGCTCAACACCGGGGAGCTGTTTTTTGGAGAA	CASSLTGLNTGELFF	TRBV5-1	TRBD1-1*01	TRBJ2-2	NA	15	21	24	NA	0	3	AGCACCTTGGAGCTGGGGGACTCGGCCCTTTATCTTTGCGCCAGCAGCTTGACAGGGCTCAACACCGGGGAGCTGTTTTTTGGAGAA	GVHD	#N/A	#N/A
16410	1	0.000184502	TGTGCCAGCAGCTTCCGTCGAAGCACTGAAGCTTTCTTTGGACAA	CASSFRRSTEAFF	TRBV5-8	NA	TRBJ1-1	14	19	21	23	NA	5	2	AATGTGAATGCCTTGGAGCTGGAGGACTCGGCCCTGTATCTCTGTGCCAGCAGCTTCCGTCGAAGCACTGAAGCTTTCTTTGGACAA	GVHD	#N/A	#N/A
16410	1	0.000184502	TGTGCCAGCAGTTACAGCTTTTGGAACACTGAAGCTTTCTTTGGACAA	CASSYSFWNTEAFF	TRBV6-1	TRBD1-1*01	TRBJ1-1	12	13	17	23	NA	1	6	CTGGAGTCGGCTGCTCCCTCCCAGACATCTGTGTACTTCTGTGCCAGCAGTTACAGCTTTTGGAACACTGAAGCTTTCTTTGGACAA	GVHD	#N/A	#N/A
16410	1	0.000184502	TGTGCCAGCAGCTTAAGGAAGGGGAACACTGAAGCTTTCTTTGGACAA	CASSLRKGNTEAFF	TRBV5-5	NA	TRBJ1-1	14	19	NA	23	NA	5	0	GTGAACGCCTTGTTGCTGGGGGACTCGGCCCTGTATCTCTGTGCCAGCAGCTTAAGGAAGGGGAACACTGAAGCTTTCTTTGGACAA	GVHD	#N/A	#N/A
16410	1	0.000184502	TGTGCCAGCAGCTTAGTTGGCAGGGGAGCAACTAATGAAAAACTGTTTTTTGGCAGT	CASSLVGRGATNEKLFF	TRBV7-9	TRBD1-1*01	TRBJ1-4	16	20	26	28	NA	4	2	ACAGAGCAGGGGGACTCGGCCATGTATCTCTGTGCCAGCAGCTTAGTTGGCAGGGGAGCAACTAATGAAAAACTGTTTTTTGGCAGT	GVHD	#N/A	#N/A
16410	1	0.000184502	TGTGCCAGCAGCGTAGCCGGGACCGGCCTAGAGCCCCAGCATTTTGGTGAT	CASSVAGTGLEPQHF	TRBV9-1	NA	TRBJ1-5	16	18	23	31	NA	2	8	AGCTCTCTGGAGCTGGGGGACTCAGCTTTGTATTTCTGTGCCAGCAGCGTAGCCGGGACCGGCCTAGAGCCCCAGCATTTTGGTGAT	GVHD	#N/A	#N/A
16410	1	0.000184502	TGTGCCAGCACTCGGACAGGGGCGGGTCAGCCCCAGCATTTTGGTGAT	CASTRTGAGQPQHF	TRBV6-1	TRBD1-1*01	TRBJ1-5	10	13	22	26	NA	3	4	CTGGAGTCGGCTGCTCCCTCCCAGACATCTGTGTACTTCTGTGCCAGCACTCGGACAGGGGCGGGTCAGCCCCAGCATTTTGGTGAT	GVHD	#N/A	#N/A
16410	1	0.000184502	TGTGCCAGCAGTGAATGGGCGAATCAGCCCCAGCATTTTGGTGAT	CASSEWANQPQHF	TRBV6-1	TRBD1-1*01	TRBJ1-5	15	16	20	21	NA	1	1	AGGCTGGAGTCGGCTGCTCCCTCCCAGACATCTGTGTACTTCTGTGCCAGCAGTGAATGGGCGAATCAGCCCCAGCATTTTGGTGAT	GVHD	#N/A	#N/A
16410	1	0.000184502	TGTGCCAGCAGCCTAACTGGGATGTTGGGCAATCAGCCCCAGCATTTTGGTGAT	CASSLTGMLGNQPQHF	TRBV7-9	NA	TRBJ1-5	12	18	22	28	NA	6	6	CGCACAGAGCAGGGGGACTCGGCCATGTATCTCTGTGCCAGCAGCCTAACTGGGATGTTGGGCAATCAGCCCCAGCATTTTGGTGAT	GVHD	#N/A	#N/A
16410	1	0.000184502	TGCAGTGCTAATCCCCGGGCAGGAAATCAGCCCCAGCATTTTGGTGAT	CSANPRAGNQPQHF	TRBV20-1	NA	TRBJ1-5	10	19	23	24	NA	9	1	GTGACCAGTGCCCATCCTGAAGACAGCAGCTTCTACATCTGCAGTGCTAATCCCCGGGCAGGAAATCAGCCCCAGCATTTTGGTGAT	GVHD	#N/A	#N/A
16410	1	0.000184502	TGTGCCAGTAGTATTACCGGGACAGGGGGTCGGCAGCCCCAGCATTTTGGTGAT	CASSITGTGGRQPQHF	TRBV19-1	TRBD1-1*01	TRBJ1-5	14	18	29	33	NA	4	4	TCGGCCCAAAAGAACCCGACAGCTTTCTATCTCTGTGCCAGTAGTATTACCGGGACAGGGGGTCGGCAGCCCCAGCATTTTGGTGAT	GVHD	#N/A	#N/A
16410	1	0.000184502	TGCGCCAGCAGCCAGGAAACAGGGATCCTCGGTGGCTACACCTTCGGTTCG	CASSQETGILGGYTF	TRBV4-1	TRBD1-1*01	TRBJ1-2	14	18	24	32	NA	4	8	CACGCCCTGCAGCCAGAAGACTCAGCCCTGTATCTCTGCGCCAGCAGCCAGGAAACAGGGATCCTCGGTGGCTACACCTTCGGTTCG	GVHD	#N/A	#N/A
16410	1	0.000184502	TGTGCCAGCAGCTTGGAGCGGAAGGCGGGCTATGGCTACACCTTCGGTTCG	CASSLERKAGYGYTF	TRBV5-5	TRBD2-1	TRBJ1-2	NA	16	21	29	NA	0	8	AACGCCTTGTTGCTGGGGGACTCGGCCCTGTATCTCTGTGCCAGCAGCTTGGAGCGGAAGGCGGGCTATGGCTACACCTTCGGTTCG	GVHD	#N/A	#N/A
16410	1	0.000184502	TGTGCCAGCAGCCTAATCGGACCCTATGGCTACACCTTCGGTTCG	CASSLIGPYGYTF	TRBV7-9	NA	TRBJ1-2	12	18	22	23	NA	6	1	GAGATCCAGCGCACAGAGCAGGGGGACTCGGCCATGTATCTCTGTGCCAGCAGCCTAATCGGACCCTATGGCTACACCTTCGGTTCG	GVHD	#N/A	#N/A
16410	1	0.000184502	TGTGCCAGCAGCCCTCAAAACTATGGCTACACCTTCGGTTCG	CASSPQNYGYTF	TRBV7-9	NA	TRBJ1-2	12	15	17	18	NA	3	1	TTGGAGATCCAGCGCACAGAGCAGGGGGACTCGGCCATGTATCTCTGTGCCAGCAGCCCTCAAAACTATGGCTACACCTTCGGTTCG	GVHD	#N/A	#N/A
16410	1	0.000184502	TGTGCCAGCAGCTTAGTCACACAGGATGGCTACACCTTCGGTTCG	CASSLVTQDGYTF	TRBV7-9	TRBD1-1*01	TRBJ1-2	16	20	NA	25	NA	4	0	GAGATCCAGCGCACAGAGCAGGGGGACTCGGCCATGTATCTCTGTGCCAGCAGCTTAGTCACACAGGATGGCTACACCTTCGGTTCG	GVHD	#N/A	#N/A
16410	1	0.000184502	TGTGCCAGCAGCTTACTAGAGGGTCTTTTAGGCTACACCTTCGGTTCG	CASSLLEGLLGYTF	TRBV7-2	TRBD2-1*02	TRBJ1-2	15	18	23	30	NA	3	7	ATCCAGCGCACACAGCAGGAGGACTCGGCCGTGTATCTCTGTGCCAGCAGCTTACTAGAGGGTCTTTTAGGCTACACCTTCGGTTCG	GVHD	#N/A	#N/A
16410	1	0.000184502	TGTGCCAGCAGCTTGGTCGAGAGGAGGGGCGAGCAGTACTTCGGGCCG	CASSLVERRGEQYF	TRBV5-6	TRBD2-1*02	TRBJ2-7	16	22	28	29	NA	6	1	GTGAACGCCTTGTTGCTGGGGGACTCGGCCCTCTATCTCTGTGCCAGCAGCTTGGTCGAGAGGAGGGGCGAGCAGTACTTCGGGCCG	GVHD	#N/A	#N/A
16410	1	0.000184502	TGTGCCAGCAGGGGCCGGGGGAGCGGGGATTCCTACGAGCAGTACTTCGGGCCG	CASRGRGSGDSYEQYF	TRBV28-1	TRBD2-1*01	TRBJ2-7	11	21	28	30	NA	10	2	TCCGCCAGCACCAACCAGACATCTATGTACCTCTGTGCCAGCAGGGGCCGGGGGAGCGGGGATTCCTACGAGCAGTACTTCGGGCCG	GVHD	#N/A	#N/A
16410	1	0.000184502	TGTGCCAGCAGCTCGAAATGGGACAGTCCCTACGAGCAGTACTTCGGGCCG	CASSSKWDSPYEQYF	TRBV11-2	TRBD1-1*01	TRBJ2-7	13	19	26	28	NA	6	2	CAGCCTGCAAAGCTTGAGGACTCGGCCGTGTATCTCTGTGCCAGCAGCTCGAAATGGGACAGTCCCTACGAGCAGTACTTCGGGCCG	GVHD	#N/A	#N/A
16410	1	0.000184502	TGTGCCATCAGTGAAAGGGGTTCGAACACTGAAGCTTTCTTTGGACAA	CAISERGSNTEAFF	TRBV10-3	TRBD1-1*01	TRBJ1-1	14	15	20	23	NA	1	3	CTGGAGTCCGCTACCAGCTCCCAGACATCTGTGTACTTCTGTGCCATCAGTGAAAGGGGTTCGAACACTGAAGCTTTCTTTGGACAA	GVHD	#N/A	#N/A
16410	1	0.000184502	TGTGCCAGCAGCGGACAGTCCCCCAATCAGCCCCAGCATTTTGGTGAT	CASSGQSPNQPQHF	TRBV6-1	TRBD1-1*01	TRBJ1-5	11	12	18	23	NA	1	5	CTGGAGTCGGCTGCTCCCTCCCAGACATCTGTGTACTTCTGTGCCAGCAGCGGACAGTCCCCCAATCAGCCCCAGCATTTTGGTGAT	GVHD	#N/A	#N/A
16410	1	0.000184502	TGCGCCAGCAGCTTAACGCCGGGACAGGGGAGATACGAGCAGTACTTCGGGCCG	CASSLTPGQGRYEQYF	TRBV5-1	TRBD1-1*01	TRBJ2-7	14	20	30	33	NA	6	3	ACCTTGGAGCTGGGGGACTCGGCCCTTTATCTTTGCGCCAGCAGCTTAACGCCGGGACAGGGGAGATACGAGCAGTACTTCGGGCCG	GVHD	#N/A	#N/A
16410	1	0.000184502	TGTGCCAGCAGCTTAGGGACATTCCACGAGCAGTACTTCGGGCCG	CASSLGTFHEQYF	TRBV7-6	TRBD1-1*01	TRBJ2-7	NA	16	21	25	NA	0	4	ACGATCCAGCGCACAGAGCAGCGGGACTCGGCCATGTATCGCTGTGCCAGCAGCTTAGGGACATTCCACGAGCAGTACTTCGGGCCG	GVHD	#N/A	#N/A
16410	1	0.000184502	TGCGCCAGCAGCCAGGAACGACTGATCTCTGGAAACACCATATATTTTGGAGAG	CASSQERLISGNTIYF	TRBV4-3	TRBD2-1	TRBJ1-3	14	19	23	26	NA	5	3	ACCCTGCAGCCAGAAGACTCGGCCCTGTATCTCTGCGCCAGCAGCCAGGAACGACTGATCTCTGGAAACACCATATATTTTGGAGAG	GVHD	#N/A	#N/A
16410	1	0.000184502	TGTGCCAGCAGCTTACGGGCAGGGGCAACCTACGAGCAGTACTTCGGGCCG	CASSLRAGATYEQYF	TRBV5-8	TRBD1-1*01	TRBJ2-7	14	19	25	28	NA	5	3	AATGCCTTGGAGCTGGAGGACTCGGCCCTGTATCTCTGTGCCAGCAGCTTACGGGCAGGGGCAACCTACGAGCAGTACTTCGGGCCG	GVHD	#N/A	#N/A
16410	1	0.000184502	TGTGCCAGCAGCATTCAGGGTATCAACGAGCAGTACTTCGGGCCG	CASSIQGINEQYF	TRBV27-1	TRBD1-1*01	TRBJ2-7	11	15	20	25	NA	4	5	ATCCTGGAGTCGCCCAGCCCCAACCAGACCTCTCTGTACTTCTGTGCCAGCAGCATTCAGGGTATCAACGAGCAGTACTTCGGGCCG	GVHD	#N/A	#N/A
16410	1	0.000184502	TGTGCCAGCAATACCGGGGGACTAGCGGTGGGACCCCAGTTCTTCGGGCCA	CASNTGGLAVGPQFF	TRBV6-1	TRBD2-1	TRBJ2-1	10	17	28	36	NA	7	8	GAGTCGGCTGCTCCCTCCCAGACATCTGTGTACTTCTGTGCCAGCAATACCGGGGGACTAGCGGTGGGACCCCAGTTCTTCGGGCCA	GVHD	#N/A	#N/A
16410	1	0.000184502	TGTGCCAGCAGCTCTCTTATTACTCCGGGGGGGGCTACGCAGTATTTTGGCCCA	CASSSLITPGGATQYF	TRBV7-8	TRBD2-1*01	TRBJ2-3	13	25	33	35	NA	12	2	CGCACACAGCAGGAGGACTCCGCCGTGTATCTCTGTGCCAGCAGCTCTCTTATTACTCCGGGGGGGGCTACGCAGTATTTTGGCCCA	GVHD	#N/A	#N/A
16410	1	0.000184502	TGTGCCAGCAGTTTGTGGGCGGGAGGGGAGGATACGCAGTATTTTGGCCCA	CASSLWAGGEDTQYF	TRBV12-1	TRBD2-1*02	TRBJ2-3	14	18	27	30	NA	4	3	CAGCCCTCAGAACCCAGGGACTCAGCTGTGTACTTCTGTGCCAGCAGTTTGTGGGCGGGAGGGGAGGATACGCAGTATTTTGGCCCA	GVHD	#N/A	#N/A
16410	1	0.000184502	TGCAGCTCAGGGACACTTTTCACAGATACGCAGTATTTTGGCCCA	CSSGTLFTDTQYF	TRBV29-1	TRBD1-1*01	TRBJ2-3	6	9	15	20	NA	3	5	ACTGTGAGCAACATGAGCCCTGAAGACAGCAGCATATATCTCTGCAGCTCAGGGACACTTTTCACAGATACGCAGTATTTTGGCCCA	GVHD	#N/A	#N/A
16410	1	0.000184502	TGTGCCAGTAGTATTGGTGAGGGGATCGGGGAGCTGTTTTTTGGAGAA	CASSIGEGIGELFF	TRBV19-1	NA	TRBJ2-2	14	19	24	26	NA	5	2	GTGACATCGGCCCAAAAGAACCCGACAGCTTTCTATCTCTGTGCCAGTAGTATTGGTGAGGGGATCGGGGAGCTGTTTTTTGGAGAA	GVHD	#N/A	#N/A
16410	1	0.000184502	TGTGCCAGCAGCCAAGATTTGCTCTACACCGGGGAGCTGTTTTTTGGAGAA	CASSQDLLYTGELFF	TRBV3-1	NA	TRBJ2-2	17	20	22	25	NA	3	3	AATTCCCTGGAGCTTGGTGACTCTGCTGTGTATTTCTGTGCCAGCAGCCAAGATTTGCTCTACACCGGGGAGCTGTTTTTTGGAGAA	GVHD	#N/A	#N/A
16410	1	0.000184502	TGCGCCAGCAGCCAAGAGGGCGGGGGGAACACCGGGGAGCTGTTTTTTGGAGAA	CASSQEGGGNTGELFF	TRBV4-1	TRBD2-1*01	TRBJ2-2	17	19	NA	26	NA	2	0	GCCCTGCAGCCAGAAGACTCAGCCCTGTATCTCTGCGCCAGCAGCCAAGAGGGCGGGGGGAACACCGGGGAGCTGTTTTTTGGAGAA	GVHD	#N/A	#N/A
16410	1	0.000184502	TGCGCCAGCAGTCCCTGGACTAGCGGGAACACCGGGGAGCTGTTTTTTGGAGAA	CASSPWTSGNTGELFF	TRBV10-1	TRBD2-1	TRBJ2-2	12	16	NA	26	NA	4	0	TCTGCTGCCTCCTCCCAGACATCTGTATATTTCTGCGCCAGCAGTCCCTGGACTAGCGGGAACACCGGGGAGCTGTTTTTTGGAGAA	GVHD	#N/A	#N/A
16410	1	0.000184502	TGTGCCAGCAGTTGGGGGGCAGGGGAGCTGTTTTTTGGAGAA	CASSWGAGELFF	TRBV27-1	NA	TRBJ2-2	13	14	20	21	NA	1	1	CTGATCCTGGAGTCGCCCAGCCCCAACCAGACCTCTCTGTACTTCTGTGCCAGCAGTTGGGGGGCAGGGGAGCTGTTTTTTGGAGAA	GVHD	#N/A	#N/A
16410	1	0.000184502	TGTGCCAGCAGCCCGGGGGGTAGGACAACTGAAAAACTGTTTTTTGGCAGT	CASSPGGRTTEKLFF	TRBV5-4	TRBD2-1*01	TRBJ1-4	12	13	20	29	NA	1	9	AACGCCTTGGAGCTGGACGACTCGGCCCTGTATCTCTGTGCCAGCAGCCCGGGGGGTAGGACAACTGAAAAACTGTTTTTTGGCAGT	GVHD	#N/A	#N/A
16410	1	0.000184502	TGTGCCAGCAGTGTTGCAGGCATGTTAGCTAACTATGGCTACACCTTCGGTTCG	CASSVAGMLANYGYTF	TRBV2-1	TRBD1-1*01	TRBJ1-2	13	16	20	28	NA	3	8	TCCACAAAGCTGGAGGACTCAGCCATGTACTTCTGTGCCAGCAGTGTTGCAGGCATGTTAGCTAACTATGGCTACACCTTCGGTTCG	GVHD	#N/A	#N/A
16410	1	0.000184502	TGTGCCAGCAGTTTTGAACGTCTGTCCTACGAGCAGTACTTCGGGCCG	CASSFERLSYEQYF	TRBV12-1	NA	TRBJ2-7	14	15	17	24	NA	1	7	ATCCAGCCCTCAGAACCCAGGGACTCAGCTGTGTACTTCTGTGCCAGCAGTTTTGAACGTCTGTCCTACGAGCAGTACTTCGGGCCG	GVHD	#N/A	#N/A
16410	1	0.000184502	TGTGCCAGCAGTTTAGGGACAGGGGGAGGCAATCAGCCCCAGCATTTTGGTGAT	CASSLGTGGGNQPQHF	TRBV27-1	TRBD1-1*01	TRBJ1-5	NA	15	26	28	NA	0	2	TCGCCCAGCCCCAACCAGACCTCTCTGTACTTCTGTGCCAGCAGTTTAGGGACAGGGGGAGGCAATCAGCCCCAGCATTTTGGTGAT	GVHD	#N/A	#N/A
16410	1	0.000184502	TGTGCCAGCAGTTACTCTCGTGGGGGCGCGAGTGGCTACACCTTCGGTTCG	CASSYSRGGASGYTF	TRBV6-5	TRBD1-1*01	TRBJ1-2	17	21	27	32	NA	4	5	GAGTCAGCTGCTCCCTCCCAGACATCTGTGTACTTCTGTGCCAGCAGTTACTCTCGTGGGGGCGCGAGTGGCTACACCTTCGGTTCG	GVHD	#N/A	#N/A
16410	1	0.000184502	TGTGCCAGCAATATACTCGCGACAGGTCAGAACTATGGCTACACCTTCGGTTCG	CASNILATGQNYGYTF	TRBV6-6	TRBD1-1*01	TRBJ1-2	10	20	26	30	NA	10	4	TTGGCTGCTCCCTCCCAGACATCTGTGTACTTCTGTGCCAGCAATATACTCGCGACAGGTCAGAACTATGGCTACACCTTCGGTTCG	GVHD	#N/A	#N/A
16410	1	0.000184502	TGTGCCAGCAGCACCACGCACACCCAGGGGACTGAATATGGCTACACCTTCGGTTCG	CASSTTHTQGTEYGYTF	TRBV7-2	NA	TRBJ1-2	12	24	30	36	NA	12	6	ACACAGCAGGAGGACTCGGCCGTGTATCTCTGTGCCAGCAGCACCACGCACACCCAGGGGACTGAATATGGCTACACCTTCGGTTCG	GVHD	#N/A	#N/A
16410	1	0.000184502	TGTGCCAGCAGCCCCGACACCCGGGGAACTAATGGCTACACCTTCGGTTCG	CASSPDTRGTNGYTF	TRBV12-1	TRBD2-1*01	TRBJ1-2	11	21	26	31	NA	10	5	CAGCCCTCAGAACCCAGGGACTCAGCTGTGTACTTCTGTGCCAGCAGCCCCGACACCCGGGGAACTAATGGCTACACCTTCGGTTCG	GVHD	#N/A	#N/A
16410	1	0.000184502	TGTGCCAGCAGTCCCACACCTACCGGGGGACGGCAAGGCTACACCTTCGGTTCG	CASSPTPTGGRQGYTF	TRBV27-1	TRBD2-1*01	TRBJ1-2	12	23	29	36	NA	11	7	TCGCCCAGCCCCAACCAGACCTCTCTGTACTTCTGTGCCAGCAGTCCCACACCTACCGGGGGACGGCAAGGCTACACCTTCGGTTCG	GVHD	#N/A	#N/A
16410	1	0.000184502	TGTGCCAGCAGCCAAGGGGGACCCTACGAGCAGTACTTCGGGCCG	CASSQGGPYEQYF	TRBV14-1	NA	TRBJ2-7	16	17	NA	22	NA	1	0	AAGGTGCAGCCTGCAGAACTGGAGGATTCTGGAGTTTATTTCTGTGCCAGCAGCCAAGGGGGACCCTACGAGCAGTACTTCGGGCCG	GVHD	#N/A	#N/A
16410	1	0.000184502	TGTGCCAGCAGTGTGTCTAGCGGCCTTACCTACGAGCAGTACTTCGGGCCG	CASSVSSGLTYEQYF	TRBV27-1	TRBD2-1	TRBJ2-7	12	16	23	28	NA	4	5	GAGTCGCCCAGCCCCAACCAGACCTCTCTGTACTTCTGTGCCAGCAGTGTGTCTAGCGGCCTTACCTACGAGCAGTACTTCGGGCCG	GVHD	#N/A	#N/A
16410	1	0.000184502	TGTGCCAGCAGCCAAGGGCAGGGTTGGTCGGACGAGCAGTACTTCGGGCCG	CASSQGQGWSDEQYF	TRBV3-1	TRBD1-1*01	TRBJ2-7	16	18	23	31	NA	2	8	AATTCCCTGGAGCTTGGTGACTCTGCTGTGTATTTCTGTGCCAGCAGCCAAGGGCAGGGTTGGTCGGACGAGCAGTACTTCGGGCCG	GVHD	#N/A	#N/A
16410	1	0.000184502	TGCAGCGTTGAAGACCCCCAGCGAATCGAGGGAAACACCATATATTTTGGAGAG	CSVEDPQRIEGNTIYF	TRBV29-1	TRBD2-1	TRBJ1-3	14	19	23	30	NA	5	7	AACATGAGCCCTGAAGACAGCAGCATATATCTCTGCAGCGTTGAAGACCCCCAGCGAATCGAGGGAAACACCATATATTTTGGAGAG	GVHD	#N/A	#N/A
16410	1	0.000184502	TGTGCCAGCAGTTTAAACCTAGGAAACACCATATATTTTGGAGAG	CASSLNLGNTIYF	TRBV12-1	TRBD2-1	TRBJ1-3	15	18	NA	21	NA	3	0	AAGATCCAGCCCTCAGAACCCAGGGACTCAGCTGTGTACTTCTGTGCCAGCAGTTTAAACCTAGGAAACACCATATATTTTGGAGAG	GVHD	Pathogen	Encounter for immunization
16410	1	0.000184502	TGTGCCAGCAGTGTGCAACAGGGATTGCCTGGGGCCAACGTCCTGACTTTCGGGGCC	CASSVQQGLPGANVLTF	TRBV2-1	TRBD1-1*01	TRBJ2-6	13	17	23	28	NA	4	5	ACAAAGCTGGAGGACTCAGCCATGTACTTCTGTGCCAGCAGTGTGCAACAGGGATTGCCTGGGGCCAACGTCCTGACTTTCGGGGCC	GVHD	#N/A	#N/A
16410	1	0.000184502	TGTGCCAGCAGCCCTAGCACCAACGTCCTGACTTTCGGGGCC	CASSPSTNVLTF	TRBV7-8	TRBD2-1	TRBJ2-6	12	13	18	19	NA	1	1	CTGAAGATCCAGCGCACACAGCAGGAGGACTCCGCCGTGTATCTCTGTGCCAGCAGCCCTAGCACCAACGTCCTGACTTTCGGGGCC	GVHD	#N/A	#N/A
16410	1	0.000184502	TGTGCCAGCAGCTCTAGGGACAGCAAAAACATTCAGTACTTCGGCGCC	CASSSRDSKNIQYF	TRBV7-2	TRBD1-1*01	TRBJ2-4	13	16	NA	23	NA	3	0	ATCCAGCGCACACAGCAGGAGGACTCGGCCGTGTATCTCTGTGCCAGCAGCTCTAGGGACAGCAAAAACATTCAGTACTTCGGCGCC	GVHD	#N/A	#N/A
16410	1	0.000184502	TGTGCCAGCAGTTACTCGAACTCGTTGGCAGGGAAGGATTCACCCCTCCACTTTGGGAAC	CASSYSNSLAGKDSPLHF	TRBV6-1	TRBD1-1*01	TRBJ1-6	17	28	33	37	NA	11	4	GCTCCCTCCCAGACATCTGTGTACTTCTGTGCCAGCAGTTACTCGAACTCGTTGGCAGGGAAGGATTCACCCCTCCACTTTGGGAAC	GVHD	#N/A	#N/A
16410	1	0.000184502	TGTGCCAGCAGCTTAGCCGGAGGGATCGTTCATGAGCAGTTCTTCGGGCCA	CASSLAGGIVHEQFF	TRBV11-3	TRBD2-1*02	TRBJ2-1	16	18	24	31	NA	2	7	CAGCCTGCAGAGCTTGGGGACTCGGCCGTGTATCTCTGTGCCAGCAGCTTAGCCGGAGGGATCGTTCATGAGCAGTTCTTCGGGCCA	GVHD	#N/A	#N/A
16410	1	0.000184502	TGTGCCAGCAGCTTAGGGGCTAGCGGGAGTAATGAGCAGTTCTTCGGGCCA	CASSLGASGSNEQFF	TRBV11-2	TRBD2-1*02	TRBJ2-1	16	19	29	30	NA	3	1	CAGCCTGCAAAGCTTGAGGACTCGGCCGTGTATCTCTGTGCCAGCAGCTTAGGGGCTAGCGGGAGTAATGAGCAGTTCTTCGGGCCA	GVHD	#N/A	#N/A
16410	1	0.000184502	TGTGCCAGCAGCTTAGAAGCGGGGGCGCCTGTCAATGAGCAGTTCTTCGGGCCA	CASSLEAGAPVNEQFF	TRBV11-1	TRBD2-1*01	TRBJ2-1	16	17	25	32	NA	1	7	CCTGCAGAGCTTGGGGACTCGGCCATGTATCTCTGTGCCAGCAGCTTAGAAGCGGGGGCGCCTGTCAATGAGCAGTTCTTCGGGCCA	GVHD	#N/A	#N/A
16410	1	0.000184502	TGTGCCAGCAGTCCCGAGACTAGCGGGCTTATCAATGAGCAGTTCTTCGGGCCA	CASSPETSGLINEQFF	TRBV28-1	TRBD2-1	TRBJ2-1	12	17	27	32	NA	5	5	TCCGCCAGCACCAACCAGACATCTATGTACCTCTGTGCCAGCAGTCCCGAGACTAGCGGGCTTATCAATGAGCAGTTCTTCGGGCCA	GVHD	#N/A	#N/A
16410	1	0.000184502	TGTGCCACACGGAGGGGGAGCTCCTACAATGAGCAGTTCTTCGGGCCA	CATRRGSSYNEQFF	TRBV19-1	NA	TRBJ2-1	7	12	18	20	NA	5	2	GTGACATCGGCCCAAAAGAACCCGACAGCTTTCTATCTCTGTGCCACACGGAGGGGGAGCTCCTACAATGAGCAGTTCTTCGGGCCA	GVHD	#N/A	#N/A
16410	1	0.000184502	TGCGCCAGCAGCCCCCGCGGGGGAAGCTCCTACAATGAGCAGTTCTTCGGGCCA	CASSPRGGSSYNEQFF	TRBV5-1	TRBD2-1*01	TRBJ2-1	12	16	23	26	NA	4	3	ACCTTGGAGCTGGGGGACTCGGCCCTTTATCTTTGCGCCAGCAGCCCCCGCGGGGGAAGCTCCTACAATGAGCAGTTCTTCGGGCCA	GVHD	#N/A	#N/A
16410	1	0.000184502	TGCGCCAGCAGCCGGAATACCGGGCCCTCCTACAATGAGCAGTTCTTCGGGCCA	CASSRNTGPSYNEQFF	TRBV4-1	NA	TRBJ2-1	13	21	25	26	NA	8	1	GCCCTGCAGCCAGAAGACTCAGCCCTGTATCTCTGCGCCAGCAGCCGGAATACCGGGCCCTCCTACAATGAGCAGTTCTTCGGGCCA	GVHD	#N/A	#N/A
16410	1	0.000184502	TGTGCCAGCAGCTTGGGTGCAGGGGCCTACAATGAGCAGTTCTTCGGGCCA	CASSLGAGAYNEQFF	TRBV11-2	TRBD1-1*01	TRBJ2-1	14	19	NA	25	NA	5	0	CAACCTGCAAAGCTTGAGGACTCGGCCGTGTATCTCTGTGCCAGCAGCTTGGGTGCAGGGGCCTACAATGAGCAGTTCTTCGGGCCA	GVHD	Pathogen	Encounter for immunization
16410	1	0.000184502	TGCAGCGTTGAAGGGACAGGGAATAACTACAATGAGCAGTTCTTCGGGCCA	CSVEGTGNNYNEQFF	TRBV29-1	TRBD1-1*01	TRBJ2-1	NA	13	21	26	NA	0	5	AGCAACATGAGCCCTGAAGACAGCAGCATATATCTCTGCAGCGTTGAAGGGACAGGGAATAACTACAATGAGCAGTTCTTCGGGCCA	GVHD	#N/A	#N/A
16410	1	0.000184502	TGTGCCAGCAGTTTATCCTGGGCCCAAGAGACCCAGTACTTCGGGCCA	CASSLSWAQETQYF	TRBV28-1	TRBD1-1*01	TRBJ2-5	16	19	NA	23	NA	3	0	CTGGAGTCCGCCAGCACCAACCAGACATCTATGTACCTCTGTGCCAGCAGTTTATCCTGGGCCCAAGAGACCCAGTACTTCGGGCCA	GVHD	#N/A	#N/A
16410	1	0.000184502	TGTGCCAGCAGAACTACTTCGCAGACCCAGTACTTCGGGCCA	CASRTTSQTQYF	TRBV2-1	TRBD2-1	TRBJ2-5	11	12	16	22	NA	1	6	CTGAAGATCCGGTCCACAAAGCTGGAGGACTCAGCCATGTACTTCTGTGCCAGCAGAACTACTTCGCAGACCCAGTACTTCGGGCCA	GVHD	#N/A	#N/A
16410	1	0.000184502	TGTGCCAGCAGGAACAGGGGGTGGACAGATACGCAGTATTTTGGCCCA	CASRNRGWTDTQYF	TRBV25-1	TRBD1-1*01	TRBJ2-3	11	13	21	24	NA	2	3	CTGGAGTCTGCCAGGCCCTCACATACCTCTCAGTACCTCTGTGCCAGCAGGAACAGGGGGTGGACAGATACGCAGTATTTTGGCCCA	GVHD	#N/A	#N/A
16410	1	0.000184502	TGCAGTGCTAGACATAGCGGGGGGACAGATACGCAGTATTTTGGCCCA	CSARHSGGTDTQYF	TRBV20-1	TRBD2-1*01	TRBJ2-3	12	14	NA	24	NA	2	0	GTGACCAGTGCCCATCCTGAAGACAGCAGCTTCTACATCTGCAGTGCTAGACATAGCGGGGGGACAGATACGCAGTATTTTGGCCCA	GVHD	#N/A	#N/A
16410	1	0.000184502	TGTGCCAGCAGTGACAGGGGAAATACGCAGTATTTTGGCCCA	CASSDRGNTQYF	TRBV2-1	TRBD1-1*01	TRBJ2-3	NA	14	20	22	NA	0	2	CTGAAGATCCGGTCCACAAAGCTGGAGGACTCAGCCATGTACTTCTGTGCCAGCAGTGACAGGGGAAATACGCAGTATTTTGGCCCA	GVHD	#N/A	#N/A
16410	1	0.000184502	TGTGCCAGCCTTGCCGGGACAGGGGGGATCGGGGAGCTGTTTTTTGGAGAA	CASLAGTGGIGELFF	TRBV2-1	TRBD1-1*01	TRBJ2-2	9	15	26	29	NA	6	3	CGGTCCACAAAGCTGGAGGACTCAGCCATGTACTTCTGTGCCAGCCTTGCCGGGACAGGGGGGATCGGGGAGCTGTTTTTTGGAGAA	GVHD	#N/A	#N/A
16410	1	0.000184502	TGCAGTGCCCGGGACAGGGGAATTACCGGGGAGCTGTTTTTTGGAGAA	CSARDRGITGELFF	TRBV20-1	TRBD1-1*01	TRBJ2-2	8	10	20	24	NA	2	4	GTGACCAGTGCCCATCCTGAAGACAGCAGCTTCTACATCTGCAGTGCCCGGGACAGGGGAATTACCGGGGAGCTGTTTTTTGGAGAA	GVHD	#N/A	#N/A
16410	1	0.000184502	TGTGCCAGCAGTTACTCACCCGGGGCGGATGGCACTGAAGCTTTCTTTGGACAA	CASSYSPGADGTEAFF	TRBV6-5	NA	TRBJ1-1	17	21	26	32	NA	4	6	TCGGCTGCTCCCTCCCAGACATCTGTGTACTTCTGTGCCAGCAGTTACTCACCCGGGGCGGATGGCACTGAAGCTTTCTTTGGACAA	GVHD	#N/A	#N/A
16410	1	0.000184502	TGTGCCAGCAGTCCGAGGGGGGGAAGCACTGAAGCTTTCTTTGGACAA	CASSPRGGSTEAFF	TRBV12-1	TRBD2-1*01	TRBJ1-1	12	16	23	26	NA	4	3	ATCCAGCCCTCAGAACCCAGGGACTCAGCTGTGTACTTCTGTGCCAGCAGTCCGAGGGGGGGAAGCACTGAAGCTTTCTTTGGACAA	GVHD	#N/A	#N/A
16410	1	0.000184502	TGTGCCACCAGCAGAAGACAGGGGGCGGACACTGAAGCTTTCTTTGGACAA	CATSRRQGADTEAFF	TRBV15-1	TRBD1-1*01	TRBJ1-1	15	16	26	28	NA	1	2	CGCTCACCAGGCCTGGGGGACGCAGCCATGTACCTGTGTGCCACCAGCAGAAGACAGGGGGCGGACACTGAAGCTTTCTTTGGACAA	GVHD	#N/A	#N/A
16410	1	0.000184502	TGTGCCAGCAGTGAATGGGACAGGGGAAGTTGGAGTGAAAAACTGTTTTTTGGCAGT	CASSEWDRGSWSEKLFF	TRBV6-1	TRBD1-1*01	TRBJ1-4	15	16	26	35	NA	1	9	GCTGCTCCCTCCCAGACATCTGTGTACTTCTGTGCCAGCAGTGAATGGGACAGGGGAAGTTGGAGTGAAAAACTGTTTTTTGGCAGT	GVHD	#N/A	#N/A
16410	1	0.000184502	TGTGCCAGCAGCTTAGTTTCAAATGAAAAACTGTTTTTTGGCAGT	CASSLVSNEKLFF	TRBV7-9	TRBD1-1*01	TRBJ1-4	16	19	NA	21	NA	3	0	GAGATCCAGCGCACAGAGCAGGGGGACTCGGCCATGTATCTCTGTGCCAGCAGCTTAGTTTCAAATGAAAAACTGTTTTTTGGCAGT	GVHD	#N/A	#N/A
16410	1	0.000184502	TGTGCCAGCAAAAGATATAGCAATCAGCCCCAGCATTTTGGTGAT	CASKRYSNQPQHF	TRBV7-9	NA	TRBJ1-5	10	13	15	17	NA	3	2	GAGATCCAGCGCACAGAGCAGGGGGACTCGGCCATGTATCTCTGTGCCAGCAAAAGATATAGCAATCAGCCCCAGCATTTTGGTGAT	GVHD	#N/A	#N/A
16410	1	0.000184502	TGTGCCAGCAGCCAAGCAGGGCCGGGGCAGCCCCAGCATTTTGGTGAT	CASSQAGPGQPQHF	TRBV3-1	NA	TRBJ1-5	NA	16	21	27	NA	0	6	ATCAATTCCCTGGAGCTTGGTGACTCTGCTGTGTATTTCTGTGCCAGCAGCCAAGCAGGGCCGGGGCAGCCCCAGCATTTTGGTGAT	GVHD	Pathogen	-
16410	1	0.000184502	TGTGCCAGCAGCCGTCTTGGGGGGGCTGGTGGCTACACCTTCGGTTCG	CASSRLGGAGGYTF	TRBV13-1	TRBD2-1*01	TRBJ1-2	12	18	25	29	NA	6	4	ATGAGCTCCTTGGAGCTGGGGGACTCAGCCCTGTACTTCTGTGCCAGCAGCCGTCTTGGGGGGGCTGGTGGCTACACCTTCGGTTCG	GVHD	#N/A	#N/A
16410	1	0.000184502	TGTGCCAGCAGCCAAGGGGGCAGGGGGCTTCGGGACTATGGCTACACCTTCGGTTCG	CASSQGGRGLRDYGYTF	TRBV12-1	TRBD1-1*01	TRBJ1-2	11	20	28	34	NA	9	6	TCAGAACCCAGGGACTCAGCTGTGTACTTCTGTGCCAGCAGCCAAGGGGGCAGGGGGCTTCGGGACTATGGCTACACCTTCGGTTCG	GVHD	#N/A	#N/A
16410	1	0.000184502	TGTGCCAGCAGTGATTGGACAGGAGCAATTAACTATGGCTACACCTTCGGTTCG	CASSDWTGAINYGYTF	TRBV12-1	TRBD1-1*01	TRBJ1-2	12	16	23	29	NA	4	6	CCCTCAGAACCCAGGGACTCAGCTGTGTACTTCTGTGCCAGCAGTGATTGGACAGGAGCAATTAACTATGGCTACACCTTCGGTTCG	GVHD	#N/A	#N/A
16410	1	0.000184502	TGTGCCAGCAGCCCCGGGGCCAATGGCAACTATGGCTACACCTTCGGTTCG	CASSPGANGNYGYTF	TRBV9-1	NA	TRBJ1-2	12	15	20	27	NA	3	7	AGCTCTCTGGAGCTGGGGGACTCAGCTTTGTATTTCTGTGCCAGCAGCCCCGGGGCCAATGGCAACTATGGCTACACCTTCGGTTCG	GVHD	#N/A	#N/A
16410	1	0.000184502	TGCAGTGCAAACCGGGACAGGGGTTGGGAGCAGTACTTCGGGCCG	CSANRDRGWEQYF	TRBV20-1	TRBD1-1*01	TRBJ2-7	8	13	23	27	NA	5	4	ACAGTGACCAGTGCCCATCCTGAAGACAGCAGCTTCTACATCTGCAGTGCAAACCGGGACAGGGGTTGGGAGCAGTACTTCGGGCCG	GVHD	#N/A	#N/A
16410	1	0.000184502	TGTGCCAGCAGCTTAGGTTACGAGCAGTACTTCGGGCCG	CASSLGYEQYF	TRBV7-9	NA	TRBJ2-7	NA	NA	16	18	NA	0	2	ACCTTGGAGATCCAGCGCACAGAGCAGGGGGACTCGGCCATGTATCTCTGTGCCAGCAGCTTAGGTTACGAGCAGTACTTCGGGCCG	GVHD	Pathogens	Influenza
16410	1	0.000184502	TGCGCCAGCAGTCCCGGCGGGCTCTACGAGCAGTACTTCGGGCCG	CASSPGGLYEQYF	TRBV10-2	TRBD2-1	TRBJ2-7	12	16	21	23	NA	4	2	ACTCTGGAGTCAGCTACCCGCTCCCAGACATCTGTGTATTTCTGCGCCAGCAGTCCCGGCGGGCTCTACGAGCAGTACTTCGGGCCG	GVHD	#N/A	#N/A
16410	1	0.000184502	TGTGCCAGCAGAGGGACAGGGCTAAACTATGGCTACACCTTCGGTTCG	CASRGTGLNYGYTF	TRBV7-9	TRBD1-1*01	TRBJ1-2	11	12	21	24	NA	1	3	ATCCAGCGCACAGAGCAGGGGGACTCGGCCATGTATCTCTGTGCCAGCAGAGGGACAGGGCTAAACTATGGCTACACCTTCGGTTCG	GVHD	#N/A	#N/A
16410	1	0.000184502	TGCAGTGCTAGAAGGACAGGGTACCATGGCTACACCTTCGGTTCG	CSARRTGYHGYTF	TRBV20-1	TRBD1-1*01	TRBJ1-2	12	13	21	25	NA	1	4	ACAGTGACCAGTGCCCATCCTGAAGACAGCAGCTTCTACATCTGCAGTGCTAGAAGGACAGGGTACCATGGCTACACCTTCGGTTCG	GVHD	#N/A	#N/A
16410	1	0.000184502	TGCGCCAGCAGGAGGACTTCCAGCTCCTACGAGCAGTACTTCGGGCCG	CASRRTSSSYEQYF	TRBV10-2	TRBD2-1	TRBJ2-7	11	13	18	23	NA	2	5	CTGGAGTCAGCTACCCGCTCCCAGACATCTGTGTATTTCTGCGCCAGCAGGAGGACTTCCAGCTCCTACGAGCAGTACTTCGGGCCG	GVHD	#N/A	#N/A
16410	1	0.000184502	TGTGCCAGCAGCTTGGGCGACAGCTCCTACGAGCAGTACTTCGGGCCG	CASSLGDSSYEQYF	TRBV5-8	TRBD1-1*01	TRBJ2-7	16	18	NA	23	NA	2	0	GTGAATGCCTTGGAGCTGGAGGACTCGGCCCTGTATCTCTGTGCCAGCAGCTTGGGCGACAGCTCCTACGAGCAGTACTTCGGGCCG	GVHD	Pathogens	CMV
16410	1	0.000184502	TGTGCCAGCAGTTTGTGGGTAGCGGGAGAAGACGAGCAGTACTTCGGGCCG	CASSLWVAGEDEQYF	TRBV12-1	TRBD2-1*02	TRBJ2-7	14	19	28	31	NA	5	3	CAGCCCTCAGAACCCAGGGACTCAGCTGTGTACTTCTGTGCCAGCAGTTTGTGGGTAGCGGGAGAAGACGAGCAGTACTTCGGGCCG	GVHD	#N/A	#N/A
16410	1	0.000184502	TGCGCCAGCGGGACACCCCCCTACGAGCAGTACTTCGGGCCG	CASGTPPYEQYF	TRBV4-1	TRBD1-1*01	TRBJ2-7	NA	9	15	19	NA	0	4	CTTCACCTACACGCCCTGCAGCCAGAAGACTCAGCCCTGTATCTCTGCGCCAGCGGGACACCCCCCTACGAGCAGTACTTCGGGCCG	GVHD	#N/A	#N/A
16410	1	0.000184502	TGCGCCAGCAGCCGCCAGCTACAGGGGGACGGAAACACCATATATTTTGGAGAG	CASSRQLQGDGNTIYF	TRBV4-1	TRBD1-1*01	TRBJ1-3	13	20	28	30	NA	7	2	GCCCTGCAGCCAGAAGACTCAGCCCTGTATCTCTGCGCCAGCAGCCGCCAGCTACAGGGGGACGGAAACACCATATATTTTGGAGAG	GVHD	#N/A	#N/A
16410	1	0.000184502	TGTGCCAGCAGCTTAGGTTCTCTTTATAATTCACCCCTCCACTTTGGGAAC	CASSLGSLYNSPLHF	TRBV7-2	TRBD2-1	TRBJ1-6	16	19	21	24	NA	3	3	CAGCGCACACAGCAGGAGGACTCGGCCGTGTATCTCTGTGCCAGCAGCTTAGGTTCTCTTTATAATTCACCCCTCCACTTTGGGAAC	GVHD	#N/A	#N/A
16410	1	0.000184502	TGTGCCTGGAGAGCGGGCTCCCTGGGGTATAATTCACCCCTCCACTTTGGGAAC	CAWRAGSLGYNSPLHF	TRBV30-1	TRBD2-1	TRBJ1-6	NA	11	17	27	NA	0	10	AAGCTCCTTCTCAGTGACTCTGGCTTCTATCTCTGTGCCTGGAGAGCGGGCTCCCTGGGGTATAATTCACCCCTCCACTTTGGGAAC	GVHD	#N/A	#N/A
16410	1	0.000184502	TGTGCCAGCAGCTTAACCCAGAGGAGCTCCTATAATTCACCCCTCCACTTTGGGAAC	CASSLTQRSSYNSPLHF	TRBV7-6	TRBD2-1*02	TRBJ1-6	15	22	NA	26	NA	7	0	ACAGAGCAGCGGGACTCGGCCATGTATCGCTGTGCCAGCAGCTTAACCCAGAGGAGCTCCTATAATTCACCCCTCCACTTTGGGAAC	GVHD	#N/A	#N/A
16410	1	0.000184502	TGTGCCACCCATAAGGGAGGGGATAATTCACCCCTCCACTTTGGGAAC	CATHKGGDNSPLHF	TRBV7-9	TRBD2-1*02	TRBJ1-6	7	14	21	22	NA	7	1	ATCCAGCGCACAGAGCAGGGGGACTCGGCCATGTATCTCTGTGCCACCCATAAGGGAGGGGATAATTCACCCCTCCACTTTGGGAAC	GVHD	#N/A	#N/A
16410	1	0.000184502	TGTGCCAGCAGACTCCACCCCTCCTACGAGCAGTACTTCGGGCCG	CASRLHPSYEQYF	TRBV27-1	TRBD2-1	TRBJ2-7	NA	11	14	20	NA	0	6	ATCCTGGAGTCGCCCAGCCCCAACCAGACCTCTCTGTACTTCTGTGCCAGCAGACTCCACCCCTCCTACGAGCAGTACTTCGGGCCG	GVHD	#N/A	#N/A
16410	2	0.000369004	TGTGCCAGTAGTATAGGCCCAGGAATCCAGCCCCAGCATTTTGGTGAT	CASSIGPGIQPQHF	TRBV19-1	TRBD1-1*01	TRBJ1-5	16	19	23	27	NA	3	4	GTGACATCGGCCCAAAAGAACCCGACAGCTTTCTATCTCTGTGCCAGTAGTATAGGCCCAGGAATCCAGCCCCAGCATTTTGGTGAT	GVHD	#N/A	#N/A
16410	1	0.000184502	TGTGCTAGTGGTTTGGTAGGGAGTGAGCAGTTCTTCGGGCCA	CASGLVGSEQFF	TRBV12-5	TRBD2-1*02	TRBJ2-1	17	18	NA	23	NA	1	0	CTGAAGATCCAGCCCTCAGAACCCAGGGACTCAGCTGTGTATTTTTGTGCTAGTGGTTTGGTAGGGAGTGAGCAGTTCTTCGGGCCA	GVHD	#N/A	#N/A
16410	1	0.000184502	TGTGCCAGCAGTGCGCCTGGGGGACTAGCGGGGGTCAATGAGCAGTTCTTCGGGCCA	CASSAPGGLAGVNEQFF	TRBV28-1	TRBD2-1*01	TRBJ2-1	12	20	34	35	NA	8	1	GCCAGCACCAACCAGACATCTATGTACCTCTGTGCCAGCAGTGCGCCTGGGGGACTAGCGGGGGTCAATGAGCAGTTCTTCGGGCCA	GVHD	#N/A	#N/A
16410	1	0.000184502	TGTGCCAGCAACGGGGGAAGGGGCAATGAGCAGTTCTTCGGGCCA	CASNGGRGNEQFF	TRBV6-1	TRBD2-1*01	TRBJ2-1	10	11	17	23	NA	1	6	GGGTTGGAGTCGGCTGCTCCCTCCCAAACATCTGTGTACTTCTGTGCCAGCAACGGGGGAAGGGGCAATGAGCAGTTCTTCGGGCCA	GVHD	#N/A	#N/A
16410	1	0.000184502	TGTGCCAGCAGCCTAACAGGGGGCACAGATACGCAGTATTTTGGCCCA	CASSLTGGTDTQYF	TRBV12-1	TRBD1-1*01	TRBJ2-3	11	15	NA	22	NA	4	0	ATCCAGCCCTCAGAACCCAGGGACTCAGCTGTGTACTTCTGTGCCAGCAGCCTAACAGGGGGCACAGATACGCAGTATTTTGGCCCA	GVHD	Pathogen	-
16410	1	0.000184502	TGCAGTGCTAGAGATAGGGGCAGGACGGGGGGCTACACCTTCGGTTCG	CSARDRGRTGGYTF	TRBV20-1	NA	TRBJ1-2	14	15	20	30	NA	1	10	GTGACCAGTGCCCATCCTGAAGACAGCAGCTTCTACATCTGCAGTGCTAGAGATAGGGGCAGGACGGGGGGCTACACCTTCGGTTCG	GVHD	#N/A	#N/A
16410	1	0.000184502	TGTGCCAGCAGCTTAGAGAGATACAATGAGCAGTTCTTCGGGCCA	CASSLERYNEQFF	TRBV13-1	TRBD2-1*02	TRBJ2-1	16	17	20	21	NA	1	1	AACATGAGCTCCTTGGAGCTGGGGGACTCAGCCCTGTACTTCTGTGCCAGCAGCTTAGAGAGATACAATGAGCAGTTCTTCGGGCCA	GVHD	#N/A	#N/A
16410	1	0.000184502	TGTGCCAGCAGCTTAGGCGGGTTCTCCTACGAGCAGTACTTCGGGCCA	CASSLGGFSYEQYF	TRBV13-1	TRBD2-1	TRBJ2-5	NA	17	21	33	NA	0	12	ATGAGCTCCTTGGAGCTGGGGGACTCAGCCCTGTACTTCTGTGCCAGCAGCTTAGGCGGGTTCTCCTACGAGCAGTACTTCGGGCCA	GVHD	#N/A	#N/A
16410	1	0.000184502	TGTGCCAGCAGTTTACAGGCCGCAGCCGTCACCTACGAGCAGTACTTCGGGCCA	CASSLQAAAVTYEQYF	TRBV28-1	TRBD1-1*01	TRBJ2-5	NA	15	19	39	NA	0	20	TCCGCCAGCACCAACCAGACATCTATGTACCTCTGTGCCAGCAGTTTACAGGCCGCAGCCGTCACCTACGAGCAGTACTTCGGGCCA	GVHD	#N/A	#N/A
16410	1	0.000184502	TGTGCCAGCAGCCCCGAGGAAGAGACCCAGTACTTCGGGCCA	CASSPEEETQYF	TRBV7-9	TRBD2-1*02	TRBJ2-5	12	15	NA	19	NA	3	0	TTGGAGATCCAGCGCACAGAGCAGGGGGACTCGGCCATGTATCTCTGTGCCAGCAGCCCCGAGGAAGAGACCCAGTACTTCGGGCCA	GVHD	#N/A	#N/A
16410	1	0.000184502	TGCAGTGCTAGAGGCCTGACAGGCAACCAAGAGACCCAGTACTTCGGGCCA	CSARGLTGNQETQYF	TRBV20-1	TRBD1-1*01	TRBJ2-5	13	17	23	25	NA	4	2	ACCAGTGCCCATCCTGAAGACAGCAGCTTCTACATCTGCAGTGCTAGAGGCCTGACAGGCAACCAAGAGACCCAGTACTTCGGGCCA	GVHD	#N/A	#N/A
16410	1	0.000184502	TGTGCCAGCAGCCTGGGACCCGGGACAGGAATTAGGATAGATACGCAGTATTTTGGCCCA	CASSLGPGTGIRIDTQYF	TRBV3-1	TRBD1-1*01	TRBJ2-3	13	21	29	38	NA	8	9	GAGCTTGGTGACTCTGCTGTGTATTTCTGTGCCAGCAGCCTGGGACCCGGGACAGGAATTAGGATAGATACGCAGTATTTTGGCCCA	GVHD	#N/A	#N/A
16410	1	0.000184502	TGTGCCAGCAGTTTATTAACGCGGACAGATACGCAGTATTTTGGCCCA	CASSLLTRTDTQYF	TRBV27-1	TRBD2-1	TRBJ2-3	16	20	NA	24	NA	4	0	CTGGAGTCGCCCAGCCCCAACCAGACCTCTCTGTACTTCTGTGCCAGCAGTTTATTAACGCGGACAGATACGCAGTATTTTGGCCCA	GVHD	#N/A	#N/A
16410	1	0.000184502	TGTGCCAGTAAGGGGGTCACAGATACGCAGTATTTTGGCCCA	CASKGVTDTQYF	TRBV19-1	TRBD1-1*01	TRBJ2-3	NA	10	16	17	NA	0	1	CTCACTGTGACATCGGCCCAAAAGAACCCGACAGCTTTCTATCTCTGTGCCAGTAAGGGGGTCACAGATACGCAGTATTTTGGCCCA	GVHD	#N/A	#N/A
16410	1	0.000184502	TGTGCCAGCAGCCAAGGGCGGATCTCTAGCACAGATACGCAGTATTTTGGCCCA	CASSQGRISSTDTQYF	TRBV14-1	TRBD2-1	TRBJ2-3	16	17	21	27	NA	1	6	CCTGCAGAACTGGAGGATTCTGGAGTTTATTTCTGTGCCAGCAGCCAAGGGCGGATCTCTAGCACAGATACGCAGTATTTTGGCCCA	GVHD	#N/A	#N/A
16410	1	0.000184502	TGTGCCAGCAGCCAAACTAGCGGGAGCACAGATACGCAGTATTTTGGCCCA	CASSQTSGSTDTQYF	TRBV3-1	TRBD2-1	TRBJ2-3	NA	15	NA	24	NA	0	0	AATTCCCTGGAGCTTGGTGACTCTGCTGTGTATTTCTGTGCCAGCAGCCAAACTAGCGGGAGCACAGATACGCAGTATTTTGGCCCA	GVHD	#N/A	#N/A
16410	1	0.000184502	TGTGCCAGCAGCGTATTTTTTAGAAGCACAGATACGCAGTATTTTGGCCCA	CASSVFFRSTDTQYF	TRBV9-1	TRBD2-1	TRBJ2-3	15	20	23	24	NA	5	1	AGCTCTCTGGAGCTGGGGGACTCAGCTTTGTATTTCTGTGCCAGCAGCGTATTTTTTAGAAGCACAGATACGCAGTATTTTGGCCCA	GVHD	#N/A	#N/A
16410	1	0.000184502	TGCAGCGAGGGGACTAACACAGATACGCAGTATTTTGGCCCA	CSEGTNTDTQYF	TRBV20-1	TRBD2-1	TRBJ2-3	5	9	16	17	NA	4	1	CTGACAGTGACCAGTGCCCATCCTGAAGACAGCAGCTTCTACATCTGCAGCGAGGGGACTAACACAGATACGCAGTATTTTGGCCCA	GVHD	#N/A	#N/A
16410	1	0.000184502	TGTGCCAGCAATGGAGAGACAGGGGCCTTTCTAGCAGAAGATACGCAGTATTTTGGCCCA	CASNGETGAFLAEDTQYF	TRBV5-6	TRBD1-1*01	TRBJ2-3	10	17	25	38	NA	7	13	TTGCTGGGGGACTCGGCCCTCTATCTCTGTGCCAGCAATGGAGAGACAGGGGCCTTTCTAGCAGAAGATACGCAGTATTTTGGCCCA	GVHD	#N/A	#N/A
16410	1	0.000184502	TGTGCCAGCAGCGCTGGACTAGCGGGGTCGGGCGGGGAGCTGTTTTTTGGAGAA	CASSAGLAGSGGELFF	TRBV5-6	TRBD2-1*01	TRBJ2-2	12	15	27	32	NA	3	5	GCCTTGTTGCTGGGGGACTCGGCCCTCTATCTCTGTGCCAGCAGCGCTGGACTAGCGGGGTCGGGCGGGGAGCTGTTTTTTGGAGAA	GVHD	#N/A	#N/A
16410	1	0.000184502	TGTGCCAGCAGACCCGGGACAGGGGGCCTGACCGGGGAGCTGTTTTTTGGAGAA	CASRPGTGGLTGELFF	TRBV13-1	TRBD1-1*01	TRBJ2-2	11	15	27	30	NA	4	3	TCCTTGGAGCTGGGGGACTCAGCCCTGTACTTCTGTGCCAGCAGACCCGGGACAGGGGGCCTGACCGGGGAGCTGTTTTTTGGAGAA	GVHD	#N/A	#N/A
16410	1	0.000184502	TGTGCCAGCAGACCGTGGTTAGCGGGGGGATACACCGGGGAGCTGTTTTTTGGAGAA	CASRPWLAGGYTGELFF	TRBV27-1	TRBD2-1*01	TRBJ2-2	11	19	29	31	NA	8	2	CCCAGCCCCAACCAGACCTCTCTGTACTTCTGTGCCAGCAGACCGTGGTTAGCGGGGGGATACACCGGGGAGCTGTTTTTTGGAGAA	GVHD	#N/A	#N/A
16410	1	0.000184502	TGTGCCAGCAGGAGGGGAGGGAGGGACACCGGGGAGCTGTTTTTTGGAGAA	CASRRGGRDTGELFF	TRBV9-1	TRBD2-1*02	TRBJ2-2	11	14	21	25	NA	3	4	AGCTCTCTGGAGCTGGGGGACTCAGCTTTGTATTTCTGTGCCAGCAGGAGGGGAGGGAGGGACACCGGGGAGCTGTTTTTTGGAGAA	GVHD	#N/A	#N/A
16410	1	0.000184502	TGTGCCAGCAGCCAACGGGGCCCGAACACCGGGGAGCTGTTTTTTGGAGAA	CASSQRGPNTGELFF	TRBV3-1	NA	TRBJ2-2	15	16	21	22	NA	1	1	AATTCCCTGGAGCTTGGTGACTCTGCTGTGTATTTCTGTGCCAGCAGCCAACGGGGCCCGAACACCGGGGAGCTGTTTTTTGGAGAA	GVHD	#N/A	#N/A
16410	1	0.000184502	TGTGCCAGCAGGTCACACCGGGTCCTCGGTTTGGGTACTGAAGCTTTCTTTGGACAA	CASRSHRVLGLGTEAFF	TRBV27-1	TRBD2-1	TRBJ1-1	11	18	22	36	NA	7	14	CCCAGCCCCAACCAGACCTCTCTGTACTTCTGTGCCAGCAGGTCACACCGGGTCCTCGGTTTGGGTACTGAAGCTTTCTTTGGACAA	GVHD	#N/A	#N/A
16410	1	0.000184502	TGTGCCAGCAGCTTTTCTCAAATGAACACTGAAGCTTTCTTTGGACAA	CASSFSQMNTEAFF	TRBV7-2	NA	TRBJ1-1	14	18	20	22	NA	4	2	ATCCAGCGCACACAGCAGGAGGACTCGGCCGTGTATCTCTGTGCCAGCAGCTTTTCTCAAATGAACACTGAAGCTTTCTTTGGACAA	GVHD	#N/A	#N/A
16410	1	0.000184502	TGTGCCAGCAGCCAAGAACAGAACACTGAAGCTTTCTTTGGACAA	CASSQEQNTEAFF	TRBV3-1	TRBD1-1*01	TRBJ1-1	NA	17	NA	20	NA	0	0	CACATCAATTCCCTGGAGCTTGGTGACTCTGCTGTGTATTTCTGTGCCAGCAGCCAAGAACAGAACACTGAAGCTTTCTTTGGACAA	GVHD	#N/A	#N/A
16410	1	0.000184502	TGTGCCAGCAGCTTAGTTGGGACAGGGGCCGTTAATGAAAAACTGTTTTTTGGCAGT	CASSLVGTGAVNEKLFF	TRBV7-9	TRBD1-1*01	TRBJ1-4	16	18	28	32	NA	2	4	ACAGAGCAGGGGGACTCGGCCATGTATCTCTGTGCCAGCAGCTTAGTTGGGACAGGGGCCGTTAATGAAAAACTGTTTTTTGGCAGT	GVHD	#N/A	#N/A
16410	1	0.000184502	TGTGCCAGCAGCCAGACAGGGGACCAGCCCCAGCATTTTGGTGAT	CASSQTGDQPQHF	TRBV11-2	TRBD1-1*01	TRBJ1-5	12	14	22	24	NA	2	2	AAGATCCAACCTGCAAAGCTTGAGGACTCGGCCGTGTATCTCTGTGCCAGCAGCCAGACAGGGGACCAGCCCCAGCATTTTGGTGAT	GVHD	#N/A	#N/A
16410	1	0.000184502	TGTGCCAGCAGCCCTGTCACAGGGGGCTATGGCTACACCTTCGGTTCG	CASSPVTGGYGYTF	TRBV11-2	TRBD1-1*01	TRBJ1-2	12	18	NA	26	NA	6	0	ATCCAGCCTGCAAAGCTTGAGGACTCGGCCGTGTATCTCTGTGCCAGCAGCCCTGTCACAGGGGGCTATGGCTACACCTTCGGTTCG	GVHD	#N/A	#N/A
16410	1	0.000184502	TGTGCCAGCAGCCAGGTAGGGGGTAAGCCGGACTATGGCTACACCTTCGGTTCG	CASSQVGGKPDYGYTF	TRBV14-1	TRBD1-1*01	TRBJ1-2	14	17	23	31	NA	3	8	CCTGCAGAACTGGAGGATTCTGGAGTTTATTTCTGTGCCAGCAGCCAGGTAGGGGGTAAGCCGGACTATGGCTACACCTTCGGTTCG	GVHD	#N/A	#N/A
16410	1	0.000184502	TGTGCCAGCAGCTTAGCGCTCGGGGTTGTCGACTATGGCTACACCTTCGGTTCG	CASSLALGVVDYGYTF	TRBV7-9	TRBD2-1*01	TRBJ1-2	17	20	25	31	NA	3	6	CGCACAGAGCAGGGGGACTCGGCCATGTATCTCTGTGCCAGCAGCTTAGCGCTCGGGGTTGTCGACTATGGCTACACCTTCGGTTCG	GVHD	#N/A	#N/A
16410	1	0.000184502	TGCGCCAGCAGTGGCCGTTGGACAGGGGCCAACTATGGCTACACCTTCGGTTCG	CASSGRWTGANYGYTF	TRBV10-2	TRBD1-1*01	TRBJ1-2	13	19	28	30	NA	6	2	TCAGCTACCCGCTCCCAGACATCTGTGTATTTCTGCGCCAGCAGTGGCCGTTGGACAGGGGCCAACTATGGCTACACCTTCGGTTCG	GVHD	#N/A	#N/A
16410	1	0.000184502	TGTGCCATCAGTGAAGACCGGGCCAGTGAATATGGCTACACCTTCGGTTCG	CAISEDRASEYGYTF	TRBV10-3	NA	TRBJ1-2	14	19	23	30	NA	5	7	GAGTCCGCTACCAGCTCCCAGACATCTGTGTACTTCTGTGCCATCAGTGAAGACCGGGCCAGTGAATATGGCTACACCTTCGGTTCG	GVHD	#N/A	#N/A
16410	1	0.000184502	TGTGCCAGCAGCCCGAGCCGGGACTCGGTCTTGGAGCAGTACTTCGGGCCG	CASSPSRDSVLEQYF	TRBV7-2	TRBD2-1	TRBJ2-7	12	19	25	33	NA	7	8	CAGCGCACACAGCAGGAGGACTCGGCCGTGTATCTCTGTGCCAGCAGCCCGAGCCGGGACTCGGTCTTGGAGCAGTACTTCGGGCCG	GVHD	#N/A	#N/A
16410	1	0.000184502	TGTGCCAGCAGCGTAGGTCCGGGGGAAGGGGGCTACGAGCAGTACTTCGGGCCG	CASSVGPGEGGYEQYF	TRBV9-1	NA	TRBJ2-7	16	26	NA	32	NA	10	0	TCTCTGGAGCTGGGGGACTCAGCTTTGTATTTCTGTGCCAGCAGCGTAGGTCCGGGGGAAGGGGGCTACGAGCAGTACTTCGGGCCG	GVHD	#N/A	#N/A
16410	1	0.000184502	TGTGCCAGGAAGGCCCCAGAGAGCTACGAGCAGTACTTCGGGCCG	CARKAPESYEQYF	TRBV3-1	NA	TRBJ2-7	8	16	19	23	NA	8	4	CACATCAATTCCCTGGAGCTTGGTGACTCTGCTGTGTATTTCTGTGCCAGGAAGGCCCCAGAGAGCTACGAGCAGTACTTCGGGCCG	GVHD	#N/A	#N/A
16410	1	0.000184502	TGTGCCAGCAGCCGCTCAGTGACCGCCTACGAGCAGTACTTCGGGCCG	CASSRSVTAYEQYF	TRBV4-2	NA	TRBJ2-7	13	20	23	25	NA	7	2	CTACACACCCTGCAGCCAGAAGACTCGGCCCTGTATCTCTGTGCCAGCAGCCGCTCAGTGACCGCCTACGAGCAGTACTTCGGGCCG	GVHD	#N/A	#N/A
16410	1	0.000184502	TGTGCCAGCAGGCAAGCGGGAGGGCTAAACGAGCAGTACTTCGGGCCG	CASRQAGGLNEQYF	TRBV12-1	TRBD2-1*02	TRBJ2-7	11	14	24	28	NA	3	4	ATCCAGCCCTCAGAACCCAGGGACTCAGCTGTGTACTTCTGTGCCAGCAGGCAAGCGGGAGGGCTAAACGAGCAGTACTTCGGGCCG	GVHD	#N/A	#N/A
16410	1	0.000184502	TGTGCCAGCAGTTACGGCCGCCTGGCGAACACCATATATTTTGGAGAG	CASSYGRLANTIYF	TRBV6-5	NA	TRBJ1-3	NA	15	18	27	NA	0	9	CTGCTGTCGGCTGCTCCCTCCCAGACATCTGTGTACTTCTGTGCCAGCAGTTACGGCCGCCTGGCGAACACCATATATTTTGGAGAG	GVHD	#N/A	#N/A
16410	1	0.000184502	TGTGCCAGCAGTTACTTCCCGACTAGCTCTGGAAACACCATATATTTTGGAGAG	CASSYFPTSSGNTIYF	TRBV6-5	TRBD2-1	TRBJ1-3	16	20	NA	26	NA	4	0	TCGGCTGCTCCCTCCCAGACATCTGTGTACTTCTGTGCCAGCAGTTACTTCCCGACTAGCTCTGGAAACACCATATATTTTGGAGAG	GVHD	#N/A	#N/A
16410	1	0.000184502	TGTGCCAGCAGCTCCACGTGGCAGGAAAGGGCTGGAAACACCATATATTTTGGAGAG	CASSSTWQERAGNTIYF	TRBV14-1	NA	TRBJ1-3	12	21	25	31	NA	9	6	GCAGAACTGGAGGATTCTGGAGTTTATTTCTGTGCCAGCAGCTCCACGTGGCAGGAAAGGGCTGGAAACACCATATATTTTGGAGAG	GVHD	#N/A	#N/A
16410	1	0.000184502	TGCGCCAGCACTATTACCCCGGGACAGGGGGCGGACATTCAGTACTTCGGCGCC	CASTITPGQGADIQYF	TRBV5-1	TRBD1-1*01	TRBJ2-4	10	20	32	34	NA	10	2	ACCTTGGAGCTGGGGGACTCGGCCCTTTATCTTTGCGCCAGCACTATTACCCCGGGACAGGGGGCGGACATTCAGTACTTCGGCGCC	GVHD	#N/A	#N/A
16410	1	0.000184502	TGCGCCAGCAGCTTGTTAATTAGTGACAGGGGGTCCAAAAACATTCAGTACTTCGGCGCC	CASSLLISDRGSKNIQYF	TRBV5-1	TRBD1-1*01	TRBJ2-4	15	24	33	34	NA	9	1	GAGCTGGGGGACTCGGCCCTTTATCTTTGCGCCAGCAGCTTGTTAATTAGTGACAGGGGGTCCAAAAACATTCAGTACTTCGGCGCC	GVHD	#N/A	#N/A
16410	1	0.000184502	TGTGCCAGCAGTGAAGGACAGGGCAGTAGGTCCCTCCACTTTGGGAAC	CASSEGQGSRSLHF	TRBV2-1	TRBD1-1*01	TRBJ1-6	NA	16	23	31	NA	0	8	ATCCGGTCCACAAAGCTGGAGGACTCAGCCATGTACTTCTGTGCCAGCAGTGAAGGACAGGGCAGTAGGTCCCTCCACTTTGGGAAC	GVHD	#N/A	#N/A
16410	1	0.000184502	TGTGCCAGCTCACCCACAGGGGGTTATTCACCCCTCCACTTTGGGAAC	CASSPTGGYSPLHF	TRBV18-1	TRBD1-1*01	TRBJ1-6	14	15	23	25	NA	1	2	ATCCAGCAGGTAGTGCGAGGAGATTCGGCAGCTTATTTCTGTGCCAGCTCACCCACAGGGGGTTATTCACCCCTCCACTTTGGGAAC	GVHD	#N/A	#N/A
16410	1	0.000184502	TGCAGTGCTAGAAACAGGGGCACGGACTCGTATAATTCACCCCTCCACTTTGGGAAC	CSARNRGTDSYNSPLHF	TRBV20-1	TRBD1-1*01	TRBJ1-6	12	13	20	30	NA	1	10	GCCCATCCTGAAGACAGCAGCTTCTACATCTGCAGTGCTAGAAACAGGGGCACGGACTCGTATAATTCACCCCTCCACTTTGGGAAC	GVHD	#N/A	#N/A
16410	1	0.000184502	TGTGCCAGCAGCTTTGCAGGAACAACCCGGGGGAATTCACCCCTCCACTTTGGGAAC	CASSFAGTTRGNSPLHF	TRBV13-1	TRBD2-1*01	TRBJ1-6	14	27	NA	33	NA	13	0	TTGGAGCTGGGGGACTCAGCCCTGTACTTCTGTGCCAGCAGCTTTGCAGGAACAACCCGGGGGAATTCACCCCTCCACTTTGGGAAC	GVHD	#N/A	#N/A
16410	1	0.000184502	TGCGCCAGCAGCCGAGGGCGAGGCGAACGGTTCTTCGGGCCA	CASSRGRGERFF	TRBV4-1	TRBD2-1*02	TRBJ2-1	NA	13	18	29	NA	0	11	CTTCACCTACACGCCCTGCAGCCAGAAGACTCAGCCCTGTATCTCTGCGCCAGCAGCCGAGGGCGAGGCGAACGGTTCTTCGGGCCA	GVHD	#N/A	#N/A
16410	1	0.000184502	TGTGCCACCAGTGATGGGGCCGCAGGACCTACAATTTCTCATGAGCAGTTCTTCGGGCCA	CATSDGAAGPTISHEQFF	TRBV24-1	TRBD1-1*01	TRBJ2-1	NA	15	20	40	NA	0	20	ATCCCCAACCAGACAGCTCTTTACTTCTGTGCCACCAGTGATGGGGCCGCAGGACCTACAATTTCTCATGAGCAGTTCTTCGGGCCA	GVHD	#N/A	#N/A
16410	1	0.000184502	TGTGCCAGCAGCTTAGGATACAGGGCCCCAAACTACAATGAGCAGTTCTTCGGGCCA	CASSLGYRAPNYNEQFF	TRBV7-2	TRBD1-1*01	TRBJ2-1	16	19	25	32	NA	3	7	ACACAGCAGGAGGACTCGGCCGTGTATCTCTGTGCCAGCAGCTTAGGATACAGGGCCCCAAACTACAATGAGCAGTTCTTCGGGCCA	GVHD	#N/A	#N/A
16410	1	0.000184502	TGTGCCAGCAGCCAAAGACAGGGCCGAAAGTTCTTCGGGCCA	CASSQRQGRKFF	TRBV6-5	TRBD1-1*01	TRBJ2-1	11	16	23	28	NA	5	5	CTCAGGCTGCTGTCGGCTGCTCCCTCCCAGACATCTGTGTACTTCTGTGCCAGCAGCCAAAGACAGGGCCGAAAGTTCTTCGGGCCA	GVHD	#N/A	#N/A
16410	1	0.000184502	TGTGCCAGCAGTTCCCAGGACAGGGCCTACGAGCAGTACTTCGGGCCA	CASSSQDRAYEQYF	TRBV6-5	TRBD1-1*01	TRBJ2-5	13	17	25	33	NA	4	8	CTGCTGTCGGCTGCTCCCTCCCAGACATCTGTGTACTTCTGTGCCAGCAGTTCCCAGGACAGGGCCTACGAGCAGTACTTCGGGCCA	GVHD	#N/A	#N/A
16410	1	0.000184502	TGTGCCAGCAGCATGGGTGAGACCCAGTACTTCGGGCCA	CASSMGETQYF	TRBV9-1	NA	TRBJ2-5	12	14	17	18	NA	2	1	GAACTAAACCTGAGCTCTCTGGAGCTGGGGGACTCAGCTTTGTATTTCTGTGCCAGCAGCATGGGTGAGACCCAGTACTTCGGGCCA	GVHD	#N/A	#N/A
16410	1	0.000184502	TGTGCCAGCAGTACCGGGACAGGGGGCGCGGAGACCCAGTACTTCGGGCCA	CASSTGTGGAETQYF	TRBV27-1	TRBD1-1*01	TRBJ2-5	12	15	27	30	NA	3	3	GAGTCGCCCAGCCCCAACCAGACCTCTCTGTACTTCTGTGCCAGCAGTACCGGGACAGGGGGCGCGGAGACCCAGTACTTCGGGCCA	GVHD	#N/A	#N/A
16410	1	0.000184502	TGTGCCAGCAGCGCGACTCGAGGGGGTCCGGAGACCCAGTACTTCGGGCCA	CASSATRGGPETQYF	TRBV7-9	TRBD1-1*01	TRBJ2-5	12	20	26	30	NA	8	4	CAGCGCACAGAGCAGGGGGACTCGGCCATGTATCTCTGTGCCAGCAGCGCGACTCGAGGGGGTCCGGAGACCCAGTACTTCGGGCCA	GVHD	#N/A	#N/A
16410	1	0.000184502	TGTGCCAGCATGAGGGTGCGAGAGACCCAGTACTTCGGGCCA	CASMRVRETQYF	TRBV28-1	TRBD2-1*02	TRBJ2-5	10	11	16	20	NA	1	4	CTGATTCTGGAGTCCGCCAGCACCAACCAGACATCTATGTACCTCTGTGCCAGCATGAGGGTGCGAGAGACCCAGTACTTCGGGCCA	GVHD	#N/A	#N/A
16410	1	0.000184502	TGTGCCAGCAGCCAAGTTGGCAGGGGGATCTATGGCTACACCTTCGGTTCG	CASSQVGRGIYGYTF	TRBV3-1	TRBD1-1*01	TRBJ1-2	16	20	27	29	NA	4	2	AATTCCCTGGAGCTTGGTGACTCTGCTGTGTATTTCTGTGCCAGCAGCCAAGTTGGCAGGGGGATCTATGGCTACACCTTCGGTTCG	GVHD	#N/A	#N/A
16410	1	0.000184502	TGTGCCAGCAGCCAAGGGGGCGGGGGGACTAAGACCCAGTACTTCGGGCCA	CASSQGGGGTKTQYF	TRBV3-1	TRBD2-1*01	TRBJ2-5	16	19	27	31	NA	3	4	AATTCCCTGGAGCTTGGTGACTCTGCTGTGTATTTCTGTGCCAGCAGCCAAGGGGGCGGGGGGACTAAGACCCAGTACTTCGGGCCA	GVHD	#N/A	#N/A
16410	1	0.000184502	TGTGCCAGTAGTACCCTTATGTCAGATACGCAGTATTTTGGCCCA	CASSTLMSDTQYF	TRBV19-1	TRBD2-1	TRBJ2-3	13	15	17	22	NA	2	5	ACTGTGACATCGGCCCAAAAGAACCCGACAGCTTTCTATTTCTGTGCCAGTAGTACCCTTATGTCAGATACGCAGTATTTTGGCCCA	GVHD	#N/A	#N/A
16410	1	0.000184502	TGCGCCAGCAGCCAAGATTTACTAGCGGGGGTCGTATTTACAGATACGCAGTATTTTGGCCCA	CASSQDLLAGVVFTDTQYF	TRBV4-1	TRBD2-1*01	TRBJ2-3	17	20	31	39	NA	3	8	CCAGAAGACTCAGCCCTGTATCTCTGCGCCAGCAGCCAAGATTTACTAGCGGGGGTCGTATTTACAGATACGCAGTATTTTGGCCCA	GVHD	#N/A	#N/A
16410	1	0.000184502	TGTGCCAGTGACGCGGGTGCCGACACAGATACGCAGTATTTTGGCCCA	CASDAGADTDTQYF	TRBV9-1	TRBD2-1	TRBJ2-3	8	12	17	23	NA	4	6	CTGAGCTCTCTGGAGCTGGGGGACTCAGCTTTGTATTTCTGTGCCAGTGACGCGGGTGCCGACACAGATACGCAGTATTTTGGCCCA	GVHD	#N/A	#N/A
16410	1	0.000184502	TGTGCCAGCAGTGAGTTAGGGGACAATTCACCCCTCCACTTTGGGAAC	CASSELGDNSPLHF	TRBV2-1	NA	TRBJ1-6	14	19	NA	24	NA	5	0	ATCCGGTCCACAAAGCTGGAGGACTCAGCCATGTACTTCTGTGCCAGCAGTGAGTTAGGGGACAATTCACCCCTCCACTTTGGGAAC	GVHD	#N/A	#N/A
16410	1	0.000184502	TGTGCCAGCAGCCCCGGCCCGGGGCAGGTTCGCACCGGGGAGCTGTTTTTTGGAGAA	CASSPGPGQVRTGELFF	TRBV11-3	NA	TRBJ2-2	12	20	25	32	NA	8	7	GCAGAGCTTGGGGACTCGGCCGTGTATCTCTGTGCCAGCAGCCCCGGCCCGGGGCAGGTTCGCACCGGGGAGCTGTTTTTTGGAGAA	GVHD	#N/A	#N/A
16410	1	0.000184502	TGTGCCACCAGCGACGAAATGACAGTGAACACCGGGGAGCTGTTTTTTGGAGAA	CATSDEMTVNTGELFF	TRBV24-1	TRBD1-1*01	TRBJ2-2	11	20	25	26	NA	9	1	TCTGCCATCCCCAACCAGACAGCTCTTTACTTCTGTGCCACCAGCGACGAAATGACAGTGAACACCGGGGAGCTGTTTTTTGGAGAA	GVHD	#N/A	#N/A
16410	1	0.000184502	TGCGCCAGCAGCTTGGCACAGGGGGCATCTGAAGCTTTCTTTGGACAA	CASSLAQGASEAFF	TRBV5-1	TRBD1-1*01	TRBJ1-1	16	17	26	28	NA	1	2	GTGAGCACCTTGGAGCTGGGGGACTCGGCCCTTTATCTTTGCGCCAGCAGCTTGGCACAGGGGGCATCTGAAGCTTTCTTTGGACAA	GVHD	#N/A	#N/A
16410	1	0.000184502	TGTGCCAGCAGTTTAGTGGTGGATACTGAAGCTTTCTTTGGACAA	CASSLVVDTEAFF	TRBV27-1	NA	TRBJ1-1	15	20	23	24	NA	5	1	ATCCTGGAGTCGCCCAGCCCCAACCAGACCTTTCTGTACTTCTGTGCCAGCAGTTTAGTGGTGGATACTGAAGCTTTCTTTGGACAA	GVHD	#N/A	#N/A
16410	1	0.000184502	TGTGCCAGCGACGGGGGAGAGGGCACTGAAGCTTTCTTTGGACAA	CASDGGEGTEAFF	TRBV9-1	TRBD2-1*01	TRBJ1-1	9	11	17	23	NA	2	6	AACCTGAGCTCTCTGGAGCTGGGGGACTCAGCTTTGTATTTCTGTGCCAGCGACGGGGGAGAGGGCACTGAAGCTTTCTTTGGACAA	GVHD	#N/A	#N/A
16410	1	0.000184502	TGCGCCAGCCAGAGCATGTCAGGGGCCACTGAAGCTTTCTTTGGACAA	CASQSMSGATEAFF	TRBV5-1	TRBD1-1*01	TRBJ1-1	9	19	25	26	NA	10	1	GTGAGCACCTTGGAGCTGGGGGACTCGGCCCTTTATCTTTGCGCCAGCCAGAGCATGTCAGGGGCCACTGAAGCTTTCTTTGGACAA	GVHD	#N/A	#N/A
16410	1	0.000184502	TGTGCCAGCAGTTACGGAAAGAACACTGAAGCTTTCTTTGGACAA	CASSYGKNTEAFF	TRBV6-1	NA	TRBJ1-1	12	15	18	20	NA	3	2	AGGCTGGAGTCGGCTGCTCCCTCCCAGACATCTGTGTACTTCTGTGCCAGCAGTTACGGAAAGAACACTGAAGCTTTCTTTGGACAA	GVHD	#N/A	#N/A
16410	1	0.000184502	TGCGCCAGCAGTGGGACAGGGGGTGAAAAACTGTTTTTTGGCAGT	CASSGTGGEKLFF	TRBV10-2	TRBD1-1*01	TRBJ1-4	NA	13	NA	23	NA	0	0	ACTCTGGAGTCAGCTACCCGCTCCCAGACATCTGTGTATTTCTGCGCCAGCAGTGGGACAGGGGGTGAAAAACTGTTTTTTGGCAGT	GVHD	Pathogen	-
16410	1	0.000184502	TGTGCCAGCAGCCCGTGGGCAGGGGCAGCGGCTAATGAAAAACTGTTTTTTGGCAGT	CASSPWAGAAANEKLFF	TRBV7-9	TRBD1-1*01	TRBJ1-4	12	19	25	31	NA	7	6	ACAGAGCAGGGGGACTCGGCCATGTATCTCTGTGCCAGCAGCCCGTGGGCAGGGGCAGCGGCTAATGAAAAACTGTTTTTTGGCAGT	GVHD	#N/A	#N/A
16410	1	0.000184502	TGTGCCAGCCGAACGGGGAGCAATCAGCCCCAGCATTTTGGTGAT	CASRTGSNQPQHF	TRBV6-6	TRBD2-1*01	TRBJ1-5	9	13	NA	18	NA	4	0	AGGCTGGAGTTGGCTGCTCCCTCCCAGACATCTGTGTACTTCTGTGCCAGCCGAACGGGGAGCAATCAGCCCCAGCATTTTGGTGAT	GVHD	#N/A	#N/A
16410	1	0.000184502	TGTGCCAGCAGCTTGGGCCAGAGCAATCAGCCCCAGCATTTTGGTGAT	CASSLGQSNQPQHF	TRBV7-9	TRBD1-1*01	TRBJ1-5	NA	14	18	21	NA	0	3	ATCCAGCGCACAGAGCAGGGGGACTCGGCCATGTATCTCTGTGCCAGCAGCTTGGGCCAGAGCAATCAGCCCCAGCATTTTGGTGAT	GVHD	#N/A	#N/A
16410	1	0.000184502	TGTGCCAGCAGTTACTTAACCGGGACAGCCTACAATCAGCCCCAGCATTTTGGTGAT	CASSYLTGTAYNQPQHF	TRBV6-1	TRBD1-1*01	TRBJ1-5	16	21	28	32	NA	5	4	GCTGCTCCCTCCCAGACATCTGTGTACTTCTGTGCCAGCAGTTACTTAACCGGGACAGCCTACAATCAGCCCCAGCATTTTGGTGAT	GVHD	#N/A	#N/A
16410	1	0.000184502	TGTGCCAGCAGCAAACTGACCCAAAGCGGGACAGACAATCAGCCCCAGCATTTTGGTGAT	CASSKLTQSGTDNQPQHF	TRBV21-1	NA	TRBJ1-5	15	27	34	35	NA	12	1	GAGTCAGGGGACACAGCACTGTATTTCTGTGCCAGCAGCAAACTGACCCAAAGCGGGACAGACAATCAGCCCCAGCATTTTGGTGAT	GVHD	#N/A	#N/A
16410	1	0.000184502	TGTGCCAGCAGTTACTCTCGTGGGGGCGCGAGTGGCTACACCTTCGGTTCG	CASSYSRGGASGYTF	TRBV6-9	TRBD1-1*01	TRBJ1-2	14	21	27	32	NA	7	5	GAGTCAGCTGCTCCCTCCCAGACATCTGTATACTTCTGTGCCAGCAGTTACTCTCGTGGGGGCGCGAGTGGCTACACCTTCGGTTCG	GVHD	#N/A	#N/A
16410	1	0.000184502	TGTGCCAGCAGTGAATGGGCGGGCTATGGCTACACCTTCGGTTCG	CASSEWAGYGYTF	TRBV12-1	TRBD2-1	TRBJ1-2	12	18	NA	23	NA	6	0	AAGATCCAGCCCTCAGAACCCAGGGACTCAGCTGTGTACTTCTGTGCCAGCAGTGAATGGGCGGGCTATGGCTACACCTTCGGTTCG	GVHD	#N/A	#N/A
16410	1	0.000184502	TGTGCCAGCAGTCAGGGGATCAACTATGGCTACACCTTCGGTTCG	CASSQGINYGYTF	TRBV6-1	TRBD1-1*01	TRBJ1-2	NA	12	18	21	NA	0	3	GGGTTGGAGTCGGCTGCTCCCTCCCAGACATCTGTGTACTTCTGTGCCAGCAGTCAGGGGATCAACTATGGCTACACCTTCGGTTCG	GVHD	#N/A	#N/A
16410	1	0.000184502	TGTGCCAGCAGTTACTCGAGAGGGGGCGCGGATGGCTACACCTTCGGTTCG	CASSYSRGGADGYTF	TRBV6-5	TRBD1-1*01	TRBJ1-2	17	20	27	31	NA	3	4	GAGTCAGCTGCTCCCTCCCAGACATCTGTGTACTTCTGTGCCAGCAGTTACTCGAGAGGGGGCGCGGATGGCTACACCTTCGGTTCG	GVHD	#N/A	#N/A
16410	1	0.000184502	TGTGCCAGCGGCCCCGGACTAGCGGGAGCCGGAACGTACGAGCAGTACTTCGGGCCG	CASGPGLAGAGTYEQYF	TRBV7-9	TRBD2-1*02	TRBJ2-7	9	15	28	36	NA	6	8	ACAGAGCAGGGGGACTCGGCCATGTATCTCTGTGCCAGCGGCCCCGGACTAGCGGGAGCCGGAACGTACGAGCAGTACTTCGGGCCG	GVHD	#N/A	#N/A
16410	1	0.000184502	TGTGCCAGCAGTTTGAGAGCAACGAAGTTACAGTACGAGCAGTACTTCGGGCCG	CASSLRATKLQYEQYF	TRBV12-1	TRBD1-1*01	TRBJ2-7	14	29	NA	33	NA	15	0	CCCTCAGAACCCAGGGACTCAGCTGTGTACTTCTGTGCCAGCAGTTTGAGAGCAACGAAGTTACAGTACGAGCAGTACTTCGGGCCG	GVHD	#N/A	#N/A
16410	1	0.000184502	TGTGCCAGCACCCTTTGGCTTGTGACAGGGAGCTACGAGCAGTACTTCGGGCCG	CASTLWLVTGSYEQYF	TRBV11-2	TRBD1-1*01	TRBJ2-7	10	23	30	32	NA	13	2	CCTGCAAAGCTTGAGGACTCGGCCGTGTATCTCTGTGCCAGCACCCTTTGGCTTGTGACAGGGAGCTACGAGCAGTACTTCGGGCCG	GVHD	#N/A	#N/A
16410	1	0.000184502	TGTGCCAGCAGCTTCGGGGGACTTTCCTACGAGCAGTACTTCGGGCCG	CASSFGGLSYEQYF	TRBV13-1	TRBD2-1	TRBJ2-7	14	17	23	24	NA	3	1	ATGAGCTCCTTGGAGCTGGGGGACTCAGCCCTGTACTTCTGTGCCAGCAGCTTCGGGGGACTTTCCTACGAGCAGTACTTCGGGCCG	GVHD	Pathogens	CMV
16410	1	0.000184502	TGCAGTGCACTTCTAGCGGGCATCTCCTACGAGCAGTACTTCGGGCCG	CSALLAGISYEQYF	TRBV20-1	TRBD2-1	TRBJ2-7	8	12	20	23	NA	4	3	GTGACCAGTGCCCATCCTGAAGACAGCAGCTTCTACATCTGCAGTGCACTTCTAGCGGGCATCTCCTACGAGCAGTACTTCGGGCCG	GVHD	#N/A	#N/A
16410	1	0.000184502	TGCGCCAGCAGTGAGGATTCGGAGGCTGGCTCCTACGAGCAGTACTTCGGGCCG	CASSEDSEAGSYEQYF	TRBV10-2	TRBD2-1*02	TRBJ2-7	15	20	25	29	NA	5	4	TCAGCTACCCGCTCCCAGACATCTGTGTATTTCTGCGCCAGCAGTGAGGATTCGGAGGCTGGCTCCTACGAGCAGTACTTCGGGCCG	GVHD	#N/A	#N/A
16410	6	0.00110701	TGCAGTGCTAGAGATCGAGGAAGGACGGGGGGCTACACCTTCGGTTCG	CSARDRGRTGGYTF	TRBV20-1	TRBD2-1*01	TRBJ1-2	14	25	NA	30	NA	11	0	GTGACCAGTGCCCATCCTGAAGACAGCAGCTTCTACATCTGCAGTGCTAGAGATCGAGGAAGGACGGGGGGCTACACCTTCGGTTCG	GVHD	#N/A	#N/A
16410	6	0.00110701	TGTGCCAGCAGCCTCCTACAGGGGGCCACAGATACGCAGTATTTTGGCCCA	CASSLLQGATDTQYF	TRBV27-1	TRBD1-1*01	TRBJ2-3	11	17	NA	26	NA	6	0	GAGTCGCCCAGCCCCAACCAGACCTCTCTGTACTTCTGTGCCAGCAGCCTCCTACAGGGGGCCACAGATACGCAGTATTTTGGCCCA	GVHD	#N/A	#N/A
16410	1	0.000184502	TGCAGTGCTAGAGATTGGAGGAGGGACTTTGGAAACACCATATATTTTGGAGAG	CSARDWRRDFGNTIYF	TRBV20-1	TRBD2-1	TRBJ1-3	14	22	28	29	NA	8	1	AGTGCCCATCCTGAAGACAGCAGCTTCTACATCTGCAGTGCTAGAGATTGGAGGAGGGACTTTGGAAACACCATATATTTTGGAGAG	GVHD	#N/A	#N/A
16410	1	0.000184502	TGTGCCAGCAGCAAATCTCCTTATGGGGGCCAGGTTGGTGGAAACACCATATATTTTGGAGAG	CASSKSPYGGQVGGNTIYF	TRBV21-1	TRBD1-1*01	TRBJ1-3	15	24	30	38	NA	9	8	TCAGGGGACACAGCACTGTATTTCTGTGCCAGCAGCAAATCTCCTTATGGGGGCCAGGTTGGTGGAAACACCATATATTTTGGAGAG	GVHD	#N/A	#N/A
16410	1	0.000184502	TGTGCCACGGACTGGAGTGTCAGGCTTAAGGGAAACACCATATATTTTGGAGAG	CATDWSVRLKGNTIYF	TRBV10-3	TRBD2-1	TRBJ1-3	7	8	13	30	NA	1	17	TCCGCTACCAGCTCCCAGACATCTGTGTACTTCTGTGCCACGGACTGGAGTGTCAGGCTTAAGGGAAACACCATATATTTTGGAGAG	GVHD	#N/A	#N/A
16410	1	0.000184502	TGCGCCAGCAGCTCCCAAATGAACTCTGGGGCCAACGTCCTGACTTTCGGGGCC	CASSSQMNSGANVLTF	TRBV5-1	NA	TRBJ2-6	13	20	22	23	NA	7	1	ACCTTGGAGCTGGGGGACTCGGCCCTTTATCTTTGCGCCAGCAGCTCCCAAATGAACTCTGGGGCCAACGTCCTGACTTTCGGGGCC	GVHD	#N/A	#N/A
16410	1	0.000184502	TGCAGTGCTAGAGGCCTTACAGGGAGTGGAGTTCAGTACTTCGGCGCC	CSARGLTGSGVQYF	TRBV20-1	TRBD1-1*01	TRBJ2-4	13	18	24	31	NA	5	7	GTGACCAGTGCCCATCCTGAAGACAGCAGCTTCTACATCTGCAGTGCTAGAGGCCTTACAGGGAGTGGAGTTCAGTACTTCGGCGCC	GVHD	#N/A	#N/A
16410	1	0.000184502	TGTGCCAGCAGTTTCGGGGGTCTAAGTTCACCCCTCCACTTTGGGAAC	CASSFGGLSSPLHF	TRBV12-1	TRBD2-1*01	TRBJ1-6	NA	14	20	26	NA	0	6	ATCCAGCCCTCAGAACCCAGGGACTCAGCTGTGTACTTCTGTGCCAGCAGTTTCGGGGGTCTAAGTTCACCCCTCCACTTTGGGAAC	GVHD	#N/A	#N/A
16410	1	0.000184502	TGTGCCAGCAGTTACAGGTCCTATAATTCACCCCTCCACTTTGGGAAC	CASSYRSYNSPLHF	TRBV6-1	TRBD1-1*01	TRBJ1-6	12	13	NA	18	NA	1	0	CTGGAGTCGGCTGCTCCCTCCCAGACATCTGTGTACTTCTGTGCCAGCAGTTACAGGTCCTATAATTCACCCCTCCACTTTGGGAAC	GVHD	#N/A	#N/A
16410	1	0.000184502	TGTGCCAGCAGCTTGGGAAGCTCCTATAATTCACCCCTCCACTTTGGGAAC	CASSLGSSYNSPLHF	TRBV7-6	NA	TRBJ1-6	NA	14	18	20	NA	0	2	CAGCGCACAGAGCAGCGGGACTCGGCCATGTATCGCTGTGCCAGCAGCTTGGGAAGCTCCTATAATTCACCCCTCCACTTTGGGAAC	GVHD	#N/A	#N/A
16410	1	0.000184502	TGTGCCTGGGCAGGACAGGGACAGTCACCCCTCCACTTTGGGAAC	CAWAGQGQSPLHF	TRBV30-1	TRBD1-1*01	TRBJ1-6	9	12	20	24	NA	3	4	AGTTCTAAGAAGCTCCTTCTCAGTGACTCTGGCTTCTATCTCTGTGCCTGGGCAGGACAGGGACAGTCACCCCTCCACTTTGGGAAC	GVHD	#N/A	#N/A
16410	1	0.000184502	TGTGCCAGCAGCTTAGCCGGAGGGATCGTTCATGAGCAGTTCTTCGGGCCA	CASSLAGGIVHEQFF	TRBV7-3	TRBD2-1*02	TRBJ2-1	15	18	24	31	NA	3	7	CAGCGCACAGAGCGGGGGGACTCAGCCGTGTATCTCTGTGCCAGCAGCTTAGCCGGAGGGATCGTTCATGAGCAGTTCTTCGGGCCA	GVHD	#N/A	#N/A
16410	1	0.000184502	TGTGCCAGCAGCTTAGCCGGAGGGATCGTTCATGAGCAGTTCTTCGGGCCA	CASSLAGGIVHEQFF	TRBV7-6	TRBD2-1*02	TRBJ2-1	17	18	24	31	NA	1	7	CAGCGCACAGAGCAGCGGGACTCGGCCATGTATCGCTGTGCCAGCAGCTTAGCCGGAGGGATCGTTCATGAGCAGTTCTTCGGGCCA	GVHD	#N/A	#N/A
16410	1	0.000184502	TGTGCCAGCAGTTCGTCGGGGGTAGAGTACAATGAGCAGTTCTTCGGGCCA	CASSSSGVEYNEQFF	TRBV2-1	TRBD2-1*01	TRBJ2-1	12	16	22	27	NA	4	5	CGGTCCACAAAGCTGGAGGACTCAGCCATGTACTTCTGTGCCAGCAGTTCGTCGGGGGTAGAGTACAATGAGCAGTTCTTCGGGCCA	GVHD	#N/A	#N/A
16410	1	0.000184502	TGTGCCAGCAGCTATCCGACTAGCGAGTCAACCTCAAACTCCTACAATGAGCAGTTCTTCGGGCCA	CASSYPTSESTSNSYNEQFF	NA	TRBD2-1	TRBJ2-1	13	17	25	38	NA	4	13	GAGGACTCGGCCGTGTATCTCTGTGCCAGCAGCTATCCGACTAGCGAGTCAACCTCAAACTCCTACAATGAGCAGTTCTTCGGGCCA	GVHD	#N/A	#N/A
16410	1	0.000184502	TGTGCCAGCACCCAAAGCCAGGCCAGCGGGAGGAGTCACAATGAGCAGTTCTTCGGGCCA	CASTQSQASGRSHNEQFF	TRBV6-1	TRBD2-1*02	TRBJ2-1	10	24	33	37	NA	14	4	GCTCCCTCCCAAACATCTGTGTACTTCTGTGCCAGCACCCAAAGCCAGGCCAGCGGGAGGAGTCACAATGAGCAGTTCTTCGGGCCA	GVHD	#N/A	#N/A
16410	1	0.000184502	TGTGCCAGCAGCTTAGCGAAGGGTCTGGTTCACGAGCAGTACTTCGGGCCA	CASSLAKGLVHEQYF	TRBV7-9	NA	TRBJ2-5	17	19	23	36	NA	2	13	CAGCGCACAGAGCAGGGGGACTCGGCCATGTATCTCTGTGCCAGCAGCTTAGCGAAGGGTCTGGTTCACGAGCAGTACTTCGGGCCA	GVHD	#N/A	#N/A
16410	1	0.000184502	TGTGCCAGCAGCCAACTCTCTCCCTGGCAACAGAATCGGGGGACCCAGTACTTCGGGCCA	CASSQLSPWQQNRGTQYF	TRBV3-1	TRBD2-1*01	TRBJ2-5	15	36	NA	41	NA	21	0	GAGCTTGGTGACTCTGCTGTGTATTTCTGTGCCAGCAGCCAACTCTCTCCCTGGCAACAGAATCGGGGGACCCAGTACTTCGGGCCA	GVHD	#N/A	#N/A
16410	1	0.000184502	TGTGCCAGCAGTTTCCCCATTGCTTCGTACCAAGAGACCCAGTACTTCGGGCCA	CASSFPIASYQETQYF	TRBV6-1	NA	TRBJ2-5	13	17	19	28	NA	4	9	TCGGCTGCTCCCTCCCAAACATCTGTGTACTTCTGTGCCAGCAGTTTCCCCATTGCTTCGTACCAAGAGACCCAGTACTTCGGGCCA	GVHD	#N/A	#N/A
16410	1	0.000184502	TGTGCCACCAGTGACCCTGGTCAGGGCAGGGGACAAGAGACCCAGTACTTCGGGCCA	CATSDPGQGRGQETQYF	TRBV24-1	TRBD1-1*01	TRBJ2-5	14	26	32	33	NA	12	1	GCCATCCCCAACCAGACAGCTCTTTACTTCTGTGCCACCAGTGACCCTGGTCAGGGCAGGGGACAAGAGACCCAGTACTTCGGGCCA	GVHD	#N/A	#N/A
16410	1	0.000184502	TGTGCCTGGACACTAGCGGGAGGGCCGAAGACCCAGTACTTCGGGCCA	CAWTLAGGPKTQYF	TRBV30-1	TRBD2-1*02	TRBJ2-5	10	11	24	28	NA	1	4	TCTAAGAAGCTCCTTCTCAGTGACTCTGGCTTCTATCTCTGTGCCTGGACACTAGCGGGAGGGCCGAAGACCCAGTACTTCGGGCCA	GVHD	#N/A	#N/A
16410	1	0.000184502	TGTGCCAGCAGCTCGACCGGTGGAACCCAGTACTTCGGGCCA	CASSSTGGTQYF	TRBV7-3	NA	TRBJ2-5	13	21	NA	24	NA	8	0	CTGAAGATCCAGCGCACAGAGCGGGGGGACTCAGCCGTGTATCTCTGTGCCAGCAGCTCGACCGGTGGAACCCAGTACTTCGGGCCA	GVHD	#N/A	#N/A
16410	1	0.000184502	TGTGCCAGCAGTCCCGACTGGGGATCTGGCACAGATACGCAGTATTTTGGCCCA	CASSPDWGSGTDTQYF	TRBV27-1	NA	TRBJ2-3	12	20	24	28	NA	8	4	TCGCCCAGCCCCAACCAGACCTCTCTGTACTTCTGTGCCAGCAGTCCCGACTGGGGATCTGGCACAGATACGCAGTATTTTGGCCCA	GVHD	#N/A	#N/A
16410	1	0.000184502	TGTGCCAGTAGACGGACAGTTCATGACGGGGAGCTGTTTTTTGGAGAA	CASRRTVHDGELFF	TRBV19-1	TRBD1-1*01	TRBJ2-2	11	13	19	26	NA	2	7	GTGACATCGGCCCAAAAGAACCCGACAGCTTTCTATCTCTGTGCCAGTAGACGGACAGTTCATGACGGGGAGCTGTTTTTTGGAGAA	GVHD	#N/A	#N/A
16410	4	0.000738007	TGTGCCAGCAGTTACCTCCGATGGGGTTTCGGGTACGAGCAGTACTTCGGGCCG	CASSYLRWGFGYEQYF	TRBV6-5	NA	TRBJ2-7	15	22	26	33	NA	7	7	TCGGCTGCTCCCTCCCAGACATCTGTGTACTTCTGTGCCAGCAGTTACCTCCGATGGGGTTTCGGGTACGAGCAGTACTTCGGGCCG	GVHD	#N/A	#N/A
16410	1	0.000184502	TGTGCCACCAGCAGGGGACACACAGATACGCAGTATTTTGGCCCA	CATSRGHTDTQYF	TRBV6-4	TRBD1-1*01	TRBJ2-3	11	14	NA	20	NA	3	0	ACGTTGGCGTCTGCTGTACCCTCTCAGACATCTGTGTACTTCTGTGCCACCAGCAGGGGACACACAGATACGCAGTATTTTGGCCCA	GVHD	#N/A	#N/A
16410	1	0.000184502	TGTGCAAGTCGCTCCCAAAGCGGGGGGGCCGAAGATACGCAGTATTTTGGCCCA	CASRSQSGGAEDTQYF	TRBV12-2	TRBD2-1*01	TRBJ2-3	13	18	28	32	NA	5	4	CCTGCAGAGCAGGGGGACTCGGCCGTGTATGTCTGTGCAAGTCGCTCCCAAAGCGGGGGGGCCGAAGATACGCAGTATTTTGGCCCA	GVHD	#N/A	#N/A
16410	1	0.000184502	TGTGCCAGCAGCCTGGGGGAGACGCAGTATTTTGGCCCA	CASSLGETQYF	TRBV27-1	NA	TRBJ2-3	11	14	19	21	NA	3	2	CCCCTGATCCTGGAGTCGCCCAGCCCCAACCAGACCTCTCTGTACTTCTGTGCCAGCAGCCTGGGGGAGACGCAGTATTTTGGCCCA	GVHD	Allergy	Allergy
16410	1	0.000184502	TGTGCCAGCAGCTTCTACAGGGAAGTGGGCACCGGGGAGCTGTTTTTTGGAGAA	CASSFYREVGTGELFF	TRBV11-3	TRBD1-1*01	TRBJ2-2	14	16	22	29	NA	2	7	CCTGCAGAGCTTGGGGACTCGGCCGTGTATCTCTGTGCCAGCAGCTTCTACAGGGAAGTGGGCACCGGGGAGCTGTTTTTTGGAGAA	GVHD	#N/A	#N/A
16410	1	0.000184502	TGTGCCAGCAGCCGTCTCGACAGGGCCTTAGGCACCGGGGAGCTGTTTTTTGGAGAA	CASSRLDRALGTGELFF	TRBV5-4	TRBD1-1*01	TRBJ2-2	12	18	25	32	NA	6	7	TTGGAGCTGGACGACTCGGCCCTGTATCTCTGTGCCAGCAGCCGTCTCGACAGGGCCTTAGGCACCGGGGAGCTGTTTTTTGGAGAA	GVHD	#N/A	#N/A
16410	1	0.000184502	TGTGCCAGCAGAACGGACTCGAACACCGGGGAGCTGTTTTTTGGAGAA	CASRTDSNTGELFF	TRBV27-1	TRBD2-1	TRBJ2-2	11	14	NA	19	NA	3	0	CTGGAGTCGCCCAGCCCCAACCAGACCTCTCTGTACTTCTGTGCCAGCAGAACGGACTCGAACACCGGGGAGCTGTTTTTTGGAGAA	GVHD	#N/A	#N/A
16410	1	0.000184502	TGTGCCAGCAGCAGATCGGGACAGAACACCGGGGAGCTGTTTTTTGGAGAA	CASSRSGQNTGELFF	TRBV7-2	TRBD1-1*01	TRBJ2-2	12	17	NA	23	NA	5	0	CAGCGCACACAGCAGGAGGACTCGGCCGTGTATCTCTGTGCCAGCAGCAGATCGGGACAGAACACCGGGGAGCTGTTTTTTGGAGAA	GVHD	#N/A	#N/A
16410	1	0.000184502	TGCAGTGCCGGGACTATGAAAGACGGGGAGCTGTTTTTTGGAGAA	CSAGTMKDGELFF	TRBV20-1	TRBD2-1	TRBJ2-2	8	9	16	23	NA	1	7	ACAGTGACCAGTGCCCATCCTGAAGACAGCAGCTTCTACATCTGCAGTGCCGGGACTATGAAAGACGGGGAGCTGTTTTTTGGAGAA	GVHD	#N/A	#N/A
16410	1	0.000184502	TGTGCCAGCAGCTCAGGTGGAATGAGGACTGAAGCTTTCTTTGGACAA	CASSSGGMRTEAFF	TRBV5-5	NA	TRBJ1-1	NA	13	17	27	NA	0	10	GTGAACGCCTTGTTGCTGGGGGACTCGGCCCTGTATCTCTGTGCCAGCAGCTCAGGTGGAATGAGGACTGAAGCTTTCTTTGGACAA	GVHD	#N/A	#N/A
16410	1	0.000184502	TGTGCCAGCAGCCCGGATCGTGGGCTCGTCACTGAAGCTTTCTTTGGACAA	CASSPDRGLVTEAFF	TRBV3-1	TRBD1-1*01	TRBJ1-1	13	21	25	29	NA	8	4	AATTCCCTGGAGCTTGGTGACTCTGCTGTGTATTTCTGTGCCAGCAGCCCGGATCGTGGGCTCGTCACTGAAGCTTTCTTTGGACAA	GVHD	#N/A	#N/A
16410	1	0.000184502	TGTGCCAGCAGCAAGGGGTTCGGCACTGAAGCTTTCTTTGGACAA	CASSKGFGTEAFF	TRBV6-5	TRBD1-1*01	TRBJ1-1	11	13	18	23	NA	2	5	AGGCTGCTGTCGGCTGCTCCCTCCCAGACATCTGTGTACTTCTGTGCCAGCAGCAAGGGGTTCGGCACTGAAGCTTTCTTTGGACAA	GVHD	#N/A	#N/A
16410	1	0.000184502	TGTGCCATCAGTGACCCCGGGGTAATGAACACTGAAGCTTTCTTTGGACAA	CAISDPGVMNTEAFF	TRBV10-3	TRBD2-1*01	TRBJ1-1	14	17	22	25	NA	3	3	GAGTCCGCTACCAGCTCCCAGACATCTGTGTACTTCTGTGCCATCAGTGACCCCGGGGTAATGAACACTGAAGCTTTCTTTGGACAA	GVHD	#N/A	#N/A
16410	1	0.000184502	TGTGCCAGCAGTTACTCGGAGGGATCGAACACTGAAGCTTTCTTTGGACAA	CASSYSEGSNTEAFF	TRBV6-6	TRBD2-1*02	TRBJ1-1	NA	17	23	26	NA	0	3	GAGTTGGCTGCTCCCTCCCAGACATCTGTGTACTTCTGTGCCAGCAGTTACTCGGAGGGATCGAACACTGAAGCTTTCTTTGGACAA	GVHD	#N/A	#N/A
16410	1	0.000184502	TGTGCCAGCAGTTTATCAGGGAAGATTGGCTACACCTTCGGTTCG	CASSLSGKIGYTF	TRBV27-1	NA	TRBJ1-2	17	18	22	26	NA	1	4	ATCCTGGAGTCGCCCAGCCCCAACCAGACCTCTCTGTACTTCTGTGCCAGCAGTTTATCAGGGAAGATTGGCTACACCTTCGGTTCG	GVHD	#N/A	#N/A
16410	1	0.000184502	TGTGCCACCAGCACCCGAGAGAGTGGCTACACCTTCGGTTCG	CATSTRESGYTF	TRBV15-1	TRBD2-1*02	TRBJ1-2	13	16	19	23	NA	3	4	CTTGACATCCGCTCACCAGGCCTGGGGGACGCAGCCATGTACCTGTGTGCCACCAGCACCCGAGAGAGTGGCTACACCTTCGGTTCG	GVHD	#N/A	#N/A
16410	1	0.000184502	TGTGCCAGCAGTGAATGGGCGGGCTATGGCTACACCTTCGGTTCG	CASSEWAGYGYTF	TRBV13-1	TRBD2-1	TRBJ1-2	11	18	NA	23	NA	7	0	AACATGAGCTCCTTGGAGCTGGGGGACTCAGCCATGTACTTCTGTGCCAGCAGTGAATGGGCGGGCTATGGCTACACCTTCGGTTCG	GVHD	#N/A	#N/A
16410	1	0.000184502	TGTGCCAGCTCATCCTACGCCGGGCACGCCTATGGCTACACCTTCGGTTCG	CASSSYAGHAYGYTF	TRBV18-1	NA	TRBJ1-2	12	21	25	29	NA	9	4	CAGCAGGTAGTGCGAGGAGATTCGGCAGCTTATTTCTGTGCCAGCTCATCCTACGCCGGGCACGCCTATGGCTACACCTTCGGTTCG	GVHD	#N/A	#N/A
16410	1	0.000184502	TGTGCCAGCAGTCAGGGGATCAACTATGGCTACACCTTCGGTTCG	CASSQGINYGYTF	TRBV6-1	TRBD1-1*01	TRBJ1-2	NA	12	18	21	NA	0	3	GGGTTGGAGTCGGCTGCTCCCTCCCAAACATCTGTGTACTTCTGTGCCAGCAGTCAGGGGATCAACTATGGCTACACCTTCGGTTCG	GVHD	#N/A	#N/A
16410	1	0.000184502	TGTGCCAGCAGCCCCGGGGCCAATGGCAACTATGGCTACACCTTCGGTTCG	CASSPGANGNYGYTF	TRBV9-1	NA	TRBJ1-2	12	15	20	27	NA	3	7	AGCTCCCTGGAGCTGGGGGACTCAGCTTTGTATTTCTGTGCCAGCAGCCCCGGGGCCAATGGCAACTATGGCTACACCTTCGGTTCG	GVHD	#N/A	#N/A
16410	1	0.000184502	TGTGCCAGCAGTTACTCGAGGGGGGCTGCAGATGGCTACACCTTCGGTTCG	CASSYSRGAADGYTF	TRBV6-9	NA	TRBJ1-2	14	18	24	31	NA	4	7	GAGTCAGCTGCTCCCTCCCAGACATCTGTATACTTCTGTGCCAGCAGTTACTCGAGGGGGGCTGCAGATGGCTACACCTTCGGTTCG	GVHD	#N/A	#N/A
16410	1	0.000184502	TGCAGTGCTACCCCGGTTTCCGCCTACACCTTCGGTTCG	CSATPVSAYTF	TRBV20-1	TRBD2-1	TRBJ1-2	10	13	16	23	NA	3	7	ACTCTGACAGTGACCAGTGCCCATCCTGAAGACAGCAGCTTCTACATCTGCAGTGCTACCCCGGTTTCCGCCTACACCTTCGGTTCG	GVHD	#N/A	#N/A
16410	1	0.000184502	TGTGCCAGCAGTCCATTCCCGGCGGGGTACGAGCAGTACTTCGGGCCG	CASSPFPAGYEQYF	NA	TRBD2-1*01	TRBJ2-7	11	21	NA	27	NA	10	0	GATCCAGCGCACAGAGCAGGGGACTCGGCCATGTATCTCTGTGCCAGCAGTCCATTCCCGGCGGGGTACGAGCAGTACTTCGGGCCG	GVHD	#N/A	#N/A
16410	1	0.000184502	TGTGCCAGCAGCTTAAGTCTCGGAGGCTACGAGCAGTACTTCGGGCCG	CASSLSLGGYEQYF	TRBV5-8	TRBD2-1*02	TRBJ2-7	14	21	NA	26	NA	7	0	GTGAACGCCTTGGAGCTGGAGGACTCGGCCCTGTATCTCTGTGCCAGCAGCTTAAGTCTCGGAGGCTACGAGCAGTACTTCGGGCCG	GVHD	#N/A	#N/A
16410	1	0.000184502	TGTGCCAGCAGCCAAGTGGGACTAGCGGGGCACCGCTACGAGCAGTACTTCGGGCCG	CASSQVGLAGHRYEQYF	TRBV4-2	TRBD2-1*01	TRBJ2-7	16	17	30	35	NA	1	5	CTGCAGCCAGAAGACTCGGCCCTGTATCTCTGTGCCAGCAGCCAAGTGGGACTAGCGGGGCACCGCTACGAGCAGTACTTCGGGCCG	GVHD	#N/A	#N/A
16410	1	0.000184502	TGCGCCAGCAGCCATTGGGACACTTCCTACGAGCAGTACTTCGGGCCG	CASSHWDTSYEQYF	TRBV4-1	TRBD1-1*01	TRBJ2-7	14	16	22	24	NA	2	2	CTACACGCCCTGCAGCCAGAAGACTCAGCCCTGTATCTCTGCGCCAGCAGCCATTGGGACACTTCCTACGAGCAGTACTTCGGGCCG	GVHD	#N/A	#N/A
16410	1	0.000184502	TGTGCCAGTAGTCCCCCCGGGTCCAATTCCTACGAGCAGTACTTCGGGCCG	CASSPPGSNSYEQYF	TRBV19-1	TRBD2-1	TRBJ2-7	12	17	21	27	NA	5	6	ACATCGGCCCAAAAGAACCCGACAGCTTTCTATCTCTGTGCCAGTAGTCCCCCCGGGTCCAATTCCTACGAGCAGTACTTCGGGCCG	GVHD	#N/A	#N/A
16410	1	0.000184502	TGTGCCAGCAGTTACTCATGGTCCTACGAGCAGTACTTCGGGCCG	CASSYSWSYEQYF	TRBV6-5	NA	TRBJ2-7	17	19	NA	21	NA	2	0	AGGCTGCTGTCGGCTGCTCCCTCCCAGACATCTGTGTACTTCTGTGCCAGCAGTTACTCATGGTCCTACGAGCAGTACTTCGGGCCG	GVHD	#N/A	#N/A
16410	3	0.000553505	TGCAGTGCTAGAGATCGTGAAAACACCGGGGAGCTGTTTTTTGGAGAA	CSARDRENTGELFF	TRBV20-1	NA	TRBJ2-2	14	18	20	21	NA	4	1	GTGACCAGTGCCCATCCTGAAGACAGCAGCTTCTACATCTGCAGTGCTAGAGATCGTGAAAACACCGGGGAGCTGTTTTTTGGAGAA	GVHD	#N/A	#N/A
16410	3	0.000553505	TGTGCCAGCAGTCCCTACTCGACAGCAAACTATGGCTACACCTTCGGTTCG	CASSPYSTANYGYTF	TRBV5-4	TRBD1-1*01	TRBJ1-2	11	20	25	27	NA	9	2	AACGCCTTGGAGCTGGACGACTCGGCCCTGTATCTCTGTGCCAGCAGTCCCTACTCGACAGCAAACTATGGCTACACCTTCGGTTCG	GVHD	#N/A	#N/A
16410	1	0.000184502	TGTGCCAGCAGTGCCCCCATCGGAGCGGCCTACGAGCAGTACTTCGGGCCG	CASSAPIGAAYEQYF	TRBV6-1	TRBD2-1	TRBJ2-7	13	23	NA	28	NA	10	0	GAGTCGGCTGCTCCCTCCCAGACATCTGTGTACTTCTGTGCCAGCAGTGCCCCCATCGGAGCGGCCTACGAGCAGTACTTCGGGCCG	GVHD	#N/A	#N/A
16410	1	0.000184502	TGTGCCAGTAGTATAGCACAGGGCGCCTACGAGCAGTACTTCGGGCCG	CASSIAQGAYEQYF	TRBV19-1	TRBD1-1*01	TRBJ2-7	16	17	23	25	NA	1	2	GTGACATCGGCCCAAAAGAACCCGACAGCTTTCTATCTCTGTGCCAGTAGTATAGCACAGGGCGCCTACGAGCAGTACTTCGGGCCG	GVHD	#N/A	#N/A
16410	1	0.000184502	TGTGCCGGGGGGCTCTCTGGAAACACCATATATTTTGGAGAG	CAGGLSGNTIYF	TRBV12-1	NA	TRBJ1-3	6	7	13	14	NA	1	1	CTGAAGATCCAGCCCTCAGAACCCAGGGACTCAGCTGTGTACTTCTGTGCCGGGGGGCTCTCTGGAAACACCATATATTTTGGAGAG	GVHD	#N/A	#N/A
16410	1	0.000184502	TGCGCCAGCAGTGAGAGCCCCTACCCACTCAGGAGGAAGGGCCCCCGCCTCCGCTCTGGAAACACCATATATTTTGGAGAG	CASSESPYPLRRKGPRLRSGNTIYF	TRBV10-1	TRBD2-1*02	TRBJ1-3	15	31	36	53	NA	16	17	TATTTCTGCGCCAGCAGTGAGAGCCCCTACCCACTCAGGAGGAAGGGCCCCCGCCTCCGCTCTGGAAACACCATATATTTTGGAGAG	GVHD	#N/A	#N/A
16410	1	0.000184502	TGTGCCAGTAGTATCTTCTCCGGAAACACCATATATTTTGGAGAG	CASSIFSGNTIYF	TRBV19-1	TRBD2-1	TRBJ1-3	NA	14	16	21	NA	0	5	ACTGTGACATCGGCCCAAAAGAACCCGACAGCTTTCTATCTCTGTGCCAGTAGTATCTTCTCCGGAAACACCATATATTTTGGAGAG	GVHD	#N/A	#N/A
16410	1	0.000184502	TGCGCCAGCAGCGGACCACAGGGGGCGATTCTAGGGGCCAACGTCCTGACTTTCGGGGCC	CASSGPQGAILGANVLTF	TRBV4-3	TRBD1-1*01	TRBJ2-6	12	17	26	33	NA	5	7	CAGCCAGAAGACTCGGCCCTGTATCTCTGCGCCAGCAGCGGACCACAGGGGGCGATTCTAGGGGCCAACGTCCTGACTTTCGGGGCC	GVHD	#N/A	#N/A
16410	1	0.000184502	TGCGCCAGCAGCCAAGATTTGGCTGTGGCACCCAAGAGGGTCAACATTCAGTACTTCGGCGCC	CASSQDLAVAPKRVNIQYF	TRBV4-1	TRBD2-1*02	TRBJ2-4	17	35	40	42	NA	18	2	CCAGAAGACTCAGCCCTGTATCTCTGCGCCAGCAGCCAAGATTTGGCTGTGGCACCCAAGAGGGTCAACATTCAGTACTTCGGCGCC	GVHD	#N/A	#N/A
16410	1	0.000184502	TGTGCCAGCGCCTTGGGGGGAGACAACATTCAGTACTTCGGCGCC	CASALGGDNIQYF	TRBV11-2	TRBD2-1*01	TRBJ2-4	9	14	20	24	NA	5	4	AAGATCCAGCCTGCAAAGCTTGAGGACTCGGCCGTGTATCTCTGTGCCAGCGCCTTGGGGGGAGACAACATTCAGTACTTCGGCGCC	GVHD	#N/A	#N/A
16410	1	0.000184502	TGTGCCAGCAGTTACAGGTCCTATAATTCACCCCTCCACTTTGGGAAC	CASSYRSYNSPLHF	TRBV6-6	NA	TRBJ1-6	NA	15	NA	18	NA	0	0	CTGGAGTTGGCTGCTCCCTCCCAGACATCTGTGTACTTCTGTGCCAGCAGTTACAGGTCCTATAATTCACCCCTCCACTTTGGGAAC	GVHD	#N/A	#N/A
16410	1	0.000184502	TGCAGTGCTAGAGATCGAGGGACGGACTCCTATAATTCACCCCTCCACTTTGGGAAC	CSARDRGTDSYNSPLHF	TRBV20-1	NA	TRBJ1-6	14	18	23	26	NA	4	3	GCCCATCCTGAAGACAGCAGCTTCTACATCTGCAGTGCTAGAGATCGAGGGACGGACTCCTATAATTCACCCCTCCACTTTGGGAAC	GVHD	#N/A	#N/A
16410	1	0.000184502	TGTGCCAGCAGGTCTTGGACAGGGGGAAATTCACCCCTCCACTTTGGGAAC	CASRSWTGGNSPLHF	TRBV6-6	TRBD1-1*01	TRBJ1-6	11	16	26	27	NA	5	1	GAGTTGGCTGCTCCCTCCCAGACATCTGTGTACTTCTGTGCCAGCAGGTCTTGGACAGGGGGAAATTCACCCCTCCACTTTGGGAAC	GVHD	#N/A	#N/A
16410	1	0.000184502	TGTGCCAGCAGCCCCAGCGGGGGTGGGGGGTTCTTCGGGCCA	CASSPSGGGGFF	TRBV7-2	TRBD2-1*01	TRBJ2-1	12	15	23	29	NA	3	6	CTGACGATCCAGCGCACACAGCAGGAGGACTCGGCCGTGTATCTCTGTGCCAGCAGCCCCAGCGGGGGTGGGGGGTTCTTCGGGCCA	GVHD	#N/A	#N/A
16410	1	0.000184502	TGTGCCACCAGTGAGCGCCCCCGGGGCGGGAGGGCCGGGAATGAGCAGTTCTTCGGGCCA	CATSERPRGGRAGNEQFF	TRBV24-1	TRBD2-1*02	TRBJ2-1	14	25	34	39	NA	11	5	ATCCCCAACCAGACAGCTCTTTACTTCTGTGCCACCAGTGAGCGCCCCCGGGGCGGGAGGGCCGGGAATGAGCAGTTCTTCGGGCCA	GVHD	#N/A	#N/A
16410	1	0.000184502	TGTGCCAGCAGTTACTCGCGAGGGGGGGGGTACAATGAGCAGTTCTTCGGGCCA	CASSYSRGGGYNEQFF	TRBV6-6	TRBD2-1*01	TRBJ2-1	17	21	28	30	NA	4	2	TTGGCTGCTCCCTCCCAGACATCTGTGTACTTCTGTGCCAGCAGTTACTCGCGAGGGGGGGGGTACAATGAGCAGTTCTTCGGGCCA	GVHD	#N/A	#N/A
16410	1	0.000184502	TGTGCCAGCAGAACGGGACAGGGTTTCTACAATGAGCAGTTCTTCGGGCCA	CASRTGQGFYNEQFF	TRBV6-5	TRBD1-1*01	TRBJ2-1	11	14	23	26	NA	3	3	CTGTCGGCTGCTCCCTCCCAGACATCTGTGTACTTCTGTGCCAGCAGAACGGGACAGGGTTTCTACAATGAGCAGTTCTTCGGGCCA	GVHD	#N/A	#N/A
16410	1	0.000184502	TGTGCCAGCAGTTTATCGGGGGGGGAGCAGTTCTTCGGGCCA	CASSLSGGEQFF	TRBV28-1	TRBD2-1*01	TRBJ2-1	NA	16	NA	24	NA	0	0	CTGATTCTGGAGTCCGCCAGCACCAACCAGACATCTATGTACCTCTGTGCCAGCAGTTTATCGGGGGGGGAGCAGTTCTTCGGGCCA	GVHD	#N/A	#N/A
16410	1	0.000184502	TGTGCCAGCAGCGACGGGTCTAACTACGAGCAGTACTTCGGGCCA	CASSDGSNYEQYF	TRBV5-6	TRBD2-1	TRBJ2-5	12	22	26	30	NA	10	4	AATGTGAACGCCTTGTTGCTGGGGGACTCGGCCCTCTATCTCTGTGCCAGCAGCGACGGGTCTAACTACGAGCAGTACTTCGGGCCA	GVHD	#N/A	#N/A
16410	1	0.000184502	TGTGCCAGCAGCTTAGTTTTCCCGGGGAAGGAGACCCAGTACTTCGGGCCA	CASSLVFPGKETQYF	TRBV7-9	TRBD2-1*01	TRBJ2-5	16	22	27	30	NA	6	3	CAGCGCACAGAGCAGGGGGACTCGGCCATGTATCTCTGTGCCAGCAGCTTAGTTTTCCCGGGGAAGGAGACCCAGTACTTCGGGCCA	GVHD	#N/A	#N/A
16410	1	0.000184502	TGCAGTGCTAGACGCTCTCAAGAGACCCAGTACTTCGGGCCA	CSARRSQETQYF	TRBV20-1	NA	TRBJ2-5	12	13	15	18	NA	1	3	CTGACAGTGACCAGTGCCCATCCTGAAGACAGCAGCTTCTACATCTGCAGTGCTAGACGCTCTCAAGAGACCCAGTACTTCGGGCCA	GVHD	#N/A	#N/A
16410	1	0.000184502	TGCGCCAGCAGTGTACCCAGCACATATACGCAGTATTTTGGCCCA	CASSVPSTYTQYF	TRBV10-2	NA	TRBJ2-3	13	21	24	25	NA	8	1	ACTCTGGAGTCAGCTACCCGCTCCCAGACATCTGTGTATTTCTGCGCCAGCAGTGTACCCAGCACATATACGCAGTATTTTGGCCCA	GVHD	#N/A	#N/A
16410	1	0.000184502	TGCAGTGCTAGAGAGGCCTGGAGTGATACGCAGTATTTTGGCCCA	CSAREAWSDTQYF	TRBV20-1	TRBD2-1*02	TRBJ2-3	14	19	23	24	NA	5	1	ACAGTGACCAGTGCCCATCCTGAAGACAGCAGCTTCTACATCTGCAGTGCTAGAGAGGCCTGGAGTGATACGCAGTATTTTGGCCCA	GVHD	#N/A	#N/A
16410	1	0.000184502	TGTGCCAGCAGCCCTCCGAGGGTAGATACGCAGTATTTTGGCCCA	CASSPPRVDTQYF	TRBV7-9	TRBD2-1*02	TRBJ2-3	12	17	22	23	NA	5	1	GAGATCCAGCGCACAGAGCAGGGGGACTCGGCCATGTATCTCTGTGCCAGCAGCCCTCCGAGGGTAGATACGCAGTATTTTGGCCCA	GVHD	#N/A	#N/A
16410	1	0.000184502	TGTGCCAGCAGGTCCCCAGCATCCGGGACTAGCGGGAGAATGGCAGATACGCAGTATTTTGGCCCA	CASRSPASGTSGRMADTQYF	TRBV27-1	TRBD2-1*02	TRBJ2-3	11	24	38	43	NA	13	5	AACCAGACCTCTCTGTACTTCTGTGCCAGCAGGTCCCCAGCATCCGGGACTAGCGGGAGAATGGCAGATACGCAGTATTTTGGCCCA	GVHD	#N/A	#N/A
16410	1	0.000184502	TGCAGTGCTACCAGGCGGCGGCCAGATACGCAGTATTTTGGCCCA	CSATRRRPDTQYF	TRBV20-1	NA	TRBJ2-3	10	11	15	22	NA	1	7	ACAGTGACCAGTGCCCATCCTGAAGACAGCAGCTTCTACATCTGCAGTGCTACCAGGCGGCGGCCAGATACGCAGTATTTTGGCCCA	GVHD	#N/A	#N/A
16410	1	0.000184502	TGTGCCAGCAGCCCTCGTGGACTAGCGACAGATACGCAGTATTTTGGCCCA	CASSPRGLATDTQYF	TRBV5-4	TRBD2-1	TRBJ2-3	12	18	NA	27	NA	6	0	AACGCCTTGGAGCTGGACGACTCGGCCCTGTATCTCTGTGCCAGCAGCCCTCGTGGACTAGCGACAGATACGCAGTATTTTGGCCCA	GVHD	#N/A	#N/A
16410	1	0.000184502	TGTGCCAGCTCCATCTTCACAGATACGCAGTATTTTGGCCCA	CASSIFTDTQYF	TRBV18-1	NA	TRBJ2-3	NA	11	13	17	NA	0	4	CTGAGGATCCAGCAGGTAGTGCGAGGAGATTCGGCAGCTTATTTCTGTGCCAGCTCCATCTTCACAGATACGCAGTATTTTGGCCCA	GVHD	#N/A	#N/A
16410	1	0.000184502	TGTGCCAGTAGTATTGGGACTTACACCACAGATACGCAGTATTTTGGCCCA	CASSIGTYTTDTQYF	TRBV19-1	TRBD2-1	TRBJ2-3	14	15	21	26	NA	1	5	ACATCGGCCCAAAAGAACCCGACAGCTTTCTATCTCTGTGCCAGTAGTATTGGGACTTACACCACAGATACGCAGTATTTTGGCCCA	GVHD	#N/A	#N/A
16410	1	0.000184502	TGTGCCAGCAGCGGACGGGGTTCGGGCGCCGGGGAGCTGTTTTTTGGAGAA	CASSGRGSGAGELFF	TRBV3-1	TRBD2-1*01	TRBJ2-2	12	15	20	28	NA	3	8	AATTCCCTGGAGCTTGGTGACTCTGCTGTGTATTTCTGTGCCAGCAGCGGACGGGGTTCGGGCGCCGGGGAGCTGTTTTTTGGAGAA	GVHD	#N/A	#N/A
16410	1	0.000184502	TGTGCCAGCAGAATGGCATGGGGGCGCAACACCGGGGAGCTGTTTTTTGGAGAA	CASRMAWGRNTGELFF	TRBV2-1	TRBD1-1*01	TRBJ2-2	11	19	25	27	NA	8	2	TCCACAAAGCTGGAGGACTCAGCCATGTACTTCTGTGCCAGCAGAATGGCATGGGGGCGCAACACCGGGGAGCTGTTTTTTGGAGAA	GVHD	#N/A	#N/A
16410	1	0.000184502	TGTGCCAGCAATAAATTTACGAACACTGAAGCTTTCTTTGGACAA	CASNKFTNTEAFF	TRBV6-5	NA	TRBJ1-1	10	18	NA	20	NA	8	0	AGGCTGCTGTCGGCTGCTCCCTCCCAGACATCTGTGTACTTCTGTGCCAGCAATAAATTTACGAACACTGAAGCTTTCTTTGGACAA	GVHD	#N/A	#N/A
16410	1	0.000184502	TGCGCCAGCAGCTCCTGGATAGAGAACACTGAAGCTTTCTTTGGACAA	CASSSWIENTEAFF	TRBV5-1	NA	TRBJ1-1	13	16	19	23	NA	3	4	GTGAGCACCTTGGAGCTGGGGGACTCGGCCCTTTATCTTTGCGCCAGCAGCTCCTGGATAGAGAACACTGAAGCTTTCTTTGGACAA	GVHD	#N/A	#N/A
16410	1	0.000184502	TGTGCCAGCAGCCTGACAGAGAACACTGAAGCTTTCTTTGGACAA	CASSLTENTEAFF	TRBV27-1	TRBD1-1*01	TRBJ1-1	11	14	19	20	NA	3	1	ATCCTGGAGTCGCCCAGCCCCAACCAGACCTCTCTGTACTTCTGTGCCAGCAGCCTGACAGAGAACACTGAAGCTTTCTTTGGACAA	GVHD	Autoimmune	Celiac disease
16410	1	0.000184502	TGTGCCAGCAGTGCTTTGCAGGGGCAGAACACTGAAGCTTTCTTTGGACAA	CASSALQGQNTEAFF	TRBV2-1	TRBD1-1*01	TRBJ1-1	13	18	24	26	NA	5	2	CGGTCCACAAAGCTGGAGGACTCAGCCATGTACTTCTGTGCCAGCAGTGCTTTGCAGGGGCAGAACACTGAAGCTTTCTTTGGACAA	GVHD	#N/A	#N/A
16410	1	0.000184502	TGTGCCAGCAGTTTATCTTCGGGGCTCAACACTGAAGCTTTCTTTGGACAA	CASSLSSGLNTEAFF	TRBV27-1	NA	TRBJ1-1	17	20	25	27	NA	3	2	GAGTCGCCCAGCCCCAACCAGACCTCTCTGTACTTCTGTGCCAGCAGTTTATCTTCGGGGCTCAACACTGAAGCTTTCTTTGGACAA	GVHD	#N/A	#N/A
16410	1	0.000184502	TGTGCCAGCAGCGAGCCGGGCCCCAACACTGAAGCTTTCTTTGGACAA	CASSEPGPNTEAFF	TRBV21-1	NA	TRBJ1-1	12	17	21	24	NA	5	3	ATCCAGTCCACGGAGTCAGGGGACACAGCACTGTATTTCTGTGCCAGCAGCGAGCCGGGCCCCAACACTGAAGCTTTCTTTGGACAA	GVHD	#N/A	#N/A
16410	1	0.000184502	TGTGCCACCAGCAGAGATAAGGGAGGAGGTAATGAAAAACTGTTTTTTGGCAGT	CATSRDKGGGNEKLFF	TRBV15-1	TRBD2-1*02	TRBJ1-4	17	20	26	29	NA	3	3	TCACCAGGCCTGGGGGACGCAGCCATGTACCTGTGTGCCACCAGCAGAGATAAGGGAGGAGGTAATGAAAAACTGTTTTTTGGCAGT	GVHD	#N/A	#N/A
16410	1	0.000184502	TGTGCCAGCAGCGCCCGGGGCCCTTGGAATCAGCCCCAGCATTTTGGTGAT	CASSARGPWNQPQHF	TRBV13-1	NA	TRBJ1-5	12	16	21	27	NA	4	6	AGCTCCTTGGAGCTGGGGGACTCAGCCCTGTACTTCTGTGCCAGCAGCGCCCGGGGCCCTTGGAATCAGCCCCAGCATTTTGGTGAT	GVHD	#N/A	#N/A
16410	1	0.000184502	TGTGCCAGCAGTACCGGCGATAGCAATCAGCCCCAGCATTTTGGTGAT	CASSTGDSNQPQHF	TRBV6-6	NA	TRBJ1-5	12	15	18	20	NA	3	2	CTGGAGTTGGCTGCTCCCTCCCAGACATCTGTGTACTTCTGTGCCAGCAGTACCGGCGATAGCAATCAGCCCCAGCATTTTGGTGAT	GVHD	Pathogen	EBV
16410	1	0.000184502	TGTGCCAGCAGAAAGGGAGGGGGTGGCTACACCTTCGGTTCG	CASRKGGGGYTF	TRBV6-5	TRBD2-1*02	TRBJ1-2	11	14	21	23	NA	3	2	CTCAGGCTGCTGTCGGCTGCTCCCTCCCAAACATCTGTGTACTTCTGTGCCAGCAGAAAGGGAGGGGGTGGCTACACCTTCGGTTCG	GVHD	#N/A	#N/A
16410	1	0.000184502	TGTGCCAGCAGCTTAGTTGGGGGAGGCTCCTATGGCTACACCTTCGGTTCG	CASSLVGGGSYGYTF	TRBV7-2	TRBD2-1*02	TRBJ1-2	16	20	26	29	NA	4	3	CAGCGCACACAGCAGGAGGACTCGGCCGTGTATCTCTGTGCCAGCAGCTTAGTTGGGGGAGGCTCCTATGGCTACACCTTCGGTTCG	GVHD	#N/A	#N/A
16410	1	0.000184502	TGTGCCAGCTCCCCGAGACAGGGGGCGCAGGATGGCTACACCTTCGGTTCG	CASSPRQGAQDGYTF	TRBV18-1	TRBD1-1*01	TRBJ1-2	11	16	26	31	NA	5	5	CAGCAGGTAGTGCGAGGAGATTCGGCAGCTTATTTCTGTGCCAGCTCCCCGAGACAGGGGGCGCAGGATGGCTACACCTTCGGTTCG	GVHD	#N/A	#N/A
16410	1	0.000184502	TGTGCCAGCAGCTTGGTTGCAGGGGACGGCTACACCTTCGGTTCG	CASSLVAGDGYTF	TRBV5-5	TRBD1-1*01	TRBJ1-2	16	19	25	27	NA	3	2	AATGTGAACGCCTTGTTGCTGGGGGACTCGGCCCTGTATCTCTGTGCCAGCAGCTTGGTTGCAGGGGACGGCTACACCTTCGGTTCG	GVHD	#N/A	#N/A
16410	1	0.000184502	TGTGCCAGCAGCTTAGGGTCAGGAATCACTTACGAGCAGTACTTCGGGCCG	CASSLGSGITYEQYF	TRBV11-2	TRBD1-1*01	TRBJ2-7	16	19	23	30	NA	3	7	CAGCCTGCAAAGCTTGAGGACTCGGCCGTGTATCTCTGTGCCAGCAGCTTAGGGTCAGGAATCACTTACGAGCAGTACTTCGGGCCG	GVHD	#N/A	#N/A
16410	1	0.000184502	TGTGCCAGCAGCCCACCCCCGGGACTAGCGGATTACGAGCAGTACTTCGGGCCG	CASSPPPGLADYEQYF	TRBV11-1	TRBD2-1	TRBJ2-7	12	20	31	33	NA	8	2	CCTGCAGAGCTTGGGGACTCGGCCATGTATCTCTGTGCCAGCAGCCCACCCCCGGGACTAGCGGATTACGAGCAGTACTTCGGGCCG	GVHD	#N/A	#N/A
16410	1	0.000184502	TGTGCCAGCAGTCCCTTGGACGGCTACGAGCAGTACTTCGGGCCG	CASSPLDGYEQYF	TRBV27-1	NA	TRBJ2-7	12	17	21	23	NA	5	2	ATCCTGGAGTCGCCCAGCCCCAACCAGACCTCTCTGTACTTCTGTGCCAGCAGTCCCTTGGACGGCTACGAGCAGTACTTCGGGCCG	GVHD	#N/A	#N/A
16410	1	0.000184502	TGCGCCAGCAGTGAGTCAGGCGGGGGGTCCTACGAGCAGTACTTCGGGCCG	CASSESGGGSYEQYF	TRBV10-2	TRBD2-1*01	TRBJ2-7	17	19	NA	27	NA	2	0	GAGTCAGCTACCCGCTCCCAGACATCTGTGTATTTCTGCGCCAGCAGTGAGTCAGGCGGGGGGTCCTACGAGCAGTACTTCGGGCCG	GVHD	#N/A	#N/A
16410	1	0.000184502	TGTGCCAGTAGTATTAAGGCTAGCGGAACCAACTGGAAATCCTACGAGCAGTACTTCGGGCCG	CASSIKASGTNWKSYEQYF	TRBV19-1	TRBD2-1	TRBJ2-7	14	19	26	39	NA	5	13	AAGAACCCGACAGCTTTCTATCTCTGTGCCAGTAGTATTAAGGCTAGCGGAACCAACTGGAAATCCTACGAGCAGTACTTCGGGCCG	GVHD	#N/A	#N/A
16410	1	0.000184502	TGTGCCAGCACCTCAAGTCCGACCTACGAGCAGTACTTCGGGCCG	CASTSSPTYEQYF	TRBV6-6	NA	TRBJ2-7	10	20	NA	22	NA	10	0	AGGCTGGAGTTGGCTGCTCCCTCCCAGACATCTGTGTACTTCTGTGCCAGCACCTCAAGTCCGACCTACGAGCAGTACTTCGGGCCG	GVHD	#N/A	#N/A
16410	1	0.000184502	TGTGCCAGCAGTCCTACAGCGGCTGCTGGAAACACCATATATTTTGGAGAG	CASSPTAAAGNTIYF	TRBV27-1	TRBD2-1	TRBJ1-3	12	17	22	25	NA	5	3	GAGTCGCCCAGCCCCAACCAGACCTCTCTGTACTTCTGTGCCAGCAGTCCTACAGCGGCTGCTGGAAACACCATATATTTTGGAGAG	GVHD	#N/A	#N/A
16410	1	0.000184502	TGCGCCAGCAGCTTTGATGGGGCCACTGGAAACACCATATATTTTGGAGAG	CASSFDGATGNTIYF	TRBV5-1	TRBD1-1*01	TRBJ1-3	14	18	23	25	NA	4	2	AGCACCTTGGAGCTGGGGGACTCGGCCCTTTATCTTTGCGCCAGCAGCTTTGATGGGGCCACTGGAAACACCATATATTTTGGAGAG	GVHD	#N/A	#N/A
16410	1	0.000184502	TGTGCCAGCAGCGTATCAGGGGGCGACAGAAACACCATATATTTTGGAGAG	CASSVSGGDRNTIYF	TRBV9-1	TRBD1-1*01	TRBJ1-3	15	16	24	28	NA	1	4	AGCTCTCTGGAGCTGGGGGACTCAGCTTTGTATTTCTGTGCCAGCAGCGTATCAGGGGGCGACAGAAACACCATATATTTTGGAGAG	GVHD	#N/A	#N/A
16410	1	0.000184502	TGTGCCAGCAGTTATTCGGGGGCCAACGTCCTGACTTTCGGGGCC	CASSYSGANVLTF	TRBV6-6	TRBD2-1	TRBJ2-6	14	16	NA	18	NA	2	0	AGGCTGGAGTTGGCTGCTCCCTCCCAGACATCTGTGTACTTCTGTGCCAGCAGTTATTCGGGGGCCAACGTCCTGACTTTCGGGGCC	GVHD	Pathogen	CMV
16410	2	0.000369004	TGTGCCAGCAGAAGGCCAGGAACAGCCTCTGGCTACACCTTCGGTTCG	CASRRPGTASGYTF	TRBV6-6	TRBD1-1*01	TRBJ1-2	11	21	25	29	NA	10	4	CTGGAGTTGGCTGCTCCCTCCCAGACATCTGTGTACTTCTGTGCCAGCAGAAGGCCAGGAACAGCCTCTGGCTACACCTTCGGTTCG	GVHD	#N/A	#N/A
16410	2	0.000369004	TGCACCAGCAGTCGTCCACAAAGTCGGGCCAACGTCCTGACTTTCGGGGCC	CTSSRPQSRANVLTF	TRBV1-1	TRBD1-1*01	TRBJ2-6	11	17	20	25	NA	6	5	GTCGCACTGCAGCAAGAAGACTCAGCTGCGTATCTCTGCACCAGCAGTCGTCCACAAAGTCGGGCCAACGTCCTGACTTTCGGGGCC	GVHD	#N/A	#N/A
16410	1	0.000184502	TGTGCCAGCAGCTTAGGGACACAGGGGGCGGCCAAAAACATTCAGTACTTCGGCGCC	CASSLGTQGAAKNIQYF	TRBV11-2	TRBD1-1*01	TRBJ2-4	16	20	29	30	NA	4	1	GCAAAGCTTGAGGACTCGGCCGTGTATCTCTGTGCCAGCAGCTTAGGGACACAGGGGGCGGCCAAAAACATTCAGTACTTCGGCGCC	GVHD	#N/A	#N/A
16410	1	0.000184502	TGTGCCAGCAGTTTGGGAGGGACAGCCAAAAACATTCAGTACTTCGGCGCC	CASSLGGTAKNIQYF	TRBV28-1	TRBD2-1*02	TRBJ2-4	NA	14	21	23	NA	0	2	GAGTCCGCCAGCACCAACCAGACATCTATGTACCTCTGTGCCAGCAGTTTGGGAGGGACAGCCAAAAACATTCAGTACTTCGGCGCC	GVHD	#N/A	#N/A
16410	1	0.000184502	TGTGCCAGCAGTACCCGGACTACCGCTCGGTTCTTCGGGCCA	CASSTRTTARFF	TRBV27-1	TRBD2-1	TRBJ2-1	12	16	22	29	NA	4	7	CTGATCCTGGAGTCGCCCAGCCCCAACCAGACCTCTCTGTACTTCTGTGCCAGCAGTACCCGGACTACCGCTCGGTTCTTCGGGCCA	GVHD	#N/A	#N/A
16410	1	0.000184502	TGTGCCAGCAGCGTAGGCGCAGGGGCCAGGAATGAGCAGTTCTTCGGGCCA	CASSVGAGARNEQFF	TRBV9-1	TRBD1-1*01	TRBJ2-1	16	19	25	30	NA	3	5	AGCTCTCTGGAGCTGGGGGACTCAGCTTTGTATTTCTGTGCCAGCAGCGTAGGCGCAGGGGCCAGGAATGAGCAGTTCTTCGGGCCA	GVHD	#N/A	#N/A
16410	1	0.000184502	TGTGCCAGCATCTCGACACTGGGATCGGGCGGGAGTAAGAATGAGCAGTTCTTCGGGCCA	CASISTLGSGGSKNEQFF	TRBV28-1	TRBD2-1*02	TRBJ2-1	10	28	35	39	NA	18	4	AGCACCAACCAGACATCTATGTACCTCTGTGCCAGCATCTCGACACTGGGATCGGGCGGGAGTAAGAATGAGCAGTTCTTCGGGCCA	GVHD	#N/A	#N/A
16410	1	0.000184502	TGTGCCAGCAGTGAATTTAGGACTAGCGATTACAATGAGCAGTTCTTCGGGCCA	CASSEFRTSDYNEQFF	TRBV6-1	TRBD2-1	TRBJ2-1	15	19	28	30	NA	4	2	TCGGCTGCTCCCTCCCAGACATCTGTGTACTTCTGTGCCAGCAGTGAATTTAGGACTAGCGATTACAATGAGCAGTTCTTCGGGCCA	GVHD	#N/A	#N/A
16410	1	0.000184502	TGTGCCAGCAGCTCCCGACATTTCTCGGGGTACAATGAGCAGTTCTTCGGGCCA	CASSSRHFSGYNEQFF	TRBV11-2	TRBD2-1*01	TRBJ2-1	13	25	NA	30	NA	12	0	CCTGCAAAGCTTGAGGACTCGGCCGTGTATCTCTGTGCCAGCAGCTCCCGACATTTCTCGGGGTACAATGAGCAGTTCTTCGGGCCA	GVHD	#N/A	#N/A
16410	1	0.000184502	TGCGCCAGCAGCCAAGCCCAGGGGGGCGGTAGTCCCTACAATGAGCAGTTCTTCGGGCCA	CASSQAQGGGSPYNEQFF	TRBV4-1	TRBD1-1*01	TRBJ2-1	16	18	25	34	NA	2	9	CAGCCAGAAGACTCAGCCCTGTATCTCTGCGCCAGCAGCCAAGCCCAGGGGGGCGGTAGTCCCTACAATGAGCAGTTCTTCGGGCCA	GVHD	#N/A	#N/A
16410	1	0.000184502	TGCAGTGCTAGACGGCCCGCGGGAGGCCCCTACAATGAGCAGTTCTTCGGGCCA	CSARRPAGGPYNEQFF	TRBV20-1	TRBD2-1*02	TRBJ2-1	12	18	26	28	NA	6	2	AGTGCCCATCCTGAAGACAGCAGCTTCTACATCTGCAGTGCTAGACGGCCCGCGGGAGGCCCCTACAATGAGCAGTTCTTCGGGCCA	GVHD	#N/A	#N/A
16410	1	0.000184502	TGTGCCAGCAGCTTAATCACCTACAATGAGCAGTTCTTCGGGCCA	CASSLITYNEQFF	TRBV7-9	TRBD1-1*01	TRBJ2-1	15	17	NA	19	NA	2	0	GAGATCCAGCGCACAGAGCAGGGGGACTCGGCCATGTATCTCTGTGCCAGCAGCTTAATCACCTACAATGAGCAGTTCTTCGGGCCA	GVHD	#N/A	#N/A
16410	2	0.000369004	TGTGCCAGCAGCTTAGATCGAACACCGGAAAGGAACTTCGGGCCG	CASSLDRTPERNF	TRBV11-2	NA	TRBJ2-7	17	26	29	34	NA	9	5	AAGATCCAACCTGCAAAGCTTGAGGACTCGGCCGTGTATCTCTGTGCCAGCAGCTTAGATCGAACACCGGAAAGGAACTTCGGGCCG	GVHD	#N/A	#N/A
16410	2	0.000369004	TGTGCCAGCAGTGAAAAATTCTATGGCTACACCTTCGGTTCG	CASSEKFYGYTF	TRBV6-1	NA	TRBJ1-2	NA	NA	15	20	NA	0	5	CTCAGGCTGGAGTCGGCTGCTCCCTCCCAGACATCTGTGTACTTCTGTGCCAGCAGTGAAAAATTCTATGGCTACACCTTCGGTTCG	GVHD	#N/A	#N/A
16410	2	0.000369004	TGTGCCAGCAGTTTAGGGCCCTCGACAGGGCGATTACTTTCGGGCTACACCTTCGGTTCG	CASSLGPSTGRLLSGYTF	TRBV12-1	TRBD1-1*01	TRBJ1-2	16	23	30	42	NA	7	12	GAACCCAGGGACTCAGCTGTGTACTTCTGTGCCAGCAGTTTAGGGCCCTCGACAGGGCGATTACTTTCGGGCTACACCTTCGGTTCG	GVHD	#N/A	#N/A
16410	2	0.000369004	TGCGCCAGCAGTTTATCCTGGAACACTGAAGCTTTCTTTGGACAA	CASSLSWNTEAFF	TRBV5-1	TRBD2-1	TRBJ1-1	11	17	19	20	NA	6	1	AATGTGAGCACCTTGGAGCTGGGGGACTCGGCCCTTTATCTTTGCGCCAGCAGTTTATCCTGGAACACTGAAGCTTTCTTTGGACAA	GVHD	#N/A	#N/A
16410	1	0.000184502	TGTGCCAGCAGCCAAGTAACAGGACAGGGGGTCGCAGAGACCCAGTACTTCGGGCCA	CASSQVTGQGVAETQYF	TRBV4-2	TRBD1-1*01	TRBJ2-5	16	21	31	35	NA	5	4	CTGCAGCCAGAAGACTCGGCCCTGTATCTCTGTGCCAGCAGCCAAGTAACAGGACAGGGGGTCGCAGAGACCCAGTACTTCGGGCCA	GVHD	#N/A	#N/A
16410	2	0.000369004	TGTGCCTGGAAAGGGGCCTCCTACGAGCAGTACTTCGGGCCG	CAWKGASYEQYF	TRBV30-1	TRBD1-1*01	TRBJ2-7	10	11	16	17	NA	1	1	CTGAGTTCTAAGAAGCTCCTTCTCAGTGACTCTGGCTTCTATCTCTGTGCCTGGAAAGGGGCCTCCTACGAGCAGTACTTCGGGCCG	GVHD	#N/A	#N/A
16410	2	0.000369004	TGTGCCAGCAGTTTACTAGCGGGGGACCAAGAGACCCAGTACTTCGGGCCA	CASSLLAGDQETQYF	TRBV6-5	TRBD2-1*01	TRBJ2-5	13	14	NA	25	NA	1	0	CTGTCGGCTGCTCCCTCCCAGACATCTGTGTACTTCTGTGCCAGCAGTTTACTAGCGGGGGACCAAGAGACCCAGTACTTCGGGCCA	GVHD	#N/A	#N/A
16410	1	0.000184502	TGTGCCAGCAGCCAAGTTAGCGGGGGGGCATTAGATACGCAGTATTTTGGCCCA	CASSQVSGGALDTQYF	TRBV3-1	TRBD2-1*01	TRBJ2-3	16	17	28	32	NA	1	4	TCCCTGGAGCTTGGTGACTCTGCTGTGTATTTCTGTGCCAGCAGCCAAGTTAGCGGGGGGGCATTAGATACGCAGTATTTTGGCCCA	GVHD	#N/A	#N/A
16410	1	0.000184502	TGTGCCAGCAGCGTAGGGGCTAGCGGTGTCACAGATACGCAGTATTTTGGCCCA	CASSVGASGVTDTQYF	TRBV9-1	TRBD2-1	TRBJ2-3	16	19	26	29	NA	3	3	TCTCTGGAGCTGGGGGACTCAGCTTTGTATTTCTGTGCCAGCAGCGTAGGGGCTAGCGGTGTCACAGATACGCAGTATTTTGGCCCA	GVHD	#N/A	#N/A
16410	1	0.000184502	TGTGCCATCAGTCTACCGGGAGGGTTCGGCACAGATACGCAGTATTTTGGCCCA	CAISLPGGFGTDTQYF	TRBV10-3	TRBD2-1*02	TRBJ2-3	12	16	24	28	NA	4	4	TCCGCTACCAGCTCCCAGACATCTGTGTACTTCTGTGCCATCAGTCTACCGGGAGGGTTCGGCACAGATACGCAGTATTTTGGCCCA	GVHD	#N/A	#N/A
16410	1	0.000184502	TGTGCCAGCAGCCAACAGGGTCGCACAGATACGCAGTATTTTGGCCCA	CASSQQGRTDTQYF	TRBV3-1	TRBD1-1*01	TRBJ2-3	NA	15	20	22	NA	0	2	ATCAATTCCCTGGAGCTTGGTGACTCTGCTGTGTATTTCTGTGCCAGCAGCCAACAGGGTCGCACAGATACGCAGTATTTTGGCCCA	GVHD	#N/A	#N/A
16410	1	0.000184502	TGCGCCAGCAGCTTGGCGGCTAGCACTCTACCTAGCACAGATACGCAGTATTTTGGCCCA	CASSLAASTLPSTDTQYF	TRBV5-1	TRBD2-1	TRBJ2-3	16	19	24	33	NA	3	9	GAGCTGGGGGACTCGGCCCTTTATCTTTGCGCCAGCAGCTTGGCGGCTAGCACTCTACCTAGCACAGATACGCAGTATTTTGGCCCA	GVHD	#N/A	#N/A
16410	1	0.000184502	TGTGCCAGCAACCGACAGGGGAGTGGAACAGATACGCAGTATTTTGGCCCA	CASNRQGSGTDTQYF	TRBV12-1	TRBD1-1*01	TRBJ2-3	10	13	21	27	NA	3	6	CAGCCCTCAGAACCCAGGGACTCAGCTGTGTACTTCTGTGCCAGCAACCGACAGGGGAGTGGAACAGATACGCAGTATTTTGGCCCA	GVHD	#N/A	#N/A
16410	1	0.000184502	TGTGCCAGTAGTCCAGGGACAGGGGGCCAAGATACGCAGTATTTTGGCCCA	CASSPGTGGQDTQYF	TRBV19-1	TRBD1-1*01	TRBJ2-3	12	15	27	29	NA	3	2	ACATCGGCCCAAAAGAACCCGACAGCTTTCTATCTCTGTGCCAGTAGTCCAGGGACAGGGGGCCAAGATACGCAGTATTTTGGCCCA	GVHD	#N/A	#N/A
16410	1	0.000184502	TGTGCCAGCAGCCCTTTAGGCGCTGGGGAGCTGTTTTTTGGAGAA	CASSPLGAGELFF	TRBV11-1	NA	TRBJ2-2	12	17	20	24	NA	5	4	AAGATCCAGCCTGCAGAGCTTGGGGACTCGGCCATGTATCTCTGTGCCAGCAGCCCTTTAGGCGCTGGGGAGCTGTTTTTTGGAGAA	GVHD	#N/A	#N/A
16410	1	0.000184502	TGTGCCAGCAGCCAATACCACCCTGTCGGGGCAGGCGGGGAGCTGTTTTTTGGAGAA	CASSQYHPVGAGGELFF	TRBV16-1	NA	TRBJ2-2	16	27	32	35	NA	11	3	ACGAAGCTTGAGGATTCAGCAGTGTATTTTTGTGCCAGCAGCCAATACCACCCTGTCGGGGCAGGCGGGGAGCTGTTTTTTGGAGAA	GVHD	#N/A	#N/A
16410	1	0.000184502	TGTGCCAGCAGCCCCGGGCGGGGACTAGCGACCGGGGAGCTGTTTTTTGGAGAA	CASSPGRGLATGELFF	TRBV5-4	TRBD2-1	TRBJ2-2	12	20	NA	30	NA	8	0	GCCTTGGAGCTGGACGACTCGGCCCTGTATCTCTGTGCCAGCAGCCCCGGGCGGGGACTAGCGACCGGGGAGCTGTTTTTTGGAGAA	GVHD	#N/A	#N/A
16410	1	0.000184502	TGTGCCAGCACTATACGCGAGGGGGTCACCGGGGAGCTGTTTTTTGGAGAA	CASTIREGVTGELFF	TRBV5-5	TRBD1-1*01	TRBJ2-2	10	19	25	26	NA	9	1	AACGCCTTGTTGCTGGGGGACTCGGCCCTGTATCTCTGTGCCAGCACTATACGCGAGGGGGTCACCGGGGAGCTGTTTTTTGGAGAA	GVHD	#N/A	#N/A
16410	1	0.000184502	TGTGCCAGCAGCTTCGTTCGAGGGGACACCGGGGAGCTGTTTTTTGGAGAA	CASSFVRGDTGELFF	TRBV5-6	NA	TRBJ2-2	14	20	NA	25	NA	6	0	AACGCCTTGTTGCTGGGGGACTCGGCCCTCTATCTCTGTGCCAGCAGCTTCGTTCGAGGGGACACCGGGGAGCTGTTTTTTGGAGAA	GVHD	#N/A	#N/A
16410	1	0.000184502	TGTGCCAGTAGTAAACCGGGACTAGCGGGAGGAGGAGGGGAGCTGTTTTTTGGAGAA	CASSKPGLAGGGGELFF	TRBV19-1	TRBD2-1*02	TRBJ2-2	13	17	32	36	NA	4	4	GCCCAAAAGAACCCGACAGCTTTCTATCTCTGTGCCAGTAGTAAACCGGGACTAGCGGGAGGAGGAGGGGAGCTGTTTTTTGGAGAA	GVHD	#N/A	#N/A
16410	1	0.000184502	TGTGCCAGCAGCTTACCCTCGGCAGGGACTGAAGCTTTCTTTGGACAA	CASSLPSAGTEAFF	TRBV3-1	TRBD1-1*01	TRBJ1-1	12	22	NA	27	NA	10	0	ATCAATTCCCTGGAGCTTGGTGACTCTGCTGTGTATTTCTGTGCCAGCAGCTTACCCTCGGCAGGGACTGAAGCTTTCTTTGGACAA	GVHD	#N/A	#N/A
16410	1	0.000184502	TGTGCCAGCAGCTCAGGCACTGAAGCTTTCTTTGGACAA	CASSSGTEAFF	TRBV7-3	TRBD1-1*01	TRBJ1-1	NA	13	NA	17	NA	0	0	ACTCTGAAGATCCAGCGCACAGAGCGGGGGGACTCAGCCGTGTATCTCTGTGCCAGCAGCTCAGGCACTGAAGCTTTCTTTGGACAA	GVHD	#N/A	#N/A
16410	1	0.000184502	TGTGCCAGCAGCTTATCATCAGGGCACACTGAAGCTTTCTTTGGACAA	CASSLSSGHTEAFF	TRBV11-2	TRBD1-1*01	TRBJ1-1	15	19	24	25	NA	4	1	ATCCAGCCTGCAAAGCTTGAGGACTCGGCCGTGTATCTCTGTGCCAGCAGCTTATCATCAGGGCACACTGAAGCTTTCTTTGGACAA	GVHD	#N/A	#N/A
16410	1	0.000184502	TGTGCCAGCAGTGATCCGCCGATTAACACTGAAGCTTTCTTTGGACAA	CASSDPPINTEAFF	TRBV2-1	NA	TRBJ1-1	14	20	22	24	NA	6	2	ATCCGGTCCACAAAGCTGGAGGACTCAGCCATGTACTTCTGTGCCAGCAGTGATCCGCCGATTAACACTGAAGCTTTCTTTGGACAA	GVHD	#N/A	#N/A
16410	1	0.000184502	TGTGCCAGCAGCTTGAGAGGATTGAACACTGAAGCTTTCTTTGGACAA	CASSLRGLNTEAFF	TRBV5-4	TRBD2-1*02	TRBJ1-1	15	16	20	22	NA	1	2	GTGAACGCCTTGGAGCTGGACGACTCGGCCCTGTATCTCTGTGCCAGCAGCTTGAGAGGATTGAACACTGAAGCTTTCTTTGGACAA	GVHD	Pathogen	-
16410	1	0.000184502	TGTGCCAGCAGCTTGGAAGGGAACACTGAAGCTTTCTTTGGACAA	CASSLEGNTEAFF	TRBV5-5	NA	TRBJ1-1	16	17	NA	20	NA	1	0	AATGTGAACGCCTTGTTGCTGGGGGACTCGGCCCTGTATCTCTGTGCCAGCAGCTTGGAAGGGAACACTGAAGCTTTCTTTGGACAA	GVHD	#N/A	#N/A
16410	1	0.000184502	TGTGCCATCGGCCCCGAGGACCGAAACACTGAAGCTTTCTTTGGACAA	CAIGPEDRNTEAFF	TRBV10-3	NA	TRBJ1-1	9	17	21	24	NA	8	3	CTGGAGTCCGCTACCAGCTCCCAGACATCTGTGTACTTCTGTGCCATCGGCCCCGAGGACCGAAACACTGAAGCTTTCTTTGGACAA	GVHD	#N/A	#N/A
16410	1	0.000184502	TGTGCCAGCAGCCCGTGGGGGGCGGCTAATGAAAAACTGTTTTTTGGCAGT	CASSPWGAANEKLFF	TRBV7-2	NA	TRBJ1-4	12	17	23	25	NA	5	2	CAGCGCACACAGCAGGAGGACTCGGCCGTGTATCTCTGTGCCAGCAGCCCGTGGGGGGCGGCTAATGAAAAACTGTTTTTTGGCAGT	GVHD	#N/A	#N/A
16410	1	0.000184502	TGTGCCAGCAGTTTAGGGGCAGGGGGACATCAGCCCCAGCATTTTGGTGAT	CASSLGAGGHQPQHF	TRBV27-1	TRBD1-1*01	TRBJ1-5	15	19	26	28	NA	4	2	GAGTCGCCCAGCCCCAACCAGACCTCTCTGTACTTCTGTGCCAGCAGTTTAGGGGCAGGGGGACATCAGCCCCAGCATTTTGGTGAT	GVHD	#N/A	#N/A
16410	1	0.000184502	TGTGCCAGCAGCCCCCGGTATAGCAATCAGCCCCAGCATTTTGGTGAT	CASSPRYSNQPQHF	TRBV7-2	TRBD2-1	TRBJ1-5	12	15	18	20	NA	3	2	ATCCAGCGCACACAGCAGGAGGACTCGGCCGTGTATCTCTGTGCCAGCAGCCCCCGGTATAGCAATCAGCCCCAGCATTTTGGTGAT	GVHD	Pathogen	CMV
16410	1	0.000184502	TGTGCCAGCAGCCCGGGGGTTCATAGCAATCAGCCCCAGCATTTTGGTGAT	CASSPGVHSNQPQHF	TRBV11-2	TRBD2-1*01	TRBJ1-5	12	13	19	23	NA	1	4	CAGCCTGCAAAGCTTGAGGACTCGGCCGTGTATCTCTGTGCCAGCAGCCCGGGGGTTCATAGCAATCAGCCCCAGCATTTTGGTGAT	GVHD	#N/A	#N/A
16410	1	0.000184502	TGTGCCAGCAGTCTAGGGGGGAATAGCAATCAGCCCCAGCATTTTGGTGAT	CASSLGGNSNQPQHF	TRBV7-2	NA	TRBJ1-5	11	14	20	23	NA	3	3	CAGCGCACACAGCAGGAGGACTCGGCCGTGTATCTCTGTGCCAGCAGTCTAGGGGGGAATAGCAATCAGCCCCAGCATTTTGGTGAT	GVHD	#N/A	#N/A
16410	1	0.000184502	TGTGCCAGTGATACGGGACAGGGGAGTCGGCAGCCCCAGCATTTTGGTGAT	CASDTGQGSRQPQHF	TRBV19-1	TRBD1-1*01	TRBJ1-5	9	14	24	30	NA	5	6	ACATCGGCCCAAAAGAACCCGACAGCTTTCTATCTCTGTGCCAGTGATACGGGACAGGGGAGTCGGCAGCCCCAGCATTTTGGTGAT	GVHD	#N/A	#N/A
16410	1	0.000184502	TGTGCCAGCAGTTACTCTCGTGGGGGCGCGAGTGGCTACACCTTCGGTTCG	CASSYSRGGASGYTF	TRBV10-3	TRBD1-1*01	TRBJ1-2	12	21	27	32	NA	9	5	GAGTCCGCTACCAGCTCCCAGACATCTGTGTACTTCTGTGCCAGCAGTTACTCTCGTGGGGGCGCGAGTGGCTACACCTTCGGTTCG	GVHD	#N/A	#N/A
16410	1	0.000184502	TGTGCCAGCAGTGAATGGGCGGGCTATGGCTACACCTTCGGTTCG	CASSEWAGYGYTF	TRBV6-5	TRBD2-1	TRBJ1-2	12	18	NA	23	NA	6	0	AGGCTGCTGTCGGCTGCTCCCTCCCAGACATCTGTGTACTTCTGTGCCAGCAGTGAATGGGCGGGCTATGGCTACACCTTCGGTTCG	GVHD	#N/A	#N/A
16410	1	0.000184502	TGTGCCAGCAGTGAATGGGCGGGCTATGGCTACACCTTCGGTTCG	CASSEWAGYGYTF	TRBV7-7	TRBD2-1	TRBJ1-2	11	18	NA	23	NA	7	0	ACGATTCAGCGCACAGAGCAGCGGGACTCAGCCATGTACTTCTGTGCCAGCAGTGAATGGGCGGGCTATGGCTACACCTTCGGTTCG	GVHD	#N/A	#N/A
16410	1	0.000184502	TGTGCCAGCTCACCCGCAGGAGGACAGGGGTACTATGGCTACACCTTCGGTTCG	CASSPAGGQGYYGYTF	TRBV18-1	TRBD1-1*01	TRBJ1-2	14	21	30	31	NA	7	1	CAGGTAGTGCGAGGAGATTCGGCAGCTTATTTCTGTGCCAGCTCACCCGCAGGAGGACAGGGGTACTATGGCTACACCTTCGGTTCG	GVHD	#N/A	#N/A
16410	1	0.000184502	TGTGCCAGCAGGGTGGGCCAGGGTGCCGAGCAGTACTTCGGGCCG	CASRVGQGAEQYF	TRBV6-6	TRBD1-1*01	TRBJ2-7	11	18	23	26	NA	7	3	AGGCTGGAGTTGGCTGCTCCCTCCCAGACATCTGTGTACTTCTGTGCCAGCAGGGTGGGCCAGGGTGCCGAGCAGTACTTCGGGCCG	GVHD	#N/A	#N/A
16410	1	0.000184502	TGTGCCAGCAGCCCACGTCCCGGGACTGGTTACGAGCAGTACTTCGGGCCG	CASSPRPGTGYEQYF	TRBV4-2	TRBD2-1	TRBJ2-7	13	21	27	30	NA	8	3	CACACCCTGCAGCCAGAAGACTCGGCCCTGTATCTCTGTGCCAGCAGCCCACGTCCCGGGACTGGTTACGAGCAGTACTTCGGGCCG	GVHD	#N/A	#N/A
16410	1	0.000184502	TGTGCCAGCAGGGAGGGGCGGTACGAGCAGTACTTCGGGCCG	CASREGRYEQYF	TRBV25-1	TRBD2-1*02	TRBJ2-7	NA	11	17	21	NA	0	4	CTGACCCTGGAGTCTGCCAGGCCCTCACATACCTCTCAGTACCTCTGTGCCAGCAGGGAGGGGCGGTACGAGCAGTACTTCGGGCCG	GVHD	#N/A	#N/A
16410	1	0.000184502	TGTGCCAGCTCACCAACAGCGGGTAGGAGCTCCTACGAGCAGTACTTCGGGCCG	CASSPTAGRSSYEQYF	TRBV18-1	TRBD2-1	TRBJ2-7	15	17	23	29	NA	2	6	CAGGTAGTGCGAGGAGATTCGGCAGCTTATTTCTGTGCCAGCTCACCAACAGCGGGTAGGAGCTCCTACGAGCAGTACTTCGGGCCG	GVHD	#N/A	#N/A
16410	1	0.000184502	TGTGCCAGCAGTCGTTCTCCGGGACAGGGCACTGGAAACACCATATATTTTGGAGAG	CASSRSPGQGTGNTIYF	TRBV6-1	TRBD1-1*01	TRBJ1-3	12	20	29	31	NA	8	2	GCTGCTCCCTCCCAGACATCTGTGTACTTCTGTGCCAGCAGTCGTTCTCCGGGACAGGGCACTGGAAACACCATATATTTTGGAGAG	GVHD	#N/A	#N/A
16410	1	0.000184502	TGTGCTAGTGGTGACACCGGGACAGGGATCGGAAACACCATATATTTTGGAGAG	CASGDTGTGIGNTIYF	TRBV12-5	TRBD1-1*01	TRBJ1-3	12	18	27	30	NA	6	3	CCCTCAGAACCCAGGGACTCAGCTGTGTATTTTTGTGCTAGTGGTGACACCGGGACAGGGATCGGAAACACCATATATTTTGGAGAG	GVHD	#N/A	#N/A
16410	2	0.000369004	TGTGCCAGCAGTCCCGTAGCGGGAGGGCCCTACGAGCAGTACTTCGGGCCG	CASSPVAGGPYEQYF	TRBV12-1	TRBD2-1*02	TRBJ2-7	12	16	27	28	NA	4	1	CAGCCCTCAGAACCCAGGGACTCAGCTGTGTACTTCTGTGCCAGCAGTCCCGTAGCGGGAGGGCCCTACGAGCAGTACTTCGGGCCG	GVHD	#N/A	#N/A
16410	2	0.000369004	TGCAGTGCACGGGACGGTGAGGACTATGGCTACACCTTCGGTTCG	CSARDGEDYGYTF	TRBV20-1	NA	TRBJ1-2	8	10	15	22	NA	2	7	ACAGTGACCAGTGCCCATCCTGAAGACAGCAGCTTCTACATCTGCAGTGCACGGGACGGTGAGGACTATGGCTACACCTTCGGTTCG	GVHD	#N/A	#N/A
16410	1	0.000184502	TGCAGCGTTGATGACAACAAAAACATTCAGTACTTCGGCGCC	CSVDDNKNIQYF	TRBV29-1	TRBD1-1*01	TRBJ2-4	11	12	16	17	NA	1	1	CTGACTGTGAGCAACATGAGCCCTGAAGACAGCAGCATATATCTCTGCAGCGTTGATGACAACAAAAACATTCAGTACTTCGGCGCC	GVHD	#N/A	#N/A
16410	1	0.000184502	TGTGCCAGCAGCGAGGGCATTGAGCAGTTCTTCGGGCCA	CASSEGIEQFF	TRBV9-1	NA	TRBJ2-1	NA	13	17	20	NA	0	3	GAACTAAACCTGAGCTCTCTGGAGCTGGGGGACTCAGCTTTGTATTTCTGTGCCAGCAGCGAGGGCATTGAGCAGTTCTTCGGGCCA	GVHD	#N/A	#N/A
16410	1	0.000184502	TGCGCCAGCAGATTCTCCCCCTGGGTAACGGGTGAGCAGTTCTTCGGGCCA	CASRFSPWVTGEQFF	TRBV10-2	TRBD2-1	TRBJ2-1	11	28	NA	32	NA	17	0	GAGTCAGCTACCCGCTCCCAGACATCTGTGTATTTCTGCGCCAGCAGATTCTCCCCCTGGGTAACGGGTGAGCAGTTCTTCGGGCCA	GVHD	#N/A	#N/A
16410	1	0.000184502	TGTGCCAGCAGCTTAGCCGGAGGGATCGTTCATGAGCAGTTCTTCGGGCCA	CASSLAGGIVHEQFF	TRBV7-5	TRBD2-1*02	TRBJ2-1	16	18	24	31	NA	2	7	AGCGCACAGAGCAAGGGCGACTCGGCTGTGTATCTCTGTGCCAGCAGCTTAGCCGGAGGGATCGTTCATGAGCAGTTCTTCGGGCCA	GVHD	#N/A	#N/A
16410	1	0.000184502	TGTGCCAGTACCCTGACAGGGTGGAATGAGCAGTTCTTCGGGCCA	CASTLTGWNEQFF	TRBV19-1	TRBD1-1*01	TRBJ2-1	10	14	21	24	NA	4	3	ACTGTGACATCGGCCCAAAAGAACCCGACAGCTTTCTATCTCTGTGCCAGTACCCTGACAGGGTGGAATGAGCAGTTCTTCGGGCCA	GVHD	#N/A	#N/A
16410	1	0.000184502	TGTGCCAGCAGCTTGGGAGGACAGGCGGGGTACAATGAGCAGTTCTTCGGGCCA	CASSLGGQAGYNEQFF	TRBV5-4	TRBD1-1*01	TRBJ2-1	16	18	25	30	NA	2	5	GCCTTGGAGCTGGACGACTCGGCCCTGTATCTCTGTGCCAGCAGCTTGGGAGGACAGGCGGGGTACAATGAGCAGTTCTTCGGGCCA	GVHD	#N/A	#N/A
16410	1	0.000184502	TGTGCCAGCAGCCAATGGAGCGGGGTCTCCTACAATGAGCAGTTCTTCGGGCCA	CASSQWSGVSYNEQFF	TRBV14-1	TRBD2-1*01	TRBJ2-1	15	18	25	26	NA	3	1	CCTGCAGAACTGGAGGATTCTGGAGTTTATTTCTGTGCCAGCAGCCAATGGAGCGGGGTCTCCTACAATGAGCAGTTCTTCGGGCCA	GVHD	#N/A	#N/A
16410	1	0.000184502	TGTGCCAGTAGTAGCTACAGTCCTAGCTCCTACAATGAGCAGTTCTTCGGGCCA	CASSSYSPSSYNEQFF	TRBV19-1	NA	TRBJ2-1	13	16	20	26	NA	3	6	TCGGCCCAAAAGAACCCGACAGCTTTCTATCTCTGTGCCAGTAGTAGCTACAGTCCTAGCTCCTACAATGAGCAGTTCTTCGGGCCA	GVHD	#N/A	#N/A
16410	1	0.000184502	TGTGCCAGCAGCCAGAGGAGGGATCCCTCCTACAATGAGCAGTTCTTCGGGCCA	CASSQRRDPSYNEQFF	TRBV6-1	TRBD2-1*02	TRBJ2-1	11	16	22	26	NA	5	4	TCGGCTGCTCCCTCCCAGACATCTGTGTACTTCTGTGCCAGCAGCCAGAGGAGGGATCCCTCCTACAATGAGCAGTTCTTCGGGCCA	GVHD	#N/A	#N/A
16410	1	0.000184502	TGTGCCAGCAGCCCGGACCAATACAATGAGCAGTTCTTCGGGCCA	CASSPDQYNEQFF	TRBV12-1	NA	TRBJ2-1	11	14	18	21	NA	3	3	AAGATCCAGCCCTCAGAACCCAGGGACTCAGCTGTGTACTTCTGTGCCAGCAGCCCGGACCAATACAATGAGCAGTTCTTCGGGCCA	GVHD	#N/A	#N/A
16410	1	0.000184502	TGTGCCAGCAGCTTGCGACAGGGGGACAATGAGCAGTTCTTCGGGCCA	CASSLRQGDNEQFF	TRBV5-4	TRBD1-1*01	TRBJ2-1	15	16	NA	25	NA	1	0	GTGAACGCCTTGGAGCTGGACGACTCGGCCCTGTATCTCTGTGCCAGCAGCTTGCGACAGGGGGACAATGAGCAGTTCTTCGGGCCA	GVHD	#N/A	#N/A
16410	1	0.000184502	TGTGCCAGCAGCCCTGGGACTAGCCACAATGAGCAGTTCTTCGGGCCA	CASSPGTSHNEQFF	TRBV2-1	TRBD2-1	TRBJ2-1	11	15	24	25	NA	4	1	ATCCGGTCCACAAAGCTGGAGGACTCAGCCATGTACTTCTGTGCCAGCAGCCCTGGGACTAGCCACAATGAGCAGTTCTTCGGGCCA	GVHD	#N/A	#N/A
16410	1	0.000184502	TGTGCCAGCAGTTATACTAGGAGTTTCAACAATGAGCAGTTCTTCGGGCCA	CASSYTRSFNNEQFF	TRBV2-1	TRBD2-1	TRBJ2-1	12	15	20	28	NA	3	8	CGGTCCACAAAGCTGGAGGACTCAGCCATGTACTTCTGTGCCAGCAGTTATACTAGGAGTTTCAACAATGAGCAGTTCTTCGGGCCA	GVHD	#N/A	#N/A
16410	1	0.000184502	TGTGCCAGCAGCCTCGCGCTTGGGATGGAGACCCAGTACTTCGGGCCA	CASSLALGMETQYF	TRBV7-9	NA	TRBJ2-5	12	21	25	27	NA	9	2	ATCCAGCGCACAGAGCAGGGGGACTCGGCCATGTATCTCTGTGCCAGCAGCCTCGCGCTTGGGATGGAGACCCAGTACTTCGGGCCA	GVHD	Pathogen	-
16410	1	0.000184502	TGTGCCAGCAGGGGCGGGGGGCGGGAGACCCAGTACTTCGGGCCA	CASRGGGRETQYF	TRBV3-1	TRBD2-1*01	TRBJ2-5	11	13	21	24	NA	2	3	CACATCAATTCCCTGGAGCTTGGTGACTCTGCTGTGTATTTCTGTGCCAGCAGGGGCGGGGGGCGGGAGACCCAGTACTTCGGGCCA	GVHD	#N/A	#N/A
16410	1	0.000184502	TGTGCCAGCAGCCTTGACGTGGGATTTCTAGAGACCCAGTACTTCGGGCCA	CASSLDVGFLETQYF	TRBV5-5	NA	TRBJ2-5	12	20	24	29	NA	8	5	AACGCCTTGTTGCTGGGGGACTCGGCCCTGTATCTCTGTGCCAGCAGCCTTGACGTGGGATTTCTAGAGACCCAGTACTTCGGGCCA	GVHD	#N/A	#N/A
16410	1	0.000184502	TGTGCCAGCAGCTTAGTTGGGGGCCGGCTAGAGACCCAGTACTTCGGGCCA	CASSLVGGRLETQYF	TRBV11-3	TRBD1-1*01	TRBJ2-5	16	18	24	29	NA	2	5	CAGCCTGCAGAGCTTGGGGACTCGGCCGTGTATCTCTGTGCCAGCAGCTTAGTTGGGGGCCGGCTAGAGACCCAGTACTTCGGGCCA	GVHD	#N/A	#N/A
16410	1	0.000184502	TGTGCCTGGAGTCCAGGACAGGGGGGCCGAGAGACCCAGTACTTCGGGCCA	CAWSPGQGGRETQYF	TRBV30-1	TRBD1-1*01	TRBJ2-5	12	15	25	29	NA	3	4	AAGAAGCTCCTTCTCAGTGACTCTGGCTTCTATCTCTGTGCCTGGAGTCCAGGACAGGGGGGCCGAGAGACCCAGTACTTCGGGCCA	GVHD	#N/A	#N/A
16410	1	0.000184502	TGCGCCAGCAGCCAAGGAGGGGACACTCAAGAGACCCAGTACTTCGGGCCA	CASSQGGDTQETQYF	TRBV4-1	TRBD1-1*01	TRBJ2-5	16	19	25	27	NA	3	2	CACGCCCTGCAGCCAGAAGACTCAGCCCTGTATCTCTGCGCCAGCAGCCAAGGAGGGGACACTCAAGAGACCCAGTACTTCGGGCCA	GVHD	#N/A	#N/A
16410	1	0.000184502	TGTGCCAGCAGCCCACCTACAGGGACCGATCAAGAGACCCAGTACTTCGGGCCA	CASSPPTGTDQETQYF	TRBV7-9	TRBD1-1*01	TRBJ2-5	12	18	24	30	NA	6	6	CGCACAGAGCAGGGGGACTCGGCCATGTATCTCTGTGCCAGCAGCCCACCTACAGGGACCGATCAAGAGACCCAGTACTTCGGGCCA	GVHD	#N/A	#N/A
16410	1	0.000184502	TGCAGTCCCAAGGGAGTTACGCAGTATTTTGGCCCA	CSPKGVTQYF	TRBV20-1	TRBD2-1*02	TRBJ2-3	6	11	16	17	NA	5	1	TCCACTCTGACAGTGACCAGTGCCCATCCTGAAGACAGCAGCTTCTACATCTGCAGTCCCAAGGGAGTTACGCAGTATTTTGGCCCA	GVHD	#N/A	#N/A
16410	1	0.000184502	TGTGCCAGCAGCTCCTCCCTACTGGGAAGGTTGGATACGCAGTATTTTGGCCCA	CASSSSLLGRLDTQYF	TRBV5-4	NA	TRBJ2-3	13	23	27	33	NA	10	6	GCCTTGGAGCTGGACGACTCGGCCCTGTATCTCTGTGCCAGCAGCTCCTCCCTACTGGGAAGGTTGGATACGCAGTATTTTGGCCCA	GVHD	#N/A	#N/A
16410	1	0.000184502	TGCGCCAGCAGCCAAGAAATCCAAAACAGGGGAGATACGCAGTATTTTGGCCCA	CASSQEIQNRGDTQYF	TRBV4-1	TRBD1-1*01	TRBJ2-3	17	25	NA	32	NA	8	0	GCCCTGCAGCCAGAAGACTCAGCCCTGTATCTCTGCGCCAGCAGCCAAGAAATCCAAAACAGGGGAGATACGCAGTATTTTGGCCCA	GVHD	#N/A	#N/A
16410	1	0.000184502	TGTGCCAGCAGCTTAGTCAGCGGGGTCCCAGATACGCAGTATTTTGGCCCA	CASSLVSGVPDTQYF	TRBV7-2	TRBD2-1*01	TRBJ2-3	16	18	25	28	NA	2	3	CAGCGCACACAGCAGGAGGACTCGGCCGTGTATCTCTGTGCCAGCAGCTTAGTCAGCGGGGTCCCAGATACGCAGTATTTTGGCCCA	GVHD	#N/A	#N/A
16410	1	0.000184502	TGTGCCAGCAGGCTAGCGGGAGGGCTCCCAGATACGCAGTATTTTGGCCCA	CASRLAGGLPDTQYF	TRBV27-1	TRBD2-1*02	TRBJ2-3	11	12	24	28	NA	1	4	GAGTCGCCCAGCCCCAACCAGACCTCTCTGTACTTCTGTGCCAGCAGGCTAGCGGGAGGGCTCCCAGATACGCAGTATTTTGGCCCA	GVHD	#N/A	#N/A
16410	1	0.000184502	TGTGCCAGCAGTTTAGGGGTTACAGATACGCAGTATTTTGGCCCA	CASSLGVTDTQYF	TRBV12-1	NA	TRBJ2-3	NA	16	19	21	NA	0	2	AAGATCCAGCCCTCAGAACCCAGGGACTCAGCTGTGTACTTCTGTGCCAGCAGTTTAGGGGTTACAGATACGCAGTATTTTGGCCCA	GVHD	#N/A	#N/A
16410	1	0.000184502	TGTGCCAGCAGCTTTCCGGGACCCCAACAGAGCACCGGGGAGCTGTTTTTTGGAGAA	CASSFPGPQQSTGELFF	TRBV7-9	NA	TRBJ2-2	14	17	22	32	NA	3	10	ACAGAGCAGGGGGACTCGGCCATGTATCTCTGTGCCAGCAGCTTTCCGGGACCCCAACAGAGCACCGGGGAGCTGTTTTTTGGAGAA	GVHD	#N/A	#N/A
16410	1	0.000184502	TGTGCCAGCAAGATGACACCCACCGGGGAGCTGTTTTTTGGAGAA	CASKMTPTGELFF	TRBV2-1	TRBD1-1*01	TRBJ2-2	10	14	18	20	NA	4	2	AAGATCCGGTCCACAAAGCTGGAGGACTCAGCCATGTACTTCTGTGCCAGCAAGATGACACCCACCGGGGAGCTGTTTTTTGGAGAA	GVHD	#N/A	#N/A
16410	1	0.000184502	TGTGCCAGCAGCTTCGGTCTACGAGGGACTAGCGGGAGGACGAACACCGGGGAGCTGTTTTTTGGAGAA	CASSFGLRGTSGRTNTGELFF	TRBV12-1	TRBD2-1*02	TRBJ2-2	11	24	39	40	NA	13	1	GACTCAGCTGTGTACTTCTGTGCCAGCAGCTTCGGTCTACGAGGGACTAGCGGGAGGACGAACACCGGGGAGCTGTTTTTTGGAGAA	GVHD	#N/A	#N/A
16410	1	0.000184502	TGTGCCAGCAGCCTAAGGGGGGGCTCGGGGACTGAAGCTTTCTTTGGACAA	CASSLRGGSGTEAFF	TRBV7-2	TRBD2-1*01	TRBJ1-1	12	16	23	30	NA	4	7	CAGCGCACACAGCAGGAGGACTCGGCCGTGTATCTCTGTGCCAGCAGCCTAAGGGGGGGCTCGGGGACTGAAGCTTTCTTTGGACAA	GVHD	#N/A	#N/A
16410	1	0.000184502	TGTGCCAGCTCCTACGACAGGTTGGACACTGAAGCTTTCTTTGGACAA	CASSYDRLDTEAFF	TRBV18-1	TRBD1-1*01	TRBJ1-1	11	15	21	25	NA	4	4	ATCCAGCAGGTAGTGCGAGGAGATTCGGCAGCTTATTTCTGTGCCAGCTCCTACGACAGGTTGGACACTGAAGCTTTCTTTGGACAA	GVHD	#N/A	#N/A
16410	1	0.000184502	TGTGCCAGCAGCCGGAATGCGGGGGCACTGAACACTGAAGCTTTCTTTGGACAA	CASSRNAGALNTEAFF	TRBV7-2	TRBD2-1*01	TRBJ1-1	12	18	25	28	NA	6	3	CGCACACAGCAGGAGGACTCGGCCGTGTATCTCTGTGCCAGCAGCCGGAATGCGGGGGCACTGAACACTGAAGCTTTCTTTGGACAA	GVHD	#N/A	#N/A
16410	1	0.000184502	TGTGCCAGCAGCTTGTGGATCCCTATGAACACTGAAGCTTTCTTTGGACAA	CASSLWIPMNTEAFF	TRBV4-2	NA	TRBJ1-1	12	16	19	25	NA	4	6	CACACCCTGCAGCCAGAAGACTCGGCCCTGTATCTCTGTGCCAGCAGCTTGTGGATCCCTATGAACACTGAAGCTTTCTTTGGACAA	GVHD	#N/A	#N/A
16410	1	0.000184502	TGTGCCAGCAGCGCGGGCAGTTCGAACACTGAAGCTTTCTTTGGACAA	CASSAGSSNTEAFF	TRBV9-1	NA	TRBJ1-1	13	14	18	23	NA	1	5	CTGAGCTCTCTGGAGCTGGGGGACTCAGCTTTGTATTTCTGTGCCAGCAGCGCGGGCAGTTCGAACACTGAAGCTTTCTTTGGACAA	GVHD	#N/A	#N/A
16410	1	0.000184502	TGTGCCAGCAGCCTCACAGGGGGGACATATGAAGCTTTCTTTGGACAA	CASSLTGGTYEAFF	TRBV7-8	TRBD1-1*01	TRBJ1-1	12	15	23	29	NA	3	6	ATCCAGCGCACACAGCAGGAGGACTCCGCCGTGTATCTCTGTGCCAGCAGCCTCACAGGGGGGACATATGAAGCTTTCTTTGGACAA	GVHD	#N/A	#N/A
16410	1	0.000184502	TGTGCCTGGAGTGGGGGGCACTACGAGCAGTACTTCGGGCCG	CAWSGGHYEQYF	TRBV30-1	TRBD1-1*01	TRBJ2-7	NA	13	19	20	NA	0	1	CTGAGTTCTAAGAAGCTCCTTCTCAGTGACTCTGGCTTCTATCTCTGTGCCTGGAGTGGGGGGCACTACGAGCAGTACTTCGGGCCG	GVHD	#N/A	#N/A
16410	1	0.000184502	TGTGCCTGGGGGCTCGGGAACACTGAAGCTTTCTTTGGACAA	CAWGLGNTEAFF	TRBV30-1	TRBD1-1*01	TRBJ1-1	NA	9	13	17	NA	0	4	CTGAGTTCTAAGAAGCTCCTTCTCAGTGACTCTGGCTTCTATCTCTGTGCCTGGGGGCTCGGGAACACTGAAGCTTTCTTTGGACAA	GVHD	#N/A	#N/A
16410	1	0.000184502	TGTGCCTGGAGTATAGGACACTTTAGCCCCTATGGCTACACCTTCGGTTCG	CAWSIGHFSPYGYTF	TRBV30-1	TRBD1-1*01	TRBJ1-2	12	15	20	29	NA	3	9	AAGAAGCTCCTTCTCAGTGACTCTGGCTTCTATCTCTGTGCCTGGAGTATAGGACACTTTAGCCCCTATGGCTACACCTTCGGTTCG	GVHD	#N/A	#N/A
16410	1	0.000184502	TGTGCCCTGGAGGGACAGGGGCAACACGAGCAGTACTTCGGGCCG	CALEGQGQHEQYF	TRBV30-1	TRBD1-1*01	TRBJ2-7	6	11	21	25	NA	5	4	AGTTCTAAGAAGCTCCTTCTCAGTGACTCTGGCTTCTATCTCTGTGCCCTGGAGGGACAGGGGCAACACGAGCAGTACTTCGGGCCG	GVHD	#N/A	#N/A
16410	1	0.000184502	TGTGCCTGGAGTAGGTCGCCCTACGAGCAGTACTTCGGGCCG	CAWSRSPYEQYF	TRBV30-1	NA	TRBJ2-7	NA	12	15	19	NA	0	4	CTGAGTTCTAAGAAGCTCCTTCTCAGTGACTCTGGCTTCTATCTCTGTGCCTGGAGTAGGTCGCCCTACGAGCAGTACTTCGGGCCG	GVHD	#N/A	#N/A
16410	1	0.000184502	TGTGCCTGGAGTCTGGGACTAGTGGGTGAGCAGTACTTCGGGCCG	CAWSLGLVGEQYF	TRBV30-1	TRBD2-1	TRBJ2-7	12	14	22	27	NA	2	5	AGTTCTAAGAAGCTCCTTCTCAGTGACTCTGGCTTCTATCTCTGTGCCTGGAGTCTGGGACTAGTGGGTGAGCAGTACTTCGGGCCG	GVHD	#N/A	#N/A
16410	1	0.000184502	TGTGCCTGGACGGGAGGGGGCCATGGCTACACCTTCGGTTCG	CAWTGGGHGYTF	TRBV30-1	TRBD2-1*02	TRBJ1-2	NA	10	18	22	NA	0	4	CTGAGTTCTAAGAAGCTCCTTCTCAGTGACTCTGGCTTCTATCTCTGTGCCTGGACGGGAGGGGGCCATGGCTACACCTTCGGTTCG	GVHD	#N/A	#N/A
16410	1	0.000184502	TGTGCCAGCAGTGACTTGGGACAGGGCCCCTACGAGCAGTACTTCGGGCCG	CASSDLGQGPYEQYF	TRBV25-1	TRBD1-1*01	TRBJ2-7	14	17	26	28	NA	3	2	GAGTCTGCCAGGCCCTCACATACCTCTCAGTACCTCTGTGCCAGCAGTGACTTGGGACAGGGCCCCTACGAGCAGTACTTCGGGCCG	GVHD	#N/A	#N/A
16410	1	0.000184502	TGTGCCTGGAGTGTTGAAGCGGTCACAGATACGCAGTATTTTGGCCCA	CAWSVEAVTDTQYF	TRBV30-1	TRBD2-1	TRBJ2-3	14	17	22	23	NA	3	1	TCTAAGAAGCTCCTTCTCAGTGACTCTGGCTTCTATCTCTGTGCCTGGAGTGTTGAAGCGGTCACAGATACGCAGTATTTTGGCCCA	GVHD	#N/A	#N/A
16410	1	0.000184502	TGTGCCTGGAGCAGAGGGGGGCACGAGCAGTACTTCGGGCCG	CAWSRGGHEQYF	TRBV30-1	NA	TRBJ2-7	11	14	20	22	NA	3	2	CTGAGTTCTAAGAAGCTCCTTCTCAGTGACTCTGGCTTCTATCTCTGTGCCTGGAGCAGAGGGGGGCACGAGCAGTACTTCGGGCCG	GVHD	#N/A	#N/A
16410	1	0.000184502	TGTGCCACCAGTGACCTCTATGGTGAGCAGTACTTCGGGCCG	CATSDLYGEQYF	TRBV24-1	TRBD2-1	TRBJ2-7	14	17	20	24	NA	3	4	CTGTCCCTAGAGTCTGCCATCCCCAACCAGACAGCTCTTTACTTCTGTGCCACCAGTGACCTCTATGGTGAGCAGTACTTCGGGCCG	GVHD	#N/A	#N/A
16410	1	0.000184502	TGTGCCAGCAGTTTGGACAGGGACTACGAGCAGTACTTCGGGCCG	CASSLDRDYEQYF	TRBV6-5	TRBD1-1*01	TRBJ2-7	13	14	22	23	NA	1	1	AGGCTGCTGTCGGCTGCTCCCTCCCAGACATCTGTGTACTTCTGTGCCAGCAGTTTGGACAGGGACTACGAGCAGTACTTCGGGCCG	GVHD	#N/A	#N/A
16410	1	0.000184502	TGTGCCTGGAGTGTACGAGGGGACAATGAGCAGTTCTTCGGGCCA	CAWSVRGDNEQFF	TRBV30-1	NA	TRBJ2-1	14	17	NA	22	NA	3	0	AGTTCTAAGAAGCTCCTTCTCAGTGACTCTGGCTTCTATCTCTGTGCCTGGAGTGTACGAGGGGACAATGAGCAGTTCTTCGGGCCA	GVHD	#N/A	#N/A
16410	1	0.000184502	TGTGCCTGGAGTGTGGGCGGGAGCTCCTACGAGCAGTACTTCGGGCCG	CAWSVGGSSYEQYF	TRBV30-1	TRBD2-1*02	TRBJ2-7	14	16	NA	23	NA	2	0	TCTAAGAAGCTCCTTCTCAGTGACTCTGGCTTCTATCTCTGTGCCTGGAGTGTGGGCGGGAGCTCCTACGAGCAGTACTTCGGGCCG	GVHD	#N/A	#N/A
16410	1	0.000184502	TGCAGCGTTGATGGATTCGGTTACGAGCAGTACTTCGGGCCG	CSVDGFGYEQYF	TRBV29-1	NA	TRBJ2-7	11	12	15	21	NA	1	6	CTGACTGTGAGCAACATGAGCCCTGAAGACAGCAGCATATATCTCTGCAGCGTTGATGGATTCGGTTACGAGCAGTACTTCGGGCCG	GVHD	#N/A	#N/A
16410	1	0.000184502	TGTGCCTGGAGTAAGGCAGGGGGCGCTTTTTCCGGAAACACCATATATTTTGGAGAG	CAWSKAGGAFSGNTIYF	TRBV30-1	TRBD1-1*01	TRBJ1-3	12	16	24	33	NA	4	9	CTCCTTCTCAGTGACTCTGGCTTCTATCTCTGTGCCTGGAGTAAGGCAGGGGGCGCTTTTTCCGGAAACACCATATATTTTGGAGAG	GVHD	#N/A	#N/A
16410	1	0.000184502	TGTGCCTGGAGTGTGGGGACGGACACTGAAGCTTTCTTTGGACAA	CAWSVGTDTEAFF	TRBV30-1	NA	TRBJ1-1	14	15	20	22	NA	1	2	AGTTCTAAGAAGCTCCTTCTCAGTGACTCTGGCTTCTATCTCTGTGCCTGGAGTGTGGGGACGGACACTGAAGCTTTCTTTGGACAA	GVHD	#N/A	#N/A
16410	1	0.000184502	TGTGCCAGCAGTAGACAGGGGTCGGGTTACGAGCAGTACTTCGGGCCG	CASSRQGSGYEQYF	TRBV6-6	TRBD1-1*01	TRBJ2-7	12	13	21	27	NA	1	6	CTGGAGTTGGCTGCTCCCTCCCAGACATCTGTGTACTTCTGTGCCAGCAGTAGACAGGGGTCGGGTTACGAGCAGTACTTCGGGCCG	GVHD	#N/A	#N/A
16410	1	0.000184502	TGTGCCTGGACCCCGGGACAGAACTATGGCTACACCTTCGGTTCG	CAWTPGQNYGYTF	TRBV30-1	TRBD1-1*01	TRBJ1-2	10	14	NA	21	NA	4	0	AGTTCTAAGAAGCTCCTCCTCAGTGACTCTGGCTTCTATCTCTGTGCCTGGACCCCGGGACAGAACTATGGCTACACCTTCGGTTCG	GVHD	#N/A	#N/A
16410	1	0.000184502	TGTGCCAGCAGTGACCTAGTACGTTACGAGCAGTACTTCGGGCCG	CASSDLVRYEQYF	TRBV2-1	TRBD2-1	TRBJ2-7	14	15	19	24	NA	1	5	AGGATCCGGTCCACAAAGCTGGAGGACTCAGCCATGTACTTCTGTGCCAGCAGTGACCTAGTACGTTACGAGCAGTACTTCGGGCCG	GVHD	#N/A	#N/A
16410	1	0.000184502	TGTGCCAGCAGTCCCCAGGGTAGCGGCTACGAGCAGTACTTCGGGCCG	CASSPQGSGYEQYF	TRBV12-1	TRBD2-1	TRBJ2-7	12	20	NA	26	NA	8	0	ATCCAGCCCTCAGAGCCCAGGGACTCAGCTGTGTACCTCTGTGCCAGCAGTCCCCAGGGTAGCGGCTACGAGCAGTACTTCGGGCCG	GVHD	#N/A	#N/A
16410	1	0.000184502	TGTGCCTGGAGTGTCCCGGGTTCTGGAAACACCATATATTTTGGAGAG	CAWSVPGSGNTIYF	TRBV30-1	TRBD2-1	TRBJ1-3	14	16	20	21	NA	2	1	TCTAAGAAGCTCCTTCTCAGTGACTCTGGCTTCTATCTCTGTGCCTGGAGTGTCCCGGGTTCTGGAAACACCATATATTTTGGAGAG	GVHD	#N/A	#N/A
16410	1	0.000184502	TGTGCCAGCAGTGGGACGAGGGAGAGTGATGAAGCTTTCTTTGGACAA	CASSGTRESDEAFF	TRBV25-1	TRBD2-1*02	TRBJ1-1	13	19	24	29	NA	6	5	CTGGAGTCTGCCAGGCCCTCACATACCTCTCAGTACCTCTGTGCCAGCAGTGGGACGAGGGAGAGTGATGAAGCTTTCTTTGGACAA	GVHD	#N/A	#N/A
16410	1	0.000184502	TGTGCCAGCAGTTCACAGGGACGGGGAGGCTACACCTTCGGTTCG	CASSSQGRGGYTF	TRBV6-5	TRBD1-1*01	TRBJ1-2	13	14	20	27	NA	1	7	AGGCTGCTGTCGGCTGCTCCCTCCCAGACATCTGTGTACTTCTGTGCCAGCAGTTCACAGGGACGGGGAGGCTACACCTTCGGTTCG	GVHD	#N/A	#N/A
16410	1	0.000184502	TGTGCCTGGAGTCTGGACGCTGAAGCTTTCTTTGGACAA	CAWSLDAEAFF	TRBV30-1	NA	TRBJ1-1	12	14	18	19	NA	2	1	ATCCTGGGTTCTAAGAAGCTCCTTCTCAGTGACTCTGGCTTCTATCTCTGTGCCTGGAGTCTGGACGCTGAAGCTTTCTTTGGACAA	GVHD	#N/A	#N/A
16410	1	0.000184502	TGTGCCTGGAGTCTCGGGGTGGGGGATCAGCCCCAGCATTTTGGTGAT	CAWSLGVGDQPQHF	TRBV30-1	NA	TRBJ1-5	12	20	NA	25	NA	8	0	TCTAAGAAGCTCCTTCTCAGTGACTCTGGCTTCTATCTCTGTGCCTGGAGTCTCGGGGTGGGGGATCAGCCCCAGCATTTTGGTGAT	GVHD	#N/A	#N/A
16410	1	0.000184502	TGTGCCAGCAGAACAGGGTTGCGCTATGGCTACACCTTCGGTTCG	CASRTGLRYGYTF	TRBV6-5	TRBD1-1*01	TRBJ1-2	11	12	18	23	NA	1	5	AGGCTGCTGTCGGCTGCTCCCTCCCAGACATCTGTGTACTTCTGTGCCAGCAGAACAGGGTTGCGCTATGGCTACACCTTCGGTTCG	GVHD	#N/A	#N/A
16410	1	0.000184502	TGTGCCAGCAGTTACTCTACTAGCGGGCCCTACGAGCAGTACTTCGGGCCG	CASSYSTSGPYEQYF	TRBV6-5	TRBD2-1	TRBJ2-7	17	18	27	28	NA	1	1	CTGTCGGCTGCTCCCTCCCAGACATCTGTGTACTTCTGTGCCAGCAGTTACTCTACTAGCGGGCCCTACGAGCAGTACTTCGGGCCG	GVHD	#N/A	#N/A
16410	1	0.000184502	TGTGCCAGCAGTAGACTAGTGGGGGCGGAAGGGGCCAACGTCCTGACTTTCGGGGCC	CASSRLVGAEGANVLTF	TRBV12-1	NA	TRBJ2-6	12	20	26	30	NA	8	4	TCAGGACCCAGGGACTCAGCTGTGTACTTCTGTGCCAGCAGTAGACTAGTGGGGGCGGAAGGGGCCAACGTCCTGACTTTCGGGGCC	GVHD	#N/A	#N/A
16410	1	0.000184502	TGTGCCGCGGACGGTGAGCTCTCCTACGAGCAGTACTTCGGGCCG	CAADGELSYEQYF	TRBV30-1	NA	TRBJ2-7	6	8	12	20	NA	2	8	AGTTCTAAGAAGCTCCTTCTCAGTGACTCTGGCCTCTATCTCTGTGCCGCGGACGGTGAGCTCTCCTACGAGCAGTACTTCGGGCCG	GVHD	#N/A	#N/A
16410	1	0.000184502	TGTGCCTGGAGTGGGATCGAGGCAGGGGGCCGTGGCTATGGCTACACCTTCGGTTCG	CAWSGIEAGGRGYGYTF	TRBV30-1	TRBD1-1*01	TRBJ1-2	13	22	30	35	NA	9	5	CTCCTTCTCAGTGACTCTGGCTTCTATCTCTGTGCCTGGAGTGGGATCGAGGCAGGGGGCCGTGGCTATGGCTACACCTTCGGTTCG	GVHD	#N/A	#N/A
16410	1	0.000184502	TGCGCCAGCAGCCAAGATGGGGCTAGCGGGAGCTCCTACGAGCAGTACTTCGGGCCG	CASSQDGASGSSYEQYF	TRBV4-1	TRBD2-1*02	TRBJ2-7	17	22	NA	32	NA	5	0	CTGCAGCCAGAAGACTCAGCCCTGTATCTCTGCGCCAGCAGCCAAGATGGGGCTAGCGGGAGCTCCTACGAGCAGTACTTCGGGCCG	GVHD	#N/A	#N/A
16410	1	0.000184502	TGTGCCTGGACAGGGGGTACCACTGAAGCTTTCTTTGGACAA	CAWTGGTTEAFF	TRBV30-1	TRBD1-1*01	TRBJ1-1	NA	10	17	20	NA	0	3	CTGAGTTCTAAGAAGCTCCTTCTCAGTGACTCTGGCTTCTATCTCTGTGCCTGGACAGGGGGTACCACTGAAGCTTTCTTTGGACAA	GVHD	#N/A	#N/A
16410	1	0.000184502	TGTGCCAGCAGTCCCAGGGGCGCAAGAGGCACAGATACGCAGTATTTTGGCCCA	CASSPRGARGTDTQYF	TRBV12-1	TRBD1-1*01	TRBJ2-3	12	14	20	28	NA	2	8	CCCTCAGAACCCAGGGACTCAGCTGTGTACTTCTGTGCCAGCAGTCCCAGGGGCGCAAGAGGCACAGATACGCAGTATTTTGGCCCA	GVHD	#N/A	#N/A
16410	1	0.000184502	TGTGCCTGGATCCTGAACACTGAAGCTTTCTTTGGACAA	CAWILNTEAFF	TRBV30-1	NA	TRBJ1-1	NA	NA	10	13	NA	0	3	ATCCTGAGTTCTAAGAAGCTCCTTCTCAGTGACTCTGGCTTCTATCTCTGTGCCTGGATCCTGAACACTGAAGCTTTCTTTGGACAA	GVHD	#N/A	#N/A
16410	1	0.000184502	TGCAGTGCTAGAGCTGGGACTAGCGTCCTCTCCTACGAGCAGTACTTCGGGCCG	CSARAGTSVLSYEQYF	TRBV20-1	TRBD2-1	TRBJ2-7	13	15	25	29	NA	2	4	AGTGCCCATCCTGAAGACAGCAGCTTCTACATCTGCAGTGCTAGAGCTGGGACTAGCGTCCTCTCCTACGAGCAGTACTTCGGGCCG	GVHD	Pathogen	-
16410	1	0.000184502	TGTGCCTGGAGGCAGGGCACCTACGAGCAGTACTTCGGGCCG	CAWRQGTYEQYF	TRBV30-1	TRBD1-1*01	TRBJ2-7	11	12	17	19	NA	1	2	CTGAGTTCTAAGAAGCTCCTCCTCAGTGACTCTGGCTTCTATCTCTGTGCCTGGAGGCAGGGCACCTACGAGCAGTACTTCGGGCCG	GVHD	#N/A	#N/A
16410	1	0.000184502	TGTGCCAGCAGTTACTCGCAAGCTAACTATGGCTACACCTTCGGTTCG	CASSYSQANYGYTF	TRBV6-5	NA	TRBJ1-2	17	18	20	22	NA	1	2	CTGCTGTCGGCTGCTCCCTCCCAGACATCTGTGTACTTCTGTGCCAGCAGTTACTCGCAAGCTAACTATGGCTACACCTTCGGTTCG	GVHD	#N/A	#N/A
16410	1	0.000184502	TGTGCCTGGAGCTCGGGACAGACTTATAATCAGCCCCAGCATTTTGGTGAT	CAWSSGQTYNQPQHF	TRBV30-1	TRBD1-1*01	TRBJ1-5	11	14	21	27	NA	3	6	AAGAAGCTCCTTCTCAGTGACTCTGGCTTCTATCTCTGTGCCTGGAGCTCGGGACAGACTTATAATCAGCCCCAGCATTTTGGTGAT	GVHD	#N/A	#N/A
16410	1	0.000184502	TGTGCCTGGACTCCCGGGGGGGAATATGGCTACACCTTCGGTTCG	CAWTPGGEYGYTF	TRBV30-1	TRBD2-1*01	TRBJ1-2	10	14	22	24	NA	4	2	AGTTCTAAGAAGCTCCTTCTCAGTGACTCTGGCTTCTATCTCTGTGCCTGGACTCCCGGGGGGGAATATGGCTACACCTTCGGTTCG	GVHD	#N/A	#N/A
16410	1	0.000184502	TGTGCCAGCATTGCGGGATCTGGAACCGGGGAGCTGTTTTTTGGAGAA	CASIAGSGTGELFF	TRBV5-6	TRBD2-1*02	TRBJ2-2	10	12	18	24	NA	2	6	GTGAACGCCTTGTTGCTGGGGGACTCGGCCCTCTATCTCTGTGCCAGCATTGCGGGATCTGGAACCGGGGAGCTGTTTTTTGGAGAA	GVHD	#N/A	#N/A
16410	2	0.000369004	TGTGCCAGCAGTCCTCGACCCTATGGCTACACCTTCGGTTCG	CASSPRPYGYTF	TRBV2-1	NA	TRBJ1-2	12	16	19	20	NA	4	1	CTGAAGATCCGGTCCACAAAGCTGGAGGACTCAGCCATGTACTTCTGTGCCAGCAGTCCTCGACCCTATGGCTACACCTTCGGTTCG	GVHD	Pathogen	M. tuberculosis
16410	2	0.000369004	TGTGCCAGCTTTACTACCGGGACTAGTAAAGCCTACGAGCAGTACTTCGGGCCG	CASFTTGTSKAYEQYF	TRBV27-1	TRBD2-1	TRBJ2-7	9	18	26	31	NA	9	5	TCGCCCAGCCCCAACCAGACCTCTCTGTACTTCTGTGCCAGCTTTACTACCGGGACTAGTAAAGCCTACGAGCAGTACTTCGGGCCG	GVHD	#N/A	#N/A
16410	2	0.000369004	TGCGCCAGCAGCCAAGAACTAGCGGGGGCCGGGGAGCTGTTTTTTGGAGAA	CASSQELAGAGELFF	TRBV4-1	TRBD2-1*01	TRBJ2-2	NA	17	NA	28	NA	0	0	CACGCCCTGCAGCCAGAAGACTCAGCCCTGTATCTCTGCGCCAGCAGCCAAGAACTAGCGGGGGCCGGGGAGCTGTTTTTTGGAGAA	GVHD	#N/A	#N/A
16410	2	0.000369004	TGTGCCAGCAGTCAGACCGGGACAGGGGGCAGGCAGCCCCAGCATTTTGGTGAT	CASSQTGTGGRQPQHF	TRBV6-1	TRBD1-1*01	TRBJ1-5	12	18	30	33	NA	6	3	TCGGCTGCTCCCTCCCAGACATCTGTGTACTTCTGTGCCAGCAGTCAGACCGGGACAGGGGGCAGGCAGCCCCAGCATTTTGGTGAT	GVHD	#N/A	#N/A
16410	1	0.000184502	TGTGCCTGGAGTGTAGCTGGGGCCAACGTCCTGACTTTCGGGGCC	CAWSVAGANVLTF	TRBV30-1	NA	TRBJ2-6	NA	14	NA	16	NA	0	0	AGTTCTAAGAAGCTCCTTCTCAGTGACTCTGGCTTCTATCGCTGTGCCTGGAGTGTAGCTGGGGCCAACGTCCTGACTTTCGGGGCC	GVHD	#N/A	#N/A
16410	1	0.000184502	TGCAGTGTCCGACAGGGAACTAATGAAAAACTGTTTTTTGGCAGT	CSVRQGTNEKLFF	TRBV20-1	TRBD1-1*01	TRBJ1-4	7	10	NA	17	NA	3	0	ACAGTGACCAGTGCCCATCCTGAAGACAGCAGCTTCTACATCTGCAGTGTCCGACAGGGAACTAATGAAAAACTGTTTTTTGGCAGT	GVHD	#N/A	#N/A
16410	1	0.000184502	TGTGCCAGCACCCCTGGTCCGACGGACGAGCAGTACTTCGGGCCG	CASTPGPTDEQYF	TRBV12-1	NA	TRBJ2-7	10	20	23	25	NA	10	2	AAGATCCAGCCCTCAGAACCCAGGGACTCAGCTGTGTACTTCTGTGCCAGCACCCCTGGTCCGACGGACGAGCAGTACTTCGGGCCG	GVHD	#N/A	#N/A
16410	1	0.000184502	TGTGCCTGGAGTACAGGGGGGAACACCATATATTTTGGAGAG	CAWSTGGNTIYF	TRBV30-1	TRBD1-1*01	TRBJ1-3	NA	12	20	21	NA	0	1	CTGAGTTCTAAGAAGCTCCTCCTCAGTGACTCTGGCTTCTATCTCTGTGCCTGGAGTACAGGGGGGAACACCATATATTTTGGAGAG	GVHD	#N/A	#N/A
16410	1	0.000184502	TGCAGCGTTGTCAGGGACTACCCTGAGACCCAGTACTTCGGGCCA	CSVVRDYPETQYF	TRBV29-1	TRBD2-1	TRBJ2-5	10	13	20	24	NA	3	4	ACTGTGAGCAACATGAGCCCTGAAGACAGCAGCATATATCTCTGCAGCGTTGTCAGGGACTACCCTGAGACCCAGTACTTCGGGCCA	GVHD	#N/A	#N/A
16410	1	0.000184502	TGCAGCGTTGTAGAAGGCTTAAACACTGAAGCTTTCTTTGGACAA	CSVVEGLNTEAFF	TRBV29-1	NA	TRBJ1-1	NA	14	17	21	NA	0	4	ACTGTGAGCAACCTGAGCCCTGAAGACAGCAGCATATATCTCTGCAGCGTTGTAGAAGGCTTAAACACTGAAGCTTTCTTTGGACAA	GVHD	#N/A	#N/A
16410	1	0.000184502	TGTGCCAGCAGCCCCAACTACGAGCAGTACTTCGGGCCG	CASSPNYEQYF	TRBV6-6	TRBD1-1*01	TRBJ2-7	11	14	16	17	NA	3	1	CCGCTCAGGCTGGAGTTGGCTGCTCCCTCCCAGACATCTGTGTACTTCTGTGCCAGCAGCCCCAACTACGAGCAGTACTTCGGGCCG	GVHD	Pathogen	-
16410	1	0.000184502	TGCAGCGTCCTGACTAGAACCTACGAGCAGTACTTCGGGCCG	CSVLTRTYEQYF	TRBV29-1	TRBD2-1	TRBJ2-7	8	11	17	19	NA	3	2	CTGACTGTGAGCAACATGAGCCCTGAAGACAGCAGCATATATCTCTGCAGCGTCCTGACTAGAACCTACGAGCAGTACTTCGGGCCG	GVHD	#N/A	#N/A
16410	1	0.000184502	TGTGCCTGGAGTCCAAACCCCCAGAGCTATGGCTACACCTTCGGTTCG	CAWSPNPQSYGYTF	TRBV30-1	NA	TRBJ1-2	12	21	24	26	NA	9	2	TCTAAGAAGCTCCTTCTCAGTGACTCTGGCTTCTATCTCTGTGCCTGGAGTCCAAACCCCCAGAGCTATGGCTACACCTTCGGTTCG	GVHD	#N/A	#N/A
16410	1	0.000184502	TGTGCCAGCAGTTACGAGGCGGGAGGCGCCTACGAGCAGTACTTCGGGCCG	CASSYEAGGAYEQYF	TRBV6-5	TRBD2-1*02	TRBJ2-7	15	18	26	28	NA	3	2	CTGTCGGCTGCTCCCTCCCAGACATCTGTGTACTTCTGTGCCAGCAGTTACGAGGCGGGAGGCGCCTACGAGCAGTACTTCGGGCCG	GVHD	#N/A	#N/A
16410	1	0.000184502	TGTGCCTGGACAGCTAACTATGGCTACACCTTCGGTTCG	CAWTANYGYTF	TRBV30-1	TRBD1-1*01	TRBJ1-2	NA	10	NA	13	NA	0	0	ATCCTGAGTCCTAAGAAGCTCCTTCTCAGTGACTCTGGCTTCTATCTCTGTGCCTGGACAGCTAACTATGGCTACACCTTCGGTTCG	GVHD	#N/A	#N/A
16410	1	0.000184502	TGTGCCAGCGCCCCCTGGGGTCCCACTGAAGCTTTCTTTGGACAA	CASAPWGPTEAFF	TRBV5-6	NA	TRBJ1-1	9	16	20	23	NA	7	3	AATGTGAACGCCTTGTTGCTGGGGGACTCGGCCCTCTATCTCTGTGCCAGCGCCCCCTGGGGTCCCACTGAAGCTTTCTTTGGACAA	GVHD	#N/A	#N/A
16410	1	0.000184502	TGTGCCAGCAGTTACGGGACAGGGGGCAGCTATGGCTACACCTTCGGTTCG	CASSYGTGGSYGYTF	TRBV6-1	TRBD1-1*01	TRBJ1-2	NA	15	27	29	NA	0	2	GAGTCGGCTGCTCCCTCCCAAACATCTGTGTACTTCTGTGCCAGCAGTTACGGGACAGGGGGCAGCTATGGCTACACCTTCGGTTCG	GVHD	#N/A	#N/A
16410	1	0.000184502	TGTGCCAGCAGCTTACGCGCCTACGAGCAGTACTTCGGGCCG	CASSLRAYEQYF	TRBV13-1	TRBD2-1	TRBJ2-7	15	16	NA	19	NA	1	0	CTGAACATGAGCTCCTTGGAGCTGGGGGACTCAGCCCTGTACTTCTGTGCCAGCAGCTTACGCGCCTACGAGCAGTACTTCGGGCCG	GVHD	#N/A	#N/A
16410	1	0.000184502	TGTGCCAGCAGCTTAAGACCTAGCTTTAACGAGCAGTACTTCGGGCCG	CASSLRPSFNEQYF	TRBV6-5	TRBD2-1	TRBJ2-7	11	19	24	28	NA	8	4	CTGCTGTCGGCTGCTCCCTCCCAGACATCTGTGTACTTCTGTGCCAGCAGCTTAAGACCTAGCTTTAACGAGCAGTACTTCGGGCCG	GVHD	#N/A	#N/A
16410	1	0.000184502	TGTGCCAGCAGTTACCAGGGAAAGCAGTACTTCGGGCCG	CASSYQGKQYF	TRBV6-1	TRBD1-1*01	TRBJ2-7	NA	15	20	22	NA	0	2	CTGCTGGGGTTGGAGTCGGCTGCTCCCTCCCAAACATCTGTGTACTTCTGTGCCAGCAGTTACCAGGGAAAGCAGTACTTCGGGCCG	GVHD	#N/A	#N/A
16410	1	0.000184502	TGTGCCAGCAGCTTTCATCCGGGGGAGAGCTCCTATAATTCACCCCTCCACTTTGGGAAC	CASSFHPGESSYNSPLHF	TRBV5-6	TRBD2-1*01	TRBJ1-6	14	19	25	29	NA	5	4	TTGCTGGGGGACTCGGCCCTCTATCTCTGTGCCAGCAGCTTTCATCCGGGGGAGAGCTCCTATAATTCACCCCTCCACTTTGGGAAC	GVHD	#N/A	#N/A
16410	1	0.000184502	TGTGCCACCAGTGATTGGAGGAATCAGCCCCAGCATTTTGGTGAT	CATSDWRNQPQHF	TRBV24-1	TRBD2-1*02	TRBJ1-5	NA	16	NA	21	NA	0	0	TCCCTAGAGTCTGCCATCCCCAACCAGACAGCTCTTTACTTCTGTGCCACCAGTGATTGGAGGAATCAGCCCCAGCATTTTGGTGAT	GVHD	#N/A	#N/A
16410	1	0.000184502	TGTGCCAGCAGGGCAGGAGGGGGCGAGCAGTACTTCGGGCCG	CASRAGGGEQYF	TRBV12-1	NA	TRBJ2-7	11	17	NA	23	NA	6	0	CTGAAGATCCAGCCCTCAGAACCCAGGGACTCAGCTGTGTACTTCTGTGCCAGCAGGGCAGGAGGGGGCGAGCAGTACTTCGGGCCG	GVHD	#N/A	#N/A
16410	1	0.000184502	TGCGCCAGCAGCCTGCGGACAGGGAGCTCCTACGAGCAGTACTTCGGGCCG	CASSLRTGSSYEQYF	TRBV4-1	TRBD1-1*01	TRBJ2-7	13	16	24	26	NA	3	2	CACGCCCTGCAGCCAGAAGACTCAGCCCTGTATCTCTGCGCCAGCAGCCTGCGGACAGGGAGCTCCTACGAGCAGTACTTCGGGCCG	GVHD	#N/A	#N/A
16410	1	0.000184502	TGCGCCAGCAGCCCTGGTGGAGGGGGAACCTACGAGCAGTACTTCGGGCCG	CASSPGGGGTYEQYF	TRBV4-3	NA	TRBJ2-7	13	20	26	28	NA	7	2	CACACCCTGCAGCCAGAAGACTCGGCCCTGTATCTCTGCGCCAGCAGCCCTGGTGGAGGGGGAACCTACGAGCAGTACTTCGGGCCG	GVHD	#N/A	#N/A
16410	1	0.000184502	TGCAGTGCTGCGGACACGGGCTCTGGAAACACCATATATTTTGGAGAG	CSAADTGSGNTIYF	TRBV20-1	TRBD1-1*01	TRBJ1-3	9	11	16	20	NA	2	4	GTGACCAGTGCCCATCCTGAAGACAGCAGCTTCTACATCTGCAGTGCTGCGGACACGGGCTCTGGAAACACCATATATTTTGGAGAG	GVHD	#N/A	#N/A
16410	1	0.000184502	TGTGCCAGCAGTTTGACAGGCAGGAACACTGAAGCTTTCTTTGGACAA	CASSLTGRNTEAFF	TRBV6-5	TRBD1-1*01	TRBJ1-1	13	14	20	23	NA	1	3	CTGCTGTCGGCTGCTCCCTCCCAGACATCTGTGTACTTCTGTGCCAGCAGTTTGACAGGCAGGAACACTGAAGCTTTCTTTGGACAA	GVHD	Pathogen	-
16410	1	0.000184502	TGTGCCAGCAGTGTAGGGGTAGACTACGATAGCTACACCTTCGGTTCG	CASSVGVDYDSYTF	TRBV2-1	NA	TRBJ1-2	13	14	19	31	NA	1	12	ATCCGGTCCACAAAGCTGGAGGACTCAGCCATGTACTTCTGTGCCAGCAGTGTAGGGGTAGACTACGATAGCTACACCTTCGGTTCG	GVHD	#N/A	#N/A
16410	1	0.000184502	TGTGCCACCAGTGACCTAGCGGGAAGATCCAATGAGCAGTTCTTCGGGCCA	CATSDLAGRSNEQFF	TRBV24-1	TRBD2-1*02	TRBJ2-1	14	15	24	29	NA	1	5	GAGTCTGCCATCCCCAACCAGACAGCTCTTTACTTCTGTGCCACCAGTGACCTAGCGGGAAGATCCAATGAGCAGTTCTTCGGGCCA	GVHD	#N/A	#N/A
16410	1	0.000184502	TGTGCCAGCAGTTTGGAACCTTCTAACTATGGCTACACCTTCGGTTCG	CASSLEPSNYGYTF	TRBV6-5	NA	TRBJ1-2	13	14	17	22	NA	1	5	CTGCTGTCGGCTGCTCCCTCCCAGACATCTGTGTACTTCTGTGCCAGCAGTTTGGAACCTTCTAACTATGGCTACACCTTCGGTTCG	GVHD	#N/A	#N/A
16410	1	0.000184502	TGCAGCGTTGAGGGACAGGGCTTGGGCTACACCTTCGGTTCG	CSVEGQGLGYTF	TRBV29-1	TRBD1-1*01	TRBJ1-2	NA	11	20	24	NA	0	4	CTGACTGTGAGCAACATGGGCCCTGAAGACAGCAGCATATATCTCTGCAGCGTTGAGGGACAGGGCTTGGGCTACACCTTCGGTTCG	GVHD	#N/A	#N/A
16410	1	0.000184502	TGCGCCAGCAGCCAAGAGGGAAGGGATAATTCACCCCTCCACTTTGGGAAC	CASSQEGRDNSPLHF	TRBV4-3	NA	TRBJ1-6	NA	17	21	25	NA	0	4	CACACCCTGCAGCCAGAAGACTCGGCCCTGTATCTCTGCGCCAGCAGCCAAGAGGGAAGGGATAATTCACCCCTCCACTTTGGGAAC	GVHD	#N/A	#N/A
16410	1	0.000184502	TGTGCCAGCAGCCCAAACGGCCGGGACACAGGGGACGATGAGCAGTTCTTCGGGCCA	CASSPNGRDTGDDEQFF	TRBV12-1	TRBD1-1*01	TRBJ2-1	11	27	34	37	NA	16	3	TCAGAACCCAGGGACTCAGCTGTGTACTTCTGTGCCAGCAGCCCAAACGGCCGGGACACAGGGGACGATGAGCAGTTCTTCGGGCCA	GVHD	#N/A	#N/A
16410	1	0.000184502	TGCAGTGCTCTTCGTGGGGGAGGAGAGACCCAGTACTTCGGGCCA	CSALRGGGETQYF	TRBV20-1	TRBD2-1*02	TRBJ2-5	9	17	NA	23	NA	8	0	ACAGTGACCAGTGCCCATCCTGAAGACAGCAGCTTCTACATCTGCAGTGCTCTTCGTGGGGGAGGAGAGACCCAGTACTTCGGGCCA	GVHD	#N/A	#N/A
16410	1	0.000184502	TGTGCCAGCAGTGAATCAGAGGAGAGCGCCCAAGAGACCCAGTACTTCGGGCCA	CASSESEESAQETQYF	TRBV2-1	TRBD2-1	TRBJ2-5	15	24	28	29	NA	9	1	TCCACAAAGCTGGAGGACTCAGCCATGTACTTCTGTGCCAGCAGTGAATCAGAGGAGAGCGCCCAAGAGACCCAGTACTTCGGGCCA	GVHD	#N/A	#N/A
16410	1	0.000184502	TGTGCCAGCAGTGAAAAAGCCGGGACAGGACCCTACGAGCAGTACTTCGGGCCG	CASSEKAGTGPYEQYF	TRBV25-1	TRBD1-1*01	TRBJ2-7	15	21	29	31	NA	6	2	TCTGCCAGGCCCTCACATACCTCTCAGTACCTCTGTGCCAGCAGTGAAAAAGCCGGGACAGGACCCTACGAGCAGTACTTCGGGCCG	GVHD	#N/A	#N/A
16410	1	0.000184502	TGTGCCCAAGAACCGGAAGGGACTGAAGCTTTCTTTGGACAA	CAQEPEGTEAFF	TRBV30-1	NA	TRBJ1-1	6	17	NA	21	NA	11	0	CTGAGTTCTAAGAAGCTCCTTCTCAGTGACTCTGGCTTCTATCTCTGTGCCCAAGAACCGGAAGGGACTGAAGCTTTCTTTGGACAA	GVHD	#N/A	#N/A
16410	1	0.000184502	TGCGCCAGCAGCCAGAGGACAGAGGATCAGCCCCAGCATTTTGGTGAT	CASSQRTEDQPQHF	TRBV4-1	TRBD1-1*01	TRBJ1-5	14	16	22	25	NA	2	3	CTACACGCCCTGCAGCCAGAAGACTCAGCCCTGTATCTCTGCGCCAGCAGCCAGAGGACAGAGGATCAGCCCCAGCATTTTGGTGAT	GVHD	#N/A	#N/A
16410	1	0.000184502	TGCAGCGTGGAGACAGGCTTCTCCTACAATGAGCAGTTCTTCGGGCCA	CSVETGFSYNEQFF	TRBV29-1	TRBD1-1*01	TRBJ2-1	8	11	17	20	NA	3	3	GTGAGCAACATGAGCCCTGAAGACAGCAGCATATATCTCTGCAGCGTGGAGACAGGCTTCTCCTACAATGAGCAGTTCTTCGGGCCA	GVHD	#N/A	#N/A
16410	1	0.000184502	TGTGCCAGCAGTTACTCCCAAGGGGGAAGTGAAGCTTTCTTTGGACAA	CASSYSQGGSEAFF	TRBV6-5	TRBD1-1*01	TRBJ1-1	17	20	26	29	NA	3	3	CTGCTGTCGGCTGCTCCCTCCCAGACATCTGTGTACTTCTGTGCCAGCAGTTACTCCCAAGGGGGAAGTGAAGCTTTCTTTGGACAA	GVHD	#N/A	#N/A
16410	1	0.000184502	TGCAGCGTTGTTGACAAGGAGAATGAAAAACTGTTTTTTGGCAGT	CSVVDKENEKLFF	TRBV29-1	NA	TRBJ1-4	10	12	16	21	NA	2	5	ACTGTGAGCAACATGAGCCCTGAAGACAGCAGCATATATCTCTGCAGCGTTGTTGACAAGGAGAATGAAAAACTGTTTTTTGGCAGT	GVHD	#N/A	#N/A
16410	1	0.000184502	TGTGCCAGTAGTATAGTTCCTAGCGGGACCTACGAGCAGTACTTCGGGCCG	CASSIVPSGTYEQYF	TRBV19-1	TRBD2-1*02	TRBJ2-7	16	19	NA	28	NA	3	0	ACATCGGCCCAAAAGAACCCGACAGCTTTCTATCTCTGTGCCAGTAGTATAGTTCCTAGCGGGACCTACGAGCAGTACTTCGGGCCG	GVHD	#N/A	#N/A
16410	1	0.000184502	TGCAGTGCTGCCCCCCTGCTAGCGGGAAGGCAAGAGACCCAGTACTTCGGGCCA	CSAAPLLAGRQETQYF	TRBV20-1	TRBD2-1*02	TRBJ2-5	9	18	27	30	NA	9	3	AGTGCCCATCCTGAAGACAGCAGCTTCTACATCTGCAGTGCTGCCCCCCTGCTAGCGGGAAGGCAAGAGACCCAGTACTTCGGGCCA	GVHD	#N/A	#N/A
16410	1	0.000184502	TGCGCCAGCAGCCAAGATCGGGCTAGTGGGTACGAGCAGTACTTCGGGCCG	CASSQDRASGYEQYF	TRBV4-1	NA	TRBJ2-7	17	19	23	30	NA	2	7	CACGCCCTGCAGCCAGAAGACTCAGCCCTGTATCTCTGCGCCAGCAGCCAAGATCGGGCTAGTGGGTACGAGCAGTACTTCGGGCCG	GVHD	#N/A	#N/A
16410	1	0.000184502	TGTGCCTGGACTAGCGGGGGGGTGGAGACCCAGTACTTCGGGCCA	CAWTSGGVETQYF	TRBV30-1	TRBD2-1*01	TRBJ2-5	NA	10	22	24	NA	0	2	AGTTCTAAGAAGCTCCTTCTCAGTGACTCTGGCTTCTATCTCTGTGCCTGGACTAGCGGGGGGGTGGAGACCCAGTACTTCGGGCCA	GVHD	#N/A	#N/A
16410	1	0.000184502	TGCAGCGCTCGTCCCCCCAGCGGGGGACTAAAGACAGATACGCAGTATTTTGGCCCA	CSARPPSGGLKTDTQYF	TRBV20-1	TRBD2-1*01	TRBJ2-3	9	18	26	33	NA	9	7	GCCCATCCTGAAGACAGCAGCTTCTACATCTGCAGCGCTCGTCCCCCCAGCGGGGGACTAAAGACAGATACGCAGTATTTTGGCCCA	GVHD	#N/A	#N/A
16410	1	0.000184502	TGCAGTGCTAGAAGGACAGGGAACTATGGCTACACCTTCGGTTCG	CSARRTGNYGYTF	TRBV20-1	TRBD1-1*01	TRBJ1-2	12	13	NA	21	NA	1	0	ACAGTGACCAGTGCCCATCCTGAAGACAGCAGCTTCTACATCTGCAGTGCTAGAAGGACAGGGAACTATGGCTACACCTTCGGTTCG	GVHD	#N/A	#N/A
16410	1	0.000184502	TGCAGCGTCCGGACGTCCAGCACCGGGGAGCTGTTTTTTGGAGAA	CSVRTSSTGELFF	TRBV29-1	NA	TRBJ2-2	8	10	14	20	NA	2	6	ACTGTGAGCAACATGAGCCCTGAAGACAGCAGCATATATCTCTGCAGCGTCCGGACGTCCAGCACCGGGGAGCTGTTTTTTGGAGAA	GVHD	#N/A	#N/A
16410	1	0.000184502	TGTGCCACCGGGGACAACAATCAGCCCCAGCATTTTGGTGAT	CATGDNNQPQHF	TRBV28-1	TRBD1-1*01	TRBJ1-5	7	10	16	17	NA	3	1	CTGATTCTGGAGTCCGCCAGCACCAACCAGACATCTATGTACCTCTGTGCCACCGGGGACAACAATCAGCCCCAGCATTTTGGTGAT	GVHD	#N/A	#N/A
16410	1	0.000184502	TGTGCCAGCAGCCTGACGGGGGGCTACGAGCAGTACTTCGGGCCG	CASSLTGGYEQYF	TRBV12-1	TRBD2-1*01	TRBJ2-7	11	16	NA	23	NA	5	0	AAGATCCAGCCCTCAGAACCCAGGGACTCAGCTGTGTACTTCTGTGCCAGCAGCCTGACGGGGGGCTACGAGCAGTACTTCGGGCCG	GVHD	Pathogens	CMV
16410	1	0.000184502	TGTGCCAGCAGCTTAGCGGCAAATGAGCAGTTCTTCGGGCCA	CASSLAANEQFF	TRBV7-2	TRBD1-1*01	TRBJ2-1	NA	17	20	21	NA	0	1	CTGACGATCCAGCGCACACAGCAGGAGGACTCGGCCGTGTATCTCTGTGCCAGCAGCTTAGCGGCAAATGAGCAGTTCTTCGGGCCA	GVHD	#N/A	#N/A
16410	1	0.000184502	TGTGCCTGGAGTGTCAGACCCTGGAACACTGAAGCTTTCTTTGGACAA	CAWSVRPWNTEAFF	TRBV30-1	NA	TRBJ1-1	14	16	19	23	NA	2	4	TCTAAGAAGCTCCTCCTCAGTGACTCTGGCTTCTATCTCTGTGCCTGGAGTGTCAGACCCTGGAACACTGAAGCTTTCTTTGGACAA	GVHD	#N/A	#N/A
16410	1	0.000184502	TGTGCCAGCAGCGGGACTTTGGCGGGTGAGCAGTACTTCGGGCCG	CASSGTLAGEQYF	TRBV11-2	TRBD2-1	TRBJ2-7	NA	12	18	27	NA	0	9	AAGATCCAGCCTGCAAAGCTTGAGGACTCGGCCGTGTATCTCTGTGCCAGCAGCGGGACTTTGGCGGGTGAGCAGTACTTCGGGCCG	GVHD	#N/A	#N/A
16410	1	0.000184502	TGTGCCAGCAGTGCATTAGGGTACGAGCAGTACTTCGGGCCG	CASSALGYEQYF	TRBV2-1	NA	TRBJ2-7	13	17	NA	21	NA	4	0	CTGAAGATCCGGTCCACAAAGCTGGAGGACTCAGCCATGTACTTCTGTGCCAGCAGTGCATTAGGGTACGAGCAGTACTTCGGGCCG	GVHD	#N/A	#N/A
16410	1	0.000184502	TGTGCCATGTTAAAGGCAGGGGACCCCTACGAGCAGTACTTCGGGCCG	CAMLKAGDPYEQYF	TRBV30-1	TRBD1-1*01	TRBJ2-7	6	16	22	25	NA	10	3	TCTAAGAAGCTCCTTCTCAGTGACTCTGGCTTCTATCTCTGTGCCATGTTAAAGGCAGGGGACCCCTACGAGCAGTACTTCGGGCCG	GVHD	#N/A	#N/A
16410	1	0.000184502	TGCGCCAGCAGCCAAGATACCCGGGACTCCTACAATGAGCAGTTCTTCGGGCCA	CASSQDTRDSYNEQFF	TRBV4-1	TRBD2-1*02	TRBJ2-1	17	21	NA	26	NA	4	0	GCCCTGCAGCCAGAAGACTCAGCCCTGTATCTCTGCGCCAGCAGCCAAGATACCCGGGACTCCTACAATGAGCAGTTCTTCGGGCCA	GVHD	#N/A	#N/A
16410	1	0.000184502	TGTGCCAGCAGCTTAAGAGACCGGGTATTAGGGGATACGCAGTATTTTGGCCCA	CASSLRDRVLGDTQYF	TRBV11-1	NA	TRBJ2-3	15	29	NA	33	NA	14	0	CCTGCAGAGCTTGGGGACTCGGCCATGTATCTCTGTGCCAGCAGCTTAAGAGACCGGGTATTAGGGGATACGCAGTATTTTGGCCCA	GVHD	#N/A	#N/A
16410	2	0.000369004	TGTGCCACCTCCCCAGCAGGGCTCTCCTACGAGCAGTACTTCGGGCCG	CATSPAGLSYEQYF	TRBV6-1	TRBD1-1*01	TRBJ2-7	7	16	21	23	NA	9	2	CTGGAGTCGGCTGCTCCCTCCCAGACATCTGTGTACTTCTGTGCCACCTCCCCAGCAGGGCTCTCCTACGAGCAGTACTTCGGGCCG	GVHD	#N/A	#N/A
16410	2	0.000369004	TGTGCCAGCAGTTTTGGGGACCAGATTAACTTCGGGCCG	CASSFGDQINF	TRBV28-1	NA	TRBJ2-7	14	16	21	28	NA	2	7	TCCCTGATTCTGGAGTCCGCCAGCACCAACCAGACATCTATGTACCTCTGTGCCAGCAGTTTTGGGGACCAGATTAACTTCGGGCCG	GVHD	#N/A	#N/A
16410	1	0.000184502	TGTGCCTGGAGCGCAATTATCCGGGGAGCCTATGGCTACACCTTCGGTTCG	CAWSAIIRGAYGYTF	TRBV30-1	TRBD2-1	TRBJ1-2	11	21	26	29	NA	10	3	AAGAAGCTCCTTCTCAGTGACTCTGGCTTCTATCTCTGTGCCTGGAGCGCAATTATCCGGGGAGCCTATGGCTACACCTTCGGTTCG	GVHD	#N/A	#N/A
16410	1	0.000184502	TGTGCCAGCAGCTCACTTCCGGGACAGGGTAACTATGGCTACACCTTCGGTTCG	CASSSLPGQGNYGYTF	TRBV6-1	TRBD1-1*01	TRBJ1-2	11	20	NA	29	NA	9	0	TCGGCTGCTCCCTCCCAAACATCTGTGTACTTCTGTGCCAGCAGCTCACTTCCGGGACAGGGTAACTATGGCTACACCTTCGGTTCG	GVHD	Pathogen	-
16410	1	0.000184502	TGTGCCAGCAGATCTCGACAGGGGGAGACCTACGAGCAGTACTTCGGGCCG	CASRSRQGETYEQYF	TRBV6-1	TRBD1-1*01	TRBJ2-7	11	16	25	28	NA	5	3	GAGTCGGCTGCTCCCTCCCAAACATCTGTGTACTTCTGTGCCAGCAGATCTCGACAGGGGGAGACCTACGAGCAGTACTTCGGGCCG	GVHD	#N/A	#N/A
16410	1	0.000184502	TGTGCCAGCAGCTTAGACCTGATTAGCGGGCTGGCGAGCACCGGGGAGCTGTTTTTTGGAGAA	CASSLDLISGLASTGELFF	TRBV11-1	TRBD2-1	TRBJ2-2	16	23	30	38	NA	7	8	CTTGGGGACTCGGCCATGTATCTCTGTGCCAGCAGCTTAGACCTGATTAGCGGGCTGGCGAGCACCGGGGAGCTGTTTTTTGGAGAA	GVHD	#N/A	#N/A
16410	1	0.000184502	TGCAGTGCTAGAAAACAGGGCCACACTGAAGCTTTCTTTGGACAA	CSARKQGHTEAFF	TRBV20-1	TRBD1-1*01	TRBJ1-1	12	14	20	22	NA	2	2	ACAGTGACCAGTGCCCATCCTGAAGACAGCAGCTTCTACATCTGCAGTGCTAGAAAACAGGGCCACACTGAAGCTTTCTTTGGACAA	GVHD	#N/A	#N/A
16410	1	0.000184502	TGTGCCAGTAGCCCAGGGGGCGAGCAGTACTTCGGGCCG	CASSPGGEQYF	TRBV19-1	TRBD1-1*01	TRBJ2-7	11	13	NA	20	NA	2	0	CCTCTCACTGTGACATCGGCCCAAAAGAACCCGACAGCTTTCTATCTCTGTGCCAGTAGCCCAGGGGGCGAGCAGTACTTCGGGCCG	GVHD	#N/A	#N/A
16410	1	0.000184502	TGCGCCAGCAGCCAAAGGGAAGCGGGCGGCTACGAGCAGTACTTCGGGCCG	CASSQREAGGYEQYF	TRBV4-1	TRBD2-1	TRBJ2-7	15	20	26	29	NA	5	3	CACGCCCTGCAGCCAGAAGACTCAGCCCTGTATCTCTGCGCCAGCAGCCAAAGGGAAGCGGGCGGCTACGAGCAGTACTTCGGGCCG	GVHD	#N/A	#N/A
16410	1	0.000184502	TGCAGTGCTAGACTAGCGGGGGCGGTCACCGGGGAGCTGTTTTTTGGAGAA	CSARLAGAVTGELFF	TRBV20-1	TRBD2-1*01	TRBJ2-2	NA	12	22	26	NA	0	4	ACCAGTGCCCATCCTGAAGACAGCAGCTTCTACATCTGCAGTGCTAGACTAGCGGGGGCGGTCACCGGGGAGCTGTTTTTTGGAGAA	GVHD	#N/A	#N/A
16410	1	0.000184502	TGTGCCAGCAGCCACACGGGACAACTCACTGAAGCTTTCTTTGGACAA	CASSHTGQLTEAFF	TRBV12-1	TRBD1-1*01	TRBJ1-1	11	17	23	26	NA	6	3	ATCCAGCCCTCAGAACCCAGGGACTCAGCTGTGTACTTCTGTGCCAGCAGCCACACGGGACAACTCACTGAAGCTTTCTTTGGACAA	GVHD	#N/A	#N/A
16410	1	0.000184502	TGTGCCAGCAGTTTCGGTGAAAAACTGTTTTTTGGCAGT	CASSFGEKLFF	TRBV6-5	TRBD2-1	TRBJ1-4	13	14	NA	17	NA	1	0	CCGCTCAGGCTGCTGTCGGCTGCTCCCTCCCAGACATCTGTGTACTTCTGTGCCAGCAGTTTCGGTGAAAAACTGTTTTTTGGCAGT	GVHD	#N/A	#N/A
16410	1	0.000184502	TGCAGCGTTGCAGGGCTGGATCAGCCCCAGCATTTTGGTGAT	CSVAGLDQPQHF	TRBV29-1	TRBD1-1*01	TRBJ1-5	NA	10	15	19	NA	0	4	CTGATTGTGAGCAACATGAGCCCTGAAGACAGCAGCATATATCTCTGCAGCGTTGCAGGGCTGGATCAGCCCCAGCATTTTGGTGAT	GVHD	#N/A	#N/A
16410	1	0.000184502	TGTGCCAGCAGTCCCGGGACCTACTCGTACGAGCAGTACTTCGGGCCG	CASSPGTYSYEQYF	TRBV2-1	NA	TRBJ2-7	12	15	20	27	NA	3	7	ATCCGGTCCACAAAGCTGGGGGACTCAGCCATGTACTTCTGTGCCAGCAGTCCCGGGACCTACTCGTACGAGCAGTACTTCGGGCCG	GVHD	#N/A	#N/A
16410	1	0.000184502	TGCAGCGTTAGTGGCCTTCTAGCCAAAAACATTCAGTACTTCGGCGCC	CSVSGLLAKNIQYF	TRBV29-1	TRBD1-1*01	TRBJ2-4	9	12	15	20	NA	3	5	GTGAGCAACATGAGCCCTGAAGACAGCAGCATATATCTCTGCAGCGTTAGTGGCCTTCTAGCCAAAAACATTCAGTACTTCGGCGCC	GVHD	#N/A	#N/A
16410	1	0.000184502	TGTGCCAGCAGCACACAGCACGCGCCCAAAGAGACCCAGTACTTCGGGCCA	CASSTQHAPKETQYF	TRBV7-2	TRBD1-1*01	TRBJ2-5	12	14	18	28	NA	2	10	CAGCGCACACAGCAGGAGGACTCGGCCGTGTATCTCTGTGCCAGCAGCACACAGCACGCGCCCAAAGAGACCCAGTACTTCGGGCCA	GVHD	#N/A	#N/A
16410	1	0.000184502	TGTGCCAGCAGTGACCCTAGGGGGACCGGGGAGCTGTTTTTTGGAGAA	CASSDPRGTGELFF	TRBV6-5	TRBD1-1*01	TRBJ2-2	12	18	NA	24	NA	6	0	CTGCTGTCGGCTGCTCCCTCCCAGACATCTGTGTACTTCTGTGCCAGCAGTGACCCTAGGGGGACCGGGGAGCTGTTTTTTGGAGAA	GVHD	#N/A	#N/A
16410	1	0.000184502	TGTGCCAGCTTCGGGCAGCGGATTACCTTCGGTTCG	CASFGQRITF	TRBV2-1	TRBD2-1	TRBJ1-2	9	16	21	24	NA	7	3	TTCACTCTGAAGATCCGGTCCACAAAGCTGGAGGACTCAGCCATGTACTTCTGTGCCAGCTTCGGGCAGCGGATTACCTTCGGTTCG	GVHD	#N/A	#N/A
16410	1	0.000184502	TGTGCCTGGATTGGACAGGGTGGCATCTATGGCTACACCTTCGGTTCG	CAWIGQGGIYGYTF	TRBV30-1	TRBD1-1*01	TRBJ1-2	10	12	20	26	NA	2	6	TCTAAGAAGCTCCTCCTCAGTGACTCTGGCTTCTATCTCTGTGCCTGGATTGGACAGGGTGGCATCTATGGCTACACCTTCGGTTCG	GVHD	#N/A	#N/A
16410	1	0.000184502	TGTGCCAGCAGCTTAGGGACAGGCCACTATGGCTACACCTTCGGTTCG	CASSLGTGHYGYTF	TRBV7-2	TRBD1-1*01	TRBJ1-2	NA	16	23	25	NA	0	2	ATCCAGCGCACACAGCAGGAGGACTCGGCCGTGTATCTCTGTGCCAGCAGCTTAGGGACAGGCCACTATGGCTACACCTTCGGTTCG	GVHD	#N/A	#N/A
16410	1	0.000184502	TGCAGTGCTAGAGGGCGAGCTTTCTTTGGACAA	CSARGRAFF	TRBV20-1	NA	TRBJ1-1	NA	13	16	17	NA	0	1	TTGTCCACTCTGACAGTGACCAGTGCCCATCCTGAAGACAGCAGCTTCTACATCTGCAGTGCTAGAGGGCGAGCTTTCTTTGGACAA	GVHD	#N/A	#N/A
16410	1	0.000184502	TGCGCCAGCAGCCAAGCCCCTTATCAGCCCCAGCATTTTGGTGAT	CASSQAPYQPQHF	TRBV4-1	TRBD2-1	TRBJ1-5	16	19	21	22	NA	3	1	CACCTACACGCCCTGCAGCCAGAAGACTCAGCCCTGTATCTCTGCGCCAGCAGCCAAGCCCCTTATCAGCCCCAGCATTTTGGTGAT	GVHD	#N/A	#N/A
16410	1	0.000184502	TGTGCCAGCAGTTGGGGCCCCGCTGGCTATGGCTACACCTTCGGTTCG	CASSWGPAGYGYTF	TRBV6-5	TRBD1-1*01	TRBJ1-2	NA	13	18	26	NA	0	8	CTGCTGTCGGCTGCTCCCTCCCAGACATCTGTGTACTTCTGTGCCAGCAGTTGGGGCCCCGCTGGCTATGGCTACACCTTCGGTTCG	GVHD	#N/A	#N/A
16410	1	0.000184502	TGTGCCAGCAGCTTGGGGGGGGATGGCTACACCTTCGGTTCG	CASSLGGDGYTF	TRBV6-5	TRBD2-1*01	TRBJ1-2	11	14	21	22	NA	3	1	CTCAGGCTGCTGTCGGCTGCTCCCTCCCAGACATCTGTGTACTTCTGTGCCAGCAGCTTGGGGGGGGATGGCTACACCTTCGGTTCG	GVHD	#N/A	#N/A
16410	1	0.000184502	TGCAGCGCACTACAGGGAGGGAGCTACGAGCAGTACTTCGGGCCG	CSALQGGSYEQYF	TRBV29-1	TRBD2-1*02	TRBJ2-7	7	14	21	23	NA	7	2	ACTGTGAGCAACATGAGCCCTGAAGACAGCAGCATATATCTCTGCAGCGCACTACAGGGAGGGAGCTACGAGCAGTACTTCGGGCCG	GVHD	#N/A	#N/A
16410	1	0.000184502	TGTGCCAGCAGCTTGAGGACTAGCGGACTTAGCACAGATACGCAGTATTTTGGCCCA	CASSLRTSGLSTDTQYF	TRBV7-2	TRBD2-1	TRBJ2-3	14	16	26	30	NA	2	4	ACACAGCAGGAGGACTCGGCCGTGTATCTCTGTGCCAGCAGCTTGAGGACTAGCGGACTTAGCACAGATACGCAGTATTTTGGCCCA	GVHD	#N/A	#N/A
16410	1	0.000184502	TGCGCCAGCAGCCCCACGGCAGCTTCGACTGATCACGGCTACACCTTCGGTTCG	CASSPTAASTDHGYTF	TRBV4-1	TRBD2-1	TRBJ1-2	13	26	30	36	NA	13	6	GCCCTGCAGCCAGAAGACTCAGCCCTGTATCTCTGCGCCAGCAGCCCCACGGCAGCTTCGACTGATCACGGCTACACCTTCGGTTCG	GVHD	#N/A	#N/A
16410	1	0.000184502	TGTGCCAGCTCCGGGACAGGGTTGACCGAGCAGTACTTCGGGCCG	CASSGTGLTEQYF	TRBV19-1	TRBD1-1*01	TRBJ2-7	8	12	21	26	NA	4	5	ACTGTGACATCGGCCCAAAAGAACCCGACAGCTTTCTATCTCTGTGCCAGCTCCGGGACAGGGTTGACCGAGCAGTACTTCGGGCCG	GVHD	#N/A	#N/A
16410	1	0.000184502	TGTGCCAGCAGTTACTCGAATCCCCCACAGGGGGTGGCTTTCTTTGGACAA	CASSYSNPPQGVAFF	TRBV6-1	TRBD1-1*01	TRBJ1-1	17	26	34	36	NA	9	2	GAGTCGGCTGCTCCCTCCCAAACATCTGTGTACTTCTGTGCCAGCAGTTACTCGAATCCCCCACAGGGGGTGGCTTTCTTTGGACAA	GVHD	#N/A	#N/A
16410	1	0.000184502	TGTGCCAGTAGTACAGGGGGACGAGAAGCTTTCTTTGGACAA	CASSTGGREAFF	TRBV19-1	TRBD1-1*01	TRBJ1-1	NA	13	20	24	NA	0	4	CTCACTGTGACATCGGCCCAAAAGAACCCGACAGCTTTCTATCTCTGTGCCAGTAGTACAGGGGGACGAGAAGCTTTCTTTGGACAA	GVHD	#N/A	#N/A
16410	1	0.000184502	TGTGCCAGCAGTTACAGTCAGGGGGCGGCTCAGCCCCAGCATTTTGGTGAT	CASSYSQGAAQPQHF	TRBV6-5	TRBD1-1*01	TRBJ1-5	15	18	26	29	NA	3	3	CTGTCGGCTGCTCCCTCCCAGACATCTGTGTACTTCTGTGCCAGCAGTTACAGTCAGGGGGCGGCTCAGCCCCAGCATTTTGGTGAT	GVHD	#N/A	#N/A
16410	1	0.000184502	TGCAGTGCTAGAGACAGGGTTGGAAACACCATATATTTTGGAGAG	CSARDRVGNTIYF	TRBV20-1	TRBD1-1*01	TRBJ1-3	NA	14	19	20	NA	0	1	ACAGTGACCAGTGCCCATCCTGAAGACAGCAGCTTCTACATCTGCAGTGCTAGAGACAGGGTTGGAAACACCATATATTTTGGAGAG	GVHD	Pathogens	EBV
16410	2	0.000369004	TGTGCCAGCAGCTCTAGCTGGAGCTACGAGCAGTACTTCGGGCCG	CASSSSWSYEQYF	TRBV7-2	TRBD2-1	TRBJ2-7	NA	13	18	23	NA	0	5	ACGATCCAGCGCACACAGCAGGAGGACTCGGCCGTGTATCTCTGTGCCAGCAGCTCTAGCTGGAGCTACGAGCAGTACTTCGGGCCG	GVHD	#N/A	#N/A
16410	2	0.000369004	TGTGCCAGCAGCCCCCGACTAGCCTCCGGGGCCAACGTCCTGACTTTCGGGGCC	CASSPRLASGANVLTF	TRBV9-1	TRBD2-1	TRBJ2-6	12	16	23	27	NA	4	4	TCTCTGGAGCTGGGGGACTCAGCTTTGTATTTCTGTGCCAGCAGCCCCCGACTAGCCTCCGGGGCCAACGTCCTGACTTTCGGGGCC	GVHD	#N/A	#N/A
16410	1	0.000184502	TGTGCCAGCAGGGGTCGAGGCAGGGGGGACACCGGGGAGCTGTTTTTTGGAGAA	CASRGRGRGDTGELFF	TRBV6-1	TRBD1-1*01	TRBJ2-2	11	20	27	28	NA	9	1	TCGGCTGCTCCCTCCCAGACATCTGTGTACTTCTGTGCCAGCAGGGGTCGAGGCAGGGGGGACACCGGGGAGCTGTTTTTTGGAGAA	GVHD	#N/A	#N/A
16410	1	0.000184502	TGTGCCAGCAGCCAATCGACAGCTGAAGCTTTCTTTGGACAA	CASSQSTAEAFF	TRBV4-2	TRBD1-1*01	TRBJ1-1	15	17	NA	22	NA	2	0	CTTCACCTACACACCCTGCAGCCGGAAGACTCGGCCCTGTATCTCTGTGCCAGCAGCCAATCGACAGCTGAAGCTTTCTTTGGACAA	GVHD	#N/A	#N/A
16410	1	0.000184502	TGTGCCAGCAGTTACTCGAACACAGGGATAGATCAGCCCCAGCATTTTGGTGAT	CASSYSNTGIDQPQHF	TRBV6-6	TRBD1-1*01	TRBJ1-5	17	21	27	31	NA	4	4	TTGGCTGCTCCCTCCCAGACATCTGTGTACTTCTGTGCCAGCAGTTACTCGAACACAGGGATAGATCAGCCCCAGCATTTTGGTGAT	GVHD	#N/A	#N/A
16410	2	0.000369004	TGTGCCAGCAGTCCCCGACAGGGAGGTGAAGCTTTCTTTGGACAA	CASSPRQGGEAFF	TRBV27-1	TRBD1-1*01	TRBJ1-1	12	16	23	26	NA	4	3	ATCCTGGAGTCGCCCAGCCCCAACCAGACCTCTCTGTACTTCTGTGCCAGCAGTCCCCGACAGGGAGGTGAAGCTTTCTTTGGACAA	GVHD	#N/A	#N/A
16410	2	0.000369004	TGTGCCAGCAGCTTAGTAGGGACGGGGGCAACTAATGAAAAACTGTTTTTTGGCAGT	CASSLVGTGATNEKLFF	TRBV7-9	TRBD2-1*01	TRBJ1-4	16	22	NA	28	NA	6	0	ACAGAGCAGGGGGACTCGGCCATGTATCTCTGTGCCAGCAGCTTAGTAGGGACGGGGGCAACTAATGAAAAACTGTTTTTTGGCAGT	GVHD	#N/A	#N/A
16410	1	0.000184502	TGTGCCAGCAGTCTCTGGACAGGGGGCAGAGAGACCCAGTACTTCGGGCCA	CASSLWTGGRETQYF	TRBV12-1	TRBD1-1*01	TRBJ2-5	12	16	27	29	NA	4	2	CAGCCCTCAGAACCCAGGGACTCAGCTGTGTACTTCTGTGCCAGCAGTCTCTGGACAGGGGGCAGAGAGACCCAGTACTTCGGGCCA	GVHD	#N/A	#N/A
16410	1	0.000184502	TGTGCCAGCGAACTAACAGGGGAGGCGGCAGGCTACACCTTCGGTTCG	CASELTGEAAGYTF	TRBV6-1	TRBD1-1*01	TRBJ1-2	9	15	22	30	NA	6	8	CTGGAGTCGGCTGCTCCCTCCCAGACATCTGTGTACTTCTGTGCCAGCGAACTAACAGGGGAGGCGGCAGGCTACACCTTCGGTTCG	GVHD	#N/A	#N/A
16410	1	0.000184502	TGCAGCGTTGAGGCTCAACGAGGCCAGGGGCCCCAAGAGACCCAGTACTTCGGGCCG	CSVEAQRGQGPQETQYF	TRBV29-1	TRBD1-1*01	TRBJ2-7	11	24	30	42	NA	13	12	ATGAGCCCTGAAGACAGCAGCATATATCTCTGCAGCGTTGAGGCTCAACGAGGCCAGGGGCCCCAAGAGACCCAGTACTTCGGGCCG	GVHD	#N/A	#N/A
16410	1	0.000184502	TGCAGTGCTAGAGCGACAGGGGGCGTCCTATACAATGAGCAGTTCTTCGGGCCA	CSARATGGVLYNEQFF	TRBV20-1	TRBD1-1*01	TRBJ2-1	13	14	24	30	NA	1	6	AGTGCCCATCCTGAAGACAGCAGCTTCTACATCTGCAGTGCTAGAGCGACAGGGGGCGTCCTATACAATGAGCAGTTCTTCGGGCCA	GVHD	#N/A	#N/A
16410	1	0.000184502	TGTGCCAGCAGAGGGACAGGGGGCAGGGGTGATGAAAAACTGTTTTTTGGCAGT	CASRGTGGRGDEKLFF	TRBV6-1	TRBD1-1*01	TRBJ1-4	11	12	24	31	NA	1	7	TCGGCTGCTCCCTCCCAGACATCTGTGTACTTCTGTGCCAGCAGAGGGACAGGGGGCAGGGGTGATGAAAAACTGTTTTTTGGCAGT	GVHD	#N/A	#N/A
16410	1	0.000184502	TGTGCCAGCAGCGTAGATCAGGGCCCCGAGTGGACACAGTATTTTGGCCCA	CASSVDQGPEWTQYF	TRBV9-1	TRBD1-1*01	TRBJ2-3	16	31	NA	36	NA	15	0	AGCTCTCTGGAGCTGGGGGACTCAGCTTTGTATTTCTGTGCCAGCAGCGTAGATCAGGGCCCCGAGTGGACACAGTATTTTGGCCCA	GVHD	#N/A	#N/A
16410	1	0.000184502	TGTGCCAGCAGCCCTAACGGGGCGCGGAATAATTCACCCCTCCACTTTGGGAAC	CASSPNGARNNSPLHF	TRBV7-2	NA	TRBJ1-6	12	18	23	28	NA	6	5	CGCACACAGCAGGAGGACTCGGCCGTGTATCTCTGTGCCAGCAGCCCTAACGGGGCGCGGAATAATTCACCCCTCCACTTTGGGAAC	GVHD	#N/A	#N/A
16410	1	0.000184502	TGTGCCACCTTAGAAGGAGTCAGAAACGGGGAGCTGTTTTTTGGAGAA	CATLEGVRNGELFF	TRBV10-3	TRBD2-1*02	TRBJ2-2	7	15	19	26	NA	8	7	CTGGAGTCCGCTACCAGCTCCCAGACATCTGTGTACTTCTGTGCCACCTTAGAAGGAGTCAGAAACGGGGAGCTGTTTTTTGGAGAA	GVHD	#N/A	#N/A
16410	1	0.000184502	TGTGCCGAGCCGCGCCGGGGCCGGGAGATAGGAGCTTTCTTTGGACAA	CAEPRRGREIGAFF	TRBV19-1	TRBD2-1*02	TRBJ1-1	6	21	27	32	NA	15	5	GTGACATCGGCCCAAAAGAACCCGACAGCTTTCTATCTCTGTGCCGAGCCGCGCCGGGGCCGGGAGATAGGAGCTTTCTTTGGACAA	GVHD	#N/A	#N/A
16410	1	0.000184502	TGTGCCATAGGGACAGGGGGCCCTGAAGCTTTCTTTGGACAA	CAIGTGGPEAFF	TRBV10-3	TRBD1-1*01	TRBJ1-1	8	9	21	22	NA	1	1	CTCACTCTGGAGTCCGCTACCAGCTCCCAGACATCTGTGTACTTCTGTGCCATAGGGACAGGGGGCCCTGAAGCTTTCTTTGGACAA	GVHD	#N/A	#N/A
16410	1	0.000184502	TGTGCCAGCAGTGAGGTGTCGTACACTGAAGCTTTCTTTGGACAA	CASSEVSYTEAFF	TRBV6-1	NA	TRBJ1-1	NA	14	16	22	NA	0	6	AGGCTGGAGTCGGCTGCTCCCTCCCAGACATCTGTGTACTTCTGTGCCAGCAGTGAGGTGTCGTACACTGAAGCTTTCTTTGGACAA	GVHD	#N/A	#N/A
16410	1	0.000184502	TGTGCCAGCGAACAGGGGGCAGGTCAGCCCCAGCATTTTGGTGAT	CASEQGAGQPQHF	TRBV6-1	TRBD1-1*01	TRBJ1-5	9	11	20	23	NA	2	3	AGGCTGGAGTCGGCTGCTCCCTCCCAGACATCTGTGTACTTCTGTGCCAGCGAACAGGGGGCAGGTCAGCCCCAGCATTTTGGTGAT	GVHD	#N/A	#N/A
16410	1	0.000184502	TGTGCCAGCAGCCTTCGCCGTCTAGGCGATCAGCCCCAGCATTTTGGTGAT	CASSLRRLGDQPQHF	TRBV7-8	TRBD2-1	TRBJ1-5	12	21	25	28	NA	9	3	CAGCGCACACAGCAGGAGGACTCCGCCGTGTATCTCTGTGCCAGCAGCCTTCGCCGTCTAGGCGATCAGCCCCAGCATTTTGGTGAT	GVHD	#N/A	#N/A
16410	1	0.000184502	TGTGCCTGGAGTCCCCAGACCAATCAGCCCCAGCATTTTGGTGAT	CAWSPQTNQPQHF	TRBV30-1	NA	TRBJ1-5	12	17	NA	20	NA	5	0	AGTTCTAAGAAGCTCCTTCTCAGTGACTCTGGCTTCTATCTCTGTGCCTGGAGTCCCCAGACCAATCAGCCCCAGCATTTTGGTGAT	GVHD	#N/A	#N/A
16410	1	0.000184502	TGTGCCTGGAGGACGTCAATCTATGGCTACACCTTCGGTTCG	CAWRTSIYGYTF	TRBV30-1	NA	TRBJ1-2	NA	11	14	20	NA	0	6	CTGAGTTCTAAGAAGCTCCTTCTCAGTGACTCTGGCTTCTATCTCTGTGCCTGGAGGACGTCAATCTATGGCTACACCTTCGGTTCG	GVHD	#N/A	#N/A
16410	1	0.000184502	TGCAGCGTGCAGGACAGATACGAGCAGTACTTCGGGCCG	CSVQDRYEQYF	TRBV29-1	TRBD1-1*01	TRBJ2-7	8	11	17	18	NA	3	1	ACTCTGACTGTGAGCAACATGAGCCCTGAAGACAGCAGCATATATCTCTGCAGCGTGCAGGACAGATACGAGCAGTACTTCGGGCCG	GVHD	#N/A	#N/A
16410	1	0.000184502	TGTGCCAGCAGCTTATATTTCGGAGGGAGTAATTCACCCCTCCACTTTGGGAAC	CASSLYFGGSNSPLHF	TRBV7-2	TRBD2-1*02	TRBJ1-6	15	21	27	29	NA	6	2	CGCACACAGCAGGAGGACTCGGCCGTGTATCTCTGTGCCAGCAGCTTATATTTCGGAGGGAGTAATTCACCCCTCCACTTTGGGAAC	GVHD	#N/A	#N/A
16410	1	0.000184502	TGTGCCACCGAACCCTTTCGGAGGGGGCATAATTCACCCCTCCACTTTGGGAAC	CATEPFRRGHNSPLHF	TRBV6-1	TRBD1-1*01	TRBJ1-6	7	21	NA	28	NA	14	0	TCGGCTGCTCCCTCCCAGACATCTGTGTACTTCTGTGCCACCGAACCCTTTCGGAGGGGGCATAATTCACCCCTCCACTTTGGGAAC	GVHD	#N/A	#N/A
16410	1	0.000184502	TGTGCCAGCAGTTTAAATGACAGGGCCTATATGTTCTTCGGGCCA	CASSLNDRAYMFF	TRBV27-1	TRBD1-1*01	TRBJ2-1	15	18	25	32	NA	3	7	ATCCTGGAGTCGCCCAGCCCCAACCAGACCTCTCTGTACTTCTGTGCCAGCAGTTTAAATGACAGGGCCTATATGTTCTTCGGGCCA	GVHD	#N/A	#N/A
16410	1	0.000184502	TGTGCCAGCAGCTTGGGGCCAGAGGAGACCCAGTACTTCGGGCCA	CASSLGPEETQYF	TRBV7-2	TRBD1-1*01	TRBJ2-5	NA	14	19	24	NA	0	5	ACGATCCAGCGCACACAGCAGGAGGACTCGGCCGTGTATCTCTGTGCCAGCAGCTTGGGGCCAGAGGAGACCCAGTACTTCGGGCCA	GVHD	#N/A	#N/A
16410	1	0.000184502	TGTGCCAGCAGCCCCTCTCGACAGGACGCGGGAGATACGCAGTATTTTGGCCCA	CASSPSRQDAGDTQYF	TRBV5-4	TRBD1-1*01	TRBJ2-3	12	19	25	32	NA	7	7	GCCTTGGAGCTGGACGACTCGGCCCTGTATCTCTGTGCCAGCAGCCCCTCTCGACAGGACGCGGGAGATACGCAGTATTTTGGCCCA	GVHD	#N/A	#N/A
16410	1	0.000184502	TGCAGTGCTGACACTAGCGCAGGCATCACAGATACGCAGTATTTTGGCCCA	CSADTSAGITDTQYF	TRBV20-1	TRBD2-1	TRBJ2-3	9	12	19	26	NA	3	7	ACCAGTGCCCATCCTGAAGACAGCAGCTTCTACATCTGCAGTGCTGACACTAGCGCAGGCATCACAGATACGCAGTATTTTGGCCCA	GVHD	#N/A	#N/A
16410	1	0.000184502	TGCAGTGCTAGAGTCCTAGGGCAGGGGGGTACCACCGGGGAGCTGTTTTTTGGAGAA	CSARVLGQGGTTGELFF	TRBV20-1	TRBD1-1*01	TRBJ2-2	13	21	28	32	NA	8	4	GCCCATCCTGAAGACAGCAGCTTCTACATCTGCAGTGCTAGAGTCCTAGGGCAGGGGGGTACCACCGGGGAGCTGTTTTTTGGAGAA	GVHD	#N/A	#N/A
16410	1	0.000184502	TGCAGTGCTAGAACCTTGAACACTGAAGCTTTCTTTGGACAA	CSARTLNTEAFF	TRBV20-1	NA	TRBJ1-1	NA	12	14	16	NA	0	2	CTGACAGTGACCAGTGCCCATCCTGAAGACAGCAGCTTCTACATCTGCAGTGCTAGAACCTTGAACACTGAAGCTTTCTTTGGACAA	GVHD	#N/A	#N/A
16410	1	0.000184502	TGTGCCAGCAGTGTCCCCGAGGGGGGTCAGCCCCAGCATTTTGGTGAT	CASSVPEGGQPQHF	TRBV2-1	NA	TRBJ1-5	13	19	25	26	NA	6	1	ATCCGGTCCACAAAGCTGGAGGACTCAGCCATGTACTTCTGTGCCAGCAGTGTCCCCGAGGGGGGTCAGCCCCAGCATTTTGGTGAT	GVHD	#N/A	#N/A
16410	1	0.000184502	TGTGCCAGCACCCAAAGGACGGGCCCCTGGGAGCAGTACTTCGGGCCG	CASTQRTGPWEQYF	TRBV6-1	NA	TRBJ2-7	10	16	20	30	NA	6	10	CTGGAGTCGGCTGCTCCCTCCCAGACATCTGTGTACTTCTGTGCCAGCACCCAAAGGACGGGCCCCTGGGAGCAGTACTTCGGGCCG	GVHD	#N/A	#N/A
16410	1	0.000184502	TGTGCCAGCAGCTCGGAATTCAGGGCTTACGAGCAGTACTTCGGGCCG	CASSSEFRAYEQYF	TRBV5-6	TRBD1-1*01	TRBJ2-7	13	20	25	27	NA	7	2	GTGAACGCCTTGTTGCTGGGGGACTCGGCCCTCTATTTCTGTGCCAGCAGCTCGGAATTCAGGGCTTACGAGCAGTACTTCGGGCCG	GVHD	#N/A	#N/A
16410	1	0.000184502	TGTGCCAGTAGGACAGGGGAAAATTATGCTGGGGCCAACGTCCTGACTTTCGGGGCC	CASRTGENYAGANVLTF	TRBV6-1	TRBD1-1*01	TRBJ2-6	8	10	19	28	NA	2	9	GCTGCTCCCTCCCAGACATCTGTGTACTTCTGTGCCAGTAGGACAGGGGAAAATTATGCTGGGGCCAACGTCCTGACTTTCGGGGCC	GVHD	#N/A	#N/A
16410	1	0.000184502	TGTGCCAGCAGAGAAGCGGGATCGGGTTTGGAGACCCAGTACTTCGGGCCA	CASREAGSGLETQYF	TRBV12-1	TRBD2-1*02	TRBJ2-5	11	14	21	30	NA	3	9	CAGCCCTCAGAACCCAGGGACTCAGCTGTGTACTTCTGTGCCAGCAGAGAAGCGGGATCGGGTTTGGAGACCCAGTACTTCGGGCCA	GVHD	#N/A	#N/A
16410	1	0.000184502	TGTGCCAGCAGCTTGGGAGGGACGAACACCGGGGAGCTGTTTTTTGGAGAA	CASSLGGTNTGELFF	TRBV5-6	TRBD2-1*02	TRBJ2-2	NA	16	21	22	NA	0	1	AACGCCTTGTTGCTGGGGGACTCGGCCCTCTATCTCTGTGCCAGCAGCTTGGGAGGGACGAACACCGGGGAGCTGTTTTTTGGAGAA	GVHD	Pathogen	Encounter for immunization
16410	1	0.000184502	TGTGCCAGCAGCTTGGCCTTTCAAGCTAACTATGGCTACACCTTCGGTTCG	CASSLAFQANYGYTF	TRBV7-2	TRBD1-1*01	TRBJ1-2	NA	14	17	25	NA	0	8	CAGCGCACACAGCAGGAGGACTCGGCCGTGTATCTCTGTGCCAGCAGCTTGGCCTTTCAAGCTAACTATGGCTACACCTTCGGTTCG	GVHD	#N/A	#N/A
16410	1	0.000184502	TGTGCCAGCAGTTACTCGTACGGGCCAGGAGGTTCACCCCTCCACTTTGGGAAC	CASSYSYGPGGSPLHF	TRBV6-6	TRBD2-1*02	TRBJ1-6	17	27	NA	32	NA	10	0	TTGGCTGCTCCCTCCCAGACATCTGTGTACTTCTGTGCCAGCAGTTACTCGTACGGGCCAGGAGGTTCACCCCTCCACTTTGGGAAC	GVHD	#N/A	#N/A
16410	1	0.000184502	TGTGCCAGCAGTTTGACAGGGGGTGAGGATGCCGCACAGCAGCTCTTCGGGCCA	CASSLTGGEDAAQQLF	TRBV28-1	TRBD1-1*01	TRBJ2-1	NA	14	23	43	NA	0	20	TCCGCCAGCACCAACCAGACATCTATGTACCTCTGTGCCAGCAGTTTGACAGGGGGTGAGGATGCCGCACAGCAGCTCTTCGGGCCA	GVHD	#N/A	#N/A
16410	1	0.000184502	TGTGCCTGGAGTTTTCCGGGACAGGACACCGGGGAGCTGTTTTTTGGAGAA	CAWSFPGQDTGELFF	TRBV30-1	TRBD1-1*01	TRBJ2-2	12	17	NA	25	NA	5	0	AAGAAGCTCCTTCTCAGTGACTCTGGCTTCTATCTCTGTGCCTGGAGTTTTCCGGGACAGGACACCGGGGAGCTGTTTTTTGGAGAA	GVHD	#N/A	#N/A
16410	1	0.000184502	TGCAGTTCTCCAGTCCCTCGGGGGGCTTTCTTTGGACAA	CSSPVPRGAFF	TRBV20-1	TRBD2-1*01	TRBJ1-1	6	18	NA	24	NA	12	0	ACTCTGACAGTGACCAGTGCCCATCCTGAAGACAGCAGCTTCTACATCTGCAGTTCTCCAGTCCCTCGGGGGGCTTTCTTTGGACAA	GVHD	#N/A	#N/A
16410	1	0.000184502	TGTGCCAGCAGTCGTAACAGGGGCGGCGTTGGATACACTGAAGCTTTCTTTGGACAA	CASSRNRGGVGYTEAFF	TRBV6-1	TRBD1-1*01	TRBJ1-1	12	16	23	34	NA	4	11	GCTGCTCCCTCCCAGACATCTGTGTACTTCTGTGCCAGCAGTCGTAACAGGGGCGGCGTTGGATACACTGAAGCTTTCTTTGGACAA	GVHD	#N/A	#N/A
16410	1	0.000184502	TGTGCCAGCAGTGCCGGACAGGAGGGTCAGCCCCAGCATTTTGGTGAT	CASSAGQEGQPQHF	TRBV6-1	TRBD1-1*01	TRBJ1-5	13	15	22	26	NA	2	4	CTGGAGTCGGCTGCTCCCTCCCAGACATCTGTGTACTTCTGTGCCAGCAGTGCCGGACAGGAGGGTCAGCCCCAGCATTTTGGTGAT	GVHD	#N/A	#N/A
16410	1	0.000184502	TGTGCCAGCAGTCCGCCGGGGGCCTCTCAGCCCCAGCATTTTGGTGAT	CASSPPGASQPQHF	TRBV6-6	NA	TRBJ1-5	12	17	23	26	NA	5	3	CTGGAGTTGGCTGCTCCCTCCCAGACATCTGTGTACTTCTGTGCCAGCAGTCCGCCGGGGGCCTCTCAGCCCCAGCATTTTGGTGAT	GVHD	#N/A	#N/A
16410	1	0.000184502	TGCAGTGCTAGAGATAGACATCAGACGGGTGGCTACACCTTCGGTTCG	CSARDRHQTGGYTF	TRBV20-1	NA	TRBJ1-2	14	16	20	29	NA	2	9	GTGACCAGTGCCCATCCTGAAGACAGCAGCTTCTACATCTGCAGTGCTAGAGATAGACATCAGACGGGTGGCTACACCTTCGGTTCG	GVHD	#N/A	#N/A
16410	1	0.000184502	TGCGCCAGCAGTTGGAGCGGAAGCTCCTACGAGCAGTACTTCGGGCCG	CASSWSGSSYEQYF	TRBV10-1	TRBD2-1	TRBJ2-7	12	15	20	23	NA	3	3	CTGGAGTCTGCTGCCTCCTCCCAGACATCTGTATATTTCTGCGCCAGCAGTTGGAGCGGAAGCTCCTACGAGCAGTACTTCGGGCCG	GVHD	#N/A	#N/A
16410	1	0.000184502	TGTGCCAGCAGTTACACCTACCAGGGGGCGAAGAACTACGAGCAGTACTTCGGGCCG	CASSYTYQGAKNYEQYF	TRBV6-1	TRBD1-1*01	TRBJ2-7	15	21	29	35	NA	6	6	GCTGCTCCCTCCCAGACATCTGTGTACTTCTGTGCCAGCAGTTACACCTACCAGGGGGCGAAGAACTACGAGCAGTACTTCGGGCCG	GVHD	#N/A	#N/A
16410	1	0.000184502	TGTGCCAGCAAGGGGACAGGGAATTCACCCCTCCACTTTGGGAAC	CASKGTGNSPLHF	TRBV6-5	TRBD1-1*01	TRBJ1-6	10	12	NA	21	NA	2	0	AGGCTGCTGTCGGCTGCTCCCTCCCAGACATCTGTGTACTTCTGTGCCAGCAAGGGGACAGGGAATTCACCCCTCCACTTTGGGAAC	GVHD	#N/A	#N/A
16410	1	0.000184502	TGCGCCAGCAGCCAAGGGGGGGCCGGAGGTCCTCGTCCCCAGTACTTCGGGCCA	CASSQGGAGGPRPQYF	TRBV4-3	NA	TRBJ2-5	16	17	23	37	NA	1	14	ACCCTGCAGCCAGAAGACTCGGCCCTGTATCTCTGCGCCAGCAGCCAAGGGGGGGCCGGAGGTCCTCGTCCCCAGTACTTCGGGCCA	GVHD	#N/A	#N/A
16410	1	0.000184502	TGCAGTGCACAACAGAGTCCGGGGGGCTACACCTTCGGTTCG	CSAQQSPGGYTF	TRBV20-1	TRBD2-1*01	TRBJ1-2	8	19	NA	24	NA	11	0	CTGACAGTGACCAGTGCCCATCCTGAAGACAGCAGCTTCTACATCTGCAGTGCACAACAGAGTCCGGGGGGCTACACCTTCGGTTCG	GVHD	#N/A	#N/A
16410	1	0.000184502	TGCAGCGTTGAAGGGTTCGGCTACACCTTCGGTTCG	CSVEGFGYTF	TRBV29-1	NA	TRBJ1-2	NA	13	15	18	NA	0	3	TCAACTCTGACTGTGAGCAACATGAGCCCTGAAGACAGCAGCATATATCTCTGCAGCGTTGAAGGGTTCGGCTACACCTTCGGTTCG	GVHD	#N/A	#N/A
16410	1	0.000184502	TGTGCCAGCAGTAACCTGGGGGGTGCCTACGGCTACACCTTCGGTTCG	CASSNLGGAYGYTF	TRBV12-1	TRBD2-1*01	TRBJ1-2	12	17	23	30	NA	5	7	ATCCAGCCCTCAGAACCCAGGGACTCAGCTGTGTACTTCTGTGCCAGCAGTAACCTGGGGGGTGCCTACGGCTACACCTTCGGTTCG	GVHD	#N/A	#N/A
16410	1	0.000184502	TGCGCCAGCAGCGTTCGACAGGGTTCCTACGAGCAGTACTTCGGGCCG	CASSVRQGSYEQYF	TRBV5-1	TRBD1-1*01	TRBJ2-7	12	16	23	24	NA	4	1	GTGAGCACCTTGGAGCTGGGGGACTCGGCCCTTTATCTTTGCGCCAGCAGCGTTCGACAGGGTTCCTACGAGCAGTACTTCGGGCCG	GVHD	#N/A	#N/A
16410	1	0.000184502	TGTGCCGCGGACGGTGAGCTCTCCTACGAGCAGTACTTCGGGCCG	CAADGELSYEQYF	TRBV30-1	NA	TRBJ2-7	6	8	12	20	NA	2	8	AGTTCTAAGAAGCTCCTTCTCAGTGACTCTGGCTTCTATCTCTGTGCCGCGGACGGTGAGCTCTCCTACGAGCAGTACTTCGGGCCG	GVHD	#N/A	#N/A
16410	1	0.000184502	TGTGCCAGCAGCTTACGGGGTTCTGGCACAGATACGCAGTATTTTGGCCCA	CASSLRGSGTDTQYF	TRBV11-2	TRBD2-1*01	TRBJ2-3	NA	15	20	25	NA	0	5	CAGCCTGCAAAGCTTGAGGACTCGGCCGTGTATCTCTGTGCCAGCAGCTTACGGGGTTCTGGCACAGATACGCAGTATTTTGGCCCA	GVHD	#N/A	#N/A
16410	1	0.000184502	TGCAGTGGGTATAGAGGGTATAGCACTGAAGCTTTCTTTGGACAA	CSGYRGYSTEAFF	TRBV20-1	TRBD2-1*02	TRBJ1-1	7	13	18	23	NA	6	5	ACAGTGACCAGTGCCCATCCTGAAGACAGCAGCTTCTACATCTGCAGTGGGTATAGAGGGTATAGCACTGAAGCTTTCTTTGGACAA	GVHD	#N/A	#N/A
16410	1	0.000184502	TGTGCCATCAGTGAAACGCAGCGAGCAACTAATGAAAAACTGTTTTTTGGCAGT	CAISETQRATNEKLFF	TRBV10-3	TRBD2-1	TRBJ1-4	14	19	23	25	NA	5	2	TCCGCTACCAGCTCCCAGACATCTGTGTACTTCTGTGCCATCAGTGAAACGCAGCGAGCAACTAATGAAAAACTGTTTTTTGGCAGT	GVHD	#N/A	#N/A
16410	1	0.000184502	TGTGCCAGCAGCTTAGGGAGTCAGCCCCAGCATTTTGGTGAT	CASSLGSQPQHF	TRBV7-2	TRBD2-1*02	TRBJ1-5	NA	16	NA	20	NA	0	0	CTGACGATCCAGCGCACACAGCAGGAGGACTCGGCCGTGTATCTCTGTGCCAGCAGCTTAGGGAGTCAGCCCCAGCATTTTGGTGAT	GVHD	Other	Rasmussen encephalitis
16410	1	0.000184502	TGTGCCAGCAGCTCATTTTACAGGGGAAACTATGGCTACACCTTCGGTTCG	CASSSFYRGNYGYTF	TRBV27-1	TRBD1-1*01	TRBJ1-2	11	19	26	27	NA	8	1	GAGTCGCCCAGCCCCAACCAGACCTCTCTGTACTTCTGTGCCAGCAGCTCATTTTACAGGGGAAACTATGGCTACACCTTCGGTTCG	GVHD	#N/A	#N/A
16410	1	0.000184502	TGTGCCAGCAGCTTAGATGGAGGGGGGCTTGAAGGCTACACCTTCGGTTCG	CASSLDGGGLEGYTF	TRBV7-6	NA	TRBJ1-2	16	20	26	33	NA	4	7	CAGCGCACAGAGCAGCGGGACTCGGCCATGTATCGCTGTGCCAGCAGCTTAGATGGAGGGGGGCTTGAAGGCTACACCTTCGGTTCG	GVHD	#N/A	#N/A
16410	1	0.000184502	TGTGCCAGCAGCTCGGAATTCAGGGCTTACGAGCAGTACTTCGGGCCG	CASSSEFRAYEQYF	TRBV5-6	TRBD1-1*01	TRBJ2-7	13	20	25	27	NA	7	2	GTGAACGCCTTGTTGCTGGGGGACTCGACCCTCTATCTCTGTGCCAGCAGCTCGGAATTCAGGGCTTACGAGCAGTACTTCGGGCCG	GVHD	#N/A	#N/A
16410	1	0.000184502	TGTGCCAGCAGTGGTGGGACCAAGAGCTCCTACGAGCAGTACTTCGGGCCG	CASSGGTKSSYEQYF	TRBV28-1	NA	TRBJ2-7	12	15	20	26	NA	3	6	GAGTCCGCCAGCACCAACCAGACATCTATGTACCTCTGTGCCAGCAGTGGTGGGACCAAGAGCTCCTACGAGCAGTACTTCGGGCCG	GVHD	#N/A	#N/A
16410	1	0.000184502	TGTGCCAGCAGCCAAAATCGTCTATCTAGCGGGGGTCGCAGCTCCTACGAGCAGTACTTCGGGCCG	CASSQNRLSSGGRSSYEQYF	TRBV4-2	TRBD2-1*01	TRBJ2-7	15	25	35	41	NA	10	6	GAAGACTCGGCCCTGTATCTCTGTGCCAGCAGCCAAAATCGTCTATCTAGCGGGGGTCGCAGCTCCTACGAGCAGTACTTCGGGCCG	GVHD	#N/A	#N/A
16410	1	0.000184502	TGCGCCAGCAGCCAAGAGAGTCTAGCGGGGGAAGAGACCCAGTACTTCGGGCCA	CASSQESLAGEETQYF	TRBV4-1	TRBD2-1*01	TRBJ2-5	17	21	NA	31	NA	4	0	GCCCTGCAGCCAGAAGACTCAGCCCTGTATCTCTGCGCCAGCAGCCAAGAGAGTCTAGCGGGGGAAGAGACCCAGTACTTCGGGCCA	GVHD	#N/A	#N/A
16410	1	0.000184502	TGTGCCAGCAGACACCGCGGAGGGCACACTGAAGCTTTCTTTGGACAA	CASRHRGGHTEAFF	TRBV12-1	TRBD2-1*02	TRBJ1-1	11	18	24	25	NA	7	1	ATCCAGCCCTCAGAACCCAGGGACTCAGCTGTGTACTTCTGTGCCAGCAGACACCGCGGAGGGCACACTGAAGCTTTCTTTGGACAA	GVHD	#N/A	#N/A
16410	1	0.000184502	TGTGCCGGCAGCGTAGACGGGGCGCGGAGGGAAAAACTGTTTTTTGGCAGT	CAGSVDGARREKLFF	TRBV9-1	NA	TRBJ1-4	16	18	23	30	NA	2	7	GGCTCTCTGGAGCTGGGGGACTCAGCTTTGTATTTCTGTGCCGGCAGCGTAGACGGGGCGCGGAGGGAAAAACTGTTTTTTGGCAGT	GVHD	#N/A	#N/A
16410	1	0.000184502	TGCAGTGCTAGAGATCGTCTAAACAGGGGAGATAATCAGCCCCAGCATTTTGGTGAT	CSARDRLNRGDNQPQHF	TRBV20-1	TRBD1-1*01	TRBJ1-5	14	22	29	33	NA	8	4	GCCCATCCTGAAGACAGCAGCTTCTACATCTGCAGTGCTAGAGATCGTCTAAACAGGGGAGATAATCAGCCCCAGCATTTTGGTGAT	GVHD	#N/A	#N/A
16410	1	0.000184502	TGTGCCAGTAGTACAGGGAATGGGCAGCCCCAGCATTTTGGTGAT	CASSTGNGQPQHF	TRBV19-1	TRBD1-1*01	TRBJ1-5	NA	13	18	24	NA	0	6	ACTGTGACATCGGCCCAAAAGAACCCGACAGCTCTCTATCTCTGTGCCAGTAGTACAGGGAATGGGCAGCCCCAGCATTTTGGTGAT	GVHD	#N/A	#N/A
16410	1	0.000184502	TGTGCCAGCAGCCCCTCGGAATTGGGACTAGCGGGCTACGAGCAGTACTTCGGGCCG	CASSPSELGLAGYEQYF	TRBV3-1	TRBD2-1	TRBJ2-7	13	23	NA	35	NA	10	0	CTGGAGCTTGGTGACTCTGCTGTGTATTTCTGTGCCAGCAGCCCCTCGGAATTGGGACTAGCGGGCTACGAGCAGTACTTCGGGCCG	GVHD	#N/A	#N/A
16410	1	0.000184502	TGTGCCAGCAGCCAAACGGGTCGGGCCCTCCACTTTGGGAAC	CASSQTGRALHF	TRBV6-5	TRBD2-1	TRBJ1-6	11	16	20	25	NA	5	5	CTCAGGCTGCTGTCGGCTGCTCCCTCCCAGACATCTGTGTACTTCTGTGCCAGCAGCCAAACGGGTCGGGCCCTCCACTTTGGGAAC	GVHD	#N/A	#N/A
16410	1	0.000184502	TGTGCCAGCAGGCCCACTAGCGACCAATACAATGAGCAGTTCTTCGGGCCA	CASRPTSDQYNEQFF	TRBV2-1	TRBD2-1	TRBJ2-1	11	15	22	27	NA	4	5	CGGTCCACAAAGCTGGAGGACTCAGCCATGTACTTCTGTGCCAGCAGGCCCACTAGCGACCAATACAATGAGCAGTTCTTCGGGCCA	GVHD	#N/A	#N/A
16410	1	0.000184502	TGTGCCTGGAGTGTACTAGCTGAAGCTTTCTTTGGACAA	CAWSVLAEAFF	TRBV30-1	TRBD2-1	TRBJ1-1	NA	14	NA	19	NA	0	0	ATCCTGAGTTCTAAGAAGCTCCTTCTCAGTGACTCTGGCTTCTATCTCTGTGCCTGGAGTGTACTAGCTGAAGCTTTCTTTGGACAA	GVHD	#N/A	#N/A
16410	1	0.000184502	TGCAGTGCCCTGGGGACAGCTCAGGGTGAAAAACTGTTTTTTGGCAGT	CSALGTAQGEKLFF	TRBV20-1	TRBD1-1*01	TRBJ1-4	8	12	19	26	NA	4	7	GTGACCAGTGCCCATCCTGAAGACAGCAGCTTCTACATCTGCAGTGCCCTGGGGACAGCTCAGGGTGAAAAACTGTTTTTTGGCAGT	GVHD	#N/A	#N/A
16410	1	0.000184502	TGTGCCAGCAGGGGCCATCAGGCTGGGAATCAGCCCCAGCATTTTGGTGAT	CASRGHQAGNQPQHF	TRBV6-6	TRBD1-1*01	TRBJ1-5	11	18	22	27	NA	7	5	GAGTTGGCTGCTCCCTCCCAGACATCTGTGTACTTCTGTGCCAGCAGGGGCCATCAGGCTGGGAATCAGCCCCAGCATTTTGGTGAT	GVHD	#N/A	#N/A
16410	1	0.000184502	TGTGCCAGCAGTCCCGGACAGAATCAGCCCCAGCATTTTGGTGAT	CASSPGQNQPQHF	TRBV12-1	TRBD1-1*01	TRBJ1-5	12	15	NA	21	NA	3	0	AAGATCCAGCCCTCAGAACCCAGGGACTCAGCTGTGTACTTCTGTGCCAGCAGTCCCGGACAGAATCAGCCCCAGCATTTTGGTGAT	GVHD	#N/A	#N/A
16410	1	0.000184502	TGTGCCACCGGGGATCGGGGGTTCCAGCCCCAGCATTTTGGTGAT	CATGDRGFQPQHF	TRBV24-1	TRBD2-1*01	TRBJ1-5	9	15	21	24	NA	6	3	TCCCTAGAGTCTGCCATCCCCAACCAGACAGCTCTTTACTTCTGTGCCACCGGGGATCGGGGGTTCCAGCCCCAGCATTTTGGTGAT	GVHD	#N/A	#N/A
16410	1	0.000184502	TGCGCCAGCAGCCAGGGGACAGGGTCCTATGGCTACACCTTCGGTTCG	CASSQGTGSYGYTF	TRBV4-1	TRBD1-1*01	TRBJ1-2	14	15	24	26	NA	1	2	CTACACGCCCTGCAGCCAGAAGACTCAGCCCTGTATCTCTGCGCCAGCAGCCAGGGGACAGGGTCCTATGGCTACACCTTCGGTTCG	GVHD	#N/A	#N/A
16410	1	0.000184502	TGCAGTGCTTCCCCAGGGAAAGGAACCTATGGCTACACCTTCGGTTCG	CSASPGKGTYGYTF	TRBV20-1	TRBD1-1*01	TRBJ1-2	9	13	18	26	NA	4	8	GTGACCAGTGCCCATCCTGAAGACAGCAGCTTCTACATCTGCAGTGCTTCCCCAGGGAAAGGAACCTATGGCTACACCTTCGGTTCG	GVHD	#N/A	#N/A
16410	1	0.000184502	TGTGCCAGCAGCTTACGACAGGTCGCGGAGCAGTACTTCGGGCCG	CASSLRQVAEQYF	TRBV7-2	TRBD1-1*01	TRBJ2-7	15	16	22	27	NA	1	5	ACGATCCAGCGCACACAGCAGGAGGACTCGGCCGTGTATCTCTGTGCCAGCAGCTTACGACAGGTCGCGGAGCAGTACTTCGGGCCG	GVHD	#N/A	#N/A
16410	1	0.000184502	TGTGCCAGCAGTTCGGCCTACGAGCAGTACTTCGGGCCG	CASSSAYEQYF	TRBV12-1	TRBD2-1	TRBJ2-7	NA	13	NA	16	NA	0	0	ACTCTGAAGATCCAGCCCTCAGAACCCAGGGACTCAGCTGTGTACTTCTGTGCCAGCAGTTCGGCCTACGAGCAGTACTTCGGGCCG	GVHD	Pathogen	-
16410	1	0.000184502	TGTGCCACCAGCAGACCTGGGACGGCGGGAGCCTACGAGCAGTACTTCGGGCCG	CATSRPGTAGAYEQYF	TRBV15-1	TRBD2-1*02	TRBJ2-7	15	24	NA	31	NA	9	0	TCACCAGGCCTGGGGGACGCAGCCATGTACCTGTGTGCCACCAGCAGACCTGGGACGGCGGGAGCCTACGAGCAGTACTTCGGGCCG	GVHD	#N/A	#N/A
16410	1	0.000184502	TGTGCCTGGAGTGCGGACACTTACAATGAGCAGTTCTTCGGGCCA	CAWSADTYNEQFF	TRBV30-1	TRBD1-1*01	TRBJ2-1	13	14	19	21	NA	1	2	AGTTCTAAGAAGCTCCTTCTCAGTGACTCTGGCTTCTATCTCTGTGCCTGGAGTGCGGACACTTACAATGAGCAGTTCTTCGGGCCA	GVHD	#N/A	#N/A
16410	1	0.000184502	TGTGCCTGGAGCGTTTCTAGCGGGAGGGTTAACAATGAGCAGTTCTTCGGGCCA	CAWSVSSGRVNNEQFF	TRBV30-1	TRBD2-1*02	TRBJ2-1	11	16	28	31	NA	5	3	AAGCTCCTTCTCAGTGACTCTGGCTTCTATCTCTGTGCCTGGAGCGTTTCTAGCGGGAGGGTTAACAATGAGCAGTTCTTCGGGCCA	GVHD	#N/A	#N/A
16410	1	0.000184502	TGTGCCAGCAGGTACAGGGGCTTGGAGACCCAGTACTTCGGGCCA	CASRYRGLETQYF	TRBV28-1	TRBD1-1*01	TRBJ2-5	11	13	20	24	NA	2	4	ATTCTGGAGTCCGCCAGCACCAACCAGACATCTATGTACCTCTGTGCCAGCAGGTACAGGGGCTTGGAGACCCAGTACTTCGGGCCA	GVHD	#N/A	#N/A
16410	1	0.000184502	TGCGCCAGCAGCCCCCTTAATTCCCTTGGGGGAGAGACCCAGTACTTCGGGCCA	CASSPLNSLGGETQYF	TRBV4-1	NA	TRBJ2-5	13	27	NA	32	NA	14	0	GCCCTGCAGCCAGAAGACTCAGCCCTGTATCTCTGCGCCAGCAGCCCCCTTAATTCCCTTGGGGGAGAGACCCAGTACTTCGGGCCA	GVHD	#N/A	#N/A
16410	1	0.000184502	TGTGCCAGCAGTTACGGCAAGAACACTGAAGCTTTCTTTGGACAA	CASSYGKNTEAFF	TRBV6-1	TRBD1-1*01	TRBJ1-1	NA	15	18	20	NA	0	2	GGGTTGGAGTCGGCTGCTCCCTCCCAAACATCTGTGTACTTCTGTGCCAGCAGTTACGGCAAGAACACTGAAGCTTTCTTTGGACAA	GVHD	#N/A	#N/A
16410	1	0.000184502	TGTGCCAGCAGCGTAGACGGGGCGCGGAGGGAAAAACTGTTTTTTGGCAGT	CASSVDGARREKLFF	TRBV9-1	NA	TRBJ1-4	16	18	23	30	NA	2	7	AGCTCTCTGGAGCTGGGGGACTCAGCTTTGTATTTCTGTGCCAGCAGCGTAGACGGGGCGCGGAGGGAAAAACTGTTTTTTGGCAGT	GVHD	#N/A	#N/A
16410	1	0.000184502	TGTGCCAGTAGTATGGTGAGAGGATCCGGTCAGCCCCAGCATTTTGGTGAT	CASSMVRGSGQPQHF	TRBV19-1	TRBD2-1*02	TRBJ1-5	14	19	23	29	NA	5	6	ACATCGGCCCAAAAGAACCCGACAGCTTTCTATCTCTGTGCCAGTAGTATGGTGAGAGGATCCGGTCAGCCCCAGCATTTTGGTGAT	GVHD	#N/A	#N/A
16410	1	0.000184502	TGTGCCAGCAGCTTAGGTGAAGGGGCCCATCAGCCCCAGCATTTTGGTGAT	CASSLGEGAHQPQHF	TRBV7-9	TRBD1-1*01	TRBJ1-5	16	20	25	28	NA	4	3	CAGCGCACAGAGCAGGGGGACTCGGCCATGTATCTCTGTGCCAGCAGCTTAGGTGAAGGGGCCCATCAGCCCCAGCATTTTGGTGAT	GVHD	#N/A	#N/A
16410	1	0.000184502	TGTGCCAGCAGCCCCACCCCTTCCAGGGGGAACTATGGCTACACCTTCGGTTCG	CASSPTPSRGNYGYTF	TRBV12-1	TRBD1-1*01	TRBJ1-2	11	23	NA	30	NA	12	0	CCCTCAGAACCCAGGGACTCAGCTGTGTACTTCTGTGCCAGCAGCCCCACCCCTTCCAGGGGGAACTATGGCTACACCTTCGGTTCG	GVHD	#N/A	#N/A
16410	1	0.000184502	TGTGCCAGCAGCGTAGCGACAGGGGGCCTGTACGAGCAGTACTTCGGGCCG	CASSVATGGLYEQYF	TRBV3-1	TRBD1-1*01	TRBJ2-7	12	17	27	30	NA	5	3	AATTCCCTGGAGCTTGGTGACTCTGCTGTGTATTTCTGTGCCAGCAGCGTAGCGACAGGGGGCCTGTACGAGCAGTACTTCGGGCCG	GVHD	#N/A	#N/A
16410	1	0.000184502	TGCGCCAGCAGCCAGGGACAGGGGGAGGGGTACGAGCAGTACTTCGGGCCG	CASSQGQGEGYEQYF	TRBV4-1	TRBD1-1*01	TRBJ2-7	NA	14	25	30	NA	0	5	CACGCCCTGCAGCCAGAAGACTCAGCCCTGTATCTCTGCGCCAGCAGCCAGGGACAGGGGGAGGGGTACGAGCAGTACTTCGGGCCG	GVHD	#N/A	#N/A
16410	1	0.000184502	TGTGCCAGTAGTATAGCGGGGGGACTCCACTACGAGCAGTACTTCGGGCCG	CASSIAGGLHYEQYF	TRBV19-1	TRBD2-1*01	TRBJ2-7	NA	16	23	29	NA	0	6	ACATCGGCCCAAAAGAACCCGACAGCTTTCTATCTCTGTGCCAGTAGTATAGCGGGGGGACTCCACTACGAGCAGTACTTCGGGCCG	GVHD	#N/A	#N/A
16410	1	0.000184502	TGTGCCAGCAGCTTAGGCTCCGGGACCAACACCGGGGAGCTGTTTTTTGGAGAA	CASSLGSGTNTGELFF	TRBV11-2	NA	TRBJ2-2	16	21	26	27	NA	5	1	CCTGCAAAGCTTGAGGACTCGGCCGTGTATCTCTGTGCCAGCAGCTTAGGCTCCGGGACCAACACCGGGGAGCTGTTTTTTGGAGAA	GVHD	#N/A	#N/A
16410	1	0.000184502	TGTGCCTGGAGTGTACAAGTTGGGAACACTGAAGCTTTCTTTGGACAA	CAWSVQVGNTEAFF	TRBV30-1	TRBD1-1*01	TRBJ1-1	NA	14	17	23	NA	0	6	TCTAAGAAGCTCCTTCTCAGTGACTCTGGCTTCTATCTCTGTGCCTGGAGTGTACAAGTTGGGAACACTGAAGCTTTCTTTGGACAA	GVHD	#N/A	#N/A
16410	1	0.000184502	TGCAGTGCTAGTCAAACCCCGAACACTGAAGCTTTCTTTGGACAA	CSASQTPNTEAFF	TRBV20-1	NA	TRBJ1-1	11	15	17	20	NA	4	3	ACAGTGACCAGTGCCCATCCTGAAGACAGCAGCTTCTACATCTGCAGTGCTAGTCAAACCCCGAACACTGAAGCTTTCTTTGGACAA	GVHD	#N/A	#N/A
16410	1	0.000184502	TGTGCCAGTAGTAGAGGGCTGGCAGTAAACACTGAAGCTTTCTTTGGACAA	CASSRGLAVNTEAFF	TRBV19-1	TRBD2-1*02	TRBJ1-1	NA	13	18	27	NA	0	9	ACATCGGCCCAAAAGAACCCGACAGCTTTCTATCTCTGTGCCAGTAGTAGAGGGCTGGCAGTAAACACTGAAGCTTTCTTTGGACAA	GVHD	#N/A	#N/A
16410	1	0.000184502	TGTGCCAGTAGTACAGGGGGACGAGAAGCTTTCTTTGGACAA	CASSTGGREAFF	TRBV19-1	TRBD1-1*01	TRBJ1-1	NA	13	20	24	NA	0	4	CTCACTGCGACATCGGCCCAAAAGAACCCGACAGCTTTCTATCTCTGTGCCAGTAGTACAGGGGGACGAGAAGCTTTCTTTGGACAA	GVHD	#N/A	#N/A
16410	1	0.000184502	TGTGCCAGCAGCTCGGAATTCAGGGCTTACGAGCAGTACTTCGGGCCG	CASSSEFRAYEQYF	TRBV5-6	TRBD1-1*01	TRBJ2-7	13	20	25	27	NA	7	2	GTGAACGCCTTGTTGCTGGGGGACTCGGTCCTCTATCTCTGTGCCAGCAGCTCGGAATTCAGGGCTTACGAGCAGTACTTCGGGCCG	GVHD	#N/A	#N/A
16410	1	0.000184502	TGCAGCGTGCGGGGCGGGGGAACCTACGAGCAGTACTTCGGGCCG	CSVRGGGTYEQYF	TRBV29-1	TRBD2-1*01	TRBJ2-7	8	13	20	22	NA	5	2	ACTGTGAGCAACATGAGCCCTGAAGACAGCAGCATATATCTCTGCAGCGTGCGGGGCGGGGGAACCTACGAGCAGTACTTCGGGCCG	GVHD	#N/A	#N/A
16410	1	0.000184502	TGTGCCAGCCGTCAGGGGGACTACGAGCAGTACTTCGGGCCG	CASRQGDYEQYF	TRBV13-1	TRBD1-1*01	TRBJ2-7	9	12	19	20	NA	3	1	CTGAACATGAGCTCCTTGGAGCTGGGGGACTCAGCCCTGTACTTCTGTGCCAGCCGTCAGGGGGACTACGAGCAGTACTTCGGGCCG	GVHD	#N/A	#N/A
16410	1	0.000184502	TGTGCCAGCAGTTACACTAGAAAGCGGAACACCATATATTTTGGAGAG	CASSYTRKRNTIYF	TRBV6-5	TRBD2-1	TRBJ1-3	NA	15	20	27	NA	0	7	CTGCTGTCGGCTGCTCCCTCCCAGACATCTGTGTACTTCTGTGCCAGCAGTTACACTAGAAAGCGGAACACCATATATTTTGGAGAG	GVHD	#N/A	#N/A
16410	1	0.000184502	TGTGCCAGCAGCGTGACGGGCTATAATTCACCCCTCCACTTTGGGAAC	CASSVTGYNSPLHF	TRBV9-1	TRBD2-1	TRBJ1-6	14	16	NA	20	NA	2	0	CTGAGCTCTCTGGAGCTGGGGGACTCAGCTTTGTATTTCTGTGCCAGCAGCGTGACGGGCTATAATTCACCCCTCCACTTTGGGAAC	GVHD	#N/A	#N/A
16410	1	0.000184502	TGTGCCAGCAGCTTGAATTCCAATGAGCAGTTCTTCGGGCCA	CASSLNSNEQFF	TRBV5-8	NA	TRBJ2-1	NA	NA	15	20	NA	0	5	CTGAATGTGAACGCCTTGGAGCTGGAGGACTCGGCCCTGTATCTCTGTGCCAGCAGCTTGAATTCCAATGAGCAGTTCTTCGGGCCA	GVHD	#N/A	#N/A
16410	1	0.000184502	TGCGCCAGCATGGAGACAGGGATCTACAATGAGCAGTTCTTCGGGCCA	CASMETGIYNEQFF	TRBV5-1	TRBD1-1*01	TRBJ2-1	10	14	21	23	NA	4	2	GTGAGCACCTTGGAGCTGGGGGACTCGGCCCTTTATCTTTGCGCCAGCATGGAGACAGGGATCTACAATGAGCAGTTCTTCGGGCCA	GVHD	#N/A	#N/A
16410	1	0.000184502	TGTGCCAGCAGTGTTCTCGGGACTAGCTACAATGAGCAGTTCTTCGGGCCA	CASSVLGTSYNEQFF	TRBV25-1	TRBD2-1	TRBJ2-1	13	18	NA	26	NA	5	0	GAGTCTGCCAGGCCCTCACATACCTCTCAGTACCTCTGTGCCAGCAGTGTTCTCGGGACTAGCTACAATGAGCAGTTCTTCGGGCCA	GVHD	#N/A	#N/A
16410	1	0.000184502	TGTGCCAGCATTTCGACGATCCCGGCCACTGAAGCTTTCTTTGGACAA	CASISTIPATEAFF	TRBV6-5	NA	TRBJ1-1	10	14	17	26	NA	4	9	CTGCTGTCGGCTGCTCCCTCCCAGACATCTGTGTACTTCTGTGCCAGCATTTCGACGATCCCGGCCACTGAAGCTTTCTTTGGACAA	GVHD	#N/A	#N/A
16410	1	0.000184502	TGCGCCAGCAGCTCGGAACAGGACACTGAAGCTTTCTTTGGACAA	CASSSEQDTEAFF	TRBV5-1	TRBD1-1*01	TRBJ1-1	13	17	NA	22	NA	4	0	AATGTGAGCACCTTGGAGCTGGGGGACTCGGCCCTTTATCTTTGCGCCAGCAGCTCGGAACAGGACACTGAAGCTTTCTTTGGACAA	GVHD	#N/A	#N/A
16410	1	0.000184502	TGTGCCAGCAGCTGGGGGCACCAGAACACTGAAGCTTTCTTTGGACAA	CASSWGHQNTEAFF	TRBV9-1	TRBD1-1*01	TRBJ1-1	12	13	19	23	NA	1	4	CTGAGCTCTCTGGAGCTGGGGGACTCAGCTTTGTATTTCTGTGCCAGCAGCTGGGGGCACCAGAACACTGAAGCTTTCTTTGGACAA	GVHD	#N/A	#N/A
16410	1	0.000184502	TGTGCCAGCAGTGGGGACAGGGGAGTCGAAAAACTGTTTTTTGGCAGT	CASSGDRGVEKLFF	TRBV6-6	TRBD1-1*01	TRBJ1-4	12	13	23	27	NA	1	4	CTGGAGTTGGCTGCTCCCTCCCAGACATCTGTGTACTTCTGTGCCAGCAGTGGGGACAGGGGAGTCGAAAAACTGTTTTTTGGCAGT	GVHD	#N/A	#N/A
16410	1	0.000184502	TGTGCCAGCAGTTACAGTCAGGGGGCGGCTCAGCTCCAGCATTTTGGTGAT	CASSYSQGAAQLQHF	TRBV6-5	TRBD1-1*01	TRBJ1-5	15	18	26	35	NA	3	9	CTGTCGGCTGCTCCCTCCCAGACATCTGTGTACTTCTGTGCCAGCAGTTACAGTCAGGGGGCGGCTCAGCTCCAGCATTTTGGTGAT	GVHD	#N/A	#N/A
16410	1	0.000184502	TGTGCCAGCAGCTCAAACTCACAGGGGGCAGGGTATGGCTACACCTTCGGTTCG	CASSSNSQGAGYGYTF	TRBV7-9	TRBD1-1*01	TRBJ1-2	13	20	29	33	NA	7	4	CGCACAGAGCAGGGGGACTCGGCCATGTATCTCTGTGCCAGCAGCTCAAACTCACAGGGGGCAGGGTATGGCTACACCTTCGGTTCG	GVHD	#N/A	#N/A
16410	1	0.000184502	TGCAGTGCTAGAGAACTTGCCGGGACACGAGCTAACTATGGCTACACCTTCGGTTCG	CSARELAGTRANYGYTF	TRBV20-1	TRBD1-1*01	TRBJ1-2	14	21	27	31	NA	7	4	GCCCATCCTGAAGACAGCAGCTTCTACATCTGCAGTGCTAGAGAACTTGCCGGGACACGAGCTAACTATGGCTACACCTTCGGTTCG	GVHD	#N/A	#N/A
16410	1	0.000184502	TGTGCCAGCAGTCCTTTACCTTTACAGGGGGGCCGCGATGACACCTTCGGTTCG	CASSPLPLQGGRDDTF	TRBV27-1	TRBD1-1*01	TRBJ1-2	12	23	31	40	NA	11	9	TCGCCCAGCCCCAACCAGACCTCTCTGTACTTCTGTGCCAGCAGTCCTTTACCTTTACAGGGGGGCCGCGATGACACCTTCGGTTCG	GVHD	#N/A	#N/A
16410	1	0.000184502	TGTGCCACCAGTGATTTTCGGGGTTCGGAGCAGTACTTCGGGCCG	CATSDFRGSEQYF	TRBV24-1	TRBD2-1*01	TRBJ2-7	17	18	23	27	NA	1	4	TCCCTAGAGTCTGCCATCCCCAACCAGACAGCTCTTTACTTCTGTGCCACCAGTGATTTTCGGGGTTCGGAGCAGTACTTCGGGCCG	GVHD	#N/A	#N/A
16410	1	0.000184502	TGTGCCAGCAGCTTTCGCCGATCTGGGGCCAACGTCCTGACTTTCGGGGCC	CASSFRRSGANVLTF	TRBV7-2	NA	TRBJ2-6	14	19	NA	21	NA	5	0	CAGCGCACACAGCAGGAGGACTCGGCCGTGTATCTCTGTGCCAGCAGCTTTCGCCGATCTGGGGCCAACGTCCTGACTTTCGGGGCC	GVHD	#N/A	#N/A
16410	1	0.000184502	TGCAGTCCCCAGAAGTCGACAGGGATCTTTGGTTCACCCCTCCACTTTGGGAAC	CSPQKSTGIFGSPLHF	TRBV20-1	TRBD1-1*01	TRBJ1-6	6	17	24	32	NA	11	8	AGTGCCCATCCTGAAGACAGCAGCTTCTACATCTGCAGTCCCCAGAAGTCGACAGGGATCTTTGGTTCACCCCTCCACTTTGGGAAC	GVHD	#N/A	#N/A
16410	1	0.000184502	TGTGCCAGTAGTAGGGGGGCGGGAGAGGTGGATGAGCAGTTCTTCGGGCCA	CASSRGAGEVDEQFF	TRBV19-1	TRBD2-1*02	TRBJ2-1	13	18	25	31	NA	5	6	ACATCGGCCCAAAAGAACCCGACAGCTTTCTATCTCTGTGCCAGTAGTAGGGGGGCGGGAGAGGTGGATGAGCAGTTCTTCGGGCCA	GVHD	#N/A	#N/A
16410	1	0.000184502	TGTGCCAGCAACCGACAGAGTAATGAGCAGTTCTTCGGGCCA	CASNRQSNEQFF	TRBV6-1	TRBD1-1*01	TRBJ2-1	10	13	18	21	NA	3	3	CTCAGGCTGGAGTCGGCTGCTCCCTCCCAGACATCTGTGTACTTCTGTGCCAGCAACCGACAGAGTAATGAGCAGTTCTTCGGGCCA	GVHD	#N/A	#N/A
16410	1	0.000184502	TGTGCCAGCAGTTCCGGGACCGCCCCCTTAGGCGAGCAGTACTTCGGGCCA	CASSSGTAPLGEQYF	TRBV27-1	NA	TRBJ2-5	13	15	20	36	NA	2	16	GAGTCGCCCAGCCCCAACCAGACCTCTCTGTACTTCTGTGCCAGCAGTTCCGGGACCGCCCCCTTAGGCGAGCAGTACTTCGGGCCA	GVHD	#N/A	#N/A
16410	1	0.000184502	TGCAGTGCTAGAGATCAGGGACAGGGGTGGGAAAAACTGTTTTTTGGCAGT	CSARDQGQGWEKLFF	TRBV20-1	TRBD1-1*01	TRBJ1-4	14	17	27	30	NA	3	3	ACCAGTGCCCATCCTGAAGACAGCAGCTTCTACATCTGCAGTGCTAGAGATCAGGGACAGGGGTGGGAAAAACTGTTTTTTGGCAGT	GVHD	#N/A	#N/A
16410	1	0.000184502	TGTGCCAGCAGTGAAGCGACAGCGGCCTATAGCAATCAGCCCCAGCATTTTGGTGAT	CASSEATAAYSNQPQHF	TRBV6-1	NA	TRBJ1-5	NA	17	22	29	NA	0	7	GCTGCTCCCTCCCAGACATCTGTGTACTTCTGTGCCAGCAGTGAAGCGACAGCGGCCTATAGCAATCAGCCCCAGCATTTTGGTGAT	GVHD	#N/A	#N/A
16410	1	0.000184502	TGCAGCGTCCCCACAGGGGTTGGTGGCTACACCTTCGGTTCG	CSVPTGVGGYTF	TRBV29-1	TRBD1-1*01	TRBJ1-2	8	12	19	23	NA	4	4	CTGACTGTGAGCAACATGAGCCCTGAAGACAGCAGCATATATCTCTGCAGCGTCCCCACAGGGGTTGGTGGCTACACCTTCGGTTCG	GVHD	#N/A	#N/A
16410	1	0.000184502	TGCGCCAGCAGCTTGTCGTCCAGCTATGGCTACACCTTCGGTTCG	CASSLSSSYGYTF	TRBV5-1	TRBD1-1*01	TRBJ1-2	15	20	NA	23	NA	5	0	AATGTGAGCACCTTGGAGCTGGGGGACTCGGCCCTTTATCTTTGCGCCAGCAGCTTGTCGTCCAGCTATGGCTACACCTTCGGTTCG	GVHD	#N/A	#N/A
16410	1	0.000184502	TGCAGTGCTAGAGTCGCGGTTCAGCATTACCCTTACGAGCAGTACTTCGGGCCG	CSARVAVQHYPYEQYF	TRBV20-1	TRBD2-1	TRBJ2-7	13	15	19	33	NA	2	14	AGTGCCCATCCTGAAGACAGCAGCTTCTACATCTGCAGTGCTAGAGTCGCGGTTCAGCATTACCCTTACGAGCAGTACTTCGGGCCG	GVHD	#N/A	#N/A
16410	1	0.000184502	TGTGCCAGTAAGTTTTCGGCTAGCGGGGGTTTCTCCTACGAGCAGTACTTCGGGCCG	CASKFSASGGFSYEQYF	TRBV19-1	TRBD2-1*01	TRBJ2-7	10	19	29	32	NA	9	3	GCCCAAAAGAACCCGACAGCTTTCTATCTCTGTGCCAGTAAGTTTTCGGCTAGCGGGGGTTTCTCCTACGAGCAGTACTTCGGGCCG	GVHD	#N/A	#N/A
16410	1	0.000184502	TGTGCCAGCAGTGAAACAGGGTTCTCCTACGAGCAGTACTTCGGGCCG	CASSETGFSYEQYF	TRBV6-1	TRBD1-1*01	TRBJ2-7	NA	15	21	23	NA	0	2	CTGGAGTCGGCTGCTCCCTCCCAGACATCTGTGTACTTCTGTGCCAGCAGTGAAACAGGGTTCTCCTACGAGCAGTACTTCGGGCCG	GVHD	#N/A	#N/A
16410	1	0.000184502	TGTGCCAGCACTTGGAAGGGACTCTATAATTCACCCCTCCACTTTGGGAAC	CASTWKGLYNSPLHF	TRBV6-1	TRBD2-1	TRBJ1-6	10	17	NA	23	NA	7	0	GAGTCGGCTGCTCCCTCCCAGACATCTGTGTACTTCTGTGCCAGCACTTGGAAGGGACTCTATAATTCACCCCTCCACTTTGGGAAC	GVHD	#N/A	#N/A
16410	1	0.000184502	TGTGCCTGGAGTGTACTAAGTGAAGCTTTCTTTGGACAA	CAWSVLSEAFF	TRBV30-1	TRBD2-1	TRBJ1-1	NA	14	18	20	NA	0	2	ATCCTGAGTTCTAAGAAGCTCCTTCTCAGTGACTCTGGCTTCTATCTCTGTGCCTGGAGTGTACTAAGTGAAGCTTTCTTTGGACAA	GVHD	#N/A	#N/A
16410	1	0.000184502	TGTGCCAGCAGTTACCGAGGAGGTAACACCGGGGAGCTGTTTTTTGGAGAA	CASSYRGGNTGELFF	TRBV6-1	TRBD2-1*02	TRBJ2-2	15	18	23	24	NA	3	1	GAGTCGGCTGCTCCCTCCCAAACATCTGTGTACTTCTGTGCCAGCAGTTACCGAGGAGGTAACACCGGGGAGCTGTTTTTTGGAGAA	GVHD	#N/A	#N/A
16410	1	0.000184502	TGTGCCTGGAGTGGGGGACAGCCAAATGAAAAACTGTTTTTTGGCAGT	CAWSGGQPNEKLFF	TRBV30-1	TRBD1-1*01	TRBJ1-4	13	14	21	24	NA	1	3	TCTAAGAAGCTCCTTCTCAGTGACTCTGGCTTCTATCTCTGTGCCTGGAGTGGGGGACAGCCAAATGAAAAACTGTTTTTTGGCAGT	GVHD	#N/A	#N/A
16410	1	0.000184502	TGTGCCAGTAGTACAGGGGAGGGTCAGCCCCAGCATTTTGGTGAT	CASSTGEGQPQHF	TRBV19-1	TRBD2-1*02	TRBJ1-5	13	16	NA	23	NA	3	0	ACTGTGACATCGGCCCAAAAGAACCCGACAGCTTTCTATCTCTGTGCCAGTAGTACAGGGGAGGGTCAGCCCCAGCATTTTGGTGAT	GVHD	#N/A	#N/A
16410	1	0.000184502	TGTGCCAGTAGTAACACGATTCCCCCCCGCTACACCTTCGGTTCG	CASSNTIPPRYTF	TRBV19-1	TRBD1-1*01	TRBJ1-2	NA	13	16	28	NA	0	12	ACTGTGACATCGGCCCAAAAGAACCCGACAGCTTTCTATCTCTGTGCCAGTAGTAACACGATTCCCCCCCGCTACACCTTCGGTTCG	GVHD	#N/A	#N/A
16410	1	0.000184502	TGCAGTGCTACCTCAGTCCGAGCGGGAGCCTACGAGCAGTACTTCGGGCCG	CSATSVRAGAYEQYF	TRBV20-1	TRBD2-1*02	TRBJ2-7	10	20	NA	28	NA	10	0	ACCAGTGCCCATCCTGAAGACAGCAGCTTCTACATCTGCAGTGCTACCTCAGTCCGAGCGGGAGCCTACGAGCAGTACTTCGGGCCG	GVHD	#N/A	#N/A
16410	1	0.000184502	TGCGCCAGCAGCCCATCAGCCAGCGGGAATACCTACGAGCAGTACTTCGGGCCG	CASSPSASGNTYEQYF	TRBV4-3	TRBD2-1*02	TRBJ2-7	13	21	28	31	NA	8	3	ACCCTGCAGCCAGAAGACTCGGCCCTGTATCTCTGCGCCAGCAGCCCATCAGCCAGCGGGAATACCTACGAGCAGTACTTCGGGCCG	GVHD	#N/A	#N/A
16410	1	0.000184502	TGCAGCCCCCGGGATTCTGGGGCCAACGTCCTGACTTTCGGGGCC	CSPRDSGANVLTF	TRBV29-1	TRBD2-1*02	TRBJ2-6	6	9	14	15	NA	3	1	ACTGTGAGCAACATGAGCCCTGAAGACAGCAGCATATATCTCTGCAGCCCCCGGGATTCTGGGGCCAACGTCCTGACTTTCGGGGCC	GVHD	#N/A	#N/A
16410	1	0.000184502	TGTGCCAGCAGCTTAGAACTAGCGGGGGGCCTCATCTACAATGAGCAGTTCTTCGGGCCA	CASSLELAGGLIYNEQFF	TRBV7-9	TRBD2-1*01	TRBJ2-1	16	17	29	35	NA	1	6	GAGCAGGGGGACTCGGCCATGTATCTCTGTGCCAGCAGCTTAGAACTAGCGGGGGGCCTCATCTACAATGAGCAGTTCTTCGGGCCA	GVHD	#N/A	#N/A
16410	1	0.000184502	TGTGCCAGCAGTTTGAACGGCGAGCAGTTCTTCGGGCCA	CASSLNGEQFF	TRBV12-1	NA	TRBJ2-1	14	18	NA	21	NA	4	0	ACTCTGAAGATCCAGCCCTCAGAACCCAGGGACTCAGCTGTGTACTTCTGTGCCAGCAGTTTGAACGGCGAGCAGTTCTTCGGGCCA	GVHD	#N/A	#N/A
16410	1	0.000184502	TGTGCCACCAGTGATTTCCTCGGGGGAGATACGCAGTATTTTGGCCCA	CATSDFLGGDTQYF	TRBV24-1	TRBD2-1*01	TRBJ2-3	17	20	NA	26	NA	3	0	CTAGAGTCTGCCATCCCCAACCAGACAGCTCTTTACTTCTGTGCCACCAGTGATTTCCTCGGGGGAGATACGCAGTATTTTGGCCCA	GVHD	#N/A	#N/A
16410	1	0.000184502	TGTGCCAGCAGTTTATCCTCCGGAGACACCGGGGAGCTGTTTTTTGGAGAA	CASSLSSGDTGELFF	TRBV28-1	TRBD2-1*02	TRBJ2-2	16	21	NA	25	NA	5	0	GAGTCCGCCAGCACCAACCAGACATCTATGTACCTCTGTGCCAGCAGTTTATCCTCCGGAGACACCGGGGAGCTGTTTTTTGGAGAA	GVHD	#N/A	#N/A
16410	1	0.000184502	TGTGCCAGCAGTGATTACAACACCGGGGAGCTGTTTTTTGGAGAA	CASSDYNTGELFF	TRBV6-1	NA	TRBJ2-2	14	16	NA	18	NA	2	0	AGGCTGGAGTCGGCTGCTCCCTCCCAGACATCTGTGTACTTCTGTGCCAGCAGTGATTACAACACCGGGGAGCTGTTTTTTGGAGAA	GVHD	#N/A	#N/A
16410	1	0.000184502	TGTGCCAGTAGTTCCGGACAGGGGAGCACTGAAGCTTTCTTTGGACAA	CASSSGQGSTEAFF	TRBV19-1	TRBD1-1*01	TRBJ1-1	12	15	24	26	NA	3	2	GTGACATCGGCCCAAAAGAACCCGACAGCTTTCTATCTCTGTGCCAGTAGTTCCGGACAGGGGAGCACTGAAGCTTTCTTTGGACAA	GVHD	#N/A	#N/A
16410	1	0.000184502	TGCGCCAGCAGCGGGAGCACTGAAGCTTTCTTTGGACAA	CASSGSTEAFF	TRBV5-1	TRBD2-1*02	TRBJ1-1	NA	12	NA	17	NA	0	0	GAGATGAATGTGAGCACCTTGGAGCTGGGGGACTCGGCCCTTTATCTTTGCGCCAGCAGCGGGAGCACTGAAGCTTTCTTTGGACAA	GVHD	#N/A	#N/A
16410	1	0.000184502	TGCAGTGCTAGAGATCCAGGGATGGGGGAGTCCACTGAAGCTTTCTTTGGACAA	CSARDPGMGESTEAFF	TRBV20-1	NA	TRBJ1-1	14	16	21	32	NA	2	11	AGTGCCCATCCTGAAGACAGCAGCTTCTACATCTGCAGTGCTAGAGATCCAGGGATGGGGGAGTCCACTGAAGCTTTCTTTGGACAA	GVHD	#N/A	#N/A
16410	1	0.000184502	TGTGCCTGGAGTGTACAGGCAGAAGCTTTCTTTGGACAA	CAWSVQAEAFF	TRBV30-1	TRBD1-1*01	TRBJ1-1	NA	14	19	21	NA	0	2	ATCCTGAGTTCTAAGAAGCTCCTTCTCAGTGACTCTGGCTTCTATCTCTGTGCCTGGAGTGTACAGGCAGAAGCTTTCTTTGGACAA	GVHD	#N/A	#N/A
16410	1	0.000184502	TGTGCCAGCAGCTTAGGCTCCTCTTGGTATGGCTACACCTTCGGTTCG	CASSLGSSWYGYTF	TRBV9-1	NA	TRBJ1-2	16	25	NA	27	NA	9	0	CTGAGCTCTCTGGAGCTGGGGGACTCAGCTTTGTATTTCTGTGCCAGCAGCTTAGGCTCCTCTTGGTATGGCTACACCTTCGGTTCG	GVHD	#N/A	#N/A
16410	1	0.000184502	TGTGCCAGCAGAATTCCAGGGGGCGAGGGCTACACCTTCGGTTCG	CASRIPGGEGYTF	TRBV6-5	TRBD1-1*01	TRBJ1-2	11	16	24	27	NA	5	3	AGGCTGCTGTCGGCTGCTCCCTCCCAGACATCTGTGTACTTCTGTGCCAGCAGAATTCCAGGGGGCGAGGGCTACACCTTCGGTTCG	GVHD	#N/A	#N/A
16410	1	0.000184502	TGCGCCAGCAGCCAAGATTGGGGGGGCTACGAGCAGTACTTCGGGCCG	CASSQDWGGYEQYF	TRBV4-3	TRBD2-1*01	TRBJ2-7	17	19	NA	26	NA	2	0	CTACACACCCTGCAGCCAGAAGACTCGGCCCTGTATCTCTGCGCCAGCAGCCAAGATTGGGGGGGCTACGAGCAGTACTTCGGGCCG	GVHD	#N/A	#N/A
16410	1	0.000184502	TGTGCCAGCAGCCCAACTAGCGGTACCTACGAGCAGTACTTCGGGCCG	CASSPTSGTYEQYF	TRBV7-3	TRBD2-1	TRBJ2-7	12	15	23	25	NA	3	2	ATCCAGCGCACAGAGCGGGGGGACTCAGCCGTGTATCTCTGTGCCAGCAGCCCAACTAGCGGTACCTACGAGCAGTACTTCGGGCCG	GVHD	#N/A	#N/A
16410	1	0.000184502	TGTGCCAGCAGTGATGCGACCTACGAGCAGTACTTCGGGCCG	CASSDATYEQYF	TRBV2-1	TRBD2-1	TRBJ2-7	14	15	18	19	NA	1	1	CTGAAGATCCGGTCCACAAAGCTGGAGGACTCAGCCATGTACTTCTGTGCCAGCAGTGATGCGACCTACGAGCAGTACTTCGGGCCG	GVHD	#N/A	#N/A
16410	1	0.000184502	TGCAGTGCTAGAGACTCGGGACTCTCGATAGCCAAAAACATTCAGTACTTCGGCGCC	CSARDSGLSIAKNIQYF	TRBV20-1	TRBD2-1	TRBJ2-4	14	17	23	29	NA	3	6	GCCCATCCTGAAGACAGCAGCTTCTACATCTGCAGTGCTAGAGACTCGGGACTCTCGATAGCCAAAAACATTCAGTACTTCGGCGCC	GVHD	#N/A	#N/A
16410	1	0.000184502	TGTGCCAGCAGTGAATTCAGACGGGGGGCCACAGATACGCAGTATTTTGGCCCA	CASSEFRRGATDTQYF	TRBV6-1	TRBD2-1*01	TRBJ2-3	15	21	28	29	NA	6	1	TCGGCTGCTCCCTCCCAGACATCTGTGTACTTCTGTGCCAGCAGTGAATTCAGACGGGGGGCCACAGATACGCAGTATTTTGGCCCA	GVHD	#N/A	#N/A
16410	1	0.000184502	TGTGCCAGCCGCCGGGGGGCAACCGGGGAGCTGTTTTTTGGAGAA	CASRRGATGELFF	TRBV7-2	TRBD2-1*01	TRBJ2-2	9	12	19	21	NA	3	2	ACGATCCAGCGCACACAGCAGGAGGACTCGGCCGTGTATCTCTGTGCCAGCCGCCGGGGGGCAACCGGGGAGCTGTTTTTTGGAGAA	GVHD	#N/A	#N/A
16410	1	0.000184502	TGTGCCAGCAGCCGACGGCCGAACACTGAAGCTTTCTTTGGACAA	CASSRRPNTEAFF	TRBV6-1	NA	TRBJ1-1	11	13	16	20	NA	2	4	GGGTTGGAGTCGGCTGCTCCCTCCCAAACATCTGTGTACTTCTGTGCCAGCAGCCGACGGCCGAACACTGAAGCTTTCTTTGGACAA	GVHD	#N/A	#N/A
16410	1	0.000184502	TGCAGCGTTGGGTCCGGGGGAACTAATGAAAAACTGTTTTTTGGCAGT	CSVGSGGTNEKLFF	TRBV29-1	TRBD2-1*01	TRBJ1-4	10	14	NA	20	NA	4	0	GTGAGCAACATGAGCCCTGAAGACAGCAGCATATATCTCTGCAGCGTTGGGTCCGGGGGAACTAATGAAAAACTGTTTTTTGGCAGT	GVHD	Pathogens	EBV
16410	1	0.000184502	TGTGCCAGCAGCCGTCTACAGGGGTATGGCTACACCTTCGGTTCG	CASSRLQGYGYTF	TRBV5-4	TRBD1-1*01	TRBJ1-2	12	17	NA	24	NA	5	0	AATGTGAACGCCTTGGAGCTGGACGACTCGGCCCTGTATCTCTGTGCCAGCAGCCGTCTACAGGGGTATGGCTACACCTTCGGTTCG	GVHD	#N/A	#N/A
16410	1	0.000184502	TGTGCCAGCAGTTCAGCTAACTATGGCTACACCTTCGGTTCG	CASSSANYGYTF	TRBV12-1	TRBD1-1*01	TRBJ1-2	NA	13	NA	16	NA	0	0	CTGAAGATCCAGCCCTCAGAACCCAGGGACTCAGCTGTGTACTTCTGTGCCAGCAGTTCAGCTAACTATGGCTACACCTTCGGTTCG	GVHD	Pathogens	CMV
16410	1	0.000184502	TGTGCCAGCAGTTTAGGGGTGACAGTCGAGCAGTACTTCGGGCCG	CASSLGVTVEQYF	TRBV12-1	TRBD1-1*01	TRBJ2-7	16	20	25	26	NA	4	1	AAGATCCAGCCCTCAGAACCCAGGGACTCAGCTGTGTACTTCTGTGCCAGCAGTTTAGGGGTGACAGTCGAGCAGTACTTCGGGCCG	GVHD	#N/A	#N/A
16410	1	0.000184502	TGTGCCAGCAGCTTAGGGCAGGCCTACGAGCAGTACTTCGGGCCG	CASSLGQAYEQYF	TRBV7-8	TRBD1-1*01	TRBJ2-7	16	18	NA	22	NA	2	0	AAGATCCAGCGCACACAGCAGGAGGACTCCGCCGTGTATCTCTGTGCCAGCAGCTTAGGGCAGGCCTACGAGCAGTACTTCGGGCCG	GVHD	Pathogens	EBV
16410	1	0.000184502	TGTGCCAGCAGTTACGGACAGACCTACGAGCAGTACTTCGGGCCG	CASSYGQTYEQYF	TRBV6-1	TRBD1-1*01	TRBJ2-7	NA	15	21	22	NA	0	1	GGGTTGGAGTCGGCTGCTCCCTCCCAAACATCTGTGTACTTCTGTGCCAGCAGTTACGGACAGACCTACGAGCAGTACTTCGGGCCG	GVHD	#N/A	#N/A
16410	1	0.000184502	TGTGCCAGCAGTTACTCGGAACTAGCGGGAGAGGACGAGCAGTACTTCGGGCCG	CASSYSELAGEDEQYF	TRBV6-1	TRBD2-1*02	TRBJ2-7	17	20	31	34	NA	3	3	TCGGCTGCTCCCTCCCAAACATCTGTGTACTTCTGTGCCAGCAGTTACTCGGAACTAGCGGGAGAGGACGAGCAGTACTTCGGGCCG	GVHD	#N/A	#N/A
16410	1	0.000184502	TGTGCCACCAGTGAGGGTCCCGGGACAGGGGAAAAAAACATTCAGTACTTCGGCGCC	CATSEGPGTGEKNIQYF	TRBV24-1	TRBD1-1*01	TRBJ2-4	14	21	31	33	NA	7	2	GCCATCCCCAACCAGACAGCTCTTTACTTCTGTGCCACCAGTGAGGGTCCCGGGACAGGGGAAAAAAACATTCAGTACTTCGGCGCC	GVHD	#N/A	#N/A
16410	1	0.000184502	TGTGCCATCGGCAGACGCTCCTATAATTCACCCCTCCACTTTGGGAAC	CAIGRRSYNSPLHF	TRBV6-1	NA	TRBJ1-6	7	13	16	17	NA	6	1	CTGGAGTCGGCTGCTCCCTTCCAGACATCTGTGTACTTCTGTGCCATCGGCAGACGCTCCTATAATTCACCCCTCCACTTTGGGAAC	GVHD	#N/A	#N/A
16410	1	0.000184502	TGTGCCAGCACTCTAGGGGGGGCTAACTCACCCCTCCACTTTGGGAAC	CASTLGGANSPLHF	TRBV6-1	TRBD2-1*01	TRBJ1-6	10	15	22	27	NA	5	5	CTGGAGTCGGCTGCTCCCTCCCAGACATCTGTGTACTTCTGTGCCAGCACTCTAGGGGGGGCTAACTCACCCCTCCACTTTGGGAAC	GVHD	#N/A	#N/A
16410	1	0.000184502	TGTGCCAGCACGGGTGGAGATCAAGAGACCCAGTACTTCGGGCCA	CASTGGDQETQYF	TRBV12-1	TRBD2-1	TRBJ2-5	NA	10	14	21	NA	0	7	AAGATCCAGCCCTCAGAACCCAGGGACTCAGCTGTGTACTTCTGTGCCAGCACGGGTGGAGATCAAGAGACCCAGTACTTCGGGCCA	GVHD	#N/A	#N/A
16410	1	0.000184502	TGTGCCAGCAGCTTAGAGGTGGGAACACCCGGGGAGCTGTTTTTTGGAGAA	CASSLEVGTPGELFF	TRBV7-2	NA	TRBJ2-2	16	20	24	28	NA	4	4	CAGCGCACACAGCAGGAGGACTCGGCCGTGTATCTCTGTGCCAGCAGCTTAGAGGTGGGAACACCCGGGGAGCTGTTTTTTGGAGAA	GVHD	#N/A	#N/A
16410	1	0.000184502	TGTGCCTGGAATAGTCGGAACACTGAAGCTTTCTTTGGACAA	CAWNSRNTEAFF	TRBV30-1	TRBD2-1	TRBJ1-1	10	11	14	17	NA	1	3	CTGAGTTCTAAGAAGCTCCTTCTCAGTGACTCTGGCTTCTATCTCTGTGCCTGGAATAGTCGGAACACTGAAGCTTTCTTTGGACAA	GVHD	#N/A	#N/A
16410	1	0.000184502	TGTGCCAGCAGTTTAGGGCAGGGAGAAGCTTTCTTTGGACAA	CASSLGQGEAFF	TRBV27-1	TRBD1-1*01	TRBJ1-1	15	18	23	24	NA	3	1	CTGATCCTGGAGTCGCCCAGCCCCAACCAGACCTCTCTGTACTTCTGTGCCAGCAGTTTAGGGCAGGGAGAAGCTTTCTTTGGACAA	GVHD	Pathogens	EBV
16410	1	0.000184502	TGCAGTGCTAACCCCGCCAGCAATCAGCCCCAGCATTTTGGTGAT	CSANPASNQPQHF	TRBV20-1	NA	TRBJ1-5	NA	10	12	18	NA	0	6	ACAGTGACCAGTGCCCATCCTGAAGACAGCAGCTTCTACATCTGCAGTGCTAACCCCGCCAGCAATCAGCCCCAGCATTTTGGTGAT	GVHD	#N/A	#N/A
16410	1	0.000184502	TGTGCCAGCAAAAAAGACATGCTGGTCTATGGCTACACCTTCGGTTCG	CASKKDMLVYGYTF	TRBV6-1	TRBD1-1*01	TRBJ1-2	10	15	19	26	NA	5	7	CTGGAGTCGGCTGCTCCCTCCCAGACATCTGTGTACTTCTGTGCCAGCAAAAAAGACATGCTGGTCTATGGCTACACCTTCGGTTCG	GVHD	#N/A	#N/A
16410	1	0.000184502	TGCGCCAGCAGCCAAGGGGTTTCTAGCGGGAGGCCGTACTTCGGGCCG	CASSQGVSSGRPYF	TRBV4-3	TRBD2-1*02	TRBJ2-7	16	22	33	35	NA	6	2	CTACACACCCTGCAGCCAGAAGACTCGGCCCTGTATCTCTGCGCCAGCAGCCAAGGGGTTTCTAGCGGGAGGCCGTACTTCGGGCCG	GVHD	#N/A	#N/A
16410	1	0.000184502	TGCGCCAGCAGCCAAGACGCATCAGGCGGCTACGAGCAGTACTTCGGGCCG	CASSQDASGGYEQYF	TRBV4-3	NA	TRBJ2-7	17	22	26	29	NA	5	3	CACACCCTGCAGCCAGAAGACTCGGCCCTGTATCTCTGCGCCAGCAGCCAAGACGCATCAGGCGGCTACGAGCAGTACTTCGGGCCG	GVHD	#N/A	#N/A
16410	1	0.000184502	TGTGCCATCAGTGAGTCATGGGCCTCCTACGAGCAGTACTTCGGGCCG	CAISESWASYEQYF	TRBV10-3	TRBD1-1*01	TRBJ2-7	17	19	NA	23	NA	2	0	CTGGAGTCCGCTACCAGCTCCCAGACATCTGTGTACTTCTGTGCCATCAGTGAGTCATGGGCCTCCTACGAGCAGTACTTCGGGCCG	GVHD	#N/A	#N/A
16410	1	0.000184502	TGCGCCAGTAGCGAAGGGTGGACCTACGAGCAGTACTTCGGGCCG	CASSEGWTYEQYF	TRBV4-1	NA	TRBJ2-7	16	19	NA	22	NA	3	0	CACCTACACGCCCTGCAGCCAGAAGACTCAGCCCTGTATCTCTGCGCCAGTAGCGAAGGGTGGACCTACGAGCAGTACTTCGGGCCG	GVHD	#N/A	#N/A
16410	1	0.000184502	TGTGCCAGTAGTATAGCGGCACAAACCTACGAGCAGTACTTCGGGCCG	CASSIAAQTYEQYF	TRBV19-1	NA	TRBJ2-7	16	20	23	25	NA	4	2	GTGACATCGGCCCAAAAGAACCCGACAGCTTTCTATCTCTGTGCCAGTAGTATAGCGGCACAAACCTACGAGCAGTACTTCGGGCCG	GVHD	#N/A	#N/A
16410	1	0.000184502	TGTGCCTGGAGTACAGGGGGGAACACCATATATTTTGGAGAG	CAWSTGGNTIYF	TRBV30-1	TRBD1-1*01	TRBJ1-3	NA	12	20	21	NA	0	1	CTGAGTTCTAAGAAGCTCCTTCTCAGTGACTCTGGCTTCTATCTCTGTGCCTGGAGTACAGGGGGGAACACCATATATTTTGGAGAG	GVHD	#N/A	#N/A
16410	1	0.000184502	TGTGCCACATCGACAGGGTTCGGTTCACCCCTCCACTTTGGGAAC	CATSTGFGSPLHF	TRBV6-6	TRBD1-1*01	TRBJ1-6	7	11	18	23	NA	4	5	AGGCTGGAGTTGGCTGCTCCCTCCCAGACATCTGTGTACTTCTGTGCCACATCGACAGGGTTCGGTTCACCCCTCCACTTTGGGAAC	GVHD	#N/A	#N/A
16410	1	0.000184502	TGCAGCGTACCCCACAGGGGGCACTCCTACAATGAGCAGTTCTTCGGGCCA	CSVPHRGHSYNEQFF	TRBV29-1	TRBD1-1*01	TRBJ2-1	8	13	22	23	NA	5	1	AGCAACATGAGCCCTGAAGACAGCAGCATATATCTCTGCAGCGTACCCCACAGGGGGCACTCCTACAATGAGCAGTTCTTCGGGCCA	GVHD	#N/A	#N/A
16410	1	0.000184502	TGTGCCAGCAGCCAAGATCTAGGTGGGCTAGCGAACTACAATGAGCAGTTCTTCGGGCCA	CASSQDLGGLANYNEQFF	TRBV14-1	TRBD2-1	TRBJ2-1	17	27	33	35	NA	10	2	GAACTGGAGGATTCTGGAGTTTATTTCTGTGCCAGCAGCCAAGATCTAGGTGGGCTAGCGAACTACAATGAGCAGTTCTTCGGGCCA	GVHD	#N/A	#N/A
16410	1	0.000184502	TGTGCCAGCAGCCCCGATTGGACTAGCGGGGGGGAGCGGTACTTCGGGCCA	CASSPDWTSGGERYF	TRBV7-6	TRBD2-1*01	TRBJ2-5	12	19	34	38	NA	7	4	CAGCGCACAGAGCAGCGGGACTCGGCCATGTATCGCTGTGCCAGCAGCCCCGATTGGACTAGCGGGGGGGAGCGGTACTTCGGGCCA	GVHD	#N/A	#N/A
16410	1	0.000184502	TGTGCCAGCACGCACAGGGGTAGGGAGACCCAGTACTTCGGGCCA	CASTHRGRETQYF	TRBV11-2	TRBD1-1*01	TRBJ2-5	10	13	20	24	NA	3	4	AAGATCCAGCCTGCAAAGCTTGAGGACTCGGCCGTGTATCTCTGTGCCAGCACGCACAGGGGTAGGGAGACCCAGTACTTCGGGCCA	GVHD	#N/A	#N/A
16410	1	0.000184502	TGTGCCACCCGTGGGGGGGGTGGAGAGACCCAGTACTTCGGGCCA	CATRGGGGETQYF	TRBV6-6	TRBD2-1*01	TRBJ2-5	7	12	19	23	NA	5	4	AGGCTGGAGTTGGCTGCTCCCTCCCAGACATCTGTGTACTTCTGTGCCACCCGTGGGGGGGGTGGAGAGACCCAGTACTTCGGGCCA	GVHD	#N/A	#N/A
16410	1	0.000184502	TGTGCCAGCAGCGCCCGAGGGAGACAGACGTACCAAGAGACCCAGTACTTCGGGCCA	CASSARGRQTYQETQYF	TRBV7-2	NA	TRBJ2-5	12	22	27	31	NA	10	4	ACACAGCAGGAGGACTCGGCCGTGTATCTCTGTGCCAGCAGCGCCCGAGGGAGACAGACGTACCAAGAGACCCAGTACTTCGGGCCA	GVHD	#N/A	#N/A
16410	1	0.000184502	TGTGCCAGCTCCGGGACTGCGAACACCGGGGAGCTGTTTTTTGGAGAA	CASSGTANTGELFF	TRBV12-1	TRBD2-1	TRBJ2-2	9	12	18	19	NA	3	1	ATCCAGCCCTCAGAACCCAGGGACTCAGCTGTGTACTTCTGTGCCAGCTCCGGGACTGCGAACACCGGGGAGCTGTTTTTTGGAGAA	GVHD	Pathogens	Influenza
16410	1	0.000184502	TGTGCCAGCGGGGGATACACTGAAGCTTTCTTTGGACAA	CASGGYTEAFF	TRBV6-1	NA	TRBJ1-1	NA	9	14	16	NA	0	2	CTGCTGGGGTTGGAGTCGGCTGCTCCCTCCCAAACATCTGTGTACTTCTGTGCCAGCGGGGGATACACTGAAGCTTTCTTTGGACAA	GVHD	#N/A	#N/A
16410	1	0.000184502	TGCGCCAGCAGCTTGGTTCAGGGTGTGAACACTGAAGCTTTCTTTGGACAA	CASSLVQGVNTEAFF	TRBV5-1	TRBD1-1*01	TRBJ1-1	16	18	23	25	NA	2	2	AGCACCTTGGAGCTGGGGGACTCGGCCCTTTATCTTTGCGCCAGCAGCTTGGTTCAGGGTGTGAACACTGAAGCTTTCTTTGGACAA	GVHD	#N/A	#N/A
16410	1	0.000184502	TGCAGTGCTAGAGATTTCGAGAAGGGGACCTACGAGCAGTACTTCGGGCCG	CSARDFEKGTYEQYF	TRBV20-1	TRBD1-1*01	TRBJ2-7	14	22	27	28	NA	8	1	ACCAGTGCCCATCCTGAAGACAGCAGCTTCTACATCTGCAGTGCTAGAGATTTCGAGAAGGGGACCTACGAGCAGTACTTCGGGCCG	GVHD	#N/A	#N/A
16410	1	0.000184502	TGTGCCAGCACGCCAGGGGTTGAGTATGGCTACACCTTCGGTTCG	CASTPGVEYGYTF	TRBV28-1	TRBD1-1*01	TRBJ1-2	10	13	19	24	NA	3	5	ATTCTGGAGTCCGCCAGCACCAACCAGACATCTATGTACCTCTGTGCCAGCACGCCAGGGGTTGAGTATGGCTACACCTTCGGTTCG	GVHD	#N/A	#N/A
16410	1	0.000184502	TGTGCCACCAGTGATTCCAGGGGGTGGGACTACGAGCAGTACTTCGGGCCG	CATSDSRGWDYEQYF	TRBV24-1	TRBD1-1*01	TRBJ2-7	16	17	24	29	NA	1	5	GAGTCTGCCATCCCCAACCAGACAGCTCTTTACTTCTGTGCCACCAGTGATTCCAGGGGGTGGGACTACGAGCAGTACTTCGGGCCG	GVHD	#N/A	#N/A
16410	1	0.000184502	TGTGCCAGCAGTGGACAGGGGTACGAAAAACTGTTTTTTGGCAGT	CASSGQGYEKLFF	TRBV12-1	TRBD1-1*01	TRBJ1-4	NA	12	21	24	NA	0	3	AAGATCCAGCCCTCAGAACCCAGGGACTCAGCTGTGTACTTCTGTGCCAGCAGTGGACAGGGGTACGAAAAACTGTTTTTTGGCAGT	GVHD	#N/A	#N/A
16410	1	0.000184502	TGTGCCAGCAGTCTACAAACCGGGACAGGGAACTATGGCTACACCTTCGGTTCG	CASSLQTGTGNYGYTF	TRBV6-1	TRBD1-1*01	TRBJ1-2	12	21	NA	30	NA	9	0	TCGGCTGCTCCCTCCCAGACATCTGTGTACTTCTGTGCCAGCAGTCTACAAACCGGGACAGGGAACTATGGCTACACCTTCGGTTCG	GVHD	#N/A	#N/A
16410	1	0.000184502	TGCAGTGCTAGGACGGGAGAGGGGGAGGAGACCCAGTACTTCGGGCCA	CSARTGEGEETQYF	TRBV20-1	NA	TRBJ2-5	11	19	25	27	NA	8	2	GTGACCAGTGCCCATCCTGAAGACAGCAGCTTCTACATCTGCAGTGCTAGGACGGGAGAGGGGGAGGAGACCCAGTACTTCGGGCCA	GVHD	#N/A	#N/A
16410	1	0.000184502	TGCGCCAGCAGTGAAACATCCGGGACTCGGCAGTATTTTGGCCCA	CASSETSGTRQYF	TRBV10-1	TRBD2-1	TRBJ2-3	14	21	27	29	NA	7	2	ACTCTGGAGTCTGCTGCCTCCTCCCAGACATCTGTATATTTCTGCGCCAGCAGTGAAACATCCGGGACTCGGCAGTATTTTGGCCCA	GVHD	#N/A	#N/A
16410	1	0.000184502	TGTGCCAGCAGACTAAGCGGGGGGGCCGGTACAGATACGCAGTATTTTGGCCCA	CASRLSGGAGTDTQYF	TRBV6-1	TRBD2-1*01	TRBJ2-3	11	15	25	30	NA	4	5	TCGGCTGCTCCCTCCCAAACATCTGTGTACTTCTGTGCCAGCAGACTAAGCGGGGGGGCCGGTACAGATACGCAGTATTTTGGCCCA	GVHD	#N/A	#N/A
16410	1	0.000184502	TGTGCCAGCAAGGAGGGAGCCAGTCAGCCCCAGCATTTTGGTGAT	CASKEGASQPQHF	TRBV6-1	TRBD2-1*02	TRBJ1-5	10	11	17	23	NA	1	6	GGGTTGGAGTCGGCTGCTCCCTCCCAAACATCTGTGTACTTCTGTGCCAGCAAGGAGGGAGCCAGTCAGCCCCAGCATTTTGGTGAT	GVHD	#N/A	#N/A
16410	1	0.000184502	TGTGCCAGTAAAAATGACAGGGTTGGCAATCAGCCCCAGCATTTTGGTGAT	CASKNDRVGNQPQHF	TRBV19-1	TRBD1-1*01	TRBJ1-5	10	15	22	25	NA	5	3	ACATCGGCCCAAAAGAACCCGACAGCTTTCTATCTCTGTGCCAGTAAAAATGACAGGGTTGGCAATCAGCCCCAGCATTTTGGTGAT	GVHD	#N/A	#N/A
16410	1	0.000184502	TGCGCCAGCAGTCACAGCTTTAGCAATCAGCCCCAGCATTTTGGTGAT	CASSHSFSNQPQHF	TRBV10-2	TRBD1-1*01	TRBJ1-5	12	13	17	20	NA	1	3	CTGGAGTCAGCTACCCGCTCCCAGACATCTGTGTATTTCTGCGCCAGCAGTCACAGCTTTAGCAATCAGCCCCAGCATTTTGGTGAT	GVHD	#N/A	#N/A
16410	1	0.000184502	TGTGCCAGCAGTTCGGGGGATAGCAATCAGCCCCAGCATTTTGGTGAT	CASSSGDSNQPQHF	TRBV12-1	TRBD2-1*01	TRBJ1-5	NA	13	19	20	NA	0	1	ATCCAGCCCTCAGAACCCAGGGACTCAGCTGTGTACTTCTGTGCCAGCAGTTCGGGGGATAGCAATCAGCCCCAGCATTTTGGTGAT	GVHD	#N/A	#N/A
16410	1	0.000184502	TGCAGTGCTAGCCATGGCTATGGCTACACCTTCGGTTCG	CSASHGYGYTF	TRBV20-1	NA	TRBJ1-2	11	15	NA	17	NA	4	0	ACTCTGACAGTGACCAGTGCCCATCCTGAAGACAGCAGCTTCTACATCTGCAGTGCTAGCCATGGCTATGGCTACACCTTCGGTTCG	GVHD	#N/A	#N/A
16410	1	0.000184502	TGTGCCAGCAGTTACTCGGGGGGCTACACCTTCGGTTCG	CASSYSGGYTF	TRBV6-5	NA	TRBJ1-2	NA	17	NA	21	NA	0	0	CCGCTCAGGCTGCTGTCGGCTGCTCCCTCCCAGACATCTGTGTACTTCTGTGCCAGCAGTTACTCGGGGGGCTACACCTTCGGTTCG	GVHD	#N/A	#N/A
16410	1	0.000184502	TGTGCCAGCAGCCAAGGTCGGGGACAGGGGGCTTACGAGCAGTACTTCGGGCCG	CASSQGRGQGAYEQYF	TRBV14-1	TRBD1-1*01	TRBJ2-7	16	20	32	33	NA	4	1	CCTGCAGAACTGGAGGATTCTGGAGTTTATTTCTGTGCCAGCAGCCAAGGTCGGGGACAGGGGGCTTACGAGCAGTACTTCGGGCCG	GVHD	#N/A	#N/A
16410	1	0.000184502	TGCAGCGTGTACGTCGTTCCCTACGAGCAGTACTTCGGGCCG	CSVYVVPYEQYF	TRBV29-1	NA	TRBJ2-7	8	10	12	19	NA	2	7	CTGACTGTGAGCAACATGAGCCCTGAAGACAGCAGCATATATCTCTGCAGCGTGTACGTCGTTCCCTACGAGCAGTACTTCGGGCCG	GVHD	#N/A	#N/A
16410	1	0.000184502	TGCAGTGCTAGAGACTGGCTAGCGGGGGATCTGGACGAGCAGTACTTCGGGCCG	CSARDWLAGDLDEQYF	TRBV20-1	TRBD2-1*01	TRBJ2-7	14	18	28	34	NA	4	6	AGTGCCCATCCTGAAGACAGCAGCTTCTACATCTGCAGTGCTAGAGACTGGCTAGCGGGGGATCTGGACGAGCAGTACTTCGGGCCG	GVHD	#N/A	#N/A
16410	1	0.000184502	TGCGCCAGCAGCTTGAAGTCTGGGGCCAACGTCCTGACTTTCGGGGCC	CASSLKSGANVLTF	TRBV5-1	NA	TRBJ2-6	15	16	NA	18	NA	1	0	GTGAGCACCTTGGAGCTGGGGGACTCGGCCCTTTATCTTTGCGCCAGCAGCTTGAAGTCTGGGGCCAACGTCCTGACTTTCGGGGCC	GVHD	#N/A	#N/A
16410	1	0.000184502	TGCAGTGCTAGGCACTTAGGCCTTAATTCACCCCTCCACTTTGGGAAC	CSARHLGLNSPLHF	TRBV20-1	NA	TRBJ1-6	11	17	20	23	NA	6	3	GTGACCAGTGCCCATCCTGAAGACAGCAGCTTCTACATCTGCAGTGCTAGGCACTTAGGCCTTAATTCACCCCTCCACTTTGGGAAC	GVHD	#N/A	#N/A
16410	1	0.000184502	TGTGCCAGCAGCTCGGACACTCCGCCGACACCCCTCCACTTTGGGAAC	CASSSDTPPTPLHF	TRBV5-4	TRBD1-1*01	TRBJ1-6	13	14	19	28	NA	1	9	GTGAACGCCTTGGAGCTGGACGACTCGGCCCTGTATCTCTGTGCCAGCAGCTCGGACACTCCGCCGACACCCCTCCACTTTGGGAAC	GVHD	#N/A	#N/A
16410	1	0.000184502	TGTGCCAGCAGTCTAGCCCGGGAGGAGACCCAGTACTTCGGGCCA	CASSLAREETQYF	TRBV6-5	TRBD2-1*02	TRBJ2-5	12	18	NA	24	NA	6	0	AGGCTGCTGTCGGCTGCTCCCTCCCAGACATCTGTGTACTTCTGTGCCAGCAGTCTAGCCCGGGAGGAGACCCAGTACTTCGGGCCA	GVHD	#N/A	#N/A
16410	1	0.000184502	TGCAGTGCTCCGGTACGGGAGGGTCCAGATACGCAGTATTTTGGCCCA	CSAPVREGPDTQYF	TRBV20-1	TRBD2-1*02	TRBJ2-3	9	15	23	25	NA	6	2	GTGACCAGTGCCCATCCTGAAGACAGCAGCTTCTACATCTGCAGTGCTCCGGTACGGGAGGGTCCAGATACGCAGTATTTTGGCCCA	GVHD	#N/A	#N/A
16410	1	0.000184502	TGTGCCAGCAGCCCATGGGGGCCGAACACCGGGGAGCTGGTTTTTGGAGAA	CASSPWGPNTGELVF	TRBV11-3	TRBD1-1*01	TRBJ2-2	12	16	22	40	NA	4	18	CAGCCTGCAGAGCTTGGGGACTCGGCCGTGTATCTCTGTGCCAGCAGCCCATGGGGGCCGAACACCGGGGAGCTGGTTTTTGGAGAA	GVHD	#N/A	#N/A
16410	1	0.000184502	TGTGCCAGCAGTTCCGTCACTGAAGCTTTCTTTGGACAA	CASSSVTEAFF	TRBV12-1	TRBD2-1	TRBJ1-1	13	14	16	17	NA	1	1	ACTCTGAAGATCCAGCCCTCAGAACCCAGGGACTCAGCTGTGTACTTCTGTGCCAGCAGTTCCGTCACTGAAGCTTTCTTTGGACAA	GVHD	Pathogen	CMV
16410	1	0.000184502	TGTGCCAGCAGCACTACAGGGTTCAGCACTGAAGCTTTCTTTGGACAA	CASSTTGFSTEAFF	TRBV6-1	TRBD1-1*01	TRBJ1-1	11	15	21	26	NA	4	5	TTGGAGTCGGCTGCTCCCTCCCAAACATCTGTGTACTTCTGTGCCAGCAGCACTACAGGGTTCAGCACTGAAGCTTTCTTTGGACAA	GVHD	#N/A	#N/A
16410	1	0.000184502	TGTGCCAGCAGTGAAAGTCGGCACAGGGGAAGTCAGCCCCAGCATTTTGGTGAT	CASSESRHRGSQPQHF	TRBV6-1	TRBD1-1*01	TRBJ1-5	15	22	29	32	NA	7	3	TCGGCTGCTCCCTCCCAGACATCTGTGTACTTCTGTGCCAGCAGTGAAAGTCGGCACAGGGGAAGTCAGCCCCAGCATTTTGGTGAT	GVHD	#N/A	#N/A
16410	1	0.000184502	TGCGCCAGCAGCCAAGAGTTTCATAACTATGGCTACACCTTCGGTTCG	CASSQEFHNYGYTF	TRBV4-3	TRBD1-1*01	TRBJ1-2	17	21	NA	23	NA	4	0	CTACACACCCTGCAGCCAGAAGACTCGGCCCTGTATCTCTGCGCCAGCAGCCAAGAGTTTCATAACTATGGCTACACCTTCGGTTCG	GVHD	#N/A	#N/A
16410	1	0.000184502	TGTGCCATCAGAACAGGGCGGTACGAGCAGTACTTCGGGCCG	CAIRTGRYEQYF	TRBV10-3	TRBD1-1*01	TRBJ2-7	11	12	18	21	NA	1	3	CTCACTCTGGAGTCCGCTACCAGCTCCCAGACATCTGTGTACTTCTGTGCCATCAGAACAGGGCGGTACGAGCAGTACTTCGGGCCG	GVHD	#N/A	#N/A
16410	1	0.000184502	TGTGCCAGCAGTTTATCGTCCAGATCCTACGAGCAGTACTTCGGGCCG	CASSLSSRSYEQYF	TRBV27-1	TRBD1-1*01	TRBJ2-7	17	20	23	24	NA	3	1	CTGGAGTCGCCCAGCCCCAACCAGACCTCTCTGTACTTCTGTGCCAGCAGTTTATCGTCCAGATCCTACGAGCAGTACTTCGGGCCG	GVHD	#N/A	#N/A
16410	1	0.000184502	TGTGCCAGTAGTATTGGTTGGGGGAGCGGAAACACCATATATTTTGGAGAG	CASSIGWGSGNTIYF	TRBV19-1	NA	TRBJ1-3	14	19	24	27	NA	5	3	ACATCGGCCCAAAAGAACCCGACAGCTTTCTATCTCTGTGCCAGTAGTATTGGTTGGGGGAGCGGAAACACCATATATTTTGGAGAG	GVHD	#N/A	#N/A
16410	1	0.000184502	TGTACCAGCAGCGACCTAGCGGGTATGCTCGGTCGGCAGTTCTTCGGGCCA	CTSSDLAGMLGRQFF	TRBV13-1	TRBD2-1	TRBJ2-1	12	15	23	35	NA	3	12	AGCTCCTTGGAGCTGGGGGACTCAGCCCTGTACTTCTGTACCAGCAGCGACCTAGCGGGTATGCTCGGTCGGCAGTTCTTCGGGCCA	GVHD	#N/A	#N/A
16410	1	0.000184502	TGCAGTGCTGGTAGTTACAATGAGCAGTTCTTCGGGCCA	CSAGSYNEQFF	TRBV20-1	TRBD2-1	TRBJ2-1	9	11	14	15	NA	2	1	ACTCTGACAGTGACCAGTGCCCATCCTGAAGACAGCAGCTTCTACATCTGCAGTGCTGGTAGTTACAATGAGCAGTTCTTCGGGCCA	GVHD	#N/A	#N/A
16410	1	0.000184502	TGCAGTGCTAGACCCCCTGAAGATCAGGGACAATGGGCGACCCAGTACTTCGGGCCA	CSARPPEDQGQWATQYF	TRBV20-1	TRBD1-1*01	TRBJ2-5	12	26	32	38	NA	14	6	GCCCATCCTGAAGACAGCAGCTTCTACATCTGCAGTGCTAGACCCCCTGAAGATCAGGGACAATGGGCGACCCAGTACTTCGGGCCA	GVHD	#N/A	#N/A
16410	1	0.000184502	TGTGCCAGCAGTGAATTGGGGGTGGACGGGGAGCTGTTTTTTGGAGAA	CASSELGVDGELFF	TRBV25-1	NA	TRBJ2-2	16	17	22	26	NA	1	4	CTGGAGTCTGCCAGGCCCTCACATACCTCTCAGTACCTCTGTGCCAGCAGTGAATTGGGGGTGGACGGGGAGCTGTTTTTTGGAGAA	GVHD	#N/A	#N/A
16410	1	0.000184502	TGCAGTGCTAGGGACAGGGACACTGAAGCTTTCTTTGGACAA	CSARDRDTEAFF	TRBV20-1	TRBD1-1*01	TRBJ1-1	NA	11	NA	19	NA	0	0	CTGACAGTGACCAGTGCCCATCCTGAAGACAGCAGCTTCTACATCTGCAGTGCTAGGGACAGGGACACTGAAGCTTTCTTTGGACAA	GVHD	Pathogens	M. tuberculosis
16410	1	0.000184502	TGTGCCAGCAGCTTAAGAAACAGGGACACTGAAGCTTTCTTTGGACAA	CASSLRNRDTEAFF	TRBV11-1	TRBD1-1*01	TRBJ1-1	15	19	NA	25	NA	4	0	ATCCAGCCTGCAGAGCTTGGGGACTCGGCCATGTATCTCTGTGCCAGCAGCTTAAGAAACAGGGACACTGAAGCTTTCTTTGGACAA	GVHD	#N/A	#N/A
16410	1	0.000184502	TGTGCCAGCAGTTACAGGGACGACACTGAAGCTTTCTTTGGACAA	CASSYRDDTEAFF	TRBV6-5	NA	TRBJ1-1	15	16	21	22	NA	1	1	AGGCTGCTGTCGGCTGCTCCCTCCCAGACATCTGTGTACTTCTGTGCCAGCAGTTACAGGGACGACACTGAAGCTTTCTTTGGACAA	GVHD	#N/A	#N/A
16410	1	0.000184502	TGTGCCAGCAGTTACTTTAGTCAGCCCCAGCATTTTGGTGAT	CASSYFSQPQHF	TRBV6-5	TRBD2-1	TRBJ1-5	16	17	NA	20	NA	1	0	CTCAGGCTGCTGTCGGCTGCTCCCTCCCAGACATCTGTGTACTTCTGTGCCAGCAGTTACTTTAGTCAGCCCCAGCATTTTGGTGAT	GVHD	#N/A	#N/A
16410	1	0.000184502	TGTGCCAGCGCCCTTGACAGGAAGGACTACGAGCAGTACTTCGGGCCG	CASALDRKDYEQYF	TRBV12-1	TRBD1-1*01	TRBJ2-7	9	15	21	26	NA	6	5	ATCCAGCCCTCAGAACCCAGGGACTCAGCTGTGTACTTCTGTGCCAGCGCCCTTGACAGGAAGGACTACGAGCAGTACTTCGGGCCG	GVHD	#N/A	#N/A
16410	1	0.000184502	TGTGCCAGCAGTTGGGGGCGAGGGGGAGAAAATTCACCCCTCCACTTTGGGAAC	CASSWGRGGENSPLHF	TRBV6-5	TRBD1-1*01	TRBJ1-6	13	20	26	30	NA	7	4	TCGGCTGCTCCCTCCCAGACATCTGTGTACTTCTGTGCCAGCAGTTGGGGGCGAGGGGGAGAAAATTCACCCCTCCACTTTGGGAAC	GVHD	#N/A	#N/A
16410	1	0.000184502	TGCGCCAGCAGCCAGCGAGCGGGGGGTTATTATGAGCAGTTCTTCGGGCCA	CASSQRAGGYYEQFF	TRBV4-1	TRBD2-1*01	TRBJ2-1	14	17	26	31	NA	3	5	CACGCCCTGCAGCCAGAAGACTCAGCCCTGTATCTCTGCGCCAGCAGCCAGCGAGCGGGGGGTTATTATGAGCAGTTCTTCGGGCCA	GVHD	#N/A	#N/A
16410	1	0.000184502	TGTGCCAGCAGCTTAGGGGGGAGGGATGAGCAGTTCTTCGGGCCA	CASSLGGRDEQFF	TRBV7-2	TRBD2-1*02	TRBJ2-1	16	18	NA	25	NA	2	0	ACGATCCAGCGCACACAGCAGGAGGACTCGGCCGTGTATCTCTGTGCCAGCAGCTTAGGGGGGAGGGATGAGCAGTTCTTCGGGCCA	GVHD	#N/A	#N/A
16410	1	0.000184502	TGCAGTGCCAAACTAGCGGGAGGGGCCGGAGAGACCCAGTACTTCGGGCCA	CSAKLAGGAGETQYF	TRBV20-1	TRBD2-1*02	TRBJ2-5	8	11	24	29	NA	3	5	ACCAGTGCCCATCCTGAAGACAGCAGCTTCTACATCTGCAGTGCCAAACTAGCGGGAGGGGCCGGAGAGACCCAGTACTTCGGGCCA	GVHD	#N/A	#N/A
16410	1	0.000184502	TGCAGTGCTCCCCGGCCCGGGGAGCTGTTTTTTGGAGAA	CSAPRPGELFF	TRBV20-1	NA	TRBJ2-2	9	13	NA	16	NA	4	0	ACTCTGACAGTGACCAGTGCCCATCCTGAAGACAGCAGCTTCTACATCTGCAGTGCTCCCCGGCCCGGGGAGCTGTTTTTTGGAGAA	GVHD	#N/A	#N/A
16410	1	0.000184502	TGTGCCGGGGACAGGGGGCTCACCGGGGAGCTGTTTTTTGGAGAA	CAGDRGLTGELFF	TRBV2-1	TRBD1-1*01	TRBJ2-2	6	7	19	20	NA	1	1	AAGATCCGGTCCACAAAGCTGGAGGACTCAGCCATGTACTTCTGTGCCGGGGACAGGGGGCTCACCGGGGAGCTGTTTTTTGGAGAA	GVHD	#N/A	#N/A
16410	1	0.000184502	TGTGCCAGCAGCTTAGGAAGACTAAACACCGGGGAGCTGTTTTTTGGAGAA	CASSLGRLNTGELFF	TRBV7-2	TRBD2-1	TRBJ2-2	16	19	NA	24	NA	3	0	CAGCGCACACAGCAGGAGGACTCGGCCGTGTATCTCTGTGCCAGCAGCTTAGGAAGACTAAACACCGGGGAGCTGTTTTTTGGAGAA	GVHD	#N/A	#N/A
16410	1	0.000184502	TGTGCCAGCAGTTATTCGGGAGGGGTGGGGACTGAAGCTTTCTTTGGACAA	CASSYSGGVGTEAFF	TRBV6-5	TRBD2-1*02	TRBJ1-1	14	16	24	30	NA	2	6	CTGTCGGCTGCTCCCTCCCAGACATCTGTGTACTTCTGTGCCAGCAGTTATTCGGGAGGGGTGGGGACTGAAGCTTTCTTTGGACAA	GVHD	#N/A	#N/A
16410	1	0.000184502	TGTGCCAGCAGTTTTCCGGGTGGGCGGACTGAAGCTTTCTTTGGACAA	CASSFPGGRTEAFF	TRBV12-1	NA	TRBJ1-1	14	21	25	27	NA	7	2	ATCCAGCCCTCAGAACCCAGGGACTCAGCTGTGTACTTCTGTGCCAGCAGTTTTCCGGGTGGGCGGACTGAAGCTTTCTTTGGACAA	GVHD	#N/A	#N/A
16410	1	0.000184502	TGTGCCGGTAGTATAGGGATTCAGCCCCAGCATTTTGGTGAT	CAGSIGIQPQHF	TRBV19-1	NA	TRBJ1-5	NA	16	19	20	NA	0	1	CTCACTGTGACATCGGCCCAAAAGAACCCGACAGCTTTCTATCTCTGTGCCGGTAGTATAGGGATTCAGCCCCAGCATTTTGGTGAT	GVHD	#N/A	#N/A
16410	1	0.000184502	TGCGCCAGCAGCTTGGGGTTTAGCGGCTACGAGCAGTACTTCGGGCCG	CASSLGFSGYEQYF	TRBV5-1	TRBD2-1	TRBJ2-7	16	20	NA	26	NA	4	0	GTGAGCACCTTGGAGCTGGGGGACTCGGCCCTTTATCTTTGCGCCAGCAGCTTGGGGTTTAGCGGCTACGAGCAGTACTTCGGGCCG	GVHD	#N/A	#N/A
16410	1	0.000184502	TGTGCCTGGAGTGTCGGGACGTTTCCCTACGAGCAGTACTTCGGGCCG	CAWSVGTFPYEQYF	TRBV30-1	NA	TRBJ2-7	14	15	20	25	NA	1	5	TCTAAGAAGCTCCTCCTCAGTGACTCTGGCTTCTATCTCTGTGCCTGGAGTGTCGGGACGTTTCCCTACGAGCAGTACTTCGGGCCG	GVHD	#N/A	#N/A
16410	1	0.000184502	TGCGCCAGCAGCTTACAAAGACACTACGAGCAGTACTTCGGGCCG	CASSLQRHYEQYF	TRBV5-1	TRBD1-1*01	TRBJ2-7	14	19	NA	23	NA	5	0	AATGTGAGCACCTTGGAGCTGGGGGACTCGGCCCTTTATCTTTGCGCCAGCAGCTTACAAAGACACTACGAGCAGTACTTCGGGCCG	GVHD	#N/A	#N/A
16410	1	0.000184502	TGTGCCAGCAGCTTAGATTTGGGAAACACCATATATTTTGGAGAG	CASSLDLGNTIYF	TRBV11-2	NA	TRBJ1-3	NA	NA	17	21	NA	0	4	AAGATCCAACCTGCAAAGCTTGAGGACTCGGCCGTGTATCTCTGTGCCAGCAGCTTAGATTTGGGAAACACCATATATTTTGGAGAG	GVHD	#N/A	#N/A
16410	1	0.000184502	TGTGCCAGCAGTCGGGACAGGTCTGGGGCCAACGTCCTGACTTTCGGGGCC	CASSRDRSGANVLTF	TRBV6-5	TRBD1-1*01	TRBJ2-6	12	13	NA	21	NA	1	0	CTGTCGGCTGCTCCCTCCCAGACATCTGTGTACTTCTGTGCCAGCAGTCGGGACAGGTCTGGGGCCAACGTCCTGACTTTCGGGGCC	GVHD	#N/A	#N/A
16410	1	0.000184502	TGTGCCTGGAGTTCTAAGGGGACATATAATTCACCCCTCCACTTTGGGAAC	CAWSSKGTYNSPLHF	TRBV30-1	TRBD1-1*01	TRBJ1-6	12	18	NA	24	NA	6	0	AAGAAGCTCCTCCTCAGTGACTCTGGCTTCTATCTCTGTGCCTGGAGTTCTAAGGGGACATATAATTCACCCCTCCACTTTGGGAAC	GVHD	#N/A	#N/A
16410	1	0.000184502	TGTGCCAGCACCCCCGGGGCTTTAGGGGAGACCCAGTACTTCGGGCCA	CASTPGALGETQYF	TRBV6-5	NA	TRBJ2-5	10	15	20	27	NA	5	7	CTGCTGTCGGCTGCTCCCTCCCAGACATCTGTGTACTTCTGTGCCAGCACCCCCGGGGCTTTAGGGGAGACCCAGTACTTCGGGCCA	GVHD	#N/A	#N/A
16410	1	0.000184502	TGCAGTGGTCACGCGGCTAGCACAGATACGCAGTATTTTGGCCCA	CSGHAASTDTQYF	TRBV20-1	TRBD2-1	TRBJ2-3	7	12	16	18	NA	5	2	ACAGTGACCAGTGCCCATCCTGAAGACAGCAGCTTCTACATCTGCAGTGGTCACGCGGCTAGCACAGATACGCAGTATTTTGGCCCA	GVHD	#N/A	#N/A
16410	1	0.000184502	TGCAGTGCTAGAGATTTCGAATTCACCGGGGAGCTGTTTTTTGGAGAA	CSARDFEFTGELFF	TRBV20-1	NA	TRBJ2-2	14	18	20	23	NA	4	3	GTGACCAGTGCCCATCCTGAAGACAGCAGCTTCTACATCTGCAGTGCTAGAGATTTCGAATTCACCGGGGAGCTGTTTTTTGGAGAA	GVHD	#N/A	#N/A
16410	1	0.000184502	TGTGCCAGCAGTTTCGGCAGCTTGAACACTGAAGCTTTCTTTGGACAA	CASSFGSLNTEAFF	TRBV12-1	NA	TRBJ1-1	14	17	20	22	NA	3	2	ATCCAGCCCTCAGAACCCAGGGACTCAGCTGTGTACTTCTGTGCCAGCAGTTTCGGCAGCTTGAACACTGAAGCTTTCTTTGGACAA	GVHD	#N/A	#N/A
16410	1	0.000184502	TGTGCCAGCAGCACCCTGGGGCTTCAGCCCCAGCATTTTGGTGAT	CASSTLGLQPQHF	TRBV6-5	TRBD1-1*01	TRBJ1-5	11	17	22	23	NA	6	1	AGGCTGCTGTCGGCTGCTCCCTCCCAGACATCTGTGTACTTCTGTGCCAGCAGCACCCTGGGGCTTCAGCCCCAGCATTTTGGTGAT	GVHD	#N/A	#N/A
16410	1	0.000184502	TGCAGTGCTACAAATTCAGATCAGCCCCAGCATTTTGGTGAT	CSATNSDQPQHF	TRBV20-1	TRBD1-1*01	TRBJ1-5	10	16	NA	19	NA	6	0	CTGACAGTGACCAGTGCCCATCCTGAAGACAGCAGCTTCTACATCTGCAGTGCTACAAATTCAGATCAGCCCCAGCATTTTGGTGAT	GVHD	#N/A	#N/A
16410	1	0.000184502	TGTGCCAGCAGTTTAAGGGGGGGCGGCAATCAGCCCCAGCATTTTGGTGAT	CASSLRGGGNQPQHF	TRBV12-1	TRBD2-1*01	TRBJ1-5	15	16	23	25	NA	1	2	CAGCCCTCAGAACCCAGGGACTCAGCTGTGTACTTCTGTGCCAGCAGTTTAAGGGGGGGCGGCAATCAGCCCCAGCATTTTGGTGAT	GVHD	#N/A	#N/A
16410	1	0.000184502	TGTGCCAGCAGCCCGGGGAGCGGAGGGGTGTCTAACTATGGCTACACCTTCGGTTCG	CASSPGSGGVSNYGYTF	TRBV7-6	TRBD2-1*02	TRBJ1-2	12	21	27	31	NA	9	4	ACAGAGCAGCGGGACTCGGCCATGTATCGCTGTGCCAGCAGCCCGGGGAGCGGAGGGGTGTCTAACTATGGCTACACCTTCGGTTCG	GVHD	#N/A	#N/A
16410	1	0.000184502	TGTGCCAGCAGCTTGGCCACTGAAGCTTTCTTTGGACAA	CASSLATEAFF	TRBV12-1	TRBD1-1*01	TRBJ1-1	11	14	NA	17	NA	3	0	ACTCTGAAGATCCAGCCCTCAGAACCCAGGGACTCAGCTGTGTACTTCTGTGCCAGCAGCTTGGCCACTGAAGCTTTCTTTGGACAA	GVHD	Pathogens	CMV
16410	1	0.000184502	TGCAGTGCTAGAAGGGGAGGCGCCTTGAACACTGAAGCTTTCTTTGGACAA	CSARRGGALNTEAFF	TRBV20-1	TRBD2-1*02	TRBJ1-1	12	14	20	25	NA	2	5	ACCAGTGCCCATCCTGAAGACAGCAGCTTCTACATCTGCAGTGCTAGAAGGGGAGGCGCCTTGAACACTGAAGCTTTCTTTGGACAA	GVHD	#N/A	#N/A
16410	1	0.000184502	TGTGCCACCTCGACCTCCGGGACAGTTATCTACGAGCAGTACTTCGGGCCG	CATSTSGTVIYEQYF	TRBV6-1	TRBD1-1*01	TRBJ2-7	7	18	25	29	NA	11	4	GAGTCGGCTGCTCCCTCCCAAACATCTGTGTACTTCTGTGCCACCTCGACCTCCGGGACAGTTATCTACGAGCAGTACTTCGGGCCG	GVHD	#N/A	#N/A
16410	1	0.000184502	TGTGCCAGCATGAAACTAGCGGCCTACGAGCAGTACTTCGGGCCG	CASMKLAAYEQYF	TRBV2-1	TRBD2-1	TRBJ2-7	10	14	NA	22	NA	4	0	AAGATCCGGTCCACAAAGCTGGAGGACTCAGCCATGTACTTCTGTGCCAGCATGAAACTAGCGGCCTACGAGCAGTACTTCGGGCCG	GVHD	#N/A	#N/A
16410	1	0.000184502	TGTGCCAGCAGCTTAAAGGGACAGGGAGGTTCTGGAAACACCATATATTTTGGAGAG	CASSLKGQGGSGNTIYF	TRBV7-8	TRBD1-1*01	TRBJ1-3	15	17	26	30	NA	2	4	ACACAGCAGGAGGACTCCGCCGTGTATCTCTGTGCCAGCAGCTTAAAGGGACAGGGAGGTTCTGGAAACACCATATATTTTGGAGAG	GVHD	#N/A	#N/A
16410	1	0.000184502	TGCGCCAGCAGCCTCGACAGGGGGTATGGAAACACCATATATTTTGGAGAG	CASSLDRGYGNTIYF	TRBV4-3	TRBD1-1*01	TRBJ1-3	13	15	24	26	NA	2	2	CACACCCTGCAGCCAGAAGACTCGGCCCTGTATCTCTGCGCCAGCAGCCTCGACAGGGGGTATGGAAACACCATATATTTTGGAGAG	GVHD	#N/A	#N/A
16410	1	0.000184502	TGTGCCAGTAGTATAGGGGTTTCACCCCTCCACTTTGGGAAC	CASSIGVSPLHF	TRBV19-1	NA	TRBJ1-6	NA	16	19	20	NA	0	1	CTCACTGTGACATCGGCCCAAAAGAACCCGACAGCTTTCTATCTCTGTGCCAGTAGTATAGGGGTTTCACCCCTCCACTTTGGGAAC	GVHD	#N/A	#N/A
16410	1	0.000184502	TGTGCCAGCAACCAATACCCCCCCCGCTATAATTCACCCCTCCACTTTGGGAAC	CASNQYPPRYNSPLHF	TRBV6-1	NA	TRBJ1-6	NA	10	12	26	NA	0	14	TCGGCTGCTCCCTCCCAGACATCTGTGTACTTCTGTGCCAGCAACCAATACCCCCCCCGCTATAATTCACCCCTCCACTTTGGGAAC	GVHD	#N/A	#N/A
16410	1	0.000184502	TGTGCCAGCAGCCAAGATTGGAAGACCCAGTACTTCGGGCCA	CASSQDWKTQYF	TRBV14-1	NA	TRBJ2-5	17	19	NA	22	NA	2	0	CTGAAGGTGCAGCCTGCAGAACTGGAGGATTCTGGAGTTTATTTCTGTGCCAGCAGCCAAGATTGGAAGACCCAGTACTTCGGGCCA	GVHD	#N/A	#N/A
16410	1	0.000184502	TGTGCCAGCAGCTCCACAGGGAGGGCAGTGCTGTTTTTTGGAGAA	CASSSTGRAVLFF	TRBV11-3	TRBD2-1*02	TRBJ2-2	13	18	25	29	NA	5	4	AAGATCCAGCCTGCAGAGCTTGGGGACTCGGCCGTGTATCTCTGTGCCAGCAGCTCCACAGGGAGGGCAGTGCTGTTTTTTGGAGAA	GVHD	#N/A	#N/A
16410	1	0.000184502	TGTGCCAGCAGTTTCGGAACGGGGGGGCGTAGGGGGGAGCTGTTTTTTGGAGAA	CASSFGTGGRRGELFF	TRBV12-1	TRBD2-1*01	TRBJ2-2	14	19	27	33	NA	5	6	CCCTCAGAACCCAGGGACTCAGCTGTGTACTTCTGTGCCAGCAGTTTCGGAACGGGGGGGCGTAGGGGGGAGCTGTTTTTTGGAGAA	GVHD	#N/A	#N/A
16410	1	0.000184502	TGTGCCAGCAGTAACTTTAACACTGAAGCTTTCTTTGGACAA	CASSNFNTEAFF	TRBV25-1	TRBD2-1	TRBJ1-1	12	13	16	18	NA	1	2	CTGACCCTGGAGTCTGCCAGGCCCTCACATACCTCTCAGTACCTCTGTGCCAGCAGTAACTTTAACACTGAAGCTTTCTTTGGACAA	GVHD	#N/A	#N/A
16410	1	0.000184502	TGTGCCAGCAGCCTCCCACCCCCGAACACTGAAGCCTTCTTTGGACAA	CASSLPPPNTEAFF	TRBV27-1	NA	TRBJ1-1	11	25	28	36	NA	14	8	CTGGAGTCGCCCAGCCCCAACCAGACCTCTCTGTACTTCTGTGCCAGCAGCCTCCCACCCCCGAACACTGAAGCCTTCTTTGGACAA	GVHD	#N/A	#N/A
16410	1	0.000184502	TGCAGTGCTAGAGATAGTAAGGGAAGACTGTTTTTTGGCAGT	CSARDSKGRLFF	TRBV20-1	NA	TRBJ1-4	14	20	24	26	NA	6	2	CTGACAGTGACCAGTGCCCATCCTGAAGACAGCAGCTTCTACATCTGCAGTGCTAGAGATAGTAAGGGAAGACTGTTTTTTGGCAGT	GVHD	#N/A	#N/A
16410	1	0.000184502	TGTGCCATCAGTGAAACGCAGCGGGCAACTAATGAAAAACTGTTTTTTGGCAGT	CAISETQRATNEKLFF	TRBV10-3	TRBD2-1	TRBJ1-4	14	19	NA	25	NA	5	0	TCCGCTACCAGCTCCCAGACATCTGTGTACTTCTGTGCCATCAGTGAAACGCAGCGGGCAACTAATGAAAAACTGTTTTTTGGCAGT	GVHD	#N/A	#N/A
16410	1	0.000184502	TGTGCCAGCAGTTACATGGCGATGTCTAACTATGGCTACACCTTCGGTTCG	CASSYMAMSNYGYTF	TRBV6-5	NA	TRBJ1-2	15	17	20	25	NA	2	5	CTGTCGGCTGCTCCCTCCCAGACATCTGTGTACTTCTGTGCCAGCAGTTACATGGCGATGTCTAACTATGGCTACACCTTCGGTTCG	GVHD	#N/A	#N/A
16410	1	0.000184502	TGCAGCGCCTTAGGAGGGCTCGAGCAGTACTTCGGGCCG	CSALGGLEQYF	TRBV29-1	TRBD2-1*02	TRBJ2-7	7	12	18	20	NA	5	2	ACTCTGACTGTGAGCAACATGAGCCCTGAAGACAGCAGCATATATCTCTGCAGCGCCTTAGGAGGGCTCGAGCAGTACTTCGGGCCG	GVHD	#N/A	#N/A
16410	1	0.000184502	TGTGCCAGTAGTATAAAAGGCAGTTACGAGCAGTACTTCGGGCCG	CASSIKGSYEQYF	TRBV19-1	NA	TRBJ2-7	15	20	23	24	NA	5	1	ACTGTGACATCGGCCCAAAAGAACCCGACAGCTTTCTATCTCTGTGCCAGTAGTATAAAAGGCAGTTACGAGCAGTACTTCGGGCCG	GVHD	#N/A	#N/A
16410	1	0.000184502	TGTGCCTGGAGCTCGGGACTAGCGGGAAATTACGAGCAGTACTTCGGGCCG	CAWSSGLAGNYEQYF	TRBV30-1	TRBD2-1*02	TRBJ2-7	11	14	27	30	NA	3	3	AAGAAGCTCCTTCTCAGTGACTCTGGCTTCTATCTCTGTGCCTGGAGCTCGGGACTAGCGGGAAATTACGAGCAGTACTTCGGGCCG	GVHD	#N/A	#N/A
16410	1	0.000184502	TGCAGTGCTAGGCTAGCGGGAGGCTACGAGCAGTACTTCGGGCCG	CSARLAGGYEQYF	TRBV20-1	TRBD2-1*02	TRBJ2-7	11	12	NA	23	NA	1	0	ACAGTGACCAGTGCCCATCCTGAAGACAGCAGCTTCTACATCTGCAGTGCTAGGCTAGCGGGAGGCTACGAGCAGTACTTCGGGCCG	GVHD	#N/A	#N/A
16410	1	0.000184502	TGTGCCAGCAGTCGGACTCGCTACGAGCAGTACTTCGGGCCG	CASSRTRYEQYF	TRBV12-1	TRBD2-1	TRBJ2-7	12	13	18	20	NA	1	2	CTGAAGATCCAGCCCTCAGAACCCAGGGACTCAGCTGTGTACTTCTGTGCCAGCAGTCGGACTCGCTACGAGCAGTACTTCGGGCCG	GVHD	#N/A	#N/A
16410	1	0.000184502	TGCGCCAGCAGCTTGGGGACTAGCGGGAGGGCCTACGAGCAGTACTTCGGGCCG	CASSLGTSGRAYEQYF	TRBV5-1	TRBD2-1*02	TRBJ2-7	NA	16	NA	31	NA	0	0	ACCTTGGAGCTGGGGGACTCGGCCCTTTATCCTTGCGCCAGCAGCTTGGGGACTAGCGGGAGGGCCTACGAGCAGTACTTCGGGCCG	GVHD	#N/A	#N/A
16410	1	0.000184502	TGTGCCAGCAGCGTAGGGACTAGCGGGACTGTGGAGACCCAGTACTTCGGGCCA	CASSVGTSGTVETQYF	TRBV9-1	TRBD2-1*02	TRBJ2-5	NA	16	28	33	NA	0	5	TCTCTGGAGCTGGGGGACTCAGCTTTGTATTTCTGTGCCAGCAGCGTAGGGACTAGCGGGACTGTGGAGACCCAGTACTTCGGGCCA	GVHD	#N/A	#N/A
16410	1	0.000184502	TGTGCCAGCAGTCCACTCGACGGAAGTACAGATACGCAGTATTTTGGCCCA	CASSPLDGSTDTQYF	TRBV6-5	NA	TRBJ2-3	12	21	24	27	NA	9	3	CTGTCGGCTGCTCCCTCCCAGACATCTGTGTACTTCTGTGCCAGCAGTCCACTCGACGGAAGTACAGATACGCAGTATTTTGGCCCA	GVHD	#N/A	#N/A
16410	1	0.000184502	TGTGCCAGCAGCTTGACCACCGAAGCGGGATCTAGCACAGATACGCAGTATTTTGGCCCA	CASSLTTEAGSSTDTQYF	TRBV7-8	TRBD2-1*02	TRBJ2-3	14	23	30	33	NA	9	3	CAGCAGGAGGACTCCGCCGTGTATCTCTGTGCCAGCAGCTTGACCACCGAAGCGGGATCTAGCACAGATACGCAGTATTTTGGCCCA	GVHD	#N/A	#N/A
16410	1	0.000184502	TGTGCCAGCAGTTACCTCCCAGGCTCGAACACCGGGGAGCTGTTTTTTGGAGAA	CASSYLPGSNTGELFF	TRBV6-5	TRBD1-1*01	TRBJ2-2	15	19	23	25	NA	4	2	TCGGCTGCTCCCTCCCAGACATCTGTGTACTTCTGTGCCAGCAGTTACCTCCCAGGCTCGAACACCGGGGAGCTGTTTTTTGGAGAA	GVHD	#N/A	#N/A
16410	1	0.000184502	TGTGCCAGCAGTTACTCGTGGTCAACCGGGGAGCTGTTTTTTGGAGAA	CASSYSWSTGELFF	TRBV6-5	NA	TRBJ2-2	17	19	21	24	NA	2	3	CTGCTGTCGGCTGCTCCCTCCCAGACATCTGTGTACTTCTGTGCCAGCAGTTACTCGTGGTCAACCGGGGAGCTGTTTTTTGGAGAA	GVHD	#N/A	#N/A
16410	1	0.000184502	TGTGCCTGGAGTGTACTCGCTGAAGCTTTCTTTGGACAA	CAWSVLAEAFF	TRBV30-1	TRBD2-1	TRBJ1-1	NA	14	17	19	NA	0	2	ATCCTGAGTTCTAAGAAGCTCCTTCTCAGTGACTCTGGCTTCTATCTCTGTGCCTGGAGTGTACTCGCTGAAGCTTTCTTTGGACAA	GVHD	#N/A	#N/A
16410	1	0.000184502	TGCGCCAGCAGCCGGACAGGGGGGCCTGAAGCTTTCTTTGGACAA	CASSRTGGPEAFF	TRBV5-1	TRBD1-1*01	TRBJ1-1	12	13	23	25	NA	1	2	AATGTGAGCACCTTGGAGCTGGGGGACTCGGCCCTTTATCTTTGCGCCAGCAGCCGGACAGGGGGGCCTGAAGCTTTCTTTGGACAA	GVHD	#N/A	#N/A
16410	1	0.000184502	TGTGCCAGCAGCCAGAACCTGAACACTGAAGCTTTCTTTGGACAA	CASSQNLNTEAFF	TRBV11-2	TRBD1-1*01	TRBJ1-1	NA	12	15	19	NA	0	4	AAGATCCAACCTGCAAAGCTTGAGGACTCGGCCGTGTATCTCTGTGCCAGCAGCCAGAACCTGAACACTGAAGCTTTCTTTGGACAA	GVHD	#N/A	#N/A
16410	1	0.000184502	TGTGCCAGCAGTTCTCCAGGGACCTTGGGAACTGAAGCTTTCTTTGGACAA	CASSSPGTLGTEAFF	TRBV28-1	NA	TRBJ1-1	13	18	23	30	NA	5	7	GAGTCCGCCAGCACCAACCAGACATCTATGTACCTCTGTGCCAGCAGTTCTCCAGGGACCTTGGGAACTGAAGCTTTCTTTGGACAA	GVHD	#N/A	#N/A
16410	1	0.000184502	TGTGCCAGCATGGGGTTCCCGGGGACTTTCTTTGGACAA	CASMGFPGTFF	TRBV6-5	TRBD2-1*01	TRBJ1-1	10	19	24	25	NA	9	1	CCGCTCAGGCTGCTGTCGGCTGCTCCCTCCCAGACATCTGTGTACTTCTGTGCCAGCATGGGGTTCCCGGGGACTTTCTTTGGACAA	GVHD	#N/A	#N/A
16410	1	0.000184502	TGTGCCAGCAGTGCCAGTGTGGAGCCCCAGCATTTTGGTGAT	CASSASVEPQHF	TRBV2-1	TRBD1-1*01	TRBJ1-5	13	14	17	22	NA	1	5	CTGAAGATCCGGTCCACAAAGCTGGAGGACTCAGCCATGTACTTCTGTGCCAGCAGTGCCAGTGTGGAGCCCCAGCATTTTGGTGAT	GVHD	#N/A	#N/A
16410	1	0.000184502	TGTGCCAGCAGCCACCTCCCGCAGGGGGCGTGGAGCAATCAGCCCCAGCATTTTGGTGAT	CASSHLPQGAWSNQPQHF	TRBV28-1	TRBD1-1*01	TRBJ1-5	11	21	29	33	NA	10	4	AGCACCAACCAGACATCTATGTACCTCTGTGCCAGCAGCCACCTCCCGCAGGGGGCGTGGAGCAATCAGCCCCAGCATTTTGGTGAT	GVHD	#N/A	#N/A
16410	1	0.000184502	TGTGCCAGCAGCTTAACCGGGACAGGAGGGCGGCAGCCCCAGCATTTTGGTGAT	CASSLTGTGGRQPQHF	TRBV7-2	TRBD1-1*01	TRBJ1-5	15	18	26	33	NA	3	7	CGCACACAGCAGGAGGACTCGGCCGTGTATCTCTGTGCCAGCAGCTTAACCGGGACAGGAGGGCGGCAGCCCCAGCATTTTGGTGAT	GVHD	#N/A	#N/A
16410	1	0.000184502	TGTGCCAGTAGTAAATCTGGACAGGGGTCGCGGCAGCCCCAGCATTTTGGTGAT	CASSKSGQGSRQPQHF	TRBV19-1	TRBD1-1*01	TRBJ1-5	13	18	27	33	NA	5	6	TCGGCCCAAAAGAACCCGACAGCTTTCTATCTCTGTGCCAGTAGTAAATCTGGACAGGGGTCGCGGCAGCCCCAGCATTTTGGTGAT	GVHD	#N/A	#N/A
16410	1	0.000184502	TGCAGTGCTGTGGTGAACTATGGCTACACCTTCGGTTCG	CSAVVNYGYTF	TRBV20-1	NA	TRBJ1-2	9	11	13	15	NA	2	2	ACTCTGACAGTGACCAGTGCCCATCCTGAAGACAGCAGCTTCTACATCTGCAGTGCTGTGGTGAACTATGGCTACACCTTCGGTTCG	GVHD	#N/A	#N/A
16410	1	0.000184502	TGTGCCAGCACCCACACGTCATATGGCTACACCTTCGGTTCG	CASTHTSYGYTF	TRBV6-1	TRBD1-1*01	TRBJ1-2	10	13	16	21	NA	3	5	CTGGGGTTGGAGTCGGCTGCTCCCTCCCAAACATCTGTGTACTTCTGTGCCAGCACCCACACGTCATATGGCTACACCTTCGGTTCG	GVHD	#N/A	#N/A
16410	1	0.000184502	TGCAGTGCTAGCCTAGGGCAGCAAAACCATGGCTACACCTTCGGTTCG	CSASLGQQNHGYTF	TRBV20-1	NA	TRBJ1-2	11	14	18	28	NA	3	10	GTGACCAGTGCCCATCCTGAAGACAGCAGCTTCTACATCTGCAGTGCTAGCCTAGGGCAGCAAAACCATGGCTACACCTTCGGTTCG	GVHD	#N/A	#N/A
16410	1	0.000184502	TGTGCCAGCAGCTTAGTTAGTGGACAGGGGAATGGCTACACCTTCGGTTCG	CASSLVSGQGNGYTF	TRBV11-2	TRBD1-1*01	TRBJ1-2	16	21	30	31	NA	5	1	CAGCCTGCAAAGCTTGAGGACTCGGCCGTGTATCTCTGTGCCAGCAGCTTAGTTAGTGGACAGGGGAATGGCTACACCTTCGGTTCG	GVHD	#N/A	#N/A
16410	1	0.000184502	TGCAGCGTTGAAGTCAACAGGGGCTACACCTTCGGTTCG	CSVEVNRGYTF	TRBV29-1	TRBD1-1*01	TRBJ1-2	13	16	NA	21	NA	3	0	ACTCTGACTGTGAGCAACATGAGCCCTGAAGACAGCAGCATATATCTCTGCAGCGTTGAAGTCAACAGGGGCTACACCTTCGGTTCG	GVHD	#N/A	#N/A
16410	1	0.000184502	TGCGCCAGCAGCTCCACCATTGGATTCGCGGGGGAGCAGTACTTCGGGCCG	CASSSTIGFAGEQYF	TRBV4-3	TRBD2-1*01	TRBJ2-7	12	27	NA	33	NA	15	0	CACACCCTGCAGCCAGAAGACTCGGCCCTGTATCTCTGCGCCAGCAGCTCCACCATTGGATTCGCGGGGGAGCAGTACTTCGGGCCG	GVHD	#N/A	#N/A
[truncated: 29,435 more rows]

## Sheet: ST-6b
Supplemental Table 6b: Quantity and diversity metrics in GVHD vs non-GVHD samples
[truncated: 11 more rows]

## Sheet: ST-6c
Supplemental Table 6c: Rearrangement details of pre-GVHD (Day +30) and GVHD samples of index case CCF43
[truncated: 31,554 more rows]
