# Supplementary material for: Clinical and basic implications of dynamic T cell receptor clonotyping in hematopoietic cell transplantation
Source: JCI Insight. 2021 Jul 8;6(13):e149080. doi: 10.1172/jci.insight.149080 (PMC8410023; doi:10.1172/jci.insight.149080)
Supplement: Supplemental table 7 [file jciinsight-6-149080-s242.xlsx]

## Sheet: ST-7a
Supplemental Table 7a: Rearrangement details of anti-CMV specificities
productive_frequency	Productive_Templates	amino_acid	Nucelotide Rearrangement	v_resolved	d_resolved	j_resolved	Total Productive Templates (Sum)	Group	Pathology	Patient	Recipient CMV status	Donor CMV status
0.000124642	1	CASSLGSSNYGYTF	ATCCAGCGCACACAGCAGGAGGACTCGGCCGTGTATCTCTGTGCCAGCAGCTTAGGGTCCAGTAACTATGGCTACACCTTCGGTTCG	TCRBV07-02*01	TCRBD01-01*01	TCRBJ01-02*01	8023	Donor	CMV	CCF1	Pos	Neg
0.000124642	1	CASSLDGGNTEAFF	GTGAGCACCTTGGAGCTGGGGGACTCGGCCCTTTATCTTTGCGCCAGCAGCTTGGACGGGGGGAACACTGAAGCTTTCTTTGGACAA	TCRBV05-01*01	TCRBD02-01*01	TCRBJ01-01*01	8023	Donor	CMV	CCF1	Pos	Neg
0.000124642	1	CASSLRQAYNEQFF	ATCCAGCGCACAGAGCAGGGGGACTCGGCCATGTATCTCTGTGCCAGCAGCTTAAGACAGGCCTACAATGAGCAGTTCTTCGGGCCA	TCRBV07-09	TCRBD01-01*01	TCRBJ02-01*01	8023	Donor	CMV	CCF1	Pos	Neg
0.000124642	1	CASSSLQETQYF	ATGAATGTGAGCACCTTGGAGCTGGGGGACTCGGCCCTTTATCTTTGCGCCAGCAGCTCCCTCCAAGAGACCCAGTACTTCGGGCCA	TCRBV05-01*01	TCRBD02-01	TCRBJ02-05*01	8023	Donor	CMV	CCF1	Pos	Neg
0.000124642	1	CASSLDRGETQYF	AAGATCCAGCCTGCAGAGCTTGGGGACTCGGCCGTGTATCTCTGTGCCAGCAGCTTAGATCGGGGAGAGACCCAGTACTTCGGGCCA	TCRBV11-03*01	TCRBD02-01*01	TCRBJ02-05*01	8023	Donor	CMV	CCF1	Pos	Neg
0.000124642	1	CASSPFNEKLFF	CTGACGATCCAGCGCACAGAGCAGCGGGACTCGGCCATGTATCGCTGTGCCAGCAGCCCATTTAATGAAAAACTGTTTTTTGGCAGT	TCRBV07-06*01	TCRBD01-01*01	TCRBJ01-04*01	8023	Donor	CMV	CCF1	Pos	Neg
0.000124642	1	CASSQQGYTEAFF	CACCTACACACCCTGCAGCCAGAAGACTCGGCCCTGTATCTCTGCGCCAGCAGCCAACAGGGGTACACTGAAGCTTTCTTTGGACAA	TCRBV04-03*01	TCRBD01-01*01	TCRBJ01-01*01	8023	Donor	CMV	CCF1	Pos	Neg
0.000124642	1	CASSLANTEAFF	CTGACGATCCAGCGCACAGAGCAGCGGGACTCGGCCATGTATCGCTGTGCCAGCAGCTTGGCGAACACTGAAGCTTTCTTTGGACAA	TCRBV07-06*01	TCRBD01-01*01	TCRBJ01-01*01	8023	Donor	CMV	CCF1	Pos	Neg
0.000124642	1	CASSVQGATEAFF	AACCTGAGCTCTCTGGAGCTGGGGGACTCAGCTTTGTATTTCTGTGCCAGCAGCGTTCAGGGGGCCACTGAAGCTTTCTTTGGACAA	TCRBV09-01	TCRBD01-01*01	TCRBJ01-01*01	8023	Donor	CMV	CCF1	Pos	Neg
0.000124642	1	CASSPSSGPNEKLFF	CACACCCTGCAGCCAGAAGACTCGGCCCTGTATCTCTGCGCCAGCAGCCCAAGCAGCGGCCCAAATGAAAAACTGTTTTTTGGCAGT	TCRBV04-03*01	TCRBD02-01	TCRBJ01-04*01	8023	Donor	CMV	CCF1	Pos	Neg
0.000124642	1	CASRKGGSSYNEQFF	CGGTCCACAAAGCTGGAGGACTCAGCCATGTACTTCTGTGCCAGCAGGAAGGGTGGCAGCTCCTACAATGAGCAGTTCTTCGGGCCA	TCRBV02-01*01	unknown	TCRBJ02-01*01	8023	Donor	CMV	CCF1	Pos	Neg
0.000124642	1	CASSLNYEQYF	ACCTTGGAGATCCAGCGCACAGAGCAGGGGGACTCGGCCATGTATCTCTGTGCCAGCAGCTTGAACTACGAGCAGTACTTCGGGCCG	TCRBV07-09	unknown	TCRBJ02-07*01	8023	Donor	CMV	CCF1	Pos	Neg
0.000124642	1	CASSLGGQNYGYTF	ATCCAGCGCACAGAGCAGGGGGACTCGGCCATGTATCTCTGTGCCAGCAGCTTAGGTGGGCAAAACTATGGCTACACCTTCGGTTCG	TCRBV07-09	TCRBD01-01*01	TCRBJ01-02*01	8023	Donor	CMV	CCF1	Pos	Neg
0.000124642	1	CASREETQYF	TTCTCGCTCAGGCTGGAGTCGGCTGCTCCCTCCCAGACATCTGTGTACTTCTGTGCCAGCAGAGAAGAGACCCAGTACTTCGGGCCA	TCRBV06-01*01	unknown	TCRBJ02-05*01	8023	Donor	CMV	CCF1	Pos	Neg
0.000124642	1	CASSPGQGNSPLHF	ATCCAGCAGGTAGTGCGAGGAGATTCGGCAGCTTATTTCTGTGCCAGCTCACCGGGACAGGGTAATTCACCCCTCCACTTTGGGAAC	TCRBV18-01*01	TCRBD01-01*01	TCRBJ01-06*01	8023	Donor	CMV	CCF1	Pos	Neg
0.000124642	1	CASSLGGTTEAFF	AAGGTGCAGCCTGCAGAACTGGAGGATTCTGGAGTTTATTTCTGTGCCAGCAGCCTCGGGGGTACGACTGAAGCTTTCTTTGGACAA	TCRBV14-01*01	TCRBD02-01*01	TCRBJ01-01*01	8023	Donor	CMV	CCF1	Pos	Neg
0.000124642	1	CASSSGGTEAFF	CTGACGATCCAGCGCACACAGCAGGAGGACTCGGCCGTGTATCTCTGTGCCAGCAGCTCGGGGGGCACTGAAGCTTTCTTTGGACAA	TCRBV07-02*01	TCRBD02-01*01	TCRBJ01-01*01	8023	Donor	CMV	CCF1	Pos	Neg
0.000124642	1	CASSLELAGAQETQYF	ACCTTGGAGCTGGGGGACTCGGCCCTTTATCTTTGCGCCAGCAGCTTGGAACTAGCGGGGGCCCAAGAGACCCAGTACTTCGGGCCA	TCRBV05-01*01	TCRBD02-01*01	TCRBJ02-05*01	8023	Donor	CMV	CCF1	Pos	Neg
0.000124642	1	CASSLALNQPQHF	AAGATCCAGCCTGCAAAGCTTGAGGACTCGGCCGTGTATCTCTGTGCCAGCAGCTTAGCCCTCAATCAGCCCCAGCATTTTGGTGAT	TCRBV11-02*02	TCRBD02-01	TCRBJ01-05*01	8023	Donor	CMV	CCF1	Pos	Neg
0.000124642	1	CASSLESSYNEQFF	ATCAATTCCCTGGAGCTTGGTGACTCTGCTGTGTATTTCTGTGCCAGCAGCCTAGAAAGCTCCTACAATGAGCAGTTCTTCGGGCCA	TCRBV03	unknown	TCRBJ02-01*01	8023	Donor	CMV	CCF1	Pos	Neg
0.000124642	1	CASSRTSGPYNEQFF	AGCACCTTGGAGCTGGGGGACTCGGCCCTTTATCTTTGCGCCAGCAGCCGTACTAGCGGGCCCTACAATGAGCAGTTCTTCGGGCCA	TCRBV05-01*01	TCRBD02-01	TCRBJ02-01*01	8023	Donor	CMV	CCF1	Pos	Neg
0.000124642	1	CASSLLGYEQYF	CTGAGGATCCAGCAGGTAGTGCGAGGAGATTCGGCAGCTTATTTCTGTGCCAGCTCACTCCTCGGGTACGAGCAGTACTTCGGGCCG	TCRBV18-01*01	TCRBD02-01	TCRBJ02-07*01	8023	Donor	CMV	CCF1	Pos	Neg
0.000124642	1	CASSLRQAYNEQFF	CTGGAGTTGGCTGCTCCCTCCCAGACATCTGTGTACTTCTGTGCCAGCAGCCTCCGACAGGCCTACAATGAGCAGTTCTTCGGGCCA	TCRBV06-06	TCRBD01-01*01	TCRBJ02-01*01	8023	Donor	CMV	CCF1	Pos	Neg
0.000124642	1	CASSGYNEQFF	CCTCTCACTGTGACATCGGCCCAAAAGAACCCGACAGCTTTCTATCTCTGTGCCAGTAGTGGGTACAATGAGCAGTTCTTCGGGCCA	TCRBV19-01	unknown	TCRBJ02-01*01	8023	Donor	CMV	CCF1	Pos	Neg
0.000124642	1	CASSLAGAYNEQFF	ATCCAGCGCACAGAGCAGGGGGACTCGGCCATGTATCTCTGTGCCAGCAGCTTAGCGGGAGCATACAATGAGCAGTTCTTCGGGCCA	TCRBV07-09	TCRBD02-01*02	TCRBJ02-01*01	8023	Donor	CMV	CCF1	Pos	Neg
0.000124642	1	CASSSQGNQPQHF	ACTGTGACATCGGCCCAAAAGAACCCGACAGCTTTCTATCTCTGTGCCAGTAGTAGTCAGGGAAATCAGCCCCAGCATTTTGGTGAT	TCRBV19-01	TCRBD01-01*01	TCRBJ01-05*01	8023	Donor	CMV	CCF1	Pos	Neg
0.000124642	1	CASSLAGGNNEQFF	ATCCAGCGCACAGAGCAGGGGGACTCGGCCATGTATCTCTGTGCCAGCAGCTTAGCGGGAGGAAACAATGAGCAGTTCTTCGGGCCA	TCRBV07-09	TCRBD02-01*02	TCRBJ02-01*01	8023	Donor	CMV	CCF1	Pos	Neg
0.000124642	1	CASSLYNEQFF	ACTCTGAAGATCCAGCCCTCAGAACCCAGGGACTCAGCTGTGTACTTCTGTGCCAGCAGTCTTTACAATGAGCAGTTCTTCGGGCCA	TCRBV12	TCRBD02-01	TCRBJ02-01*01	8023	Donor	CMV	CCF1	Pos	Neg
0.000124642	1	CASSFGVNTEAFF	AAGATCCAGCCCTCAGAACCCAGGGACTCAGCTGTGTACTTCTGTGCCAGCAGTTTTGGGGTGAACACTGAAGCTTTCTTTGGACAA	TCRBV12	unknown	TCRBJ01-01*01	8023	Donor	CMV	CCF1	Pos	Neg
0.000124642	1	CASSYGTGGTYEQYF	AGCACCTTGGAGCTGGGGGACTCGGCCCTTTATCTTTGCGCCAGCAGCTACGGGACAGGGGGGACCTACGAGCAGTACTTCGGGCCG	TCRBV05-01*01	TCRBD01-01*01	TCRBJ02-07*01	8023	Donor	CMV	CCF1	Pos	Neg
0.000124642	1	CASSPPSSYEQYF	AGGATCCAGCAGGTAGTGCGAGGAGATTCGGCAGCTTATTTCTGTGCCAGCTCACCCCCCAGCTCCTACGAGCAGTACTTCGGGCCG	TCRBV18-01*01	TCRBD01-01*01	TCRBJ02-07*01	8023	Donor	CMV	CCF1	Pos	Neg
0.000124642	1	CASSPDTGELFF	CTGAGGATCCAGCAGGTAGTGCGAGGAGATTCGGCAGCTTATTTCTGTGCCAGCTCACCAGACACCGGGGAGCTGTTTTTTGGAGAA	TCRBV18-01*01	unknown	TCRBJ02-02*01	8023	Donor	CMV	CCF1	Pos	Neg
0.000124642	1	CASSIGRNTEAFF	ACTGTGACATCGGCCCAAAAGAACCCGACAGCTTTCTATCTCTGTGCCAGTAGTATCGGGCGGAACACTGAAGCTTTCTTTGGACAA	TCRBV19-01	unknown	TCRBJ01-01*01	8023	Donor	CMV	CCF1	Pos	Neg
0.000124642	1	CASSLRGSTDTQYF	ATCCAGCCCTCAGAACCCAGGGACTCAGCTGTGTACTTCTGTGCCAGCAGTTTAAGGGGTAGCACAGATACGCAGTATTTTGGCCCA	TCRBV12	TCRBD01-01*01	TCRBJ02-03*01	8023	Donor	CMV	CCF1	Pos	Neg
0.000124642	1	CASSSGNTEAFF	CTGAATGTGAACGCCTTGTTGCTGGGGGACTCGGCCCTGTATCTCTGTGCCAGCAGCTCTGGGAACACTGAAGCTTTCTTTGGACAA	TCRBV05-05*01	unknown	TCRBJ01-01*01	8023	Donor	CMV	CCF1	Pos	Neg
0.000124642	1	CASSLTRTDTQYF	CACCTACACACCCTGCAGCCAGAAGACTCGGCCCTGTATCTCTGCGCCAGCAGCCTCACTAGAACAGATACGCAGTATTTTGGCCCA	TCRBV04-03*01	TCRBD02-01	TCRBJ02-03*01	8023	Donor	CMV	CCF1	Pos	Neg
0.000124642	1	CASSLGAGANVLTF	ATCCAGCCCTCAGAACCCAGGGACTCAGCTGTGTACTTCTGTGCCAGCAGTTTGGGGGCTGGGGCCAACGTCCTGACTTTCGGGGCC	TCRBV12	unknown	TCRBJ02-06*01	8023	Donor	CMV	CCF1	Pos	Neg
0.000249283	2	CASSELAGGTDTQYF	GCGTCTGCTGTACCCTCTCAGACATCTGTGTACTTCTGTGCCAGCAGTGAACTAGCGGGAGGCACAGATACGCAGTATTTTGGCCCA	TCRBV06-04	TCRBD02-01*02	TCRBJ02-03*01	8023	Donor	CMV	CCF1	Pos	Neg
0.000124642	1	CASSLGGEQFF	TTCCTTCACCTACACACCCTGCAGCCAGAAGACTCGGCCCTGTATCTCTGCGCCAGCAGCCTTGGGGGGGAGCAGTTCTTCGGGCCA	TCRBV04-03*01	TCRBD02-01*01	TCRBJ02-01*01	8023	Donor	CMV	CCF1	Pos	Neg
0.000124642	1	CASSLRVNTEAFF	AATGTGAGCACCTTGGAGCTGGGGGACTCGGCCCTTTATCTTTGCGCCAGCAGCCTCAGGGTAAACACTGAAGCTTTCTTTGGACAA	TCRBV05-01*01	TCRBD01-01*01	TCRBJ01-01*01	8023	Donor	CMV	CCF1	Pos	Neg
0.000124642	1	CASSRGQGNTEAFF	ATCCAGCCCTCAGAACCCAGGGACTCAGCTGTGTACTTCTGTGCCAGCAGCCGTGGACAGGGGAACACTGAAGCTTTCTTTGGACAA	TCRBV12	TCRBD01-01*01	TCRBJ01-01*01	8023	Donor	CMV	CCF1	Pos	Neg
0.000124642	1	CASSLDRVTGELFF	GTGAGCACCTTGGAGCTGGGGGACTCGGCCCTTTATCTTTGCGCCAGCAGCTTAGACAGGGTCACCGGGGAGCTGTTTTTTGGAGAA	TCRBV05-01*01	TCRBD01-01*01	TCRBJ02-02*01	8023	Donor	CMV	CCF1	Pos	Neg
0.000373925	3	CASRGSMNTEAFF	AATGTGAGCACCTTGGAGCTGGGGGACTCGGCCCTTTATCTTTGCGCCAGCAGGGGCTCGATGAACACTGAAGCTTTCTTTGGACAA	TCRBV05-01*01	TCRBD01-01*01	TCRBJ01-01*01	8023	Donor	CMV	CCF1	Pos	Neg
0.000124642	1	CASSLGTGELFF	TTGGAGATCCAGCGCACAGAGCAGGGGGACTCGGCCCTGTATCTCTGCGCCAGCAGTTTAGGGACCGGGGAGCTGTTTTTTGGAGAA	TCRBV07-09	unknown	TCRBJ02-02*01	8023	Donor	CMV	CCF1	Pos	Neg
0.000124642	1	CASSFGNEQFF	GAGCTGAATGTGAACGCCTTGGAGCTGGAGGACTCGGCCCTGTATCTCTGTGCCAGCAGCTTTGGCAATGAGCAGTTCTTCGGGCCA	TCRBV05-08*01	unknown	TCRBJ02-01*01	8023	Donor	CMV	CCF1	Pos	Neg
0.000124642	1	CASSDRAGELFF	CTGATCCTGGAGTCGCCCAGCCCCAACCAGACCTCTCTGTACTTCTGTGCCAGCAGTGACAGGGCCGGGGAGCTGTTTTTTGGAGAA	TCRBV27-01*01	TCRBD01-01*01	TCRBJ02-02*01	8023	Donor	CMV	CCF1	Pos	Neg
0.000124642	1	CASSFGVNTEAFF	AAGATCCAGCCCTCAGAACCCAGGGACTCAGCTGTGTACTTCTGTGCCAGCAGTTTCGGTGTGAACACTGAAGCTTTCTTTGGACAA	TCRBV12	TCRBD02-01	TCRBJ01-01*01	8023	Donor	CMV	CCF1	Pos	Neg
0.000498567	4	CASSPGASYEQYF	AATGTGAACGCCTTGGAGCTGGACGACTCGGCCCTGTATCTCTGTGCCAGCAGCCCTGGTGCTTCCTACGAGCAGTACTTCGGGCCG	TCRBV05-04*01	unknown	TCRBJ02-07*01	8023	Donor	CMV	CCF1	Pos	Neg
0.000124642	1	CASSPPDRANTGELFF	CAGGTAGTGCGAGGAGATTCGGCAGCTTATTTCTGTGCCAGCTCACCACCCGACAGGGCGAACACCGGGGAGCTGTTTTTTGGAGAA	TCRBV18-01*01	TCRBD01-01*01	TCRBJ02-02*01	8023	Donor	CMV	CCF1	Pos	Neg
0.000124642	1	CASSPNTGELFF	CTCACTGTGACATCGGCCCAAAAGAACCCGACAGCTTTCTATCTCTGTGCCAGTAGTCCGAACACCGGGGAGCTGTTTTTTGGAGAA	TCRBV19-01	unknown	TCRBJ02-02*01	8023	Donor	CMV	CCF1	Pos	Neg
0.000124642	1	CASSKQGATEAFF	AGGCTGCTGTCGGCTGCTCCCTCCCAGACATCTGTGTACTTCTGTGCCAGCAGCAAACAGGGGGCGACTGAAGCTTTCTTTGGACAA	TCRBV06-05*01	TCRBD01-01*01	TCRBJ01-01*01	8023	Donor	CMV	CCF1	Pos	Neg
0.000124642	1	CASSRGAGELFF	CTTCACATCAATTCCCTGGAGCTTGGTGACTCTGCTGTGTATTTCTGTGCCAGCAGCCGGGGAGCCGGGGAGCTGTTTTTTGGAGAA	TCRBV03	TCRBD02-01*02	TCRBJ02-02*01	8023	Donor	CMV	CCF1	Pos	Neg
0.000124642	1	CASSLVGEQFF	GAGATGAATGTGAGCACCTTGGAGCTGGGGGACTCGGCCCTTTATCTTTGCGCCAGCAGCTTGGTGGGGGAGCAGTTCTTCGGGCCA	TCRBV05-01*01	unknown	TCRBJ02-01*01	8023	Donor	CMV	CCF1	Pos	Neg
1.7685e-05	1	CASSLAETQYF	ACTCTGACGATCCAGCGCACACAGCAGGAGGACTCGGCCGTGTATCTCTGTGCCAGCAGCTTAGCCGAGACCCAGTACTTCGGGCCA	TCRBV07-02*01	unknown	TCRBJ02-05*01	56545	Donor	CMV	CCF3	Pos	Pos
1.7685e-05	1	CASSIGGNTEAFF	ACTGTGACATCGGCCCAAAAGAACCCGACAGCTTTCTATCTCTGTGCCAGTAGTATTGGGGGGAACACTGAAGCTTTCTTTGGACAA	TCRBV19-01	unknown	TCRBJ01-01*01	56545	Donor	CMV	CCF3	Pos	Pos
1.7685e-05	1	CASSWTGPSYEQYF	GTGAACGCCTTGTTGCTGGGGGACTCGGCCCTCTATCTCTGTGCCAGCAGCTGGACAGGGCCTTCCTACGAGCAGTACTTCGGGCCG	TCRBV05-06*01	TCRBD01-01*01	TCRBJ02-07*01	56545	Donor	CMV	CCF3	Pos	Pos
1.7685e-05	1	CASSLVTGLNTEAFF	CAGCGCACAGAGCAGGGGGACTCGGCCATGTATCTCTGTGCCAGCAGCTTAGTTACAGGTTTGAACACTGAAGCTTTCTTTGGACAA	TCRBV07-09	TCRBD01-01*01	TCRBJ01-01*01	56545	Donor	CMV	CCF3	Pos	Pos
1.7685e-05	1	CASSQDYEQYF	GAGATGAATGTGAGCACCTTGGAGCTGGGGGACTCGGCCCTTTATCTTTGCGCCAGCAGCCAGGACTACGAGCAGTACTTCGGGCCG	TCRBV05-01*01	TCRBD01-01*01	TCRBJ02-07*01	56545	Donor	CMV	CCF3	Pos	Pos
3.53701e-05	2	CASSPGQGTDTQYF	ATCCAGCAGGTAGTGCGAGGAGATTCGGCAGCTTATTTCTGTGCCAGCTCACCAGGACAGGGTACAGATACGCAGTATTTTGGCCCA	TCRBV18-01*01	TCRBD01-01*01	TCRBJ02-03*01	56545	Donor	CMV	CCF3	Pos	Pos
1.7685e-05	1	CASSSANYGYTF	CTGAAGATCCAGCCCTCAGAACCCAGGGACTCAGCTGTGTACTTCTGTGCCAGCAGTAGTGCGAACTATGGCTACACCTTCGGTTCG	TCRBV12	TCRBD02-01	TCRBJ01-02*01	56545	Donor	CMV	CCF3	Pos	Pos
1.7685e-05	1	CAWSVTGNTEAFF	AGTTCTAAGAAGCTCCTTCTCAGTGACTCTGGCTTCTATCTCTGTGCCTGGAGTGTGACAGGGAACACTGAAGCTTTCTTTGGACAA	TCRBV30-01*01	TCRBD01-01*01	TCRBJ01-01*01	56545	Donor	CMV	CCF3	Pos	Pos
1.7685e-05	1	CASSFSGTDTQYF	AGGCTGGAGTTGGCTGCTCCCTCCCAGACATCTGTGTACTTCTGTGCCAGCAGTTTCTCCGGGACAGATACGCAGTATTTTGGCCCA	TCRBV06-06	TCRBD02-01	TCRBJ02-03*01	56545	Donor	CMV	CCF3	Pos	Pos
5.30551e-05	3	CASSGGGNTEAFF	ACTCTGGAGTCTGCTGCCTCCTCCCAGACATCTGTATATTTCTGCGCCAGCAGTGGCGGAGGTAACACTGAAGCTTTCTTTGGACAA	TCRBV10-01	TCRBD02-01*02	TCRBJ01-01*01	56545	Donor	CMV	CCF3	Pos	Pos
1.7685e-05	1	CASSEGSTDTQYF	AGGCTGGAGTCGGCTGCTCCCTCCCAGACATCTGTGTACTTCTGTGCCAGCAGTGAAGGGAGCACAGATACGCAGTATTTTGGCCCA	TCRBV06-01*01	unknown	TCRBJ02-03*01	56545	Donor	CMV	CCF3	Pos	Pos
1.7685e-05	1	CASSLTIQETQYF	ACGATTCAGCGCACAGAGCAGCGGGACTCAGCCATGTATCGCTGTGCTAGCAGCCTAACGATCCAAGAGACCCAGTACTTCGGGCCA	TCRBV07-07*01	TCRBD02-01	TCRBJ02-05*01	56545	Donor	CMV	CCF3	Pos	Pos
1.7685e-05	1	CASSFENSYEQYF	AAGATCCAGCCCTCAGAACCCAGGGACTCAGCTGTGTACTTCTGTGCCAGCAGTTTTGAGAACTCCTACGAGCAGTACTTCGGGCCG	TCRBV12	TCRBD02-01*02	TCRBJ02-07*01	56545	Donor	CMV	CCF3	Pos	Pos
1.7685e-05	1	CASSLAGGNQPQHF	GTGAACGCCTTGTTGCTGGGGGACTCGGCCCTCTATCTCTGTGCCAGCAGCTTGGCCGGGGGCAATCAGCCCCAGCATTTTGGTGAT	TCRBV05-06*01	TCRBD02-01*01	TCRBJ01-05*01	56545	Donor	CMV	CCF3	Pos	Pos
1.7685e-05	1	CASSPTVNTEAFF	AATGTGAGCACCTTGGAGCTGGGGGACTCGGCCCTTTATCTTTGCGCCAGCAGCCCGACAGTGAACACTGAAGCTTTCTTTGGACAA	TCRBV05-01*01	TCRBD01-01*01	TCRBJ01-01*01	56545	Donor	CMV	CCF3	Pos	Pos
1.7685e-05	1	CASSRGTGEQYF	CTGATTCTGGAGTCCGCCAGCACCAACCAGACATCTATGTACCTCTGTGCCAGCAGTCGGGGGACAGGCGAGCAGTACTTCGGGCCG	TCRBV28-01*01	TCRBD01-01*01	TCRBJ02-07*01	56545	Donor	CMV	CCF3	Pos	Pos
1.7685e-05	1	CASSTSGYNEQFF	AACCTGAGCTCTCTGGAGCTGGGGGACTCAGCTTTGTATTTCTGTGCCAGCTCGACTAGCGGCTACAATGAGCAGTTCTTCGGGCCA	TCRBV09-01	TCRBD02-01	TCRBJ02-01*01	56545	Donor	CMV	CCF3	Pos	Pos
1.7685e-05	1	CASSLRGDYGYTF	AATGTGAGCACCTTGGAGCTGGGGGACTCGGCCCTTTATCTTTGCGCCAGCAGCTTGCGGGGGGACTATGGCTACACCTTCGGTTCG	TCRBV05-01*01	TCRBD02-01*01	TCRBJ01-02*01	56545	Donor	CMV	CCF3	Pos	Pos
1.7685e-05	1	CASSPSSYEQYF	CTGACGATCCAGCGCACACAGCAGGAGGACTCGGCCGTGTATCTCTGTGCCAGCAGCCCCTCGAGCTACGAGCAGTACTTCGGGCCG	TCRBV07-02*01	TCRBD02-01*02	TCRBJ02-07*01	56545	Donor	CMV	CCF3	Pos	Pos
1.7685e-05	1	CASSLGGYNEQFF	AAGATCCAGCCCTCAGAACCCAGGGACTCAGCTGTGTACTTCTGTGCCAGCAGTCTGGGGGGCTACAATGAGCAGTTCTTCGGGCCA	TCRBV12	TCRBD02-01*01	TCRBJ02-01*01	56545	Donor	CMV	CCF3	Pos	Pos
1.7685e-05	1	CASSQVPSSYNEQFF	AATTCCCTGGAGCTTGGTGACTCTGCTGTGTATTTCTGTGCCAGCAGCCAAGTCCCTAGCTCCTACAATGAGCAGTTCTTCGGGCCA	TCRBV03	TCRBD02-01	TCRBJ02-01*01	56545	Donor	CMV	CCF3	Pos	Pos
1.7685e-05	1	CASSLTGLAGTGELFF	CAGGTAGTGCGAGGAGATTCGGCAGCTTATTTCTGTGCCAGCTCACTTACGGGACTAGCGGGAACCGGGGAGCTGTTTTTTGGAGAA	TCRBV18-01*01	TCRBD02-01*02	TCRBJ02-02*01	56545	Donor	CMV	CCF3	Pos	Pos
1.7685e-05	1	CASSLVDEQFF	GAGATGAATGTGAGCACCTTGGAGCTGGGGGACTCGGCCCTTTATCTTTGCGCCAGCAGCTTGGTCGATGAGCAGTTCTTCGGGCCA	TCRBV05-01*01	TCRBD02-01	TCRBJ02-01*01	56545	Donor	CMV	CCF3	Pos	Pos
1.7685e-05	1	CASSRLAGSTDTQYF	GCGTCTGCTGTACCCTCTCAGACATCTGTGTACTTCTGTGCCAGCAGTAGACTAGCGGGGAGCACAGATACGCAGTATTTTGGCCCA	TCRBV06-04	TCRBD02-01*01	TCRBJ02-03*01	56545	Donor	CMV	CCF3	Pos	Pos
1.7685e-05	1	CASSLTTSYGYTF	AGGCTGCTGTCGGCTGCTCCCTCCCAGACATCTGTGTACTTCTGTGCCAGCAGTCTCACGACTTCCTATGGCTACACCTTCGGTTCG	TCRBV06-05*01	TCRBD02-01	TCRBJ01-02*01	56545	Donor	CMV	CCF3	Pos	Pos
1.7685e-05	1	CASSIANTGELFF	ACTGTGACATCGGCCCAAAAGAACCCGACAGCTTTCTATCTCTGTGCCAGTAGTATCGCGAACACCGGGGAGCTGTTTTTTGGAGAA	TCRBV19-01	TCRBD02-01	TCRBJ02-02*01	56545	Donor	CMV	CCF3	Pos	Pos
1.7685e-05	1	CASSSANYGYTF	CTGAAGATCCAGCCCTCAGAACCCAGGGACTCAGCTGTGTACTTCTGTGCCAGCAGTTCAGCTAACTATGGCTACACCTTCGGTTCG	TCRBV12	TCRBD01-01*01	TCRBJ01-02*01	56545	Donor	CMV	CCF3	Pos	Pos
1.7685e-05	1	CASSPTGNTEAFF	ATCCTGGAGTCGCCCAGCCCCAACCAGACCTCTCTGTACTTCTGTGCCAGCAGTCCGACAGGGAACACTGAAGCTTTCTTTGGACAA	TCRBV27-01*01	TCRBD01-01*01	TCRBJ01-01*01	56545	Donor	CMV	CCF3	Pos	Pos
1.7685e-05	1	CASSLGSYSNQPQHF	CAGCCCTCAGAACCCAGGGACTCAGCTGTGTACTTCTGTGCCAGCAGTTTAGGGTCATATAGCAATCAGCCCCAGCATTTTGGTGAT	TCRBV12	unknown	TCRBJ01-05*01	56545	Donor	CMV	CCF3	Pos	Pos
1.7685e-05	1	CASSLLNTGELFF	GAGATCCAGCGCACAGAGCAGGGGGACTCGGCCATGTATCTCTGTGCCAGCAGCTTGTTAAACACCGGGGAGCTGTTTTTTGGAGAA	TCRBV07-09	TCRBD02-01	TCRBJ02-02*01	56545	Donor	CMV	CCF3	Pos	Pos
1.7685e-05	1	CASSSTEETQYF	TTGGAGATCCAGCGCACAGAGCAGGGGGACTCGGCCATGTATCTCTGTGCCAGCAGCTCCACCGAAGAGACCCAGTACTTCGGGCCA	TCRBV07-09	unknown	TCRBJ02-05*01	56545	Donor	CMV	CCF3	Pos	Pos
3.53701e-05	2	CASSGDGYEQYF	CTCACTCTGGAGTCTGCTGCCTCCTCCCAGACATCTGTATATTTCTGCGCCAGCAGTGGGGACGGGTACGAGCAGTACTTCGGGCCG	TCRBV10-01	unknown	TCRBJ02-07*01	56545	Donor	CMV	CCF3	Pos	Pos
1.7685e-05	1	CASSPAGGTLYEQYF	CAGCCCTCAGAACCCAGGGACTCAGCTGTGTACTTCTGTGCCAGCAGTCCCGCCGGCGGGACGCTTTACGAGCAGTACTTCGGGCCG	TCRBV12	TCRBD02-01*02	TCRBJ02-07*01	56545	Donor	CMV	CCF3	Pos	Pos
1.7685e-05	1	CASSLGLAGTDTQYF	CAACCTGCAAAGCTTGAGGACTCGGCCGTGTATCTCTGTGCCAGCAGTCTCGGACTAGCGGGTACGGATACGCAGTATTTTGGCCCA	TCRBV11-02*02	TCRBD02-01	TCRBJ02-03*01	56545	Donor	CMV	CCF3	Pos	Pos
1.7685e-05	1	CASSREGEQFF	ACTCTGAAGATCCGGTCCACAAAGCTGGAGGACTCAGCCATGTACTTCTGTGCCAGCTCTAGAGAGGGGGAGCAGTTCTTCGGGCCA	TCRBV02-01*01	unknown	TCRBJ02-01*01	56545	Donor	CMV	CCF3	Pos	Pos
1.7685e-05	1	CASSLGQGYEQYF	ATTCTGGAGTCCGCCAGCACCAACCAGACATCTATGTACCTCTGTGCCAGCAGCCTAGGACAGGGCTACGAGCAGTACTTCGGGCCG	TCRBV28-01*01	TCRBD01-01*01	TCRBJ02-07*01	56545	Donor	CMV	CCF3	Pos	Pos
1.7685e-05	1	CASSLGQGGTEAFF	GTGAGCACCTTGGAGCTGGGGGACTCGGCCCTTTATCTTTGCGCCAGCAGCTTGGGGCAGGGGGGCACTGAAGCTTTCTTTGGACAA	TCRBV05-01*01	TCRBD01-01*01	TCRBJ01-01*01	56545	Donor	CMV	CCF3	Pos	Pos
1.7685e-05	1	CASSLGLNEQFF	CTGATTCTGGAGTCCGCCAGCACCAACCAGACATCTATGTACCTCTGTGCCAGCAGTTTGGGATTAAATGAGCAGTTCTTCGGGCCA	TCRBV28-01*01	unknown	TCRBJ02-01*01	56545	Donor	CMV	CCF3	Pos	Pos
1.7685e-05	1	CSAPTGTNEKLFF	ACAGTGACCAGTGCCCATCCTGAAGACAGCAGCTTCTACATCTGCAGTGCCCCAACAGGGACTAATGAAAAACTGTTTTTTGGCAGT	TCRBV20	TCRBD01-01*01	TCRBJ01-04*01	56545	Donor	CMV	CCF3	Pos	Pos
1.7685e-05	1	CASSWGYEQYF	TCCCTGATTCTGGAGTCCGCCAGCACCAACCAGACATCTATGTACCTCTGTGCCAGCAGTTGGGGCTACGAGCAGTACTTCGGGCCG	TCRBV28-01*01	unknown	TCRBJ02-07*01	56545	Donor	CMV	CCF3	Pos	Pos
1.7685e-05	1	CASSLWGNQPQHF	ATCCTGGAGTCGCCCAGCCCCAACCAGACCTCTCTGTACTTCTGTGCCAGCAGTTTATGGGGTAACCAGCCCCAGCATTTTGGTGAT	TCRBV27-01*01	unknown	TCRBJ01-05*01	56545	Donor	CMV	CCF3	Pos	Pos
1.7685e-05	1	CASSPSSYEQYF	CTGATCCTGGAGTCGCCCAGCCCCAACCAGACCTCTCTGTACTTCTGTGCCAGCAGTCCTAGCTCCTACGAGCAGTACTTCGGGCCG	TCRBV27-01*01	TCRBD02-01	TCRBJ02-07*01	56545	Donor	CMV	CCF3	Pos	Pos
1.7685e-05	1	CASTPGGGTDTQYF	CTGCTGTCGGCTGCTCCCTCCCAGACATCTGTGTACTTCTGTGCCAGCACCCCGGGGGGAGGGACAGATACGCAGTATTTTGGCCCA	TCRBV06-05*01	TCRBD02-01	TCRBJ02-03*01	56545	Donor	CMV	CCF3	Pos	Pos
1.7685e-05	1	CASSAGNTEAFF	CTGAATGTGAACGCCTTGGAGCTGGACGACTCGGCCCTGTATCTCTGTGCCAGCAGCGCGGGGAACACTGAAGCTTTCTTTGGACAA	TCRBV05-04*01	TCRBD02-01	TCRBJ01-01*01	56545	Donor	CMV	CCF3	Pos	Pos
3.53701e-05	2	CASSLSGSYEQYF	GGGTTGGAGTCGGCTGCTCCCTCCCAAACATCTGTGTACTTCTGTGCCAGCAGTTTGAGCGGGAGCTACGAGCAGTACTTCGGGCCG	TCRBV06	TCRBD02-01*02	TCRBJ02-07*01	56545	Donor	CMV	CCF3	Pos	Pos
3.53701e-05	2	CASSSGTFYGYTF	ATTCTGGAGTCCGCCAGCACCAACCAGACATCTATGTACCTCTGTGCCAGCAGTTCCGGGACCTTCTATGGCTACACCTTCGGTTCG	TCRBV28-01*01	unknown	TCRBJ01-02*01	56545	Donor	CMV	CCF3	Pos	Pos
8.84251e-05	5	CASSPGQGSYGYTF	CTACACACCCTGCAGCCAGAAGACTCGGCCCTGTATCTCTGCGCCAGCAGCCCTGGACAGGGAAGCTATGGCTACACCTTCGGTTCG	TCRBV04-03*01	TCRBD01-01*01	TCRBJ01-02*01	56545	Donor	CMV	CCF3	Pos	Pos
8.84251e-05	5	CASSVQGATEAFF	AGGCTGCTGTCGGCTGCTCCCTCCCAGACATCTGTGTACTTCTGTGCCAGCAGTGTGCAGGGGGCCACTGAAGCTTTCTTTGGACAA	TCRBV06-05*01	TCRBD01-01*01	TCRBJ01-01*01	56545	Donor	CMV	CCF3	Pos	Pos
1.7685e-05	1	CASSVGGADTQYF	AAGATCCAGCCCTCAGAACCCAGGGACTCAGCTGTGTACTTCTGTGCCAGCAGCGTGGGAGGGGCCGATACGCAGTATTTTGGCCCA	TCRBV12	TCRBD02-01*02	TCRBJ02-03*01	56545	Donor	CMV	CCF3	Pos	Pos
1.7685e-05	1	CASSIGNTEAFF	CTGAAGATCCAGCGCACAGAGCGGGGGGACTCAGCCGTGTATCTCTGTGCCAGCAGCATTGGGAACACTGAAGCTTTCTTTGGACAA	TCRBV07-03*01	unknown	TCRBJ01-01*01	56545	Donor	CMV	CCF3	Pos	Pos
1.7685e-05	1	CASSLGGAQETQYF	GTGAGCACCTTGGAGCTGGGGGACTCGGCCCTTTATCTTTGCGCCAGCAGCTTGGGAGGGGCCCAAGAGACCCAGTACTTCGGGCCA	TCRBV05-01*01	unknown	TCRBJ02-05*01	56545	Donor	CMV	CCF3	Pos	Pos
1.7685e-05	1	CASSLSSYEQYF	ATGAATGTGAGCACCTTGGAGCTGGGGGACTCGGCCCTTTATCTTTGCGCCAGCAGCTTGTCCTCCTACGAGCAGTACTTCGGGCCG	TCRBV05-01*01	unknown	TCRBJ02-07*01	56545	Donor	CMV	CCF3	Pos	Pos
1.7685e-05	1	CASSLGLAGTYEQYF	CAGCCCTCAGAACCCAGGGACTCAGCTGTGTACTTCTGTGCCAGCAGTTTAGGACTAGCGGGTACCTACGAGCAGTACTTCGGGCCG	TCRBV12	TCRBD02-01	TCRBJ02-07*01	56545	Donor	CMV	CCF3	Pos	Pos
1.7685e-05	1	CASSQGTVYGYTF	CACATCAATTCCCTGGAGCTTGGTGACTCTGCTGTGTATTTCTGTGCCAGCAGCCAAGGGACGGTCTATGGCTACACCTTCGGTTCG	TCRBV03	unknown	TCRBJ01-02*01	56545	Donor	CMV	CCF3	Pos	Pos
1.7685e-05	1	CASSFVNQPQHF	CTGAATGTGAACGCCTTGTTGCTGGGGGACTCGGCCCTCTATCTCTGTGCCAGCAGTTTTGTTAATCAGCCCCAGCATTTTGGTGAT	TCRBV05-06*01	unknown	TCRBJ01-05*01	56545	Donor	CMV	CCF3	Pos	Pos
1.7685e-05	1	CASSQGGSYNEQFF	GTGAACGCCTTGGAGCTGGACGACTCGGCCCTGTATCTCTGTGCCAGCAGCCAGGGAGGCTCCTACAATGAGCAGTTCTTCGGGCCA	TCRBV05-04*01	TCRBD02-01*02	TCRBJ02-01*01	56545	Donor	CMV	CCF3	Pos	Pos
1.7685e-05	1	CASSLSGAGANVLTF	CAGCGCACACAGCAGGAGGACTCCGCCGTGTATCTCTGTGCCAGCAGCCTCTCGGGAGCTGGGGCCAACGTCCTGACTTTCGGGGCC	TCRBV07-08*01	TCRBD02-01*02	TCRBJ02-06*01	56545	Donor	CMV	CCF3	Pos	Pos
1.7685e-05	1	CASSLDGNTEAFF	ATTCTGGAGTCCGCCAGCACCAACCAGACATCTATGTACCTCTGTGCCAGCAGTCTGGACGGGAACACTGAAGCTTTCTTTGGACAA	TCRBV28-01*01	unknown	TCRBJ01-01*01	56545	Donor	CMV	CCF3	Pos	Pos
1.7685e-05	1	CASSLGGSETQYF	AATGTGAGCACCTTGGAGCTGGGGGACTCGGCCCTTTATCTTTGCGCCAGCAGCTTGGGGGGTTCAGAGACCCAGTACTTCGGGCCA	TCRBV05-01*01	unknown	TCRBJ02-05*01	56545	Donor	CMV	CCF3	Pos	Pos
1.7685e-05	1	CASSLSGGNTGELFF	AACGCCTTGGAGCTGGACGACTCGGCCCTGTATCTCTGTGCCAGCAGCTTATCGGGGGGGAACACCGGGGAGCTGTTTTTTGGAGAA	TCRBV05-04*01	TCRBD02-01*01	TCRBJ02-02*01	56545	Donor	CMV	CCF3	Pos	Pos
1.7685e-05	1	CASSLFGGTYEQYF	ATCCAGCGCACAGAGCAGGGGGACTCGGCCATGTATCTCTGTGCCAGCAGCTTATTCGGTGGAACCTACGAGCAGTACTTCGGGCCG	TCRBV07-09	unknown	TCRBJ02-07*01	56545	Donor	CMV	CCF3	Pos	Pos
1.7685e-05	1	CASSPGAGTYEQYF	GTGAGCACCTTGGAGCTGGGGGACTCGGCCCTTTATCTTTGCGCCAGCAGCCCCGGGGCAGGGACCTACGAGCAGTACTTCGGGCCG	TCRBV05-01*01	unknown	TCRBJ02-07*01	56545	Donor	CMV	CCF3	Pos	Pos
1.7685e-05	1	CASSAGTGTYEQYF	GTGAGCACCTTGGAGCTGGGGGACTCGGCCCTTTATCTTTGCGCCAGCAGCGCGGGGACAGGGACCTACGAGCAGTACTTCGGGCCG	TCRBV05-01*01	TCRBD01-01*01	TCRBJ02-07*01	56545	Donor	CMV	CCF3	Pos	Pos
1.7685e-05	1	CASSGTGANYGYTF	ATCCAGCCCTCAGAACCCAGGGACTCAGCTGTGTACTTCTGTGCCAGCAGTGGGACAGGGGCTAACTATGGCTACACCTTCGGTTCG	TCRBV12	TCRBD01-01*01	TCRBJ01-02*01	56545	Donor	CMV	CCF3	Pos	Pos
1.7685e-05	1	CASSLGTGELFF	ATGAATGTGAGCACCTTGGAGCTGGGGGACTCGGCCCTTTATCTTTGCGCCAGCAGCTTGGGCACCGGGGAGCTGTTTTTTGGAGAA	TCRBV05-01*01	unknown	TCRBJ02-02*01	56545	Donor	CMV	CCF3	Pos	Pos
1.7685e-05	1	CASSLSGGRGDTQYF	CAGCGCACAGAGCGGGGGGACTCAGCCGTGTATCTCTGTGCCAGCAGCTTAAGTGGCGGGAGAGGAGATACGCAGTATTTTGGCCCA	TCRBV07-03*01	TCRBD02-01*02	TCRBJ02-03*01	56545	Donor	CMV	CCF3	Pos	Pos
1.7685e-05	1	CASSSGGYEQYF	CTCACTCTGGAGTCTGCTGCCTCCTCCCAGACATCTGTATATTTCTGCGCCAGCAGTTCAGGGGGCTACGAGCAGTACTTCGGGCCG	TCRBV10-01	TCRBD01-01*01	TCRBJ02-07*01	56545	Donor	CMV	CCF3	Pos	Pos
0.000123795	7	CASSLGVNTEAFF	AAGATCCAGCGCACAGAGCGGGGGGACTCAGCCGTGTATCTCTGTGCCAGCAGCTTAGGGGTGAACACTGAAGCTTTCTTTGGACAA	TCRBV07-03*01	unknown	TCRBJ01-01*01	56545	Donor	CMV	CCF3	Pos	Pos
1.7685e-05	1	CASSLPGSYEQYF	ACCCTGGAGTCTGCCAGGCCCTCACATACCTCTCAGTACCTCTGTGCCAGCAGTCTTCCAGGCTCCTACGAGCAGTACTTCGGGCCG	TCRBV25-01*01	TCRBD01-01*01	TCRBJ02-07*01	56545	Donor	CMV	CCF3	Pos	Pos
1.7685e-05	1	CASSQSYEQYF	ACTCTGAAGATCCGGTCCACAAAGCTGGAGGACTCAGCCATGTACTTCTGTGCCAGCAGTCAGAGTTACGAGCAGTACTTCGGGCCG	TCRBV02-01*01	unknown	TCRBJ02-07*01	56545	Donor	CMV	CCF3	Pos	Pos
1.7685e-05	1	CASSLGRAYEQYF	AAGATCCAGCCCTCAGAACCCAGGGACTCAGCTGTGTACTTCTGTGCCAGCAGTTTGGGCAGGGCCTACGAGCAGTACTTCGGGCCG	TCRBV12	TCRBD01-01*01	TCRBJ02-07*01	56545	Donor	CMV	CCF3	Pos	Pos
1.7685e-05	1	CASSFGVNTEAFF	AATGTGAGCACCTTGGAGCTGGGGGACTCGGCCCTTTATCTTTGCGCCAGCAGCTTCGGAGTGAACACTGAAGCTTTCTTTGGACAA	TCRBV05-01*01	TCRBD02-01*02	TCRBJ01-01*01	56545	Donor	CMV	CCF3	Pos	Pos
1.7685e-05	1	CASSLSTEAFF	ACCTTGGAGATCCAGCGCACAGAGCAGGGGGACTCGGCCATGTATCTCTGTGCCAGCAGCCTTAGTACTGAAGCTTTCTTTGGACAA	TCRBV07-09	TCRBD02-01	TCRBJ01-01*01	56545	Donor	CMV	CCF3	Pos	Pos
1.7685e-05	1	CASSRDRGDTEAFF	ATCCAGCGCACACAGCAGGAGGACTCGGCCGTGTATCTCTGTGCCAGCAGCCGGGACAGGGGCGACACTGAAGCTTTCTTTGGACAA	TCRBV07-02*01	TCRBD01-01*01	TCRBJ01-01*01	56545	Donor	CMV	CCF3	Pos	Pos
1.7685e-05	1	CASSLGQAAEAFF	AAGATCCAGCCCTCAGAACCCAGGGACTCAGCTGTGTACTTCTGTGCCAGCAGTTTGGGGCAGGCCGCAGAAGCTTTCTTTGGACAA	TCRBV12	TCRBD01-01*01	TCRBJ01-01*01	56545	Donor	CMV	CCF3	Pos	Pos
1.7685e-05	1	CASSFGGDEAFF	CTGAAGATCCAGCCCTCAGAACCCAGGGACTCAGCTGTGTACTTCTGTGCCAGCAGTTTCGGCGGAGATGAAGCTTTCTTTGGACAA	TCRBV12	TCRBD02-01	TCRBJ01-01*01	56545	Donor	CMV	CCF3	Pos	Pos
1.7685e-05	1	CASSLLASGSTDTQYF	CGCACAGAGCAGCGGGACTCGGCCATGTATCGCTGTGCCAGCAGCTTATTGGCTAGCGGTAGCACAGATACGCAGTATTTTGGCCCA	TCRBV07-06*01	TCRBD02-01	TCRBJ02-03*01	56545	Donor	CMV	CCF3	Pos	Pos
1.7685e-05	1	CASSLNYEQYF	ACTCTGAAGATCCAGCCCTCAGAACCCAGGGACTCAGCTGTGTACTTCTGTGCCAGCAGCTTAAATTACGAGCAGTACTTCGGGCCG	TCRBV12	unknown	TCRBJ02-07*01	56545	Donor	CMV	CCF3	Pos	Pos
1.7685e-05	1	CASSSLGTEAFF	CTGACGATCCAGCGCACAGAGCAGCGGGACTCGGCCATGTATCGCTGTGCCAGCAGTTCACTGGGCACTGAAGCTTTCTTTGGACAA	TCRBV07-06*01	unknown	TCRBJ01-01*01	56545	Donor	CMV	CCF3	Pos	Pos
1.7685e-05	1	CASSVVAGELFF	CTAAACCTGAGCTCTCTGGAGCTGGGGGACTCAGCTTTGTATTTCTGTGCCAGCAGCGTAGTGGCGGGGGAGCTGTTTTTTGGAGAA	TCRBV09-01	unknown	TCRBJ02-02*01	56545	Donor	CMV	CCF3	Pos	Pos
1.7685e-05	1	CASSPGQGTDTQYF	ATCCAGCGCACAGAGCGGGGGGACTCAGCCGTGTATCTCTGTGCCAGCAGCCCAGGACAGGGCACAGATACGCAGTATTTTGGCCCA	TCRBV07-03*01	TCRBD01-01*01	TCRBJ02-03*01	56545	Donor	CMV	CCF3	Pos	Pos
3.53701e-05	2	CASSPGTYGYTF	TTGGAGATCCAGCGCACAGAGCAGGGGGACTCGGCCATGTATCTCTGTGCCAGCAGCCCGGGGACCTATGGCTACACCTTCGGTTCG	TCRBV07-09	unknown	TCRBJ01-02*01	56545	Donor	CMV	CCF3	Pos	Pos
1.7685e-05	1	CASSATSGSTDTQYF	GAGTCTGCCAGGCCCTCACATACCTCTCAGTACCTCTGTGCCAGCAGTGCTACTAGCGGGAGCACAGATACGCAGTATTTTGGCCCA	TCRBV25-01*01	TCRBD02-01	TCRBJ02-03*01	56545	Donor	CMV	CCF3	Pos	Pos
1.7685e-05	1	CASSYSGANVLTF	ATTCTGGAGTCCGCCAGCACCAACCAGACATCTATGTACCTCTGTGCCAGCAGTTACTCTGGGGCCAACGTCCTGACTTTCGGGGCC	TCRBV28-01*01	unknown	TCRBJ02-06*01	56545	Donor	CMV	CCF3	Pos	Pos
5.30551e-05	3	CASSLAGYTGELFF	ATCCAGCGCACAGAGCAGGGGGACTCGGCCATGTATCTCTGTGCCAGCAGCTTAGCCGGGTACACCGGGGAGCTGTTTTTTGGAGAA	TCRBV07-09	TCRBD02-01	TCRBJ02-02*01	56545	Donor	CMV	CCF3	Pos	Pos
1.7685e-05	1	CASSLLQGGEQYF	AATGTGAGCACCTTGGAGCTGGGGGACTCGGCCCTTTATCTTTGCGCCAGCAGCTTGCTGCAGGGAGGCGAGCAGTACTTCGGGCCG	TCRBV05-01*01	TCRBD02-01*02	TCRBJ02-07*01	56545	Donor	CMV	CCF3	Pos	Pos
1.7685e-05	1	CASSPTVNTEAFF	GAGATCCAGCGCACAGAGCAGGGGGACTCGGCCATGTATCTCTGTGCCAGCAGCCCGACCGTGAACACTGAAGCTTTCTTTGGACAA	TCRBV07-09	unknown	TCRBJ01-01*01	56545	Donor	CMV	CCF3	Pos	Pos
1.7685e-05	1	CASSLGPSGNTIYF	ATCCAGCGCACACAGCAGGAGGACTCGGCCGTGTATCTCTGTGCCAGCAGCCTAGGACCCTCTGGAAACACCATATATTTTGGAGAG	TCRBV07-02*01	unknown	TCRBJ01-03*01	56545	Donor	CMV	CCF3	Pos	Pos
1.7685e-05	1	CASSPRDGSYEQYF	CTGGAGTCGGCTGCTCCCTCCCAGACATCTGTGTACTTCTGTGCCAGCAGTCCCCGGGACGGCTCCTACGAGCAGTACTTCGGGCCG	TCRBV06-01*01	unknown	TCRBJ02-07*01	56545	Donor	CMV	CCF3	Pos	Pos
1.7685e-05	1	CASSRGYNEQFF	CTCAGGCTGCTGTCGGCTGCTCCCTCCCAGACATCTGTGTACTTCTGTGCCAGCAGCCGGGGCTACAATGAGCAGTTCTTCGGGCCA	TCRBV06-05*01	TCRBD02-01*01	TCRBJ02-01*01	56545	Donor	CMV	CCF3	Pos	Pos
1.7685e-05	1	CASSQDSRGSGNTIYF	GCCCTGCAGCCAGAAGACTCAGCCCTGTATCTCTGCGCCAGCAGCCAAGATTCGCGAGGCTCTGGAAACACCATATATTTTGGAGAG	TCRBV04-01*01	TCRBD02-01*02	TCRBJ01-03*01	56545	Donor	CMV	CCF3	Pos	Pos
1.7685e-05	1	CASSPGSSYEQYF	ACGATCCAGCGCACACAGCAGGAGGACTCGGCCGTGTATCTCTGTGCCAGCAGTCCGGGAAGCTCCTACGAGCAGTACTTCGGGCCG	TCRBV07-02*01	TCRBD02-01*02	TCRBJ02-07*01	56545	Donor	CMV	CCF3	Pos	Pos
1.7685e-05	1	CASSQGMNTEAFF	AAGGTGCAGCCTGCAGAACTGGAGGATTCTGGAGTTTATTTCTGTGCCAGCAGCCAGGGGATGAACACTGAAGCTTTCTTTGGACAA	TCRBV14-01*01	unknown	TCRBJ01-01*01	56545	Donor	CMV	CCF3	Pos	Pos
1.7685e-05	1	CASSSSGGELFF	ATGAATGTGAGCACCTTGGAGCTGGGGGACTCGGCCCTTTATCTTTGCGCCAGCAGTTCCTCAGGGGGGGAGCTGTTTTTTGGAGAA	TCRBV05-01*01	TCRBD01-01*01	TCRBJ02-02*01	56545	Donor	CMV	CCF3	Pos	Pos
1.7685e-05	1	CASSPTSGSGDTQYF	GAGTCCGCCAGCACCAACCAGACATCTATGTACCTCTGTGCCAGCAGTCCCACTAGCGGGAGTGGAGATACGCAGTATTTTGGCCCA	TCRBV28-01*01	TCRBD02-01*02	TCRBJ02-03*01	56545	Donor	CMV	CCF3	Pos	Pos
3.53701e-05	2	CASSLVGGDEQYF	ACGATTCAGCGCACAGAGCAGCGGGACTCAGCCATGTATCGCTGTGCTAGCAGCTTAGTAGGGGGGGACGAGCAGTACTTCGGGCCG	TCRBV07-07*01	TCRBD02-01*01	TCRBJ02-07*01	56545	Donor	CMV	CCF3	Pos	Pos
1.7685e-05	1	CASSLDSSYNEQFF	ATCCAGCGCACAGAGCGGGGGGACTCAGCCGTGTATCTCTGTGCCAGCAGCTTGGACAGCTCCTACAATGAGCAGTTCTTCGGGCCA	TCRBV07-03*01	TCRBD01-01*01	TCRBJ02-01*01	56545	Donor	CMV	CCF3	Pos	Pos
1.7685e-05	1	CASSLAGRETQYF	AATGTGAACGCCTTGTTGCTGGGGGACTCGGCCCTCTATCTCTGTGCCAGCAGCTTGGCTGGACGGGAGACCCAGTACTTCGGGCCA	TCRBV05-06*01	unknown	TCRBJ02-05*01	56545	Donor	CMV	CCF3	Pos	Pos
1.7685e-05	1	CASSLGNYEQYF	CTCAGGCTGGAGTCAGCTGCTCCCTCCCAGACATCTGTGTACTTCTGTGCCAGCAGTTTAGGGAACTACGAGCAGTACTTCGGGCCG	TCRBV06-09*01	unknown	TCRBJ02-07*01	56545	Donor	CMV	CCF3	Pos	Pos
3.53701e-05	2	CASSLGSYEQYF	CTGAGGATCCAGCAGGTAGTGCGAGGAGATTCGGCAGCTTATTTCTGTGCCAGCTCACTAGGTTCCTACGAGCAGTACTTCGGGCCG	TCRBV18-01*01	unknown	TCRBJ02-07*01	56545	Donor	CMV	CCF3	Pos	Pos
1.7685e-05	1	CASSRTENTEAFF	CACCTACACGCCCTGCAGCCAGAAGACTCAGCCCTGTATCTCTGCGCCAGCAGCAGGACAGAAAACACTGAAGCTTTCTTTGGACAA	TCRBV04-01*01	TCRBD01-01*01	TCRBJ01-01*01	56545	Donor	CMV	CCF3	Pos	Pos
1.7685e-05	1	CASSLDRGTEAFF	AAGATCCAGCCTGCAAAGCTTGAGGACTCGGCCGTGTATCTCTGTGCCAGCAGCTTAGATAGAGGGACTGAAGCTTTCTTTGGACAA	TCRBV11-02*02	TCRBD02-01*02	TCRBJ01-01*01	56545	Donor	CMV	CCF3	Pos	Pos
1.7685e-05	1	CASSLYNEQFF	ACTCTGACGATCCAGCGCACAGAGCAGCGGGACTCGGCCATGTATCGCTGTGCCAGCAGCCTTTACAATGAGCAGTTCTTCGGGCCA	TCRBV07-06*01	TCRBD02-01	TCRBJ02-01*01	56545	Donor	CMV	CCF3	Pos	Pos
1.7685e-05	1	CASSLAPQETQYF	AATGTGAGCACCTTGGAGCTGGGGGACTCGGCCCTTTATCTTTGCGCCAGCAGCTTGGCCCCTCAAGAGACCCAGTACTTCGGGCCA	TCRBV05-01*01	TCRBD02-01	TCRBJ02-05*01	56545	Donor	CMV	CCF3	Pos	Pos
1.7685e-05	1	CASSPQGVNTEAFF	GTGAGCACCTTGGAGCTGGGGGACTCGGCCCTTTATCTTTGCGCCAGCAGCCCCCAGGGGGTGAACACTGAAGCTTTCTTTGGACAA	TCRBV05-01*01	TCRBD01-01*01	TCRBJ01-01*01	56545	Donor	CMV	CCF3	Pos	Pos
1.7685e-05	1	CASRDYNEQFF	ACTCTGAAGATCCGGTCCACAAAGCTGGAGGACTCAGCCATGTACTTCTGTGCCAGCAGGGACTACAATGAGCAGTTCTTCGGGCCA	TCRBV02-01*01	unknown	TCRBJ02-01*01	56545	Donor	CMV	CCF3	Pos	Pos
1.7685e-05	1	CASSLGTGNTEAFF	CTGGAGTCCGCCAGCACCAACCAGACATCTATGTACCTCTGTGCCAGCAGCCTCGGGACAGGGAACACTGAAGCTTTCTTTGGACAA	TCRBV28-01*01	TCRBD01-01*01	TCRBJ01-01*01	56545	Donor	CMV	CCF3	Pos	Pos
1.7685e-05	1	CASSATGTGELFF	AACCTGAGCTCTCTGGAGCTGGGGGACTCAGCTTTGTATTTCTGTGCCAGCAGCGCGACGGGCACCGGGGAGCTGTTTTTTGGAGAA	TCRBV09-01	TCRBD02-01	TCRBJ02-02*01	56545	Donor	CMV	CCF3	Pos	Pos
1.7685e-05	1	CASSLLGYEQYF	CTGATCCTGGAGTCGCCCAGCCCCAACCAGACCTCTCTGTACTTCTGTGCCAGCAGTTTACTAGGGTACGAGCAGTACTTCGGGCCG	TCRBV27-01*01	unknown	TCRBJ02-07*01	56545	Donor	CMV	CCF3	Pos	Pos
1.7685e-05	1	CASSPSGSYEQYF	AAGATCCAGCCCTCAGAACCCAGGGACTCAGCTGTGTACTTCTGTGCCAGCAGTCCTAGCGGGAGCTACGAGCAGTACTTCGGGCCG	TCRBV12	TCRBD02-01*02	TCRBJ02-07*01	56545	Donor	CMV	CCF3	Pos	Pos
1.7685e-05	1	CASSLNYEQYF	CCGCTCAGGCTGGAGTTGGCTGCTCCCTCCCAGACATCTGTGTACTTCTGTGCCAGCAGTTTAAATTACGAGCAGTACTTCGGGCCG	TCRBV06-06	TCRBD02-01	TCRBJ02-07*01	56545	Donor	CMV	CCF3	Pos	Pos
1.7685e-05	1	CASSLGTGYGYTF	AAGATCCAGCCCTCAGAACCCAGGGACTCAGCTGTGTACTTCTGTGCCAGCAGTTTAGGGACGGGATATGGCTACACCTTCGGTTCG	TCRBV12	TCRBD02-01*02	TCRBJ01-02*01	56545	Donor	CMV	CCF3	Pos	Pos
1.7685e-05	1	CASSLDRVNQPQHF	GTGAACGCCTTGTTGCTGGGGGACTCGGCCCTGTATCTCTGTGCCAGCAGCTTGGACCGGGTCAATCAGCCCCAGCATTTTGGTGAT	TCRBV05-05*01	TCRBD02-01	TCRBJ01-05*01	56545	Donor	CMV	CCF3	Pos	Pos
1.7685e-05	1	CASSLFTEAFF	ACTCTGAAGATCCAGCCCTCAGAACCCAGGGACTCAGCTGTGTACTTCTGTGCCAGCAGTTTATTCACTGAAGCTTTCTTTGGACAA	TCRBV12	unknown	TCRBJ01-01*01	56545	Donor	CMV	CCF3	Pos	Pos
1.7685e-05	1	CASSPGRNTGELFF	TTGGAGTCGGCTGCTCCCTCCCAAACATCTGTGTACTTCTGTGCCAGCAGCCCGGGACGGAACACCGGGGAGCTGTTTTTTGGAGAA	TCRBV06	unknown	TCRBJ02-02*01	56545	Donor	CMV	CCF3	Pos	Pos
1.7685e-05	1	CASSLGGNTYEQYF	CTGGAGTCCGCCAGCACCAACCAGACATCTATGTACCTCTGTGCCAGCAGTTTGGGGGGGAATACCTACGAGCAGTACTTCGGGCCG	TCRBV28-01*01	TCRBD02-01*01	TCRBJ02-07*01	56545	Donor	CMV	CCF3	Pos	Pos
1.7685e-05	1	CASSRTSGYNEQFF	ATCAATTCCCTGGAGCTTGGTGACTCTGCTGTGTATTTCTGTGCCAGCAGCCGGACTAGCGGTTACAATGAGCAGTTCTTCGGGCCA	TCRBV03	TCRBD02-01	TCRBJ02-01*01	56545	Donor	CMV	CCF3	Pos	Pos
1.7685e-05	1	CASSPPSSYEQYF	ATTCTGGAGTCCGCCAGCACCAACCAGACATCTATGTACCTCTGTGCCAGCAGTCCGCCCAGCTCCTACGAGCAGTACTTCGGGCCG	TCRBV28-01*01	TCRBD01-01*01	TCRBJ02-07*01	56545	Donor	CMV	CCF3	Pos	Pos
1.7685e-05	1	CASSLGPEAFF	GAGCTGAATGTGAACGCCTTGGAGCTGGACGACTCGGCCCTGTATCTCTGTGCCAGCAGCTTGGGACCCGAAGCTTTCTTTGGACAA	TCRBV05-04*01	unknown	TCRBJ01-01*01	56545	Donor	CMV	CCF3	Pos	Pos
3.53701e-05	2	CASSLSGGNTGELFF	GAGTCGCCCAGCCCCAACCAGACCTCTCTGTACTTCTGTGCCAGCAGTTTATCTGGGGGGAACACCGGGGAGCTGTTTTTTGGAGAA	TCRBV27-01*01	unknown	TCRBJ02-02*01	56545	Donor	CMV	CCF3	Pos	Pos
3.53701e-05	2	CASSPPGGQETQYF	GTGACATCGGCCCAAAAGAACCCGACAGCTTTCTATCTCTGTGCCAGTAGTCCTCCGGGAGGGCAAGAGACCCAGTACTTCGGGCCA	TCRBV19-01	TCRBD02-01*02	TCRBJ02-05*01	56545	Donor	CMV	CCF3	Pos	Pos
1.7685e-05	1	CASSLTSGSSYEQYF	AACGCCTTGTTGCTGGGGGACTCGGCCCTCTATCTCTGTGCCAGCAGCTTGACTAGCGGGAGCTCCTACGAGCAGTACTTCGGGCCG	TCRBV05-06*01	TCRBD02-01*02	TCRBJ02-07*01	56545	Donor	CMV	CCF3	Pos	Pos
1.7685e-05	1	CASSQGGGYEQYF	AATGTGAGCACCTTGGAGCTGGGGGACTCGGCCCTTTATCTTTGCGCCAGCTCCCAAGGGGGTGGGTACGAGCAGTACTTCGGGCCG	TCRBV05-01*01	TCRBD01-01*01	TCRBJ02-07*01	56545	Donor	CMV	CCF3	Pos	Pos
3.53701e-05	2	CASSSGLAGVNEQFF	CAGCGCACACAGCAGGAGGACTCGGCCGTGTATCTCTGTGCCAGCAGCTCGGGACTAGCGGGAGTGAATGAGCAGTTCTTCGGGCCA	TCRBV07-02*01	TCRBD02-01*02	TCRBJ02-01*01	56545	Donor	CMV	CCF3	Pos	Pos
5.30551e-05	3	CASSSDLNTEAFF	AAGATCCAGCCTGCAAAGCTTGAGGACTCGGCCGTGTATCTCTGTGCCAGCAGCTCCGACTTGAACACTGAAGCTTTCTTTGGACAA	TCRBV11-02*02	TCRBD02-01	TCRBJ01-01*01	56545	Donor	CMV	CCF3	Pos	Pos
5.30551e-05	3	CASSLTGGYEQYF	AAGATCCAGCGCACAGAGCGGGGGGACTCAGCCGTGTATCTCTGTGCCAGCAGCTTAACTGGGGGCTACGAGCAGTACTTCGGGCCG	TCRBV07-03*01	unknown	TCRBJ02-07*01	56545	Donor	CMV	CCF3	Pos	Pos
3.53701e-05	2	CASSSGSSYEQYF	AAGATCCAGCCCTCAGAACCCAGGGACTCAGCTGTGTACTTCTGTGCCAGCAGTTCTGGGAGCTCCTACGAGCAGTACTTCGGGCCG	TCRBV12	TCRBD02-01*02	TCRBJ02-07*01	56545	Donor	CMV	CCF3	Pos	Pos
3.53701e-05	2	CASSLGSYEQYF	ATGAATGTGAGCACCTTGGAGCTGGGGGACTCGGCCCTTTATCTTTGCGCCAGCAGCTTGGGCAGCTACGAGCAGTACTTCGGGCCG	TCRBV05-01*01	TCRBD01-01*01	TCRBJ02-07*01	56545	Donor	CMV	CCF3	Pos	Pos
1.7685e-05	1	CASSLGSSSYNEQFF	CAGCGCACACAGCAGGAGGACTCGGCCGTGTATCTCTGTGCCAGCAGCTTAGGGTCTAGCTCCTACAATGAGCAGTTCTTCGGGCCA	TCRBV07-02*01	TCRBD02-01	TCRBJ02-01*01	56545	Donor	CMV	CCF3	Pos	Pos
1.7685e-05	1	CASSLGQGYEQYF	AATGTGAACGCCTTGTTGCTGGGGGACTCGGCCCTCTATCTCTGTGCCAGCAGCTTGGGACAGGGCTACGAGCAGTACTTCGGGCCG	TCRBV05-06*01	TCRBD01-01*01	TCRBJ02-07*01	56545	Donor	CMV	CCF3	Pos	Pos
1.7685e-05	1	CASSLFTEAFF	ACTCTGACGATCCAGCGCACACAGCAGGAGGACTCGGCCGTGTATCTCTGTGCCAGCAGCTTATTCACTGAAGCTTTCTTTGGACAA	TCRBV07-02*01	unknown	TCRBJ01-01*01	56545	Donor	CMV	CCF3	Pos	Pos
1.7685e-05	1	CASSLGGSSYNEQFF	GAGTCCGCCAGCACCAACCAGACATCTATGTACCTCTGTGCCAGTAGCCTGGGGGGGAGCTCCTACAATGAGCAGTTCTTCGGGCCA	TCRBV28-01*01	TCRBD02-01*01	TCRBJ02-01*01	56545	Donor	CMV	CCF3	Pos	Pos
3.53701e-05	2	CASSRDRSSYNEQFF	CACACCCTGCAGCCAGAAGACTCGGCCCTGTATCTCTGCGCCAGCAGCCGGGACCGAAGCTCCTACAATGAGCAGTTCTTCGGGCCA	TCRBV04-03*01	unknown	TCRBJ02-01*01	56545	Donor	CMV	CCF3	Pos	Pos
3.53701e-05	2	CASSLFSNQPQHF	AAGATCCAGCGCACACAGCAGGAGGACTCCGCCGTGTATCTCTGTGCCAGCAGCTTATTTAGCAATCAGCCCCAGCATTTTGGTGAT	TCRBV07-08*01	unknown	TCRBJ01-05*01	56545	Donor	CMV	CCF3	Pos	Pos
3.53701e-05	2	CASSLANTEAFF	CTGATTCTGGAGTCCGCCAGCACCAACCAGACATCTATGTACCTCTGTGCCAGCAGTTTAGCGAACACTGAAGCTTTCTTTGGACAA	TCRBV28-01*01	unknown	TCRBJ01-01*01	56545	Donor	CMV	CCF3	Pos	Pos
1.7685e-05	1	CASSLGAGEGYEQYF	CAGCGCACACAGCAGGAGGACTCGGCCGTGTATCTCTGTGCCAGCAGCTTAGGCGCAGGGGAGGGCTACGAGCAGTACTTCGGGCCG	TCRBV07-02*01	TCRBD02-01*02	TCRBJ02-07*01	56545	Donor	CMV	CCF3	Pos	Pos
1.7685e-05	1	CAWSGGLNTEAFF	AGTTCTAAGAAGCTCCTTCTCAGTGACTCTGGCTTCTATCTCTGTGCCTGGAGTGGGGGCTTGAACACTGAAGCTTTCTTTGGACAA	TCRBV30-01*01	TCRBD01-01*01	TCRBJ01-01*01	56545	Donor	CMV	CCF3	Pos	Pos
5.30551e-05	3	CASSPGTAYGYTF	ACGATCCAGCGCACACAGCAGGAGGACTCGGCCGTGTATCTCTGTGCCAGCAGCCCCGGGACCGCCTATGGCTACACCTTCGGTTCG	TCRBV07-02*01	unknown	TCRBJ01-02*01	56545	Donor	CMV	CCF3	Pos	Pos
1.7685e-05	1	CASSYTADQPQHF	AGGCTGCTGTCGGCTGCTCCCTCCCAGACATCTGTGTACTTCTGTGCCAGCAGTTACACAGCCGATCAGCCCCAGCATTTTGGTGAT	TCRBV06-05*01	TCRBD01-01*01	TCRBJ01-05*01	56545	Donor	CMV	CCF3	Pos	Pos
3.53701e-05	2	CASSWTQGSEQYF	GAGATCCAGCGCACAGAGCAGGGGGACTCGGCCATGTATCTCTGTGCCAGCAGCTGGACACAGGGGAGCGAGCAGTACTTCGGGCCG	TCRBV07-09	TCRBD01-01*01	TCRBJ02-07*01	56545	Donor	CMV	CCF3	Pos	Pos
3.53701e-05	2	CASSLGTYEQYF	ATGAATGTGAGCACCTTGGAGCTGGGGGACTCGGCCCTTTATCTTTGCGCCAGCAGCTTGGGAACCTACGAGCAGTACTTCGGGCCG	TCRBV05-01*01	unknown	TCRBJ02-07*01	56545	Donor	CMV	CCF3	Pos	Pos
1.7685e-05	1	CASSPTGNTEAFF	AGGCTGCTGTCGGCTGCTCCCTCCCAGACATCTGTGTACTTCTGTGCCAGCAGTCCGACAGGGAACACTGAAGCTTTCTTTGGACAA	TCRBV06-05*01	TCRBD01-01*01	TCRBJ01-01*01	56545	Donor	CMV	CCF3	Pos	Pos
1.7685e-05	1	CASSLVGGEQFF	ATGAATGTGAGCACCTTGGAGCTGGGGGACTCGGCCCTTTATCTTTGCGCCAGCAGCTTGGTCGGCGGTGAGCAGTTCTTCGGGCCA	TCRBV05-01*01	TCRBD02-01	TCRBJ02-01*01	56545	Donor	CMV	CCF3	Pos	Pos
1.7685e-05	1	CASSLAGTDTQYF	ATTCTGGAGTCCGCCAGCACCAACCAGACATCTATGTACCTCTGTGCCAGCAGTTTAGCCGGCACAGATACGCAGTATTTTGGCCCA	TCRBV28-01*01	unknown	TCRBJ02-03*01	56545	Donor	CMV	CCF3	Pos	Pos
1.7685e-05	1	CASSQDPGDEQFF	CACATCAATTCCCTGGAGCTTGGTGACTCTGCTGTGTATTTCTGTGCCAGCAGCCAAGATCCAGGAGATGAGCAGTTCTTCGGGCCA	TCRBV03	unknown	TCRBJ02-01*01	56545	Donor	CMV	CCF3	Pos	Pos
1.7685e-05	1	CASSRLAGGTGELFF	CAGCGCACAGAGCAGCGGGACTCGGCCATGTATCGCTGTGCCAGCAGCCGACTAGCGGGAGGCACCGGGGAGCTGTTTTTTGGAGAA	TCRBV07-06*01	TCRBD02-01*02	TCRBJ02-02*01	56545	Donor	CMV	CCF3	Pos	Pos
8.84251e-05	5	CASSPGQGSYGYTF	GTGACATCGGCCCAAAAGAACCCGACAGCTTTCTATCTCTGTGCCAGTAGCCCCGGACAGGGTAGCTATGGCTACACCTTCGGTTCG	TCRBV19-01	TCRBD01-01*01	TCRBJ01-02*01	56545	Donor	CMV	CCF3	Pos	Pos
1.7685e-05	1	CASSLEGYSNQPQHF	AGCACCTTGGAGCTGGGGGACTCGGCCCTTTATCTTTGCGCCAGCAGCTTGGAGGGTTATAGCAATCAGCCCCAGCATTTTGGTGAT	TCRBV05-01*01	unknown	TCRBJ01-05*01	56545	Donor	CMV	CCF3	Pos	Pos
1.7685e-05	1	CASSLGPGGNTEAFF	CAGCCTGCAGAGCTTGGGGACTCGGCCATGTATCTCTGTGCCAGCAGCTTGGGGCCAGGGGGTAACACTGAAGCTTTCTTTGGACAA	TCRBV11-01*01	TCRBD01-01*01	TCRBJ01-01*01	56545	Donor	CMV	CCF3	Pos	Pos
1.7685e-05	1	CASSLAGAYNEQFF	ATCCAGCCCTCAGAACCCAGGGACTCAGCTGTGTACTTCTGTGCCAGCAGTCTCGCAGGGGCCTACAATGAGCAGTTCTTCGGGCCA	TCRBV12	TCRBD01-01*01	TCRBJ02-01*01	56545	Donor	CMV	CCF3	Pos	Pos
1.7685e-05	1	CASSEYSLTDTQYF	CTGGAGTCTGCCAGGCCCTCACATACCTCTCAGTACCTCTGTGCCAGCAGTGAATACAGTTTGACAGATACGCAGTATTTTGGCCCA	TCRBV25-01*01	TCRBD01-01*01	TCRBJ02-03*01	56545	Donor	CMV	CCF3	Pos	Pos
1.7685e-05	1	CASSSGTANTEAFF	GTGAACGCCTTGGAGCTGGACGACTCGGCCCTGTATCTCTGTGCCAGCAGCTCCGGGACGGCGAACACTGAAGCTTTCTTTGGACAA	TCRBV05-04*01	unknown	TCRBJ01-01*01	56545	Donor	CMV	CCF3	Pos	Pos
1.7685e-05	1	CASSISGSSYNEQFF	GAGTCGCCCAGCCCCAACCAGACCTCTCTGTACTTCTGTGCCAGCAGTATTAGCGGGAGCTCCTACAATGAGCAGTTCTTCGGGCCA	TCRBV27-01*01	TCRBD02-01*02	TCRBJ02-01*01	56545	Donor	CMV	CCF3	Pos	Pos
1.7685e-05	1	CASSLGTGELFF	CTTCACCTACACACCCTGCAGCCAGAAGACTCGGCCCTGTATCTCTGCGCCAGCAGTTTAGGGACCGGGGAGCTGTTTTTTGGAGAA	TCRBV04-03*01	unknown	TCRBJ02-02*01	56545	Donor	CMV	CCF3	Pos	Pos
1.7685e-05	1	CASSLTLQETQYF	AAGATCCAGCGCACACAGCAGGAGGACTCCGCCGTGTATCTCTGTGCCAGCAGCTTAACCCTCCAAGAGACCCAGTACTTCGGGCCA	TCRBV07-08*01	unknown	TCRBJ02-05*01	56545	Donor	CMV	CCF3	Pos	Pos
1.7685e-05	1	CSARDPGGSYNEQFF	ACCAGTGCCCATCCTGAAGACAGCAGCTTCTACATCTGCAGTGCTAGGGACCCAGGGGGGTCCTACAATGAGCAGTTCTTCGGGCCA	TCRBV20	TCRBD01-01*01	TCRBJ02-01*01	56545	Donor	CMV	CCF3	Pos	Pos
5.30551e-05	3	CASSPGQVNTEAFF	GTGAACGCCTTGGAGCTGGACGACTCGGCCCTGTATCTCTGTGCCAGCAGCCCGGGACAAGTGAACACTGAAGCTTTCTTTGGACAA	TCRBV05-04*01	TCRBD01-01*01	TCRBJ01-01*01	56545	Donor	CMV	CCF3	Pos	Pos
5.30551e-05	3	CASSLGDRQETQYF	GTGAGCACCTTGGAGCTGGGGGACTCGGCCCTTTATCTTTGCGCCAGCAGCTTAGGGGACAGGCAAGAGACCCAGTACTTCGGGCCA	TCRBV05-01*01	TCRBD01-01*01	TCRBJ02-05*01	56545	Donor	CMV	CCF3	Pos	Pos
3.53701e-05	2	CASSFTDTQYF	ACTCTGAAGATCCAGCCCTCAGAACCCAGGGACTCAGCTGTGTACTTCTGTGCCAGCAGTTTCACAGATACGCAGTATTTTGGCCCA	TCRBV12	unknown	TCRBJ02-03*01	56545	Donor	CMV	CCF3	Pos	Pos
3.53701e-05	2	CASSGYNEQFF	ACTCTGAAGATCCAGCCCTCAGAACCCAGGGACTCAGCTGTGTACTTCTGTGCCAGCAGTGGATACAATGAGCAGTTCTTCGGGCCA	TCRBV12	unknown	TCRBJ02-01*01	56545	Donor	CMV	CCF3	Pos	Pos
1.7685e-05	1	CASSLGGTDTQYF	ACGATTCAGCGCACAGAGCAGCGGGACTCAGCCATGTATCGCTGTGCTAGCAGCTTAGGGGGGACAGATACGCAGTATTTTGGCCCA	TCRBV07-07*01	unknown	TCRBJ02-03*01	56545	Donor	CMV	CCF3	Pos	Pos
1.7685e-05	1	CASSYRNTEAFF	CTCAGGCTGGAGTCGGCTGCTCCCTCCCAGACATCTGTGTACTTCTGTGCCAGCAGTTACAGGAACACTGAAGCTTTCTTTGGACAA	TCRBV06	TCRBD01-01*01	TCRBJ01-01*01	56545	Donor	CMV	CCF3	Pos	Pos
1.7685e-05	1	CASRDSNTGELFF	ATTCTGGAGTCCGCCAGCACCAACCAGACATCTATGTACCTCTGTGCCAGCAGGGATTCGAACACCGGGGAGCTGTTTTTTGGAGAA	TCRBV28-01*01	unknown	TCRBJ02-02*01	56545	Donor	CMV	CCF3	Pos	Pos
1.7685e-05	1	CASSPGSTDTQYF	ATTCTGGAGTCCGCCAGCACCAACCAGACATCTATGTACCTCTGTGCCAGCAGCCCAGGGAGCACAGATACGCAGTATTTTGGCCCA	TCRBV28-01*01	TCRBD01-01*01	TCRBJ02-03*01	56545	Donor	CMV	CCF3	Pos	Pos
1.7685e-05	1	CASSPGGSYNEQFF	CTGGAGTCCGCCAGCACCAACCAGACATCTATGTACCTCTGTGCCAGCAGTCCGGGAGGGTCCTACAATGAGCAGTTCTTCGGGCCA	TCRBV28-01*01	TCRBD02-01*02	TCRBJ02-01*01	56545	Donor	CMV	CCF3	Pos	Pos
1.7685e-05	1	CASSLDRGHEQYF	GAGATCCAGCGCACAGAGCAGGGGGACTCGGCCATGTATCTCTGTGCCAGCAGCTTAGACAGGGGGCACGAGCAGTACTTCGGGCCG	TCRBV07-09	TCRBD01-01*01	TCRBJ02-07*01	56545	Donor	CMV	CCF3	Pos	Pos
3.53701e-05	2	CASSLAGTDNQPQHF	AGCACCTTGGAGCTGGGGGACTCGGCCCTTTATCTTTGCGCCAGCAGCTTGGCCGGGACAGATAATCAGCCCCAGCATTTTGGTGAT	TCRBV05-01*01	TCRBD01-01*01	TCRBJ01-05*01	56545	Donor	CMV	CCF3	Pos	Pos
1.7685e-05	1	CASSLGFYNEQFF	ACGATCCAGCGCACACAGCAGGAGGACTCGGCCGTGTATCTCTGTGCCAGCAGCTTAGGTTTTTACAATGAGCAGTTCTTCGGGCCA	TCRBV07-02*01	unknown	TCRBJ02-01*01	56545	Donor	CMV	CCF3	Pos	Pos
1.7685e-05	1	CASSPVRYEQYF	CTGGGGTTGGAGTCGGCTGCTCCCTCCCAAACATCTGTGTACTTCTGTGCCAGCAGCCCCGTCCGGTACGAGCAGTACTTCGGGCCG	TCRBV06	TCRBD02-01	TCRBJ02-07*01	56545	Donor	CMV	CCF3	Pos	Pos
1.7685e-05	1	CASSLGGRNTEAFF	CTGGAGTTGGCTGCTCCCTCCCAGACATCTGTGTACTTCTGTGCCAGCAGTTTAGGAGGTAGGAACACTGAAGCTTTCTTTGGACAA	TCRBV06-06	TCRBD02-01*02	TCRBJ01-01*01	56545	Donor	CMV	CCF3	Pos	Pos
1.7685e-05	1	CASSFGQPQHF	GAGCTGAATGTGAACGCCTTGTTGCTGGGGGACTCGGCCCTCTATCTCTGTGCCAGCAGCTTCGGTCAGCCCCAGCATTTTGGTGAT	TCRBV05-06*01	TCRBD02-01	TCRBJ01-05*01	56545	Donor	CMV	CCF3	Pos	Pos
1.7685e-05	1	CASSLEGGTEAFF	ACGATCCAGCGCACAGAGCAGCGGGACTCGGCCATGTATCGCTGTGCCAGCAGCTTAGAAGGGGGAACTGAAGCTTTCTTTGGACAA	TCRBV07-06*01	TCRBD01-01*01	TCRBJ01-01*01	56545	Donor	CMV	CCF3	Pos	Pos
1.7685e-05	1	CASSPGQNTEAFF	CACATCAATTCCCTGGAGCTTGGTGACTCTGCTGTGTATTTCTGTGCCAGCAGCCCGGGACAGAACACTGAAGCTTTCTTTGGACAA	TCRBV03	TCRBD01-01*01	TCRBJ01-01*01	56545	Donor	CMV	CCF3	Pos	Pos
1.7685e-05	1	CASSLLGGQETQYF	GTGAGCACCTTGGAGCTGGGGGACTCGGCCCTTTATCTTTGCGCCAGCAGCTTGTTAGGGGGCCAAGAGACCCAGTACTTCGGGCCA	TCRBV05-01*01	TCRBD01-01*01	TCRBJ02-05*01	56545	Donor	CMV	CCF3	Pos	Pos
1.7685e-05	1	CASSYTSGGYTGELFF	TCCGCCAGCACCAACCAGACATCTATGTACCTCTGTGCCAGCAGCTATACTAGCGGAGGGTACACCGGGGAGCTGTTTTTTGGAGAA	TCRBV28-01*01	TCRBD02-01	TCRBJ02-02*01	56545	Donor	CMV	CCF3	Pos	Pos
1.7685e-05	1	CASSLGVNTEAFF	ACGATTCAGCGCACAGAGCAGCGGGACTCAGCCATGTATCGCTGTGCTAGCAGCTTAGGAGTTAACACTGAAGCTTTCTTTGGACAA	TCRBV07-07*01	TCRBD02-01*02	TCRBJ01-01*01	56545	Donor	CMV	CCF3	Pos	Pos
1.7685e-05	1	CASSLAGSGNTIYF	ATCCAGCCCTCAGAACCCAGGGACTCAGCTGTGTACTTCTGTGCCAGCAGTTTAGCGGGCTCCGGAAACACCATATATTTTGGAGAG	TCRBV12	TCRBD01-01*01	TCRBJ01-03*01	56545	Donor	CMV	CCF3	Pos	Pos
1.7685e-05	1	CASSSTGGYEQYF	ACGATCCAGCGCACACAGCAGGAGGACTCGGCCGTGTATCTCTGTGCCAGCAGCTCAACAGGGGGCTACGAGCAGTACTTCGGGCCG	TCRBV07-02*01	TCRBD01-01*01	TCRBJ02-07*01	56545	Donor	CMV	CCF3	Pos	Pos
1.7685e-05	1	CASSLLNTGELFF	AATGTGAACGCCTTGGAGCTGGAGGACTCGGCCCTGTATCTCTGTGCCAGCAGCTTGCTGAACACCGGGGAGCTGTTTTTTGGAGAA	TCRBV05-08*01	TCRBD02-01	TCRBJ02-02*01	56545	Donor	CMV	CCF3	Pos	Pos
1.7685e-05	1	CASSPGTEETQYF	ATTCTGGAGTCCGCCAGCACCAACCAGACATCTATGTACCTCTGTGCCAGCAGTCCGGGGACAGAAGAGACCCAGTACTTCGGGCCA	TCRBV28-01*01	TCRBD01-01*01	TCRBJ02-05*01	56545	Donor	CMV	CCF3	Pos	Pos
1.7685e-05	1	CASSLPGSYEQYF	AGGCTGCTGTCGGCTGCTCCCTCCCAGACATCTGTGTACTTCTGTGCCAGCAGCCTACCGGGGAGCTACGAGCAGTACTTCGGGCCG	TCRBV06-05*01	TCRBD02-01	TCRBJ02-07*01	56545	Donor	CMV	CCF3	Pos	Pos
1.7685e-05	1	CASSLGQGGTEAFF	GTGAGCACCTTGGAGCTGGGGGACTCGGCCCTTTATCTTTGCGCCAGCAGCTTGGGGCAGGGGGGTACTGAAGCTTTCTTTGGACAA	TCRBV05-01*01	TCRBD01-01*01	TCRBJ01-01*01	56545	Donor	CMV	CCF3	Pos	Pos
1.7685e-05	1	CASSYSGANVLTF	ATTCTGGAGTCCGCCAGCACCAACCAGACATCTATGTACCTCTGTGCCAGCAGCTACTCCGGGGCCAACGTCCTGACTTTCGGGGCC	TCRBV28-01*01	TCRBD02-01	TCRBJ02-06*01	56545	Donor	CMV	CCF3	Pos	Pos
1.7685e-05	1	CASSLDYEQFF	GAGATGAATGTGAGCACCTTGGAGCTGGGGGACTCGGCCCTTTATCTTTGCGCCAGCAGCTTGGACTATGAGCAGTTCTTCGGGCCA	TCRBV05-01*01	TCRBD02-01	TCRBJ02-01*01	56545	Donor	CMV	CCF3	Pos	Pos
1.7685e-05	1	CASSRDRGYEQYF	GGGTTGGAGTCGGCTGCTCCCTCCCAAACATCTGTGTACTTCTGTGCCAGCAGCCGGGACAGGGGGTACGAGCAGTACTTCGGGCCG	TCRBV06	TCRBD01-01*01	TCRBJ02-07*01	56545	Donor	CMV	CCF3	Pos	Pos
1.7685e-05	1	CASSLLNTGELFF	AAGATCCAGCCCTCAGAACCCAGGGACTCAGCTGTGTACTTCTGTGCCAGCAGTTTGCTTAACACCGGGGAGCTGTTTTTTGGAGAA	TCRBV12	unknown	TCRBJ02-02*01	56545	Donor	CMV	CCF3	Pos	Pos
1.7685e-05	1	CASSLSGGGETQYF	GTGAGCACCTTGGAGCTGGGGGACTCGGCCCTTTATCTTTGCGCCAGCAGCTTGTCAGGGGGTGGGGAGACCCAGTACTTCGGGCCA	TCRBV05-01*01	TCRBD01-01*01	TCRBJ02-05*01	56545	Donor	CMV	CCF3	Pos	Pos
1.7685e-05	1	CASSLDPGRTEAFF	CTGGAGTCGCCCAGCCCCAACCAGACCTCTCTGTACTTCTGTGCCAGCAGTTTGGACCCGGGGCGGACTGAAGCTTTCTTTGGACAA	TCRBV27-01*01	unknown	TCRBJ01-01*01	56545	Donor	CMV	CCF3	Pos	Pos
1.7685e-05	1	CASSEGLAGAYEQYF	GAGTCTGCTGCCTCCTCCCAGACATCTGTATATTTCTGCGCCAGCAGCGAAGGACTAGCGGGTGCCTACGAGCAGTACTTCGGGCCG	TCRBV10-01	TCRBD02-01	TCRBJ02-07*01	56545	Donor	CMV	CCF3	Pos	Pos
1.7685e-05	1	CASRSTGGYGYTF	ATTCTGGAGTCCGCCAGCACCAACCAGACATCTATGTACCTCTGTGCCAGCAGGTCAACAGGGGGCTATGGCTACACCTTCGGTTCG	TCRBV28-01*01	TCRBD01-01*01	TCRBJ01-02*01	56545	Donor	CMV	CCF3	Pos	Pos
3.53701e-05	2	CASSLAGGRDEQYF	GTGAGCACCTTGGAGCTGGGGGACTCGGCCCTTTATCTTTGCGCCAGCAGCTTGGCCGGCGGGAGAGATGAGCAGTACTTCGGGCCG	TCRBV05-01*01	TCRBD02-01*02	TCRBJ02-07*01	56545	Donor	CMV	CCF3	Pos	Pos
1.7685e-05	1	CASSLGAEAFF	CCCCTGATCCTGGAGTCGCCCAGCCCCAACCAGACCTCTCTGTACTTCTGTGCCAGCAGTTTGGGGGCTGAAGCTTTCTTTGGACAA	TCRBV27-01*01	unknown	TCRBJ01-01*01	56545	Donor	CMV	CCF3	Pos	Pos
1.7685e-05	1	CASSLIGELFF	TCGCTCAGGCTGGAGTCGGCTGCTCCCTCCCAGACATCTGTGTACTTCTGTGCCAGCAGTCTCATAGGGGAGCTGTTTTTTGGAGAA	TCRBV06-01*01	unknown	TCRBJ02-02*01	56545	Donor	CMV	CCF3	Pos	Pos
3.53701e-05	2	CASSSGNTEAFF	CTCAGGCTGGAGTTGGCTGCTCCCTCCCAGACATCTGTGTACTTCTGTGCCAGCAGTTCCGGGAACACTGAAGCTTTCTTTGGACAA	TCRBV06-06	TCRBD02-01	TCRBJ01-01*01	56545	Donor	CMV	CCF3	Pos	Pos
1.7685e-05	1	CASSRNEQFF	TCCACTCTGAAGATCCAGCCCTCAGAACCCAGGGACTCAGCTGTGTACTTCTGTGCCAGCAGCAGAAACGAGCAGTTCTTCGGGCCA	TCRBV12	TCRBD01-01*01	TCRBJ02-01*01	56545	Donor	CMV	CCF3	Pos	Pos
1.7685e-05	1	CASSLGLAGTYNEQFF	TCGCCCAGCCCCAACCAGACCTCTCTGTACTTCTGTGCCAGCAGTTTAGGACTAGCGGGGACCTACAATGAGCAGTTCTTCGGGCCA	TCRBV27-01*01	TCRBD02-01*01	TCRBJ02-01*01	56545	Donor	CMV	CCF3	Pos	Pos
1.7685e-05	1	CASSLYNEQFF	ACTCTGAAGATCCAGCCCTCAGAACCCAGGGACTCAGCTGTGTACTTCTGTGCCAGCAGTCTTTACAATGAGCAGTTCTTCGGGCCA	TCRBV12	TCRBD02-01	TCRBJ02-01*01	56545	Donor	CMV	CCF3	Pos	Pos
1.7685e-05	1	CSASTDEQFF	TCCACTCTGACAGTGACCAGTGCCCATCCTGAAGACAGCAGCTTCTACATCTGCAGTGCTAGTACGGATGAGCAGTTCTTCGGGCCA	TCRBV20-01*01	TCRBD02-01	TCRBJ02-01*01	56545	Donor	CMV	CCF3	Pos	Pos
1.7685e-05	1	CASSLGTGVSGANVLTF	TTGGAGCTGGACGACTCGGCCCTGTATCTCTGTGCCAGCAGCTTGGGGACAGGGGTCTCTGGGGCCAACGTCCTGACTTTCGGGGCC	TCRBV05-04*01	TCRBD01-01*01	TCRBJ02-06*01	56545	Donor	CMV	CCF3	Pos	Pos
1.7685e-05	1	CASSLGQGVYGYTF	GTGAGCACCTTGGAGCTGGGGGACTCGGCCCTTTATCTTTGCGCCAGCAGCTTGGGACAGGGGGTCTATGGCTACACCTTCGGTTCG	TCRBV05-01*01	TCRBD01-01*01	TCRBJ01-02*01	56545	Donor	CMV	CCF3	Pos	Pos
1.7685e-05	1	CASSFGSEAFF	TCCCTGATTCTGGAGTCCGCCAGCACCAACCAGACATCTATGTACCTCTGTGCCAGCAGTTTCGGGTCTGAAGCTTTCTTTGGACAA	TCRBV28-01*01	TCRBD02-01	TCRBJ01-01*01	56545	Donor	CMV	CCF3	Pos	Pos
1.7685e-05	1	CASRGGGLTEAFF	ACGATCCAGCGCACACAGCAGGAGGACTCGGCCGTGTATCTCTGTGCCAGCAGGGGCGGGGGGCTGACTGAAGCTTTCTTTGGACAA	TCRBV07-02*01	TCRBD02-01*01	TCRBJ01-01*01	56545	Donor	CMV	CCF3	Pos	Pos
1.7685e-05	1	CASSQGTGWDTEAFF	CAGCCTGCAGAACTGGAGGATTCTGGAGTTTATTTCTGTGCCAGCAGCCAAGGGACAGGGTGGGACACTGAAGCTTTCTTTGGACAA	TCRBV14-01*01	TCRBD01-01*01	TCRBJ01-01*01	56545	Donor	CMV	CCF3	Pos	Pos
1.7685e-05	1	CASSRTLNTEAFF	ATCCTGGAGTCGCCCAGCCCCAACCAGACCTCTCTGTACTTCTGTGCCAGCAGTCGTACCTTGAACACTGAAGCTTTCTTTGGACAA	TCRBV27-01*01	unknown	TCRBJ01-01*01	56545	Donor	CMV	CCF3	Pos	Pos
1.7685e-05	1	CASSLDRGGTEAFF	CTGGAGTCCGCCAGCACCAACCAGACATCTATGTACCTCTGTGCCAGCAGTCTAGACAGGGGGGGCACTGAAGCTTTCTTTGGACAA	TCRBV28-01*01	TCRBD01-01*01	TCRBJ01-01*01	56545	Donor	CMV	CCF3	Pos	Pos
1.7685e-05	1	CASSLGGQGYEQYF	ATCCAGCGCACACAGCAGGAGGACTCGGCCGTGTATCTCTGTGCCAGCAGCTTGGGGGGCCAGGGCTACGAGCAGTACTTCGGGCCG	TCRBV07-02*01	unknown	TCRBJ02-07*01	56545	Donor	CMV	CCF3	Pos	Pos
1.7685e-05	1	CASSFGTGEETQYF	GTGAGCACCTTGGAGCTGGGGGACTCGGCCCTTTATCTTTGCGCCAGCAGCTTCGGGACAGGGGAAGAGACCCAGTACTTCGGGCCA	TCRBV05-01*01	TCRBD01-01*01	TCRBJ02-05*01	56545	Donor	CMV	CCF3	Pos	Pos
1.7685e-05	1	CSASPRETQYF	ACTCTGACAGTGACCAGTGCCCATCCTGAAGACAGCAGCTTCTACATCTGCAGTGCTAGCCCCAGGGAGACCCAGTACTTCGGGCCA	TCRBV20-01*01	TCRBD01-01*01	TCRBJ02-05*01	56545	Donor	CMV	CCF3	Pos	Pos
1.7685e-05	1	CASSLGDTEAFF	CTGAATGTGAACGCCTTGTTGCTGGGGGACTCGGCCCTCTATCTCTGTGCCAGCAGCTTGGGGGACACTGAAGCTTTCTTTGGACAA	TCRBV05-06*01	unknown	TCRBJ01-01*01	56545	Donor	CMV	CCF3	Pos	Pos
1.7685e-05	1	CASTLGDEQYF	ACTCTGAAGATCCAGCCCTCAGAACCCAGGGACTCAGCTGTGTACTTCTGTGCCAGCACCTTAGGGGACGAGCAGTACTTCGGGCCG	TCRBV12	TCRBD01-01*01	TCRBJ02-07*01	56545	Donor	CMV	CCF3	Pos	Pos
1.7685e-05	1	CASSLGRNTEAFF	AATGTGAACGCCTTGGAGCTGGAGGACTCGGCCCTGTATCTCTGTGCCAGCAGCTTGGGTCGAAACACTGAAGCTTTCTTTGGACAA	TCRBV05-08*01	unknown	TCRBJ01-01*01	56545	Donor	CMV	CCF3	Pos	Pos
1.7685e-05	1	CASSLGNTGELFF	ATCCTGGAGTCGCCCAGCCCCAACCAGACCTCTCTGTACTTCTGTGCCAGCAGTTTGGGGAACACCGGGGAGCTGTTTTTTGGAGAA	TCRBV27-01*01	unknown	TCRBJ02-02*01	56545	Donor	CMV	CCF3	Pos	Pos
1.7685e-05	1	CASSGGGYEQYF	CTCACTGTGACATCGGCCCAAAAGAACCCGACAGCTTTCTATCTCTGTGCCAGTAGTGGGGGCGGGTACGAGCAGTACTTCGGGCCG	TCRBV19-01	TCRBD01-01*01	TCRBJ02-07*01	56545	Donor	CMV	CCF3	Pos	Pos
1.7685e-05	1	CASSLDRGTEAFF	ACGATCCAGCGCACACAGCAGGAGGACTCGGCCGTGTATCTCTGTGCCAGCAGCTTGGACAGGGGAACTGAAGCTTTCTTTGGACAA	TCRBV07-02*01	TCRBD01-01*01	TCRBJ01-01*01	56545	Donor	CMV	CCF3	Pos	Pos
1.7685e-05	1	CASSWTSGSYEQYF	ATCCAGCCTGCAGAGCTTGGGGACTCGGCCATGTATCTCTGTGCCAGCAGCTGGACTAGCGGGAGCTACGAGCAGTACTTCGGGCCG	TCRBV11-01*01	TCRBD02-01*02	TCRBJ02-07*01	56545	Donor	CMV	CCF3	Pos	Pos
1.7685e-05	1	CASSEYSLTDTQYF	CTGGAGTCTGCCAGGCCCTCACATACCTCTCAGTACCTCTGTGCCAGCAGTGAATATTCTCTAACAGATACGCAGTATTTTGGCCCA	TCRBV25-01*01	TCRBD02-01	TCRBJ02-03*01	56545	Donor	CMV	CCF3	Pos	Pos
1.7685e-05	1	CASSLGYNEQFF	CTGACGATCCAGCGCACACAGCAGGAGGACTCGGCCGTGTATCTCTGTGCCAGCAGCTTGGGCTACAATGAGCAGTTCTTCGGGCCA	TCRBV07-02*01	unknown	TCRBJ02-01*01	56545	Donor	CMV	CCF3	Pos	Pos
3.53701e-05	2	CASSPGRENTEAFF	ATCCAGCAGGTAGTGCGAGGAGATTCGGCAGCTTATTTCTGTGCCAGCTCACCCGGACGGGAGAACACTGAAGCTTTCTTTGGACAA	TCRBV18-01*01	TCRBD02-01*02	TCRBJ01-01*01	56545	Donor	CMV	CCF3	Pos	Pos
1.7685e-05	1	CASSLSPNTGELFF	GTGAGCACCTTGGAGCTGGGGGACTCGGCCCTTTATCTTTGCGCCAGCAGCTTATCACCTAACACCGGGGAGCTGTTTTTTGGAGAA	TCRBV05-01*01	unknown	TCRBJ02-02*01	56545	Donor	CMV	CCF3	Pos	Pos
3.53701e-05	2	CASSLGSYEQYF	ATGAATGTGAGCACCTTGGAGCTGGGGGACTCGGCCCTTTATCTTTGCGCCAGCAGCTTGGGTTCCTACGAGCAGTACTTCGGGCCG	TCRBV05-01*01	unknown	TCRBJ02-07*01	56545	Donor	CMV	CCF3	Pos	Pos
1.7685e-05	1	CASSPGGDPDTQYF	GTGAACGCCTTGGAGCTGGACGACTCGGCCCTGTATCTCTGTGCCAGCAGCCCGGGGGGGGATCCAGATACGCAGTATTTTGGCCCA	TCRBV05-04*01	TCRBD02-01*01	TCRBJ02-03*01	56545	Donor	CMV	CCF3	Pos	Pos
1.7685e-05	1	CASSYGQGAYEQYF	CTGCTGTCGGCTGCTCCCTCCCAGACATCTGTGTACTTCTGTGCCAGCAGTTATGGCCAGGGGGCTTACGAGCAGTACTTCGGGCCG	TCRBV06-05*01	TCRBD01-01*01	TCRBJ02-07*01	56545	Donor	CMV	CCF3	Pos	Pos
1.7685e-05	1	CASSLGRNTEAFF	AATGTGAACGCCTTGTTGCTGGGGGACTCGGCCCTCTATCTCTGTGCCAGCAGCTTGGGTCGCAACACTGAAGCTTTCTTTGGACAA	TCRBV05-06*01	unknown	TCRBJ01-01*01	56545	Donor	CMV	CCF3	Pos	Pos
1.7685e-05	1	CASSLERYEQYF	CTCAAGATCCAGCCTGCAAAGCTTGAGGACTCGGCCGTGTATCTCTGTGCCAGCAGCTTAGAGCGATACGAGCAGTACTTCGGGCCG	TCRBV11-02*02	TCRBD02-01	TCRBJ02-07*01	56545	Donor	CMV	CCF3	Pos	Pos
3.53701e-05	2	CASSYGGNEQFF	CTGAACATGAGCTCCTTGGAGCTGGGGGACTCAGCCCTGTACTTCTGTGCCAGCAGCTACGGAGGGAATGAGCAGTTCTTCGGGCCA	TCRBV13-01*01	TCRBD02-01*02	TCRBJ02-01*01	56545	Donor	CMV	CCF3	Pos	Pos
1.7685e-05	1	CASSPAGGEKLFF	ACTGTGACATCGGCCCAAAAGAACCCGACAGCTTTCTATCTCTGTGCCAGTAGTCCCGCGGGGGGTGAAAAACTGTTTTTTGGCAGT	TCRBV19-01	TCRBD02-01*01	TCRBJ01-04*01	56545	Donor	CMV	CCF3	Pos	Pos
1.7685e-05	1	CASSLVDEQFF	GAGCTGAATGTGAACGCCTTGTTGCTGGGGGACTCGGCCCTCTATCTCTGTGCCAGCAGCTTGGTAGATGAGCAGTTCTTCGGGCCA	TCRBV05-06*01	TCRBD02-01	TCRBJ02-01*01	56545	Donor	CMV	CCF3	Pos	Pos
1.7685e-05	1	CASSFSGNTEAFF	ATTCTGGAGTCCGCCAGCACCAACCAGACATCTATGTACCTCTGTGCCAGCAGTTTCAGTGGGAACACTGAAGCTTTCTTTGGACAA	TCRBV28-01*01	TCRBD01-01*01	TCRBJ01-01*01	56545	Donor	CMV	CCF3	Pos	Pos
1.7685e-05	1	CASSQGTVSGNTIYF	GAGTCCGCCAGCACCAACCAGACATCTATGTACCTCTGTGCCAGCAGTCAAGGGACAGTCTCTGGAAACACCATATATTTTGGAGAG	TCRBV28-01*01	TCRBD01-01*01	TCRBJ01-03*01	56545	Donor	CMV	CCF3	Pos	Pos
3.53701e-05	2	CASSLGTGSYEQYF	ATCCAGCGCACAGAGCAGCGGGACTCGGCCATGTATCGCTGTGCCAGCAGCTTGGGGACAGGGTCGTACGAGCAGTACTTCGGGCCG	TCRBV07-06*01	TCRBD01-01*01	TCRBJ02-07*01	56545	Donor	CMV	CCF3	Pos	Pos
1.7685e-05	1	CASSQGQGAYGYTF	ATCAATTCCCTGGAGCTTGGTGACTCTGCTGTGTATTTCTGTGCCAGCAGCCAAGGACAGGGGGCCTATGGCTACACCTTCGGTTCG	TCRBV03	TCRBD01-01*01	TCRBJ01-02*01	56545	Donor	CMV	CCF3	Pos	Pos
1.7685e-05	1	CASRTGEVSNQPQHF	ACATCGGCCCAAAAGAACCCGACAGCTTTCTATCTCTGTGCCAGTAGGACAGGGGAGGTAAGCAATCAGCCCCAGCATTTTGGTGAT	TCRBV19-01	TCRBD01-01*01	TCRBJ01-05*01	56545	Donor	CMV	CCF3	Pos	Pos
3.53701e-05	2	CASSLGTGSYEQYF	GTGACATCGGCCCAAAAGAACCCGACAGCTTTCTATCTCTGTGCCAGTAGTCTTGGGACAGGGTCCTACGAGCAGTACTTCGGGCCG	TCRBV19-01	TCRBD01-01*01	TCRBJ02-07*01	56545	Donor	CMV	CCF3	Pos	Pos
1.7685e-05	1	CASSFPDTQYF	CTGCTGGGGTTGGAGTCGGCTGCTCCCTCCCAAACATCTGTGTACTTCTGTGCCAGCAGTTTCCCAGATACGCAGTATTTTGGCCCA	TCRBV06	unknown	TCRBJ02-03*01	56545	Donor	CMV	CCF3	Pos	Pos
1.7685e-05	1	CASSLDGNQPQHF	CACATCAATTCCCTGGAGCTTGGTGACTCTGCTGTGTATTTCTGTGCCAGCAGCCTTGACGGAAATCAGCCCCAGCATTTTGGTGAT	TCRBV03	unknown	TCRBJ01-05*01	56545	Donor	CMV	CCF3	Pos	Pos
1.7685e-05	1	CASSYGGGTEAFF	AGGCTGCTGTCGGCTGCTCCCTCCCAGACATCTGTGTACTTCTGTGCCAGCAGTTATGGAGGGGGCACTGAAGCTTTCTTTGGACAA	TCRBV06-05*01	unknown	TCRBJ01-01*01	56545	Donor	CMV	CCF3	Pos	Pos
1.7685e-05	1	CASSLGGGTEAFF	AAGATCCAGCGCACAGAGCGGGGGGACTCAGCCGTGTATCTCTGTGCCAGCAGCTTAGGAGGGGGCACTGAAGCTTTCTTTGGACAA	TCRBV07-03*01	unknown	TCRBJ01-01*01	56545	Donor	CMV	CCF3	Pos	Pos
1.7685e-05	1	CASSSSRSSYEQYF	CTGCTGTCGGCTGCTCCCTCCCAGACATCTGTGTACTTCTGTGCCAGCAGTTCATCAAGGAGCTCCTACGAGCAGTACTTCGGGCCG	TCRBV06-05*01	TCRBD02-01*02	TCRBJ02-07*01	56545	Donor	CMV	CCF3	Pos	Pos
1.7685e-05	1	CASSLGTGENQPQHF	CAGCGCACAGAGCAGGGGGACTCGGCCATGTATCTCTGTGCCAGCAGCTTAGGGACAGGTGAAAATCAGCCCCAGCATTTTGGTGAT	TCRBV07-09	TCRBD01-01*01	TCRBJ01-05*01	56545	Donor	CMV	CCF3	Pos	Pos
1.7685e-05	1	CASSLSGTGELFF	AATGTGAGCACCTTGGAGCTGGGGGACTCGGCCCTTTATCTTTGCGCCAGCAGCTTGTCGGGGACCGGGGAGCTGTTTTTTGGAGAA	TCRBV05-01*01	TCRBD02-01*01	TCRBJ02-02*01	56545	Donor	CMV	CCF3	Pos	Pos
1.7685e-05	1	CASSLASQETQYF	AAGATCCAGCCTGCAGAGCTTGGGGACTCGGCCGTGTATCTCTGTGCCAGCAGCTTAGCCAGTCAAGAGACCCAGTACTTCGGGCCA	TCRBV11-03*01	TCRBD01-01*01	TCRBJ02-05*01	56545	Donor	CMV	CCF3	Pos	Pos
1.7685e-05	1	CASSRVAGNEQFF	ATTCTGGAGTCCGCCAGCACCAACCAGACATCTATGTACCTCTGTGCCAGCAGTCGCGTAGCTGGCAATGAGCAGTTCTTCGGGCCA	TCRBV28-01*01	TCRBD02-01	TCRBJ02-01*01	56545	Donor	CMV	CCF3	Pos	Pos
1.7685e-05	1	CASSLDNYGYTF	CTGAACATGAGCTCCTTGGAGCTGGGGGACTCAGCCCTGTACTTCTGTGCCAGCAGCTTGGACAACTATGGCTACACCTTCGGTTCG	TCRBV13-01*01	unknown	TCRBJ01-02*01	56545	Donor	CMV	CCF3	Pos	Pos
1.7685e-05	1	CASSLGRNTEAFF	AAGATCCAGCGCACACAGCAGGAGGACTCCGCCGTGTATCTCTGTGCCAGCAGCTTAGGCAGGAACACTGAAGCTTTCTTTGGACAA	TCRBV07-08*01	TCRBD01-01*01	TCRBJ01-01*01	56545	Donor	CMV	CCF3	Pos	Pos
1.7685e-05	1	CASSLGLNQPQHF	AAGATCCAGCCCTCAGAACCCAGGGACTCAGCTGTGTACTTCTGTGCCAGCAGTTTAGGGTTGAATCAGCCCCAGCATTTTGGTGAT	TCRBV12	unknown	TCRBJ01-05*01	56545	Donor	CMV	CCF3	Pos	Pos
1.7685e-05	1	CASSLSGGDEQYF	AAGGTGCAGCCTGCAGAACTGGAGGATTCTGGAGTTTATTTCTGTGCCAGCAGCCTAAGCGGAGGGGACGAGCAGTACTTCGGGCCG	TCRBV14-01*01	TCRBD02-01*02	TCRBJ02-07*01	56545	Donor	CMV	CCF3	Pos	Pos
1.7685e-05	1	CASSLSGEQFF	ACTCTGACGATCCAGCGCACACAGCAGGAGGACTCGGCCGTGTATCTCTGTGCCAGCAGCTTATCCGGTGAGCAGTTCTTCGGGCCA	TCRBV07-02*01	TCRBD02-01	TCRBJ02-01*01	56545	Donor	CMV	CCF3	Pos	Pos
1.7685e-05	1	CASSRDRGYEQYF	AATGTGAGCACCTTGGAGCTGGGGGACTCGGCCCTTTATCTTTGCGCCAGCAGCAGGGACAGGGGTTACGAGCAGTACTTCGGGCCG	TCRBV05-01*01	TCRBD01-01*01	TCRBJ02-07*01	56545	Donor	CMV	CCF3	Pos	Pos
1.7685e-05	1	CASSLLGDTEAFF	AAGATCCAGCCCTCAGAACCCAGGGACTCAGCTGTGTACTTCTGTGCCAGCAGTCTCCTTGGGGACACTGAAGCTTTCTTTGGACAA	TCRBV12	unknown	TCRBJ01-01*01	56545	Donor	CMV	CCF3	Pos	Pos
1.7685e-05	1	CASSFVGGSYEQYF	CTGGAGTCGCCCAGCCCCAACCAGACCTCTCTGTACTTCTGTGCCAGCAGTTTCGTGGGAGGGTCCTACGAGCAGTACTTCGGGCCG	TCRBV27-01*01	TCRBD02-01*02	TCRBJ02-07*01	56545	Donor	CMV	CCF3	Pos	Pos
1.7685e-05	1	CASSLGGGTEAFF	AATGTGAACGCCTTGTTGCTGGGGGACTCGGCCCTCTATCTCTGTGCCAGCAGCTTGGGTGGCGGGACTGAAGCTTTCTTTGGACAA	TCRBV05-06*01	TCRBD02-01	TCRBJ01-01*01	56545	Donor	CMV	CCF3	Pos	Pos
1.7685e-05	1	CASSPRDGSYEQYF	GTGAGCACCTTGGAGCTGGGGGACTCGGCCCTTTATCTTTGCGCCAGCAGCCCCCGGGACGGTTCCTACGAGCAGTACTTCGGGCCG	TCRBV05-01*01	unknown	TCRBJ02-07*01	56545	Donor	CMV	CCF3	Pos	Pos
1.7685e-05	1	CASSFARGYEQYF	AAGATCCAGCCTGCAGAGCTTGGGGACTCGGCCGTGTATCTCTGTGCCAGCAGCTTTGCTCGGGGCTACGAGCAGTACTTCGGGCCG	TCRBV11-03*01	TCRBD02-01*01	TCRBJ02-07*01	56545	Donor	CMV	CCF3	Pos	Pos
1.7685e-05	1	CASRSGTGGYEQYF	GTGAGCACCTTGGAGCTGGGGGACTCGGCCCTTTATCTTTGCGCCAGCAGATCCGGGACAGGGGGCTACGAGCAGTACTTCGGGCCG	TCRBV05-01*01	TCRBD01-01*01	TCRBJ02-07*01	56545	Donor	CMV	CCF3	Pos	Pos
1.7685e-05	1	CASSLTGTEETQYF	CTGGAGTCCGCCAGCACCAACCAGACATCTATGTACCTCTGTGCCAGCAGCCTGACCGGGACGGAAGAGACCCAGTACTTCGGGCCA	TCRBV28-01*01	unknown	TCRBJ02-05*01	56545	Donor	CMV	CCF3	Pos	Pos
3.53701e-05	2	CASSLGTGELFF	CTGACGATCCAGCGCACACAGCAGGAGGACTCGGCCGTGTATCTCTGTGCCAGCAGCTTAGGCACCGGGGAGCTGTTTTTTGGAGAA	TCRBV07-02*01	unknown	TCRBJ02-02*01	56545	Donor	CMV	CCF3	Pos	Pos
1.7685e-05	1	CASSLAATYNEQFF	ATCCAGCGCACAGAGCGGGGGGACTCAGCCGTGTATCTCTGTGCCAGCAGCTTAGCCGCAACCTACAATGAGCAGTTCTTCGGGCCA	TCRBV07-03*01	unknown	TCRBJ02-01*01	56545	Donor	CMV	CCF3	Pos	Pos
1.7685e-05	1	CASSQGPEQFF	ACTCTCAAGATCCAGCCTGCAAAGCTTGAGGACTCGGCCGTGTATCTCTGTGCCAGCAGCCAGGGCCCGGAGCAGTTCTTCGGGCCA	TCRBV11-02*02	TCRBD01-01*01	TCRBJ02-01*01	56545	Donor	CMV	CCF3	Pos	Pos
1.7685e-05	1	CASSLSGSYEQYF	AGGCTGGAGTCGGCTGCTCCCTCCCAGACATCTGTGTACTTCTGTGCCAGCAGTTTGAGCGGGAGCTACGAGCAGTACTTCGGGCCG	TCRBV06-01*01	TCRBD02-01*02	TCRBJ02-07*01	56545	Donor	CMV	CCF3	Pos	Pos
3.53701e-05	2	CASSLPGPYGYTF	AATGTGAACGCCTTGGAGCTGGAGGACTCGGCCCTGTATCTCTGTGCCAGCAGCTTGCCAGGGCCCTATGGCTACACCTTCGGTTCG	TCRBV05-08*01	TCRBD01-01*01	TCRBJ01-02*01	56545	Donor	CMV	CCF3	Pos	Pos
1.7685e-05	1	CASSPNTEAFF	ACCTTGGAGATCCAGTCCACGGAGTCAGGGGACACAGCACTGTATTTCTGTGCCAGCAGCCCTAACACTGAAGCTTTCTTTGGACAA	TCRBV21-01*01	TCRBD02-01	TCRBJ01-01*01	56545	Donor	CMV	CCF3	Pos	Pos
1.7685e-05	1	CASRAVSTDTQYF	AATGTGAGCACCTTGGAGCTGGGGGACTCGGCCCTTTATCTTTGCGCCAGCAGGGCGGTAAGCACAGATACGCAGTATTTTGGCCCA	TCRBV05-01*01	TCRBD02-01	TCRBJ02-03*01	56545	Donor	CMV	CCF3	Pos	Pos
1.7685e-05	1	CASSLARTDTQYF	ACGATCCAGCGCACACAGCAGGAGGACTCGGCCGTGTATCTCTGTGCCAGCAGCTTAGCACGGACAGATACGCAGTATTTTGGCCCA	TCRBV07-02*01	TCRBD02-01	TCRBJ02-03*01	56545	Donor	CMV	CCF3	Pos	Pos
3.53701e-05	2	CASSLGRNTEAFF	ACGATTCAGCGCACAGAGCAGCGGGACTCAGCCATGTATCGCTGTGCTAGCAGCTTAGGACGGAACACTGAAGCTTTCTTTGGACAA	TCRBV07-07*01	unknown	TCRBJ01-01*01	56545	Donor	CMV	CCF3	Pos	Pos
3.53701e-05	2	CASSLAETQYF	ACCTTGGAGATCCAGCGCACAGAGCAGGGGGACTCGGCCATGTATCTCTGTGCCAGCAGCTTAGCGGAGACCCAGTACTTCGGGCCA	TCRBV07-09	unknown	TCRBJ02-05*01	56545	Donor	CMV	CCF3	Pos	Pos
1.7685e-05	1	CASSLAGTDTQYF	AATGTGAGCACCTTGGAGCTGGGGGACTCGGCCCTTTATCTTTGCGCCAGCAGCTTGGCCGGGACAGATACGCAGTATTTTGGCCCA	TCRBV05-01*01	TCRBD02-01	TCRBJ02-03*01	56545	Donor	CMV	CCF3	Pos	Pos
1.7685e-05	1	CASSQRLAGAHEQYF	AGCACCTTGGAGCTGGGGGACTCGGCCCTTTATCTTTGCGCCAGCAGCCAAAGACTAGCGGGAGCTCACGAGCAGTACTTCGGGCCG	TCRBV05-01*01	TCRBD02-01*02	TCRBJ02-07*01	56545	Donor	CMV	CCF3	Pos	Pos
3.53701e-05	2	CASSQDPVNTEAFF	ATCAATTCCCTGGAGCTTGGTGACTCTGCTGTGTATTTCTGTGCCAGCAGCCAAGATCCAGTGAACACTGAAGCTTTCTTTGGACAA	TCRBV03	TCRBD01-01*01	TCRBJ01-01*01	56545	Donor	CMV	CCF3	Pos	Pos
1.7685e-05	1	CASSPTGGNTGELFF	GAGTTGGCTGCTCCCTCCCAGACATCTGTGTACTTCTGTGCCAGCAGCCCGACAGGGGGCAACACCGGGGAGCTGTTTTTTGGAGAA	TCRBV06-06	TCRBD01-01*01	TCRBJ02-02*01	56545	Donor	CMV	CCF3	Pos	Pos
3.53701e-05	2	CASSFGVNTEAFF	AAGATCCAGCCCTCAGAACCCAGGGACTCAGCTGTGTACTTCTGTGCCAGCAGTTTTGGGGTTAACACTGAAGCTTTCTTTGGACAA	TCRBV12	unknown	TCRBJ01-01*01	56545	Donor	CMV	CCF3	Pos	Pos
1.7685e-05	1	CASSYRDRGYGYTF	CTGCTGTCGGCTGCTCCCTCCCAGACATCTGTGTACTTCTGTGCCAGCAGTTACCGGGACAGAGGTTATGGCTACACCTTCGGTTCG	TCRBV06-05*01	TCRBD01-01*01	TCRBJ01-02*01	56545	Donor	CMV	CCF3	Pos	Pos
1.7685e-05	1	CAISGQNTEAFF	CTCACTCTGGAGTCCGCTACCAGCTCCCAGACATCTGTGTACTTCTGTGCCATCAGTGGGCAGAACACTGAAGCTTTCTTTGGACAA	TCRBV10-03*01	TCRBD01-01*01	TCRBJ01-01*01	56545	Donor	CMV	CCF3	Pos	Pos
3.53701e-05	2	CASSQDGGNYNEQFF	AATTCCCTGGAGCTTGGTGACTCTGCTGTGTATTTCTGTGCCAGCAGCCAAGACGGCGGGAATTACAATGAGCAGTTCTTCGGGCCA	TCRBV03	TCRBD02-01*02	TCRBJ02-01*01	56545	Donor	CMV	CCF3	Pos	Pos
1.7685e-05	1	CASSLARYEQYF	CTGATTCTGGAGTCCGCCAGCACCAACCAGACATCTATGTACCTCTGTGCCAGCAGTTTAGCTCGCTACGAGCAGTACTTCGGGCCG	TCRBV28-01*01	unknown	TCRBJ02-07*01	56545	Donor	CMV	CCF3	Pos	Pos
1.7685e-05	1	CASSLGRAYGYTF	AAGATCCAGCCTGCAAAGCTTGAGGACTCGGCCGTGTATCTCTGTGCCAGCAGCTTGGGACGCGCCTATGGCTACACCTTCGGTTCG	TCRBV11-02*02	unknown	TCRBJ01-02*01	56545	Donor	CMV	CCF3	Pos	Pos
1.7685e-05	1	CASSRQGPYNEQFF	ATCCAGCGCACAGAGCAGCGGGACTCGGCCATGTATCGCTGTGCCAGCAGCCGACAGGGCCCTTACAATGAGCAGTTCTTCGGGCCA	TCRBV07-06*01	TCRBD01-01*01	TCRBJ02-01*01	56545	Donor	CMV	CCF3	Pos	Pos
1.7685e-05	1	CASSLGGTDTQYF	ATCCTGGAGTCGCCCAGCCCCAACCAGACCTCTCTGTACTTCTGTGCCAGCAGTTTAGGGGGCACAGATACGCAGTATTTTGGCCCA	TCRBV27-01*01	unknown	TCRBJ02-03*01	56545	Donor	CMV	CCF3	Pos	Pos
1.7685e-05	1	CASSFRETQYF	TCCCTGATTCTGGAGTCCGCCAGCACCAACCAGACATCTATGTACCTCTGTGCCAGCAGTTTTAGGGAGACCCAGTACTTCGGGCCA	TCRBV28-01*01	unknown	TCRBJ02-05*01	56545	Donor	CMV	CCF3	Pos	Pos
3.53701e-05	2	CASSFGAGGTDTQYF	GAGTCGCCCAGCCCCAACCAGACCTCTCTGTACTTCTGTGCCAGCAGTTTCGGGGCGGGGGGCACAGATACGCAGTATTTTGGCCCA	TCRBV27-01*01	TCRBD02-01*01	TCRBJ02-03*01	56545	Donor	CMV	CCF3	Pos	Pos
3.53701e-05	2	CASSYNTEAFF	CCGCTCAGGCTGGAGTTGGCTGCTCCCTCCCAGACATCTGTGTACTTCTGTGCCAGCAGTTACAACACTGAAGCTTTCTTTGGACAA	TCRBV06-06	unknown	TCRBJ01-01*01	56545	Donor	CMV	CCF3	Pos	Pos
3.53701e-05	2	CASSFPDTQYF	TCCCTGATTCTGGAGTCCGCCAGCACCAACCAGACATCTATGTACCTCTGTGCCAGCAGTTTCCCAGATACGCAGTATTTTGGCCCA	TCRBV28-01*01	unknown	TCRBJ02-03*01	56545	Donor	CMV	CCF3	Pos	Pos
1.7685e-05	1	CASSPTDTQYF	ACTCTGAAGATCCAGCCCTCAGAACCCAGGGACTCAGCTGTGTACTTCTGTGCCAGCAGCCCCACAGATACGCAGTATTTTGGCCCA	TCRBV12	unknown	TCRBJ02-03*01	56545	Donor	CMV	CCF3	Pos	Pos
1.7685e-05	1	CASSLSYNEQFF	CTGACGATCCAGCGCACACAGCAGGAGGACTCGGCCGTGTATCTCTGTGCCAGCAGTTTATCCTACAATGAGCAGTTCTTCGGGCCA	TCRBV07-02*01	unknown	TCRBJ02-01*01	56545	Donor	CMV	CCF3	Pos	Pos
5.30551e-05	3	CASSLSSNQPQHF	AATGTGAACGCCTTGGAGCTGGAGGACTCGGCCCTGTATCTCTGTGCCAGCAGCTTGTCTAGCAATCAGCCCCAGCATTTTGGTGAT	TCRBV05-08*01	unknown	TCRBJ01-05*01	56545	Donor	CMV	CCF3	Pos	Pos
3.53701e-05	2	CASSLDRGGTEAFF	ATCCAGCGCACAGAGCAGCGGGACTCGGCCATGTATCGCTGTGCCAGCAGTCTAGACAGGGGAGGCACTGAAGCTTTCTTTGGACAA	TCRBV07-06*01	TCRBD01-01*01	TCRBJ01-01*01	56545	Donor	CMV	CCF3	Pos	Pos
1.7685e-05	1	CASRRDNSYEQYF	AAGATCCGGTCCACAAAGCTGGAGGACTCAGCCATGTACTTCTGTGCCAGCAGGCGGGACAACTCCTACGAGCAGTACTTCGGGCCG	TCRBV02-01*01	unknown	TCRBJ02-07*01	56545	Donor	CMV	CCF3	Pos	Pos
1.7685e-05	1	CASSSTGGYEQYF	ACTGTGACATCGGCCCAAAAGAACCCGACAGCTTTCTATCTCTGTGCCAGTAGTAGTACAGGTGGCTACGAGCAGTACTTCGGGCCG	TCRBV19-01	TCRBD01-01*01	TCRBJ02-07*01	56545	Donor	CMV	CCF3	Pos	Pos
1.7685e-05	1	CASSLAGEQYF	GAGATGAATGTGAGCACCTTGGAGCTGGGGGACTCGGCCCTTTATCTTTGCGCCAGCAGCTTGGCTGGCGAGCAGTACTTCGGGCCG	TCRBV05-01*01	unknown	TCRBJ02-07*01	56545	Donor	CMV	CCF3	Pos	Pos
1.7685e-05	1	CASSLGQGYEQYF	AAGATCCAGCGCACACAGCAGGAGGACTCCGCCGTGTATCTCTGTGCCAGCAGCCTGGGACAGGGCTACGAGCAGTACTTCGGGCCG	TCRBV07-08*01	TCRBD01-01*01	TCRBJ02-07*01	56545	Donor	CMV	CCF3	Pos	Pos
1.7685e-05	1	CASRDRGDYGYTF	AGGCTGGAGTCGGCTGCTCCCTCCCAGACATCTGTGTACTTCTGTGCCAGCAGAGACAGGGGCGACTATGGCTACACCTTCGGTTCG	TCRBV06-01*01	TCRBD01-01*01	TCRBJ01-02*01	56545	Donor	CMV	CCF3	Pos	Pos
1.7685e-05	1	CSARRLNTEAFF	CTGACAGTGACCAGTGCCCATCCTGAAGACAGCAGCTTCTACATCTGCAGTGCTAGAAGGTTGAACACTGAAGCTTTCTTTGGACAA	TCRBV20	unknown	TCRBJ01-01*01	56545	Donor	CMV	CCF3	Pos	Pos
1.7685e-05	1	CASSLAGGYEQYF	ATCCTGGAGTCGCCCAGCCCCAACCAGACCTCTCTGTACTTCTGTGCCAGCAGTTTGGCAGGTGGCTACGAGCAGTACTTCGGGCCG	TCRBV27-01*01	TCRBD01-01*01	TCRBJ02-07*01	56545	Donor	CMV	CCF3	Pos	Pos
5.30551e-05	3	CASSQDYEQYF	AATCTTCACATCAATTCCCTGGAGCTTGGTGACTCTGCTGTGTATTTCTGTGCCAGCAGCCAAGACTACGAGCAGTACTTCGGGCCG	TCRBV03	unknown	TCRBJ02-07*01	56545	Donor	CMV	CCF3	Pos	Pos
1.7685e-05	1	CSARVGYEQYF	ACTCTGACAGTGACCAGTGCCCATCCTGAAGACAGCAGCTTCTACATCTGCAGTGCTAGAGTGGGGTACGAGCAGTACTTCGGGCCG	TCRBV20-01*01	unknown	TCRBJ02-07*01	56545	Donor	CMV	CCF3	Pos	Pos
7.07401e-05	4	CASSPGDTQYF	GAACTAAACCTGAGCTCTCTGGAGCTGGGGGACTCAGCTTTGTATTTCTGTGCCAGCAGCCCCGGGGATACGCAGTATTTTGGCCCA	TCRBV09-01	TCRBD02-01	TCRBJ02-03*01	56545	Donor	CMV	CCF3	Pos	Pos
5.30551e-05	3	CASSLGRNTEAFF	ACGATCCAGCGCACACAGCAGGAGGACTCGGCCGTGTATCTCTGTGCCAGCAGCTTAGGACGGAACACTGAAGCTTTCTTTGGACAA	TCRBV07-02*01	unknown	TCRBJ01-01*01	56545	Donor	CMV	CCF3	Pos	Pos
1.7685e-05	1	CASSLRGSSYNEQFF	CAGCGCACAGAGCGGGGGGACTCAGCCGTGTATCTCTGTGCCAGCAGCTTACGAGGAAGCTCCTACAATGAGCAGTTCTTCGGGCCA	TCRBV07-03*01	TCRBD02-01*02	TCRBJ02-01*01	56545	Donor	CMV	CCF3	Pos	Pos
0.00014148	8	CASSLGNYEQYF	CTGATCCTGGAGTCGCCCAGCCCCAACCAGACCTCTCTGTACTTCTGTGCCAGCAGTTTAGGGAACTACGAGCAGTACTTCGGGCCG	TCRBV27-01*01	unknown	TCRBJ02-07*01	56545	Donor	CMV	CCF3	Pos	Pos
1.7685e-05	1	CASSPDGTDTQYF	AACCTGAGCTCTCTGGAGCTGGGGGACTCAGCTTTGTATTTCTGTGCCAGCAGCCCTGATGGCACAGATACGCAGTATTTTGGCCCA	TCRBV09-01	unknown	TCRBJ02-03*01	56545	Donor	CMV	CCF3	Pos	Pos
1.7685e-05	1	CASSLGTGSYEQYF	GTGACATCGGCCCAAAAGAACCCGACAGCTTTCTATCTCTGTGCCAGTAGTCTTGGGACAGGGTCGTACGAGCAGTACTTCGGGCCG	TCRBV19-01	TCRBD01-01*01	TCRBJ02-07*01	56545	Donor	CMV	CCF3	Pos	Pos
1.7685e-05	1	CASRLSGANVLTF	ATTCTGGAGTCCGCCAGCACCAACCAGACATCTATGTACCTCTGTGCCAGCCGGCTATCTGGGGCCAACGTCCTGACTTTCGGGGCC	TCRBV28-01*01	unknown	TCRBJ02-06*01	56545	Donor	CMV	CCF3	Pos	Pos
1.7685e-05	1	CASSLGQGDTEAFF	ATCCGGTCCACAAAGCTGGAGGACTCAGCCATGTACTTCTGTGCCAGCAGTCTTGGACAAGGGGACACTGAAGCTTTCTTTGGACAA	TCRBV02-01*01	TCRBD01-01*01	TCRBJ01-01*01	56545	Donor	CMV	CCF3	Pos	Pos
1.7685e-05	1	CASSSPGTGNEQFF	GTGAGCACCTTGGAGCTGGGGGACTCGGCCCTTTATCTTTGCGCCAGCAGCTCCCCTGGGACAGGCAATGAGCAGTTCTTCGGGCCA	TCRBV05-01*01	TCRBD01-01*01	TCRBJ02-01*01	56545	Donor	CMV	CCF3	Pos	Pos
1.7685e-05	1	CASSPLVDTGELFF	ATTCAGCGCACAGAGCAGCGGGACTCAGCCATGTATCGCTGTGCTAGCAGTCCCCTGGTGGACACCGGGGAGCTGTTTTTTGGAGAA	TCRBV07-07*01	unknown	TCRBJ02-02*01	56545	Donor	CMV	CCF3	Pos	Pos
1.7685e-05	1	CASSLGGSSYNEQFF	AGCACCTTGGAGCTGGGGGACTCGGCCCTTTATCTTTGCGCCAGCAGCTTGGGTGGGAGCTCCTACAATGAGCAGTTCTTCGGGCCA	TCRBV05-01*01	TCRBD02-01*02	TCRBJ02-01*01	56545	Donor	CMV	CCF3	Pos	Pos
1.7685e-05	1	CASSFVGSYEQYF	ATCCTGGAGTCGCCCAGCCCCAACCAGACCTCTCTGTACTTCTGTGCCAGCAGTTTTGTAGGCTCCTACGAGCAGTACTTCGGGCCG	TCRBV27-01*01	unknown	TCRBJ02-07*01	56545	Donor	CMV	CCF3	Pos	Pos
1.7685e-05	1	CASSLAGGYEQYF	AAGATCCAGCGCACACAGCAGGAGGACTCCGCCGTGTATCTCTGTGCCAGCAGCTTAGCAGGGGGCTACGAGCAGTACTTCGGGCCG	TCRBV07-08*01	TCRBD01-01*01	TCRBJ02-07*01	56545	Donor	CMV	CCF3	Pos	Pos
1.7685e-05	1	CASSYNTEAFF	CCCCTGATCCTGGAGTCGCCCAGCCCCAACCAGACCTCTCTGTACTTCTGTGCCAGCAGTTACAACACTGAAGCTTTCTTTGGACAA	TCRBV27-01*01	unknown	TCRBJ01-01*01	56545	Donor	CMV	CCF3	Pos	Pos
1.7685e-05	1	CASSLAGAYNEQFF	ATCCAGCGCACAGAGCAGCGGGACTCGGCCATGTATCGCTGTGCCAGCAGCTTGGCAGGGGCCTACAATGAGCAGTTCTTCGGGCCA	TCRBV07-06*01	TCRBD01-01*01	TCRBJ02-01*01	56545	Donor	CMV	CCF3	Pos	Pos
1.7685e-05	1	CASSLLDEKLFF	CTGAATGTGAACGCCTTGTTGCTGGGGGACTCGGCCCTCTATCTCTGTGCCAGCAGCTTGCTAGACGAAAAACTGTTTTTTGGCAGT	TCRBV05-06*01	TCRBD02-01	TCRBJ01-04*01	56545	Donor	CMV	CCF3	Pos	Pos
1.7685e-05	1	CASSLLGDYGYTF	AACCTGAGCTCTCTGGAGCTGGGGGACTCAGCTTTGTATTTCTGTGCCAGCAGCCTTCTCGGGGACTATGGCTACACCTTCGGTTCG	TCRBV09-01	TCRBD02-01*01	TCRBJ01-02*01	56545	Donor	CMV	CCF3	Pos	Pos
1.7685e-05	1	CASSLGQGLNTEAFF	AGCACCTTGGAGCTGGGGGACTCGGCCCTTTATCTTTGCGCCAGCAGCTTGGGACAGGGTCTCAACACTGAAGCTTTCTTTGGACAA	TCRBV05-01*01	TCRBD01-01*01	TCRBJ01-01*01	56545	Donor	CMV	CCF3	Pos	Pos
1.7685e-05	1	CASSTGTDYGYTF	ACTGTGACATCGGCCCAAAAGAACCCGACAGCTTTCTATCTCTGTGCCAGTAGTACCGGGACAGACTATGGCTACACCTTCGGTTCG	TCRBV19-01	TCRBD01-01*01	TCRBJ01-02*01	56545	Donor	CMV	CCF3	Pos	Pos
1.7685e-05	1	CASSLGRNTEAFF	CACCTACACACCCTGCAGCCAGAAGACTCGGCCCTGTATCTCTGTGCCAGCAGCCTCGGAAGGAACACTGAAGCTTTCTTTGGACAA	TCRBV04-02*01	unknown	TCRBJ01-01*01	56545	Donor	CMV	CCF3	Pos	Pos
1.7685e-05	1	CASSDGRDTEAFF	AGGCTGGAGTCGGCTGCTCCCTCCCAGACATCTGTGTACTTCTGTGCCAGCAGTGACGGGAGGGACACTGAAGCTTTCTTTGGACAA	TCRBV06-01*01	TCRBD02-01*02	TCRBJ01-01*01	56545	Donor	CMV	CCF3	Pos	Pos
1.7685e-05	1	CASSYSGGNTEAFF	CTGCTGTCGGCTGCTCCCTCCCAGACATCTGTGTACTTCTGTGCCAGCAGTTACTCAGGGGGGAACACTGAAGCTTTCTTTGGACAA	TCRBV06-05*01	TCRBD01-01*01	TCRBJ01-01*01	56545	Donor	CMV	CCF3	Pos	Pos
1.7685e-05	1	CASSPGVNTEAFF	AAGATCCAGCGCACAGAGCGGGGGGACTCAGCCGTGTATCTCTGTGCCAGCAGCCCCGGGGTGAACACTGAAGCTTTCTTTGGACAA	TCRBV07-03*01	TCRBD02-01*01	TCRBJ01-01*01	56545	Donor	CMV	CCF3	Pos	Pos
1.7685e-05	1	CASSSTDSYEQYF	ATTCTGGAGTCCGCCAGCACCAACCAGACATCTATGTACCTCTGTGCCAGCAGTAGTACAGACTCCTACGAGCAGTACTTCGGGCCG	TCRBV28-01*01	TCRBD01-01*01	TCRBJ02-07*01	56545	Donor	CMV	CCF3	Pos	Pos
7.07401e-05	4	CASSPGGGYGYTF	AAGATCCAGCGCACAGAGCGGGGGGACTCAGCCGTGTATCTCTGTGCCAGCAGCCCAGGCGGAGGATATGGCTACACCTTCGGTTCG	TCRBV07-03*01	TCRBD02-01*02	TCRBJ01-02*01	56545	Donor	CMV	CCF3	Pos	Pos
1.7685e-05	1	CASSEHQPQHF	ACTCTGAAGATCCAGCGCACACAGCAGGAGGACTCCGCCGTGTATCTCTGTGCCAGCAGCGAACATCAGCCCCAGCATTTTGGTGAT	TCRBV07-08*01	unknown	TCRBJ01-05*01	56545	Donor	CMV	CCF3	Pos	Pos
1.7685e-05	1	CASSLAARNTEAFF	GTGAACGCCTTGGAGCTGGACGACTCGGCCCTGTATCTCTGTGCCAGCAGCTTGGCCGCGAGGAACACTGAAGCTTTCTTTGGACAA	TCRBV05-04*01	TCRBD02-01	TCRBJ01-01*01	56545	Donor	CMV	CCF3	Pos	Pos
1.7685e-05	1	CASSLLAGETQYF	AATGTGAACGCCTTGTTGCTGGGGGACTCGGCCCTCTATCTCTGTGCCAGCAGCTTGTTAGCGGGAGAGACCCAGTACTTCGGGCCA	TCRBV05-06*01	TCRBD02-01	TCRBJ02-05*01	56545	Donor	CMV	CCF3	Pos	Pos
3.53701e-05	2	CASSFGENTEAFF	AAGATCCAGCGCACAGAGCGGGGGGACTCAGCCGTGTATCTCTGTGCCAGCAGCTTTGGGGAGAACACTGAAGCTTTCTTTGGACAA	TCRBV07-03*01	unknown	TCRBJ01-01*01	56545	Donor	CMV	CCF3	Pos	Pos
1.7685e-05	1	CASSLDRGETQYF	AAGATCCAGCCCTCAGAACCCAGGGACTCAGCTGTGTACTTCTGTGCCAGCAGTTTGGACAGGGGAGAGACCCAGTACTTCGGGCCA	TCRBV12	TCRBD01-01*01	TCRBJ02-05*01	56545	Donor	CMV	CCF3	Pos	Pos
1.7685e-05	1	CASSLGVNTEAFF	AACATGAGCTCCTTGGAGCTGGGGGACTCAGCCCTGTACTTCTGTGCCAGCAGCTTAGGGGTGAACACTGAAGCTTTCTTTGGACAA	TCRBV13-01*01	unknown	TCRBJ01-01*01	56545	Donor	CMV	CCF3	Pos	Pos
1.7685e-05	1	CASSLGGTDTQYF	AATGTGAGCACCTTGGAGCTGGGGGACTCGGCCCTTTATCTTTGCGCCAGCAGCTTGGGTGGAACAGATACGCAGTATTTTGGCCCA	TCRBV05-01*01	unknown	TCRBJ02-03*01	56545	Donor	CMV	CCF3	Pos	Pos
1.7685e-05	1	CASSLGQGYEQYF	GAGATCCAGCGCACAGAGCAGGGGGACTCGGCCATGTATCTCTGTGCCAGCAGCTTAGGTCAAGGCTACGAGCAGTACTTCGGGCCG	TCRBV07-09	unknown	TCRBJ02-07*01	56545	Donor	CMV	CCF3	Pos	Pos
1.7685e-05	1	CSAPSGSSYEQYF	ACAGTGACCAGTGCCCATCCTGAAGACAGCAGCTTCTACATCTGCAGTGCTCCTAGCGGCAGCTCCTACGAGCAGTACTTCGGGCCG	TCRBV20	TCRBD02-01	TCRBJ02-07*01	56545	Donor	CMV	CCF3	Pos	Pos
1.7685e-05	1	CASSLGRNTEAFF	AAGGTGCAGCCTGCAGAACTGGAGGATTCTGGAGTTTATTTCTGTGCCAGCAGCCTAGGCAGGAACACTGAAGCTTTCTTTGGACAA	TCRBV14-01*01	unknown	TCRBJ01-01*01	56545	Donor	CMV	CCF3	Pos	Pos
1.7685e-05	1	CASSYSTDTQYF	CTCAGGCTGGAGTTGGCTGCTCCCTCCCAGACATCTGTGTACTTCTGTGCCAGCAGTTACTCGACAGATACGCAGTATTTTGGCCCA	TCRBV06-06	unknown	TCRBJ02-03*01	56545	Donor	CMV	CCF3	Pos	Pos
1.7685e-05	1	CASRGLAGDEQYF	ATTCTGGAGTCCGCCAGCACCAACCAGACATCTATGTACCTCTGTGCCAGCAGGGGACTAGCGGGAGACGAGCAGTACTTCGGGCCG	TCRBV28-01*01	TCRBD02-01*02	TCRBJ02-07*01	56545	Donor	CMV	CCF3	Pos	Pos
1.7685e-05	1	CASSLGLNEQFF	CTGAATGTGAACGCCTTGGAGCTGGAGGACTCGGCCCTGTATCTCTGTGCCAGCAGCTTGGGCCTTAATGAGCAGTTCTTCGGGCCA	TCRBV05-08*01	unknown	TCRBJ02-01*01	56545	Donor	CMV	CCF3	Pos	Pos
1.7685e-05	1	CASSLGAGNYGYTF	ATCCAGCGCACAGAGCAGGGGGACTCGGCCATGTATCTCTGTGCCAGCAGCTTAGGAGCAGGGAACTATGGCTACACCTTCGGTTCG	TCRBV07-09	TCRBD01-01*01	TCRBJ01-02*01	56545	Donor	CMV	CCF3	Pos	Pos
1.7685e-05	1	CASSFRRNTEAFF	AAGATCCAGCGCACACAGCAGGAGGACTCCGCCGTGTATCTCTGTGCCAGCAGCTTCCGACGGAACACTGAAGCTTTCTTTGGACAA	TCRBV07-08*01	unknown	TCRBJ01-01*01	56545	Donor	CMV	CCF3	Pos	Pos
1.7685e-05	1	CASSSGTFYGYTF	ATTCTGGAGTCCGCCAGCACCAACCAGACATCTATGTACCTCTGTGCCAGCAGTTCGGGGACGTTTTATGGCTACACCTTCGGTTCG	TCRBV28-01*01	unknown	TCRBJ01-02*01	56545	Donor	CMV	CCF3	Pos	Pos
3.53701e-05	2	CSAIAGGYEQYF	CTGACAGTGACCAGTGCCCATCCTGAAGACAGCAGCTTCTACATCTGCAGTGCCATAGCGGGGGGCTACGAGCAGTACTTCGGGCCG	TCRBV20	TCRBD02-01*01	TCRBJ02-07*01	56545	Donor	CMV	CCF3	Pos	Pos
1.7685e-05	1	CASSSQGYEQYF	CTGAATGTGAACGCCTTGGAGCTGGAGGACTCGGCCCTGTATCTCTGTGCCAGCAGCTCCCAGGGTTACGAGCAGTACTTCGGGCCG	TCRBV05-08*01	TCRBD01-01*01	TCRBJ02-07*01	56545	Donor	CMV	CCF3	Pos	Pos
1.7685e-05	1	CASSLRQYEQYF	CTGATTCTGGAGTCCGCCAGCACCAACCAGACATCTATGTACCTCTGTGCCAGCAGTCTGAGACAGTACGAGCAGTACTTCGGGCCG	TCRBV28-01*01	TCRBD01-01*01	TCRBJ02-07*01	56545	Donor	CMV	CCF3	Pos	Pos
3.53701e-05	2	CASSLGFYEQYF	CTGACGATCCAGCGCACACAGCAGGAGGACTCGGCCGTGTATCTCTGTGCCAGCAGCTTGGGGTTCTACGAGCAGTACTTCGGGCCG	TCRBV07-02*01	unknown	TCRBJ02-07*01	56545	Donor	CMV	CCF3	Pos	Pos
0.000288517	1	CASSLGTGELFF	CTTCACCTACACACCCTGCAGCCAGAAGACTCGGCCCTGTATCTCTGCGCCAGCAGTTTAGGGACCGGGGAGCTGTTTTTTGGAGAA	TCRBV04-03*01	unknown	TCRBJ02-02*01	3466	Donor	CMV	CCF5	Pos	Pos
0.000288517	1	CASSYSSGNTIYF	AGGCTGCTGTCGGCTGCTCCCTCCCAGACATCTGTATACTTCTGTGCCAGCAGTTATAGCTCTGGAAACACCATATATTTTGGAGAG	TCRBV06-05*01	TCRBD02-01	TCRBJ01-03*01	3466	Donor	CMV	CCF5	Pos	Pos
0.000288517	1	CASSQDLAGGLLSYEQYF	CAGCCAGAAGACTCGGCCCTGTATCTCTGCGCCAGCAGCCAAGATCTAGCGGGGGGCCTCCTCTCCTACGAGCAGTACTTCGGGCCG	TCRBV04-03*01	TCRBD02-01*01	TCRBJ02-07*01	3466	Donor	CMV	CCF5	Pos	Pos
0.000288517	1	CASSQGDTEAFF	CTTCACCTACACGCCCTGCAGCCAGAAGACTCAGCCCTGTATCTCTGCGCCAGCAGCCAAGGCGACACTGAAGCTTTCTTTGGACAA	TCRBV04-01*01	TCRBD02-01	TCRBJ01-01*01	3466	Donor	CMV	CCF5	Pos	Pos
0.000577034	2	CASNTGDSNQPQHF	CTGGAGTCCGCTACCAGCTCCCAGACATCTGTGTACTTCTGTGCCTCAAACACAGGGGATAGCAATCAGCCCCAGCATTTTGGTGAT	TCRBV10-03*01	TCRBD01-01*01	TCRBJ01-05*01	3466	Donor	CMV	CCF5	Pos	Pos
0.000865551	3	CASSDAENTEAFF	AGGCTGGAGTCGGCTGCTCCCTCCCAGACATCTGTGTACTTCTGTGCCAGCAGTGACGCGGAGAACACTGAAGCTTTCTTTGGACAA	TCRBV06-01*01	TCRBD02-01	TCRBJ01-01*01	3466	Donor	CMV	CCF5	Pos	Pos
0.000288517	1	CASSLGSANTDTQYF	AGCACCTTGGAGCTGGGGGACTCGGCCCTTTATCTTTGCGCCAGCAGCTTGGGTTCGGCAAACACAGATACGCAGTATTTTGGCCCA	TCRBV05-01*01	unknown	TCRBJ02-03*01	3466	Donor	CMV	CCF5	Pos	Pos
0.000288517	1	CASSLTGGYEQYF	AAGATCCAGCCCTCAGAACCCAGGGACTCAGCTGTGTACTTCTGTGCCAGCAGCCTGACAGGGGGCTACGAGCAGTACTTCGGGCCG	TCRBV12	TCRBD01-01*01	TCRBJ02-07*01	3466	Donor	CMV	CCF5	Pos	Pos
0.000288517	1	CASSPGGQNYGYTF	CTGGAGTCCGCCAGCACCAACCAGACATCTATGTACCTCTGTGCCAGCAGCCCAGGGGGTCAGAACTATGGCTACACCTTCGGTTCG	TCRBV28-01*01	TCRBD01-01*01	TCRBJ01-02*01	3466	Donor	CMV	CCF5	Pos	Pos
0.000577034	2	CASSPRATEAFF	TTGGAGATCCAGCGCACAGAGCAGGGGGACTCGGCCATGTATCTCTGTGCCAGCAGCCCGAGGGCCACTGAAGCTTTCTTTGGACAA	TCRBV07-09	TCRBD02-01*02	TCRBJ01-01*01	3466	Donor	CMV	CCF5	Pos	Pos
0.000288517	1	CASSFAGTEAFF	CTGATTCTGGAGTCCGCCAGCACCAACCAGACATCTATGTACCTCTGTGCCAGCAGTTTCGCCGGCACTGAAGCTTTCTTTGGACAA	TCRBV28-01*01	TCRBD02-01	TCRBJ01-01*01	3466	Donor	CMV	CCF5	Pos	Pos
0.000865551	3	CASSQGDTEAFF	CTTCACCTACACGCCCTGCAGCCAGAAGACTCAGCCCTGTATCTCTGCGCCAGCAGCCAAGGCGACACTGAAGCTTTCTTCGGACAA	TCRBV04-01*01	TCRBD01-01*01	TCRBJ01-01*01	3466	Donor	CMV	CCF5	Pos	Pos
0.000288517	1	CATSREEGDGYTF	GACATCCGCTCACCAGGCCTGGGGGACGCAGCCATGTACCTGTGTGCCACCAGCAGAGAGGAGGGGGATGGCTACACCTTCGGTTCG	TCRBV15-01*01	unknown	TCRBJ01-02*01	3466	Donor	CMV	CCF5	Pos	Pos
0.000288517	1	CASSLRTSGTDTQYF	AACGCCTTGGAGCTGGACGACTCGGCCCTGTATCTCTGTGCCAGCAGCTTGAGGACTAGCGGCACAGATACGCAGTATTTTGGCCCA	TCRBV05-04*01	TCRBD02-01	TCRBJ02-03*01	3466	Donor	CMV	CCF5	Pos	Pos
0.000288517	1	CASSFGVNTEAFF	AAGATCCAGCCCTCAGAACCCAGGGACTCAGCTGTGTACTTCTGTGCCAGCAGTTTTGGGGTGAACACTGAAGCTTTCTTTGGACAA	TCRBV12	unknown	TCRBJ01-01*01	3466	Donor	CMV	CCF5	Pos	Pos
0.000288517	1	CASSLQGSNSPLHF	GTGACATCGGCCCAAAAGAACCCGACAGCTTTCTATCTCTGTGCCAGTAGTCTCCAGGGGTCAAATTCACCCCTCCACTTTGGGAAC	TCRBV19-01	TCRBD01-01*01	TCRBJ01-06*01	3466	Donor	CMV	CCF5	Pos	Pos
0.000288517	1	CASSLGNYEQYF	CTGATCCTGGAGTCGCCCAGCCCCAACCAGACCTCTCTGTACTTCTGTGCCAGCAGTTTAGGGAACTACGAGCAGTACTTCGGGCCG	TCRBV27-01*01	unknown	TCRBJ02-07*01	3466	Donor	CMV	CCF5	Pos	Pos
0.000288517	1	CASSFRDSTGELFF	ATCCAGCCTGCAAAGCTTGAGGACTCGGCCGTGTATCTCTGTGCCAGCAGCTTCCGCGATAGCACCGGGGAGCTGTTTTTTGGAGAA	TCRBV11-02*02	TCRBD02-01	TCRBJ02-02*01	3466	Donor	CMV	CCF5	Pos	Pos
0.000288517	1	CASSLAANTGELFF	ATCCAGCCCTCAGAACCCAGGGACTCAGCTGTGTACTTCTGTGCCAGCAGTTTAGCGGCGAACACCGGGGAGCTGTTTTTTGGAGAA	TCRBV12	unknown	TCRBJ02-02*01	3466	Donor	CMV	CCF5	Pos	Pos
0.000288517	1	CASSQGTDTQYF	CTTCACCTACACACCCTGCAGCCAGAAGACTCGGCCCTGTATCTCTGCGCCAGCAGCCAAGGCACAGATACGCAGTATTTTGGCCCA	TCRBV04-03*01	unknown	TCRBJ02-03*01	3466	Donor	CMV	CCF5	Pos	Pos
0.00115407	4	CASSYSSGNTIYF	AGGCTGCTGTCGGCTGCTCCCTCCCAGACATCTGTGTACTTCTGTGCCAGCAGTTATAGCTCTGGAAACACCATATATTTTGGAGAG	TCRBV06-05*01	TCRBD02-01	TCRBJ01-03*01	3466	Donor	CMV	CCF5	Pos	Pos
0.000288517	1	CASSLSSYEQYF	CTGAATGTGAACGCCTTGTTGCTGGGGGACTCGGCCCTCTATCTCTGTGCCAGCAGCTTGTCTTCCTACGAGCAGTACTTCGGGCCG	TCRBV05-06*01	TCRBD02-01	TCRBJ02-07*01	3466	Donor	CMV	CCF5	Pos	Pos
0.000577034	2	CASSSVTEAFF	ACTCTGAAGATCCAGCCCTCAGAACCCAGGGACTCAGCTGTGTACTTCTGTGCCAGCAGTTCCGTCACTGAAGCTTTCTTTGGACAA	TCRBV12	TCRBD02-01	TCRBJ01-01*01	3466	Donor	CMV	CCF5	Pos	Pos
0.000288517	1	CASSLSSYEQYF	CTGAATGTGAACGCCTTGTTGCTGGGGGACTCGGCCCTCTATCTCTGTGCCAGCAGCCTCAGCTCCTACGAGCAGTACTTCGGGCCG	TCRBV05-06*01	TCRBD01-01*01	TCRBJ02-07*01	3466	Donor	CMV	CCF5	Pos	Pos
0.000577034	2	CASSLSSYEQYF	CTGAATGTGAACGCCTTGTTGCTGGGGGACTCGGCCCTCTATCTCTGTGCCAGCAGCTTGTCCTCCTACGAGCAGTACTTCGGGCCG	TCRBV05-06*01	unknown	TCRBJ02-07*01	3466	Donor	CMV	CCF5	Pos	Pos
0.000288517	1	CASSLDDNSPLHF	AATGTGAGCACCTTGGAGCTGGGGGACTCGGCCCTTTATCTTTGCGCCAGCAGCTTGGATGACAATTCACCCCTCCACTTTGGGAAC	TCRBV05-01*01	unknown	TCRBJ01-06*01	3466	Donor	CMV	CCF5	Pos	Pos
0.00031837	1	CASSPGQGNSPLHF	CTGGAGTCCGCCAGCACCAACCAGACATCTATGTACCTCTGTGCCAGCAGTCCGGGGCAGGGGAATTCACCCCTCCACTTTGGGAAC	TCRBV28-01*01	TCRBD01-01*01	TCRBJ01-06*01	3141	Donor	CMV	CCF6	Pos	Pos
0.00031837	1	CASSLTGQETQYF	CACATCAATTCCCTGGAGCTTGGTGACTCTGCTGTGTATTTCTGTGCCAGCAGCCTTACAGGGCAAGAGACCCAGTACTTCGGGCCA	TCRBV03	TCRBD01-01*01	TCRBJ02-05*01	3141	Donor	CMV	CCF6	Pos	Pos
0.00031837	1	CASSGGGNEKLFF	AAGATCCAGCCCTCAGAACCCAGGGACTCAGCTGTGTACTTCTGTGCCAGCAGTGGAGGGGGTAATGAAAAACTGTTTTTTGGCAGT	TCRBV12	unknown	TCRBJ01-04*01	3141	Donor	CMV	CCF6	Pos	Pos
0.00031837	1	CASSLGNYEQYF	CTGATCCTGGAGTCGCCCAGCCCCAACCAGACCTCTCTGTACTTCTGTGCCAGCAGTTTAGGGAACTACGAGCAGTACTTCGGGCCG	TCRBV27-01*01	unknown	TCRBJ02-07*01	3141	Donor	CMV	CCF6	Pos	Pos
0.00031837	1	CASSPTGGNQPQHF	ATCCAGCCCTCAGAACCCAGGGACTCAGCTGTGTACTTCTGTGCCAGCAGTCCTACAGGGGGGAATCAGCCCCAGCATTTTGGTGAT	TCRBV12	TCRBD01-01*01	TCRBJ01-05*01	3141	Donor	CMV	CCF6	Pos	Pos
0.00031837	1	CASSFGNEQFF	ACTCTGAAGATCCAGCCCTCAGAACCCAGGGACTCAGCTGTGTACTTCTGTGCCAGCAGTTTTGGCAATGAGCAGTTCTTCGGGCCA	TCRBV12	unknown	TCRBJ02-01*01	3141	Donor	CMV	CCF6	Pos	Pos
0.00031837	1	CASSLGQGADTQYF	ATCCAGCCCTCAGAACCCAGGGACTCAGCTGTGTACTTCTGTGCCAGCAGTTTGGGGCAGGGTGCAGATACGCAGTATTTTGGCCCA	TCRBV12	TCRBD01-01*01	TCRBJ02-03*01	3141	Donor	CMV	CCF6	Pos	Pos
0.00031837	1	CASSLGGQKETQYF	GTGAGCACCTTGGAGCTGGGGGACTCGGCCCTTTATCTTTGCGCCAGCAGCTTGGGAGGGCAGAAAGAGACCCAGTACTTCGGGCCA	TCRBV05-01*01	TCRBD02-01*02	TCRBJ02-05*01	3141	Donor	CMV	CCF6	Pos	Pos
0.00031837	1	CASSLESGELFF	CTGAATGTGAACGCCTTGGAGCTGGACGACTCGGCCCTGTATCTCTGTGCCAGCAGCTTGGAATCCGGGGAGCTGTTTTTTGGAGAA	TCRBV05-04*01	unknown	TCRBJ02-02*01	3141	Donor	CMV	CCF6	Pos	Pos
0.00031837	1	CASSVVSGANVLTF	CTGAGCTCTCTGGAGCTGGGGGACTCAGCTTTGTATTTCTGTGCCAGCAGCGTAGTTTCGGGGGCCAACGTCCTGACTTTCGGGGCC	TCRBV09-01	TCRBD02-01	TCRBJ02-06*01	3141	Donor	CMV	CCF6	Pos	Pos
0.00031837	1	CASSLVLAGGNEQFF	AGCACCTTGGAGCTGGGGGACTCGGCCCTTTATCTTTGCGCCAGCAGCTTGGTCCTAGCGGGGGGAAATGAGCAGTTCTTCGGGCCA	TCRBV05-01*01	TCRBD02-01*01	TCRBJ02-01*01	3141	Donor	CMV	CCF6	Pos	Pos
0.00031837	1	CASSFGTGGTDTQYF	CAGCGCACAGAGCAGGGGGACTCGGCCATGTATCTCTGTGCCAGCAGCTTTGGAACAGGGGGCACAGATACGCAGTATTTTGGCCCA	TCRBV07-09	TCRBD01-01*01	TCRBJ02-03*01	3141	Donor	CMV	CCF6	Pos	Pos
0.00063674	2	CASSLAGQGATDTQYF	ACCTTGGAGCTGGGGGACTCGGCCCTTTATCTTTGCGCCAGCAGCTTGGCCGGACAGGGGGCCACAGATACGCAGTATTTTGGCCCA	TCRBV05-01*01	TCRBD01-01*01	TCRBJ02-03*01	3141	Donor	CMV	CCF6	Pos	Pos
0.00031837	1	CASSLSGGNTGELFF	AACGCCTTGTTGCTGGGGGACTCGGCCCTGTATCTCTGTGCCAGCAGCCTTAGCGGGGGGAACACCGGGGAGCTGTTTTTTGGAGAA	TCRBV05-05*01	TCRBD02-01*01	TCRBJ02-02*01	3141	Donor	CMV	CCF6	Pos	Pos
0.00031837	1	CASSPLAGGADTQYF	AGCACCTTGGAGCTGGGGGACTCGGCCCTTTATCTTTGCGCCAGCAGCCCCCTGGCGGGGGGTGCAGATACGCAGTATTTTGGCCCA	TCRBV05-01*01	TCRBD02-01*01	TCRBJ02-03*01	3141	Donor	CMV	CCF6	Pos	Pos
0.00031837	1	CASSPDGSSYEQYF	ATCCAGCGCACAGAGCAGGGGGACTCGGCCATGTATCTCTGTGCCAGCAGCCCGGACGGGAGCTCCTACGAGCAGTACTTCGGGCCG	TCRBV07-09	TCRBD02-01*02	TCRBJ02-07*01	3141	Donor	CMV	CCF6	Pos	Pos
0.00031837	1	CASSLLGDYGYTF	AAGATCCAGCCCTCAGAACCCAGGGACTCAGCTGTGTACTTCTGTGCCAGCAGTTTATTAGGGGACTATGGCTACACCTTCGGTTCG	TCRBV12	TCRBD01-01*01	TCRBJ01-02*01	3141	Donor	CMV	CCF6	Pos	Pos
0.00031837	1	CASSLTYGQYF	ACTCTCAAGATCCAGCCTGCAAAGCTTGAGGACTCGGCCGTGTATCTCTGTGCCAGCAGCCTTACCTACGGGCAGTACTTCGGGCCG	TCRBV11-02*02	TCRBD02-01	TCRBJ02-07*01	3141	Donor	CMV	CCF6	Pos	Pos
0.00031837	1	CASSIGGSSYNEQFF	ACATCGGCCCAAAAGAACCCGACAGCTTTCTATCTCTGTGCCAGTAGTATCGGCGGGAGCTCCTACAATGAGCAGTTCTTCGGGCCA	TCRBV19-01	TCRBD02-01*02	TCRBJ02-01*01	3141	Donor	CMV	CCF6	Pos	Pos
0.00031837	1	CASSLGGSGYEQYF	ATCCAGCGCACAGAGCAGCGGGACTCGGCCATGTATCGCTGTGCCAGCAGCTTGGGAGGGAGTGGCTACGAGCAGTACTTCGGGCCG	TCRBV07-06*01	TCRBD02-01*02	TCRBJ02-07*01	3141	Donor	CMV	CCF6	Pos	Pos
0.00031837	1	CASSGTGELFF	GAACTAAACCTGAGCTCTCTGGAGCTGGGGGACTCAGCTTTGTATTTCTGTGCCAGCAGCGGCACCGGGGAGCTGTTTTTTGGAGAA	TCRBV09-01	unknown	TCRBJ02-02*01	3141	Donor	CMV	CCF6	Pos	Pos
0.00127348	4	CASSLRVNTEAFF	AAGATCCAGCGCACAGAGCGGGGGGACTCAGCCGTGTATCTCTGTGCCAGCAGCTTAAGGGTGAACACTGAAGCTTTCTTTGGACAA	TCRBV07-03*01	unknown	TCRBJ01-01*01	3141	Donor	CMV	CCF6	Pos	Pos
0.00031837	1	CASSLAGTGYEQYF	GTGAGCACCTTGGAGCTGGGGGACTCGGCCCTTTATCTTTGCGCCAGCAGCTTGGCCGGGACAGGCTACGAGCAGTACTTCGGGCCG	TCRBV05-01*01	TCRBD01-01*01	TCRBJ02-07*01	3141	Donor	CMV	CCF6	Pos	Pos
5.78838e-05	1	CATSDGQGGYNEQFF	GAGTCTGCCATCCCCAACCAGACAGCTCTTTACTTCTGTGCCACCAGTGATGGCCAGGGGGGCTACAATGAGCAGTTCTTCGGGCCA	TCRBV24	TCRBD01-01*01	TCRBJ02-01*01	17276	Donor	CMV	CCF9	Pos	Neg
5.78838e-05	1	CASSSDLNTEAFF	ACGATCCAGCGCACAGAGCAGCGGGACTCGGCCATGTATCGCTGTGCCAGCAGCTCAGACTTGAACACTGAAGCTTTCTTTGGACAA	TCRBV07-06*01	TCRBD02-01	TCRBJ01-01*01	17276	Donor	CMV	CCF9	Pos	Neg
5.78838e-05	1	CASSSDLNTEAFF	ACGATTCAGCGCACAGAGCAGCGGGACTCAGCCATGTATCGCTGTGCTAGCAGCTCGGACCTGAACACTGAAGCTTTCTTTGGACAA	TCRBV07-07*01	unknown	TCRBJ01-01*01	17276	Donor	CMV	CCF9	Pos	Neg
5.78838e-05	1	CASSWGTYEQYF	CTGGGGTTGGAGTCGGCTGCTCCCTCCCAAACATCTGTGTACTTCTGTGCCAGCAGTTGGGGAACCTACGAGCAGTACTTCGGGCCG	TCRBV06	unknown	TCRBJ02-07*01	17276	Donor	CMV	CCF9	Pos	Neg
5.78838e-05	1	CASSLATGTEAFF	AACCTGAGCTCTCTGGAGCTGGGGGACTCAGCTTTGTATTTCTGTGCCAGCAGCTTAGCGACAGGGACTGAAGCTTTCTTTGGACAA	TCRBV09-01	TCRBD01-01*01	TCRBJ01-01*01	17276	Donor	CMV	CCF9	Pos	Neg
0.000115768	2	CASSLTESGANVLTF	CAGCGCACAGAGCAGGGGGACTCGGCCATGTATCTCTGTGCCAGCAGCTTAACCGAATCTGGGGCCAACGTCCTGACTTTCGGGGCC	TCRBV07-09	unknown	TCRBJ02-06*01	17276	Donor	CMV	CCF9	Pos	Neg
5.78838e-05	1	CASSQDRVSYEQYF	CTACACACCCTGCAGCCAGAAGACTCGGCCCTGTATCTCTGCGCCAGCAGCCAAGATCGGGTTTCGTACGAGCAGTACTTCGGGCCG	TCRBV04-03*01	TCRBD02-01	TCRBJ02-07*01	17276	Donor	CMV	CCF9	Pos	Neg
5.78838e-05	1	CASSLGSGELFF	CTGACGATCCAGCGCACACAGCAGGAGGACTCGGCCGTGTATCTCTGTGCCAGCAGCTTAGGTAGCGGGGAGCTGTTTTTTGGAGAA	TCRBV07-02*01	TCRBD02-01	TCRBJ02-02*01	17276	Donor	CMV	CCF9	Pos	Neg
5.78838e-05	1	CASSHRENTEAFF	ACCCTGGAGTCTGCCAGGCCCTCACATACCTCTCAGTACCTCTGTGCCAGCAGTCACAGGGAGAACACTGAAGCTTTCTTTGGACAA	TCRBV25-01*01	TCRBD01-01*01	TCRBJ01-01*01	17276	Donor	CMV	CCF9	Pos	Neg
5.78838e-05	1	CASSLAGNNQPQHF	ATCCAGCGCACACAGCAGGAGGACTCGGCCGTGTATCTCTGTGCCAGCAGCTTAGCAGGGAACAATCAGCCCCAGCATTTTGGTGAT	TCRBV07-02*01	unknown	TCRBJ01-05*01	17276	Donor	CMV	CCF9	Pos	Neg
5.78838e-05	1	CASSLGQGYEQYF	AATGTGAGCACCTTGGAGCTGGGGGACTCGGCCCTTTATCTTTGCGCCAGCAGCTTGGGACAGGGCTACGAGCAGTACTTCGGGCCG	TCRBV05-01*01	TCRBD01-01*01	TCRBJ02-07*01	17276	Donor	CMV	CCF9	Pos	Neg
5.78838e-05	1	CASSPRYSNQPQHF	CTGGAGTTGGCTGCTCCCTCCCAGACATCTGTGTACTTCTGTGCCAGCAGCCCGAGGTATAGCAATCAGCCCCAGCATTTTGGTGAT	TCRBV06-06	TCRBD02-01*02	TCRBJ01-05*01	17276	Donor	CMV	CCF9	Pos	Neg
5.78838e-05	1	CASSFGTDTQYF	CTGAAGATCCAGCCCTCAGAACCCAGGGACTCAGCTGTGTACTTCTGTGCCAGCAGTTTTGGCACAGATACGCAGTATTTTGGCCCA	TCRBV12	unknown	TCRBJ02-03*01	17276	Donor	CMV	CCF9	Pos	Neg
5.78838e-05	1	CASSLAQSYEQYF	AACATGAGCTCCTTGGAGCTGGGGGACTCAGCCCTGTACTTCTGTGCCAGCAGCTTAGCACAGAGCTACGAGCAGTACTTCGGGCCG	TCRBV13-01*01	TCRBD01-01*01	TCRBJ02-07*01	17276	Donor	CMV	CCF9	Pos	Neg
5.78838e-05	1	CASSLGGSSYNEQFF	CAGCGCACACAGCAGGAGGACTCGGCCGTGTATCTCTGTGCCAGCAGCTTAGGCGGGAGTTCCTACAATGAGCAGTTCTTCGGGCCA	TCRBV07-02*01	TCRBD02-01*02	TCRBJ02-01*01	17276	Donor	CMV	CCF9	Pos	Neg
5.78838e-05	1	CASSPAGGTYEQYF	GTGAACGCCTTGTTGCTGGGGGACTCGGCCCTCTATCTCTGTGCCAGCAGCCCCGCGGGGGGCACCTACGAGCAGTACTTCGGGCCG	TCRBV05-06*01	TCRBD02-01*01	TCRBJ02-07*01	17276	Donor	CMV	CCF9	Pos	Neg
5.78838e-05	1	CASSLRLNQPQHF	ACGATTCAGCGCACAGAGCAGCGGGACTCAGCCATGTATCGCTGTGCTAGCAGCTTACGTTTGAATCAGCCCCAGCATTTTGGTGAT	TCRBV07-07*01	TCRBD02-01	TCRBJ01-05*01	17276	Donor	CMV	CCF9	Pos	Neg
5.78838e-05	1	CASSTGTAYGYTF	AAGGTGCAGCCTGCAGAACTGGAGGATTCTGGAGTTTATTTCTGTGCCAGCAGCACCGGGACGGCCTATGGCTACACCTTCGGTTCG	TCRBV14-01*01	unknown	TCRBJ01-02*01	17276	Donor	CMV	CCF9	Pos	Neg
5.78838e-05	1	CASSPPSSYEQYF	ACGATCCAGCGCACACAGCAGGAGGACTCGGCCGTGTATCTCTGTGCCAGCAGCCCACCAAGCTCCTACGAGCAGTACTTCGGGCCG	TCRBV07-02*01	unknown	TCRBJ02-07*01	17276	Donor	CMV	CCF9	Pos	Neg
5.78838e-05	1	CASSLAGGYEQYF	AAGATCCGGTCCACAAAGCTGGAGGACTCAGCCATGTACTTCTGTGCCAGCAGTCTGGCGGGGGGTTACGAGCAGTACTTCGGGCCG	TCRBV02-01*01	TCRBD02-01*01	TCRBJ02-07*01	17276	Donor	CMV	CCF9	Pos	Neg
5.78838e-05	1	CASSQDRVTDTQYF	CTACACGCCCTGCAGCCAGAAGACTCAGCCCTGTATCTCTGCGCCAGCAGCCAAGATAGAGTCACAGATACGCAGTATTTTGGCCCA	TCRBV04-01*01	TCRBD02-01	TCRBJ02-03*01	17276	Donor	CMV	CCF9	Pos	Neg
5.78838e-05	1	CASSLSGGNTGELFF	CAGCCCTCAGAACCCAGGGACTCAGCTGTGTACTTCTGTGCCAGCAGTTTGAGCGGGGGTAACACCGGGGAGCTGTTTTTTGGAGAA	TCRBV12	TCRBD02-01*01	TCRBJ02-02*01	17276	Donor	CMV	CCF9	Pos	Neg
5.78838e-05	1	CASSRANTEAFF	CTCACTGTGACATCGGCCCAAAAGAACCCGACAGCTTTCTATCTCTGTGCCAGTAGTAGGGCGAACACTGAAGCTTTCTTTGGACAA	TCRBV19-01	TCRBD01-01*01	TCRBJ01-01*01	17276	Donor	CMV	CCF9	Pos	Neg
5.78838e-05	1	CASRGDSYNEQFF	AAGATCCAGCCCTCAGAACCCAGGGACTCAGCTGTGTACTTCTGTGCCAGCAGGGGTGACAGCTACAATGAGCAGTTCTTCGGGCCA	TCRBV12	TCRBD01-01*01	TCRBJ02-01*01	17276	Donor	CMV	CCF9	Pos	Neg
0.000115768	2	CASSNGGSYNEQFF	GTGACATCGGCCCAAAAGAACCCGACAGCTTTCTATCTCTGTGCCAGTAGTAACGGGGGGAGTTACAATGAGCAGTTCTTCGGGCCA	TCRBV19-01	TCRBD02-01*01	TCRBJ02-01*01	17276	Donor	CMV	CCF9	Pos	Neg
5.78838e-05	1	CASSSGLSYEQYF	AATGTGAGCACCTTGGAGCTGGGGGACTCGGCCCTTTATCTTTGCGCCAGCAGCTCAGGACTATCCTACGAGCAGTACTTCGGGCCG	TCRBV05-01*01	TCRBD02-01	TCRBJ02-07*01	17276	Donor	CMV	CCF9	Pos	Neg
5.78838e-05	1	CASSLWGNQPQHF	GAGATCCAGCGCACAGAGCAGGGGGACTCGGCCATGTATCTCTGTGCCAGCAGCTTATGGGGGAATCAGCCCCAGCATTTTGGTGAT	TCRBV07-09	unknown	TCRBJ01-05*01	17276	Donor	CMV	CCF9	Pos	Neg
5.78838e-05	1	CASSQGGSYNEQFF	CTACACACCCTGCAGCCAGAAGACTCGGCCCTGTATCTCTGCGCCAGCAGCCAAGGGGGTTCCTACAATGAGCAGTTCTTCGGGCCA	TCRBV04-03*01	unknown	TCRBJ02-01*01	17276	Donor	CMV	CCF9	Pos	Neg
5.78838e-05	1	CASSLWADQPQHF	ATCCTGGAGTCGCCCAGCCCCAACCAGACCTCTCTGTACTTCTGTGCCAGCAGTTTATGGGCGGATCAGCCCCAGCATTTTGGTGAT	TCRBV27-01*01	unknown	TCRBJ01-05*01	17276	Donor	CMV	CCF9	Pos	Neg
5.78838e-05	1	CASSQTSGGRETQYF	CTGTCGGCTGCTCCCTCCCAGACATCTGTGTACTTCTGTGCCAGCAGTCAGACTAGCGGGGGGAGAGAGACCCAGTACTTCGGGCCA	TCRBV06-05*01	TCRBD02-01*01	TCRBJ02-05*01	17276	Donor	CMV	CCF9	Pos	Neg
5.78838e-05	1	CASSSGQGGYGYTF	TTGGAGTCGGCTGCTCCCTCCCAAACATCTGTGTACTTCTGTGCCAGCAGCTCGGGACAGGGAGGCTATGGCTACACCTTCGGTTCG	TCRBV06	TCRBD01-01*01	TCRBJ01-02*01	17276	Donor	CMV	CCF9	Pos	Neg
5.78838e-05	1	CASRGAGELFF	CTGCTGGGGTTGGAGTCGGCTGCTCCCTCCCAAACATCTGTGTACTTCTGTGCCAGCAGGGGGGCCGGGGAGCTGTTTTTTGGAGAA	TCRBV06	unknown	TCRBJ02-02*01	17276	Donor	CMV	CCF9	Pos	Neg
5.78838e-05	1	CASSFGGGAYNEQFF	AACGCCTTGGAGCTGGACGACTCGGCCCTGTATCTCTGTGCCAGCAGCTTCGGCGGGGGGGCTTACAATGAGCAGTTCTTCGGGCCA	TCRBV05-04*01	TCRBD02-01*01	TCRBJ02-01*01	17276	Donor	CMV	CCF9	Pos	Neg
5.78838e-05	1	CASSFGTVYNEQFF	ATCCAGCGCACACAGCAGGAGGACTCGGCCGTGTATCTCTGTGCCAGCAGCTTCGGGACAGTATACAATGAGCAGTTCTTCGGGCCA	TCRBV07-02*01	TCRBD01-01*01	TCRBJ02-01*01	17276	Donor	CMV	CCF9	Pos	Neg
5.78838e-05	1	CASSLDGNTEAFF	AATGTGAACGCCTTGGAGCTGGACGACTCGGCCCTGTATCTCTGTGCCAGCAGCTTAGACGGGAACACTGAAGCTTTCTTTGGACAA	TCRBV05-04*01	unknown	TCRBJ01-01*01	17276	Donor	CMV	CCF9	Pos	Neg
5.78838e-05	1	CASSPGTLKETQYF	GTGAGCACCTTGGAGCTGGGGGACTCGGCCCTTTATCTTTGCGCCAGCAGCCCGGGGACACTCAAAGAGACCCAGTACTTCGGGCCA	TCRBV05-01*01	TCRBD01-01*01	TCRBJ02-05*01	17276	Donor	CMV	CCF9	Pos	Neg
5.78838e-05	1	CASSLEAGSYNEQFF	CAGCCTGCAAAGCTTGAGGACTCGGCCGTGTATCTCTGTGCCAGCAGCTTAGAAGCGGGCTCCTACAATGAGCAGTTCTTCGGGCCA	TCRBV11-02*02	TCRBD02-01	TCRBJ02-01*01	17276	Donor	CMV	CCF9	Pos	Neg
5.78838e-05	1	CASSAGQGSYEQYF	CTGAGCTCTCTGGAGCTGGGGGACTCAGCTTTGTATTTCTGTGCCAGCAGCGCGGGACAGGGGAGCTACGAGCAGTACTTCGGGCCG	TCRBV09-01	TCRBD01-01*01	TCRBJ02-07*01	17276	Donor	CMV	CCF9	Pos	Neg
5.78838e-05	1	CAIGENYGYTF	CTCCTCACTCTGGAGTCCGCTACCAGCTCCCAGACATCTGTGTACTTCTGTGCCATCGGGGAGAACTATGGCTACACCTTCGGTTCG	TCRBV10-03*01	TCRBD02-01*02	TCRBJ01-02*01	17276	Donor	CMV	CCF9	Pos	Neg
0.000115768	2	CASSIALYNEQFF	ACTGTGACATCGGCCCAAAAGAACCCGACAGCTTTCTATCTCTGTGCCAGTAGTATAGCCCTGTACAATGAGCAGTTCTTCGGGCCA	TCRBV19-01	TCRBD02-01	TCRBJ02-01*01	17276	Donor	CMV	CCF9	Pos	Neg
5.78838e-05	1	CASSLDWGNTIYF	ACGATCCAGCGCACAGAGCAGCGGGACTCGGCCATGTATCGCTGTGCCAGCAGCTTAGATTGGGGAAACACCATATATTTTGGAGAG	TCRBV07-06*01	unknown	TCRBJ01-03*01	17276	Donor	CMV	CCF9	Pos	Neg
5.78838e-05	1	CASSELAGSYNEQFF	GCGTCTGCTGTACCCTCTCAGACATCTGTGTACTTCTGTGCCAGCAGTGAACTAGCGGGGTCCTACAATGAGCAGTTCTTCGGGCCA	TCRBV06-04	TCRBD02-01*01	TCRBJ02-01*01	17276	Donor	CMV	CCF9	Pos	Neg
5.78838e-05	1	CASSQDPVNTEAFF	CTACACACCCTGCAGCCAGAAGACTCGGCCCTGTATCTCTGTGCCAGCAGCCAAGATCCAGTGAACACTGAAGCTTTCTTTGGACAA	TCRBV04-02*01	TCRBD01-01*01	TCRBJ01-01*01	17276	Donor	CMV	CCF9	Pos	Neg
5.78838e-05	1	CASSFGSMNTEAFF	GTGAGCACCTTGGAGCTGGGGGACTCGGCCCTTTATCTTTGCGCCAGCAGCTTTGGCAGCATGAACACTGAAGCTTTCTTTGGACAA	TCRBV05-01*01	unknown	TCRBJ01-01*01	17276	Donor	CMV	CCF9	Pos	Neg
5.78838e-05	1	CASSPQRNTEAFF	ACGATCCAGCGCACACAGCAGGAGGACTCGGCCGTGTATCTCTGTGCCAGCAGCCCACAGAGGAACACTGAAGCTTTCTTTGGACAA	TCRBV07-02*01	TCRBD01-01*01	TCRBJ01-01*01	17276	Donor	CMV	CCF9	Pos	Neg
5.78838e-05	1	CASSLSGELFF	CCCCTGATCCTGGAGTCGCCCAGCCCCAACCAGACCTCTCTGTACTTCTGTGCCAGCAGTTTATCCGGGGAGCTGTTTTTTGGAGAA	TCRBV27-01*01	unknown	TCRBJ02-02*01	17276	Donor	CMV	CCF9	Pos	Neg
5.78838e-05	1	CASSLAETQYF	GAGATGAATGTGAGCACCTTGGAGCTGGGGGACTCGGCCCTTTATCTTTGCGCCAGCAGCTTGGCCGAGACCCAGTACTTCGGGCCA	TCRBV05-01*01	unknown	TCRBJ02-05*01	17276	Donor	CMV	CCF9	Pos	Neg
5.78838e-05	1	CASSLPGRAYNEQFF	GAGTCGGCTGCTCCCTCCCAAACATCTGTGTACTTCTGTGCCAGCAGCCTCCCAGGGAGGGCCTACAATGAGCAGTTCTTCGGGCCA	TCRBV06	TCRBD02-01*02	TCRBJ02-01*01	17276	Donor	CMV	CCF9	Pos	Neg
5.78838e-05	1	CASSLDNYGYTF	CTGAAGATCCAGCCCTCAGAACCCAGGGACTCAGCTGTGTACTTCTGTGCCAGCAGTTTAGACAACTATGGCTACACCTTCGGTTCG	TCRBV12	unknown	TCRBJ01-02*01	17276	Donor	CMV	CCF9	Pos	Neg
0.000347303	6	CASSPRYSNQPQHF	CTGCTGTCGGCTGCTCCCTCCCAGACATCTGTGTACTTCTGTGCCAGCAGCCCGAGGTATAGCAATCAGCCCCAGCATTTTGGTGAT	TCRBV06-05*01	TCRBD02-01*02	TCRBJ01-05*01	17276	Donor	CMV	CCF9	Pos	Neg
0.000115768	2	CASSPNTGELFF	CTCAAGATCCAGCCTGCAGAGCTTGGGGACTCGGCCGTGTATCTCTGTGCCAGCAGCCCAAACACCGGGGAGCTGTTTTTTGGAGAA	TCRBV11-03*01	TCRBD01-01*01	TCRBJ02-02*01	17276	Donor	CMV	CCF9	Pos	Neg
5.78838e-05	1	CASSSGTANTEAFF	ATCCAGCGCACACAGCAGGAGGACTCCGCCGTGTATCTCTGTGCCAGCAGCTCCGGGACAGCTAACACTGAAGCTTTCTTTGGACAA	TCRBV07-08*01	TCRBD01-01*01	TCRBJ01-01*01	17276	Donor	CMV	CCF9	Pos	Neg
5.78838e-05	1	CASSFGGGTGELFF	ATCCAGCCTGCAAAGCTTGAGGACTCGGCCGTGTATCTCTGTGCCAGCAGCTTCGGAGGGGGCACCGGGGAGCTGTTTTTTGGAGAA	TCRBV11-02*02	unknown	TCRBJ02-02*01	17276	Donor	CMV	CCF9	Pos	Neg
5.78838e-05	1	CASSPQAGGGETQYF	CACACCCTGCAGCCAGAAGACTCGGCCCTGTATCTCTGCGCCAGCAGCCCCCAAGCGGGGGGCGGAGAGACCCAGTACTTCGGGCCA	TCRBV04-03*01	TCRBD02-01*01	TCRBJ02-05*01	17276	Donor	CMV	CCF9	Pos	Neg
5.78838e-05	1	CASSLGDTYEQYF	CACATCAATTCCCTGGAGCTTGGTGACTCTGCTGTGTATTTCTGTGCCAGCAGCCTTGGTGACACCTACGAGCAGTACTTCGGGCCG	TCRBV03	TCRBD01-01*01	TCRBJ02-07*01	17276	Donor	CMV	CCF9	Pos	Neg
5.78838e-05	1	CASSFSVNTEAFF	ACGATCCAGCGCACACAGCAGGAGGACTCGGCCGTGTATCTCTGTGCCAGCAGCTTCTCAGTTAACACTGAAGCTTTCTTTGGACAA	TCRBV07-02*01	TCRBD01-01*01	TCRBJ01-01*01	17276	Donor	CMV	CCF9	Pos	Neg
5.78838e-05	1	CASSLGGLGNEQFF	GTGAACGCCTTGTTGCTGGGGGACTCGGCCCTCTATCTCTGTGCCAGCAGCTTGGGGGGGTTGGGCAATGAGCAGTTCTTCGGGCCA	TCRBV05-06*01	unknown	TCRBJ02-01*01	17276	Donor	CMV	CCF9	Pos	Neg
5.78838e-05	1	CASSLGGGTEAFF	ACGATCCAGCGCACAGAGCAGCGGGACTCGGCCATGTATCGCTGTGCCAGCAGCTTAGGTGGGGGTACTGAAGCTTTCTTTGGACAA	TCRBV07-06*01	unknown	TCRBJ01-01*01	17276	Donor	CMV	CCF9	Pos	Neg
5.78838e-05	1	CASSLVQGTYEQYF	ATCCAGCGCACAGAGCAGGGGGACTCGGCCATGTATCTCTGTGCCAGCAGCTTAGTCCAGGGTACCTACGAGCAGTACTTCGGGCCG	TCRBV07-09	TCRBD01-01*01	TCRBJ02-07*01	17276	Donor	CMV	CCF9	Pos	Neg
0.000115768	2	CASSLGGRTEAFF	AAGATCCAGCCTGCAGAGCTTGGGGACTCGGCCGTGTATCTCTGTGCCAGCAGCTTAGGGGGTAGAACTGAAGCTTTCTTTGGACAA	TCRBV11-03*01	unknown	TCRBJ01-01*01	17276	Donor	CMV	CCF9	Pos	Neg
5.78838e-05	1	CASSPRYSNQPQHF	TTGGAGTCGGCTGCTCCCTCCCAAACATCTGTGTACTTCTGTGCCAGCAGCCCGAGGTATAGCAATCAGCCCCAGCATTTTGGTGAT	TCRBV06	TCRBD02-01*02	TCRBJ01-05*01	17276	Donor	CMV	CCF9	Pos	Neg
5.78838e-05	1	CASSLGGANTGELFF	CAGCGCACACAGCAGGAGGACTCGGCCGTGTATCTCTGTGCCAGCAGCTTAGGAGGTGCGAACACCGGGGAGCTGTTTTTTGGAGAA	TCRBV07-02*01	TCRBD02-01*02	TCRBJ02-02*01	17276	Donor	CMV	CCF9	Pos	Neg
5.78838e-05	1	CSARRGYEQYF	ACTCTGACAGTGACCAGTGCCCATCCTGAAGACAGCAGCTTCTACATCTGCAGTGCTAGGAGGGGTTACGAGCAGTACTTCGGGCCG	TCRBV20-01*01	unknown	TCRBJ02-07*01	17276	Donor	CMV	CCF9	Pos	Neg
5.78838e-05	1	CASSLAEYQETQYF	ATCCAGCGCACACAGCAGGAGGACTCCGCCGTGTATCTCTGTGCCAGCAGCTTAGCGGAATATCAAGAGACCCAGTACTTCGGGCCA	TCRBV07-08*01	unknown	TCRBJ02-05*01	17276	Donor	CMV	CCF9	Pos	Neg
5.78838e-05	1	CASSYGQGAYEQYF	CTGCTGTCGGCTGCTCCCTCCCAGACATCTGTGTACTTCTGTGCCAGCAGTTACGGTCAGGGGGCCTACGAGCAGTACTTCGGGCCG	TCRBV06-05*01	TCRBD01-01*01	TCRBJ02-07*01	17276	Donor	CMV	CCF9	Pos	Neg
5.78838e-05	1	CASSLGRAYEQYF	ACGATTCAGCGCACAGGGCAGCGGGACTCAGCCATGTATCGCTGTGCTAGCAGCTTAGGCAGGGCCTACGAGCAGTACTTCGGGCCG	TCRBV07-07*01	TCRBD01-01*01	TCRBJ02-07*01	17276	Donor	CMV	CCF9	Pos	Neg
5.78838e-05	1	CASSFATANQPQHF	GTGAACGCCTTGTTGCTGGGGGACTCGGCCCTCTATCTCTGTGCCAGCAGCTTCGCCACAGCCAATCAGCCCCAGCATTTTGGTGAT	TCRBV05-06*01	TCRBD01-01*01	TCRBJ01-05*01	17276	Donor	CMV	CCF9	Pos	Neg
5.78838e-05	1	CASSPQRNTEAFF	AGGATCCAGCAGGTAGTGCGAGGAGATTCGGCAGCTTATTTCTGTGCCAGCTCACCCCAACGGAACACTGAAGCTTTCTTTGGACAA	TCRBV18-01*01	unknown	TCRBJ01-01*01	17276	Donor	CMV	CCF9	Pos	Neg
5.78838e-05	1	CASSLDNYGYTF	CTGAAGATCCAGCGCACAGAGCGGGGGGACTCAGCCGTGTATCTCTGTGCCAGCAGTTTGGACAACTATGGCTACACCTTCGGTTCG	TCRBV07-03*01	unknown	TCRBJ01-02*01	17276	Donor	CMV	CCF9	Pos	Neg
5.78838e-05	1	CASSEITGGGETQYF	CGGTCCACAAAGCTGGAGGACTCAGCCATGTACTTCTGTGCCAGCAGTGAAATTACGGGGGGAGGGGAGACCCAGTACTTCGGGCCA	TCRBV02-01*01	TCRBD02-01	TCRBJ02-05*01	17276	Donor	CMV	CCF9	Pos	Neg
5.78838e-05	1	CASSLLQGGEQYF	AAGATCCAGCCCTCAGAACCCAGGGACTCAGCTGTGTACTTCTGTGCCAGCAGTTTACTACAGGGAGGGGAGCAGTACTTCGGGCCG	TCRBV12	TCRBD02-01*02	TCRBJ02-07*01	17276	Donor	CMV	CCF9	Pos	Neg
5.78838e-05	1	CASSLDWGNTIYF	ACGATCCAGCGCACACAGCAGGAGGACTCGGCCGTGTATCTCTGTGCCAGCAGCTTGGACTGGGGAAACACCATATATTTTGGAGAG	TCRBV07-02*01	TCRBD02-01	TCRBJ01-03*01	17276	Donor	CMV	CCF9	Pos	Neg
5.78838e-05	1	CASSVGNTIYF	CCTCTCACTGTGACATCGGCCCAAAAGAACCCGACAGCTTTCTATCTCTGTGCCAGTAGCGTTGGAAACACCATATATTTTGGAGAG	TCRBV19-01	TCRBD02-01	TCRBJ01-03*01	17276	Donor	CMV	CCF9	Pos	Neg
5.78838e-05	1	CASSPRVNYGYTF	AATGTGAGCACCTTGGAGCTGGGGGACTCGGCCCTTTATCTTTGCGCCAGCAGCCCACGGGTTAACTATGGCTACACCTTCGGTTCG	TCRBV05-01*01	TCRBD02-01	TCRBJ01-02*01	17276	Donor	CMV	CCF9	Pos	Neg
5.78838e-05	1	CASSLSGYYEQYF	ATCCTGGAGTCGCCCAGCCCCAACCAGACCTCTCTGTACTTCTGTGCCAGCAGTTTATCGGGTTACTACGAGCAGTACTTCGGGCCG	TCRBV27-01*01	unknown	TCRBJ02-07*01	17276	Donor	CMV	CCF9	Pos	Neg
5.78838e-05	1	CASSELSSGANVLTF	GAGTCAGCTACCCGCTCCCAGACATCTGTGTATTTCTGCGCCAGCAGTGAGTTGAGCTCTGGGGCCAACGTCCTGACTTTCGGGGCC	TCRBV10-02*01	TCRBD02-01*02	TCRBJ02-06*01	17276	Donor	CMV	CCF9	Pos	Neg
5.78838e-05	1	CASSFGGNEAFF	CTCAGGCTGCTGTCGGCTGCTCCCTCCCAGACATCTGTGTACTTCTGTGCCAGCAGTTTCGGGGGCAACGAAGCTTTCTTTGGACAA	TCRBV06-05*01	unknown	TCRBJ01-01*01	17276	Donor	CMV	CCF9	Pos	Neg
5.78838e-05	1	CASSQAGSSYNEQFF	CACACCCTGCAGCCAGAAGACTCGGCCCTGTATCTCTGTGCCAGCAGCCAAGCTGGGAGCTCCTACAATGAGCAGTTCTTCGGGCCA	TCRBV04-02*01	TCRBD02-01*02	TCRBJ02-01*01	17276	Donor	CMV	CCF9	Pos	Neg
5.78838e-05	1	CASSWGDTQYF	ACTCTGAAGATCCAGCCCTCAGAACCCAGGGACTCAGCTGTGTACTTCTGTGCCAGCAGTTGGGGGGATACGCAGTATTTTGGCCCA	TCRBV12	unknown	TCRBJ02-03*01	17276	Donor	CMV	CCF9	Pos	Neg
0.000115768	2	CASSYGTGTYEQYF	ATCCAGCGCACAGAGCAGCGGGACTCGGCCATGTATCGCTGTGCCAGCAGCTACGGGACAGGGACCTACGAGCAGTACTTCGGGCCG	TCRBV07-06*01	TCRBD01-01*01	TCRBJ02-07*01	17276	Donor	CMV	CCF9	Pos	Neg
5.78838e-05	1	CASSLGTGSYEQYF	ATCCAGCGCACAGAGCAGCGGGACTCGGCCATGTATCGCTGTGCCAGCAGCTTAGGGACAGGGTCCTACGAGCAGTACTTCGGGCCG	TCRBV07-06*01	TCRBD01-01*01	TCRBJ02-07*01	17276	Donor	CMV	CCF9	Pos	Neg
0.000115768	2	CASSLGRAYEQYF	ACGATTCAGCGCACAGAGCAGCGGGACTCAGCCATGTATCGCTGTGCTAGCAGCTTAGGCAGGGCCTACGAGCAGTACTTCGGGCCG	TCRBV07-07*01	TCRBD01-01*01	TCRBJ02-07*01	17276	Donor	CMV	CCF9	Pos	Neg
0.000231535	4	CASSETGYGYTF	CTGAAGATCCGGTCCACAAAGCTGGAGGACTCAGCCATGTACTTCTGTGCCAGCAGTGAAACTGGCTATGGCTACACCTTCGGTTCG	TCRBV02-01*01	TCRBD02-01	TCRBJ01-02*01	17276	Donor	CMV	CCF9	Pos	Neg
5.78838e-05	1	CASSLTGDEQYF	CTCAGGCTGCTGTCGGCTGCTCCCTCCCAGACATCTGTGTACTTCTGTGCCAGCAGTCTAACAGGGGACGAGCAGTACTTCGGGCCG	TCRBV06-05*01	TCRBD01-01*01	TCRBJ02-07*01	17276	Donor	CMV	CCF9	Pos	Neg
5.78838e-05	1	CASSPTGYTDTQYF	CTGAGCTCTCTGGAGCTGGGGGACTCAGCTTTGTATTTCTGTGCCAGCAGTCCAACCGGCTACACAGATACGCAGTATTTTGGCCCA	TCRBV09-01	unknown	TCRBJ02-03*01	17276	Donor	CMV	CCF9	Pos	Neg
5.78838e-05	1	CASSLEGYGYTF	CTGATCCTGGAGTCGCCCAGCCCCAACCAGACCTCTCTGTACTTCTGTGCCAGCAGTTTAGAGGGCTATGGCTACACCTTCGGTTCG	TCRBV27-01*01	TCRBD02-01*02	TCRBJ01-02*01	17276	Donor	CMV	CCF9	Pos	Neg
5.78838e-05	1	CASSLGGQKNTEAFF	AGCTCCTTGGAGCTGGGGGACTCAGCCCTGTACTTCTGTGCCAGCAGCTTAGGGGGCCAAAAGAACACTGAAGCTTTCTTTGGACAA	TCRBV13-01*01	TCRBD01-01*01	TCRBJ01-01*01	17276	Donor	CMV	CCF9	Pos	Neg
5.78838e-05	1	CASSLGPNTGELFF	ATCCAGCCCTCAGAACCCAGGGACTCAGCTGTGTACTTCTGTGCCAGCAGTTTAGGCCCGAACACCGGGGAGCTGTTTTTTGGAGAA	TCRBV12	unknown	TCRBJ02-02*01	17276	Donor	CMV	CCF9	Pos	Neg
5.78838e-05	1	CASSFVGELFF	ACTCTGACGATCCAGCGCACAGAGCAGCGGGACTCGGCCATGTATCGCTGTGCCAGCAGTTTTGTCGGGGAGCTGTTTTTTGGAGAA	TCRBV07-06*01	unknown	TCRBJ02-02*01	17276	Donor	CMV	CCF9	Pos	Neg
5.78838e-05	1	CASSLDGNTEAFF	AATGTGAACGCCTTGGAGCTGGAGGACTCGGCCCTGTATCTCTGTGCCAGCAGCTTGGACGGGAACACTGAAGCTTTCTTTGGACAA	TCRBV05-08*01	TCRBD02-01	TCRBJ01-01*01	17276	Donor	CMV	CCF9	Pos	Neg
5.78838e-05	1	CASSLGTGEKLFF	AAGATCCAGCGCACAGAGCGGGGGGACTCAGCCGTGTATCTCTGTGCCAGCAGCCTCGGGACGGGGGAAAAACTGTTTTTTGGCAGT	TCRBV07-03*01	unknown	TCRBJ01-04*01	17276	Donor	CMV	CCF9	Pos	Neg
5.78838e-05	1	CASSQGMNTEAFF	ACTGTGACATCGGCCCAAAAGAACCCGACAGCTTTCTATCTCTGTGCCAGTAGTCAGGGTATGAACACTGAAGCTTTCTTTGGACAA	TCRBV19-01	TCRBD01-01*01	TCRBJ01-01*01	17276	Donor	CMV	CCF9	Pos	Neg
5.78838e-05	1	CASSPSSGNTIYF	AATGTGAGCACCTTGGAGCTGGGGGACTCGGCCCTTTATCTTTGCGCCAGCAGCCCGAGCTCTGGAAACACCATATATTTTGGAGAG	TCRBV05-01*01	TCRBD02-01*02	TCRBJ01-03*01	17276	Donor	CMV	CCF9	Pos	Neg
5.78838e-05	1	CASSLGTGELFF	CTTCACCTACACACCCTGCAGCCAGAAGACTCGGCCCTGTATCTCTGCGCCAGCAGTTTAGGGACCGGGGAGCTGTTTTTTGGAGAA	TCRBV04-03*01	unknown	TCRBJ02-02*01	17276	Donor	CMV	CCF9	Pos	Neg
5.78838e-05	1	CASSLLGYEQYF	CTGATCCTGGAGTCGCCCAGCCCCAACCAGACCTCTCTGTACTTCTGTGCCAGCAGTCTCCTCGGTTACGAGCAGTACTTCGGGCCG	TCRBV27-01*01	TCRBD02-01	TCRBJ02-07*01	17276	Donor	CMV	CCF9	Pos	Neg
5.78838e-05	1	CASSLGPAYEQYF	ATCCTGGAGTCGCCCAGCCCCAACCAGACCTCTCTGTACTTCTGTGCCAGCAGTTTGGGACCGGCCTACGAGCAGTACTTCGGGCCG	TCRBV27-01*01	unknown	TCRBJ02-07*01	17276	Donor	CMV	CCF9	Pos	Neg
5.78838e-05	1	CASSLSTEAFF	ACCTTGGAGATCCAGCGCACAGAGCAGGGGGACTCGGCCATGTATCTCTGTGCCAGCAGCCTAAGTACTGAAGCTTTCTTTGGACAA	TCRBV07-09	TCRBD02-01	TCRBJ01-01*01	17276	Donor	CMV	CCF9	Pos	Neg
0.000115768	2	CASSGTGNQPQHF	CACATCAATTCCCTGGAGCTTGGTGACTCTGCTGTGTATTTCTGTGCCAGCAGCGGGACAGGCAATCAGCCCCAGCATTTTGGTGAT	TCRBV03	TCRBD01-01*01	TCRBJ01-05*01	17276	Donor	CMV	CCF9	Pos	Neg
5.78838e-05	1	CASSLWTGDQPQHF	GTGACATCGGCCCAAAAGAACCCGACAGCTTTCTATCTCTGTGCCAGTAGTCTTTGGACAGGAGATCAGCCCCAGCATTTTGGTGAT	TCRBV19-01	TCRBD01-01*01	TCRBJ01-05*01	17276	Donor	CMV	CCF9	Pos	Neg
5.78838e-05	1	CASSLTLQETQYF	AAGATCCAGCGCACACAGCAGGAGGACTCCGCCGTGTATCTCTGTGCCAGCAGCTTAACCCTACAAGAGACCCAGTACTTCGGGCCA	TCRBV07-08*01	TCRBD02-01	TCRBJ02-05*01	17276	Donor	CMV	CCF9	Pos	Neg
5.78838e-05	1	CASSLAGSGNTIYF	ATCCAGCGCACAGAGCAGGGGGACTCGGCCATGTATCTCTGTGCCAGCAGCCTTGCGGGCTCTGGAAACACCATATATTTTGGAGAG	TCRBV07-09	TCRBD02-01	TCRBJ01-03*01	17276	Donor	CMV	CCF9	Pos	Neg
5.78838e-05	1	CASSLGTGAYEQYF	GTGCAGCCTGCAGAACTGGAGGATTCTGGAGTTTATTTCTGTGCCAGCAGCCTCGGGACAGGCGCCTACGAGCAGTACTTCGGGCCG	TCRBV14-01*01	TCRBD01-01*01	TCRBJ02-07*01	17276	Donor	CMV	CCF9	Pos	Neg
5.78838e-05	1	CASSVDRTYEQYF	CACATCAATTCCCTGGAGCTTGGTGACTCTGCTGTGTATTTCTGTGCCAGCAGCGTGGACAGGACTTACGAGCAGTACTTCGGGCCG	TCRBV03	TCRBD01-01*01	TCRBJ02-07*01	17276	Donor	CMV	CCF9	Pos	Neg
5.78838e-05	1	CASSRTLNTEAFF	ATCCTGGAGTCGCCCAGCCCCAACCAGACCTCTCTGTACTTCTGTGCCAGCAGTAGAACACTGAACACTGAAGCTTTCTTTGGACAA	TCRBV27-01*01	TCRBD01-01*01	TCRBJ01-01*01	17276	Donor	CMV	CCF9	Pos	Neg
5.78838e-05	1	CASSLQGATEAFF	ATTCTGGAGTCCGCCAGCACCAACCAGACATCTATGTACCTCTGTGCCAGCAGTTTACAGGGGGCCACTGAAGCTTTCTTTGGACAA	TCRBV28-01*01	TCRBD01-01*01	TCRBJ01-01*01	17276	Donor	CMV	CCF9	Pos	Neg
5.78838e-05	1	CASSSTGYYGYTF	GGGTTGGAGTCGGCTGCTCCCTCCCAAACATCTGTGTACTTCTGTGCCAGCAGTTCAACAGGGTACTATGGCTACACCTTCGGTTCG	TCRBV06	TCRBD01-01*01	TCRBJ01-02*01	17276	Donor	CMV	CCF9	Pos	Neg
4.25125e-05	2	CASSLAPQETQYF	AATGTGAGCACCTTGGAGCTGGGGGACTCGGCCCTTTATCTTTGCGCCAGCAGCTTGGCCCCACAAGAGACCCAGTACTTCGGGCCA	TCRBV05-01*01	TCRBD01-01*01	TCRBJ02-05*01	47045	Donor	CMV	CCF10	Pos	Pos
2.12562e-05	1	CASSLAETQYF	ACTCTGACGATCCAGCGCACAGAGCAGCGGGACTCGGCCATGTATCGCTGTGCCAGCAGCCTCGCAGAGACCCAGTACTTCGGGCCA	TCRBV07-06*01	unknown	TCRBJ02-05*01	47045	Donor	CMV	CCF10	Pos	Pos
2.12562e-05	1	CASSSTGNYGYTF	AATGTGAGCACCTTGGAGCTGGGGGACTCGGCCCTTTATCTTTGCGCCAGCAGCTCGACAGGGAACTATGGCTACACCTTCGGTTCG	TCRBV05-01*01	TCRBD01-01*01	TCRBJ01-02*01	47045	Donor	CMV	CCF10	Pos	Pos
2.12562e-05	1	CASSLTGGYEQYF	AAGATCCAGCCCTCAGAACCCAGGGACTCAGCTGTGTACTTCTGTGCCAGCAGTTTAACAGGGGGCTACGAGCAGTACTTCGGGCCG	TCRBV12	TCRBD01-01*01	TCRBJ02-07*01	47045	Donor	CMV	CCF10	Pos	Pos
2.12562e-05	1	CASSLTGGEKLFF	AAGATCCAGCCCTCAGAACCCAGGGACTCAGCTGTGTACTTCTGTGCCAGCAGTTTGACAGGGGGTGAAAAACTGTTTTTTGGCAGT	TCRBV12	TCRBD01-01*01	TCRBJ01-04*01	47045	Donor	CMV	CCF10	Pos	Pos
6.37687e-05	3	CASSQDLAGGLLSYEQYF	CAGCCAGAAGACTCGGCCCTGTATCTCTGCGCCAGCAGCCAAGATCTAGCGGGGGGCCTCCTCTCCTACGAGCAGTACTTCGGGCCG	TCRBV04-03*01	TCRBD02-01*01	TCRBJ02-07*01	47045	Donor	CMV	CCF10	Pos	Pos
2.12562e-05	1	CASSSQGYEQYF	CTGATCCTGGAGTCGCCCAGCCCCAACCAGACCTCTCTGTACTTCTGTGCCAGCAGTTCTCAGGGGTACGAGCAGTACTTCGGGCCG	TCRBV27-01*01	TCRBD01-01*01	TCRBJ02-07*01	47045	Donor	CMV	CCF10	Pos	Pos
4.25125e-05	2	CASSGTGDTGELFF	TTGGAGTCGGCTGCTCCCTCCCAAACATCTGTGTACTTCTGTGCCAGCAGCGGGACTGGGGACACCGGGGAGCTGTTTTTTGGAGAA	TCRBV06	TCRBD02-01	TCRBJ02-02*01	47045	Donor	CMV	CCF10	Pos	Pos
0.000127537	6	CASSLSGGTEAFF	ACGATCCAGCGCACACAGCAGGAGGACTCGGCCGTGTATCTCTGTGCCAGCAGCTTATCAGGGGGCACTGAAGCTTTCTTTGGACAA	TCRBV07-02*01	TCRBD01-01*01	TCRBJ01-01*01	47045	Donor	CMV	CCF10	Pos	Pos
2.12562e-05	1	CASSPGAYEQYF	CTGATTCTGGAGTCCGCCAGCACCAACCAGACATCTATGTACCTCTGTGCCAGCAGTCCGGGGGCCTACGAGCAGTACTTCGGGCCG	TCRBV28-01*01	TCRBD02-01*01	TCRBJ02-07*01	47045	Donor	CMV	CCF10	Pos	Pos
2.12562e-05	1	CASSTGLYEQYF	CTGAAGATCCAGCCCTCAGAACCCAGGGACTCAGCTGTGTACTTCTGTGCCAGCAGCACAGGCCTCTACGAGCAGTACTTCGGGCCG	TCRBV12	TCRBD01-01*01	TCRBJ02-07*01	47045	Donor	CMV	CCF10	Pos	Pos
4.25125e-05	2	CASSLGSYEQYF	ATGAATGTGAGCACCTTGGAGCTGGGGGACTCGGCCCTTTATCTTTGCGCCAGCAGCTTGGGCAGCTACGAGCAGTACTTCGGGCCG	TCRBV05-01*01	TCRBD01-01*01	TCRBJ02-07*01	47045	Donor	CMV	CCF10	Pos	Pos
4.25125e-05	2	CASSDDRYEQYF	CTCACTCTGGAGTCTGCTGCCTCCTCCCAGACATCTGTATATTTCTGCGCCAGCAGTGACGACAGATACGAGCAGTACTTCGGGCCG	TCRBV10-01	TCRBD01-01*01	TCRBJ02-07*01	47045	Donor	CMV	CCF10	Pos	Pos
4.25125e-05	2	CASSGYSNQPQHF	AGGCTGGAGTCGGCTGCTCCCTCCCAGACATCTGTGTACTTCTGTGCCAGCAGTGGATACAGCAATCAGCCCCAGCATTTTGGTGAT	TCRBV06-01*01	unknown	TCRBJ01-05*01	47045	Donor	CMV	CCF10	Pos	Pos
4.25125e-05	2	CASSSGGTEAFF	CTCAGGCTGCTGTCGGCTGCTCCCTCCCAGACATCTGTGTACTTCTGTGCCAGCAGTTCCGGTGGCACTGAAGCTTTCTTTGGACAA	TCRBV06-05*01	TCRBD02-01	TCRBJ01-01*01	47045	Donor	CMV	CCF10	Pos	Pos
8.5025e-05	4	CASSQQGYTEAFF	CACCTACACACCCTGCAGCCAGAAGACTCGGCCCTGTATCTCTGCGCCAGCAGCCAACAGGGGTACACTGAAGCTTTCTTTGGACAA	TCRBV04-03*01	TCRBD01-01*01	TCRBJ01-01*01	47045	Donor	CMV	CCF10	Pos	Pos
2.12562e-05	1	CASSTGTDYGYTF	AAGATCCAGCCCTCAGAACCCAGGGACTCAGCTGTGTACTTCTGTGCCAGCAGTACGGGGACAGACTATGGCTACACCTTCGGTTCG	TCRBV12	TCRBD01-01*01	TCRBJ01-02*01	47045	Donor	CMV	CCF10	Pos	Pos
0.00017005	8	CASSLQGSNSPLHF	GTGACATCGGCCCAAAAGAACCCGACAGCTTTCTATCTCTGTGCCAGTAGTCTCCAGGGGTCAAATTCACCCCTCCACTTTGGGAAC	TCRBV19-01	TCRBD01-01*01	TCRBJ01-06*01	47045	Donor	CMV	CCF10	Pos	Pos
4.25125e-05	2	CASSLEFDQPQHF	AATGTGAACGCCTTGGAGCTGGACGACTCGGCCCTGTATCTCTGTGCCAGCAGCTTGGAGTTCGATCAGCCCCAGCATTTTGGTGAT	TCRBV05-04*01	unknown	TCRBJ01-05*01	47045	Donor	CMV	CCF10	Pos	Pos
8.5025e-05	4	CASSLSSYEQYF	CTGAATGTGAACGCCTTGTTGCTGGGGGACTCGGCCCTCTATCTCTGTGCCAGCAGCCTCAGCTCCTACGAGCAGTACTTCGGGCCG	TCRBV05-06*01	TCRBD01-01*01	TCRBJ02-07*01	47045	Donor	CMV	CCF10	Pos	Pos
0.000233819	11	CASSFQGYTEAFF	ATTCTGGAGTCCGCCAGCACCAACCAGACATCTATGTACCTCTGTGCCAGCAGTTTCCAGGGTTACACTGAAGCTTTCTTTGGACAA	TCRBV28-01*01	TCRBD01-01*01	TCRBJ01-01*01	47045	Donor	CMV	CCF10	Pos	Pos
2.12562e-05	1	CAWSVGSYEQYF	CTGAGTTCTAAGAAGCTCCTTCTCAGTGACTCTGGCTTCTATCTCTGTGCCTGGAGTGTAGGCAGCTACGAGCAGTACTTCGGGCCG	TCRBV30-01*01	unknown	TCRBJ02-07*01	47045	Donor	CMV	CCF10	Pos	Pos
6.37687e-05	3	CASSFRETQYF	ACTCTGAAGATCCAGCCCTCAGAACCCAGGGACTCAGCTGTGTACTTCTGTGCCAGCAGTTTCCGGGAGACCCAGTACTTCGGGCCA	TCRBV12	TCRBD02-01	TCRBJ02-05*01	47045	Donor	CMV	CCF10	Pos	Pos
0.000233819	11	CASSLGYEQFF	CCCCTGATCCTGGAGTCGCCCAGCCCCAACCAGACCTCTCTGTACTTCTGTGCCAGCAGTTTAGGGTATGAACAGTTCTTCGGGCCA	TCRBV27-01*01	unknown	TCRBJ02-01*01	47045	Donor	CMV	CCF10	Pos	Pos
0.00017005	8	CASSLSSYEQYF	CTGAATGTGAACGCCTTGTTGCTGGGGGACTCGGCCCTCTATCTCTGTGCCAGCAGCTTGTCCTCCTACGAGCAGTACTTCGGGCCG	TCRBV05-06*01	unknown	TCRBJ02-07*01	47045	Donor	CMV	CCF10	Pos	Pos
8.5025e-05	4	CASSYGGDGYTF	CTCAGGCTGCTGTCGGCTGCTCCCTCCCAGACATCTGTGTACTTCTGTGCCAGCAGTTACGGTGGGGACGGCTACACCTTCGGTTCG	TCRBV06-05*01	unknown	TCRBJ01-02*01	47045	Donor	CMV	CCF10	Pos	Pos
0.00112658	53	CASSLGNYEQYF	CTGATCCTGGAGTCGCCCAGCCCCAACCAGACCTCTCTGTACTTCTGTGCCAGCAGTTTAGGGAACTACGAGCAGTACTTCGGGCCG	TCRBV27-01*01	unknown	TCRBJ02-07*01	47045	Donor	CMV	CCF10	Pos	Pos
0.000127537	6	CASSSANYGYTF	CTGAAGATCCAGCCCTCAGAACCCAGGGACTCAGCTGTGTACTTCTGTGCCAGCAGTAGTGCGAACTATGGCTACACCTTCGGTTCG	TCRBV12	TCRBD02-01	TCRBJ01-02*01	47045	Donor	CMV	CCF10	Pos	Pos
0.00017005	8	CASSWSSGELFF	CTGAATGTGAACGCCTTGTTGCTGGGGGACTCGGCCCTCTATCTCTGTGCCAGCAGCTGGAGTTCCGGGGAGCTGTTTTTTGGAGAA	TCRBV05-06*01	TCRBD02-01*02	TCRBJ02-02*01	47045	Donor	CMV	CCF10	Pos	Pos
0.000212562	10	CASSLGTGELFF	CTTCACCTACACACCCTGCAGCCAGAAGACTCGGCCCTGTATCTCTGCGCCAGCAGTTTAGGGACCGGGGAGCTGTTTTTTGGAGAA	TCRBV04-03*01	unknown	TCRBJ02-02*01	47045	Donor	CMV	CCF10	Pos	Pos
0.000977787	46	CASSLTGGYEQYF	AAGATCCAGCCCTCAGAACCCAGGGACTCAGCTGTGTACTTCTGTGCCAGCAGCCTGACAGGGGGCTACGAGCAGTACTTCGGGCCG	TCRBV12	TCRBD01-01*01	TCRBJ02-07*01	47045	Donor	CMV	CCF10	Pos	Pos
2.12562e-05	1	CASSGSGGLSYEQYF	CACACCCTGCAGCCAGAAGACTCGGCCCTGTATCTCTGTGCCAGCAGCGGAAGCGGGGGCCTCTCCTACGAGCAGTACTTCGGGCCG	TCRBV04-02*01	TCRBD02-01*01	TCRBJ02-07*01	47045	Donor	CMV	CCF10	Pos	Pos
4.25125e-05	2	CASSLGTSGSYEQYF	AACGCCTTGGAGCTGGACGACTCGGCCCTGTATCTCTGTGCCAGCAGCTTGGGGACTAGCGGGAGTTACGAGCAGTACTTCGGGCCG	TCRBV05-04*01	TCRBD02-01*02	TCRBJ02-07*01	47045	Donor	CMV	CCF10	Pos	Pos
2.12562e-05	1	CASSLTEAFF	TCCACTCTGAAGATCCAGCCCTCAGAACCCAGGGACTCAGCTGTGTACTTCTGTGCCAGCAGTTTGACTGAAGCTTTCTTTGGACAA	TCRBV12	unknown	TCRBJ01-01*01	47045	Donor	CMV	CCF10	Pos	Pos
4.25125e-05	2	CASSDGTGYGYTF	ACGTTGGCGTCTGCTGTACCCTCTCAGACATCTGTGTACTTCTGTGCCAGCAGTGACGGAACAGGCTATGGCTACACCTTCGGTTCG	TCRBV06-04	TCRBD01-01*01	TCRBJ01-02*01	47045	Donor	CMV	CCF10	Pos	Pos
2.12562e-05	1	CASSFGGGTDTQYF	ATCCAGCGCACAGAGCAGGGGGACTCGGCCATGTATCTCTGTGCCAGCAGCTTTGGGGGGGGCACAGATACGCAGTATTTTGGCCCA	TCRBV07-09	TCRBD02-01*01	TCRBJ02-03*01	47045	Donor	CMV	CCF10	Pos	Pos
2.12562e-05	1	CASSYSGLAGYNEQFF	TCGGCTGCTCCCTCCCAGACATCTGTGTACTTCTGTGCCAGCAGTTACTCGGGGCTAGCGGGTTACAATGAGCAGTTCTTCGGGCCA	TCRBV06-05*01	TCRBD02-01	TCRBJ02-01*01	47045	Donor	CMV	CCF10	Pos	Pos
2.12562e-05	1	CASSYSSGNTIYF	AGGCTGGAGTTGGCTGCTCCCTCCCAGACATCTGTGTACTTCTGTGCCAGCAGTTATAGCTCTGGAAACACCATATATTTTGGAGAG	TCRBV06-06	TCRBD02-01	TCRBJ01-03*01	47045	Donor	CMV	CCF10	Pos	Pos
2.12562e-05	1	CASSQEGNYGYTF	AGGATCCAGCAGGTAGTGCGAGGAGATTCGGCAGCTTATTTCTGTGCCAGCTCCCAAGAGGGTAACTATGGCTACACCTTCGGTTCG	TCRBV18-01*01	TCRBD02-01*02	TCRBJ01-02*01	47045	Donor	CMV	CCF10	Pos	Pos
2.12562e-05	1	CASSVGGGTEAFF	AACCTGAGCTCTCTGGAGCTGGGGGACTCAGCTTTGTATTTCTGTGCCAGCAGCGTGGGGGGCGGCACTGAAGCTTTCTTTGGACAA	TCRBV09-01	unknown	TCRBJ01-01*01	47045	Donor	CMV	CCF10	Pos	Pos
2.12562e-05	1	CASSLSGLYNEQFF	ATCCAACCTGCAAAGCTTGAGGACTCGGCCGTGTATCTCTGTGCCAGCAGCTTAAGCGGACTCTACAATGAGCAGTTCTTCGGGCCA	TCRBV11-02*02	TCRBD02-01	TCRBJ02-01*01	47045	Donor	CMV	CCF10	Pos	Pos
2.12562e-05	1	CASSPTGGNQPQHF	GTGAACGCCTTGTTGCTGGGGGACTCGGCCCTGTATCTCTGTGCCAGCAGCCCTACAGGGGGCAATCAGCCCCAGCATTTTGGTGAT	TCRBV05-05*01	TCRBD01-01*01	TCRBJ01-05*01	47045	Donor	CMV	CCF10	Pos	Pos
2.12562e-05	1	CASSFGVNTEAFF	AATGTGAACGCCTTGGAGCTGGACGACTCGGCCCTGTATCTCTGTGCCAGCAGTTTCGGGGTCAACACTGAAGCTTTCTTTGGACAA	TCRBV05-04*01	TCRBD02-01*01	TCRBJ01-01*01	47045	Donor	CMV	CCF10	Pos	Pos
2.12562e-05	1	CASSLERYEQYF	CTCAGGCTGGAGTTGGCTGCTCCCTCCCAGACATCTGTGTACTTCTGTGCCAGCAGTCTCGAGAGATACGAGCAGTACTTCGGGCCG	TCRBV06-06	TCRBD02-01*02	TCRBJ02-07*01	47045	Donor	CMV	CCF10	Pos	Pos
2.12562e-05	1	CSARGLSSYEQYF	ACTGTGAGCAACATGAGCCCTGAAGACAGCAGCATATATCTCTGCAGCGCGAGGGGACTCTCCTCCTACGAGCAGTACTTCGGGCCG	TCRBV29-01*01	TCRBD02-01	TCRBJ02-07*01	47045	Donor	CMV	CCF10	Pos	Pos
2.12562e-05	1	CASSLGVYEQYF	CTGAAGATCCAGCCCTCAGAACCCAGGGACTCAGCTGTGTACTTCTGTGCCAGCAGTTTAGGTGTCTACGAGCAGTACTTCGGGCCG	TCRBV12	unknown	TCRBJ02-07*01	47045	Donor	CMV	CCF10	Pos	Pos
2.12562e-05	1	CASSLGQGVYEQYF	GTGAACGCCTTGGAGCTGGACGACTCGGCCCTGTATCTCTGTGCCAGCAGCTTGGGACAGGGTGTCTACGAGCAGTACTTCGGGCCG	TCRBV05-04*01	TCRBD01-01*01	TCRBJ02-07*01	47045	Donor	CMV	CCF10	Pos	Pos
2.12562e-05	1	CASSQGTYEQYF	CTTCACATCAATTCCCTGGAGCTTGGTGACTCTGCTGTGTATTTCTGTGCCAGCAGCCAAGGGACTTACGAGCAGTACTTCGGGCCG	TCRBV03	TCRBD02-01	TCRBJ02-07*01	47045	Donor	CMV	CCF10	Pos	Pos
2.12562e-05	1	CASSQDWTEQYF	CTGAAGGTGCAGCCTGCAGAACTGGAGGATTCTGGAGTTTATTTCTGTGCCAGCAGCCAAGACTGGACCGAGCAGTACTTCGGGCCG	TCRBV14-01*01	unknown	TCRBJ02-07*01	47045	Donor	CMV	CCF10	Pos	Pos
4.25125e-05	2	CASSIGTGNTEAFF	GTGACATCGGCCCAAAAGAACCCGACAGCTTTCTATCTCTGTGCCAGTAGTATTGGGACAGGGAACACTGAAGCTTTCTTTGGACAA	TCRBV19-01	TCRBD01-01*01	TCRBJ01-01*01	47045	Donor	CMV	CCF10	Pos	Pos
2.12562e-05	1	CASSLGNTGELFF	ACGATCCAGCGCACACAGCAGGAGGACTCGGCCGTGTATCTCTGTGCCAGCAGCTTAGGGAACACCGGGGAGCTGTTTTTTGGAGAA	TCRBV07-02*01	unknown	TCRBJ02-02*01	47045	Donor	CMV	CCF10	Pos	Pos
2.12562e-05	1	CASSLGEQFF	TCCACTCTGACGATCCAGCGCACACAGCAGGAGGACTCGGCCGTGTATCTCTGTGCCAGCAGCTTAGGTGAGCAGTTCTTCGGGCCA	TCRBV07-02*01	unknown	TCRBJ02-01*01	47045	Donor	CMV	CCF10	Pos	Pos
2.12562e-05	1	CASSLGGQGYEQYF	GTGAGCACCTTGGAGCTGGGGGACTCGGCCCTTTATCTTTGCGCCAGCAGCCTTGGGGGCCAGGGCTACGAGCAGTACTTCGGGCCG	TCRBV05-01*01	TCRBD01-01*01	TCRBJ02-07*01	47045	Donor	CMV	CCF10	Pos	Pos
6.37687e-05	3	CASSSANYGYTF	CTGAAGATCCAGCCCTCAGAACCCAGGGACTCAGCTGTGTACTTCTGTGCCAGCAGTTCGGCCAACTATGGCTACACCTTCGGTTCG	TCRBV12	unknown	TCRBJ01-02*01	47045	Donor	CMV	CCF10	Pos	Pos
4.25125e-05	2	CASSLQGGNEKLFF	CTACACACCCTGCAGCCAGAAGACTCGGCCCTGTATCTCTGTGCCAGCAGCTTGCAGGGGGGGAATGAAAAACTGTTTTTTGGCAGT	TCRBV04-02*01	unknown	TCRBJ01-04*01	47045	Donor	CMV	CCF10	Pos	Pos
4.25125e-05	2	CASSTGQGNTEAFF	GTGAGCACCTTGGAGCTGGGGGACTCGGCCCTTTATCTTTGCGCCAGCAGCACGGGACAGGGGAACACTGAAGCTTTCTTTGGACAA	TCRBV05-01*01	TCRBD01-01*01	TCRBJ01-01*01	47045	Donor	CMV	CCF10	Pos	Pos
4.25125e-05	2	CASSQDGGNTEAFF	CTACACACCCTGCAGCCAGAAGACTCGGCCCTGTATCTCTGCGCCAGCAGCCAAGATGGGGGGAACACTGAAGCTTTCTTTGGACAA	TCRBV04-03*01	unknown	TCRBJ01-01*01	47045	Donor	CMV	CCF10	Pos	Pos
2.12562e-05	1	CASSQDSYEQYF	CTTCACCTACACACCCTGCAGCCAGAAGACTCGGCCCTGTATCTCTGTGCCAGCAGCCAGGACTCCTACGAGCAGTACTTCGGGCCG	TCRBV04-02*01	unknown	TCRBJ02-07*01	47045	Donor	CMV	CCF10	Pos	Pos
2.12562e-05	1	CASSSGSSYEQYF	AATGTGAGCACCTTGGAGCTGGGGGACTCGGCCCTTTATCTTTGCGCCAGCAGCTCGGGTAGCTCCTACGAGCAGTACTTCGGGCCG	TCRBV05-01*01	TCRBD02-01	TCRBJ02-07*01	47045	Donor	CMV	CCF10	Pos	Pos
2.12562e-05	1	CASSYPDTQYF	CTGCTGGGGTTGGAGTCGGCTGCTCCCTCCCAAACATCTGTGTACTTCTGTGCCAGCAGTTACCCAGATACGCAGTATTTTGGCCCA	TCRBV06	unknown	TCRBJ02-03*01	47045	Donor	CMV	CCF10	Pos	Pos
2.12562e-05	1	CASSFTDTQYF	ACTCTGAAGATCCAGCCCTCAGAACCCAGGGACTCAGCTGTGTACTTCTGTGCCAGCAGTTTTACAGATACGCAGTATTTTGGCCCA	TCRBV12	unknown	TCRBJ02-03*01	47045	Donor	CMV	CCF10	Pos	Pos
2.12562e-05	1	CASSYGGDGYTF	CTCAGGCTGCTGTCGGCTGCTCCCTCCCAGACATCTGTGTACTTCTGTGCCAGCAGTTACGGAGGGGACGGCTACACCTTCGGTTCG	TCRBV06-05*01	TCRBD02-01*02	TCRBJ01-02*01	47045	Donor	CMV	CCF10	Pos	Pos
6.37687e-05	3	CASSLGQGNSPLHF	CTGGAGTCCGCCAGCACCAACCAGACATCTATGTACCTCTGTGCCAGCAGTTTAGGACAGGGTAATTCACCCCTCCACTTTGGGAAC	TCRBV28-01*01	TCRBD01-01*01	TCRBJ01-06*01	47045	Donor	CMV	CCF10	Pos	Pos
2.12562e-05	1	CASSLAQSYEQYF	AATGTGAGCACCTTGGAGCTGGGGGACTCGGCCCTTTATCTTTGCGCCAGCAGCTTGGCCCAGAGCTACGAGCAGTACTTCGGGCCG	TCRBV05-01*01	unknown	TCRBJ02-07*01	47045	Donor	CMV	CCF10	Pos	Pos
2.12562e-05	1	CASSVEGRGTEAFF	CTGAGCTCTCTGGAGCTGGGGGACTCAGCTTTGTATTTCTGTGCCAGCAGCGTAGAAGGCAGGGGAACTGAAGCTTTCTTTGGACAA	TCRBV09-01	TCRBD01-01*01	TCRBJ01-01*01	47045	Donor	CMV	CCF10	Pos	Pos
2.12562e-05	1	CASSLGGGQETQYF	GTGAGCACCTTGGAGCTGGGGGACTCGGCCCTTTATCTTTGCGCCAGCAGCTTGGGGGGGGGCCAAGAGACCCAGTACTTCGGGCCA	TCRBV05-01*01	TCRBD02-01*01	TCRBJ02-05*01	47045	Donor	CMV	CCF10	Pos	Pos
2.12562e-05	1	CASSFGTGYQPQHF	ATCCAGCGCACACAGCAGGAGGACTCCGCCGTGTATCTCTGTGCCAGCAGCTTCGGGACAGGATATCAGCCCCAGCATTTTGGTGAT	TCRBV07-08*01	TCRBD01-01*01	TCRBJ01-05*01	47045	Donor	CMV	CCF10	Pos	Pos
2.12562e-05	1	CASSQDRAGSPLHF	GTGAACGCCTTGGAGCTGGACGACTCGGCCCTGTATCTCTGTGCCAGCAGCCAGGACAGGGCGGGATCACCCCTCCACTTTGGGAAC	TCRBV05-04*01	TCRBD01-01*01	TCRBJ01-06*01	47045	Donor	CMV	CCF10	Pos	Pos
2.12562e-05	1	CASSLAGTGYEQYF	ATCCAGCGCACACAGCAGGAGGACTCCGCCGTGTATCTCTGTGCCAGCAGCTTAGCTGGGACGGGCTACGAGCAGTACTTCGGGCCG	TCRBV07-08*01	unknown	TCRBJ02-07*01	47045	Donor	CMV	CCF10	Pos	Pos
2.12562e-05	1	CASRGLNTEAFF	CTGATCCTGGAGTCGCCCAGCCCCAACCAGACCTCTCTGTACTTCTGTGCCAGCAGGGGACTGAACACTGAAGCTTTCTTTGGACAA	TCRBV27-01*01	unknown	TCRBJ01-01*01	47045	Donor	CMV	CCF10	Pos	Pos
2.12562e-05	1	CASSLSGGTEAFF	ACGATCCAGCGCACACAGCAGGAGGACTCGGCCGTGTACCTCTGTGCCAGCAGCTTATCAGGGGGCACTGAAGCTTTCTTTGGACAA	TCRBV07-02*01	TCRBD01-01*01	TCRBJ01-01*01	47045	Donor	CMV	CCF10	Pos	Pos
2.12562e-05	1	CASSRDRSSYNEQFF	CAGCGCACACAGCAGGAGGACTCCGCCGTGTATCTCTGTGCCAGCAGCCGGGACAGAAGCTCCTACAATGAGCAGTTCTTCGGGCCA	TCRBV07-08*01	TCRBD01-01*01	TCRBJ02-01*01	47045	Donor	CMV	CCF10	Pos	Pos
2.12562e-05	1	CASSLDQGGTEAFF	GTGAGCACCTTGGAGCTGGGGGACTCGGCCCTTTATCTTTGCGCCAGCAGCTTGGATCAGGGAGGGACTGAAGCTTTCTTTGGACAA	TCRBV05-01*01	TCRBD02-01*02	TCRBJ01-01*01	47045	Donor	CMV	CCF10	Pos	Pos
2.12562e-05	1	CASSYPGELFF	CTGCTGGGGTTGGAGTCGGCTGCTCCCTCCCAAACATCTGTGTACTTCTGTGCCAGCAGTTACCCCGGGGAGCTGTTTTTTGGAGAA	TCRBV06	unknown	TCRBJ02-02*01	47045	Donor	CMV	CCF10	Pos	Pos
2.12562e-05	1	CASSLGLAGPTDTQYF	TCCGCCAGCACCAACCAGACATCTATGTACCTCTGTGCCAGCAGTCTGGGACTAGCGGGACCGACAGATACGCAGTATTTTGGCCCA	TCRBV28-01*01	TCRBD02-01*02	TCRBJ02-03*01	47045	Donor	CMV	CCF10	Pos	Pos
2.12562e-05	1	CASSLGSYEQYF	CTGAAGATCCAGCGCACACAGCAGGAGGACTCCGCCGTGTATCTCTGTGCCAGCAGCTTAGGATCCTACGAGCAGTACTTCGGGCCG	TCRBV07-08*01	unknown	TCRBJ02-07*01	47045	Donor	CMV	CCF10	Pos	Pos
2.12562e-05	1	CASSLAGNNQPQHF	ATCCAGCGCACACAGCAGGAGGACTCGGCCGTGTATCTCTGTGCCAGCAGCTTAGCCGGTAACAATCAGCCCCAGCATTTTGGTGAT	TCRBV07-02*01	TCRBD02-01	TCRBJ01-05*01	47045	Donor	CMV	CCF10	Pos	Pos
2.12562e-05	1	CASSLLGDTEAFF	ATCCTGGAGTCGCCCAGCCCCAACCAGACCTCTCTGTACTTCTGTGCCAGCAGTTTGTTAGGGGACACTGAAGCTTTCTTTGGACAA	TCRBV27-01*01	TCRBD01-01*01	TCRBJ01-01*01	47045	Donor	CMV	CCF10	Pos	Pos
4.25125e-05	2	CASSDSGELFF	CCTCTCACTGTGACATCGGCCCAAAAGAACCCGACAGCTTTCTATCTCTGTGCCAGTAGTGATTCCGGGGAGCTGTTTTTTGGAGAA	TCRBV19-01	unknown	TCRBJ02-02*01	47045	Donor	CMV	CCF10	Pos	Pos
2.12562e-05	1	CASSPGTASTDTQYF	CGGTCCACAAAGCTGGAGGACTCAGCCATGTACTTCTGTGCCAGCAGCCCCGGGACCGCCTCCACAGATACGCAGTATTTTGGCCCA	TCRBV02-01*01	unknown	TCRBJ02-03*01	47045	Donor	CMV	CCF10	Pos	Pos
4.25125e-05	2	CASSDSLGSPLHF	ACGTTGGCGTCTGCTGTACCCTCTCAGACATCTGTGTACTTCTGTGCCAGCAGTGACTCTCTAGGCTCACCCCTCCACTTTGGGAAC	TCRBV06-04	TCRBD02-01	TCRBJ01-06*01	47045	Donor	CMV	CCF10	Pos	Pos
2.12562e-05	1	CASSLGQGYEQYF	ACGATCCAGCGCACACAGCAGGAGGACTCGGCCGTGTATCTCTGTGCCAGCAGCTTGGGACAGGGGTACGAGCAGTACTTCGGGCCG	TCRBV07-02*01	TCRBD01-01*01	TCRBJ02-07*01	47045	Donor	CMV	CCF10	Pos	Pos
4.25125e-05	2	CASSPGVNTEAFF	AAGATCCAGCCCTCAGAACCCAGGGACTCAGCTGTGTACTTCTGTGCCAGCTCCCCAGGGGTGAACACTGAAGCTTTCTTTGGACAA	TCRBV12	TCRBD01-01*01	TCRBJ01-01*01	47045	Donor	CMV	CCF10	Pos	Pos
4.25125e-05	2	CASSVATGTYEQYF	CTGAGCTCTCTGGAGCTGGGGGACTCAGCTTTGTATTTCTGTGCCAGCAGCGTAGCTACAGGAACCTACGAGCAGTACTTCGGGCCG	TCRBV09-01	TCRBD01-01*01	TCRBJ02-07*01	47045	Donor	CMV	CCF10	Pos	Pos
4.25125e-05	2	CASSMDSSYEQYF	AATGTGAACGCCTTGTTGCTGGGGGACTCGGCCCTCTATCTCTGTGCCAGCAGCATGGACAGCTCCTACGAGCAGTACTTCGGGCCG	TCRBV05-06*01	TCRBD01-01*01	TCRBJ02-07*01	47045	Donor	CMV	CCF10	Pos	Pos
4.25125e-05	2	CAWSVTGNTEAFF	AGTTCTAAGAAGCTCCTTCTCAGTGACTCTGGCTTCTATCTCTGTGCCTGGAGTGTGACAGGGAACACTGAAGCTTTCTTTGGACAA	TCRBV30-01*01	TCRBD01-01*01	TCRBJ01-01*01	47045	Donor	CMV	CCF10	Pos	Pos
2.12562e-05	1	CASSLTGMNTEAFF	CTGGAGTCGCCCAGCCCCAACCAGACCTCTCTGTACTTCTGTGCCAGCAGTTTAACCGGCATGAACACTGAAGCTTTCTTTGGACAA	TCRBV27-01*01	unknown	TCRBJ01-01*01	47045	Donor	CMV	CCF10	Pos	Pos
2.12562e-05	1	CASSLGTANTGELFF	AACGCCTTGGAGCTGGAGGACTCGGCCCTGTATCTCTGTGCCAGCAGCTTGGGGACAGCGAACACCGGGGAGCTGTTTTTTGGAGAA	TCRBV05-08*01	TCRBD01-01*01	TCRBJ02-02*01	47045	Donor	CMV	CCF10	Pos	Pos
2.12562e-05	1	CASSPRDTQYF	TCCCTGATTCTGGAGTCCGCCAGCACCAACCAGACATCTATGTACCTCTGTGCCAGCAGTCCGCGGGATACGCAGTATTTTGGCCCA	TCRBV28-01*01	TCRBD02-01	TCRBJ02-03*01	47045	Donor	CMV	CCF10	Pos	Pos
2.12562e-05	1	CASSLLGGQETQYF	ATCCAGCGCACAGAGCAGCGGGACTCGGCCATGTATCGCTGTGCCAGCAGCTTATTGGGGGGGCAAGAGACCCAGTACTTCGGGCCA	TCRBV07-06*01	TCRBD02-01*01	TCRBJ02-05*01	47045	Donor	CMV	CCF10	Pos	Pos
2.12562e-05	1	CASSFGGYNEQFF	AAGATCCAGCCCTCAGAACCCAGGGACTCAGCTGTGTACTTCTGTGCCAGCAGTTTTGGGGGCTACAATGAGCAGTTCTTCGGGCCA	TCRBV12	unknown	TCRBJ02-01*01	47045	Donor	CMV	CCF10	Pos	Pos
2.12562e-05	1	CASSLSGEQYF	GAGATGAATGTGAGCACCTTGGAGCTGGGGGACTCGGCCCTTTATCTTTGCGCCAGCAGCTTGAGTGGAGAGCAGTACTTCGGGCCG	TCRBV05-01*01	unknown	TCRBJ02-07*01	47045	Donor	CMV	CCF10	Pos	Pos
2.12562e-05	1	CASSPGTGTYGYTF	CTGGAGTCGCCCAGCCCCAACCAGACCTCTCTGTACTTCTGTGCCAGCAGCCCCGGGACAGGGACCTATGGCTACACCTTCGGTTCG	TCRBV27-01*01	TCRBD01-01*01	TCRBJ01-02*01	47045	Donor	CMV	CCF10	Pos	Pos
2.12562e-05	1	CASSPGTAYGYTF	ATCCTGGAGTCGCCCAGCCCCAACCAGACCTCTCTGTACTTCTGTGCCAGCAGCCCAGGGACAGCTTATGGCTACACCTTCGGTTCG	TCRBV27-01*01	TCRBD01-01*01	TCRBJ01-02*01	47045	Donor	CMV	CCF10	Pos	Pos
2.12562e-05	1	CASSLVASQETQYF	GTGAGCACCTTGGAGCTGGGGGACTCGGCCCTTTATCTTTGCGCCAGCAGCTTGGTTGCCAGTCAAGAGACCCAGTACTTCGGGCCA	TCRBV05-01*01	TCRBD01-01*01	TCRBJ02-05*01	47045	Donor	CMV	CCF10	Pos	Pos
2.12562e-05	1	CASSPGESYEQYF	AACCTGAGCTCTCTGGAGCTGGGGGACTCAGCTTTGTATTTCTGTGCCAGCAGCCCGGGGGAGAGCTACGAGCAGTACTTCGGGCCG	TCRBV09-01	TCRBD02-01*01	TCRBJ02-07*01	47045	Donor	CMV	CCF10	Pos	Pos
2.12562e-05	1	CASSQGAGNSPLHF	CTACACACCCTGCAGCCAGAAGACTCGGCCCTGTATCTCTGTGCCAGCAGCCAGGGGGCGGGGAATTCACCCCTCCACTTTGGGAAC	TCRBV04-02*01	unknown	TCRBJ01-06*01	47045	Donor	CMV	CCF10	Pos	Pos
2.12562e-05	1	CASSSGGYEQYF	ATGAATGTGAGCACCTTGGAGCTGGGGGACTCGGCCCTTTATCTTTGCGCCAGCAGCTCAGGTGGTTACGAGCAGTACTTCGGGCCG	TCRBV05-01*01	TCRBD01-01*01	TCRBJ02-07*01	47045	Donor	CMV	CCF10	Pos	Pos
2.12562e-05	1	CASSLDSSYEQYF	AATGTGAGCACCTTGGAGCTGGGGGACTCGGCCCTTTATCTTTGCGCCAGCAGCTTGGACAGTTCCTACGAGCAGTACTTCGGGCCG	TCRBV05-01*01	TCRBD01-01*01	TCRBJ02-07*01	47045	Donor	CMV	CCF10	Pos	Pos
2.12562e-05	1	CASSLRAMNTEAFF	GTGAGCACCTTGGAGCTGGGGGACTCGGCCCTTTATCTTTGCGCCAGCAGCTTAAGAGCTATGAACACTGAAGCTTTCTTTGGACAA	TCRBV05-01*01	TCRBD02-01	TCRBJ01-01*01	47045	Donor	CMV	CCF10	Pos	Pos
2.12562e-05	1	CASSLLGDTQYF	CTGAATGTGAACGCCTTGTTGCTGGGGGACTCGGCCCTCTATCTCTGTGCCAGCAGCCTATTGGGAGATACGCAGTATTTTGGCCCA	TCRBV05-06*01	unknown	TCRBJ02-03*01	47045	Donor	CMV	CCF10	Pos	Pos
2.12562e-05	1	CASSPGRSYEQYF	AATGTGAACGCCTTGTTGCTGGGGGACTCGGCCCTCTATCTCTGTGCCAGCAGCCCAGGACGCTCCTACGAGCAGTACTTCGGGCCG	TCRBV05-06*01	unknown	TCRBJ02-07*01	47045	Donor	CMV	CCF10	Pos	Pos
2.12562e-05	1	CASRGETQYF	TCCACTCTGAAGATCCAGCCCTCAGAACCCAGGGACTCAGCTGTGTACTTCTGTGCCAGCAGGGGAGAGACCCAGTACTTCGGGCCA	TCRBV12	unknown	TCRBJ02-05*01	47045	Donor	CMV	CCF10	Pos	Pos
2.12562e-05	1	CASSPGLNTGELFF	ATCCAGCCCTCAGAACCCAGGGACTCAGCTGTGTACTTCTGTGCCAGCAGTCCGGGACTAAACACCGGGGAGCTGTTTTTTGGAGAA	TCRBV12	TCRBD02-01	TCRBJ02-02*01	47045	Donor	CMV	CCF10	Pos	Pos
2.12562e-05	1	CASSYGGDGYTF	CTCAGGCTGGAGTCAGCTGCTCCCTCCCAGACATCTGTATACTTCTGTGCCAGCAGTTACGGGGGGGATGGCTACACCTTCGGTTCG	TCRBV06-09*01	TCRBD02-01*01	TCRBJ01-02*01	47045	Donor	CMV	CCF10	Pos	Pos
6.37687e-05	3	CATSRDRANYGYTF	ATCCGCTCACCAGGCCTGGGGGACGCAGCCATGTACCTGTGTGCCACCAGCAGAGATCGGGCTAACTATGGCTACACCTTCGGTTCG	TCRBV15-01*01	TCRBD02-01	TCRBJ01-02*01	47045	Donor	CMV	CCF10	Pos	Pos
0.000106281	5	CASSLSTEAFF	ACCTTGGAGATCCAGCGCACAGAGCAGGGGGACTCGGCCATGTATCTCTGTGCCAGCAGCCTAAGTACTGAAGCTTTCTTTGGACAA	TCRBV07-09	TCRBD02-01	TCRBJ01-01*01	47045	Donor	CMV	CCF10	Pos	Pos
2.12562e-05	1	CASSYGQGAYEQYF	CTGCTGTCGGCTGCTCCCTCCCAGACATCTGTGTACTTCTGTGCCAGCAGTTACGGACAGGGGGCCTACGAGCAGTACTTCGGGCCG	TCRBV06-05*01	TCRBD01-01*01	TCRBJ02-07*01	47045	Donor	CMV	CCF10	Pos	Pos
2.12562e-05	1	CASSAGGSYEQYF	AGGCTGCTGTCGGCTGCTCCCTCCCAGACATCTGTGTACTTCTGTGCCAGCAGTGCAGGGGGCTCCTACGAGCAGTACTTCGGGCCG	TCRBV06-05*01	TCRBD01-01*01	TCRBJ02-07*01	47045	Donor	CMV	CCF10	Pos	Pos
2.12562e-05	1	CSVGGSYEQYF	ACTCTGACTGTGAGCAACCTGAGCCCTGAAGACAGCAGCATATATCTCTGCAGCGTTGGAGGGAGCTACGAGCAGTACTTCGGGCCG	TCRBV29-01*01	TCRBD02-01*02	TCRBJ02-07*01	47045	Donor	CMV	CCF10	Pos	Pos
2.12562e-05	1	CASSLSRNQPQHF	AAGATCCAGCCCTCAGAACCCAGGGACTCAGCTGTGTACTTCTGTGCCAGCAGTTTGAGCCGCAATCAGCCCCAGCATTTTGGTGAT	TCRBV12	TCRBD02-01	TCRBJ01-05*01	47045	Donor	CMV	CCF10	Pos	Pos
0.000106281	5	CASSSANYGYTF	CTGAAGATCCAGCCCTCAGAACCCAGGGACTCAGCTGTGTACTTCTGTGCCAGCAGTTCGGCTAACTATGGCTACACCTTCGGTTCG	TCRBV12	TCRBD02-01	TCRBJ01-02*01	47045	Donor	CMV	CCF10	Pos	Pos
2.12562e-05	1	CASSESYGYTF	CCCCTGACCCTGGAGTCTGCCAGGCCCTCACATACCTCTCAGTACCTCTGTGCCAGCAGTGAATCTTATGGCTACACCTTCGGTTCG	TCRBV25-01*01	TCRBD02-01	TCRBJ01-02*01	47045	Donor	CMV	CCF10	Pos	Pos
4.25125e-05	2	CASSPSSGNTIYF	ACCCTGGAGTCTGCCAGGCCCTCACATACCTCTCAGTACCTCTGTGCCAGCAGCCCCAGCTCTGGAAACACCATATATTTTGGAGAG	TCRBV25-01*01	TCRBD01-01*01	TCRBJ01-03*01	47045	Donor	CMV	CCF10	Pos	Pos
0.000148794	7	CASSLGNYEQYF	CTGATCCTGGAGTCGCCCAGCCCCAACCAGACCTCTCTGTACTTCTGTGCCAGCAGTTTAGGGAACTACGAGCAGTACTTCGGGCCA	TCRBV27-01*01	unknown	TCRBJ02-05*01	47045	Donor	CMV	CCF10	Pos	Pos
0.000106281	5	CASSPTGGNTGELFF	GAGTTGGCTGCTCCCTCCCAGACATCTGTGTACTTCTGTGCCAGCAGCCCGACAGGGGGCAACACCGGGGAGCTGTTTTTTGGAGAA	TCRBV06-06	TCRBD01-01*01	TCRBJ02-02*01	47045	Donor	CMV	CCF10	Pos	Pos
0.000233819	11	CASSYGGDGYTF	CTCAGGCTGCTGTCGGCTGCTCCCTCCCAGACATCTGTGTACTTCTGTGCCAGCAGTTACGGGGGGGATGGCTACACCTTCGGTTCG	TCRBV06-05*01	TCRBD02-01*01	TCRBJ01-02*01	47045	Donor	CMV	CCF10	Pos	Pos
0.000148794	7	CASSSANYGYTF	CTGAAGATCCAGCCCTCAGAACCCAGGGACTCAGCTGTGTACTTCTGTGCCAGCAGTTCAGCTAACTATGGCTACACCTTCGGTTCG	TCRBV12	TCRBD01-01*01	TCRBJ01-02*01	47045	Donor	CMV	CCF10	Pos	Pos
0.000212562	10	CASSSVTEAFF	ACTCTGAAGATCCAGCCCTCAGAACCCAGGGACTCAGCTGTGTACTTCTGTGCCAGCAGTTCCGTCACTGAAGCTTTCTTTGGACAA	TCRBV12	TCRBD02-01	TCRBJ01-01*01	47045	Donor	CMV	CCF10	Pos	Pos
0.000233819	11	CASSLTGGYEQYF	AAGATCCAGCCCTCAGAACCCAGGGACTCAGCTGTGTACTTCTGTGCCAGCAGCCTGACAGGGGGCTACGAGCAGTACTTCGGGCCA	TCRBV12	TCRBD01-01*01	TCRBJ02-05*01	47045	Donor	CMV	CCF10	Pos	Pos
0.00051015	24	CASSRLAGASTDTQYF	TCCCTGGAGCTTGGTGACTCTGCTGTGTATTTCTGTGCCAGCAGCCGGTTAGCGGGGGCCTCAACAGATACGCAGTATTTTGGCCCA	TCRBV03	TCRBD02-01*01	TCRBJ02-03*01	47045	Donor	CMV	CCF10	Pos	Pos
0.000382612	18	CASSSLNSNQPQHF	CTGGAGTCCGCCAGCACCAACCAGACATCTATGTACCTCTGTGCCAGCAGTTCCCTCAATAGCAATCAGCCCCAGCATTTTGGTGAT	TCRBV28-01*01	unknown	TCRBJ01-05*01	47045	Donor	CMV	CCF10	Pos	Pos
0.000382612	18	CASSYSSGNTIYF	AGGCTGCTGTCGGCTGCTCCCTCCCAGACATCTGTGTACTTCTGTGCCAGCAGTTATAGCTCTGGAAACACCATATATTTTGGAGAG	TCRBV06-05*01	TCRBD02-01	TCRBJ01-03*01	47045	Donor	CMV	CCF10	Pos	Pos
2.12562e-05	1	CATSDRRGGGNQPQHF	TCTGCCATCCCCAACCAGACAGCTCTTTACTTCTGTGCCACCAGTGACCGCAGGGGTGGCGGCAATCAGCCCCAGCATTTTGGTGAT	TCRBV24	TCRBD01-01*01	TCRBJ01-05*01	47045	Donor	CMV	CCF10	Pos	Pos
4.25125e-05	2	CASSPRTGGNTIYF	GTGAACGCCTTGGAGCTGGACGACTCGGCCCTGTATCTCTGTGCCAGCAGCCCAAGGACAGGAGGAAACACCATATATTTTGGAGAG	TCRBV05-04*01	TCRBD01-01*01	TCRBJ01-03*01	47045	Donor	CMV	CCF10	Pos	Pos
2.12562e-05	1	CASSLGSYEQYF	ATGAATGTGAGCACCTTGGAGCTGGGGGACTCGGCCCTTTATCTTTGCGCCAGCAGCTTGGGTTCCTACGAGCAGTACTTCGGGCCG	TCRBV05-01*01	unknown	TCRBJ02-07*01	47045	Donor	CMV	CCF10	Pos	Pos
4.25125e-05	2	CASSMMGQPQHF	CTCACTGTGACATCGGCCCAAAAGAACCCGACAGCTTTCTATCTCTGTGCCAGTAGTATGATGGGTCAGCCCCAGCATTTTGGTGAT	TCRBV19-01	unknown	TCRBJ01-05*01	47045	Donor	CMV	CCF10	Pos	Pos
4.25125e-05	2	CASSLGPSNQPQHF	GTGAGCACCTTGGAGCTGGGGGACTCGGCCCTTTATCTTTGCGCCAGCAGCTTGGGTCCCAGTAATCAGCCCCAGCATTTTGGTGAT	TCRBV05-01*01	TCRBD01-01*01	TCRBJ01-05*01	47045	Donor	CMV	CCF10	Pos	Pos
4.25125e-05	2	CASSYSSGNTIYF	AGGCTGGTGTCGGCTGCTCCCTCCCAGACATCTGTGTACTTCTGTGCCAGCAGTTATAGCTCTGGAAACACCATATATTTTGGAGAG	TCRBV06	TCRBD02-01	TCRBJ01-03*01	47045	Donor	CMV	CCF10	Pos	Pos
2.12562e-05	1	CASSLSSYEQYF	CTGAATGTGAACGCCTTGTTGCTGGGGGACTCGGCCCTCTATCTCTGTGCCAGCAGCTTGTCTTCCTACGAGCAGTACTTCGGGCCG	TCRBV05-06*01	TCRBD02-01	TCRBJ02-07*01	47045	Donor	CMV	CCF10	Pos	Pos
4.25125e-05	2	CASSSGTSGYEQYF	CTGCTGTCGGCTGCTCCCTCCCAGACATCTGTGTACTTCTGTGCCAGCAGCTCCGGGACTAGCGGGTACGAGCAGTACTTCGGGCCG	TCRBV06-05*01	TCRBD02-01	TCRBJ02-07*01	47045	Donor	CMV	CCF10	Pos	Pos
2.12562e-05	1	CASSWGTEAFF	ACTCTGACGATCCAGCGCACACAGCAGGAGGACTCGGCCGTGTATCTCTGTGCCAGCAGCTGGGGGACTGAAGCTTTCTTTGGACAA	TCRBV07-02*01	unknown	TCRBJ01-01*01	47045	Donor	CMV	CCF10	Pos	Pos
2.12562e-05	1	CASSDSGELFF	CCCCTCACTCTGGAGTCTGCTGCCTCCTCCCAGACATCTGTATATTTCTGCGCCAGCAGTGACTCCGGGGAGCTGTTTTTTGGAGAA	TCRBV10-01	TCRBD02-01	TCRBJ02-02*01	47045	Donor	CMV	CCF10	Pos	Pos
2.12562e-05	1	CASSLDNYGYTF	CTGAGGATCCAGCAGGTAGTGCGAGGAGATTCGGCAGCTTATTTCTGTGCCAGCTCACTGGATAACTATGGCTACACCTTCGGTTCG	TCRBV18-01*01	unknown	TCRBJ01-02*01	47045	Donor	CMV	CCF10	Pos	Pos
2.12562e-05	1	CASSLGRNTEAFF	ACGATCCAGCGCACACAGCAGGAGGACTCGGCCGTGTATCTCTGTGCCAGCAGCTTGGGTCGGAACACTGAAGCTTTCTTTGGACAA	TCRBV07-02*01	unknown	TCRBJ01-01*01	47045	Donor	CMV	CCF10	Pos	Pos
2.12562e-05	1	CASSLSPNTGELFF	GTGAACGCCTTGTTGCTGGGGGACTCGGCCCTCTATCTCTGTGCCAGCAGCTTGAGCCCGAACACCGGGGAGCTGTTTTTTGGAGAA	TCRBV05-06*01	TCRBD02-01	TCRBJ02-02*01	47045	Donor	CMV	CCF10	Pos	Pos
2.12562e-05	1	CASSLAASYEQYF	AAGATCCAGCGCACAGAGCGGGGGGACTCAGCCGTGTATCTCTGTGCCAGCAGCTTGGCCGCCTCCTACGAGCAGTACTTCGGGCCG	TCRBV07-03*01	TCRBD01-01*01	TCRBJ02-07*01	47045	Donor	CMV	CCF10	Pos	Pos
2.12562e-05	1	CASSLGTGSYEQYF	GTGAGCACCTTGGAGCTGGGGGACTCGGCCCTTTATCTTTGCGCCAGCAGCCTAGGGACAGGGAGCTACGAGCAGTACTTCGGGCCG	TCRBV05-01*01	TCRBD01-01*01	TCRBJ02-07*01	47045	Donor	CMV	CCF10	Pos	Pos
2.12562e-05	1	CASSLEGYTEAFF	GGGTTGGAGTCGGCTGCTCCCTCCCAAACATCTGTGTACTTCTGTGCCAGCAGTTTGGAGGGGTACACTGAAGCTTTCTTTGGACAA	TCRBV06	TCRBD02-01*02	TCRBJ01-01*01	47045	Donor	CMV	CCF10	Pos	Pos
2.12562e-05	1	CASSPDTGELFF	CTGAACATGAGCTCCTTGGAGCTGGGGGACTCAGCCCTGTACTTCTGTGCCAGCAGCCCTGACACCGGGGAGCTGTTTTTTGGAGAA	TCRBV13-01*01	TCRBD02-01	TCRBJ02-02*01	47045	Donor	CMV	CCF10	Pos	Pos
2.12562e-05	1	CASSPNTGELFF	CTGAAGATCCAGCCCTCAGAACCCAGGGACTCAGCTGTGTACTTCTGTGCCAGCAGTCCAAACACCGGGGAGCTGTTTTTTGGAGAA	TCRBV12	TCRBD01-01*01	TCRBJ02-02*01	47045	Donor	CMV	CCF10	Pos	Pos
2.12562e-05	1	CASSWGPNTGELFF	ATCCAGCCCTCAGAACCCAGGGACTCAGCTGTGTACTTCTGTGCCAGCAGTTGGGGACCCAACACCGGGGAGCTGTTTTTTGGAGAA	TCRBV12	unknown	TCRBJ02-02*01	47045	Donor	CMV	CCF10	Pos	Pos
2.12562e-05	1	CASSWGTGELFF	CTAAACCTGAGCTCTCTGGAGCTGGGGGACTCAGCTTTGTATTTCTGTGCCAGCAGTTGGGGCACCGGGGAGCTGTTTTTTGGAGAA	TCRBV09-01	unknown	TCRBJ02-02*01	47045	Donor	CMV	CCF10	Pos	Pos
2.12562e-05	1	CASSLGQGGTEAFF	ATCCAGCAGGTAGTGCGAGGAGATTCGGCAGCTTATTTCTGTGCCAGCTCACTAGGACAGGGGGGCACTGAAGCTTTCTTTGGACAA	TCRBV18-01*01	TCRBD01-01*01	TCRBJ01-01*01	47045	Donor	CMV	CCF10	Pos	Pos
2.12562e-05	1	CASSYPGELFF	TCGCTCAGGCTGGAGTCGGCTGCTCCCTCCCAAACATCTGTGTACTTCTGTGCCAGCAGTTACCCCGGGGAGCTGTTTTTTGGAGAA	TCRBV06-01*01	unknown	TCRBJ02-02*01	47045	Donor	CMV	CCF10	Pos	Pos
2.12562e-05	1	CASSLTGQETQYF	AAGATCCAGCCTGCAGAGCTTGGGGACTCGGCCGTGTATCTCTGTGCCAGCAGCTTGACAGGTCAAGAGACCCAGTACTTCGGGCCA	TCRBV11-03*01	TCRBD01-01*01	TCRBJ02-05*01	47045	Donor	CMV	CCF10	Pos	Pos
2.12562e-05	1	CASSPGVTGELFF	AATGTGAGCACCTTGGAGCTGGGGGACTCGGCCCTTTATCTTTGCGCCAGCTCCCCGGGAGTAACCGGGGAGCTGTTTTTTGGAGAA	TCRBV05-01*01	TCRBD02-01*02	TCRBJ02-02*01	47045	Donor	CMV	CCF10	Pos	Pos
2.12562e-05	1	CASSLGTGDGYTF	ATCCTGGAGTCGCCCAGCCCCAACCAGACCTCTCTGTACTTCTGTGCCAGCAGTCTGGGGACAGGGGATGGCTACACCTTCGGTTCG	TCRBV27-01*01	TCRBD01-01*01	TCRBJ01-02*01	47045	Donor	CMV	CCF10	Pos	Pos
2.12562e-05	1	CASSQTSGGYNEQFF	AGCACCTTGGAGCTGGGGGACTCGGCCCTTTATCTTTGCGCCAGCTCGCAGACTAGCGGGGGGTACAATGAGCAGTTCTTCGGGCCA	TCRBV05-01*01	TCRBD02-01*01	TCRBJ02-01*01	47045	Donor	CMV	CCF10	Pos	Pos
2.12562e-05	1	CASSLSGGGYNEQFF	AGCTCTCTGGAGCTGGGGGACTCAGCTTTGTATTTCTGTGCCAGCAGCTTGAGCGGGGGCGGGTACAATGAGCAGTTCTTCGGGCCA	TCRBV09-01	TCRBD02-01*01	TCRBJ02-01*01	47045	Donor	CMV	CCF10	Pos	Pos
2.12562e-05	1	CASSYGQGYTEAFF	CTGCTGTCGGCTGCTCCCTCCCAGACATCTGTGTACTTCTGTGCCAGCAGTTACGGGCAAGGTTACACTGAAGCTTTCTTTGGACAA	TCRBV06-05*01	TCRBD01-01*01	TCRBJ01-01*01	47045	Donor	CMV	CCF10	Pos	Pos
2.12562e-05	1	CASSLRDRVHEQYF	GTGAGCACCTTGGAGCTGGGGGACTCGGCCCTTTATCTTTGCGCCAGCAGCTTGAGGGACAGGGTCCACGAGCAGTACTTCGGGCCG	TCRBV05-01*01	TCRBD01-01*01	TCRBJ02-07*01	47045	Donor	CMV	CCF10	Pos	Pos
2.12562e-05	1	CASSLAGTDTQYF	ACGATCCAGCGCACACAGCAGGAGGACTCGGCCGTGTATCTCTGTGCCAGCAGCTTAGCAGGCACAGATACGCAGTATTTTGGCCCA	TCRBV07-02*01	unknown	TCRBJ02-03*01	47045	Donor	CMV	CCF10	Pos	Pos
2.12562e-05	1	CASSPGGGYTF	CCGCTCAGGCTGGAGTTGGCTGCTCCCTCCCAGACATCTGTGTACTTCTGTGCCAGCAGTCCGGGAGGGGGCTACACCTTCGGTTCG	TCRBV06-06	TCRBD02-01*02	TCRBJ01-02*01	47045	Donor	CMV	CCF10	Pos	Pos
6.37687e-05	3	CASSLGTYEQYF	CTGAATGTGAACGCCTTGTTGCTGGGGGACTCGGCCCTGTATCTCTGTGCCAGCAGCCTCGGGACCTACGAGCAGTACTTCGGGCCG	TCRBV05-05*01	TCRBD02-01*02	TCRBJ02-07*01	47045	Donor	CMV	CCF10	Pos	Pos
2.12562e-05	1	CASSYGGDGYTF	CTGGGGTTGGAGTCGGCTGCTCCCTCCCAAACATCTGTGTACTTCTGTGCCAGCAGTTACGGGGGGGATGGCTACACCTTCGGTTCG	TCRBV06	TCRBD02-01*01	TCRBJ01-02*01	47045	Donor	CMV	CCF10	Pos	Pos
2.12562e-05	1	CASSLDGNQPQHF	AAGATCCAGCCTGCAGAGCTTGGGGACTCGGCCGTGTATCTCTGTGCCAGCAGCTTAGATGGCAATCAGCCCCAGCATTTTGGTGAT	TCRBV11-03*01	unknown	TCRBJ01-05*01	47045	Donor	CMV	CCF10	Pos	Pos
2.12562e-05	1	CASSLGRNTEAFF	ACTGTGACATCGGCCCAAAAGAACCCGACAGCTTTCTATCTCTGTGCCAGTTCGCTCGGTAGGAACACTGAAGCTTTCTTTGGACAA	TCRBV19-01	TCRBD02-01	TCRBJ01-01*01	47045	Donor	CMV	CCF10	Pos	Pos
2.12562e-05	1	CASRPGTVNTEAFF	GTGAACGCCTTGGAGCTGGACGACTCGGCCCTGTATCTCTGTGCCAGCAGACCTGGGACGGTGAACACTGAAGCTTTCTTTGGACAA	TCRBV05-04*01	unknown	TCRBJ01-01*01	47045	Donor	CMV	CCF10	Pos	Pos
2.12562e-05	1	CASSLEGSTDTQYF	ATCCAGCGCACACAGCAGGAGGACTCCGCCGTGTATCTCTGTGCCAGCAGCTTAGAGGGTTCCACAGATACGCAGTATTTTGGCCCA	TCRBV07-08*01	unknown	TCRBJ02-03*01	47045	Donor	CMV	CCF10	Pos	Pos
2.12562e-05	1	CASSSGQGGTDTQYF	AGCACCTTGGAGCTGGGGGACTCGGCCCTTTATCTTTGCGCCAGCAGCTCTGGACAGGGAGGCACAGATACGCAGTATTTTGGCCCA	TCRBV05-01*01	TCRBD01-01*01	TCRBJ02-03*01	47045	Donor	CMV	CCF10	Pos	Pos
2.12562e-05	1	CASSSGTSGYEQYF	CTGCTGTCGGCTGATCCCTCCCAGACATCTGTGTACTTCTGTGCCAGCAGCTCCGGGACTAGCGGGTACGAGCAGTACTTCGGGCCG	TCRBV06-05*01	TCRBD02-01	TCRBJ02-07*01	47045	Donor	CMV	CCF10	Pos	Pos
2.12562e-05	1	CASSLGRNTEAFF	ACGATCCAGCGCACAGAGCAGCGGGACTCGGCCATGTATCGCTGTGCCAGCAGCTTAGGGAGGAACACTGAAGCTTTCTTTGGACAA	TCRBV07-06*01	TCRBD02-01*02	TCRBJ01-01*01	47045	Donor	CMV	CCF10	Pos	Pos
2.12562e-05	1	CASSLGGRNTEAFF	ATCCAGCGCACACAGCAGGAGGACTCGGCCGTGTATCTCTGTGCCAGCAGCCTCGGGGGGAGGAACACTGAAGCTTTCTTTGGACAA	TCRBV07-02*01	TCRBD02-01*01	TCRBJ01-01*01	47045	Donor	CMV	CCF10	Pos	Pos
2.12562e-05	1	CASSILGGGETQYF	CTGGAGTCGCCCAGCCCCAACCAGACCTCTCTGTACTTCTGTGCCAGCAGTATTTTAGGGGGGGGAGAGACCCAGTACTTCGGGCCA	TCRBV27-01*01	TCRBD02-01*01	TCRBJ02-05*01	47045	Donor	CMV	CCF10	Pos	Pos
2.12562e-05	1	CASSFGNEQFF	CCCCTGATCCTGGAGTCGCCCAGCCCCAACCAGACCTCTCTGTACTTCTGTGCCAGCAGTTTCGGAAATGAGCAGTTCTTCGGGCCA	TCRBV27-01*01	unknown	TCRBJ02-01*01	47045	Donor	CMV	CCF10	Pos	Pos
2.12562e-05	1	CASRDYNEQFF	TCGCTCAGGCTGGAGTCGGCTGCTCCCTCCCAGACATCTGTGTACTTCTGTGCCAGCAGGGATTACAATGAGCAGTTCTTCGGGCCA	TCRBV06-01*01	unknown	TCRBJ02-01*01	47045	Donor	CMV	CCF10	Pos	Pos
2.12562e-05	1	CASSLEGGGGNQPQHF	ACCTTGGAGCTGGGGGACTCGGCCCTTTATCTTTGCGCCAGCAGCTTGGAAGGGGGCGGGGGGAATCAGCCCCAGCATTTTGGTGAT	TCRBV05-01*01	TCRBD02-01*01	TCRBJ01-05*01	47045	Donor	CMV	CCF10	Pos	Pos
2.12562e-05	1	CASSGGTGELFF	CTGAAGATCCGGTCCACAAAGCTGGAGGGCTCAGCCATGTACTTCTGTGCCAGCAGTGGTGGCACCGGGGAGCTGTTTTTTGGAGAA	TCRBV02-01*01	unknown	TCRBJ02-02*01	47045	Donor	CMV	CCF10	Pos	Pos
2.12562e-05	1	CASSQVTSTDTQYF	CTACACACCCTGCAGCCAGAAGACTCGGCCCTGTATCTCTGTGCCAGCAGCCAAGTTACTAGCACAGATACGCAGTATTTTGGCCCA	TCRBV04-02*01	TCRBD02-01	TCRBJ02-03*01	47045	Donor	CMV	CCF10	Pos	Pos
2.12562e-05	1	CASSFGGNTIYF	CTGACGATCCAGCGCACACAGCAGGAGGACTCGGCCGTGTATCTCTGTGCCAGCAGCTTCGGCGGAAACACCATATATTTTGGAGAG	TCRBV07-02*01	unknown	TCRBJ01-03*01	47045	Donor	CMV	CCF10	Pos	Pos
2.12562e-05	1	CASSPRGLGNTIYF	GTGAGCACCTTGGAGCTGGGGGACTCGGCCCTTTATCTTTGCGCCAGCAGCCCTCGGGGCCTGGGAAACACCATATATTTTGGAGAG	TCRBV05-01*01	unknown	TCRBJ01-03*01	47045	Donor	CMV	CCF10	Pos	Pos
2.12562e-05	1	CASSLDRGTEAFF	AATGTGAGCACCTTGGAGCTGGGGGACTCGGCCCTTTATCTTTGCGCCAGCAGCTTGGACAGGGGCACTGAAGCTTTCTTTGGACAA	TCRBV05-01*01	TCRBD01-01*01	TCRBJ01-01*01	47045	Donor	CMV	CCF10	Pos	Pos
2.12562e-05	1	CASSLSGTGELFF	GGGTTGGAGTCGGCTGCTCCCTCCCAAACATCTGTGTACTTCTGTGCCAGCAGTCTTTCGGGGACCGGGGAGCTGTTTTTTGGAGAA	TCRBV06	TCRBD02-01*01	TCRBJ02-02*01	47045	Donor	CMV	CCF10	Pos	Pos
2.12562e-05	1	CASSYNRAYEQYF	AGGCTGCTGTCGGCTGCTCCCTCCCAGACATCTGTGTACTTCTGTGCCAGCAGTTACAACCGGGCCTACGAGCAGTACTTCGGGCCG	TCRBV06-05*01	TCRBD02-01	TCRBJ02-07*01	47045	Donor	CMV	CCF10	Pos	Pos
2.12562e-05	1	CASSLYNEQFF	ACCTTGGAGATCCAGCGCACAGAGCAGGGGGACTCGGCCATGTATCTCTGTGCCAGCAGCCTTTACAATGAGCAGTTCTTCGGGCCA	TCRBV07-09	TCRBD02-01	TCRBJ02-01*01	47045	Donor	CMV	CCF10	Pos	Pos
2.12562e-05	1	CASSPPSSYEQYF	GGGTTGGAGTCGGCTGCTCCCTCCCAAACATCTGTGTACTTCTGTGCCAGCAGTCCGCCTAGCTCCTACGAGCAGTACTTCGGGCCG	TCRBV06	TCRBD02-01	TCRBJ02-07*01	47045	Donor	CMV	CCF10	Pos	Pos
2.12562e-05	1	CASSPTGANVLTF	CACATCAATTCCCTGGAGCTTGGTGACTCTGCTGTGTATTTCTGTGCCAGCAGCCCTACTGGGGCCAACGTCCTGACTTTCGGGGCC	TCRBV03	TCRBD02-01	TCRBJ02-06*01	47045	Donor	CMV	CCF10	Pos	Pos
2.12562e-05	1	CASSQEGNYGYTF	CACCTACACGCCCTGCAGCCAGAAGACTCAGCCCTGTATCTCTGCGCCAGCAGCCAAGAAGGGAACTATGGCTACACCTTCGGTTCG	TCRBV04-01*01	unknown	TCRBJ01-02*01	47045	Donor	CMV	CCF10	Pos	Pos
4.25125e-05	2	CASSLGTGENQPQHF	CAGCGCACACAGCAGGAGGACTCCGCCGTGTATCTCTGTGCCAGCAGCTTAGGAACAGGAGAAAATCAGCCCCAGCATTTTGGTGAT	TCRBV07-08*01	TCRBD01-01*01	TCRBJ01-05*01	47045	Donor	CMV	CCF10	Pos	Pos
2.12562e-05	1	CASSLAETQYF	GAGATGAATGTGAGCACCTTGGAGCTGGGGGACTCGGCCCTTTATCTTTGCGCCAGCAGCTTGGCGGAGACCCAGTACTTCGGGCCA	TCRBV05-01*01	TCRBD02-01	TCRBJ02-05*01	47045	Donor	CMV	CCF10	Pos	Pos
2.12562e-05	1	CASSRDRGYEQYF	AGGCTGCTGTCGGCTGCTCCCTCCCAGACATCTGTGTACTTCTGTGCCAGCAGCCGGGACAGGGGGTACGAGCAGTACTTCGGGCCG	TCRBV06-05*01	TCRBD01-01*01	TCRBJ02-07*01	47045	Donor	CMV	CCF10	Pos	Pos
2.12562e-05	1	CASSQGNQPQHF	CTCAGGCTGGAGTTGGCTGCTCCCTCCCAGACATCTGTGTACTTCTGTGCCAGCAGCCAGGGGAATCAGCCCCAGCATTTTGGTGAT	TCRBV06-06	TCRBD01-01*01	TCRBJ01-05*01	47045	Donor	CMV	CCF10	Pos	Pos
2.12562e-05	1	CASSYSSGNTIYF	AGGCTGCTGTCGGCTGCCCCCTCCCAGACATCTGTGTACTTCTGTGCCAGCAGTTATAGCTCTGGAAACACCATATATTTTGGAGAG	TCRBV06-05*01	TCRBD02-01	TCRBJ01-03*01	47045	Donor	CMV	CCF10	Pos	Pos
2.12562e-05	1	CASSQDPVNTEAFF	CTACACACCCTGCAGCCAGAAGACTCGGCCCTGTATCTCTGTGCCAGCAGCCAAGATCCAGTGAACACTGAAGCTTTCTTTGGACAA	TCRBV04-02*01	TCRBD01-01*01	TCRBJ01-01*01	47045	Donor	CMV	CCF10	Pos	Pos
4.25125e-05	2	CASSSANYGYTF	CTGAAGATCCAGCCCTCAGAACCCAGGGACTCAGTTGTGTACTTCTGTGCCAGCAGTTCAGCTAACTATGGCTACACCTTCGGTTCG	TCRBV12	TCRBD01-01*01	TCRBJ01-02*01	47045	Donor	CMV	CCF10	Pos	Pos
2.12562e-05	1	CASSPGDTQYF	ACTCTCAAGATCCAGCCTGCAAAGCTTGAGGACTCGGCCGTGTATCTCTGTGCCAGCAGCCCGGGCGACACCCAGTACTTCGGGCCA	TCRBV11-02*02	unknown	TCRBJ02-05*01	47045	Donor	CMV	CCF10	Pos	Pos
2.12562e-05	1	CASSQDVGSGNTIYF	CACACCCTGCAGCCAGAAGACTCGGCCCTGTATCTCTGCGCCAGCAGCCAAGATGTGGGCTCTGGAAACACCATATATTTTGGAGAG	TCRBV04-03*01	unknown	TCRBJ01-03*01	47045	Donor	CMV	CCF10	Pos	Pos
4.25125e-05	2	CASASANYGYTF	CTGAAGATCCAGCCCTCAGAACCCAGGGACTCAGCTGTGTACTTCTGTGCCAGCGCGAGTGCGAACTATGGCTACACCTTCGGTTCG	TCRBV12	TCRBD02-01	TCRBJ01-02*01	47045	Donor	CMV	CCF10	Pos	Pos
2.12562e-05	1	CASSLGQGNSPLHF	GTGAGCACCTTGGAGCTGGGGGACTCGGCCCTTTATCTTTGCGCCAGCAGCTTAGGACAGGGAAATTCACCCCTCCACTTTGGGAAC	TCRBV05-01*01	TCRBD01-01*01	TCRBJ01-06*01	47045	Donor	CMV	CCF10	Pos	Pos
2.12562e-05	1	CASSEGQPQHF	ACTCTGAAGATCCGGTCCACAAAGCTGGAGGACTCAGCCATGTACTTCTGTGCCAGCAGTGAAGGTCAGCCCCAGCATTTTGGTGAT	TCRBV02-01*01	unknown	TCRBJ01-05*01	47045	Donor	CMV	CCF10	Pos	Pos
2.12562e-05	1	CASSPQGSYEQYF	AATGTGAACGCCTTGTTGCTGGGGGACTCGGCCCTCTATCTCTGTGCCAGCAGCCCCCAGGGCTCCTACGAGCAGTACTTCGGGCCG	TCRBV05-06*01	TCRBD01-01*01	TCRBJ02-07*01	47045	Donor	CMV	CCF10	Pos	Pos
2.12562e-05	1	CASSSRTGYEQYF	CACCTACACACCCTGCAGCCAGAAGACTCGGCCCTGTATCTCTGCGCCAGCAGCTCCCGGACAGGGTACGAGCAGTACTTCGGGCCG	TCRBV04-03*01	TCRBD01-01*01	TCRBJ02-07*01	47045	Donor	CMV	CCF10	Pos	Pos
2.12562e-05	1	CASSQETGYGYTF	CACATCAATTCCCTGGAGCTTGGTGACTCTGCTGTGTATTTCTGTGCCAGCAGCCAAGAGACTGGCTATGGCTACACCTTCGGTTCG	TCRBV03	TCRBD02-01	TCRBJ01-02*01	47045	Donor	CMV	CCF10	Pos	Pos
2.12562e-05	1	CASSFYNEQFF	CTGCTGGGGTTGGAGTCGGCTGCTCCCTCCCAAACATCTGTGTACTTCTGTGCCAGCAGTTTTTACAATGAGCAGTTCTTCGGGCCA	TCRBV06	unknown	TCRBJ02-01*01	47045	Donor	CMV	CCF10	Pos	Pos
2.12562e-05	1	CASSLYNEQFF	GAGCTGAATGTGAACGCCTTGTTGCTGGGGGACTCGGCCCTCTATCTCTGTGCCAGCAGCTTATACAATGAGCAGTTCTTCGGGCCA	TCRBV05-06*01	unknown	TCRBJ02-01*01	47045	Donor	CMV	CCF10	Pos	Pos
2.12562e-05	1	CASSLAGSGNTIYF	ATCCAGCGCACACAGCAGGAGGACTCGGCCGTGTATCTCTGTGCCAGCAGCTTAGCGGGGTCTGGAAACACCATATATTTTGGAGAG	TCRBV07-02*01	unknown	TCRBJ01-03*01	47045	Donor	CMV	CCF10	Pos	Pos
2.12562e-05	1	CASSWGAGGTDTQYF	AGCACCTTGGAGCTGGGGGACTCGGCCCTTTATCTTTGCGCCAGCAGCTGGGGGGCAGGGGGGACAGATACGCAGTATTTTGGCCCA	TCRBV05-01*01	TCRBD01-01*01	TCRBJ02-03*01	47045	Donor	CMV	CCF10	Pos	Pos
2.12562e-05	1	CASSVATGTYEQYF	CTGAGCTCTCTGGAGCTGGGGGACTCAGCTTTGTATTTCTGTGCCAGCAGCGTAGCGACGGGCACCTACGAGCAGTACTTCGGGCCG	TCRBV09-01	unknown	TCRBJ02-07*01	47045	Donor	CMV	CCF10	Pos	Pos
6.37687e-05	3	CASSLVNEQFF	GAACTAAACCTGAGCTCTCTGGAGCTGGGGGACTCAGCTTTGTATTTCTGTGCCAGCAGCCTAGTCAATGAGCAGTTCTTCGGGCCA	TCRBV09-01	unknown	TCRBJ02-01*01	47045	Donor	CMV	CCF10	Pos	Pos
2.12562e-05	1	CASSFGGSNQPQHF	ATCCAGCGCACAGAGCAGGGGGACTCGGCCATGTATCTCTGTGCCAGCAGCTTTGGCGGTAGCAATCAGCCCCAGCATTTTGGTGAT	TCRBV07-09	TCRBD02-01	TCRBJ01-05*01	47045	Donor	CMV	CCF10	Pos	Pos
2.12562e-05	1	CASSLGGSGYEQYF	ATCCAGCGCACAGAGCGGGGGGACTCAGCCGTGTATCTCTGTGCCAGCAGCTTAGGGGGGAGCGGGTACGAGCAGTACTTCGGGCCG	TCRBV07-03*01	TCRBD02-01	TCRBJ02-07*01	47045	Donor	CMV	CCF10	Pos	Pos
2.12562e-05	1	CASAGNTEAFF	CCGCTCAGGCTGCTGTCGGCTGCTCCCTCCCAGACATCTGTGTACTTCTGTGCCAGCGCGGGTAACACTGAAGCTTTCTTTGGACAA	TCRBV06-05*01	TCRBD02-01	TCRBJ01-01*01	47045	Donor	CMV	CCF10	Pos	Pos
6.37687e-05	3	CASSPGTGPNEKLFF	CAGCAGGTAGTGCGAGGAGATTCGGCAGCTTATTTCTGTGCCAGCTCCCCCGGGACAGGGCCGAATGAAAAACTGTTTTTTGGCAGT	TCRBV18-01*01	TCRBD01-01*01	TCRBJ01-04*01	47045	Donor	CMV	CCF10	Pos	Pos
2.12562e-05	1	CASSRDNSYEQYF	AATGTGAGCACCTTGGAGCTGGGGGACTCGGCCCTTTATCTTTGCGCCAGCAGCCGGGACAACTCCTACGAGCAGTACTTCGGGCCG	TCRBV05-01*01	TCRBD01-01*01	TCRBJ02-07*01	47045	Donor	CMV	CCF10	Pos	Pos
2.12562e-05	1	CASSLAGGYEQYF	AATGTGAACGCCTTGGAGCTGGACGACTCGGCCCTGTATCTCTGTGCCAGCAGCTTGGCAGGGGGCTACGAGCAGTACTTCGGGCCG	TCRBV05-04*01	TCRBD01-01*01	TCRBJ02-07*01	47045	Donor	CMV	CCF10	Pos	Pos
2.12562e-05	1	CASSIGGVGNQPQHF	ACATCGGCCCAAAAGAACCCGACAGCTTTCTATCTCTGTGCCAGTAGTATCGGGGGAGTGGGCAATCAGCCCCAGCATTTTGGTGAT	TCRBV19-01	TCRBD02-01*01	TCRBJ01-05*01	47045	Donor	CMV	CCF10	Pos	Pos
9.60652e-06	1	CASSQGTGTDTQYF	ATCAATTCCCTGGAGCTTGGTGACTCTGCTGTGTATTTCTGTGCCAGCAGCCAAGGGACCGGCACAGATACGCAGTATTTTGGCCCA	TCRBV03	unknown	TCRBJ02-03*01	104096	Donor	CMV	CCF12	Pos	Neg
9.60652e-06	1	CASSLGLNQPQHF	AAGATCCAGCCCTCAGAACCCAGGGACTCAGCTGTGTACTTCTGTGCCAGCAGTTTAGGCCTCAATCAGCCCCAGCATTTTGGTGAT	TCRBV12	unknown	TCRBJ01-05*01	104096	Donor	CMV	CCF12	Pos	Neg
9.60652e-06	1	CASSLGQSSGNTIYF	AACGCCTTGGAGCTGGAGGACTCGGCCCTGTATCTCTGTGCCAGCAGCTTGGGTCAGAGCTCTGGAAACACCATATATTTTGGAGAG	TCRBV05-08*01	unknown	TCRBJ01-03*01	104096	Donor	CMV	CCF12	Pos	Neg
9.60652e-06	1	CASSLAGGEAFF	ATGAATGTGAGCACCTTGGAGCTGGGGGACTCGGCCCTTTATCTTTGCGCCAGCAGCTTGGCAGGGGGCGAAGCTTTCTTTGGACAA	TCRBV05-01*01	TCRBD01-01*01	TCRBJ01-01*01	104096	Donor	CMV	CCF12	Pos	Neg
9.60652e-06	1	CASSYNTEAFF	ACTCTGAAGATCCGGTCCACAAAGCTGGAGGACTCAGCCATGTACTTCTGTGCCAGCAGTTACAACACTGAAGCTTTCTTTGGACAA	TCRBV02-01*01	unknown	TCRBJ01-01*01	104096	Donor	CMV	CCF12	Pos	Neg
9.60652e-06	1	CASSYNTEAFF	CCGCTCAGGCTGCTGTCGGCTGCTCCCTCCCAGACATCTGTGTACTTCTGTGCCAGCAGTTACAACACTGAAGCTTTCTTTGGACAA	TCRBV06-05*01	unknown	TCRBJ01-01*01	104096	Donor	CMV	CCF12	Pos	Neg
9.60652e-06	1	CASSFGENTEAFF	GAGATCCAGCGCACAGAGCAGGGGGACTCGGCCATGTATCTCTGTGCCAGCAGCTTCGGAGAGAACACTGAAGCTTTCTTTGGACAA	TCRBV07-09	TCRBD02-01*02	TCRBJ01-01*01	104096	Donor	CMV	CCF12	Pos	Neg
9.60652e-06	1	CASSFLGLAYEQYF	CTGGAGTCCGCCAGCACCAACCAGACATCTATGTACCTCTGTGCCAGCAGTTTTCTCGGACTAGCATACGAGCAGTACTTCGGGCCG	TCRBV28-01*01	TCRBD02-01	TCRBJ02-07*01	104096	Donor	CMV	CCF12	Pos	Neg
9.60652e-06	1	CASSLAGTDTQYF	CACCTACACGCCCTGCAGCCAGAAGACTCAGCCCTGTATCTCTGCGCCAGCAGCCTGGCGGGTACAGATACGCAGTATTTTGGCCCA	TCRBV04-01*01	TCRBD02-01	TCRBJ02-03*01	104096	Donor	CMV	CCF12	Pos	Neg
9.60652e-06	1	CASSFGGNTEAFF	GGGTTGGAGTCGGCTGCTCCCTCCCAAACATCTGTGTACTTCTGTGCCAGCAGTTTCGGCGGGAACACTGAAGCTTTCTTTGGACAA	TCRBV06	TCRBD02-01	TCRBJ01-01*01	104096	Donor	CMV	CCF12	Pos	Neg
9.60652e-06	1	CASSYSGGNTEAFF	TTGGAGTCGGCTGCTCCCTCCCAAACATCTGTGTACTTCTGTGCCAGCAGTTACTCGGGCGGGAACACTGAAGCTTTCTTTGGACAA	TCRBV06	unknown	TCRBJ01-01*01	104096	Donor	CMV	CCF12	Pos	Neg
9.60652e-06	1	CASSLGTAYEQYF	AGGCTGCTGTCGGCTGCTCCCTCCCAGACATCTGTGTACTTCTGTGCCAGCAGTCTCGGGACAGCCTACGAGCAGTACTTCGGGCCG	TCRBV06-05*01	TCRBD01-01*01	TCRBJ02-07*01	104096	Donor	CMV	CCF12	Pos	Neg
9.60652e-06	1	CASSLNPSSYEQYF	CTGGAGTCGCCCAGCCCCAACCAGACCTCTCTGTACTTCTGTGCCAGCAGTTTAAACCCCTCCTCCTACGAGCAGTACTTCGGGCCG	TCRBV27-01*01	unknown	TCRBJ02-07*01	104096	Donor	CMV	CCF12	Pos	Neg
9.60652e-06	1	CASSFTYRDTQYF	ATCCTGGAGTCGCCCAGCCCCAACCAGACCTCTCTGTACTTCTGTGCCAGCAGTTTCACCTACCGAGATACGCAGTATTTTGGCCCA	TCRBV27-01*01	TCRBD02-01	TCRBJ02-03*01	104096	Donor	CMV	CCF12	Pos	Neg
9.60652e-06	1	CSAGQGDTEAFF	CTGACAGTGACCAGTGCCCATCCTGAAGACAGCAGCTTCTACATCTGCAGTGCTGGACAGGGTGACACTGAAGCTTTCTTTGGACAA	TCRBV20	TCRBD01-01*01	TCRBJ01-01*01	104096	Donor	CMV	CCF12	Pos	Neg
9.60652e-06	1	CASSLERFYEQYF	AATGTGAACGCCTTGGAGCTGGAGGACTCGGCCCTGTATCTCTGTGCCAGCAGCTTGGAACGGTTCTACGAGCAGTACTTCGGGCCG	TCRBV05-08*01	TCRBD02-01	TCRBJ02-07*01	104096	Donor	CMV	CCF12	Pos	Neg
9.60652e-06	1	CASSLGGSEAFF	CTCACTGTGACATCGGCCCAAAAGAACCCGACAGCTTTCTATCTCTGTGCCAGTAGTCTAGGGGGATCTGAAGCTTTCTTTGGACAA	TCRBV19-01	unknown	TCRBJ01-01*01	104096	Donor	CMV	CCF12	Pos	Neg
9.60652e-06	1	CASSLGGYTF	TCCACTCTGAAGATCCAGCCCTCAGAACCCAGGGACTCAGCTGTGTACTTCTGTGCCAGCAGTTTAGGGGGCTACACCTTCGGTTCG	TCRBV12	unknown	TCRBJ01-02*01	104096	Donor	CMV	CCF12	Pos	Neg
9.60652e-06	1	CASSPGPTGELFF	ACGATCCAGCGCACACAGCAGGAGGACTCGGCCGTGTATCTCTGTGCCAGCAGCCCAGGACCAACCGGGGAGCTGTTTTTTGGAGAA	TCRBV07-02*01	unknown	TCRBJ02-02*01	104096	Donor	CMV	CCF12	Pos	Neg
9.60652e-06	1	CASSPSGSYNEQFF	ATCCAGGCTACGAAGCTTGAGGATTCAGCAGTGTATTTTTGTGCCAGCAGCCCCTCAGGGTCCTACAATGAGCAGTTCTTCGGGCCA	TCRBV16-01	TCRBD01-01*01	TCRBJ02-01*01	104096	Donor	CMV	CCF12	Pos	Neg
9.60652e-06	1	CASSLLNTGELFF	ATCCTGGAGTCGCCCAGCCCCAACCAGACCTCTCTGTACTTCTGTGCCAGCAGTTTACTCAACACCGGGGAGCTGTTTTTTGGAGAA	TCRBV27-01*01	TCRBD02-01	TCRBJ02-02*01	104096	Donor	CMV	CCF12	Pos	Neg
9.60652e-06	1	CASSQDRGGYGYTF	GTGCAGCCTGCAGAACTGGAGGATTCTGGAGTTTATTTCTGTGCCAGCAGCCAAGATCGCGGCGGCTATGGCTACACCTTCGGTTCG	TCRBV14-01*01	TCRBD02-01	TCRBJ01-02*01	104096	Donor	CMV	CCF12	Pos	Neg
9.60652e-06	1	CASSLRGDYGYTF	ACGATCCAGCGCACACAGCAGGAGGACTCGGCCGTGTATCTCTGTGCCAGCAGCCTCAGGGGGGATTATGGCTACACCTTCGGTTCG	TCRBV07-02*01	TCRBD01-01*01	TCRBJ01-02*01	104096	Donor	CMV	CCF12	Pos	Neg
9.60652e-06	1	CASSLSSNQPQHF	AAGATCCAGCGCACAGAGCGGGGGGACTCAGCCGTGTATCTCTGTGCCAGCAGCTTATCTAGCAATCAGCCCCAGCATTTTGGTGAT	TCRBV07-03*01	unknown	TCRBJ01-05*01	104096	Donor	CMV	CCF12	Pos	Neg
9.60652e-06	1	CASRQGAGGNQPQHF	CAGCCCTCAGAACCCAGGGACTCAGCTGTGTACTTCTGTGCCAGCAGGCAGGGGGCTGGGGGCAATCAGCCCCAGCATTTTGGTGAT	TCRBV12	TCRBD01-01*01	TCRBJ01-05*01	104096	Donor	CMV	CCF12	Pos	Neg
9.60652e-06	1	CASSLARTEETQYF	GTGAGCACCTTGGAGCTGGGGGACTCGGCCCTTTATCTTTGCGCCAGCAGCTTGGCCAGGACTGAAGAGACCCAGTACTTCGGGCCA	TCRBV05-01*01	TCRBD02-01	TCRBJ02-05*01	104096	Donor	CMV	CCF12	Pos	Neg
9.60652e-06	1	CASSPLTGANYGYTF	ACATCGGCCCAAAAGAACCCGACAGCTTTCTATCTCTGTGCCAGTAGTCCTTTGACAGGGGCGAACTATGGCTACACCTTCGGTTCG	TCRBV19-01	TCRBD01-01*01	TCRBJ01-02*01	104096	Donor	CMV	CCF12	Pos	Neg
9.60652e-06	1	CASASANYGYTF	CTGAAGATCCAGCCCTCAGAACCCAGGGACTCAGCTGTGTACTTCTGTGCCAGCGCGAGTGCGAACTATGGCTACACCTTCGGTTCG	TCRBV12	TCRBD02-01	TCRBJ01-02*01	104096	Donor	CMV	CCF12	Pos	Neg
9.60652e-06	1	CASSPRAGATDTQYF	CGGTCCACAAAGCTGGAGGACTCAGCCATGTACTTCTGTGCCAGCAGTCCTCGGGCGGGGGCCACAGATACGCAGTATTTTGGCCCA	TCRBV02-01*01	TCRBD02-01*01	TCRBJ02-03*01	104096	Donor	CMV	CCF12	Pos	Neg
9.60652e-06	1	CASSLTSGSTDTQYF	AGCACCTTGGAGCTGGGGGACTCGGCCCTTTATCTTTGCGCCAGCAGCTTGACTAGCGGGAGCACAGATACGCAGTATTTTGGCCCA	TCRBV05-01*01	TCRBD02-01	TCRBJ02-03*01	104096	Donor	CMV	CCF12	Pos	Neg
9.60652e-06	1	CASSSGTGNTEAFF	ATCCAGCGCACAGAGCGGGGGGACTCAGCCGTGTATCTCTGTGCCAGCAGCTCAGGGACCGGGAACACTGAAGCTTTCTTTGGACAA	TCRBV07-03*01	unknown	TCRBJ01-01*01	104096	Donor	CMV	CCF12	Pos	Neg
9.60652e-06	1	CASSLGVNTEAFF	GAGATCCAGCGCACAGAGCAGGGGGACTCGGCCATGTATCTCTGTGCCAGCAGCTTGGGGGTGAACACTGAAGCTTTCTTTGGACAA	TCRBV07-09	unknown	TCRBJ01-01*01	104096	Donor	CMV	CCF12	Pos	Neg
9.60652e-06	1	CASSLGTGNTEAFF	ATCCAGCGCACAGAGCGGGGGGACTCAGCCGTGTATCTCTGTGCCAGCAGCTTAGGGACAGGGAACACTGAAGCTTTCTTTGGACAA	TCRBV07-03*01	TCRBD01-01*01	TCRBJ01-01*01	104096	Donor	CMV	CCF12	Pos	Neg
9.60652e-06	1	CASSLGTANTGELFF	CACGCCCTGCAGCCAGAAGACTCAGCCCTGTATCTCTGCGCCAGCAGCCTCGGGACAGCTAACACCGGGGAGCTGTTTTTTGGAGAA	TCRBV04-01*01	TCRBD01-01*01	TCRBJ02-02*01	104096	Donor	CMV	CCF12	Pos	Neg
9.60652e-06	1	CSARLAGDTGELFF	GTGACCAGTGCCCATCCTGAAGACAGCAGCTTCTACATCTGCAGTGCTAGACTAGCGGGGGACACCGGGGAGCTGTTTTTTGGAGAA	TCRBV20	TCRBD02-01*01	TCRBJ02-02*01	104096	Donor	CMV	CCF12	Pos	Neg
9.60652e-06	1	CASSYPGELFF	ACTCTGAAGATCCAGCCCTCAGAACCCAGGGACTCAGCTGTGTACTTCTGTGCCAGCAGTTATCCCGGGGAGCTGTTTTTTGGAGAA	TCRBV12	unknown	TCRBJ02-02*01	104096	Donor	CMV	CCF12	Pos	Neg
9.60652e-06	1	CASSEQGDYGYTF	AATGTGAGCACCTTGGAGCTGGGGGACTCGGCCCTTTATCTTTGCGCCAGCAGCGAGCAGGGTGACTATGGCTACACCTTCGGTTCG	TCRBV05-01*01	TCRBD01-01*01	TCRBJ01-02*01	104096	Donor	CMV	CCF12	Pos	Neg
9.60652e-06	1	CASRGGELFF	TTCACTCTGAAGATCCGGTCCACAAAGCTGGAGGACTCAGCCATGTACTTCTGTGCCAGCCGTGGCGGGGAGCTGTTTTTTGGAGAA	TCRBV02-01*01	unknown	TCRBJ02-02*01	104096	Donor	CMV	CCF12	Pos	Neg
9.60652e-06	1	CASSLGTGNTEAFF	ATCCAGCCCTCAGAACCCAGGGACTCAGCTGTGTACTTCTGTGCCAGCAGTTTAGGGACAGGGAACACTGAAGCTTTCTTTGGACAA	TCRBV12	TCRBD01-01*01	TCRBJ01-01*01	104096	Donor	CMV	CCF12	Pos	Neg
9.60652e-06	1	CASSEGSTDTQYF	AAGATCCGGTCCACAAAGCTGGAGGACTCAGCCATGTACTTCTGTGCCAGCAGTGAAGGATCCACAGATACGCAGTATTTTGGCCCA	TCRBV02-01*01	unknown	TCRBJ02-03*01	104096	Donor	CMV	CCF12	Pos	Neg
9.60652e-06	1	CASSPGDTQYF	ACTCTGAAGATCCAGCGCACAGAGCGGGGGGACTCAGCCGTGTATCTCTGTGCCAGCAGCCCCGGGGATACGCAGTATTTTGGCCCA	TCRBV07-03*01	TCRBD02-01	TCRBJ02-03*01	104096	Donor	CMV	CCF12	Pos	Neg
9.60652e-06	1	CASSLISGYNEQFF	ATCCAGCCCTCAGAACCCAGGGACTCAGCTGTGTACTTCTGTGCCAGCAGTTTAATCAGCGGATACAATGAGCAGTTCTTCGGGCCA	TCRBV12	TCRBD02-01	TCRBJ02-01*01	104096	Donor	CMV	CCF12	Pos	Neg
9.60652e-06	1	CASSLDRDTQYF	CTGAAGATCCAGCCCTCAGAACCCAGGGACTCAGCTGTGTACTTCTGTGCCAGCAGTTTAGACAGGGACACCCAGTACTTCGGGCCA	TCRBV12	TCRBD01-01*01	TCRBJ02-05*01	104096	Donor	CMV	CCF12	Pos	Neg
9.60652e-06	1	CASSLYNEQFF	ACTCTCAAGATCCAGCCTGCAAAGCTTGAGGACTCGGCCGTGTATCTCTGTGCCAGCAGCTTATACAATGAGCAGTTCTTCGGGCCA	TCRBV11-02*02	unknown	TCRBJ02-01*01	104096	Donor	CMV	CCF12	Pos	Neg
9.60652e-06	1	CASSPGTTYNEQFF	ATCCAGCGCACAGAGCAGCGGGACTCGGCCATGTATCGCTGTGCCAGCAGCCCCGGGACTACCTACAATGAGCAGTTCTTCGGGCCA	TCRBV07-06*01	TCRBD02-01	TCRBJ02-01*01	104096	Donor	CMV	CCF12	Pos	Neg
9.60652e-06	1	CASSLDGSSYNEQFF	GAGTCGCCCAGCCCCAACCAGACCTCTCTGTACTTCTGTGCCAGCAGTTTAGACGGTAGCTCCTACAATGAGCAGTTCTTCGGGCCA	TCRBV27-01*01	unknown	TCRBJ02-01*01	104096	Donor	CMV	CCF12	Pos	Neg
9.60652e-06	1	CASSLPGYNEQFF	ATCCTGGAGTCGCCCAGCCCCAACCAGACCTCTCTGTACTTCTGTGCCAGCAGTCTACCAGGGTACAATGAGCAGTTCTTCGGGCCA	TCRBV27-01*01	TCRBD01-01*01	TCRBJ02-01*01	104096	Donor	CMV	CCF12	Pos	Neg
9.60652e-06	1	CASSLGGYNEQFF	GAGATCCAGCGCACAGAGCAGGGGGACTCGGCCATGTATCTCTGTGCCAGCAGCTTAGGTGGTTACAATGAGCAGTTCTTCGGGCCA	TCRBV07-09	unknown	TCRBJ02-01*01	104096	Donor	CMV	CCF12	Pos	Neg
9.60652e-06	1	CASSPDFGSYNEQFF	CAGCGCACAGAGCAGGGGGACTCGGCCATGTATCTCTGTGCCAGCAGCCCAGACTTCGGCTCCTACAATGAGCAGTTCTTCGGGCCA	TCRBV07-09	TCRBD02-01	TCRBJ02-01*01	104096	Donor	CMV	CCF12	Pos	Neg
9.60652e-06	1	CASSSSGGAYNEQFF	CGGTCCACAAAGCTGGAGGACTCAGCCATGTACTTCTGTGCCAGCAGCTCTAGCGGGGGGGCCTACAATGAGCAGTTCTTCGGGCCA	TCRBV02-01*01	TCRBD02-01*01	TCRBJ02-01*01	104096	Donor	CMV	CCF12	Pos	Neg
9.60652e-06	1	CASSFTGSSYNEQFF	AACGCCTTGTTGCTGGGGGACTCGGCCCTCTATCTCTGTGCCAGCAGCTTCACGGGGAGCTCCTACAATGAGCAGTTCTTCGGGCCA	TCRBV05-06*01	TCRBD02-01	TCRBJ02-01*01	104096	Donor	CMV	CCF12	Pos	Neg
1.9213e-05	2	CASSVGNTIYF	TCGCTCAGGCTGGAGTCGGCTGCTCCCTCCCAGACATCTGTGTACTTCTGTGCCAGCAGCGTGGGAAACACCATATATTTTGGAGAG	TCRBV06-01*01	TCRBD02-01	TCRBJ01-03*01	104096	Donor	CMV	CCF12	Pos	Neg
9.60652e-06	1	CASSYTGDEQYF	CTCAGGCTGGAGTTGGCTGCTCCCTCCCAGACATCTGTGTACTTCTGTGCCAGCAGTTATACAGGGGACGAGCAGTACTTCGGGCCG	TCRBV06-06	TCRBD01-01*01	TCRBJ02-07*01	104096	Donor	CMV	CCF12	Pos	Neg
9.60652e-06	1	CASSPTLAGTYEQYF	ACATCGGCCCAAAAGAACCCGACAGCTTTCTATCTCTGTGCCAGTAGTCCGACACTAGCGGGAACCTACGAGCAGTACTTCGGGCCG	TCRBV19-01	TCRBD02-01*02	TCRBJ02-07*01	104096	Donor	CMV	CCF12	Pos	Neg
9.60652e-06	1	CASSQDSYEQYF	CTCAAGATCCAGCCTGCAGAGCTTGGGGACTCGGCCATGTATCTCTGTGCCAGCAGCCAGGACTCCTACGAGCAGTACTTCGGGCCG	TCRBV11-01*01	TCRBD01-01*01	TCRBJ02-07*01	104096	Donor	CMV	CCF12	Pos	Neg
9.60652e-06	1	CASSLGQGNSPLHF	GTGAGCACCTTGGAGCTGGGGGACTCGGCCCTTTATCTTTGCGCCAGCAGCTTGGGTCAGGGAAATTCACCCCTCCACTTTGGGAAC	TCRBV05-01*01	TCRBD01-01*01	TCRBJ01-06*01	104096	Donor	CMV	CCF12	Pos	Neg
9.60652e-06	1	CASSLSSYEQYF	CTGACGATCCAGCGCACACAGCAGGAGGACTCGGCCGTGTATCTCTGTGCCAGCAGCTTAAGCTCCTACGAGCAGTACTTCGGGCCG	TCRBV07-02*01	unknown	TCRBJ02-07*01	104096	Donor	CMV	CCF12	Pos	Neg
9.60652e-06	1	CASSLGQGYEQYF	AAGATCCAGCGCACAGAGCGGGGGGACTCAGCCGTGTATCTCTGTGCCAGCAGCTTAGGCCAGGGCTACGAGCAGTACTTCGGGCCG	TCRBV07-03*01	TCRBD01-01*01	TCRBJ02-07*01	104096	Donor	CMV	CCF12	Pos	Neg
9.60652e-06	1	CASSLGTYEQYF	CTGATTCTGGAGTCCGCCAGCACCAACCAGACATCTATGTACCTCTGTGCCAGCAGTTTAGGAACTTACGAGCAGTACTTCGGGCCG	TCRBV28-01*01	unknown	TCRBJ02-07*01	104096	Donor	CMV	CCF12	Pos	Neg
9.60652e-06	1	CASSFGGAGNTIYF	ATCCAGCCTGCAGAGCTTGGGGACTCGGCCGTGTATCTCTGTGCCAGCAGCTTCGGAGGCGCCGGAAACACCATATATTTTGGAGAG	TCRBV11-03*01	TCRBD02-01*02	TCRBJ01-03*01	104096	Donor	CMV	CCF12	Pos	Neg
9.60652e-06	1	CASSFGPNYGYTF	ATTCTGGAGTCCGCCAGCACCAACCAGACATCTATGTACCTCTGTGCCAGCAGTTTCGGACCTAACTATGGCTACACCTTCGGTTCG	TCRBV28-01*01	unknown	TCRBJ01-02*01	104096	Donor	CMV	CCF12	Pos	Neg
9.60652e-06	1	CASSLGTGDGYTF	AAGATCCAGCCTGCAAAGCTTGAGGACTCGGCCGTGTATCTCTGTGCCAGCAGCTTAGGAACAGGGGATGGCTACACCTTCGGTTCG	TCRBV11-02*02	TCRBD01-01*01	TCRBJ01-02*01	104096	Donor	CMV	CCF12	Pos	Neg
9.60652e-06	1	CASSFGGSNQPQHF	ATCCAGCCCTCAGAACCCAGGGACTCAGCTGTGTACTTCTGTGCCAGCAGTTTCGGAGGGAGCAATCAGCCCCAGCATTTTGGTGAT	TCRBV12	TCRBD02-01*02	TCRBJ01-05*01	104096	Donor	CMV	CCF12	Pos	Neg
9.60652e-06	1	CASSSQGNQPQHF	AGGCTGGAGTCGGCTGCTCCCTCCCAGACATCTGTGTACTTCTGTGCCAGCAGTTCACAGGGGAATCAGCCCCAGCATTTTGGTGAT	TCRBV06-01*01	TCRBD01-01*01	TCRBJ01-05*01	104096	Donor	CMV	CCF12	Pos	Neg
1.9213e-05	2	CASSLGDTEAFF	CTTCACCTACACACCCTGCAGCCAGAAGACTCGGCCCTGTATCTCTGTGCCAGCAGCCTGGGGGACACTGAAGCTTTCTTTGGACAA	TCRBV04-02*01	unknown	TCRBJ01-01*01	104096	Donor	CMV	CCF12	Pos	Neg
9.60652e-06	1	CASSVGQGSQPQHF	ATCCGGTCCACAAAGCTGGAGGACTCAGCCATGTACTTCTGTGCCAGCAGTGTTGGACAGGGGAGTCAGCCCCAGCATTTTGGTGAT	TCRBV02-01*01	TCRBD01-01*01	TCRBJ01-05*01	104096	Donor	CMV	CCF12	Pos	Neg
9.60652e-06	1	CASSLGTSGSYEQYF	ACATCGGCCCAAAAGAACCCGACAGCTTTCTATCTCTGTGCCAGTAGTCTTGGGACTAGCGGCTCCTACGAGCAGTACTTCGGGCCG	TCRBV19-01	TCRBD02-01	TCRBJ02-07*01	104096	Donor	CMV	CCF12	Pos	Neg
9.60652e-06	1	CASSHSGGTDTQYF	ATCAATTCCCTGGAGCTTGGTGACTCTGCTGTGTATTTCTGTGCCAGCAGCCACAGCGGGGGGACAGATACGCAGTATTTTGGCCCA	TCRBV03	TCRBD02-01*01	TCRBJ02-03*01	104096	Donor	CMV	CCF12	Pos	Neg
9.60652e-06	1	CASSVGGDYGYTF	AACCTGAGCTCTCTGGAGCTGGGGGACTCAGCTTTGTATTTCTGTGCCAGCAGCGTGGGGGGCGACTATGGCTACACCTTCGGTTCG	TCRBV09-01	unknown	TCRBJ01-02*01	104096	Donor	CMV	CCF12	Pos	Neg
9.60652e-06	1	CASSPGAYEQYF	CTGAACATGAGCTCCTTGGAGCTGGGGGACTCAGCCCTGTACTTCTGTGCCAGCAGCCCCGGGGCCTACGAGCAGTACTTCGGGCCG	TCRBV13-01*01	TCRBD02-01*01	TCRBJ02-07*01	104096	Donor	CMV	CCF12	Pos	Neg
9.60652e-06	1	CASSIQGAYEQYF	AGGATCCAGCAGGTAGTGCGAGGAGATTCGGCAGCTTATTTCTGTGCCAGCTCAATACAGGGGGCCTACGAGCAGTACTTCGGGCCG	TCRBV18-01*01	TCRBD01-01*01	TCRBJ02-07*01	104096	Donor	CMV	CCF12	Pos	Neg
9.60652e-06	1	CASSQGGVEQYF	CTGAAGGTGCAGCCTGCAGAACTGGAGGATTCTGGAGTTTATTTCTGTGCCAGCAGCCAAGGAGGAGTGGAGCAGTACTTCGGGCCG	TCRBV14-01*01	TCRBD02-01*02	TCRBJ02-07*01	104096	Donor	CMV	CCF12	Pos	Neg
9.60652e-06	1	CASSSGQGNSPLHF	ATCCAGCCCTCAGAACCCAGGGACTCAGCTGTGTACTTCTGTGCCAGCAGTTCGGGACAGGGTAATTCACCCCTCCACTTTGGGAAC	TCRBV12	TCRBD01-01*01	TCRBJ01-06*01	104096	Donor	CMV	CCF12	Pos	Neg
9.60652e-06	1	CASSPGDEQYF	ATCCTGAGGATCCAGCAGGTAGTGCGAGGAGATTCGGCAGCTTATTTCTGTGCCAGCTCACCCGGGGACGAGCAGTACTTCGGGCCG	TCRBV18-01*01	TCRBD02-01*01	TCRBJ02-07*01	104096	Donor	CMV	CCF12	Pos	Neg
9.60652e-06	1	CASSSGANYGYTF	ATTCTGGAGTCCGCCAGCACCAACCAGACATCTATGTACCTCTGTGCCAGCAGTTCCGGGGCCAACTATGGCTACACCTTCGGTTCG	TCRBV28-01*01	unknown	TCRBJ01-02*01	104096	Donor	CMV	CCF12	Pos	Neg
9.60652e-06	1	CASSLGVRNEQYF	ATTCTGGAGTCCGCCAGCACCAACCAGACATCTATGTACCTCTGTGCCAGCAGTTTAGGGGTAAGGAACGAGCAGTACTTCGGGCCG	TCRBV28-01*01	unknown	TCRBJ02-07*01	104096	Donor	CMV	CCF12	Pos	Neg
9.60652e-06	1	CASSLTLQETQYF	ACGATTCAGCGCACAGAGCAGCGGGACTCAGCCATGTATCGCTGTGCTAGCAGCTTAACCCTCCAAGAGACCCAGTACTTCGGGCCA	TCRBV07-07*01	unknown	TCRBJ02-05*01	104096	Donor	CMV	CCF12	Pos	Neg
9.60652e-06	1	CASSGETYEQYF	CTCAGGCTGGAGTTGGCTGCTCCCTCCCAGACATCTGTGTACTTCTGTGCCAGCTCCGGGGAAACCTACGAGCAGTACTTCGGGCCG	TCRBV06-06	TCRBD02-01*01	TCRBJ02-07*01	104096	Donor	CMV	CCF12	Pos	Neg
9.60652e-06	1	CASSLGLGSSYEQYF	GAGTCGCCCAGCCCCAACCAGACCTCTCTGTACTTCTGTGCCAGCAGTCTTGGTTTGGGGTCCTCCTACGAGCAGTACTTCGGGCCG	TCRBV27-01*01	unknown	TCRBJ02-07*01	104096	Donor	CMV	CCF12	Pos	Neg
9.60652e-06	1	CASSPRDRSSYEQYF	GAGTTGGCTGCTCCCTCCCAGACATCTGTGTACTTCTGTGCCAGCAGCCCCCGGGACAGAAGCTCCTACGAGCAGTACTTCGGGCCG	TCRBV06-06	TCRBD01-01*01	TCRBJ02-07*01	104096	Donor	CMV	CCF12	Pos	Neg
9.60652e-06	1	CASSTEETQYF	TCGCTCAGGCTGGAGTCGGCTGCTCCCTCCCAGACATCTGTGTACTTCTGTGCCAGCAGTACGGAAGAGACCCAGTACTTCGGGCCA	TCRBV06-01*01	TCRBD02-01	TCRBJ02-05*01	104096	Donor	CMV	CCF12	Pos	Neg
9.60652e-06	1	CASSLGQGYQPQHF	CTGGAGTCCGCCAGCACCAACCAGACATCTATGTACCTCTGTGCCAGCAGTTTAGGGCAGGGATACCAGCCCCAGCATTTTGGTGAT	TCRBV28-01*01	TCRBD01-01*01	TCRBJ01-05*01	104096	Donor	CMV	CCF12	Pos	Neg
9.60652e-06	1	CASSRDNSYEQYF	AGGCTGGAGTTGGCTGCTCCCTCCCAGACATCTGTGTACTTCTGTGCCAGCAGTCGAGACAACTCCTACGAGCAGTACTTCGGGCCG	TCRBV06-06	TCRBD01-01*01	TCRBJ02-07*01	104096	Donor	CMV	CCF12	Pos	Neg
9.60652e-06	1	CASSQDQQPQHF	CTTCACATCAATTCCCTGGAGCTTGGTGACTCTGCTGTGTATTTCTGTGCCAGCAGCCAAGACCAGCAGCCCCAGCATTTTGGTGAT	TCRBV03	TCRBD01-01*01	TCRBJ01-05*01	104096	Donor	CMV	CCF12	Pos	Neg
9.60652e-06	1	CASSLSGSYEQYF	AGGCTGCTGTCGGCTGCTCCCTCCCAGACATCTGTGTACTTCTGTGCCAGCAGTTTATCAGGTTCCTACGAGCAGTACTTCGGGCCG	TCRBV06-05*01	TCRBD01-01*01	TCRBJ02-07*01	104096	Donor	CMV	CCF12	Pos	Neg
9.60652e-06	1	CASSLRDRGSYEQYF	CTGTCGGCTGCTCCCTCCCAGACATCTGTGTACTTCTGTGCCAGCAGTCTCCGGGACAGAGGTTCCTACGAGCAGTACTTCGGGCCG	TCRBV06-05*01	TCRBD01-01*01	TCRBJ02-07*01	104096	Donor	CMV	CCF12	Pos	Neg
9.60652e-06	1	CASSEQGYEQYF	CTGAAGATCCGGTCCACAAAGCTGGAGGACTCAGCCATGTACTTCTGTGCCAGCAGTGAGCAAGGCTACGAGCAGTACTTCGGGCCG	TCRBV02-01*01	unknown	TCRBJ02-07*01	104096	Donor	CMV	CCF12	Pos	Neg
9.60652e-06	1	CASSLAGYEQYF	CTGAATGTGAACGCCTTGTTGCTGGGGGACTCGGCCCTCTATCTCTGTGCCAGCAGCTTGGCCGGCTACGAGCAGTACTTCGGGCCG	TCRBV05-06*01	TCRBD02-01	TCRBJ02-07*01	104096	Donor	CMV	CCF12	Pos	Neg
9.60652e-06	1	CASSYGTGSYEQYF	CTGGAGTCGCCCAGCCCCAACCAGACCTCTCTGTACTTCTGTGCCAGCAGTTACGGGACAGGCTCCTACGAGCAGTACTTCGGGCCG	TCRBV27-01*01	TCRBD01-01*01	TCRBJ02-07*01	104096	Donor	CMV	CCF12	Pos	Neg
9.60652e-06	1	CASSLGLAGVNEQFF	GAGTCGCCCAGCCCCAACCAGACCTCTCTGTACTTCTGTGCCAGCAGCCTGGGACTAGCGGGAGTCAATGAGCAGTTCTTCGGGCCA	TCRBV27-01*01	TCRBD02-01*02	TCRBJ02-01*01	104096	Donor	CMV	CCF12	Pos	Neg
9.60652e-06	1	CASSLRLNQPQHF	ACGATCCAGCGCACACAGCAGGAGGACTCGGCCGTGTATCTCTGTGCCAGCAGCTTGAGGCTCAATCAGCCCCAGCATTTTGGTGAT	TCRBV07-02*01	TCRBD02-01*02	TCRBJ01-05*01	104096	Donor	CMV	CCF12	Pos	Neg
9.60652e-06	1	CASSLTGGSYEQYF	GTGAACGCCTTGGAGCTGGACGACTCGGCCCTGTATCTCTGTGCCAGCAGTTTGACAGGGGGGTCCTACGAGCAGTACTTCGGGCCG	TCRBV05-04*01	TCRBD01-01*01	TCRBJ02-07*01	104096	Donor	CMV	CCF12	Pos	Neg
9.60652e-06	1	CASSLGDSYEQYF	AATGTGAACGCCTTGGAGCTGGACGACTCGGCCCTGTATCTCTGTGCCAGCAGCTTGGGGGATTCCTACGAGCAGTACTTCGGGCCG	TCRBV05-04*01	unknown	TCRBJ02-07*01	104096	Donor	CMV	CCF12	Pos	Neg
9.60652e-06	1	CASSPNTEAFF	ACTCTGAAGATCCAGCCCTCAGAACCCAGGGACTCAGCTGTGTACTTCTGTGCCAGCAGTCCGAACACTGAAGCTTTCTTTGGACAA	TCRBV12	unknown	TCRBJ01-01*01	104096	Donor	CMV	CCF12	Pos	Neg
9.60652e-06	1	CSARGDRSYEQYF	ACAGTGACCAGTGCCCATCCTGAAGACAGCAGCTTCTACATCTGCAGTGCTAGGGGGGACAGGTCCTACGAGCAGTACTTCGGGCCG	TCRBV20	TCRBD01-01*01	TCRBJ02-07*01	104096	Donor	CMV	CCF12	Pos	Neg
9.60652e-06	1	CASSLGRGLNTEAFF	CAGCGCACAGAGCAGGGGGACTCGGCCATGTATCTCTGTGCCAGCAGCTTAGGTAGGGGTCTGAACACTGAAGCTTTCTTTGGACAA	TCRBV07-09	TCRBD01-01*01	TCRBJ01-01*01	104096	Donor	CMV	CCF12	Pos	Neg
9.60652e-06	1	CASSRSTEAFF	ACTCTGAAGATCCAGCCCTCAGAACCCAGGGACTCAGCTGTGTACTTCTGTGCCAGCAGTCGGAGCACTGAAGCTTTCTTTGGACAA	TCRBV12	TCRBD02-01*02	TCRBJ01-01*01	104096	Donor	CMV	CCF12	Pos	Neg
9.60652e-06	1	CASSVSVNTEAFF	ACTGTGACATCGGCCCAAAAGAACCCGACAGCTTTCTATCTCTGTGCCAGTAGTGTATCAGTGAACACTGAAGCTTTCTTTGGACAA	TCRBV19-01	TCRBD01-01*01	TCRBJ01-01*01	104096	Donor	CMV	CCF12	Pos	Neg
9.60652e-06	1	CASSVDSYSNQPQHF	CGGTCCACAAAGCTGGAGGACTCAGCCATGTACTTCTGTGCCAGCAGTGTCGACAGTTATAGCAATCAGCCCCAGCATTTTGGTGAT	TCRBV02-01*01	TCRBD01-01*01	TCRBJ01-05*01	104096	Donor	CMV	CCF12	Pos	Neg
9.60652e-06	1	CASSPANTEAFF	TTGGAGATCCAGCGCACAGAGCAGGGGGACTCGGCCATGTATCTCTGTGCCAGCAGCCCCGCTAACACTGAAGCTTTCTTTGGACAA	TCRBV07-09	unknown	TCRBJ01-01*01	104096	Donor	CMV	CCF12	Pos	Neg
9.60652e-06	1	CASSPRGEKLFF	CTGAAGATCCAGCCCTCAGAACCCAGGGACTCAGCTGTGTACTTCTGTGCCAGCAGCCCCCGGGGTGAAAAACTGTTTTTTGGCAGT	TCRBV12	TCRBD02-01*01	TCRBJ01-04*01	104096	Donor	CMV	CCF12	Pos	Neg
9.60652e-06	1	CASSLQGGLNQPQHF	AGCACCTTGGAGCTGGGGGACTCGGCCCTTTATCTTTGCGCCAGCAGTCTCCAGGGGGGCCTCAATCAGCCCCAGCATTTTGGTGAT	TCRBV05-01*01	TCRBD01-01*01	TCRBJ01-05*01	104096	Donor	CMV	CCF12	Pos	Neg
9.60652e-06	1	CASSSDNEQFF	TCCCTGATTCTGGAGTCCGCCAGCACCAACCAGACATCTATGTACCTCTGTGCCAGCAGTTCAGACAATGAGCAGTTCTTCGGGCCA	TCRBV28-01*01	TCRBD01-01*01	TCRBJ02-01*01	104096	Donor	CMV	CCF12	Pos	Neg
1.9213e-05	2	CASSLEAGGAYNEQFF	CGCACACAGCAGGAGGACTCCGCCGTGTATCTCTGTGCCAGCAGCTTAGAAGCGGGAGGAGCCTACAATGAGCAGTTCTTCGGGCCA	TCRBV07-08*01	TCRBD02-01*02	TCRBJ02-01*01	104096	Donor	CMV	CCF12	Pos	Neg
9.60652e-06	1	CASSSGTSYNEQFF	CTGGAGTCCGCCAGCACCAACCAGACATCTATGTACCTCTGTGCCAGCAGTTCCGGAACCTCCTACAATGAGCAGTTCTTCGGGCCA	TCRBV28-01*01	unknown	TCRBJ02-01*01	104096	Donor	CMV	CCF12	Pos	Neg
9.60652e-06	1	CASSLGNTGELFF	ATTCTGGAGTCCGCCAGCACCAACCAGACATCTATGTACCTCTGTGCCAGCAGTTTGGGGAACACCGGGGAGCTGTTTTTTGGAGAA	TCRBV28-01*01	unknown	TCRBJ02-02*01	104096	Donor	CMV	CCF12	Pos	Neg
9.60652e-06	1	CASSLDGNTEAFF	AATGTGAGCACCTTGGAGCTGGGGGACTCGGCCCTTTATCTTTGCGCCAGCAGCTTGGACGGGAACACTGAAGCTTTCTTTGGACAA	TCRBV05-01*01	TCRBD02-01	TCRBJ01-01*01	104096	Donor	CMV	CCF12	Pos	Neg
9.60652e-06	1	CASSIRAGNEQFF	ACTGTGACATCGGCCCAAAAGAACCCGACAGCTTTCTATCTCTGTGCCAGTAGTATACGGGCGGGGAATGAGCAGTTCTTCGGGCCA	TCRBV19-01	TCRBD02-01*01	TCRBJ02-01*01	104096	Donor	CMV	CCF12	Pos	Neg
9.60652e-06	1	CASSFAGNEQFF	TTGGAGATCCAGCGCACAGAGCAGGGGGACTCGGCCATGTATCTCTGTGCCAGCAGCTTTGCTGGGAATGAGCAGTTCTTCGGGCCA	TCRBV07-09	unknown	TCRBJ02-01*01	104096	Donor	CMV	CCF12	Pos	Neg
9.60652e-06	1	CASSLEGLNTEAFF	ATCCAGCGCACACAGCAGGAGGACTCGGCCGTGTATCTCTGTGCCAGCAGCTTAGAAGGTTTGAACACTGAAGCTTTCTTTGGACAA	TCRBV07-02*01	unknown	TCRBJ01-01*01	104096	Donor	CMV	CCF12	Pos	Neg
9.60652e-06	1	CASSIGRNTEAFF	ACTGTGACATCGGCCCAAAAGAACCCGACAGCTTTCTATCTCTGTGCCAGTAGTATAGGACGTAACACTGAAGCTTTCTTTGGACAA	TCRBV19-01	unknown	TCRBJ01-01*01	104096	Donor	CMV	CCF12	Pos	Neg
9.60652e-06	1	CASSQGRGSNQPQHF	CAGCCTGCAAAGCTTGAGGACTCGGCCGTGTATCTCTGTGCCAGCAGCCAGGGCCGGGGAAGCAATCAGCCCCAGCATTTTGGTGAT	TCRBV11-02*02	unknown	TCRBJ01-05*01	104096	Donor	CMV	CCF12	Pos	Neg
9.60652e-06	1	CASSRDRGYEQYF	AACATGAGCTCCTTGGAGCTGGGGGACTCAGCCCTGTACTTCTGTGCCAGCAGCCGAGACAGGGGCTACGAGCAGTACTTCGGGCCG	TCRBV13-01*01	TCRBD01-01*01	TCRBJ02-07*01	104096	Donor	CMV	CCF12	Pos	Neg
9.60652e-06	1	CASSIAGYTEAFF	ACTGTGACATCGGCCCAAAAGAACCCGACAGCTTTCTATCTCTGTGCCAGTAGTATAGCGGGGTACACTGAAGCTTTCTTTGGACAA	TCRBV19-01	TCRBD02-01*01	TCRBJ01-01*01	104096	Donor	CMV	CCF12	Pos	Neg
9.60652e-06	1	CASSLEGYTEAFF	AATGTGAGCACCTTGGAGCTGGGGGACTCGGCCCTTTATCTTTGCGCCAGCAGCTTGGAGGGTTACACTGAAGCTTTCTTTGGACAA	TCRBV05-01*01	unknown	TCRBJ01-01*01	104096	Donor	CMV	CCF12	Pos	Neg
9.60652e-06	1	CASSLGSYEQYF	TTGGAGATCCAGCGCACAGAGCAGGGGGACTCGGCCATGTATCTCTGTGCCAGCAGCTTAGGTTCTTACGAGCAGTACTTCGGGCCG	TCRBV07-09	TCRBD02-01	TCRBJ02-07*01	104096	Donor	CMV	CCF12	Pos	Neg
9.60652e-06	1	CASSFQGYTEAFF	AAGATCCAGCCTGCAAAGCTTGAGGACTCGGCCGTGTATCTCTGTGCCAGCAGCTTCCAGGGTTACACTGAAGCTTTCTTTGGACAA	TCRBV11-02*02	TCRBD01-01*01	TCRBJ01-01*01	104096	Donor	CMV	CCF12	Pos	Neg
9.60652e-06	1	CASSPGTAYGYTF	CACATCAATTCCCTGGAGCTTGGTGACTCTGCTGTGTATTTCTGTGCCAGCAGCCCCGGGACAGCCTATGGCTACACCTTCGGTTCG	TCRBV03	TCRBD01-01*01	TCRBJ01-02*01	104096	Donor	CMV	CCF12	Pos	Neg
9.60652e-06	1	CASSFLGGGTEAFF	CTGGAGTCCGCCAGCACCAACCAGACATCTATGTACCTCTGTGCCAGCAGTTTCCTCGGGGGCGGCACTGAAGCTTTCTTTGGACAA	TCRBV28-01*01	unknown	TCRBJ01-01*01	104096	Donor	CMV	CCF12	Pos	Neg
9.60652e-06	1	CASSLNTDTQYF	CTGAAGATCCAGCGCACAGAGCGGGGGGACTCAGCCGTGTATCTCTGTGCCAGCAGCTTGAACACAGATACGCAGTATTTTGGCCCA	TCRBV07-03*01	unknown	TCRBJ02-03*01	104096	Donor	CMV	CCF12	Pos	Neg
9.60652e-06	1	CASSATGTGVGYTF	CTGAGCTCTCTGGAGCTGGGGGACTCAGCTTTGTATTTCTGTGCCAGCAGCGCCACAGGAACAGGGGTTGGCTACACCTTCGGTTCG	TCRBV09-01	TCRBD01-01*01	TCRBJ01-02*01	104096	Donor	CMV	CCF12	Pos	Neg
9.60652e-06	1	CASSLEGGTEAFF	AATGTGAACGCCTTGTTGCTGGGGGACTCGGCCCTGTATCTCTGTGCCAGCAGCTTAGAAGGGGGCACTGAAGCTTTCTTTGGACAA	TCRBV05-05*01	TCRBD01-01*01	TCRBJ01-01*01	104096	Donor	CMV	CCF12	Pos	Neg
9.60652e-06	1	CASSLEGSTDTQYF	ATCCAGCGCACACAGCAGGAGGACTCGGCCGTGTATCTCTGTGCCAGCAGCTTAGAGGGAAGCACAGATACGCAGTATTTTGGCCCA	TCRBV07-02*01	unknown	TCRBJ02-03*01	104096	Donor	CMV	CCF12	Pos	Neg
9.60652e-06	1	CASSLSKGQPQHF	ACGATTCAGCGCACAGAGCAGCGGGACTCAGCCATGTATCGCTGTGCCAGCAGCTTATCTAAAGGGCAGCCCCAGCATTTTGGTGAT	TCRBV07-07*01	unknown	TCRBJ01-05*01	104096	Donor	CMV	CCF12	Pos	Neg
9.60652e-06	1	CASRTGYTEAFF	CTGAAGATCCGGTCCACAAAGCTGGAGGACTCAGCCATGTACTTCTGTGCCAGCCGCACAGGTTACACTGAAGCTTTCTTTGGACAA	TCRBV02-01*01	TCRBD01-01*01	TCRBJ01-01*01	104096	Donor	CMV	CCF12	Pos	Neg
9.60652e-06	1	CASSLVGYEQFF	TTGGAGATCCAGCGCACAGAGCAGGGGGACTCGGCCATGTATCTCTGTGCCAGCAGCTTAGTGGGGTATGAGCAGTTCTTCGGGCCA	TCRBV07-09	unknown	TCRBJ02-01*01	104096	Donor	CMV	CCF12	Pos	Neg
9.60652e-06	1	CASSLSSNQPQHF	ATCCTGGAGTCGCCCAGCCCCAACCAGACCTCTCTGTACTTCTGTGCCAGCAGTTTGAGTTCAAATCAGCCCCAGCATTTTGGTGAT	TCRBV27-01*01	TCRBD02-01*02	TCRBJ01-05*01	104096	Donor	CMV	CCF12	Pos	Neg
1.9213e-05	2	CASSPGGAEAFF	CTAAACCTGAGCTCTCTGGAGCTGGGGGACTCAGCTTTGTATTTCTGTGCCAGCAGCCCCGGCGGGGCTGAAGCTTTCTTTGGACAA	TCRBV09-01	TCRBD02-01*01	TCRBJ01-01*01	104096	Donor	CMV	CCF12	Pos	Neg
9.60652e-06	1	CASSLALNQPQHF	AATGTGAACGCCTTGTTGCTGGGGGACTCGGCCCTCTATCTCTGTGCCAGCAGCTTGGCCTTAAATCAGCCCCAGCATTTTGGTGAT	TCRBV05-06*01	TCRBD02-01	TCRBJ01-05*01	104096	Donor	CMV	CCF12	Pos	Neg
9.60652e-06	1	CASSLAANTGELFF	ATTCAGCGCACAGAGCAGCGGGACTCAGCCATGTATCGCTGTGCTAGCAGCTTAGCGGCAAACACCGGGGAGCTGTTTTTTGGAGAA	TCRBV07-07*01	TCRBD01-01*01	TCRBJ02-02*01	104096	Donor	CMV	CCF12	Pos	Neg
9.60652e-06	1	CASSLSGTGELFF	ATCCTGGAGTCGCCCAGCCCCAACCAGACCTCTCTGTACTTCTGTGCCAGCAGTTTATCGGGCACCGGGGAGCTGTTTTTTGGAGAA	TCRBV27-01*01	unknown	TCRBJ02-02*01	104096	Donor	CMV	CCF12	Pos	Neg
9.60652e-06	1	CASSLAGVTEAFF	ACGATCCAGCGCACAGAGCAGCGGGACTCGGCCATGTATCGCTGTGCCAGCAGCTTAGCGGGCGTCACTGAAGCTTTCTTTGGACAA	TCRBV07-06*01	TCRBD01-01*01	TCRBJ01-01*01	104096	Donor	CMV	CCF12	Pos	Neg
1.9213e-05	2	CASSLAGTDTQYF	ATCCTGGAGTCGCCCAGCCCCAACCAGACCTCTCTGTACTTCTGTGCCAGCAGTTTGGCGGGGACAGATACGCAGTATTTTGGCCCA	TCRBV27-01*01	TCRBD02-01*01	TCRBJ02-03*01	104096	Donor	CMV	CCF12	Pos	Neg
9.60652e-06	1	CASSVVTEAFF	CCCCTGACCCTGGAGTCTGCCAGGCCCTCACATACCTCTCAGTACCTCTGTGCCAGCAGTGTGGTCACTGAAGCTTTCTTTGGACAA	TCRBV25-01*01	unknown	TCRBJ01-01*01	104096	Donor	CMV	CCF12	Pos	Neg
9.60652e-06	1	CASSRDGNQPQHF	AAGATCCAGCCCTCAGAACCCAGGGACTCAGCTGTGTACTTCTGTGCCAGCAGCCGTGACGGCAATCAGCCCCAGCATTTTGGTGAT	TCRBV12	unknown	TCRBJ01-05*01	104096	Donor	CMV	CCF12	Pos	Neg
9.60652e-06	1	CASRTGAYEQYF	CTGATCCTGGAGTCGCCCAGCCCCAACCAGACCTCTCTGTACTTCTGTGCCAGCCGGACGGGTGCCTACGAGCAGTACTTCGGGCCG	TCRBV27-01*01	unknown	TCRBJ02-07*01	104096	Donor	CMV	CCF12	Pos	Neg
9.60652e-06	1	CASSPNTGELFF	CTCAGGCTGGAGTCGGCTGCTCCCTCCCAGACATCTGTGTACTTCTGTGCCAGCAGCCCGAACACCGGGGAGCTGTTTTTTGGAGAA	TCRBV06-01*01	unknown	TCRBJ02-02*01	104096	Donor	CMV	CCF12	Pos	Neg
9.60652e-06	1	CASSSQGNQPQHF	AACCTGAGCTCTCTGGAGCTGGGGGACTCAGCTTTGTATTTCTGTGCCAGCAGCTCTCAGGGAAATCAGCCCCAGCATTTTGGTGAT	TCRBV09-01	TCRBD01-01*01	TCRBJ01-05*01	104096	Donor	CMV	CCF12	Pos	Neg
9.60652e-06	1	CASSLLRDTQYF	CTCAGGCTGGAGTTGGCTGCTCCCTCCCAGACATCTGTGTACTTCTGTGCCAGCAGCTTATTAAGAGATACGCAGTATTTTGGCCCA	TCRBV06-06	unknown	TCRBJ02-03*01	104096	Donor	CMV	CCF12	Pos	Neg
9.60652e-06	1	CASSPGLANTGELFF	CACACCCTGCAGCCAGAAGACTCGGCCCTGTATCTCTGCGCCAGCAGCCCAGGACTAGCGAACACCGGGGAGCTGTTTTTTGGAGAA	TCRBV04-03*01	TCRBD02-01	TCRBJ02-02*01	104096	Donor	CMV	CCF12	Pos	Neg
9.60652e-06	1	CASSWGTEAFF	ACTCTGAAGATCCAGCCCTCAGAACCCAGGGACTCAGCTGTGTACTTCTGTGCCAGCAGCTGGGGAACTGAAGCTTTCTTTGGACAA	TCRBV12	unknown	TCRBJ01-01*01	104096	Donor	CMV	CCF12	Pos	Neg
9.60652e-06	1	CASRIGNTEAFF	CTCAAGATCCAGCCTGCAGAGCTTGGGGACTCGGCCATGTATCTCTGTGCCAGCAGGATTGGGAACACTGAAGCTTTCTTTGGACAA	TCRBV11-01*01	unknown	TCRBJ01-01*01	104096	Donor	CMV	CCF12	Pos	Neg
9.60652e-06	1	CASSLTGVNTEAFF	CTGGAGTCCGCCAGCACCAACCAGACATCTATGTACCTCTGTGCCAGCAGTTTAACAGGGGTGAACACTGAAGCTTTCTTTGGACAA	TCRBV28-01*01	TCRBD01-01*01	TCRBJ01-01*01	104096	Donor	CMV	CCF12	Pos	Neg
9.60652e-06	1	CASSLGAGANVLTF	ATCCAGCGCACAGAGCAGCGGGACTCGGCCATGTATCGCTGTGCCAGCAGCTTAGGGGCAGGGGCCAACGTCCTGACTTTCGGGGCC	TCRBV07-06*01	TCRBD01-01*01	TCRBJ02-06*01	104096	Donor	CMV	CCF12	Pos	Neg
9.60652e-06	1	CASSLGSYEQYF	CTGATTCTGGAGTCCGCCAGCACCAACCAGACATCTATGTACCTCTGTGCCAGCAGTTTAGGGTCCTACGAGCAGTACTTCGGGCCG	TCRBV28-01*01	unknown	TCRBJ02-07*01	104096	Donor	CMV	CCF12	Pos	Neg
9.60652e-06	1	CASSQQGATEAFF	AGGCTGGAGTCGGCTGCTCCCTCCCAGACATCTGTGTACTTCTGTGCCAGCAGTCAACAGGGGGCCACTGAAGCTTTCTTTGGACAA	TCRBV06-01*01	TCRBD01-01*01	TCRBJ01-01*01	104096	Donor	CMV	CCF12	Pos	Neg
9.60652e-06	1	CASSVGGGTEAFF	AACCTGAGCTCTCTGGAGCTGGGGGACTCAGCTTTGTATTTCTGTGCCAGCAGCGTAGGGGGGGGCACTGAAGCTTTCTTTGGACAA	TCRBV09-01	TCRBD02-01*01	TCRBJ01-01*01	104096	Donor	CMV	CCF12	Pos	Neg
9.60652e-06	1	CASSLAQGWTEAFF	ATCCAGCGCACACAGCAGGAGGACTCCGCCGTGTATCTCTGTGCCAGCAGCTTAGCGCAGGGGTGGACTGAAGCTTTCTTTGGACAA	TCRBV07-08*01	TCRBD01-01*01	TCRBJ01-01*01	104096	Donor	CMV	CCF12	Pos	Neg
9.60652e-06	1	CASSLVGTEAFF	TTGGAGATCCAGCGCACAGAGCAGGGGGACTCGGCCATGTATCTCTGTGCCAGCAGCCTAGTGGGTACTGAAGCTTTCTTTGGACAA	TCRBV07-09	unknown	TCRBJ01-01*01	104096	Donor	CMV	CCF12	Pos	Neg
9.60652e-06	1	CASSLEGFTEAFF	GAGATCCAGCGCACAGAGCAGGGGGACTCGGCCATGTATCTCTGTGCCAGCAGCTTAGAAGGGTTTACTGAAGCTTTCTTTGGACAA	TCRBV07-09	unknown	TCRBJ01-01*01	104096	Donor	CMV	CCF12	Pos	Neg
9.60652e-06	1	CASSSRMNTEAFF	GAGATCCAGCGCACAGAGCAGGGGGACTCGGCCATGTATCTCTGTGCCAGCAGCTCCCGCATGAACACTGAAGCTTTCTTTGGACAA	TCRBV07-09	unknown	TCRBJ01-01*01	104096	Donor	CMV	CCF12	Pos	Neg
9.60652e-06	1	CASSPSGSYNEQFF	TTGGAGTCGGCTGCTCCCTCCCAAACATCTGTGTACTTCTGTGCCAGCAGTCCGAGCGGATCCTACAATGAGCAGTTCTTCGGGCCA	TCRBV06	TCRBD02-01	TCRBJ02-01*01	104096	Donor	CMV	CCF12	Pos	Neg
9.60652e-06	1	CASRGETQYF	TTCCCGCTCAGGCTGCTGTCGGCTGCTCCCTCCCAGACATCTGTGTACTTCTGTGCCAGCAGAGGAGAGACCCAGTACTTCGGGCCA	TCRBV06-05*01	unknown	TCRBJ02-05*01	104096	Donor	CMV	CCF12	Pos	Neg
1.9213e-05	2	CASSLSQGTYEQYF	GTGAACGCCTTGTTGCTGGGGGACTCGGCCCTGTATCTCTGTGCCAGCAGCTTATCTCAAGGGACCTACGAGCAGTACTTCGGGCCG	TCRBV05-05*01	unknown	TCRBJ02-07*01	104096	Donor	CMV	CCF12	Pos	Neg
9.60652e-06	1	CASSFGTGGQPQHF	ATCCAGCCCTCAGAACCCAGGGACTCAGCTGTGTACTTCTGTGCCAGCAGTTTTGGGACAGGGGGTCAGCCCCAGCATTTTGGTGAT	TCRBV12	TCRBD01-01*01	TCRBJ01-05*01	104096	Donor	CMV	CCF12	Pos	Neg
9.60652e-06	1	CASSPRTSGGYEQYF	ACATCGGCCCAAAAGAACCCGACAGCTTTCTATCTCTGTGCCAGTAGTCCAAGGACTAGCGGGGGCTACGAGCAGTACTTCGGGCCG	TCRBV19-01	TCRBD02-01*01	TCRBJ02-07*01	104096	Donor	CMV	CCF12	Pos	Neg
9.60652e-06	1	CASSLSGEQYF	CCGCTCAGGCTGCTGTCGGCTGCTCCCTCCCAGACATCTGTGTACTTCTGTGCCAGCAGTCTTTCGGGGGAGCAGTACTTCGGGCCG	TCRBV06-05*01	TCRBD02-01*01	TCRBJ02-07*01	104096	Donor	CMV	CCF12	Pos	Neg
9.60652e-06	1	CASSPGDTQYF	ATCCTGAGGATCCAGCAGGTAGTGCGAGGAGATTCGGCAGCTTATTTCTGTGCCAGCTCACCAGGAGATACGCAGTATTTTGGCCCA	TCRBV18-01*01	unknown	TCRBJ02-03*01	104096	Donor	CMV	CCF12	Pos	Neg
9.60652e-06	1	CASSDGTGYGYTF	AGGCTGGAGTCGGCTGCTCCCTCCCAGACATCTGTGTACTTCTGTGCCAGCAGTGACGGGACAGGCTATGGCTACACCTTCGGTTCG	TCRBV06-01*01	TCRBD01-01*01	TCRBJ01-02*01	104096	Donor	CMV	CCF12	Pos	Neg
9.60652e-06	1	CASSLGGGTEAFF	AAGATCCAGCCCTCAGAACCCAGGGACTCAGCTGTGTACTTCTGTGCCAGCTCCTTGGGGGGGGGAACTGAAGCTTTCTTTGGACAA	TCRBV12	TCRBD02-01*01	TCRBJ01-01*01	104096	Donor	CMV	CCF12	Pos	Neg
9.60652e-06	1	CASSNGLAGTGELFF	CAGCCCTCAGAACCCAGGGACTCAGCTGTGTACTTCTGTGCCAGCAGTAATGGACTAGCGGGAACCGGGGAGCTGTTTTTTGGAGAA	TCRBV12	TCRBD02-01*02	TCRBJ02-02*01	104096	Donor	CMV	CCF12	Pos	Neg
9.60652e-06	1	CASSFAGELFF	ACTCTGAAGATCCAGCCCTCAGAACCCAGGGACTCAGCTGTGTACTTCTGTGCCAGCAGTTTCGCTGGGGAGCTGTTTTTTGGAGAA	TCRBV12	unknown	TCRBJ02-02*01	104096	Donor	CMV	CCF12	Pos	Neg
9.60652e-06	1	CASSAGGRGTEAFF	ATCCGGTCCACAAAGCTGGAGGACTCAGCCATGTACTTCTGTGCCAGCAGTGCGGGTGGGAGAGGAACTGAAGCTTTCTTTGGACAA	TCRBV02-01*01	TCRBD02-01*02	TCRBJ01-01*01	104096	Donor	CMV	CCF12	Pos	Neg
9.60652e-06	1	CASSLGGTDTQYF	ATCCTGGAGTCGCCCAGCCCCAACCAGACCTCTCTGTACTTCTGTGCCAGCAGTTTAGGGGGCACAGATACGCAGTATTTTGGCCCA	TCRBV27-01*01	unknown	TCRBJ02-03*01	104096	Donor	CMV	CCF12	Pos	Neg
9.60652e-06	1	CASSLGSGELFF	CTGAAGATCCAGCGCACAGAGCGGGGGGACTCAGCCGTGTATCTCTGTGCCAGCAGCTTAGGGTCCGGGGAGCTGTTTTTTGGAGAA	TCRBV07-03*01	unknown	TCRBJ02-02*01	104096	Donor	CMV	CCF12	Pos	Neg
9.60652e-06	1	CASSPTGPNTEAFF	CTGGAGTTGGCTGCTCCCTCCCAGACATCTGTGTACTTCTGTGCCAGCAGTCCCACAGGGCCGAACACTGAAGCTTTCTTTGGACAA	TCRBV06-06	TCRBD01-01*01	TCRBJ01-01*01	104096	Donor	CMV	CCF12	Pos	Neg
9.60652e-06	1	CASSLGRNTEAFF	ACGATCCAGCGCACACAGCAGGAGGACTCGGCCGTGTATCTCTGTGCCAGCAGCCTGGGGCGGAACACTGAAGCTTTCTTTGGACAA	TCRBV07-02*01	TCRBD01-01*01	TCRBJ01-01*01	104096	Donor	CMV	CCF12	Pos	Neg
9.60652e-06	1	CASSTGQGNTEAFF	CTGGAGTTGGCTGCTCCCTCCCAGACATCTGTGTACTTCTGTGCCAGCAGTACCGGACAGGGGAACACTGAAGCTTTCTTTGGACAA	TCRBV06-06	TCRBD01-01*01	TCRBJ01-01*01	104096	Donor	CMV	CCF12	Pos	Neg
9.60652e-06	1	CASSFGRGNTEAFF	GTGAACGCCTTGTTGCTGGGGGACTCGGCCCTGTATCTCTGTGCCAGCAGCTTTGGGCGTGGGAACACTGAAGCTTTCTTTGGACAA	TCRBV05-05*01	TCRBD01-01*01	TCRBJ01-01*01	104096	Donor	CMV	CCF12	Pos	Neg
9.60652e-06	1	CSARLAGTYEQYF	ACAGTGACCAGTGCCCATCCTGAAGACAGCAGCTTCTACATCTGCAGTGCTAGACTAGCGGGGACCTACGAGCAGTACTTCGGGCCG	TCRBV20	TCRBD02-01*01	TCRBJ02-07*01	104096	Donor	CMV	CCF12	Pos	Neg
2.88196e-05	3	CASSLAASYEQYF	GAGATCCAGCGCACAGAGCAGGGGGACTCGGCCATGTATCTCTGTGCCAGCAGCTTAGCGGCATCCTACGAGCAGTACTTCGGGCCG	TCRBV07-09	TCRBD01-01*01	TCRBJ02-07*01	104096	Donor	CMV	CCF12	Pos	Neg
9.60652e-06	1	CASSSGTSGSYEQYF	CAGCGCACAGAGCAGCGGGACTCGGCCATGTATCGCTGTGCCAGCAGCTCCGGGACTAGCGGAAGCTACGAGCAGTACTTCGGGCCG	TCRBV07-06*01	TCRBD02-01	TCRBJ02-07*01	104096	Donor	CMV	CCF12	Pos	Neg
9.60652e-06	1	CASSLEGLNTEAFF	GTGAACGCCTTGGAGCTGGACGACTCGGCCCTGTATCTCTGTGCCAGCAGCTTGGAGGGCCTGAACACTGAAGCTTTCTTTGGACAA	TCRBV05-04*01	unknown	TCRBJ01-01*01	104096	Donor	CMV	CCF12	Pos	Neg
9.60652e-06	1	CASSSGVYEQYF	CTGATTCTGGAGTCCGCCAGCACCAACCAGACATCTATGTACCTCTGTGCCAGCAGCTCCGGGGTCTACGAGCAGTACTTCGGGCCG	TCRBV28-01*01	TCRBD02-01*01	TCRBJ02-07*01	104096	Donor	CMV	CCF12	Pos	Neg
9.60652e-06	1	CASSSRDRGYEQYF	GTGAGCACCTTGGAGCTGGGGGACTCGGCCCTTTATCTTTGCGCCAGCAGCTCCCGGGACAGGGGGTACGAGCAGTACTTCGGGCCG	TCRBV05-01*01	TCRBD01-01*01	TCRBJ02-07*01	104096	Donor	CMV	CCF12	Pos	Neg
9.60652e-06	1	CASSSGGEQYF	CCGCTCAGGCTGGAGTTGGCTGCTCCCTCCCAGACATCTGTGTACTTCTGTGCCAGCAGTTCAGGGGGCGAGCAGTACTTCGGGCCG	TCRBV06-06	TCRBD01-01*01	TCRBJ02-07*01	104096	Donor	CMV	CCF12	Pos	Neg
9.60652e-06	1	CASSPSGSYEQYF	AATGTGAACGCCTTGTTGCTGGGGGACTCGGCCCTCTATCTCTGTGCCAGCAGCCCCTCGGGATCCTACGAGCAGTACTTCGGGCCG	TCRBV05-06*01	TCRBD02-01*02	TCRBJ02-07*01	104096	Donor	CMV	CCF12	Pos	Neg
9.60652e-06	1	CASSSGNTEAFF	CTGACGATCCAGCGCACACAGCAGGAGGACTCGGCCGTGTATCTCTGTGCCAGCAGCTCGGGTAACACTGAAGCTTTCTTTGGACAA	TCRBV07-02*01	TCRBD02-01	TCRBJ01-01*01	104096	Donor	CMV	CCF12	Pos	Neg
9.60652e-06	1	CASSSANYGYTF	CTGATTCTGGAGTCCGCCAGCACCAACCAGACATCTATGTACCTCTGTGCCAGCAGTTCAGCTAACTATGGCTACACCTTCGGTTCG	TCRBV28-01*01	TCRBD01-01*01	TCRBJ01-02*01	104096	Donor	CMV	CCF12	Pos	Neg
9.60652e-06	1	CASSPGGGYGYTF	AATGTGAGCACCTTGGAGCTGGGGGACTCGGCCCTTTATCTTTGCGCCAGCAGCCCGGGGGGTGGCTATGGCTACACCTTCGGTTCG	TCRBV05-01*01	TCRBD02-01*01	TCRBJ01-02*01	104096	Donor	CMV	CCF12	Pos	Neg
9.60652e-06	1	CASSYNSYEQYF	CTGACGATCCAGCGCACACAGCAGGAGGACTCGGCCGTGTATCTCTGTGCCAGCAGCTATAATTCCTACGAGCAGTACTTCGGGCCG	TCRBV07-02*01	TCRBD02-01	TCRBJ02-07*01	104096	Donor	CMV	CCF12	Pos	Neg
9.60652e-06	1	CASSPGSTDTQYF	AAGATCCAGCGCACAGAGCGGGGGGACTCAGCCGTGTATCTCTGTGCCAGCTCTCCGGGATCCACAGATACGCAGTATTTTGGCCCA	TCRBV07-03*01	TCRBD02-01*02	TCRBJ02-03*01	104096	Donor	CMV	CCF12	Pos	Neg
9.60652e-06	1	CASSLTRTDTQYF	ACGATCCAGCGCACACAGCAGGAGGACTCGGCCGTGTATCTCTGTGCCAGCAGCTTAACCCGCACAGATACGCAGTATTTTGGCCCA	TCRBV07-02*01	unknown	TCRBJ02-03*01	104096	Donor	CMV	CCF12	Pos	Neg
9.60652e-06	1	CASSDRASTDTQYF	CTGGAGTCGGCTGCTCCCTCCCAGACATCTGTGTACTTCTGTGCCAGCTCGGACAGGGCCAGCACAGATACGCAGTATTTTGGCCCA	TCRBV06-01*01	TCRBD01-01*01	TCRBJ02-03*01	104096	Donor	CMV	CCF12	Pos	Neg
9.60652e-06	1	CASSLGGGTEAFF	AAGATCCAGCGCACAGAGCGGGGGGACTCAGCCGTGTATCTCTGTGCCAGCAGCTTAGGAGGGGGCACTGAAGCTTTCTTTGGACAA	TCRBV07-03*01	unknown	TCRBJ01-01*01	104096	Donor	CMV	CCF12	Pos	Neg
9.60652e-06	1	CSARVGYEQYF	ACTCTGACAGTGACCAGTGCCCATCCTGAAGACAGCAGCTTCTACATCTGCAGTGCTAGAGTGGGGTACGAGCAGTACTTCGGGCCG	TCRBV20-01*01	unknown	TCRBJ02-07*01	104096	Donor	CMV	CCF12	Pos	Neg
9.60652e-06	1	CASSPTGNTEAFF	GGGTTGGAGTCGGCTGCTCCCTCCCAAACATCTGTGTACTTCTGTGCCAGCAGCCCAACGGGGAACACTGAAGCTTTCTTTGGACAA	TCRBV06	TCRBD02-01	TCRBJ01-01*01	104096	Donor	CMV	CCF12	Pos	Neg
9.60652e-06	1	CASSSGQMNTEAFF	CTACACGCCCTGCAGCCAGAAGACTCAGCCCTGTATCTCTGCGCCAGCAGCTCAGGACAGATGAACACTGAAGCTTTCTTTGGACAA	TCRBV04-01*01	TCRBD01-01*01	TCRBJ01-01*01	104096	Donor	CMV	CCF12	Pos	Neg
9.60652e-06	1	CASSPGVNTEAFF	AAGATCCGGTCCACAAAGCTGGAGGACTCAGCCATGTACTTCTGTGCCAGCAGTCCGGGCGTGAACACTGAAGCTTTCTTTGGACAA	TCRBV02-01*01	unknown	TCRBJ01-01*01	104096	Donor	CMV	CCF12	Pos	Neg
9.60652e-06	1	CASSFLGGGTEAFF	CTGGAGTCCGCCAGCACCAACCAGACATCTATGTACCTCTGTGCCAGCAGTTTCCTCGGGGGGGGGACTGAAGCTTTCTTTGGACAA	TCRBV28-01*01	TCRBD02-01*01	TCRBJ01-01*01	104096	Donor	CMV	CCF12	Pos	Neg
9.60652e-06	1	CASSLGNTGELFF	ATCCTGGAGTCGCCCAGCCCCAACCAGACCTCTCTGTACTTCTGTGCCAGCAGTTTGGGGAATACCGGGGAGCTGTTTTTTGGAGAA	TCRBV27-01*01	unknown	TCRBJ02-02*01	104096	Donor	CMV	CCF12	Pos	Neg
9.60652e-06	1	CASSLGAGELFF	CTGAAGATCCAGCCCTCAGAACCCAGGGACTCAGCTGTGTACTTCTGTGCCAGCAGCCTAGGAGCCGGGGAGCTGTTTTTTGGAGAA	TCRBV12	TCRBD02-01	TCRBJ02-02*01	104096	Donor	CMV	CCF12	Pos	Neg
9.60652e-06	1	CASSFTDTQYF	ACTCTGAAGATCCGGTCCATAAAGCTGGAGGACTCAGCCATGTACTTCTGTGCCAGCAGTTTCACAGATACGCAGTATTTTGGCCCA	TCRBV02-01*01	unknown	TCRBJ02-03*01	104096	Donor	CMV	CCF12	Pos	Neg
9.60652e-06	1	CASSLGDTEAFF	CTGAATGTGAACGCCTTGTTGCTGGGGGACTCGGCCCTCTATCTCTGTGCCAGCAGCTTGGGGGACACTGAAGCTTTCTTTGGACAA	TCRBV05-06*01	unknown	TCRBJ01-01*01	104096	Donor	CMV	CCF12	Pos	Neg
1.9213e-05	2	CASSTEETQYF	ACTCTGACGATCCAGCGCACACAGCAGGAGGACTCGGCCGTGTATCTCTGTGCCAGCAGCACTGAAGAGACCCAGTACTTCGGGCCA	TCRBV07-02*01	TCRBD02-01	TCRBJ02-05*01	104096	Donor	CMV	CCF12	Pos	Neg
9.60652e-06	1	CASSLSGGGETQYF	ATCCAGCCCTCAGAACCCAGGGACTCAGCTGTGTACTTCTGTGCCAGCAGTTTATCTGGCGGGGGCGAGACCCAGTACTTCGGGCCA	TCRBV12	TCRBD02-01*01	TCRBJ02-05*01	104096	Donor	CMV	CCF12	Pos	Neg
9.60652e-06	1	CASSLRGTGTDTQYF	AGCACCTTGGAGCTGGGGGACTCGGCCCTTTATCTTTGCGCCAGCAGCTTGAGGGGCACGGGGACAGATACGCAGTATTTTGGCCCA	TCRBV05-01*01	unknown	TCRBJ02-03*01	104096	Donor	CMV	CCF12	Pos	Neg
9.60652e-06	1	CASGGGGTGELFF	AATGTGAACGCCTTGGAGCTGGACGACTCGGCCCTGTATCTCTGTGCCAGTGGGGGCGGGGGCACCGGGGAGCTGTTTTTTGGAGAA	TCRBV05-04*01	TCRBD02-01*01	TCRBJ02-02*01	104096	Donor	CMV	CCF12	Pos	Neg
9.60652e-06	1	CASSVRGDTQYF	CTCACTGTGACATCGGCCCAAAAGAACCCGACAGCTTTCTATCTCTGTGCCAGTAGTGTCAGAGGGGATACGCAGTATTTTGGCCCA	TCRBV19-01	TCRBD02-01*02	TCRBJ02-03*01	104096	Donor	CMV	CCF12	Pos	Neg
9.60652e-06	1	CASSYGGGTEAFF	AGGCTGCTGTCGGCTGCTCCCTCCCAGACATCTGTGTACTTCTGTGCCAGCAGTTACGGGGGAGGCACTGAAGCTTTCTTTGGACAA	TCRBV06-05*01	TCRBD02-01*02	TCRBJ01-01*01	104096	Donor	CMV	CCF12	Pos	Neg
9.60652e-06	1	CASSLGLAGTDTQYF	CAGCCTGCAAAGCTTGAGGACTCGGCCGTGTATCTCTGTGCCAGCAGCTTGGGACTAGCTGGTACAGATACGCAGTATTTTGGCCCA	TCRBV11-02*02	TCRBD02-01	TCRBJ02-03*01	104096	Donor	CMV	CCF12	Pos	Neg
9.60652e-06	1	CASSFGTDTQYF	CTCAAGATCCAGCCTGCAAAGCTTGAGGACTCGGCCGTGTATCTCTGTGCCAGCAGCTTCGGCACAGATACGCAGTATTTTGGCCCA	TCRBV11-02*02	TCRBD02-01	TCRBJ02-03*01	104096	Donor	CMV	CCF12	Pos	Neg
9.60652e-06	1	CASSLGAGANVLTF	ATCCAGCGCACACAGCAGGAGGACTCCGCCGTGTATCTCTGTGCCAGCAGCTTAGGGGCTGGGGCCAACGTCCTGACTTTCGGGGCC	TCRBV07-08*01	unknown	TCRBJ02-06*01	104096	Donor	CMV	CCF12	Pos	Neg
9.60652e-06	1	CASSLEGPYEQYF	AAGATCCAGCGCACACAGCAGGAGGACTCCGCCGTGTATCTCTGTGCCAGCAGCTTAGAGGGACCCTACGAGCAGTACTTCGGGCCG	TCRBV07-08*01	unknown	TCRBJ02-07*01	104096	Donor	CMV	CCF12	Pos	Neg
9.60652e-06	1	CASSYSGNTEAFF	AGGCTGCTGTCGGCTGCTCCCTCCCAGACATCTGTGTACTTCTGTGCCAGCAGTTACTCGGGGAATACTGAAGCTTTCTTTGGACAA	TCRBV06-05*01	unknown	TCRBJ01-01*01	104096	Donor	CMV	CCF12	Pos	Neg
9.60652e-06	1	CASSPRDTQYF	TCCCTGATTCTGGAGTCCGCCAGCACCAACCAGACATCTATGTACCTCTGTGCCAGCAGTCCTAGAGATACGCAGTATTTTGGCCCA	TCRBV28-01*01	TCRBD02-01	TCRBJ02-03*01	104096	Donor	CMV	CCF12	Pos	Neg
9.60652e-06	1	CASRQGNEKLFF	CTCAGGCTGCTGTCGGCTGCTCCCTCCCAGACATCTGTGTACTTCTGTGCCAGCCGGCAGGGGAACGAAAAACTGTTTTTTGGCAGT	TCRBV06-05*01	TCRBD01-01*01	TCRBJ01-04*01	104096	Donor	CMV	CCF12	Pos	Neg
9.60652e-06	1	CASSLGFYEQYF	CTCAAGATCCAGCCTGCAAAGCTTGAGGACTCGGCCGTGTATCTCTGTGCCAGCAGCTTAGGCTTCTACGAGCAGTACTTCGGGCCG	TCRBV11-02*02	unknown	TCRBJ02-07*01	104096	Donor	CMV	CCF12	Pos	Neg
9.60652e-06	1	CASSLAGYEQYF	CTGATTCTGGAGTCCGCCAGCACCAACCAGACATCTATGTACCTCTGTGCCAGCAGTTTAGCGGGGTACGAGCAGTACTTCGGGCCG	TCRBV28-01*01	TCRBD02-01*01	TCRBJ02-07*01	104096	Donor	CMV	CCF12	Pos	Neg
9.60652e-06	1	CASSGTPQETQYF	ATTCTGGAGTCCGCCAGCACCAACCAGACATCTATGTACCTCTGTGCCAGTTCCGGGACCCCTCAAGAGACCCAGTACTTCGGGCCA	TCRBV28-01*01	unknown	TCRBJ02-05*01	104096	Donor	CMV	CCF12	Pos	Neg
9.60652e-06	1	CASSLVAGYEQFF	AAGATCCAGCCTGCAAAGCTTGAGGACTCGGCCGTGTATCTCTGTGCCAGCAGCTTAGTAGCGGGATATGAGCAGTTCTTCGGGCCA	TCRBV11-02*02	TCRBD02-01*02	TCRBJ02-01*01	104096	Donor	CMV	CCF12	Pos	Neg
9.60652e-06	1	CASSLGQGVYEQYF	GTGAACGCCTTGTTGCTGGGGGACTCGGCCCTCTATCTCTGTGCCAGCAGCTTGGGACAGGGGGTGTACGAGCAGTACTTCGGGCCG	TCRBV05-06*01	TCRBD01-01*01	TCRBJ02-07*01	104096	Donor	CMV	CCF12	Pos	Neg
9.60652e-06	1	CASSTGTATNEKLFF	GAGTCCGCCAGCACCAACCAGACATCTATGTACCTCTGTGCCAGCAGTACCGGGACAGCAACTAATGAAAAACTGTTTTTTGGCAGT	TCRBV28-01*01	TCRBD01-01*01	TCRBJ01-04*01	104096	Donor	CMV	CCF12	Pos	Neg
9.60652e-06	1	CASSLGGSTEAFF	GGGTTGGAGTCGGCTGCTCCCTCCCAAACATCTGTGTACTTCTGTGCCAGCAGTTTAGGGGGATCCACTGAAGCTTTCTTTGGACAA	TCRBV06	TCRBD01-01*01	TCRBJ01-01*01	104096	Donor	CMV	CCF12	Pos	Neg
9.60652e-06	1	CASSFGVSNQPQHF	CTGGAGTCGCCCAGCCCCAACCAGACCTCTCTGTACTTCTGTGCCAGCAGTTTCGGGGTTAGCAATCAGCCCCAGCATTTTGGTGAT	TCRBV27-01*01	TCRBD02-01*01	TCRBJ01-05*01	104096	Donor	CMV	CCF12	Pos	Neg
9.60652e-06	1	CASSQGNQPQHF	CTGAAGATCCAGCCCTCAGAACCCAGGGACTCAGCTGTGTACTTCTGTGCCAGCAGTCAGGGGAATCAGCCCCAGCATTTTGGTGAT	TCRBV12	TCRBD01-01*01	TCRBJ01-05*01	104096	Donor	CMV	CCF12	Pos	Neg
9.60652e-06	1	CASSFGQGAYEQYF	CTGGAGTCCGCCAGCACCAACCAGACATCTATGTACCTCTGTGCCAGCAGTTTTGGACAGGGGGCTTACGAGCAGTACTTCGGGCCG	TCRBV28-01*01	TCRBD01-01*01	TCRBJ02-07*01	104096	Donor	CMV	CCF12	Pos	Neg
1.9213e-05	2	CASRGDSYNEQFF	ACTGTGACATCGGCCCAAAAGAACCCGACAGCTTTCTATCTCTGTGCCAGTCGCGGGGACTCCTACAATGAGCAGTTCTTCGGGCCA	TCRBV19-01	TCRBD02-01*01	TCRBJ02-01*01	104096	Donor	CMV	CCF12	Pos	Neg
9.60652e-06	1	CASSLLAGGSTDTQYF	CCCTCAGAACCCAGGGACTCAGCTGTGTACTTCTGTGCCAGCAGTTTACTGGCGGGGGGAAGCACAGATACGCAGTATTTTGGCCCA	TCRBV12	TCRBD02-01*01	TCRBJ02-03*01	104096	Donor	CMV	CCF12	Pos	Neg
9.60652e-06	1	CASSFGQGAYEQYF	ATCCAGCCCTCAGAACCCAGGGACTCAGCTGTGTACTTCTGTGCCAGCAGTTTTGGTCAGGGGGCCTACGAGCAGTACTTCGGGCCG	TCRBV12	TCRBD01-01*01	TCRBJ02-07*01	104096	Donor	CMV	CCF12	Pos	Neg
9.60652e-06	1	CASSRPYNEQFF	CTGAAGATCCGGTCCACAAAGCTGGAGGACTCAGCCATGTACTTCTGTGCCAGCAGCCGACCCTACAATGAGCAGTTCTTCGGGCCA	TCRBV02-01*01	unknown	TCRBJ02-01*01	104096	Donor	CMV	CCF12	Pos	Neg
9.60652e-06	1	CASSLVGGEQYF	CTGATTCTGGAGTCCGCCAGCACCAACCAGACATCTATGTACCTCTGTGCCAGCAGTTTAGTAGGGGGCGAGCAGTACTTCGGGCCG	TCRBV28-01*01	TCRBD01-01*01	TCRBJ02-07*01	104096	Donor	CMV	CCF12	Pos	Neg
9.60652e-06	1	CASSSQGNQPQHF	AAGATCCAGCCCTCAGAACCCAGGGACTCAGCTGTGTACTTCTGTGCCAGCAGTTCCCAGGGGAATCAGCCCCAGCATTTTGGTGAT	TCRBV12	TCRBD01-01*01	TCRBJ01-05*01	104096	Donor	CMV	CCF12	Pos	Neg
9.60652e-06	1	CASRGETQYF	TTCTCCCTGATTCTGGAGTCCGCCAGCACCAACCAGACATCTATGTACCTCTGTGCCAGCAGAGGGGAGACCCAGTACTTCGGGCCA	TCRBV28-01*01	unknown	TCRBJ02-05*01	104096	Donor	CMV	CCF12	Pos	Neg
9.60652e-06	1	CASSLGTGNTEAFF	CTACACGCCCTGCAGCCAGAAGACTCAGCCCTGTATCTCTGCGCCAGCAGCCTTGGGACGGGAAACACTGAAGCTTTCTTTGGACAA	TCRBV04-01*01	unknown	TCRBJ01-01*01	104096	Donor	CMV	CCF12	Pos	Neg
9.60652e-06	1	CASSLLGGQETQYF	ATCCAGCGCACAGAGCAGGGGGACTCGGCCATGTATCTCTGTGCCAGCAGCTTACTGGGGGGGCAAGAGACCCAGTACTTCGGGCCA	TCRBV07-09	TCRBD02-01*01	TCRBJ02-05*01	104096	Donor	CMV	CCF12	Pos	Neg
9.60652e-06	1	CASSGQNTEAFF	CTGAAGGTGCAGCCTGCAGAACTGGAGGATTCTGGAGTTTATTTCTGTGCCAGCAGCGGACAGAACACTGAAGCTTTCTTTGGACAA	TCRBV14-01*01	TCRBD01-01*01	TCRBJ01-01*01	104096	Donor	CMV	CCF12	Pos	Neg
9.60652e-06	1	CAWSVADTQYF	ATCCTGAGTTCTAAGAAGCTCCTTCTCAGTGACTCTGGCTTCTATCTCTGTGCCTGGAGTGTGGCAGATACGCAGTATTTTGGCCCA	TCRBV30-01*01	unknown	TCRBJ02-03*01	104096	Donor	CMV	CCF12	Pos	Neg
9.60652e-06	1	CASSLSGGGYNEQFF	AGCTCTCTGGAGCTGGGGGACTCAGCTTTGTATTTCTGTGCCAGCAGCTTGAGCGGGGGCGGGTACAATGAGCAGTTCTTCGGGCCA	TCRBV09-01	TCRBD02-01*01	TCRBJ02-01*01	104096	Donor	CMV	CCF12	Pos	Neg
9.60652e-06	1	CASSPGLYNEQFF	AGGCTGGAGTCGGCTGCTCCCTCCCAGACATCTGTGTACTTCTGTGCCAGCAGCCCCGGACTGTACAATGAGCAGTTCTTCGGGCCA	TCRBV06-01*01	TCRBD02-01	TCRBJ02-01*01	104096	Donor	CMV	CCF12	Pos	Neg
1.9213e-05	2	CASSLGNYEQYF	CTGATCCTGGAGTCGCCCAGCCCCAACCAGACCTCTCTGTACTTCTGTGCCAGCAGTTTAGGGAACTACGAGCAGTACTTCGGGCCG	TCRBV27-01*01	unknown	TCRBJ02-07*01	104096	Donor	CMV	CCF12	Pos	Neg
9.60652e-06	1	CASSVVQGYGYTF	AACCTGAGCTCTCTGGAGCTGGGGGACTCAGCTTTGTATTTCTGTGCCAGCAGCGTAGTACAGGGCTATGGCTACACCTTCGGTTCG	TCRBV09-01	TCRBD01-01*01	TCRBJ01-02*01	104096	Donor	CMV	CCF12	Pos	Neg
9.60652e-06	1	CASSFGVSNQPQHF	CTGGAGTCCGCCAGCACCAACCAGACATCTATGTACCTCTGTGCCAGCAGTTTCGGTGTTAGCAATCAGCCCCAGCATTTTGGTGAT	TCRBV28-01*01	TCRBD02-01	TCRBJ01-05*01	104096	Donor	CMV	CCF12	Pos	Neg
9.60652e-06	1	CASSLGLAGLNEQFF	ACATCGGCCCAAAAGAACCCGACAGCTTTCTATCTCTGTGCCAGTAGTCTGGGACTAGCGGGTCTCAATGAGCAGTTCTTCGGGCCA	TCRBV19-01	TCRBD02-01	TCRBJ02-01*01	104096	Donor	CMV	CCF12	Pos	Neg
9.60652e-06	1	CASSSRDRGYEQYF	ATCCAGCCTGCAGAGCTTGGGGACTCGGCCATGTATCTCTGTGCCAGCAGCTCCCGGGACAGGGGATACGAGCAGTACTTCGGGCCG	TCRBV11-01*01	TCRBD01-01*01	TCRBJ02-07*01	104096	Donor	CMV	CCF12	Pos	Neg
9.60652e-06	1	CASSVLNTEAFF	CTCAGGCTGGAGTCGGCTGCTCCCTCCCAGACATCTGTGTACTTCTGTGCCAGCAGTGTACTTAACACTGAAGCTTTCTTTGGACAA	TCRBV06-01*01	TCRBD02-01	TCRBJ01-01*01	104096	Donor	CMV	CCF12	Pos	Neg
2.88196e-05	3	CASSGWDNEQFF	CTAAACCTGAGCTCTCTGGAGCTGGGGGACTCAGCTTTGTATTTCTGTGCCAGCAGCGGCTGGGACAATGAGCAGTTCTTCGGGCCA	TCRBV09-01	unknown	TCRBJ02-01*01	104096	Donor	CMV	CCF12	Pos	Neg
9.60652e-06	1	CASSFYEQYF	TCCACTCTCAAGATCCAGCCTGCAGAGCTTGGGGACTCGGCCATGTATCTCTGTGCCAGCAGCTTTTACGAGCAGTACTTCGGGCCG	TCRBV11-01*01	unknown	TCRBJ02-07*01	104096	Donor	CMV	CCF12	Pos	Neg
9.60652e-06	1	CASSTSGTSTDTQYF	CGGTCCACAAAGCTGGAGGACTCAGCCATGTACTTCTGTGCCAGCAGTACTAGCGGGACTAGCACAGATACGCAGTATTTTGGCCCA	TCRBV02-01*01	TCRBD02-01*02	TCRBJ02-03*01	104096	Donor	CMV	CCF12	Pos	Neg
9.60652e-06	1	CASSQDRDTQYF	CTTCACCTACACACCCTGCAGCCAGAAGACTCGGCCCTGTATCTCTGTGCCAGCAGCCAAGATAGAGATACGCAGTATTTTGGCCCA	TCRBV04-02*01	TCRBD02-01	TCRBJ02-03*01	104096	Donor	CMV	CCF12	Pos	Neg
1.9213e-05	2	CASSLSQGTYEQYF	GTGAACGCCTTGGAGCTGGACGACTCGGCCCTGTATCTCTGTGCCAGCAGCTTATCACAGGGAACCTACGAGCAGTACTTCGGGCCG	TCRBV05-04*01	TCRBD01-01*01	TCRBJ02-07*01	104096	Donor	CMV	CCF12	Pos	Neg
9.60652e-06	1	CASSLETGYTEAFF	ATCCAGCGCACAGAGCAGGGGGACTCGGCCATGTATCTCTGTGCCAGCAGCTTAGAGACAGGGTACACTGAAGCTTTCTTTGGACAA	TCRBV07-09	TCRBD01-01*01	TCRBJ01-01*01	104096	Donor	CMV	CCF12	Pos	Neg
9.60652e-06	1	CASSDDRGPTEAFF	GTGAACGCCTTGTTGCTGGGGGACTCGGCCCTCTATCTCTGTGCCAGCAGCGACGACAGGGGGCCCACTGAAGCTTTCTTTGGACAA	TCRBV05-06*01	TCRBD01-01*01	TCRBJ01-01*01	104096	Donor	CMV	CCF12	Pos	Neg
9.60652e-06	1	CASSPTDTQYF	ATCCTGAGGATCCAGCAGGTAGTGCGAGGAGATTCGGCAGCTTATTTCTGTGCCAGCTCACCAACAGATACGCAGTATTTTGGCCCA	TCRBV18-01*01	unknown	TCRBJ02-03*01	104096	Donor	CMV	CCF12	Pos	Neg
1.9213e-05	2	CASSEGDSNQPQHF	ATCCGGTCCACAAAGCTGGAGGACTCAGCCATGTACTTCTGTGCCAGCAGTGAAGGGGATAGCAATCAGCCCCAGCATTTTGGTGAT	TCRBV02-01*01	unknown	TCRBJ01-05*01	104096	Donor	CMV	CCF12	Pos	Neg
9.60652e-06	1	CASSYSRAGETQYF	TTGGAGTCGGCTGCTCCCTCCCAAACATCTGTGTACTTCTGTGCCAGCAGTTACTCCCGGGCGGGAGAGACCCAGTACTTCGGGCCA	TCRBV06	TCRBD02-01	TCRBJ02-05*01	104096	Donor	CMV	CCF12	Pos	Neg
1.9213e-05	2	CASSLAPQETQYF	AAGGTGCAGCCTGCAGAACTGGAGGATTCTGGAGTTTATTTCTGTGCCAGCAGCCTGGCCCCCCAAGAGACCCAGTACTTCGGGCCA	TCRBV14-01*01	TCRBD01-01*01	TCRBJ02-05*01	104096	Donor	CMV	CCF12	Pos	Neg
9.60652e-06	1	CASSTQGSGTEAFF	GTGAGCACCTTGGAGCTGGGGGACTCGGCCCTTTATCTTTGCGCCAGCAGCACACAGGGGAGCGGGACTGAAGCTTTCTTTGGACAA	TCRBV05-01*01	TCRBD01-01*01	TCRBJ01-01*01	104096	Donor	CMV	CCF12	Pos	Neg
9.60652e-06	1	CASSLGQGGTEAFF	CTACACACCCTGCAGCCAGAAGACTCGGCCCTGTATCTCTGTGCCAGCAGCCTCGGCCAGGGGGGGACTGAAGCTTTCTTTGGACAA	TCRBV04-02*01	unknown	TCRBJ01-01*01	104096	Donor	CMV	CCF12	Pos	Neg
9.60652e-06	1	CASSLDLYNEQFF	AAGATCCAGCGCACAGAGCGGGGGGACTCAGCCGTGTATCTCTGTGCCAGCAGCTTGGACTTATACAATGAGCAGTTCTTCGGGCCA	TCRBV07-03*01	TCRBD02-01	TCRBJ02-01*01	104096	Donor	CMV	CCF12	Pos	Neg
9.60652e-06	1	CASSQGRGPYEQYF	CTACACGCCCTGCAGCCAGAAGACTCAGCCCTGTATCTCTGCGCCAGCAGCCAAGGAAGGGGGCCCTACGAGCAGTACTTCGGGCCG	TCRBV04-01*01	TCRBD01-01*01	TCRBJ02-07*01	104096	Donor	CMV	CCF12	Pos	Neg
9.60652e-06	1	CASSLTGAEAFF	CTCAAGATCCAGCCTGCAGAGCTTGGGGACTCGGCCGTGTATCTCTGTGCCAGCAGCCTTACAGGGGCTGAAGCTTTCTTTGGACAA	TCRBV11-03*01	TCRBD01-01*01	TCRBJ01-01*01	104096	Donor	CMV	CCF12	Pos	Neg
9.60652e-06	1	CASSLTGGSYEQYF	ATCCAGCGCACAGAGCGGGGGGACTCAGCCGTGTATCTCTGTGCCAGCAGTTTGACAGGGGGGTCCTACGAGCAGTACTTCGGGCCG	TCRBV07-03*01	TCRBD01-01*01	TCRBJ02-07*01	104096	Donor	CMV	CCF12	Pos	Neg
9.60652e-06	1	CASSLDTDTQYF	TTGGAGATCCAGCGCACAGAGCAGGGGGACTCGGCCATGTATCTCTGTGCCAGCAGCTTGGACACAGATACGCAGTATTTTGGCCCA	TCRBV07-09	unknown	TCRBJ02-03*01	104096	Donor	CMV	CCF12	Pos	Neg
9.60652e-06	1	CASSSSMNTEAFF	AATGTGAGCACCTTGGAGCTGGGGGACTCGGCCCTTTATCTTTGCGCCAGCAGCTCATCTATGAACACTGAAGCTTTCTTTGGACAA	TCRBV05-01*01	TCRBD02-01	TCRBJ01-01*01	104096	Donor	CMV	CCF12	Pos	Neg
9.60652e-06	1	CASSIQGAYEQYF	AGGCTGCTGTCGGCTGCTCCCTCCCAGACATCTGTGTACTTCTGTGCCAGCAGTATTCAGGGGGCGTACGAGCAGTACTTCGGGCCG	TCRBV06-05*01	TCRBD01-01*01	TCRBJ02-07*01	104096	Donor	CMV	CCF12	Pos	Neg
9.60652e-06	1	CASSSGVYEQYF	CTGAAGATCCAGCCCTCAGAACCCAGGGACTCAGCTGTGTACTTCTGTGCCAGCAGTTCAGGGGTTTACGAGCAGTACTTCGGGCCG	TCRBV12	TCRBD01-01*01	TCRBJ02-07*01	104096	Donor	CMV	CCF12	Pos	Neg
9.60652e-06	1	CASSRQGANTEAFF	ATCCAGCCCTCAGAACCCAGGGACTCAGCTGTGTACTTCTGTGCCAGCAGTAGACAGGGGGCCAACACTGAAGCTTTCTTTGGACAA	TCRBV12	TCRBD01-01*01	TCRBJ01-01*01	104096	Donor	CMV	CCF12	Pos	Neg
9.60652e-06	1	CASSLDSSYNEQFF	ATCCAGCCCTCAGAACCCAGGGACTCAGCTGTGTACTTCTGTGCCAGCAGTTTAGATAGCTCCTACAATGAGCAGTTCTTCGGGCCA	TCRBV12	TCRBD02-01	TCRBJ02-01*01	104096	Donor	CMV	CCF12	Pos	Neg
9.60652e-06	1	CASSLGRNTEAFF	ATCCTGGAGTCGCCCAGCCCCAACCAGACCTCTCTGTACTTCTGTGCCAGCAGTTTGGGGAGGAACACTGAAGCTTTCTTTGGACAA	TCRBV27-01*01	TCRBD02-01*02	TCRBJ01-01*01	104096	Donor	CMV	CCF12	Pos	Neg
9.60652e-06	1	CASSPTANTGELFF	ATCCAGCGCACACAGCAGGAGGACTCCGCCGTGTATCTCTGTGCCAGCAGCCCTACCGCGAACACCGGGGAGCTGTTTTTTGGAGAA	TCRBV07-08*01	TCRBD02-01	TCRBJ02-02*01	104096	Donor	CMV	CCF12	Pos	Neg
9.60652e-06	1	CASSPRDTYYGYTF	TTGGAGTCGGCTGCTCCCTCCCAAACATCTGTGTACTTCTGTGCCAGCAGTCCCCGGGACACTTACTATGGCTACACCTTCGGTTCG	TCRBV06	TCRBD01-01*01	TCRBJ01-02*01	104096	Donor	CMV	CCF12	Pos	Neg
9.60652e-06	1	CASSSGTANTEAFF	GTGAGCACCTTGGAGCTGGGGGACTCGGCCCTTTATCTTTGCGCCAGCAGCTCAGGTACAGCGAACACTGAAGCTTTCTTTGGACAA	TCRBV05-01*01	TCRBD01-01*01	TCRBJ01-01*01	104096	Donor	CMV	CCF12	Pos	Neg
9.60652e-06	1	CASSIGLAGYNEQFF	CAGCCCTCAGAACCCAGGGACTCAGCTGTGTACTTCTGTGCCAGCAGTATAGGACTAGCGGGGTACAATGAGCAGTTCTTCGGGCCA	TCRBV12	TCRBD02-01*01	TCRBJ02-01*01	104096	Donor	CMV	CCF12	Pos	Neg
9.60652e-06	1	CASSSGQGAGYNEQFF	ACCTTGGAGCTGGGGGACTCGGCCCTTTATCTTTGCGCCAGCAGCTCGGGACAGGGGGCGGGTTACAATGAGCAGTTCTTCGGGCCA	TCRBV05-01*01	TCRBD01-01*01	TCRBJ02-01*01	104096	Donor	CMV	CCF12	Pos	Neg
9.60652e-06	1	CASSLLPGTGELFF	ATCCAGCGCACAGAGCGGGGGGACTCAGCCGTGTATCTCTGTGCCAGCAGCTTACTCCCGGGCACCGGGGAGCTGTTTTTTGGAGAA	TCRBV07-03*01	TCRBD02-01	TCRBJ02-02*01	104096	Donor	CMV	CCF12	Pos	Neg
9.60652e-06	1	CASSPRDGSYEQYF	CTGGAGTCAGCTGCTCCCTCCCAGACATCTGTATACTTCTGTGCCAGCAGTCCCCGGGACGGGTCCTACGAGCAGTACTTCGGGCCG	TCRBV06-09*01	unknown	TCRBJ02-07*01	104096	Donor	CMV	CCF12	Pos	Neg
9.60652e-06	1	CASSPNSNQPQHF	AAGATCCAGCCCTCAGAACCCAGGGACTCAGCTGTGTACTTCTGTGCCAGCAGTCCAAATAGCAATCAGCCCCAGCATTTTGGTGAT	TCRBV12	TCRBD01-01*01	TCRBJ01-05*01	104096	Donor	CMV	CCF12	Pos	Neg
9.60652e-06	1	CSAREGGSNQPQHF	GTGACCAGTGCCCATCCTGAAGACAGCAGCTTCTACATCTGCAGTGCTAGAGAGGGTGGTAGCAATCAGCCCCAGCATTTTGGTGAT	TCRBV20	unknown	TCRBJ01-05*01	104096	Donor	CMV	CCF12	Pos	Neg
9.60652e-06	1	CASSLGPYSNQPQHF	CAGCCCTCAGAACCCAGGGACTCAGCTGTGTACTTCTGTGCCAGCAGTTTAGGCCCCTATAGCAATCAGCCCCAGCATTTTGGTGAT	TCRBV12	TCRBD02-01	TCRBJ01-05*01	104096	Donor	CMV	CCF12	Pos	Neg
9.60652e-06	1	CASSLGRNTEAFF	AATGTGAGCACCTTGGAGCTGGGGGACTCGGCCCTTTATCTTTGCGCCAGCAGCTTGGGACGGAACACTGAAGCTTTCTTTGGACAA	TCRBV05-01*01	unknown	TCRBJ01-01*01	104096	Donor	CMV	CCF12	Pos	Neg
9.60652e-06	1	CAWSGGLNTEAFF	AGTTCTAAGAAGCTCCTTCTCAGTGACTCTGGCTTCTATCTCTGTGCCTGGAGTGGGGGACTGAACACTGAAGCTTTCTTTGGACAA	TCRBV30-01*01	unknown	TCRBJ01-01*01	104096	Donor	CMV	CCF12	Pos	Neg
9.60652e-06	1	CASSLGLNQPQHF	AATGTGAGCACCTTGGAGCTGGGGGACTCGGCCCTTTATCTTTGCGCCAGCAGCTTGGGTCTCAATCAGCCCCAGCATTTTGGTGAT	TCRBV05-01*01	TCRBD02-01	TCRBJ01-05*01	104096	Donor	CMV	CCF12	Pos	Neg
9.60652e-06	1	CASSPGVNTEAFF	AATGTGAGCACCTTGGAGCTGGGGGACTCGGCCCTTTATCTTTGCGCCAGCAGTCCCGGGGTGAACACTGAAGCTTTCTTTGGACAA	TCRBV05-01*01	TCRBD02-01*01	TCRBJ01-01*01	104096	Donor	CMV	CCF12	Pos	Neg
9.60652e-06	1	CASSQDWDTQYF	CTGAAGGTGCAGCCTGCAGAACTGGAGGATTCTGGAGTTTATTTCTGTGCCAGCAGCCAAGATTGGGATACGCAGTATTTTGGCCCA	TCRBV14-01*01	unknown	TCRBJ02-03*01	104096	Donor	CMV	CCF12	Pos	Neg
9.60652e-06	1	CASSLTAYGYTF	CTCAGGCTGGAGTCGGCTGCTCCCTCCCAGACATCTGTGTACTTCTGTGCCAGCAGCTTGACGGCCTATGGCTACACCTTCGGTTCG	TCRBV06-01*01	unknown	TCRBJ01-02*01	104096	Donor	CMV	CCF12	Pos	Neg
9.60652e-06	1	CASSLPGGYGYTF	AATGTGAACGCCTTGGAGCTGGACGACTCGGCCCTGTATCTCTGTGCCAGCAGCTTACCAGGGGGCTATGGCTACACCTTCGGTTCG	TCRBV05-04*01	TCRBD01-01*01	TCRBJ01-02*01	104096	Donor	CMV	CCF12	Pos	Neg
9.60652e-06	1	CASSPGSTDTQYF	ACTGTGACATCGGCCCAAAAGAACCCGACAGCTTTCTATCTCTGTGCCAGTAGTCCCGGGTCCACAGATACGCAGTATTTTGGCCCA	TCRBV19-01	TCRBD02-01	TCRBJ02-03*01	104096	Donor	CMV	CCF12	Pos	Neg
9.60652e-06	1	CASRTGAAEAFF	CTGACCCTGGAGTCTGCCAGGCCCTCACATACCTCTCAGTACCTCTGTGCCAGCAGAACAGGGGCCGCTGAAGCTTTCTTTGGACAA	TCRBV25-01*01	TCRBD01-01*01	TCRBJ01-01*01	104096	Donor	CMV	CCF12	Pos	Neg
9.60652e-06	1	CASSQGGGGGYEQYF	CACACCCTGCAGCCAGAAGACTCGGCCCTGTATCTCTGCGCCAGCAGCCAAGGGGGAGGGGGCGGGTACGAGCAGTACTTCGGGCCG	TCRBV04-03*01	unknown	TCRBJ02-07*01	104096	Donor	CMV	CCF12	Pos	Neg
9.60652e-06	1	CASSDRASTDTQYF	GTGACATCGGCCCAAAAGAACCCGACAGCTTTCTATCTCTGTGCCAGTAGTGATCGGGCTAGCACAGATACGCAGTATTTTGGCCCA	TCRBV19-01	unknown	TCRBJ02-03*01	104096	Donor	CMV	CCF12	Pos	Neg
9.60652e-06	1	CASSLDRGTEAFF	AATGTGAACGCCTTGTTGCTGGGGGACTCGGCCCTCTATCTCTGTGCCAGCAGCTTGGACAGGGGCACTGAAGCTTTCTTTGGACAA	TCRBV05-06*01	TCRBD01-01*01	TCRBJ01-01*01	104096	Donor	CMV	CCF12	Pos	Neg
9.60652e-06	1	CASSLEGGTEAFF	GAGATCCAGCGCACAGAGCAGGGGGACTCGGCCATGTATCTCTGTGCCAGCAGCTTAGAAGGGGGCACTGAAGCTTTCTTTGGACAA	TCRBV07-09	TCRBD01-01*01	TCRBJ01-01*01	104096	Donor	CMV	CCF12	Pos	Neg
1.9213e-05	2	CASSFSTDTQYF	CTGAAGATCCAGCCCTCAGAACCCAGGGACTCAGCTGTGTACTTCTGTGCCAGCAGTTTTAGCACAGATACGCAGTATTTTGGCCCA	TCRBV12	unknown	TCRBJ02-03*01	104096	Donor	CMV	CCF12	Pos	Neg
4.80326e-05	5	CASSFTDTQYF	GAGATGAATGTGAGCACCTTGGAGCTGGGGGACTCGGCCCTTTATCTTTGCGCCAGCAGCTTCACAGATACGCAGTATTTTGGCCCA	TCRBV05-01*01	unknown	TCRBJ02-03*01	104096	Donor	CMV	CCF12	Pos	Neg
9.60652e-06	1	CASSLGTGELFF	CTGAATGTGAACGCCTTGTTGCTGGGGGACTCGGCCCTCTATCTCTGTGCCAGCAGCTTGGGTACCGGGGAGCTGTTTTTTGGAGAA	TCRBV05-06*01	unknown	TCRBJ02-02*01	104096	Donor	CMV	CCF12	Pos	Neg
9.60652e-06	1	CASSLVGAGTDTQYF	CAGCGCACACAGCAGGAGGACTCGGCCGTGTATCTCTGTGCCAGCAGCTTAGTAGGGGCCGGCACAGATACGCAGTATTTTGGCCCA	TCRBV07-02*01	TCRBD01-01*01	TCRBJ02-03*01	104096	Donor	CMV	CCF12	Pos	Neg
9.60652e-06	1	CASSFGTGGTDTQYF	CAGCGCACAGAGCAGGGGGACTCGGCCATGTATCTCTGTGCCAGCAGCTTCGGGACAGGGGGCACAGATACGCAGTATTTTGGCCCA	TCRBV07-09	TCRBD01-01*01	TCRBJ02-03*01	104096	Donor	CMV	CCF12	Pos	Neg
9.60652e-06	1	CASSLSGELFF	ACTCTGAAGATCCAGCCCTCAGAACCCAGGGACTCAGCTGTGTACTTCTGTGCCAGCAGTCTATCGGGGGAGCTGTTTTTTGGAGAA	TCRBV12	TCRBD02-01	TCRBJ02-02*01	104096	Donor	CMV	CCF12	Pos	Neg
9.60652e-06	1	CASSLSGAGANVLTF	AACGCCTTGGAGCTGGACGACTCGGCCCTGTATCTCTGTGCCAGCAGCTTGTCAGGGGCTGGGGCCAACGTCCTGACTTTCGGGGCC	TCRBV05-04*01	TCRBD01-01*01	TCRBJ02-06*01	104096	Donor	CMV	CCF12	Pos	Neg
9.60652e-06	1	CASSVGPSTDTQYF	CTGAGCTCTCTGGAGCTGGGGGACTCAGCTTTGTATTTCTGTGCCAGCAGCGTTGGGCCGAGCACAGATACGCAGTATTTTGGCCCA	TCRBV09-01	TCRBD01-01*01	TCRBJ02-03*01	104096	Donor	CMV	CCF12	Pos	Neg
9.60652e-06	1	CASSIGRTEAFF	CTCACTGTGACATCGGCCCAAAAGAACCCGACAGCTTTCTATCTCTGTGCCAGTAGTATAGGAAGGACTGAAGCTTTCTTTGGACAA	TCRBV19-01	unknown	TCRBJ01-01*01	104096	Donor	CMV	CCF12	Pos	Neg
9.60652e-06	1	CASSLVGGGTDTQYF	CAGCCTGCAAAGCTTGAGGACTCGGCCGTGTATCTCTGTGCCAGCAGCTTAGTCGGGGGGGGGACAGATACGCAGTATTTTGGCCCA	TCRBV11-02*02	TCRBD02-01*01	TCRBJ02-03*01	104096	Donor	CMV	CCF12	Pos	Neg
9.60652e-06	1	CASSSDNEQFF	ACTCTGAAGATCCGGTCCACAAAGCTGGAGGACTCAGCCATGTACTTCTGTGCCAGCAGTAGCGACAATGAGCAGTTCTTCGGGCCA	TCRBV02-01*01	TCRBD02-01	TCRBJ02-01*01	104096	Donor	CMV	CCF12	Pos	Neg
9.60652e-06	1	CASSLGAGQPQHF	ACGATCCAGCGCACAGAGCAGCGGGACTCGGCCATGTATCGCTGTGCCAGCAGCTTAGGGGCGGGCCAGCCCCAGCATTTTGGTGAT	TCRBV07-06*01	TCRBD02-01	TCRBJ01-05*01	104096	Donor	CMV	CCF12	Pos	Neg
9.60652e-06	1	CASSYGTSGTYEQYF	CTGTCGGCTGCTCCCTCCCAGACATCTGTGTACTTCTGTGCCAGCAGTTACGGGACTAGCGGGACCTACGAGCAGTACTTCGGGCCG	TCRBV06-05*01	TCRBD02-01*02	TCRBJ02-07*01	104096	Donor	CMV	CCF12	Pos	Neg
9.60652e-06	1	CASGRSPYEQYF	CTAAACCTGAGCTCTCTGGAGCTGGGGGACTCAGCTTTGTATTTCTGTGCCAGCGGGCGAAGTCCCTACGAGCAGTACTTCGGGCCG	TCRBV09-01	TCRBD01-01*01	TCRBJ02-07*01	104096	Donor	CMV	CCF12	Pos	Neg
9.60652e-06	1	CASSLGRAYEQYF	ATCCTGGAGTCGCCCAGCCCCAACCAGACCTCTCTGTACTTCTGTGCCAGCAGTTTGGGCAGGGCCTACGAGCAGTACTTCGGGCCG	TCRBV27-01*01	TCRBD01-01*01	TCRBJ02-07*01	104096	Donor	CMV	CCF12	Pos	Neg
9.60652e-06	1	CASSLEGTGAYEQYF	GAGTCCGCCAGCACCAACCAGACATCTATGTACCTCTGTGCCAGCAGTTTAGAGGGGACAGGGGCCTACGAGCAGTACTTCGGGCCG	TCRBV28-01*01	TCRBD01-01*01	TCRBJ02-07*01	104096	Donor	CMV	CCF12	Pos	Neg
9.60652e-06	1	CASSLGTANTGELFF	CAGCCCTCAGAACCCAGGGACTCAGCTGTGTACTTCTGTGCCAGCAGTTTAGGGACAGCGAACACCGGGGAGCTGTTTTTTGGAGAA	TCRBV12	TCRBD01-01*01	TCRBJ02-02*01	104096	Donor	CMV	CCF12	Pos	Neg
9.60652e-06	1	CASSLGGGQETQYF	ATTCAGCGCACAGAGCAGCGGGACTCAGCCATGTATCGCTGTGCTAGCAGCTTAGGTGGAGGGCAGGAGACCCAGTACTTCGGGCCA	TCRBV07-07*01	TCRBD02-01*02	TCRBJ02-05*01	104096	Donor	CMV	CCF12	Pos	Neg
9.60652e-06	1	CASSLEASGSSYNEQFF	ACAGAGCGGGGGGACTCAGCCGTGTATCTCTGTGCCAGCAGCTTAGAGGCTAGCGGAAGCTCCTACAATGAGCAGTTCTTCGGGCCA	TCRBV07-03*01	TCRBD02-01	TCRBJ02-01*01	104096	Donor	CMV	CCF12	Pos	Neg
9.60652e-06	1	CAWSVSGYNEQFF	AGTTCTAAGAAGCTCCTTCTCAGTGACTCTGGCTTCTATCTCTGTGCCTGGAGTGTAAGCGGTTACAATGAGCAGTTCTTCGGGCCA	TCRBV30-01*01	TCRBD02-01	TCRBJ02-01*01	104096	Donor	CMV	CCF12	Pos	Neg
9.60652e-06	1	CASSIGGSSYNEQFF	ACATCGGCCCAAAAGAACCCGACAGCTTTCTATCTCTGTGCCAGTAGTATAGGAGGTAGCTCCTACAATGAGCAGTTCTTCGGGCCA	TCRBV19-01	TCRBD02-01*02	TCRBJ02-01*01	104096	Donor	CMV	CCF12	Pos	Neg
9.60652e-06	1	CASSLAGGNTDTQYF	AGCACCTTGGAGCTGGGGGACTCGGCCCTTTATCTTTGCGCCAGCAGCTTGGCTGGGGGCAATACAGATACGCAGTATTTTGGCCCA	TCRBV05-01*01	TCRBD01-01*01	TCRBJ02-03*01	104096	Donor	CMV	CCF12	Pos	Neg
9.60652e-06	1	CASSPGLANTGELFF	CAGCCTGCAAAGCTTGAGGACTCGGCCGTGTATCTCTGTGCCAGCAGCCCGGGACTAGCGAACACCGGGGAGCTGTTTTTTGGAGAA	TCRBV11-02*02	TCRBD02-01	TCRBJ02-02*01	104096	Donor	CMV	CCF12	Pos	Neg
9.60652e-06	1	CASSPTGNTEAFF	AGGCTGCTGTCGGCTGCTCCCTCCCAGACATCTGTGTACTTCTGTGCCAGCAGCCCGACCGGGAACACTGAAGCTTTCTTTGGACAA	TCRBV06-05*01	unknown	TCRBJ01-01*01	104096	Donor	CMV	CCF12	Pos	Neg
9.60652e-06	1	CASSLGQGADTQYF	CTGGAGTCGCCCAGCCCCAACCAGACCTCTCTGTACTTCTGTGCCAGCAGTTTGGGACAGGGGGCAGATACGCAGTATTTTGGCCCA	TCRBV27-01*01	TCRBD01-01*01	TCRBJ02-03*01	104096	Donor	CMV	CCF12	Pos	Neg
9.60652e-06	1	CASSFTDTQYF	ACCTTGGAGATCCAGCGCACAGAGCAGGGGGACTCGGCCATGTATCTCTGTGCCAGCTCATTCACAGATACGCAGTATTTTGGCCCA	TCRBV07-09	TCRBD01-01*01	TCRBJ02-03*01	104096	Donor	CMV	CCF12	Pos	Neg
9.60652e-06	1	CASSFGGTGELFF	ACGATCCAGCGCACAGAGCAGCGGGACTCGGCCATGTATCGCTGTGCCAGCAGCTTCGGGGGAACCGGGGAGCTGTTTTTTGGAGAA	TCRBV07-06*01	TCRBD02-01*01	TCRBJ02-02*01	104096	Donor	CMV	CCF12	Pos	Neg
9.60652e-06	1	CASSLGTYEQYF	ATGAATGTGAGCACCTTGGAGCTGGGGGACTCGGCCCTTTATCTTTGCGCCAGCAGCTTGGGGACCTACGAGCAGTACTTCGGGCCG	TCRBV05-01*01	unknown	TCRBJ02-07*01	104096	Donor	CMV	CCF12	Pos	Neg
9.60652e-06	1	CASSAGGGPDTQYF	CTGAGCTCTCTGGAGCTGGGGGACTCAGCTTTGTATTTCTGTGCCAGCAGCGCCGGGGGGGGCCCAGATACGCAGTATTTTGGCCCA	TCRBV09-01	TCRBD02-01*01	TCRBJ02-03*01	104096	Donor	CMV	CCF12	Pos	Neg
9.60652e-06	1	CASSYPDTQYF	CTGCTGGGGTTGGAGTCGGCTGCTCCCTCCCAAACATCTGTGTACTTCTGTGCCAGCAGTTACCCAGATACGCAGTATTTTGGCCCA	TCRBV06	unknown	TCRBJ02-03*01	104096	Donor	CMV	CCF12	Pos	Neg
9.60652e-06	1	CASSREGEQFF	CCGCTCAGGCTGCTGTCGGCTGCTCCCTCCCAGACATCTGTGTACTTCTGTGCCAGCAGCCGGGAGGGTGAGCAGTTCTTCGGGCCA	TCRBV06-05*01	TCRBD02-01*02	TCRBJ02-01*01	104096	Donor	CMV	CCF12	Pos	Neg
9.60652e-06	1	CASSFSGGSYEQYF	GTGAGCACCTTGGAGCTGGGGGACTCGGCCCTTTATCTTTGCGCCAGCAGCTTTTCGGGGGGCTCCTACGAGCAGTACTTCGGGCCG	TCRBV05-01*01	TCRBD02-01*01	TCRBJ02-07*01	104096	Donor	CMV	CCF12	Pos	Neg
9.60652e-06	1	CASSPGAYEQYF	CTCAGGCTGGAGTTGGCTGCTCCCTCCCAGACATCTGTGTACTTCTGTGCCAGCAGCCCCGGGGCCTACGAGCAGTACTTCGGGCCG	TCRBV06-06	TCRBD02-01*01	TCRBJ02-07*01	104096	Donor	CMV	CCF12	Pos	Neg
9.60652e-06	1	CASSLAQGYEQYF	ATCCTGGAGTCGCCCAGCCCCAACCAGACCTCTCTGTACTTCTGTGCCAGCAGTCTAGCCCAGGGGTACGAGCAGTACTTCGGGCCG	TCRBV27-01*01	TCRBD01-01*01	TCRBJ02-07*01	104096	Donor	CMV	CCF12	Pos	Neg
9.60652e-06	1	CASSLGDSYEQYF	AATGTGAGCACCTTGGAGCTGGGGGACTCGGCCCTTTATCTTTGCGCCAGCAGCTTGGGAGACAGTTACGAGCAGTACTTCGGGCCG	TCRBV05-01*01	TCRBD01-01*01	TCRBJ02-07*01	104096	Donor	CMV	CCF12	Pos	Neg
9.60652e-06	1	CASSLGTANTGELFF	CAGCCTGCAGAACTGGAGGATTCTGGAGTTTATTTCTGTGCCAGCAGCCTCGGGACGGCCAACACCGGGGAGCTGTTTTTTGGAGAA	TCRBV14-01*01	unknown	TCRBJ02-02*01	104096	Donor	CMV	CCF12	Pos	Neg
9.60652e-06	1	CASSEGTASYGYTF	CTGGAGTCGGCTGCTCCCTCCCAGACATCTGTGTACTTCTGTGCCAGCAGTGAAGGCACGGCCAGCTATGGCTACACCTTCGGTTCG	TCRBV06-01*01	unknown	TCRBJ01-02*01	104096	Donor	CMV	CCF12	Pos	Neg
9.60652e-06	1	CASSQGTYQETQYF	GTGCAGCCTGCAGAACTGGAGGATTCTGGAGTTTATTTCTGTGCCAGCAGCCAAGGAACATATCAAGAGACCCAGTACTTCGGGCCA	TCRBV14-01*01	TCRBD01-01*01	TCRBJ02-05*01	104096	Donor	CMV	CCF12	Pos	Neg
9.60652e-06	1	CASSRYSNQPQHF	GGGTTGGAGTCGGCTGCTCCCTCCCAAACATCTGTGTACTTCTGTGCCAGCAGCCGATATAGCAATCAGCCCCAGCATTTTGGTGAT	TCRBV06	unknown	TCRBJ01-05*01	104096	Donor	CMV	CCF12	Pos	Neg
9.60652e-06	1	CASSELAGGPETQYF	GAGTCGGCTGCTCCCTCCCAGACATCTGTGTACTTCTGTGCCAGCAGTGAACTAGCGGGGGGGCCAGAGACCCAGTACTTCGGGCCA	TCRBV06-01*01	TCRBD02-01*01	TCRBJ02-05*01	104096	Donor	CMV	CCF12	Pos	Neg
9.60652e-06	1	CASSQGTVYGYTF	CACCTACACACCCTGCAGCCAGAAGACTCGGCCCTGTATCTCTGTGCCAGCAGCCAAGGGACGGTATATGGCTACACCTTCGGTTCG	TCRBV04-02*01	unknown	TCRBJ01-02*01	104096	Donor	CMV	CCF12	Pos	Neg
1.9213e-05	2	CASSLSTEAFF	GAGATGAATGTGAGCACCTTGGAGCTGGGGGACTCGGCCCTTTATCTTTGCGCCAGCAGCTTGAGCACTGAAGCTTTCTTTGGACAA	TCRBV05-01*01	unknown	TCRBJ01-01*01	104096	Donor	CMV	CCF12	Pos	Neg
9.60652e-06	1	CASSLQGGDYGYTF	CTGGAGTCGGCTGCTCCCTCCCAGACATCTGTGTACTTCTGTGCCAGCAGCCTACAGGGGGGGGACTATGGCTACACCTTCGGTTCG	TCRBV06-01*01	TCRBD01-01*01	TCRBJ01-02*01	104096	Donor	CMV	CCF12	Pos	Neg
9.60652e-06	1	CASSLGQGSNQPQHF	AACGCCTTGTTGCTGGGGGACTCGGCCCTCTATCTCTGTGCCAGCAGCTTAGGACAGGGTAGCAATCAGCCCCAGCATTTTGGTGAT	TCRBV05-06*01	TCRBD01-01*01	TCRBJ01-05*01	104096	Donor	CMV	CCF12	Pos	Neg
9.60652e-06	1	CAWSVGSYEQYF	CTGAGTTCTAAGAAGCTCCTTCTCAGTGACTCTGGCTTCTATCTCTGTGCCTGGAGTGTAGGGTCCTACGAGCAGTACTTCGGGCCG	TCRBV30-01*01	unknown	TCRBJ02-07*01	104096	Donor	CMV	CCF12	Pos	Neg
9.60652e-06	1	CASSLAVGGYTF	CTTCACATCAATTCCCTGGAGCTTGGTGACTCTGCTGTGTATTTCTGTGCCAGCAGCCTAGCGGTAGGTGGCTACACCTTCGGTTCG	TCRBV03	TCRBD02-01	TCRBJ01-02*01	104096	Donor	CMV	CCF12	Pos	Neg
9.60652e-06	1	CASSFGQGNQPQHF	CTGAGCTCTCTGGAGCTGGGGGACTCAGCTTTGTATTTCTGTGCCAGCAGCTTCGGACAGGGCAATCAGCCCCAGCATTTTGGTGAT	TCRBV09-01	TCRBD01-01*01	TCRBJ01-05*01	104096	Donor	CMV	CCF12	Pos	Neg
9.60652e-06	1	CASRSDSSYNSPLHF	CAGCCCTCAGAACCCAGGGACTCAGCTGTGTACTTCTGTGCCAGCAGATCGGACAGCTCCTATAATTCACCCCTCCACTTTGGGAAC	TCRBV12	TCRBD01-01*01	TCRBJ01-06*01	104096	Donor	CMV	CCF12	Pos	Neg
2.88196e-05	3	CASSLGTSGIYEQYF	AACGCCTTGTTGCTGGGGGACTCGGCCCTGTATCTCTGTGCCAGCAGCTTGGGTACTAGCGGGATCTACGAGCAGTACTTCGGGCCG	TCRBV05-05*01	TCRBD02-01*02	TCRBJ02-07*01	104096	Donor	CMV	CCF12	Pos	Neg
9.60652e-06	1	CASSLGLNQPQHF	AAGATCCAGCCTGCAAAGCTTGAGGACTCGGCCGTGTATCTCTGTGCCAGCAGCTTGGGACTCAATCAGCCCCAGCATTTTGGTGAT	TCRBV11-02*02	TCRBD02-01	TCRBJ01-05*01	104096	Donor	CMV	CCF12	Pos	Neg
9.60652e-06	1	CASSLLGAGELFF	AAGATCCAGCCCTCAGAACCCAGGGACTCAGCTGTGTACTTCTGTGCCAGCAGTTTGTTGGGGGCCGGGGAGCTGTTTTTTGGAGAA	TCRBV12	unknown	TCRBJ02-02*01	104096	Donor	CMV	CCF12	Pos	Neg
1.9213e-05	2	CASSLAGGYEQYF	AAGATCCAGCCCTCAGAACCCAGGGACTCAGCTGTGTACTTCTGTGCCAGCAGTCTAGCGGGGGGCTACGAGCAGTACTTCGGGCCG	TCRBV12	TCRBD02-01*01	TCRBJ02-07*01	104096	Donor	CMV	CCF12	Pos	Neg
9.60652e-06	1	CASSSGQGGEKLFF	CTGGAGTCGGCTGCTCCCTCCCAGACATCTGTGTACTTCTGTGCCAGCTCTTCGGGGCAGGGAGGGGAAAAACTGTTTTTTGGCAGT	TCRBV06-01*01	TCRBD02-01*02	TCRBJ01-04*01	104096	Donor	CMV	CCF12	Pos	Neg
9.60652e-06	1	CASSLLGGQETQYF	ATCCAGCGCACAGAGCAGGGGGACTCGGCCATGTATCTCTGTGCCAGCAGCCTTCTCGGGGGGCAAGAGACCCAGTACTTCGGGCCA	TCRBV07-09	TCRBD02-01*01	TCRBJ02-05*01	104096	Donor	CMV	CCF12	Pos	Neg
9.60652e-06	1	CASSGGQPNEKLFF	GTGAGCACCTTGGAGCTGGGGGACTCGGCCCTTTATCTTTGCGCCAGCAGCGGGGGACAGCCTAATGAAAAACTGTTTTTTGGCAGT	TCRBV05-01*01	TCRBD01-01*01	TCRBJ01-04*01	104096	Donor	CMV	CCF12	Pos	Neg
9.60652e-06	1	CASSLGGRNTEAFF	GTGAACGCCTTGGAGCTGGACGACTCGGCCCTGTATCTCTGTGCCAGCAGCTTGGGAGGGAGAAACACTGAAGCTTTCTTTGGACAA	TCRBV05-04*01	TCRBD02-01*02	TCRBJ01-01*01	104096	Donor	CMV	CCF12	Pos	Neg
9.60652e-06	1	CASSLGTGSYEQYF	ATCCAGCCCTCAGAACCCAGGGACTCAGCTGTGTACTTCTGTGCCAGCAGTTTGGGGACAGGGAGCTACGAGCAGTACTTCGGGCCG	TCRBV12	TCRBD01-01*01	TCRBJ02-07*01	104096	Donor	CMV	CCF12	Pos	Neg
9.60652e-06	1	CASSPGTSGQETQYF	CACACCCTGCAGCCAGAAGACTCGGCCCTGTATCTCTGTGCCAGCAGCCCCGGGACTAGCGGTCAAGAGACCCAGTACTTCGGGCCA	TCRBV04-02*01	TCRBD02-01	TCRBJ02-05*01	104096	Donor	CMV	CCF12	Pos	Neg
9.60652e-06	1	CASSQGTGWDTEAFF	CAGCCTGCAGAACTGGAGGATTCTGGAGTTTATTTCTGTGCCAGCAGCCAAGGGACAGGGTGGGACACTGAAGCTTTCTTTGGACAA	TCRBV14-01*01	TCRBD01-01*01	TCRBJ01-01*01	104096	Donor	CMV	CCF12	Pos	Neg
9.60652e-06	1	CASSLGGQGWTEAFF	CAGCGCACAGAGCAGGGGGACTCGGCCATGTATCTCTGTGCCAGCAGCTTAGGCGGACAGGGTTGGACTGAAGCTTTCTTTGGACAA	TCRBV07-09	TCRBD01-01*01	TCRBJ01-01*01	104096	Donor	CMV	CCF12	Pos	Neg
9.60652e-06	1	CASSSDSEAFF	GAGCTGAATGTGAACGCCTTGGAGCTGGAGGACTCGGCCCTGTATCTCTGTGCCAGCAGCTCGGACAGTGAAGCTTTCTTTGGACAA	TCRBV05-08*01	TCRBD01-01*01	TCRBJ01-01*01	104096	Donor	CMV	CCF12	Pos	Neg
1.9213e-05	2	CASSVGGTEAFF	CTCAGGCTGGAGTCGGCTGCTCCCTCCCAGACATCTGTGTACTTCTGTGCCAGCAGTGTAGGGGGCACTGAAGCTTTCTTTGGACAA	TCRBV06-01*01	TCRBD01-01*01	TCRBJ01-01*01	104096	Donor	CMV	CCF12	Pos	Neg
9.60652e-06	1	CASSSGTGSYNEQFF	CTGTCGGCTGCTCCCTCCCAGACATCTGTGTACTTCTGTGCCAGCAGTTCTGGGACAGGATCCTACAATGAGCAGTTCTTCGGGCCA	TCRBV06-05*01	TCRBD01-01*01	TCRBJ02-01*01	104096	Donor	CMV	CCF12	Pos	Neg
9.60652e-06	1	CASSWGETQYF	CCGCTCAGGCTGCTGTCGGCTGCTCCCTCCCAGACATCTGTGTACTTCTGTGCCAGCAGTTGGGGAGAGACCCAGTACTTCGGGCCA	TCRBV06-05*01	unknown	TCRBJ02-05*01	104096	Donor	CMV	CCF12	Pos	Neg
9.60652e-06	1	CASSLGQSSGNTIYF	AGCACCTTGGAGCTGGGGGACTCGGCCCTTTATCTTTGCGCCAGCAGCTTGGGACAGTCCTCTGGAAACACCATATATTTTGGAGAG	TCRBV05-01*01	TCRBD01-01*01	TCRBJ01-03*01	104096	Donor	CMV	CCF12	Pos	Neg
9.60652e-06	1	CASSPGQGFDTQYF	ATCCAGCCCTCAGAACCCAGGGACTCAGCTGTGTACTTCTGTGCCAGCAGTCCGGGACAGGGGTTTGATACGCAGTATTTTGGCCCA	TCRBV12	TCRBD01-01*01	TCRBJ02-03*01	104096	Donor	CMV	CCF12	Pos	Neg
9.60652e-06	1	CASSPSSGNTIYF	CACATCAATTCCCTGGAGCTTGGTGACTCTGCTGTGTATTTCTGTGCCAGCAGCCCTAGCTCTGGAAACACCATATATTTTGGAGAG	TCRBV03	TCRBD02-01	TCRBJ01-03*01	104096	Donor	CMV	CCF12	Pos	Neg
9.60652e-06	1	CASSSGFSGNTIYF	CTGGAGTCGCCCAGCCCCAACCAGACCTCTCTGTACTTCTGTGCCAGCAGTTCGGGTTTCTCTGGAAACACCATATATTTTGGAGAG	TCRBV27-01*01	TCRBD02-01	TCRBJ01-03*01	104096	Donor	CMV	CCF12	Pos	Neg
9.60652e-06	1	CASSGETYEQYF	CTGAAGATCCGGTCCACAAAGCTGGAGGACTCAGCCATGTACTTCTGTGCCAGCAGTGGGGAGACCTACGAGCAGTACTTCGGGCCG	TCRBV02-01*01	TCRBD02-01*02	TCRBJ02-07*01	104096	Donor	CMV	CCF12	Pos	Neg
9.60652e-06	1	CASSGSGNTIYF	CTGGGGTTGGAGTCGGCTGCTCCCTCCCAAACATCTGTGTACTTCTGTGCCAGCTCCGGATCTGGAAACACCATATATTTTGGAGAG	TCRBV06	unknown	TCRBJ01-03*01	104096	Donor	CMV	CCF12	Pos	Neg
9.60652e-06	1	CASSFGQGAYEQYF	CTGCTGTCGGCTGCTCCCTCCCAGACATCTGTGTACTTCTGTGCCAGCAGTTTCGGACAGGGGGCGTACGAGCAGTACTTCGGGCCG	TCRBV06-05*01	TCRBD01-01*01	TCRBJ02-07*01	104096	Donor	CMV	CCF12	Pos	Neg
9.60652e-06	1	CASSLRGDEQFF	CTGACGATCCAGCGCACACAGCAGGAGGACTCGGCCGTGTATCTCTGTGCCAGCAGCTTACGGGGAGATGAGCAGTTCTTCGGGCCA	TCRBV07-02*01	TCRBD02-01	TCRBJ02-01*01	104096	Donor	CMV	CCF12	Pos	Neg
9.60652e-06	1	CASRRDRGRTDTQYF	GAGTCGGCTGCTCCCTCCCAAACATCTGTGTACTTCTGTGCCAGCAGGCGAGACAGGGGGCGCACAGATACGCAGTATTTTGGCCCA	TCRBV06	TCRBD01-01*01	TCRBJ02-03*01	104096	Donor	CMV	CCF12	Pos	Neg
9.60652e-06	1	CASSLEPNYGYTF	ACGATCCAGCGCACACAGCAGGAGGACTCGGCCGTGTATCTCTGTGCCAGCAGCTTAGAACCTAACTATGGCTACACCTTCGGTTCG	TCRBV07-02*01	unknown	TCRBJ01-02*01	104096	Donor	CMV	CCF12	Pos	Neg
9.60652e-06	1	CASSLDRGHEQYF	AAGATCCAGCCTGCAAAGCTTGAGGACTCGGCCGTGTATCTCTGTGCCAGCAGCTTAGACAGGGGGCACGAGCAGTACTTCGGGCCG	TCRBV11-02*02	TCRBD01-01*01	TCRBJ02-07*01	104096	Donor	CMV	CCF12	Pos	Neg
9.60652e-06	1	CASSGYSNQPQHF	AGGCTGGAGTCGGCTGCTCCCTCCCAGACATCTGTGTACTTCTGTGCCAGCAGTGGATACAGCAATCAGCCCCAGCATTTTGGTGAT	TCRBV06-01*01	unknown	TCRBJ01-05*01	104096	Donor	CMV	CCF12	Pos	Neg
1.9213e-05	2	CASSSQGNQPQHF	ACTGTGACATCGGCCCAAAAGAACCCGACAGCTTTCTATCTCTGTGCCAGTAGTTCGCAGGGCAATCAGCCCCAGCATTTTGGTGAT	TCRBV19-01	TCRBD01-01*01	TCRBJ01-05*01	104096	Donor	CMV	CCF12	Pos	Neg
9.60652e-06	1	CASSLGQAYGYTF	ATCCTGGAGTCGCCCAGCCCCAACCAGACCTCTCTGTACTTCTGTGCCAGCAGTTTGGGACAGGCGTATGGCTACACCTTCGGTTCG	TCRBV27-01*01	TCRBD01-01*01	TCRBJ01-02*01	104096	Donor	CMV	CCF12	Pos	Neg
9.60652e-06	1	CASRLSGANVLTF	ACGATCCAGCGCACAGAGCAGCGGGACTCGGCCATGTATCGCTGTGCCAGCAGACTCTCTGGGGCCAACGTCCTGACTTTCGGGGCC	TCRBV07-06*01	TCRBD02-01	TCRBJ02-06*01	104096	Donor	CMV	CCF12	Pos	Neg
9.60652e-06	1	CASSGGGYTEAFF	AAGATCCGGTCCACAAAGCTGGAGGACTCAGCCATGTACTTCTGTGCCAGCAGCGGCGGGGGGTATACTGAAGCTTTCTTTGGACAA	TCRBV02-01*01	TCRBD02-01*01	TCRBJ01-01*01	104096	Donor	CMV	CCF12	Pos	Neg
9.60652e-06	1	CASSLGTGGDEQYF	GTGAGCACCTTGGAGCTGGGGGACTCGGCCCTTTATCTTTGCGCCAGCAGCTTGGGTACCGGAGGCGACGAGCAGTACTTCGGGCCG	TCRBV05-01*01	TCRBD02-01*02	TCRBJ02-07*01	104096	Donor	CMV	CCF12	Pos	Neg
9.60652e-06	1	CASGGTETYEQYF	AGGCTGCTGTCGGCTGCTCCCTCCCAGACATCTGTGTACTTCTGTGCCAGCGGAGGGACAGAGACCTACGAGCAGTACTTCGGGCCG	TCRBV06-05*01	TCRBD01-01*01	TCRBJ02-07*01	104096	Donor	CMV	CCF12	Pos	Neg
9.60652e-06	1	CASSLSGSPYEQYF	ATCCAGCCTGCAGAGCTTGGGGACTCGGCCGTGTATCTCTGTGCCAGCAGCTTAAGCGGAAGTCCCTACGAGCAGTACTTCGGGCCG	TCRBV11-03*01	TCRBD02-01	TCRBJ02-07*01	104096	Donor	CMV	CCF12	Pos	Neg
1.9213e-05	2	CASSGRGGGSSYEQYF	TCCTTGGAGCTGGGGGACTCAGCCCTGTACTTCTGTGCCAGCAGCGGTAGGGGAGGGGGGAGCTCCTACGAGCAGTACTTCGGGCCG	TCRBV13-01*01	TCRBD02-01*02	TCRBJ02-07*01	104096	Donor	CMV	CCF12	Pos	Neg
9.60652e-06	1	CASSLGLAGTYEQYF	CAGCCTGCAAAGCTTGAGGACTCGGCCGTGTATCTCTGTGCCAGCAGCTTAGGCCTAGCGGGTACCTACGAGCAGTACTTCGGGCCG	TCRBV11-02*02	TCRBD02-01	TCRBJ02-07*01	104096	Donor	CMV	CCF12	Pos	Neg
9.60652e-06	1	CASSLVGSSYEQYF	GTGAACGCCTTGTTGCTGGGGGACTCGGCCCTCTATCTCTGTGCCAGCAGCTTGGTTGGTAGTAGCTACGAGCAGTACTTCGGGCCG	TCRBV05-06*01	TCRBD02-01	TCRBJ02-07*01	104096	Donor	CMV	CCF12	Pos	Neg
9.60652e-06	1	CASSLGTSGIYEQYF	AACGCCTTGGAGCTGGACGACTCGGCCCTGTATCTCTGTGCCAGCAGCTTGGGGACTAGCGGAATCTACGAGCAGTACTTCGGGCCG	TCRBV05-04*01	TCRBD02-01	TCRBJ02-07*01	104096	Donor	CMV	CCF12	Pos	Neg
9.60652e-06	1	CASSVGQGSYEQYF	CTGAGCTCTCTGGAGCTGGGGGACTCAGCTTTGTATTTCTGTGCCAGCAGCGTAGGACAGGGGTCGTACGAGCAGTACTTCGGGCCG	TCRBV09-01	TCRBD01-01*01	TCRBJ02-07*01	104096	Donor	CMV	CCF12	Pos	Neg
9.60652e-06	1	CSAEQFF	CTGACCTTGTCCACTCTGACAGTGACCAGTGCCCATCCTGAAGACAGCAGCTTCTACATCTGCAGTGCGGAGCAGTTCTTCGGGCCA	TCRBV20-01*01	unknown	TCRBJ02-01*01	104096	Donor	CMV	CCF12	Pos	Neg
9.60652e-06	1	CASRTGAQPQHF	CTCACTGTGACATCGGCCCAAAAGAACCCGACAGCTTTCTATCTCTGTGCCAGTAGGACAGGGGCCCAGCCCCAGCATTTTGGTGAT	TCRBV19-01	TCRBD01-01*01	TCRBJ01-05*01	104096	Donor	CMV	CCF12	Pos	Neg
9.60652e-06	1	CASSLATSSYEQYF	CTGGAGTTGGCTGCTCCCTCCCAGACATCTGTGTACTTCTGTGCCAGCAGTTTGGCTACAAGCTCCTACGAGCAGTACTTCGGGCCG	TCRBV06-06	unknown	TCRBJ02-07*01	104096	Donor	CMV	CCF12	Pos	Neg
9.60652e-06	1	CASSQTGGLNQPQHF	CAGCCCTCAGAACCCAGGGACTCAGCTGTGTACTTCTGTGCCAGCAGCCAGACAGGGGGACTCAATCAGCCCCAGCATTTTGGTGAT	TCRBV12	TCRBD01-01*01	TCRBJ01-05*01	104096	Donor	CMV	CCF12	Pos	Neg
1.9213e-05	2	CASSSTGGGGYTF	ACGATCCAGCGCACACAGCAGGAGGACTCGGCCGTGTATCTCTGTGCCAGCAGCTCCACAGGGGGTGGTGGCTACACCTTCGGTTCG	TCRBV07-02*01	TCRBD01-01*01	TCRBJ01-02*01	104096	Donor	CMV	CCF12	Pos	Neg
9.60652e-06	1	CASSLSSYEQYF	CTTCACATCAATTCCCTGGAGCTTGGTGACTCTGCTGTGTATTTCTGTGCCAGCAGCCTGAGCTCCTACGAGCAGTACTTCGGGCCG	TCRBV03	TCRBD02-01*02	TCRBJ02-07*01	104096	Donor	CMV	CCF12	Pos	Neg
9.60652e-06	1	CASSLGVNEQFF	CTCAAGATCCAGCCTGCAAAGCTTGAGGACTCGGCCGTGTATCTCTGTGCCAGCAGCTTAGGAGTCAATGAGCAGTTCTTCGGGCCA	TCRBV11-02*02	TCRBD02-01*02	TCRBJ02-01*01	104096	Donor	CMV	CCF12	Pos	Neg
9.60652e-06	1	CASSLGDTEAFF	CTGAATGTGAACGCCTTGTTGCTGGGGGACTCGGCCCTCTATCTCTGTGCCAGCAGCTTGGGGGACACCGAAGCTTTCTTTGGACAA	TCRBV05-06*01	TCRBD01-01*01	TCRBJ01-01*01	104096	Donor	CMV	CCF12	Pos	Neg
9.60652e-06	1	CASSFGVSNQPQHF	GTGAACGCCTTGGAGCTGGAGGACTCGGCCCTGTATCTCTGTGCCAGCAGCTTCGGGGTTAGCAATCAGCCCCAGCATTTTGGTGAT	TCRBV05-08*01	TCRBD02-01*01	TCRBJ01-05*01	104096	Donor	CMV	CCF12	Pos	Neg
9.60652e-06	1	CASSPGESYEQYF	AGGATCCAGCAGGTAGTGCGAGGAGATTCGGCAGCTTATTTCTGTGCCAGCTCACCGGGGGAGTCCTACGAGCAGTACTTCGGGCCG	TCRBV18-01*01	unknown	TCRBJ02-07*01	104096	Donor	CMV	CCF12	Pos	Neg
9.60652e-06	1	CSVGGGGQPQHF	CTGACTGTGAGCAACATGAGCCCTGAAGACAGCAGCATATATCTCTGCAGCGTTGGGGGGGGAGGTCAGCCCCAGCATTTTGGTGAT	TCRBV29-01*01	TCRBD02-01*01	TCRBJ01-05*01	104096	Donor	CMV	CCF12	Pos	Neg
9.60652e-06	1	CASSLGSYEQYF	CTGAATGTGAACGCCTTGGAGCTGGACGACTCGGCCCTGTATCTCTGTGCCAGCAGCTTGGGCAGCTACGAGCAGTACTTCGGGCCG	TCRBV05-04*01	TCRBD01-01*01	TCRBJ02-07*01	104096	Donor	CMV	CCF12	Pos	Neg
9.60652e-06	1	CSAPSGSSYEQYF	ACAGTGACCAGTGCCCATCCTGAAGACAGCAGCTTCTACATCTGCAGTGCTCCAAGCGGGAGCAGCTACGAGCAGTACTTCGGGCCG	TCRBV20	TCRBD02-01*02	TCRBJ02-07*01	104096	Donor	CMV	CCF12	Pos	Neg
9.60652e-06	1	CASSLGGGTEAFF	AAGATCCAGCGCACACAGCAGGAGGACTCCGCCGTGTATCTCTGTGCCAGCAGCTTGGGGGGTGGAACTGAAGCTTTCTTTGGACAA	TCRBV07-08*01	TCRBD02-01*01	TCRBJ01-01*01	104096	Donor	CMV	CCF12	Pos	Neg
9.60652e-06	1	CASSSGGTGGYEQYF	AACGCCTTGGAGCTGGACGACTCGGCCCTGTATCTCTGTGCCAGCAGCTCAGGAGGGACAGGGGGCTACGAGCAGTACTTCGGGCCG	TCRBV05-04*01	TCRBD01-01*01	TCRBJ02-07*01	104096	Donor	CMV	CCF12	Pos	Neg
9.60652e-06	1	CASSFGQGGGYTF	AAGATCCAGCCCTCAGAACCCAGGGACTCAGCTGTGTACTTCTGTGCCAGCAGTTTCGGACAGGGAGGCGGCTACACCTTCGGTTCG	TCRBV12	TCRBD01-01*01	TCRBJ01-02*01	104096	Donor	CMV	CCF12	Pos	Neg
9.60652e-06	1	CASSFGGNTEAFF	AAGATCCAGCCCTCAGAACCCAGGGACTCAGCTGTGTACTTCTGTGCCAGCAGTTTTGGTGGGAACACTGAAGCTTTCTTTGGACAA	TCRBV12	unknown	TCRBJ01-01*01	104096	Donor	CMV	CCF12	Pos	Neg
9.60652e-06	1	CASSPDYNEQFF	ATGAATGTGAGCACCTTGGAGCTGGGGGACTCGGCCCTTTATCTTTGCGCCAGCAGCCCGGACTACAATGAGCAGTTCTTCGGGCCA	TCRBV05-01*01	unknown	TCRBJ02-01*01	104096	Donor	CMV	CCF12	Pos	Neg
1.9213e-05	2	CSVEVNTEAFF	ACTCTGACTGTGAGCAACATGAGCCCTGAAGACAGCAGCATATATCTCTGCAGCGTTGAGGTTAACACTGAAGCTTTCTTTGGACAA	TCRBV29-01*01	unknown	TCRBJ01-01*01	104096	Donor	CMV	CCF12	Pos	Neg
9.60652e-06	1	CSARLAGDTGELFF	GTGACCAGTGCCCATCCTGAAGACAGCAGCTTCTACATCTGCAGTGCTAGACTAGCGGGAGACACCGGGGAGCTGTTTTTTGGAGAA	TCRBV20	TCRBD02-01*02	TCRBJ02-02*01	104096	Donor	CMV	CCF12	Pos	Neg
9.60652e-06	1	CASSLGQGAYNEQFF	CAGCGCACAGAGCAGGGGGACTCGGCCATGTATCTCTGTGCCAGCAGCTTGGGACAGGGGGCCTACAATGAGCAGTTCTTCGGGCCA	TCRBV07-09	TCRBD01-01*01	TCRBJ02-01*01	104096	Donor	CMV	CCF12	Pos	Neg
9.60652e-06	1	CASSAGGGSYNEQFF	AGCTCTCTGGAGCTGGGGGACTCAGCTTTGTATTTCTGTGCCAGCAGCGCCGGGGGGGGATCCTACAATGAGCAGTTCTTCGGGCCA	TCRBV09-01	TCRBD02-01*01	TCRBJ02-01*01	104096	Donor	CMV	CCF12	Pos	Neg
9.60652e-06	1	CASSLQGTSNQPQHF	AGCACCTTGGAGCTGGGGGACTCGGCCCTTTATCTTTGCGCCAGCAGCTTGCAGGGGACGAGCAATCAGCCCCAGCATTTTGGTGAT	TCRBV05-01*01	TCRBD01-01*01	TCRBJ01-05*01	104096	Donor	CMV	CCF12	Pos	Neg
2.88196e-05	3	CASSGTAYEQYF	CTCACTCTGGAGTCAGCTACCCGCTCCCAGACATCTGTGTATTTCTGCGCCAGCTCCGGGACTGCCTACGAGCAGTACTTCGGGCCG	TCRBV10-02*01	TCRBD02-01	TCRBJ02-07*01	104096	Donor	CMV	CCF12	Pos	Neg
1.9213e-05	2	CASSEGTGGNTEAFF	CAGCGCACAGAGCAGGGGGACTCGGCCATGTATCTCTGTGCCAGCAGCGAGGGGACAGGAGGGAACACTGAAGCTTTCTTTGGACAA	TCRBV07-09	TCRBD01-01*01	TCRBJ01-01*01	104096	Donor	CMV	CCF12	Pos	Neg
9.60652e-06	1	CASSLLGYEQYF	CTGACGATCCAGCGCACACAGCAGGAGGACTCGGCCGTGTATCTCTGTGCCAGCAGCCTACTTGGCTACGAGCAGTACTTCGGGCCG	TCRBV07-02*01	TCRBD02-01	TCRBJ02-07*01	104096	Donor	CMV	CCF12	Pos	Neg
9.60652e-06	1	CASSLQGTQPQHF	AGGCTGGAGTTGGCTGCTCCCTCCCAGACATCTGTGTACTTCTGTGCCAGCAGTTTACAGGGGACACAGCCCCAGCATTTTGGTGAT	TCRBV06-06	TCRBD01-01*01	TCRBJ01-05*01	104096	Donor	CMV	CCF12	Pos	Neg
9.60652e-06	1	CASSVVNEQFF	CTGCTGGGGTTGGAGTCGGCTGCTCCCTCCCAAACATCTGTGTACTTCTGTGCCAGCTCAGTAGTCAATGAGCAGTTCTTCGGGCCA	TCRBV06	unknown	TCRBJ02-01*01	104096	Donor	CMV	CCF12	Pos	Neg
9.60652e-06	1	CASSLVGGNEQFF	AAGATCCAGCGCACAGAGCGGGGGGACTCAGCCGTGTATCTCTGTGCCAGCAGCTTAGTAGGGGGGAATGAGCAGTTCTTCGGGCCA	TCRBV07-03*01	unknown	TCRBJ02-01*01	104096	Donor	CMV	CCF12	Pos	Neg
2.88196e-05	3	CASSPHTMNTEAFF	ATCCAGCCTGCAAAGCTTGAGGACTCGGCCGTGTATCTCTGTGCCAGCAGCCCTCATACTATGAACACTGAAGCTTTCTTTGGACAA	TCRBV11-02*02	TCRBD02-01	TCRBJ01-01*01	104096	Donor	CMV	CCF12	Pos	Neg
9.60652e-06	1	CASSPRGEKLFF	CTGACGATCCAGCGCACAGAGCAGCGGGACTCGGCCATGTATCGCTGTGCCAGCAGCCCGAGAGGTGAAAAACTGTTTTTTGGCAGT	TCRBV07-06*01	TCRBD02-01*02	TCRBJ01-04*01	104096	Donor	CMV	CCF12	Pos	Neg
9.60652e-06	1	CASSLGVNTEAFF	AATGTGAGCACCTTGGAGCTGGGGGACTCGGCCCTTTATCTTTGCGCCAGCAGCTTGGGAGTGAACACTGAAGCTTTCTTTGGACAA	TCRBV05-01*01	TCRBD02-01*02	TCRBJ01-01*01	104096	Donor	CMV	CCF12	Pos	Neg
9.60652e-06	1	CASSQGYNEQFF	CTTCACCTACACACCCTGCAGCCAGAAGACTCGGCCCTGTATCTCTGTGCCAGCAGCCAAGGCTACAATGAGCAGTTCTTCGGGCCA	TCRBV04-02*01	unknown	TCRBJ02-01*01	104096	Donor	CMV	CCF12	Pos	Neg
9.60652e-06	1	CASSLGTGTGELFF	ATCCAGCCTGCAGAGCTTGGGGACTCGGCCGTGTATCTCTGTGCCAGCAGCTTAGGGACGGGCACCGGGGAGCTGTTTTTTGGAGAA	TCRBV11-03*01	unknown	TCRBJ02-02*01	104096	Donor	CMV	CCF12	Pos	Neg
9.60652e-06	1	CASSYGTGDSNQPQHF	TTGGCTGCTCCCTCCCAGACATCTGTGTACTTCTGTGCCAGCAGTTACGGGACAGGGGATAGCAATCAGCCCCAGCATTTTGGTGAT	TCRBV06-06	TCRBD01-01*01	TCRBJ01-05*01	104096	Donor	CMV	CCF12	Pos	Neg
9.60652e-06	1	CASSLGGSEAFF	CTGAAGATCCAGCCCTCAGAACCCAGGGACTCAGCTGTGTACTTCTGTGCCAGCAGTCTCGGGGGATCTGAAGCTTTCTTTGGACAA	TCRBV12	TCRBD02-01*01	TCRBJ01-01*01	104096	Donor	CMV	CCF12	Pos	Neg
9.60652e-06	1	CASSFYNEQFF	GAACTGAACATGAGCTCCTTGGAGCTGGGGGACTCAGCCCTGTACTTCTGTGCCAGCAGCTTCTACAATGAGCAGTTCTTCGGGCCA	TCRBV13-01*01	unknown	TCRBJ02-01*01	104096	Donor	CMV	CCF12	Pos	Neg
9.60652e-06	1	CASSSLAGGRDEQFF	CGGTCCACAAAGCTGGAGGACTCAGCCATGTACTTCTGTGCCAGCAGTTCCCTAGCGGGGGGGCGGGATGAGCAGTTCTTCGGGCCA	TCRBV02-01*01	TCRBD02-01*01	TCRBJ02-01*01	104096	Donor	CMV	CCF12	Pos	Neg
9.60652e-06	1	CASSQTSGSSYEQYF	GAGTCCGCCAGCACCAACCAGACATCTATGTACCTCTGTGCCAGCAGTCAAACTAGCGGAAGCTCCTACGAGCAGTACTTCGGGCCG	TCRBV28-01*01	TCRBD02-01	TCRBJ02-07*01	104096	Donor	CMV	CCF12	Pos	Neg
2.88196e-05	3	CASSVGGDYGYTF	AACCTGAGCTCTCTGGAGCTGGGGGACTCAGCTTTGTATTTCTGTGCCAGCAGCGTAGGAGGGGACTATGGCTACACCTTCGGTTCG	TCRBV09-01	unknown	TCRBJ01-02*01	104096	Donor	CMV	CCF12	Pos	Neg
9.60652e-06	1	CASSGTSGYNEQFF	CTGGAGTCCGCCAGCACCAACCAGACATCTATGTACCTCTGTGCCAGCAGTGGGACTAGCGGGTACAATGAGCAGTTCTTCGGGCCA	TCRBV28-01*01	TCRBD02-01	TCRBJ02-01*01	104096	Donor	CMV	CCF12	Pos	Neg
9.60652e-06	1	CASSLGQGYEQYF	ACGATCCAGCGCACACAGCAGGAGGACTCGGCCGTGTATCTCTGTGCCAGCAGCTTGGGACAGGGCTACGAGCAGTACTTCGGGCCG	TCRBV07-02*01	TCRBD01-01*01	TCRBJ02-07*01	104096	Donor	CMV	CCF12	Pos	Neg
9.60652e-06	1	CASSLGGSGYEQYF	ATCCAGCGCACAGAGCAGGGGGACTCGGCCATGTATCTCTGTGCCAGCAGCTTAGGTGGAAGTGGCTACGAGCAGTACTTCGGGCCG	TCRBV07-09	unknown	TCRBJ02-07*01	104096	Donor	CMV	CCF12	Pos	Neg
9.60652e-06	1	CASSYGGSTEAFF	AGGCTGCTGTCGGCTGCTCCCTCCCAGACATCTGTGTACTTCTGTGCCAGCAGTTACGGGGGGAGCACTGAAGCTTTCTTTGGACAA	TCRBV06-05*01	TCRBD02-01*01	TCRBJ01-01*01	104096	Donor	CMV	CCF12	Pos	Neg
9.60652e-06	1	CASSLGYNEQFF	CTCAGGCTGGAGTTGGCTGCTCCCTCCCAGACATCTGTGTACTTCTGTGCCAGCAGTCTGGGTTACAATGAGCAGTTCTTCGGGCCA	TCRBV06-06	unknown	TCRBJ02-01*01	104096	Donor	CMV	CCF12	Pos	Neg
9.60652e-06	1	CASSEGGGTEAFF	AATGTGAACGCCTTGGAGCTGGACGACTCGGCCCTGTATCTCTGTGCCAGCTCGGAGGGCGGAGGCACTGAAGCTTTCTTTGGACAA	TCRBV05-04*01	TCRBD02-01*02	TCRBJ01-01*01	104096	Donor	CMV	CCF12	Pos	Neg
9.60652e-06	1	CASSLGSFTDTQYF	GTGCAGCCTGCAGAACTGGAGGATTCTGGAGTTTATTTCTGTGCCAGCAGCTTGGGATCATTCACAGATACGCAGTATTTTGGCCCA	TCRBV14-01*01	unknown	TCRBJ02-03*01	104096	Donor	CMV	CCF12	Pos	Neg
9.60652e-06	1	CASSLGNEQFF	GAGATGAATGTGAGCACCTTGGAGCTGGGGGACTCGGCCCTTTATCTTTGCGCCAGCAGCTTGGGGAATGAGCAGTTCTTCGGGCCA	TCRBV05-01*01	unknown	TCRBJ02-01*01	104096	Donor	CMV	CCF12	Pos	Neg
9.60652e-06	1	CASSIGNTEAFF	CTCACTGTGACATCGGCCCAAAAGAACCCGACAGCTTTCTATCTCTGTGCCAGTAGTATTGGGAACACTGAAGCTTTCTTTGGACAA	TCRBV19-01	unknown	TCRBJ01-01*01	104096	Donor	CMV	CCF12	Pos	Neg
9.60652e-06	1	CASSFTDTQYF	CCTCTCACTGTGACATCGGCCCAAAAGAACCCGACAGCTTTCTATCTCTGTGCCAGTTCCTTCACAGATACGCAGTATTTTGGCCCA	TCRBV19-01	TCRBD02-01	TCRBJ02-03*01	104096	Donor	CMV	CCF12	Pos	Neg
9.60652e-06	1	CASSLSSYEQYF	CTGAATGTGAACGCCTTGTTGCTGGGGGACTCGGCCCTCTATCTCTGTGCCAGCAGCTTGAGCTCCTACGAGCAGTACTTCGGGCCG	TCRBV05-06*01	unknown	TCRBJ02-07*01	104096	Donor	CMV	CCF12	Pos	Neg
1.9213e-05	2	CASSYRDTGELFF	GGGTTGGAGTCGGCTGCTCCCTCCCAAACATCTGTGTACTTCTGTGCCAGCAGTTACAGGGACACCGGGGAGCTGTTTTTTGGAGAA	TCRBV06	unknown	TCRBJ02-02*01	104096	Donor	CMV	CCF12	Pos	Neg
9.60652e-06	1	CASSLAGGGTGELFF	CAGCGCACAGAGCAGGGGGACTCGGCCATGTATCTCTGTGCCAGCAGCTTAGCCGGAGGGGGGACCGGGGAGCTGTTTTTTGGAGAA	TCRBV07-09	unknown	TCRBJ02-02*01	104096	Donor	CMV	CCF12	Pos	Neg
1.9213e-05	2	CASSLFTEAFF	CTGCTGGGGTTGGAGTCGGCTGCTCCCTCCCAAACATCTGTGTACTTCTGTGCCAGCAGCCTTTTTACTGAAGCTTTCTTTGGACAA	TCRBV06	TCRBD02-01	TCRBJ01-01*01	104096	Donor	CMV	CCF12	Pos	Neg
2.88196e-05	3	CSARDPGGSYNEQFF	ACCAGTGCCCATCCTGAAGACAGCAGCTTCTACATCTGCAGTGCTAGAGATCCGGGGGGCTCCTACAATGAGCAGTTCTTCGGGCCA	TCRBV20	TCRBD02-01*01	TCRBJ02-01*01	104096	Donor	CMV	CCF12	Pos	Neg
9.60652e-06	1	CASSLGQGNSPLHF	GTGAACGCCTTGTTGCTGGGGGACTCGGCCCTCTATCTCTGTGCCAGCAGCTTAGGACAGGGAAATTCACCCCTCCACTTTGGGAAC	TCRBV05-06*01	TCRBD01-01*01	TCRBJ01-06*01	104096	Donor	CMV	CCF12	Pos	Neg
9.60652e-06	1	CASSVQGATEAFF	GGGTTGGAGTCGGCTGCTCCCTCCCAAACATCTGTGTACTTCTGTGCCAGCAGTGTACAGGGGGCTACTGAAGCTTTCTTTGGACAA	TCRBV06	TCRBD01-01*01	TCRBJ01-01*01	104096	Donor	CMV	CCF12	Pos	Neg
9.60652e-06	1	CASSFAGNQPQHF	AAGATCCAGCCCTCAGAACCCAGGGACTCAGCTGTGTACTTCTGTGCCAGCAGTTTCGCAGGCAATCAGCCCCAGCATTTTGGTGAT	TCRBV12	TCRBD01-01*01	TCRBJ01-05*01	104096	Donor	CMV	CCF12	Pos	Neg
9.60652e-06	1	CASSLDRVTGELFF	CTGGAGTCCGCCAGCACCAACCAGACATCTATGTACCTCTGTGCCAGCAGTCTCGACAGGGTTACCGGGGAGCTGTTTTTTGGAGAA	TCRBV28-01*01	TCRBD01-01*01	TCRBJ02-02*01	104096	Donor	CMV	CCF12	Pos	Neg
9.60652e-06	1	CASSISSYEQYF	CTGGGGTTGGAGTCGGCTGCTCCCTCCCAAACATCTGTGTACTTCTGTGCCAGCAGCATCAGCAGCTACGAGCAGTACTTCGGGCCG	TCRBV06	unknown	TCRBJ02-07*01	104096	Donor	CMV	CCF12	Pos	Neg
9.60652e-06	1	CASSDGTASTDTQYF	GAGTCTGCCAGGCCCTCACATACCTCTCAGTACCTCTGTGCCAGCAGTGACGGGACAGCCAGCACAGATACGCAGTATTTTGGCCCA	TCRBV25-01*01	TCRBD01-01*01	TCRBJ02-03*01	104096	Donor	CMV	CCF12	Pos	Neg
9.60652e-06	1	CASSPGLGSPLHF	AGGATCCAGCAGGTAGTGCGAGGAGATTCGGCAGCTTATTTCTGTGCCAGCTCACCAGGGTTAGGCTCACCCCTCCACTTTGGGAAC	TCRBV18-01*01	unknown	TCRBJ01-06*01	104096	Donor	CMV	CCF12	Pos	Neg
9.60652e-06	1	CASSFTDTQYF	ACTCTGAAGATCCGGTCCACAAAGCTGGAGGACTCAGCCATGTACTTCTGTGCCAGCAGCTTCACAGATACGCAGTATTTTGGCCCA	TCRBV02-01*01	TCRBD02-01	TCRBJ02-03*01	104096	Donor	CMV	CCF12	Pos	Neg
9.60652e-06	1	CASSLRRTDTQYF	AAGATCCAGCGCACAGAGCGGGGGGACTCAGCCGTGTATCTCTGTGCCAGCAGCTTAAGGAGGACAGATACGCAGTATTTTGGCCCA	TCRBV07-03*01	TCRBD02-01*02	TCRBJ02-03*01	104096	Donor	CMV	CCF12	Pos	Neg
9.60652e-06	1	CASSVLAGSSYEQYF	AGCTCTCTGGAGCTGGGGGACTCAGCTTTGTATTTCTGTGCCAGCAGCGTCCTAGCGGGGAGCTCCTACGAGCAGTACTTCGGGCCG	TCRBV09-01	TCRBD02-01*01	TCRBJ02-07*01	104096	Donor	CMV	CCF12	Pos	Neg
9.60652e-06	1	CASSLLGNEQYF	ATGAATGTGAGCACCTTGGAGCTGGGGGACTCGGCCCTTTATCTTTGCGCCAGCAGCTTGCTCGGTAACGAGCAGTACTTCGGGCCG	TCRBV05-01*01	TCRBD02-01	TCRBJ02-07*01	104096	Donor	CMV	CCF12	Pos	Neg
9.60652e-06	1	CASRDSMNTEAFF	AGTTCTAAGAAGCTCCTTCTCAGTGACTCTGGCTTCTATCTCTGTGCCTCCCGGGACAGCATGAACACTGAAGCTTTCTTTGGACAA	TCRBV30-01*01	TCRBD01-01*01	TCRBJ01-01*01	104096	Donor	CMV	CCF12	Pos	Neg
9.60652e-06	1	CASSFPGTDTQYF	AGGCTGCTGTCGGCTGCTCCCTCCCAGACATCTGTGTACTTCTGTGCCAGCAGTTTCCCTGGCACAGATACGCAGTATTTTGGCCCA	TCRBV06-05*01	TCRBD02-01	TCRBJ02-03*01	104096	Donor	CMV	CCF12	Pos	Neg
9.60652e-06	1	CASSFTSGGANEQFF	CAGCGCACAGAGCAGCGGGACTCGGCCATGTATCGCTGTGCCAGCAGCTTTACTAGCGGGGGGGCCAATGAGCAGTTCTTCGGGCCA	TCRBV07-06*01	TCRBD02-01*01	TCRBJ02-01*01	104096	Donor	CMV	CCF12	Pos	Neg
9.60652e-06	1	CASSPSSGNTIYF	ACGATCCAGCGCACACAGCAGGAGGACTCGGCCGTGTATCTCTGTGCCAGCTCACCGAGCTCTGGAAACACCATATATTTTGGAGAG	TCRBV07-02*01	TCRBD02-01*02	TCRBJ01-03*01	104096	Donor	CMV	CCF12	Pos	Neg
9.60652e-06	1	CASSWGETQYF	ACTCTGAAGATCCAGCCCTCAGAACCCAGGGACTCAGCTGTGTACTTCTGTGCCAGCAGTTGGGGGGAGACCCAGTACTTCGGGCCA	TCRBV12	unknown	TCRBJ02-05*01	104096	Donor	CMV	CCF12	Pos	Neg
9.60652e-06	1	CASSLTGGGETQYF	ATCCAGCGCACAGAGCGGGGGGACTCAGCCGTGTATCTCTGTGCCAGCAGCCTAACGGGGGGCGGGGAGACCCAGTACTTCGGGCCA	TCRBV07-03*01	unknown	TCRBJ02-05*01	104096	Donor	CMV	CCF12	Pos	Neg
2.88196e-05	3	CASSYGTGTYEQYF	CTGGAGTTGGCTGCTCCCTCCCAGACATCTGTGTACTTCTGTGCCAGCAGTTACGGGACAGGAACCTACGAGCAGTACTTCGGGCCG	TCRBV06-06	TCRBD01-01*01	TCRBJ02-07*01	104096	Donor	CMV	CCF12	Pos	Neg
0.000624424	65	CASSKTSGGYNEQFF	ACATCGGCCCAAAAGAACCCGACAGCTTTCTATCTCTGTGCCAGTAGTAAGACTAGCGGGGGTTACAATGAGCAGTTCTTCGGGCCA	TCRBV19-01	TCRBD02-01*01	TCRBJ02-01*01	104096	Donor	CMV	CCF12	Pos	Neg
9.60652e-06	1	CASSLAQSYEQYF	ACGATCCAGCGCACACAGCAGGAGGACTCGGCCGTGTATCTCTGTGCCAGCAGCTTAGCGCAGAGCTACGAGCAGTACTTCGGGCCG	TCRBV07-02*01	unknown	TCRBJ02-07*01	104096	Donor	CMV	CCF12	Pos	Neg
9.60652e-06	1	CASSLGGNRYEQYF	ATCCAGCGCACAGAGCAGGGGGACTCGGCCATGTATCTCTGTGCCAGCAGCTTAGGGGGGAACCGCTACGAGCAGTACTTCGGGCCG	TCRBV07-09	unknown	TCRBJ02-07*01	104096	Donor	CMV	CCF12	Pos	Neg
9.60652e-06	1	CASSPGQGGDEQYF	GTGAGCACCTTGGAGCTGGGGGACTCGGCCCTTTATCTTTGCGCCAGCAGCCCGGGACAGGGCGGCGACGAGCAGTACTTCGGGCCG	TCRBV05-01*01	TCRBD01-01*01	TCRBJ02-07*01	104096	Donor	CMV	CCF12	Pos	Neg
9.60652e-06	1	CASSQDLYEQYF	CTGAAGGTGCAGCCTGCAGAACTGGAGGATTCTGGAGTTTATTTCTGTGCCAGCAGCCAAGATCTGTACGAGCAGTACTTCGGGCCG	TCRBV14-01*01	TCRBD02-01	TCRBJ02-07*01	104096	Donor	CMV	CCF12	Pos	Neg
1.9213e-05	2	CASSEQGYEQYF	CTGACCCTGGAGTCTGCCAGGCCCTCACATACCTCTCAGTACCTCTGTGCCAGCAGTGAACAGGGTTACGAGCAGTACTTCGGGCCG	TCRBV25-01*01	TCRBD01-01*01	TCRBJ02-07*01	104096	Donor	CMV	CCF12	Pos	Neg
9.60652e-06	1	CASRSGTGGYEQYF	CTGCTGTCGGCTGCTCCCTCCCAGACATCTGTGTACTTCTGTGCCAGCAGATCCGGGACAGGGGGCTACGAGCAGTACTTCGGGCCG	TCRBV06-05*01	TCRBD01-01*01	TCRBJ02-07*01	104096	Donor	CMV	CCF12	Pos	Neg
9.60652e-06	1	CASSLGRAYEQYF	AATGTGAACGCCTTGTTGCTGGGGGACTCGGCCCTCTATCTCTGTGCCAGCAGCTTGGGACGGGCCTACGAGCAGTACTTCGGGCCG	TCRBV05-06*01	TCRBD02-01	TCRBJ02-07*01	104096	Donor	CMV	CCF12	Pos	Neg
9.60652e-06	1	CASSSGSSYEQYF	AAGATCCAGCCCTCAGAACCCAGGGACTCAGCTGTGTACTTCTGTGCCAGCAGTTCGGGTAGCTCCTACGAGCAGTACTTCGGGCCG	TCRBV12	TCRBD02-01	TCRBJ02-07*01	104096	Donor	CMV	CCF12	Pos	Neg
9.60652e-06	1	CASSLISGYNEQFF	ATCAATTCCCTGGAGCTTGGTGACTCTGCTGTGTATTTCTGTGCCAGCAGCTTGATTAGCGGTTACAATGAGCAGTTCTTCGGGCCA	TCRBV03	TCRBD02-01	TCRBJ02-01*01	104096	Donor	CMV	CCF12	Pos	Neg
9.60652e-06	1	CASSLEGTGAYEQYF	AGCACCTTGGAGCTGGGGGACTCGGCCCTTTATCTTTGCGCCAGCAGCTTGGAAGGGACAGGGGCCTACGAGCAGTACTTCGGGCCG	TCRBV05-01*01	TCRBD01-01*01	TCRBJ02-07*01	104096	Donor	CMV	CCF12	Pos	Neg
9.60652e-06	1	CASSLEEGYEQYF	AAGATCCAGCCTGCAGAGCTTGGGGACTCGGCCGTGTATCTCTGTGCCAGCAGCTTAGAGGAGGGGTACGAGCAGTACTTCGGGCCG	TCRBV11-03*01	TCRBD02-01*02	TCRBJ02-07*01	104096	Donor	CMV	CCF12	Pos	Neg
9.60652e-06	1	CSARDGLAGGYEQYF	ACCAGTGCCCATCCTGAAGACAGCAGCTTCTACATCTGCAGTGCTAGAGATGGGCTAGCGGGGGGGTACGAGCAGTACTTCGGGCCG	TCRBV20	TCRBD02-01*01	TCRBJ02-07*01	104096	Donor	CMV	CCF12	Pos	Neg
9.60652e-06	1	CASSLGEQFF	TCCACTCTGAAGATCCAGCCCTCAGAACCCAGGGACTCAGCTGTGTACTTCTGTGCCAGCAGTCTAGGAGAGCAGTTCTTCGGGCCA	TCRBV12	unknown	TCRBJ02-01*01	104096	Donor	CMV	CCF12	Pos	Neg
9.60652e-06	1	CASSLGSYEQYF	CTGAATGTGAACGCCTTGGAGCTGGACGACTCGGCCCTGTATCTCTGTGCCAGCAGCTTAGGATCCTACGAGCAGTACTTCGGGCCG	TCRBV05-04*01	unknown	TCRBJ02-07*01	104096	Donor	CMV	CCF12	Pos	Neg
9.60652e-06	1	CASSGTSGHNEQFF	ATCCTGTCCTCAGAACCGGGAGACACGGCACTGTATCTCTGCGCCAGCAGCGGGACTAGCGGCCACAATGAGCAGTTCTTCGGGCCA	TCRBV23-01*01	TCRBD02-01	TCRBJ02-01*01	104096	Donor	CMV	CCF12	Pos	Neg
9.60652e-06	1	CASSLGVNEQFF	ATGAATGTGAGCACCTTGGAGCTGGGGGACTCGGCCCTTTATCTTTGCGCCAGCAGCTTGGGAGTCAATGAGCAGTTCTTCGGGCCA	TCRBV05-01*01	TCRBD02-01*02	TCRBJ02-01*01	104096	Donor	CMV	CCF12	Pos	Neg
9.60652e-06	1	CSVEGNTEAFF	ACTCTGACTGTGAGCAACATGAGCCCTGAAGACAGCAGCATATATCTCTGCAGCGTTGAGGGGAACACTGAAGCTTTCTTTGGACAA	TCRBV29-01*01	unknown	TCRBJ01-01*01	104096	Donor	CMV	CCF12	Pos	Neg
9.60652e-06	1	CASSLGPSNQPQHF	ATCCAGCCCTCAGAACCCAGGGACTCAGCTGTGTACTTCTGTGCCAGCAGTTTGGGTCCTAGCAATCAGCCCCAGCATTTTGGTGAT	TCRBV12	unknown	TCRBJ01-05*01	104096	Donor	CMV	CCF12	Pos	Neg
9.60652e-06	1	CASSSTGGYEQYF	ATTCTGGAGTCCGCCAGCACCAACCAGACATCTATGTACCTCTGTGCCAGCAGTTCTACGGGAGGTTACGAGCAGTACTTCGGGCCG	TCRBV28-01*01	TCRBD02-01*02	TCRBJ02-07*01	104096	Donor	CMV	CCF12	Pos	Neg
9.60652e-06	1	CASSPSRNTEAFF	AAGATCCAGCCCTCAGAACCCAGGGACTCAGCTGTGTACTTCTGTGCCAGCAGTCCGTCAAGGAACACTGAAGCTTTCTTTGGACAA	TCRBV12	unknown	TCRBJ01-01*01	104096	Donor	CMV	CCF12	Pos	Neg
9.60652e-06	1	CASKEGNQPQHF	CTCAGGCTGGAGTTGGCTGCTCCCTCCCAGACATCTGTGTACTTCTGTGCCAGCAAGGAGGGGAATCAGCCCCAGCATTTTGGTGAT	TCRBV06-06	TCRBD02-01*02	TCRBJ01-05*01	104096	Donor	CMV	CCF12	Pos	Neg
9.60652e-06	1	CASSYGGNQPQHF	AGGCTGGAGTTGGCTGCTCCCTCCCAGACATCTGTGTACTTCTGTGCCAGCAGTTACGGCGGCAATCAGCCCCAGCATTTTGGTGAT	TCRBV06-06	unknown	TCRBJ01-05*01	104096	Donor	CMV	CCF12	Pos	Neg
9.60652e-06	1	CASSPPDSSYEQYF	TTGGAGTCGGCTGCTCCCTCCCAAACATCTGTGTACTTCTGTGCCAGCAGTCCTCCGGACAGCTCCTACGAGCAGTACTTCGGGCCG	TCRBV06	TCRBD01-01*01	TCRBJ02-07*01	104096	Donor	CMV	CCF12	Pos	Neg
9.60652e-06	1	CASSLAGGPSYNEQFF	CGCACAGAGCAGCGGGACTCGGCCATGTATCGCTGTGCCAGCAGCTTAGCTGGGGGGCCCTCCTACAATGAGCAGTTCTTCGGGCCA	TCRBV07-06*01	unknown	TCRBJ02-01*01	104096	Donor	CMV	CCF12	Pos	Neg
9.60652e-06	1	CASSLGTGGYNEQFF	CAGCCCTCAGAACCCAGGGACTCAGCTGTGTACTTCTGTGCCAGCAGTTTGGGAACAGGGGGATACAATGAGCAGTTCTTCGGGCCA	TCRBV12	TCRBD01-01*01	TCRBJ02-01*01	104096	Donor	CMV	CCF12	Pos	Neg
9.60652e-06	1	CASSYSGGSSYEQYF	CTGTCGGCTGCTCCCTCCCAGACATCTGTGTACTTCTGTGCCAGCAGTTACTCGGGGGGGAGCTCCTACGAGCAGTACTTCGGGCCG	TCRBV06-05*01	TCRBD02-01*01	TCRBJ02-07*01	104096	Donor	CMV	CCF12	Pos	Neg
9.60652e-06	1	CASSPQGSYEQYF	ATCCTGGAGTCGCCCAGCCCCAACCAGACCTCTCTGTACTTCTGTGCCAGCAGTCCCCAGGGCTCCTACGAGCAGTACTTCGGGCCG	TCRBV27-01*01	TCRBD01-01*01	TCRBJ02-07*01	104096	Donor	CMV	CCF12	Pos	Neg
9.60652e-06	1	CASSGTGGKTQYF	AATGTGAGCACCTTGGAGCTGGGGGACTCGGCCCTTTATCTTTGCGCCAGCAGCGGGACAGGGGGAAAGACCCAGTACTTCGGGCCA	TCRBV05-01*01	TCRBD01-01*01	TCRBJ02-05*01	104096	Donor	CMV	CCF12	Pos	Neg
9.60652e-06	1	CASSWGDTQYF	ACTCTGAAGATCCAGCCCTCAGAACCCAGGGACTCAGCTGTGTACTTCTGTGCCAGCAGCTGGGGGGATACGCAGTATTTTGGCCCA	TCRBV12	unknown	TCRBJ02-03*01	104096	Donor	CMV	CCF12	Pos	Neg
9.60652e-06	1	CASSSQGYEQYF	ATGAATGTGAGCACCTTGGAGCTGGGGGACTCGGCCCTTTATCTTTGCGCCAGCAGCTCCCAGGGCTACGAGCAGTACTTCGGGCCG	TCRBV05-01*01	TCRBD01-01*01	TCRBJ02-07*01	104096	Donor	CMV	CCF12	Pos	Neg
9.60652e-06	1	CASSEQYNEQFF	CTCAGGCTGGAGTCGGCTGCTCCCTCCCAGACATCTGTGTACTTCTGTGCCAGCAGTGAACAATACAATGAGCAGTTCTTCGGGCCA	TCRBV06-01*01	TCRBD01-01*01	TCRBJ02-01*01	104096	Donor	CMV	CCF12	Pos	Neg
9.60652e-06	1	CASSFGQPQHF	CCGCTCAGGCTGGAGTTGGCTGCTCCCTCCCAGACATCTGTGTACTTCTGTGCCAGCAGTTTCGGCCAGCCCCAGCATTTTGGTGAT	TCRBV06-06	unknown	TCRBJ01-05*01	104096	Donor	CMV	CCF12	Pos	Neg
9.60652e-06	1	CASSYSGGNTEAFF	TTGGAGTCGGCTGCTCCCTCCCAAACATCTGTGTACTTCTGTGCCAGCAGTTACTCGGGGGGGAACACTGAAGCTTTCTTTGGACAA	TCRBV06	TCRBD02-01*01	TCRBJ01-01*01	104096	Donor	CMV	CCF12	Pos	Neg
9.60652e-06	1	CASSLLGDTQYF	TTGGAGATCCAGCGCACAGAGCAGGGGGACTCGGCCATGTATCTCTGTGCCAGCAGCCTCCTCGGGGATACGCAGTATTTTGGCCCA	TCRBV07-09	TCRBD02-01	TCRBJ02-03*01	104096	Donor	CMV	CCF12	Pos	Neg
1.9213e-05	2	CASSPGASYEQYF	AAGATCCAGCCTGCAGAGCTTGGGGACTCGGCCGTGTATCTCTGTGCCAGCAGCCCGGGGGCTTCCTACGAGCAGTACTTCGGGCCG	TCRBV11-03*01	unknown	TCRBJ02-07*01	104096	Donor	CMV	CCF12	Pos	Neg
9.60652e-06	1	CASSLGTGSYEQYF	ATCCAGCGCACAGAGCGGGGGGACTCAGCCGTGTATCTCTGTGCCAGCAGCTTAGGGACAGGTTCCTACGAGCAGTACTTCGGGCCG	TCRBV07-03*01	TCRBD01-01*01	TCRBJ02-07*01	104096	Donor	CMV	CCF12	Pos	Neg
9.60652e-06	1	CASSSPGTGISYEQYF	CCTGCAAAGCTTGAGGACTCGGCCGTGTATCTCTGTGCCAGCAGCTCCCCCGGGACAGGTATTTCCTACGAGCAGTACTTCGGGCCG	TCRBV11-02*02	TCRBD01-01*01	TCRBJ02-07*01	104096	Donor	CMV	CCF12	Pos	Neg
9.60652e-06	1	CASSVGESYEQYF	AATGTGAGCACCTTGGAGCTGGGGGACTCGGCCCTTTATCTTTGCGCCAGCAGCGTAGGAGAAAGCTACGAGCAGTACTTCGGGCCG	TCRBV05-01*01	TCRBD02-01*02	TCRBJ02-07*01	104096	Donor	CMV	CCF12	Pos	Neg
9.60652e-06	1	CASSFRLAGGTDTQYF	CCCTCAGAACCCAGGGACTCAGCTGTGTACTTCTGTGCCAGCAGTTTTCGACTAGCGGGAGGAACAGATACGCAGTATTTTGGCCCA	TCRBV12	TCRBD02-01*02	TCRBJ02-03*01	104096	Donor	CMV	CCF12	Pos	Neg
9.60652e-06	1	CASSLGGNRYEQYF	GTGAACGCCTTGTTGCTGGGGGACTCGGCCCTCTATCTCTGTGCCAGCAGCTTGGGGGGGAACCGCTACGAGCAGTACTTCGGGCCG	TCRBV05-06*01	unknown	TCRBJ02-07*01	104096	Donor	CMV	CCF12	Pos	Neg
9.60652e-06	1	CASSLGDTNQPQHF	CTGGAGTCGGCTGCTCCCTCCCAGACATCTGTGTACTTCTGTGCCAGCTCCCTAGGAGATACCAATCAGCCCCAGCATTTTGGTGAT	TCRBV06-01*01	TCRBD02-01	TCRBJ01-05*01	104096	Donor	CMV	CCF12	Pos	Neg
1.9213e-05	2	CASSPTGGNQPQHF	GTGAGCACCTTGGAGCTGGGGGACTCGGCCCTTTATCTTTGCGCCAGCAGCCCAACAGGGGGCAATCAGCCCCAGCATTTTGGTGAT	TCRBV05-01*01	TCRBD01-01*01	TCRBJ01-05*01	104096	Donor	CMV	CCF12	Pos	Neg
9.60652e-06	1	CASKGTDTQYF	CCCCTGACCCTGGAGTCTGCCAGGCCCTCACATACCTCTCAGTACCTCTGTGCCAGTAAAGGAACAGATACGCAGTATTTTGGCCCA	TCRBV25-01*01	unknown	TCRBJ02-03*01	104096	Donor	CMV	CCF12	Pos	Neg
9.60652e-06	1	CASSLEPNYGYTF	AAGATCCAGCCTGCAAAGCTTGAGGACTCGGCCGTGTATCTCTGTGCCAGCAGCTTAGAACCTAACTATGGCTACACCTTCGGTTCG	TCRBV11-02*02	unknown	TCRBJ01-02*01	104096	Donor	CMV	CCF12	Pos	Neg
9.60652e-06	1	CASSLGQGYEQYF	AAGATCCAGCCCTCAGAACCCAGGGACTCAGCTGTGTACTTCTGTGCCAGCAGTTTAGGGCAGGGCTACGAGCAGTACTTCGGGCCG	TCRBV12	TCRBD01-01*01	TCRBJ02-07*01	104096	Donor	CMV	CCF12	Pos	Neg
9.60652e-06	1	CASSLGSYEQYF	CTGACGATCCAGCGCACACAGCAGGAGGACTCGGCCGTGTATCTCTGTGCCAGCAGCTTAGGCAGCTACGAGCAGTACTTCGGGCCG	TCRBV07-02*01	TCRBD01-01*01	TCRBJ02-07*01	104096	Donor	CMV	CCF12	Pos	Neg
9.60652e-06	1	CASSLAGGYEQYF	AATGTGAACGCCTTGTTGCTGGGGGACTCGGCCCTCTATCTCTGTGCCAGCTCCTTGGCGGGGGGCTACGAGCAGTACTTCGGGCCG	TCRBV05-06*01	TCRBD02-01*01	TCRBJ02-07*01	104096	Donor	CMV	CCF12	Pos	Neg
9.60652e-06	1	CASSLGQGGTEAFF	GTGAGCACCTTGGAGCTGGGGGACTCGGCCCTTTATCTTTGCGCCAGCAGCTTGGGACAGGGTGGAACTGAAGCTTTCTTTGGACAA	TCRBV05-01*01	TCRBD01-01*01	TCRBJ01-01*01	104096	Donor	CMV	CCF12	Pos	Neg
9.60652e-06	1	CASSFKGQNTEAFF	GTGAGCACCTTGGAGCTGGGGGACTCGGCCCTTTATCTTTGCGCCAGCAGCTTTAAGGGCCAAAACACTGAAGCTTTCTTTGGACAA	TCRBV05-01*01	unknown	TCRBJ01-01*01	104096	Donor	CMV	CCF12	Pos	Neg
9.60652e-06	1	CASSFSGNTEAFF	ACTGTGACATCGGCCCAAAAGAACCCGACAGCTTTCTATCTCTGTGCCAGTAGTTTCAGCGGAAACACTGAAGCTTTCTTTGGACAA	TCRBV19-01	TCRBD02-01	TCRBJ01-01*01	104096	Donor	CMV	CCF12	Pos	Neg
9.60652e-06	1	CASSVAPDTQYF	CTAAACCTGAGCTCTCTGGAGCTGGGGGACTCAGCTTTGTATTTCTGTGCCAGCAGCGTAGCTCCAGATACGCAGTATTTTGGCCCA	TCRBV09-01	TCRBD02-01	TCRBJ02-03*01	104096	Donor	CMV	CCF12	Pos	Neg
9.60652e-06	1	CASSGTAYEQYF	CTGAAGATCCGGTCCACAAAGCTGGAGGACTCAGCCATGTACTTCTGTGCCAGCAGTGGGACTGCGTACGAGCAGTACTTCGGGCCG	TCRBV02-01*01	TCRBD02-01	TCRBJ02-07*01	104096	Donor	CMV	CCF12	Pos	Neg
9.60652e-06	1	CASSYGGGTEAFF	GGGTTGGAGTCGGCTGCTCCCTCCCAAACATCTGTGTACTTCTGTGCCAGCAGTTACGGGGGGGGCACTGAAGCTTTCTTTGGACAA	TCRBV06	TCRBD02-01*01	TCRBJ01-01*01	104096	Donor	CMV	CCF12	Pos	Neg
9.60652e-06	1	CASSEDRGYQETQYF	CTGTCGGCTGCTCCCTCCCAGACATCTGTGTACTTCTGTGCCAGCAGCGAAGACAGGGGGTACCAAGAGACCCAGTACTTCGGGCCA	TCRBV06	TCRBD01-01*01	TCRBJ02-05*01	104096	Donor	CMV	CCF12	Pos	Neg
9.60652e-06	1	CASRSAADTQYF	CTGATCCTGGAGTCGCCCAGCCCCAACCAGACCTCTCTGTACTTCTGTGCCAGCAGATCAGCGGCAGATACGCAGTATTTTGGCCCA	TCRBV27-01*01	TCRBD02-01	TCRBJ02-03*01	104096	Donor	CMV	CCF12	Pos	Neg
9.60652e-06	1	CASSYGENTEAFF	AGGCTGCTGTCGGCTGCTCCCTCCCAGACATCTGTGTACTTCTGTGCCAGCAGTTACGGGGAGAACACTGAAGCTTTCTTTGGACAA	TCRBV06-05*01	unknown	TCRBJ01-01*01	104096	Donor	CMV	CCF12	Pos	Neg
9.60652e-06	1	CASSYSQETQYF	CTCACTGTGACATCGGCCCAAAAGAACCCGACAGCTTTCTATCTCTGTGCCAGTAGTTATTCCCAAGAGACCCAGTACTTCGGGCCA	TCRBV19-01	TCRBD02-01	TCRBJ02-05*01	104096	Donor	CMV	CCF12	Pos	Neg
9.60652e-06	1	CASRGHTGELFF	CTCAGGCTGGAGTCGGCTGCTCCCTCCCAGACATCTGTGTACTTCTGTGCCAGCAGGGGGCACACCGGGGAGCTGTTTTTTGGAGAA	TCRBV06-01*01	TCRBD01-01*01	TCRBJ02-02*01	104096	Donor	CMV	CCF12	Pos	Neg
3.84261e-05	4	CASSLTGTDTQYF	AATGTGAGCACCTTGGAGCTGGGGGACTCGGCCCTTTATCTTTGCGCCAGCAGCCTGACTGGAACAGATACGCAGTATTTTGGCCCA	TCRBV05-01*01	TCRBD02-01	TCRBJ02-03*01	104096	Donor	CMV	CCF12	Pos	Neg
9.60652e-06	1	CASSFQDTQYF	ACTCTGAAGATCCGGTCCACAAAGCTGGAGGACTCAGCCATGTACTTCTGTGCCAGCAGTTTTCAGGATACGCAGTATTTTGGCCCA	TCRBV02-01*01	TCRBD01-01*01	TCRBJ02-03*01	104096	Donor	CMV	CCF12	Pos	Neg
9.60652e-06	1	CASSLGGGQETQYF	ATCCAGCCTGCAAAGCTTGAGGACTCGGCCGTGTATCTCTGTGCCAGCAGCTTAGGGGGTGGGCAAGAGACCCAGTACTTCGGGCCA	TCRBV11-02*02	unknown	TCRBJ02-05*01	104096	Donor	CMV	CCF12	Pos	Neg
9.60652e-06	1	CASGQGNTEAFF	CTGATCCTGGAGTCGCCCAGCCCCAACCAGACCTCTCTGTACTTCTGTGCCAGCGGACAGGGGAACACTGAAGCTTTCTTTGGACAA	TCRBV27-01*01	TCRBD01-01*01	TCRBJ01-01*01	104096	Donor	CMV	CCF12	Pos	Neg
9.60652e-06	1	CASSLGNTGELFF	AATGTGAGCACCTTGGAGCTGGGGGACTCGGCCCTTTATCTTTGCGCCAGCAGCTTAGGTAACACCGGGGAGCTGTTTTTTGGAGAA	TCRBV05-01*01	unknown	TCRBJ02-02*01	104096	Donor	CMV	CCF12	Pos	Neg
9.60652e-06	1	CASSQDPVNTEAFF	CTACACACCCTGCAGCCAGAAGACTCGGCCCTGTATCTCTGCGCCAGCAGCCAAGATCCCGTGAACACTGAAGCTTTCTTTGGACAA	TCRBV04-03*01	TCRBD02-01	TCRBJ01-01*01	104096	Donor	CMV	CCF12	Pos	Neg
9.60652e-06	1	CASSPGTSGGETQYF	CAGCGCACACAGCAGGAGGACTCGGCCGTGTATCTCTGTGCCAGCAGCCCTGGGACTAGCGGGGGGGAGACCCAGTACTTCGGGCCA	TCRBV07-02*01	TCRBD02-01*01	TCRBJ02-05*01	104096	Donor	CMV	CCF12	Pos	Neg
9.60652e-06	1	CASSYRNTEAFF	CTCAGGCTGGAGTTGGCTGCTCCCTCCCAGACATCTGTGTACTTCTGTGCCAGCAGTTACCGGAACACTGAAGCTTTCTTTGGACAA	TCRBV06-06	TCRBD02-01	TCRBJ01-01*01	104096	Donor	CMV	CCF12	Pos	Neg
9.60652e-06	1	CASSGYTDTQYF	CTAAACCTGAGCTCTCTGGAGCTGGGGGACTCAGCTTTGTATTTCTGTGCCAGCAGCGGATACACAGATACGCAGTATTTTGGCCCA	TCRBV09-01	unknown	TCRBJ02-03*01	104096	Donor	CMV	CCF12	Pos	Neg
9.60652e-06	1	CASSPPGRNTEAFF	ATGAGCTCCTTGGAGCTGGGGGACTCAGCCCTGTACTTCTGTGCCAGCAGCCCGCCTGGGCGGAACACTGAAGCTTTCTTTGGACAA	TCRBV13-01*01	TCRBD01-01*01	TCRBJ01-01*01	104096	Donor	CMV	CCF12	Pos	Neg
9.60652e-06	1	CASSPATGNTEAFF	CTGGAGTCGCCCAGCCCCAACCAGACCTCTCTGTACTTCTGTGCCAGCAGTCCCGCAACCGGGAACACTGAAGCTTTCTTTGGACAA	TCRBV27-01*01	TCRBD02-01	TCRBJ01-01*01	104096	Donor	CMV	CCF12	Pos	Neg
9.60652e-06	1	CASSSSGGAYNEQFF	GAGTCGGCTGCTCCCTCCCAAACATCTGTGTACTTCTGTGCCAGCAGTTCAAGCGGGGGGGCGTACAATGAGCAGTTCTTCGGGCCA	TCRBV06	TCRBD02-01*01	TCRBJ02-01*01	104096	Donor	CMV	CCF12	Pos	Neg
9.60652e-06	1	CASSLGTGYGYTF	AATGTGAACGCCTTGGAGCTGGACGACTCGGCCCTGTATCTCTGTGCCAGCAGCCTCGGGACAGGCTATGGCTACACCTTCGGTTCG	TCRBV05-04*01	TCRBD01-01*01	TCRBJ01-02*01	104096	Donor	CMV	CCF12	Pos	Neg
9.60652e-06	1	CASSPTGTGELFF	AAGATCCAGCGCACAGAGCGGGGGGACTCAGCCGTGTATCTCTGTGCCAGCAGCCCCACGGGTACCGGGGAGCTGTTTTTTGGAGAA	TCRBV07-03*01	TCRBD02-01	TCRBJ02-02*01	104096	Donor	CMV	CCF12	Pos	Neg
9.60652e-06	1	CASSFGNEQFF	CCGCTCAGGCTGCTGTCGGCTGCTCCCTCCCAGACATCTGTGTACTTCTGTGCCAGCAGTTTCGGGAATGAGCAGTTCTTCGGGCCA	TCRBV06-05*01	TCRBD02-01	TCRBJ02-01*01	104096	Donor	CMV	CCF12	Pos	Neg
9.60652e-06	1	CASSAGTGGTGELFF	AACGCCTTGTTGCTGGGGGACTCGGCCCTCTATCTCTGTGCCAGCAGCGCCGGGACAGGGGGCACCGGGGAGCTGTTTTTTGGAGAA	TCRBV05-06*01	TCRBD01-01*01	TCRBJ02-02*01	104096	Donor	CMV	CCF12	Pos	Neg
9.60652e-06	1	CASSVEGGNTEAFF	CTGAGCTCTCTGGAGCTGGGGGACTCAGCTTTGTATTTCTGTGCCAGCAGCGTAGAAGGGGGGAACACTGAAGCTTTCTTTGGACAA	TCRBV09-01	TCRBD01-01*01	TCRBJ01-01*01	104096	Donor	CMV	CCF12	Pos	Neg
9.60652e-06	1	CASSLSSRDTGELFF	GAGTCCGCCAGCACCAACCAGACATCTATGTACCTCTGTGCCAGCAGTTTATCTAGCAGGGACACCGGGGAGCTGTTTTTTGGAGAA	TCRBV28-01*01	unknown	TCRBJ02-02*01	104096	Donor	CMV	CCF12	Pos	Neg
9.60652e-06	1	CASSWGETQYF	CTGCTGGGGTTGGAGTCGGCTGCTCCCTCCCAAACATCTGTGTACTTCTGTGCCAGCAGTTGGGGAGAGACCCAGTACTTCGGGCCA	TCRBV06	unknown	TCRBJ02-05*01	104096	Donor	CMV	CCF12	Pos	Neg
9.60652e-06	1	CASSSRDRGYEQYF	CTGCTGTCGGCTGCTCCCTCCCAGACATCTGTGTACTTCTGTGCCAGCAGTAGCCGGGACAGGGGATACGAGCAGTACTTCGGGCCG	TCRBV06-05*01	TCRBD01-01*01	TCRBJ02-07*01	104096	Donor	CMV	CCF12	Pos	Neg
9.60652e-06	1	CASSFSGDYEQYF	AATGTGAGCACCTTGGAGCTGGGGGACTCGGCCCTTTATCTTTGCGCCAGCAGCTTTAGCGGGGATTACGAGCAGTACTTCGGGCCG	TCRBV05-01*01	TCRBD02-01*01	TCRBJ02-07*01	104096	Donor	CMV	CCF12	Pos	Neg
9.60652e-06	1	CASSLGLAGGPGEQFF	TCCTTGGAGCTGGGGGACTCAGCCCTGTACTTCTGTGCCAGCAGCTTAGGCCTAGCGGGGGGGCCTGGTGAGCAGTTCTTCGGGCCA	TCRBV13-01*01	TCRBD02-01*01	TCRBJ02-01*01	104096	Donor	CMV	CCF12	Pos	Neg
9.60652e-06	1	CASSQSRSSYNEQFF	GAGTTGGCTGCTCCCTCCCAGACATCTGTGTACTTCTGTGCCAGCAGTCAGAGCCGAAGCTCCTACAATGAGCAGTTCTTCGGGCCA	TCRBV06-06	unknown	TCRBJ02-01*01	104096	Donor	CMV	CCF12	Pos	Neg
1.9213e-05	2	CASSKGTEAFF	ACTCTGAAGATCCAGCCCTCAGAACCCAGGGACTCAGCTGTGTACTTCTGTGCCAGCAGTAAGGGGACTGAAGCTTTCTTTGGACAA	TCRBV12	TCRBD01-01*01	TCRBJ01-01*01	104096	Donor	CMV	CCF12	Pos	Neg
9.60652e-06	1	CASSPDGTDTQYF	AAGATCCAGCCCTCAGAACCCAGGGACTCAGCTGTGTACTTCTGTGCCAGCAGTCCGGACGGAACAGATACGCAGTATTTTGGCCCA	TCRBV12	unknown	TCRBJ02-03*01	104096	Donor	CMV	CCF12	Pos	Neg
9.60652e-06	1	CASSPPGQMNTEAFF	AGCACCTTGGAGCTGGGGGACTCGGCCCTTTATCTTTGCGCCAGCAGCCCCCCGGGACAGATGAACACTGAAGCTTTCTTTGGACAA	TCRBV05-01*01	TCRBD01-01*01	TCRBJ01-01*01	104096	Donor	CMV	CCF12	Pos	Neg
9.60652e-06	1	CASSLGQGLNTEAFF	AGCACCTTGGAGCTGGGGGACTCGGCCCTTTATCTTTGCGCCAGCAGCTTGGGACAGGGGCTGAACACTGAAGCTTTCTTTGGACAA	TCRBV05-01*01	TCRBD01-01*01	TCRBJ01-01*01	104096	Donor	CMV	CCF12	Pos	Neg
9.60652e-06	1	CASSLAGQGYGYTF	CTGGAGTCGCCCAGCCCCAACCAGACCTCTCTGTACTTCTGTGCCAGCAGTTTAGCCGGACAGGGCTATGGCTACACCTTCGGTTCG	TCRBV27-01*01	TCRBD01-01*01	TCRBJ01-02*01	104096	Donor	CMV	CCF12	Pos	Neg
9.60652e-06	1	CASSLAGLGNQPQHF	AGCACCTTGGAGCTGGGGGACTCGGCCCTTTATCTTTGCGCCAGCAGCTTGGCGGGACTGGGGAATCAGCCCCAGCATTTTGGTGAT	TCRBV05-01*01	TCRBD02-01	TCRBJ01-05*01	104096	Donor	CMV	CCF12	Pos	Neg
1.9213e-05	2	CASSVVGSTDTQYF	CTGAGCTCTCTGGAGCTGGGGGACTCAGCTTTGTATTTCTGTGCCAGCAGCGTAGTCGGAAGCACAGATACGCAGTATTTTGGCCCA	TCRBV09-01	unknown	TCRBJ02-03*01	104096	Donor	CMV	CCF12	Pos	Neg
9.60652e-06	1	CASSLNYEQYF	CTGCTGGGGTTGGAGTCGGCTGCTCCCTCCCAAACATCTGTGTACTTCTGTGCCAGCAGTCTTAACTACGAGCAGTACTTCGGGCCG	TCRBV06	TCRBD02-01	TCRBJ02-07*01	104096	Donor	CMV	CCF12	Pos	Neg
9.60652e-06	1	CASSQGNQPQHF	CTGATCCTGGAGTCGCCCAGCCCCAACCAGACCTCTCTGTACTTCTGTGCCAGCAGTCAGGGGAATCAGCCCCAGCATTTTGGTGAT	TCRBV27-01*01	TCRBD01-01*01	TCRBJ01-05*01	104096	Donor	CMV	CCF12	Pos	Neg
9.60652e-06	1	CASSSGGSYEQYF	AGGCTGGAGTTGGCTGCTCCCTCCCAGACATCTGTGTACTTCTGTGCCAGCAGCTCCGGGGGGTCCTACGAGCAGTACTTCGGGCCG	TCRBV06-06	TCRBD02-01*01	TCRBJ02-07*01	104096	Donor	CMV	CCF12	Pos	Neg
9.60652e-06	1	CASSQGGNEQFF	CTGAAGGTGCAGCCTGCAGAACTGGAGGATTCTGGAGTTTATTTCTGTGCCAGCAGCCAAGGAGGCAATGAGCAGTTCTTCGGGCCA	TCRBV14-01*01	TCRBD02-01*02	TCRBJ02-01*01	104096	Donor	CMV	CCF12	Pos	Neg
9.60652e-06	1	CASSLGQSSGNTIYF	CAGCGCACACAGCAGGAGGACTCCGCCGTGTATCTCTGTGCCAGCAGCTTGGGTCAGTCCTCTGGAAACACCATATATTTTGGAGAG	TCRBV07-08*01	unknown	TCRBJ01-03*01	104096	Donor	CMV	CCF12	Pos	Neg
9.60652e-06	1	CASSPQVNTEAFF	CACCTACACACCCTGCAGCCAGAAGACTCGGCCCTGTATCTCTGCGCCAGCAGCCCCCAAGTGAACACTGAAGCTTTCTTTGGACAA	TCRBV04-03*01	unknown	TCRBJ01-01*01	104096	Donor	CMV	CCF12	Pos	Neg
9.60652e-06	1	CASSLGEMNTEAFF	ATCCAGCCTGCAAAGCTTGAGGACTCGGCCGTGTATCTCTGTGCCAGCAGCTTAGGAGAGATGAACACTGAAGCTTTCTTTGGACAA	TCRBV11-02*02	TCRBD02-01*02	TCRBJ01-01*01	104096	Donor	CMV	CCF12	Pos	Neg
9.60652e-06	1	CASSLGTGELFF	CTTCACCTACACACCCTGCAGCCAGAAGACTCGGCCCTGTATCTCTGCGCCAGCAGTTTAGGGACCGGGGAGCTGTTTTTTGGAGAA	TCRBV04-03*01	unknown	TCRBJ02-02*01	104096	Donor	CMV	CCF12	Pos	Neg
9.60652e-06	1	CASSISPNQPQHF	ACTGTGACATCGGCCCAAAAGAACCCGACAGCTTTCTATCTCTGTGCCAGTAGTATTAGTCCGAATCAGCCCCAGCATTTTGGTGAT	TCRBV19-01	TCRBD02-01	TCRBJ01-05*01	104096	Donor	CMV	CCF12	Pos	Neg
9.60652e-06	1	CASSDGENYGYTF	AAGATCCGGTCCACAAAGCTGGAGGACTCAGCCATGTACTTCTGTGCCAGCAGTGACGGGGAGAACTATGGCTACACCTTCGGTTCG	TCRBV02-01*01	TCRBD02-01	TCRBJ01-02*01	104096	Donor	CMV	CCF12	Pos	Neg
9.60652e-06	1	CASSLGVNTEAFF	AATGTGAGCACCTTGGAGCTGGGGGACTCGGCCCTTTATCTTTGCGCCAGCAGCTTGGGGGTGAACACTGAAGCTTTCTTTGGACAA	TCRBV05-01*01	unknown	TCRBJ01-01*01	104096	Donor	CMV	CCF12	Pos	Neg
9.60652e-06	1	CASSSGGEQYF	ACCTTGGAGATCCAGCGCACAGAGCAGGGGGACTCGGCCATGTATCTCTGTGCCAGCAGCTCAGGGGGCGAGCAGTACTTCGGGCCG	TCRBV07-09	TCRBD01-01*01	TCRBJ02-07*01	104096	Donor	CMV	CCF12	Pos	Neg
9.60652e-06	1	CASSPSSGNTIYF	AACCTGAGCTCTCTGGAGCTGGGGGACTCAGCTTTGTATTTCTGTGCCAGCTCCCCGAGCTCTGGAAACACCATATATTTTGGAGAG	TCRBV09-01	TCRBD02-01*02	TCRBJ01-03*01	104096	Donor	CMV	CCF12	Pos	Neg
9.60652e-06	1	CASSLAGEQYF	ACTCTGAAGATCCAGCGCACACAGCAGGAGGACTCCGCCGTGTATCTCTGTGCCAGCAGCTTGGCGGGAGAGCAGTACTTCGGGCCG	TCRBV07-08*01	TCRBD02-01*02	TCRBJ02-07*01	104096	Donor	CMV	CCF12	Pos	Neg
9.60652e-06	1	CSVEDRGGYEQYF	ACTGTGAGCAACATGAGCCCTGAAGACAGCAGCATATATCTCTGCAGCGTTGAAGATAGAGGGGGATACGAGCAGTACTTCGGGCCG	TCRBV29-01*01	TCRBD01-01*01	TCRBJ02-07*01	104096	Donor	CMV	CCF12	Pos	Neg
9.60652e-06	1	CASSRANTEAFF	CTCAAGATCCAGCCTGCAAAGCTTGAGGACTCGGCCGTGTATCTCTGTGCCAGCAGCCGAGCAAACACTGAAGCTTTCTTTGGACAA	TCRBV11-02*02	TCRBD02-01	TCRBJ01-01*01	104096	Donor	CMV	CCF12	Pos	Neg
9.60652e-06	1	CASSLGGTDTQYF	CACATCAATTCCCTGGAGCTTGGTGACTCTGCTGTGTATTTCTGTGCCAGCAGCCTTGGGGGCACAGATACGCAGTATTTTGGCCCA	TCRBV03	unknown	TCRBJ02-03*01	104096	Donor	CMV	CCF12	Pos	Neg
9.60652e-06	1	CASSPTGNTEAFF	AAGATCCAGCGCACAGAGCGGGGGGACTCAGCCGTGTATCTCTGTGCCAGCAGCCCGACAGGGAACACTGAAGCTTTCTTTGGACAA	TCRBV07-03*01	TCRBD01-01*01	TCRBJ01-01*01	104096	Donor	CMV	CCF12	Pos	Neg
9.60652e-06	1	CASSRSSGANVLTF	ATCCAGCGCACACAGCAGGAGGACTCGGCCGTGTATCTCTGTGCCAGCAGCCGCAGCTCTGGGGCCAACGTCCTGACTTTCGGGGCC	TCRBV07-02*01	TCRBD01-01*01	TCRBJ02-06*01	104096	Donor	CMV	CCF12	Pos	Neg
9.60652e-06	1	CASSQGLYEQYF	CTGAAGGTGCAGCCTGCAGAACTGGAGGATTCTGGAGTTTATTTCTGTGCCAGCAGCCAGGGCCTATACGAGCAGTACTTCGGGCCG	TCRBV14-01*01	TCRBD01-01*01	TCRBJ02-07*01	104096	Donor	CMV	CCF12	Pos	Neg
9.60652e-06	1	CASSLNYEQYF	AATCTTCACATCAATTCCCTGGAGCTTGGTGACTCTGCTGTGTATTTCTGTGCCAGCAGCCTAAACTACGAGCAGTACTTCGGGCCG	TCRBV03	TCRBD02-01	TCRBJ02-07*01	104096	Donor	CMV	CCF12	Pos	Neg
9.60652e-06	1	CASSLNYEQYF	CTGCTGGGGTTGGAGTCGGCTGCTCCCTCCCAAACATCTGTGTACTTCTGTGCCAGCAGCTTAAACTACGAGCAGTACTTCGGGCCG	TCRBV06	TCRBD02-01	TCRBJ02-07*01	104096	Donor	CMV	CCF12	Pos	Neg
9.60652e-06	1	CASSHGQGREQYF	GAGATCCAGCGCACAGAGCAGGGGGACTCGGCCATGTATCTCTGTGCCAGCAGCCACGGACAGGGACGCGAGCAGTACTTCGGGCCG	TCRBV07-09	TCRBD01-01*01	TCRBJ02-07*01	104096	Donor	CMV	CCF12	Pos	Neg
9.60652e-06	1	CASSLSGYYEQYF	ACGATCCAGCGCACAGAGCAGCGGGACTCGGCCATGTATCGCTGTGCCAGCAGCTTAAGTGGTTACTACGAGCAGTACTTCGGGCCG	TCRBV07-06*01	unknown	TCRBJ02-07*01	104096	Donor	CMV	CCF12	Pos	Neg
9.60652e-06	1	CASSFGGQPQHF	CTGAATGTGAACGCCTTGTTGCTGGGGGACTCGGCCCTCTATCTCTGTGCCAGCAGCTTCGGAGGCCAGCCCCAGCATTTTGGTGAT	TCRBV05-06*01	TCRBD02-01*02	TCRBJ01-05*01	104096	Donor	CMV	CCF12	Pos	Neg
9.60652e-06	1	CASSLGGVQPQHF	ATTCTGGAGTCCGCCAGCACCAACCAGACATCTATGTACCTCTGTGCCAGCAGTTTAGGGGGGGTCCAGCCCCAGCATTTTGGTGAT	TCRBV28-01*01	TCRBD02-01*01	TCRBJ01-05*01	104096	Donor	CMV	CCF12	Pos	Neg
9.60652e-06	1	CASSPGTGGFQPQHF	CAGCCCTCAGAACCCAGGGACTCAGCTGTGTACTTCTGTGCCAGCAGTCCGGGGACAGGGGGCTTCCAGCCCCAGCATTTTGGTGAT	TCRBV12	TCRBD01-01*01	TCRBJ01-05*01	104096	Donor	CMV	CCF12	Pos	Neg
9.60652e-06	1	CASSLAGYEQYF	CTGACGATCCAGCGCACACAGCAGGAGGACTCGGCCGTGTATCTCTGTGCCAGCAGCTTAGCAGGATACGAGCAGTACTTCGGGCCG	TCRBV07-02*01	unknown	TCRBJ02-07*01	104096	Donor	CMV	CCF12	Pos	Neg
9.60652e-06	1	CASSLLGNEQYF	CTTCACATCAATTCCCTGGAGCTTGGTGACTCTGCTGTGTATTTCTGTGCCAGCAGCTTACTTGGCAACGAGCAGTACTTCGGGCCG	TCRBV03	unknown	TCRBJ02-07*01	104096	Donor	CMV	CCF12	Pos	Neg
9.60652e-06	1	CASSFPGTDTQYF	AAGATCCAGCCTGCAGAGCTTGGGGACTCGGCCGTGTATCTCTGTGCCAGCAGCTTTCCGGGCACAGATACGCAGTATTTTGGCCCA	TCRBV11-03*01	TCRBD02-01	TCRBJ02-03*01	104096	Donor	CMV	CCF12	Pos	Neg
9.60652e-06	1	CASSLGGVGANVLTF	AACGCCTTGGAGCTGGACGACTCGGCCCTGTATCTCTGTGCCAGCAGCTTGGGAGGGGTTGGGGCCAACGTCCTGACTTTCGGGGCC	TCRBV05-04*01	unknown	TCRBJ02-06*01	104096	Donor	CMV	CCF12	Pos	Neg
1.9213e-05	2	CASSPQGSYEQYF	AGGATCCAGCAGGTAGTGCGAGGAGATTCGGCAGCTTATTTCTGTGCCAGCTCACCACAGGGATCCTACGAGCAGTACTTCGGGCCG	TCRBV18-01*01	unknown	TCRBJ02-07*01	104096	Donor	CMV	CCF12	Pos	Neg
9.60652e-06	1	CASGNSYEQYF	TCCCTGATTCTGGAGTCCGCCAGCACCAACCAGACATCTATGTACCTCTGTGCCAGCGGGAACTCCTACGAGCAGTACTTCGGGCCG	TCRBV28-01*01	unknown	TCRBJ02-07*01	104096	Donor	CMV	CCF12	Pos	Neg
9.60652e-06	1	CASSLDSSYEQYF	ATCCTGGAGTCGCCCAGCCCCAACCAGACCTCTCTGTACTTCTGTGCCAGCAGTTTAGACAGCTCCTACGAGCAGTACTTCGGGCCG	TCRBV27-01*01	TCRBD01-01*01	TCRBJ02-07*01	104096	Donor	CMV	CCF12	Pos	Neg
9.60652e-06	1	CASSLSSYEQYF	CTGAAGGTGCAGCCTGCAGAACTGGAGGATTCTGGAGTTTATTTCTGTGCCAGCAGCCTCAGCTCCTACGAGCAGTACTTCGGGCCG	TCRBV14-01*01	TCRBD01-01*01	TCRBJ02-07*01	104096	Donor	CMV	CCF12	Pos	Neg
9.60652e-06	1	CASSRGDNQPQHF	AAGATCCAGCCCTCAGAACCCAGGGACTCAGCTGTGTACTTCTGTGCCAGCAGCAGGGGAGACAATCAGCCCCAGCATTTTGGTGAT	TCRBV12	TCRBD01-01*01	TCRBJ01-05*01	104096	Donor	CMV	CCF12	Pos	Neg
9.60652e-06	1	CASSIGGNTEAFF	ACTGTGACATCGGCCCAAAAGAACCCGACAGCTTTCTATCTCTGTGCCAGTAGTATCGGGGGAAACACTGAAGCTTTCTTTGGACAA	TCRBV19-01	TCRBD02-01*01	TCRBJ01-01*01	104096	Donor	CMV	CCF12	Pos	Neg
9.60652e-06	1	CASSFGGSTEAFF	ATCCTGGAGTCGCCCAGCCCCAACCAGACCTCTCTGTACTTCTGTGCCAGCAGTTTTGGGGGGAGCACTGAAGCTTTCTTTGGACAA	TCRBV27-01*01	TCRBD02-01*01	TCRBJ01-01*01	104096	Donor	CMV	CCF12	Pos	Neg
9.60652e-06	1	CASSLAGTGYEQYF	GTGAACGCCTTGTTGCTGGGGGACTCGGCCCTCTATCTCTGTGCCAGCAGCTTGGCCGGGACAGGCTACGAGCAGTACTTCGGGCCG	TCRBV05-06*01	TCRBD01-01*01	TCRBJ02-07*01	104096	Donor	CMV	CCF12	Pos	Neg
9.60652e-06	1	CASSSQGYEQYF	CTGACGATCCAGCGCACACAGCAGGAGGACTCGGCCGTGTATCTCTGTGCCAGCAGCTCACAGGGCTACGAGCAGTACTTCGGGCCG	TCRBV07-02*01	TCRBD01-01*01	TCRBJ02-07*01	104096	Donor	CMV	CCF12	Pos	Neg
9.60652e-06	1	CASSGGGYEQYF	CTAAACCTGAGCTCTCTGGAGCTGGGGGACTCAGCTTTGTATTTCTGTGCCAGCAGCGGAGGTGGGTACGAGCAGTACTTCGGGCCG	TCRBV09-01	TCRBD02-01*02	TCRBJ02-07*01	104096	Donor	CMV	CCF12	Pos	Neg
9.60652e-06	1	CASSYSTANTEAFF	CTGCTGTCGGCTGCTCCCTCCCAGACATCTGTGTACTTCTGTGCCAGCAGTTACTCAACAGCGAACACTGAAGCTTTCTTTGGACAA	TCRBV06-05*01	TCRBD01-01*01	TCRBJ01-01*01	104096	Donor	CMV	CCF12	Pos	Neg
9.60652e-06	1	CASSFSGDYEQYF	GGGTTGGAGTCGGCTGCTCCCTCCCAAACATCTGTGTACTTCTGTGCCAGCAGTTTTAGCGGGGACTACGAGCAGTACTTCGGGCCG	TCRBV06	TCRBD02-01*01	TCRBJ02-07*01	104096	Donor	CMV	CCF12	Pos	Neg
9.60652e-06	1	CASSSGNTEAFF	ATGAATGTGAGCACCTTGGAGCTGGGGGACTCGGCCCTTTATCTTTGCGCCAGCAGCTCAGGGAACACTGAAGCTTTCTTTGGACAA	TCRBV05-01*01	TCRBD01-01*01	TCRBJ01-01*01	104096	Donor	CMV	CCF12	Pos	Neg
9.60652e-06	1	CASSSGGDSNQPQHF	AGCACCTTGGAGCTGGGGGACTCGGCCCTTTATCTTTGCGCCAGCAGCTCGGGAGGAGATAGCAATCAGCCCCAGCATTTTGGTGAT	TCRBV05-01*01	TCRBD02-01*02	TCRBJ01-05*01	104096	Donor	CMV	CCF12	Pos	Neg
1.9213e-05	2	CASSQAAGGNTEAFF	CAGCCTGCAGAACTGGAGGATTCTGGAGTTTATTTCTGTGCCAGCAGCCAAGCCGCAGGCGGGAACACTGAAGCTTTCTTTGGACAA	TCRBV14-01*01	unknown	TCRBJ01-01*01	104096	Donor	CMV	CCF12	Pos	Neg
9.60652e-06	1	CASSLGSYEQYF	CTGAAGATCCAGCGCACACAGCAGGAGGACTCCGCCGTGTATCTCTGTGCCAGCAGCTTAGGTTCCTACGAGCAGTACTTCGGGCCG	TCRBV07-08*01	unknown	TCRBJ02-07*01	104096	Donor	CMV	CCF12	Pos	Neg
9.60652e-06	1	CASSFGQGGGYTF	AAGATCCAGCCCTCAGAACCCAGGGGCTCAGCTGTGTACTTCTGTGCCAGCAGTTTCGGACAGGGAGGCGGCTACACCTTCGGTTCG	TCRBV12	TCRBD01-01*01	TCRBJ01-02*01	104096	Donor	CMV	CCF12	Pos	Neg
9.60652e-06	1	CASSLTSGSSYEQYF	CACGCCCTGCAGCCAGAAGACTCAGCCCTGTATCTCTGCGCCAGCAGCCTGACTAGCGGGTCCTCCTACGAGCAGTACTTCGGGCCG	TCRBV04-01*01	TCRBD02-01	TCRBJ02-07*01	104096	Donor	CMV	CCF12	Pos	Neg
9.60652e-06	1	CASSISSYEQYF	CTGATTCTGGAGTCCGCCAGCACCAACCAGACATCTATGTACCTCTGTGCCAGCAGTATAAGCTCCTACGAGCAGTACTTCGGGCCG	TCRBV28-01*01	unknown	TCRBJ02-07*01	104096	Donor	CMV	CCF12	Pos	Neg
9.60652e-06	1	CASSYSTDTQYF	CTGACGATCCAGCGCACACAGCAGGAGGACTCGGCCGTGTATCTCTGTGCCAGCAGCTATAGCACAGATACGCAGTATTTTGGCCCA	TCRBV07-02*01	unknown	TCRBJ02-03*01	104096	Donor	CMV	CCF12	Pos	Neg
9.60652e-06	1	CASSIDSLYGYTF	ACTGTGACATCGGCCCAAAAGAACCCGACAGCTTTCTATCTCTGTGCCAGTAGTATCGACAGCCTCTATGGCTACACCTTCGGTTCG	TCRBV19-01	TCRBD01-01*01	TCRBJ01-02*01	104096	Donor	CMV	CCF12	Pos	Neg
9.60652e-06	1	CASSLGQGSSYEQYF	CAGCGCACAGAGCAGCGGGACTCGGCCATGTATCGCTGTGCCAGCAGCTTGGGGCAGGGGAGCTCCTACGAGCAGTACTTCGGGCCG	TCRBV07-06*01	TCRBD01-01*01	TCRBJ02-07*01	104096	Donor	CMV	CCF12	Pos	Neg
9.60652e-06	1	CASSLGQGVYGYTF	CTGGAGTCGCCCAGCCCCAACCAGACCTCTCTGTACTTCTGTGCCAGCAGCCTCGGACAGGGGGTATATGGCTACACCTTCGGTTCG	TCRBV27-01*01	TCRBD01-01*01	TCRBJ01-02*01	104096	Donor	CMV	CCF12	Pos	Neg
9.60652e-06	1	CASSLGVNTEAFF	GAGATCCAGCGCACAGAGCAGGGGGACTCGGCCATGTATCTCTGTGCCAGCAGCTTAGGCGTTAACACTGAAGCTTTCTTTGGACAA	TCRBV07-09	TCRBD02-01	TCRBJ01-01*01	104096	Donor	CMV	CCF12	Pos	Neg
9.60652e-06	1	CASSFVVQETQYF	ATTCTGGAGTCCGCCAGCACCAACCAGACATCTATGTACCTCTGTGCCAGCAGTTTTGTCGTCCAAGAGACCCAGTACTTCGGGCCA	TCRBV28-01*01	TCRBD02-01	TCRBJ02-05*01	104096	Donor	CMV	CCF12	Pos	Neg
9.60652e-06	1	CASSLTAYGYTF	CTGAAGATCCAGCCCTCAGAACCCAGGGACTCAGCTGTGTACTTCTGTGCCAGCAGTTTGACAGCCTATGGCTACACCTTCGGTTCG	TCRBV12	TCRBD01-01*01	TCRBJ01-02*01	104096	Donor	CMV	CCF12	Pos	Neg
9.60652e-06	1	CASSSGTSGGETQYF	AGCACCTTGGAGCTGGGGGACTCGGCCCTTTATCTTTGCGCCAGCAGCTCCGGGACTAGCGGGGGGGAGACCCAGTACTTCGGGCCA	TCRBV05-01*01	TCRBD02-01*01	TCRBJ02-05*01	104096	Donor	CMV	CCF12	Pos	Neg
9.60652e-06	1	CASSQETGYGYTF	AATGTGAACGCCTTGGAGCTGGACGACTCGGCCCTGTATCTCTGTGCCAGCAGCCAAGAGACAGGCTATGGCTACACCTTCGGTTCG	TCRBV05-04*01	TCRBD01-01*01	TCRBJ01-02*01	104096	Donor	CMV	CCF12	Pos	Neg
9.60652e-06	1	CASSEQGASNQPQHF	GAGTCGGCTGCTCCCTCCCAGACATCTGTGTACTTCTGTGCCAGCAGTGAACAGGGGGCATCAAATCAGCCCCAGCATTTTGGTGAT	TCRBV06-01*01	TCRBD01-01*01	TCRBJ01-05*01	104096	Donor	CMV	CCF12	Pos	Neg
9.60652e-06	1	CASSLRSNTGELFF	ATCCAGCGCACACAGCAGGAGGACTCCGCCGTGTATCTCTGTGCCAGCAGCTTGAGGTCGAACACCGGGGAGCTGTTTTTTGGAGAA	TCRBV07-08*01	TCRBD02-01*02	TCRBJ02-02*01	104096	Donor	CMV	CCF12	Pos	Neg
9.60652e-06	1	CASSLGQGADTQYF	ATCCAGCGCACAGAGCAGGGGGACTCGGCCATGTATCTCTGTGCCAGCAGCCTAGGACAGGGGGCAGATACGCAGTATTTTGGCCCA	TCRBV07-09	TCRBD01-01*01	TCRBJ02-03*01	104096	Donor	CMV	CCF12	Pos	Neg
9.60652e-06	1	CASSSQGNQPQHF	ATTCTGGAGTCCGCCAGCACCAACCAGACATCTATGTACCTCTGTGCCAGCAGTTCACAGGGTAATCAGCCCCAGCATTTTGGTGAT	TCRBV28-01*01	TCRBD01-01*01	TCRBJ01-05*01	104096	Donor	CMV	CCF12	Pos	Neg
9.60652e-06	1	CASSLVGTEAFF	ATGAATGTGAGCACCTTGGAGCTGGGGGACTCGGCCCTTTATCTTTGCGCCAGCAGCTTGGTGGGCACTGAAGCTTTCTTTGGACAA	TCRBV05-01*01	unknown	TCRBJ01-01*01	104096	Donor	CMV	CCF12	Pos	Neg
9.60652e-06	1	CASRGAGELFF	GAACTAAACCTGAGCTCTCTGGAGCTGGGGGACTCAGCTTTGTATTTCTGTGCCAGCCGGGGGGCCGGGGAGCTGTTTTTTGGAGAA	TCRBV09-01	TCRBD02-01*01	TCRBJ02-02*01	104096	Donor	CMV	CCF12	Pos	Neg
9.60652e-06	1	CASSLGQGITEAFF	CTGGAGTCCGCCAGCACCAACCAGACATCTATGTACCTCTGTGCCAGCAGCCTGGGACAGGGAATCACTGAAGCTTTCTTTGGACAA	TCRBV28-01*01	TCRBD01-01*01	TCRBJ01-01*01	104096	Donor	CMV	CCF12	Pos	Neg
9.60652e-06	1	CASSLGTAYEQYF	AATGTGAGCACCTTGGAGCTGGGGGACTCGGCCCTTTATCTTTGCGCCAGCAGCTTGGGGACGGCCTACGAGCAGTACTTCGGGCCG	TCRBV05-01*01	unknown	TCRBJ02-07*01	104096	Donor	CMV	CCF12	Pos	Neg
9.60652e-06	1	CASSVGQDYEQYF	AGGCTGGAGTCGGCTGCTCCCTCCCAGACATCTGTGTACTTCTGTGCCAGCAGTGTGGGACAGGACTACGAGCAGTACTTCGGGCCG	TCRBV06-01*01	TCRBD01-01*01	TCRBJ02-07*01	104096	Donor	CMV	CCF12	Pos	Neg
9.60652e-06	1	CASSLGDSNQPQHF	GTGAGCACCTTGGAGCTGGGGGACTCGGCCCTTTATCTTTGCGCCAGCAGCTTGGGGGACAGCAATCAGCCCCAGCATTTTGGTGAT	TCRBV05-01*01	unknown	TCRBJ01-05*01	104096	Donor	CMV	CCF12	Pos	Neg
9.60652e-06	1	CASSIQGAYEQYF	ACTGTGACATCGGCCCAAAAGAACCCGACAGCTTTCTATCTCTGTGCCAGTAGTATCCAGGGGGCCTACGAGCAGTACTTCGGGCCG	TCRBV19-01	TCRBD01-01*01	TCRBJ02-07*01	104096	Donor	CMV	CCF12	Pos	Neg
1.9213e-05	2	CASSVGGTEAFF	CTCAGGCTGGAGTCGGCTGCTCCCTCCCAGACATCTGTGTACTTCTGTGCCAGCAGTGTTGGAGGGACTGAAGCTTTCTTTGGACAA	TCRBV06-01*01	TCRBD02-01*02	TCRBJ01-01*01	104096	Donor	CMV	CCF12	Pos	Neg
9.60652e-06	1	CASSWDRVSNQPQHF	CAGCCCTCAGAACCCAGGGACTCAGCTGTGTACTTCTGTGCCAGCAGTTGGGACAGGGTTAGCAATCAGCCCCAGCATTTTGGTGAT	TCRBV12	TCRBD01-01*01	TCRBJ01-05*01	104096	Donor	CMV	CCF12	Pos	Neg
9.60652e-06	1	CASSLGYNEQFF	CTGATCCTGGAGTCGCCCAGCCCCAACCAGACCTCTCTGTACTTCTGTGCCAGCAGTTTAGGATACAATGAGCAGTTCTTCGGGCCA	TCRBV27-01*01	unknown	TCRBJ02-01*01	104096	Donor	CMV	CCF12	Pos	Neg
9.60652e-06	1	CASSLARNQPQHF	ATCCTGGAGTCGCCCAGCCCCAACCAGACCTCTCTGTACTTCTGTGCCAGCAGTTTGGCGAGGAATCAGCCCCAGCATTTTGGTGAT	TCRBV27-01*01	TCRBD02-01*02	TCRBJ01-05*01	104096	Donor	CMV	CCF12	Pos	Neg
9.60652e-06	1	CASSLGLAGTDTQYF	AGCACCTTGGAGCTGGGGGACTCGGCCCTTTATCTTTGCGCCAGCAGCTTGGGGCTAGCGGGCACAGATACGCAGTATTTTGGCCCA	TCRBV05-01*01	TCRBD02-01	TCRBJ02-03*01	104096	Donor	CMV	CCF12	Pos	Neg
9.60652e-06	1	CASSTGFGTDTQYF	ATCCGGTCCACAAAGCTGGAGGACTCAGCCATGTACTTCTGTGCCAGCAGTACAGGTTTTGGGACAGATACGCAGTATTTTGGCCCA	TCRBV02-01*01	TCRBD01-01*01	TCRBJ02-03*01	104096	Donor	CMV	CCF12	Pos	Neg
9.60652e-06	1	CASSDSGELFF	GAACTAAACCTGAGCTCTCTGGAGCTGGGGGACTCAGCTTTGTATTTCTGTGCCAGCAGTGATTCCGGGGAGCTGTTTTTTGGAGAA	TCRBV09-01	unknown	TCRBJ02-02*01	104096	Donor	CMV	CCF12	Pos	Neg
9.60652e-06	1	CASSLTGANVLTF	ATCCTGGAGTCGCCCAGCCCCAACCAGACCTCTCTGTACTTCTGTGCCAGCAGTTTAACTGGGGCCAACGTCCTGACTTTCGGGGCC	TCRBV27-01*01	unknown	TCRBJ02-06*01	104096	Donor	CMV	CCF12	Pos	Neg
9.60652e-06	1	CASSSGLASYEQYF	GTGAACGCCTTGGAGCTGGACGACTCGGCCCTGTATCTCTGTGCCAGCAGCTCGGGACTAGCCTCCTACGAGCAGTACTTCGGGCCG	TCRBV05-04*01	TCRBD02-01	TCRBJ02-07*01	104096	Donor	CMV	CCF12	Pos	Neg
9.60652e-06	1	CASSGGSTDTQYF	AAGATCCAGCCCTCAGAACCCAGGGACTCAGCTGTGTACTTCTGTGCCAGCAGTGGAGGGAGCACAGATACGCAGTATTTTGGCCCA	TCRBV12	TCRBD02-01*02	TCRBJ02-03*01	104096	Donor	CMV	CCF12	Pos	Neg
9.60652e-06	1	CASSLGQGNSPLHF	CTGGAGTCCGCCAGCACCAACCAGACATCTATGTACCTCTGTGCCAGCAGTCTGGGACAGGGAAACTCACCCCTCCACTTTGGGAAC	TCRBV28-01*01	TCRBD01-01*01	TCRBJ01-06*01	104096	Donor	CMV	CCF12	Pos	Neg
9.60652e-06	1	CASSTYTDTQYF	CTGACGATCCAGCGCACACAGCAGGAGGACTCGGCCGTGTATCTCTGTGCCAGCAGCACTTACACAGATACGCAGTATTTTGGCCCA	TCRBV07-02*01	TCRBD02-01	TCRBJ02-03*01	104096	Donor	CMV	CCF12	Pos	Neg
1.9213e-05	2	CASSLATEAFF	ACTCTGACGATCCAGCGCACACAGCAGGAGGACTCGGCCGTGTATCTCTGTGCCAGCAGCTTGGCAACTGAAGCTTTCTTTGGACAA	TCRBV07-02*01	TCRBD01-01*01	TCRBJ01-01*01	104096	Donor	CMV	CCF12	Pos	Neg
9.60652e-06	1	CASSRTENTEAFF	AATGTGAGCACCTTGGAGCTGGGGGACTCGGCCCTTTATCTTTGCGCCAGCAGCCGTACAGAGAACACTGAAGCTTTCTTTGGACAA	TCRBV05-01*01	TCRBD01-01*01	TCRBJ01-01*01	104096	Donor	CMV	CCF12	Pos	Neg
9.60652e-06	1	CASSYSGGSSYEQYF	CTGTCGGCTGCTCCCTCCCAGACATCTGTGTACTTCTGTGCCAGCAGTTACTCAGGGGGGAGCTCCTACGAGCAGTACTTCGGGCCG	TCRBV06-05*01	unknown	TCRBJ02-07*01	104096	Donor	CMV	CCF12	Pos	Neg
9.60652e-06	1	CASSLAARNTEAFF	ATCCAGCGCACAGAGCAGGGGGACTCGGCCATGTATCTCTGTGCCAGCAGCTTAGCTGCAAGGAACACTGAAGCTTTCTTTGGACAA	TCRBV07-09	unknown	TCRBJ01-01*01	104096	Donor	CMV	CCF12	Pos	Neg
9.60652e-06	1	CASSYSGNTEAFF	GGGTTGGAGTCGGCTGCTCCCTCCCAAACATCTGTGTACTTCTGTGCCAGCAGTTACTCAGGGAACACTGAAGCTTTCTTTGGACAA	TCRBV06	unknown	TCRBJ01-01*01	104096	Donor	CMV	CCF12	Pos	Neg
9.60652e-06	1	CASSSGSYYEQYF	ATCCTGGAGTCGCCCAGCCCCAACCAGACCTCTCTGTACTTCTGTGCCAGCAGTAGCGGGAGCTACTACGAGCAGTACTTCGGGCCG	TCRBV27-01*01	TCRBD02-01*02	TCRBJ02-07*01	104096	Donor	CMV	CCF12	Pos	Neg
9.60652e-06	1	CASSLGTMNTEAFF	ATCCAGCGCACACAGCAGGAGGACTCGGCCGTGTATCTCTGTGCCAGCAGCTTAGGAACCATGAACACTGAAGCTTTCTTTGGACAA	TCRBV07-02*01	unknown	TCRBJ01-01*01	104096	Donor	CMV	CCF12	Pos	Neg
9.60652e-06	1	CASSFLNTEAFF	CTGATTCTGGAGTCCGCCAGCACCAACCAGACATCTATGTACCTCTGTGCCAGCAGTTTCCTGAACACTGAAGCTTTCTTTGGACAA	TCRBV28-01*01	unknown	TCRBJ01-01*01	104096	Donor	CMV	CCF12	Pos	Neg
9.60652e-06	1	CASSLRAGLNTEAFF	CAGCGCACAGAGCGGGGGGACTCAGCCGTGTATCTCTGTGCCAGCAGCTTACGGGCGGGCTTGAACACTGAAGCTTTCTTTGGACAA	TCRBV07-03*01	TCRBD02-01	TCRBJ01-01*01	104096	Donor	CMV	CCF12	Pos	Neg
1.9213e-05	2	CASSLSGGMNTEAFF	CACGCCCTGCAGCCAGAAGACTCAGCCCTGTATCTCTGCGCCAGCAGCCTTTCGGGTGGTATGAACACTGAAGCTTTCTTTGGACAA	TCRBV04-01*01	TCRBD02-01	TCRBJ01-01*01	104096	Donor	CMV	CCF12	Pos	Neg
9.60652e-06	1	CASSRLAASTDTQYF	AATTCCCTGGAGCTTGGTGACTCTGCTGTGTATTTCTGTGCCAGCAGCCGCTTAGCGGCTAGCACAGATACGCAGTATTTTGGCCCA	TCRBV03	TCRBD02-01	TCRBJ02-03*01	104096	Donor	CMV	CCF12	Pos	Neg
9.60652e-06	1	CASSYGQGAYEQYF	CTGGAGTCGCCCAGCCCCAACCAGACCTCTCTGTACTTCTGTGCCAGCAGTTACGGACAGGGAGCCTACGAGCAGTACTTCGGGCCG	TCRBV27-01*01	TCRBD01-01*01	TCRBJ02-07*01	104096	Donor	CMV	CCF12	Pos	Neg
9.60652e-06	1	CASSLGTSGSTDTQYF	TCTCTGGAGCTGGGGGACTCAGCTTTGTATTTCTGTGCCAGCAGCTTGGGGACTAGCGGTAGCACAGATACGCAGTATTTTGGCCCA	TCRBV09-01	TCRBD02-01	TCRBJ02-03*01	104096	Donor	CMV	CCF12	Pos	Neg
9.60652e-06	1	CASSPGQGTDTQYF	CTACACGCCCTGCAGCCAGAAGACTCAGCCCTGTATCTCTGCGCCAGCAGCCCGGGACAGGGAACAGATACGCAGTATTTTGGCCCA	TCRBV04-01*01	TCRBD01-01*01	TCRBJ02-03*01	104096	Donor	CMV	CCF12	Pos	Neg
9.60652e-06	1	CASSPGLELFF	CCGCTCAGGCTGCTGTCGGCTGCTCCCTCCCAGACATCTGTGTACTTCTGTGCCAGCAGTCCGGGTTTGGAGCTGTTTTTTGGAGAA	TCRBV06-05*01	TCRBD02-01	TCRBJ02-02*01	104096	Donor	CMV	CCF12	Pos	Neg
9.60652e-06	1	CASSLGDTEAFF	CTGAACATGAGCTCCTTGGAGCTGGGGGACTCAGCCCTGTACTTCTGTGCCAGCAGCTTAGGGGACACTGAAGCTTTCTTTGGACAA	TCRBV13-01*01	unknown	TCRBJ01-01*01	104096	Donor	CMV	CCF12	Pos	Neg
9.60652e-06	1	CASSPGTATDTQYF	ATCCAGCGCACACAGCAGGAGGACTCGGCCGTGTATCTCTGTGCCAGCAGCCCCGGGACAGCCACAGATACGCAGTATTTTGGCCCA	TCRBV07-02*01	TCRBD01-01*01	TCRBJ02-03*01	104096	Donor	CMV	CCF12	Pos	Neg
9.60652e-06	1	CASSLGPNTGELFF	GTGAACGCCTTGTTGCTGGGGGACTCGGCCCTCTATCTCTGTGCCAGCAGCCTGGGACCAAACACCGGGGAGCTGTTTTTTGGAGAA	TCRBV05-06*01	unknown	TCRBJ02-02*01	104096	Donor	CMV	CCF12	Pos	Neg
9.60652e-06	1	CASSQEGESNYGYTF	CACACCCTGCAGCCAGAAGACTCGGCCCTGTATCTCTGTGCCAGCAGCCAAGAGGGGGAATCTAACTATGGCTACACCTTCGGTTCG	TCRBV04-02*01	unknown	TCRBJ01-02*01	104096	Donor	CMV	CCF12	Pos	Neg
9.60652e-06	1	CASSLAGSNYGYTF	ATCCAGCCTGCAGAGCTTGGGGACTCGGCCATGTATCTCTGTGCCAGCAGCTTAGCGGGCAGTAACTATGGCTACACCTTCGGTTCG	TCRBV11-01*01	TCRBD01-01*01	TCRBJ01-02*01	104096	Donor	CMV	CCF12	Pos	Neg
9.60652e-06	1	CASSPGLNTGELFF	GTGAGCACCTTGGAGCTGGGGGACTCGGCCCTTTATCTTTGCGCCAGCAGCCCGGGACTGAACACCGGGGAGCTGTTTTTTGGAGAA	TCRBV05-01*01	TCRBD02-01	TCRBJ02-02*01	104096	Donor	CMV	CCF12	Pos	Neg
9.60652e-06	1	CASSLANTEAFF	CTCACTGTGACATCGGCCCAAAAGAACCCGACAGCTTTCTATCTCTGTGCCAGTAGTTTGGCGAACACTGAAGCTTTCTTTGGACAA	TCRBV19-01	TCRBD01-01*01	TCRBJ01-01*01	104096	Donor	CMV	CCF12	Pos	Neg
9.60652e-06	1	CASSLDTDTQYF	ATGAATGTGAGCACCTTGGAGCTGGGGGACTCGGCCCTTTATCTTTGCGCCAGCAGCTTGGACACAGATACGCAGTATTTTGGCCCA	TCRBV05-01*01	unknown	TCRBJ02-03*01	104096	Donor	CMV	CCF12	Pos	Neg
9.60652e-06	1	CASSLGNTGELFF	AATGTGAGCACCTTGGAGCTGGGGGACTCGGCCCTTTATCTTTGCGCCAGCAGCTTGGGAAACACCGGGGAGCTGTTTTTTGGAGAA	TCRBV05-01*01	unknown	TCRBJ02-02*01	104096	Donor	CMV	CCF12	Pos	Neg
9.60652e-06	1	CASSPGLNTGELFF	ATCCAGCCTGCAAAGCTTGAGGACTCGGCCGTGTATCTCTGTGCCAGCAGCCCAGGACTAAACACCGGGGAGCTGTTTTTTGGAGAA	TCRBV11-02*02	TCRBD02-01	TCRBJ02-02*01	104096	Donor	CMV	CCF12	Pos	Neg
9.60652e-06	1	CASSSPTSGTYEQYF	GAGTCGCCCAGCCCCAACCAGACCTCTCTGTACTTCTGTGCCAGCAGTTCTCCCACTAGCGGGACCTACGAGCAGTACTTCGGGCCG	TCRBV27-01*01	TCRBD02-01*02	TCRBJ02-07*01	104096	Donor	CMV	CCF12	Pos	Neg
9.60652e-06	1	CASSSGGEQYF	ACTCTGAAGATCCAGCCCTCAGAACCCAGGGACTCAGCTGTGTACTTCTGTGCCAGCAGTTCCGGCGGCGAGCAGTACTTCGGGCCG	TCRBV12	TCRBD02-01	TCRBJ02-07*01	104096	Donor	CMV	CCF12	Pos	Neg
9.60652e-06	1	CASSLGLNQPQHF	GAGATCCAGCGCACAGAGCAGGGGGACTCGGCCATGTATCTCTGTGCCAGCAGCTTGGGGTTAAATCAGCCCCAGCATTTTGGTGAT	TCRBV07-09	unknown	TCRBJ01-05*01	104096	Donor	CMV	CCF12	Pos	Neg
9.60652e-06	1	CASSLLAGSYEQYF	GTGAACGCCTTGGAGCTGGACGACTCGGCCCTGTATCTCTGTGCCAGCAGCTTACTAGCGGGGTCCTACGAGCAGTACTTCGGGCCG	TCRBV05-04*01	TCRBD02-01*01	TCRBJ02-07*01	104096	Donor	CMV	CCF12	Pos	Neg
9.60652e-06	1	CASSEQGSEAFF	TTGGAGATCCAGCGCACAGAGCAGGGGGACTCGGCCATGTATCTCTGTGCCAGCAGCGAACAGGGGTCTGAAGCTTTCTTTGGACAA	TCRBV07-09	TCRBD01-01*01	TCRBJ01-01*01	104096	Donor	CMV	CCF12	Pos	Neg
9.60652e-06	1	CASKGDTGELFF	CTCACTGTGACATCGGCCCAAAAGAACCCGACAGCTTTCTATCTCTGTGCCAGTAAAGGGGACACCGGGGAGCTGTTTTTTGGAGAA	TCRBV19-01	TCRBD01-01*01	TCRBJ02-02*01	104096	Donor	CMV	CCF12	Pos	Neg
9.60652e-06	1	CASSLAGGGTGELFF	CAGCGCACACAGCAGGAGGACTCGGCCGTGTATCTCTGTGCCAGCAGCTTAGCGGGAGGAGGGACCGGGGAGCTGTTTTTTGGAGAA	TCRBV07-02*01	TCRBD02-01*02	TCRBJ02-02*01	104096	Donor	CMV	CCF12	Pos	Neg
9.60652e-06	1	CASSLGTGELFF	CTGACGATTCAGCGCACAGAGCAGCGGGACTCAGCCATGTATCGCTGTGCTAGCAGCTTAGGGACCGGGGAGCTGTTTTTTGGAGAA	TCRBV07-07*01	unknown	TCRBJ02-02*01	104096	Donor	CMV	CCF12	Pos	Neg
9.60652e-06	1	CASSPTSTDTQYF	AAGATCCAGCGCACAGAGCGGGGGGACTCAGCCGTGTATCTCTGTGCCAGCAGCCCCACGAGCACAGATACGCAGTATTTTGGCCCA	TCRBV07-03*01	unknown	TCRBJ02-03*01	104096	Donor	CMV	CCF12	Pos	Neg
9.60652e-06	1	CASSPGTGHTGELFF	CAGCGCACAGAGCGGGGGGACTCAGCCGTGTATCTCTGTGCCAGCAGCCCTGGGACAGGGCATACCGGGGAGCTGTTTTTTGGAGAA	TCRBV07-03*01	TCRBD01-01*01	TCRBJ02-02*01	104096	Donor	CMV	CCF12	Pos	Neg
9.60652e-06	1	CASSLVGPGELFF	AATGTGAACGCCTTGTTGCTGGGGGACTCGGCCCTCTATCTCTGTGCCAGCAGCTTGGTAGGTCCCGGGGAGCTGTTTTTTGGAGAA	TCRBV05-06*01	unknown	TCRBJ02-02*01	104096	Donor	CMV	CCF12	Pos	Neg
9.60652e-06	1	CASSPGTDTQYF	CTGAATGTGAACGCCTTGGAGCTGGACGACTCGGCCCTGTATCTCTGTGCCAGCAGCCCCGGGACAGATACGCAGTATTTTGGCCCA	TCRBV05-04*01	TCRBD02-01	TCRBJ02-03*01	104096	Donor	CMV	CCF12	Pos	Neg
9.60652e-06	1	CASSQDRGYQPQHF	CTACACACCCTGCAGCCAGAAGACTCGGCCCTGTATCTCTGTGCCAGCAGCCAAGATCGAGGATACCAGCCCCAGCATTTTGGTGAT	TCRBV04-02*01	TCRBD02-01*02	TCRBJ01-05*01	104096	Donor	CMV	CCF12	Pos	Neg
9.60652e-06	1	CASSIGPDTQYF	CTCACTGTGACATCGGCCCAAAAGAACCCGACAGCTTTCTATCTCTGTGCCAGTAGTATCGGCCCAGATACGCAGTATTTTGGCCCA	TCRBV19-01	unknown	TCRBJ02-03*01	104096	Donor	CMV	CCF12	Pos	Neg
9.60652e-06	1	CASSSRTGPDTQYF	ATGAGCTCCTTGGAGCTGGGGGACTCAGCCCTGTACTTCTGTGCCAGCAGCTCGCGGACAGGGCCAGATACGCAGTATTTTGGCCCA	TCRBV13-01*01	TCRBD01-01*01	TCRBJ02-03*01	104096	Donor	CMV	CCF12	Pos	Neg
9.60652e-06	1	CASSQGAGQPQHF	CACCTACACACCCTGCAGCCAGAAGACTCGGCCCTGTATCTCTGTGCCAGCAGCCAAGGGGCCGGCCAGCCCCAGCATTTTGGTGAT	TCRBV04-02*01	TCRBD01-01*01	TCRBJ01-05*01	104096	Donor	CMV	CCF12	Pos	Neg
9.60652e-06	1	CASSLGQGADTQYF	ATCCAGCCCTCAGAACCCAGGGACTCAGCTGTGTACTTCTGTGCCAGCAGTTTAGGACAGGGTGCAGATACGCAGTATTTTGGCCCA	TCRBV12	TCRBD01-01*01	TCRBJ02-03*01	104096	Donor	CMV	CCF12	Pos	Neg
9.60652e-06	1	CASSFGDTQYF	ACTCTCAAGATCCAGCCTGCAGAGCTTGGGGACTCGGCCGTGTATCTCTGTGCCAGCAGCTTCGGGGATACGCAGTATTTTGGCCCA	TCRBV11-03*01	TCRBD02-01	TCRBJ02-03*01	104096	Donor	CMV	CCF12	Pos	Neg
9.60652e-06	1	CSVADRGETQYF	CTGACTGTGAGCAACATGAGCCCTGAAGACAGCAGCATATATCTCTGCAGCGTTGCCGACAGGGGAGAGACCCAGTACTTCGGGCCA	TCRBV29-01*01	TCRBD01-01*01	TCRBJ02-05*01	104096	Donor	CMV	CCF12	Pos	Neg
9.60652e-06	1	CASSERDNEQFF	CTGAAGATCCAGCGCACAGAGCGGGGGGACTCAGCCGTGTATCTCTGTGCCAGCAGTGAGCGAGACAATGAGCAGTTCTTCGGGCCA	TCRBV07-03*01	TCRBD02-01	TCRBJ02-01*01	104096	Donor	CMV	CCF12	Pos	Neg
9.60652e-06	1	CASSVAGGSYNEQFF	AGCTCTCTGGAGCTGGGGGACTCAGCTTTGTATTTCTGTGCCAGCAGCGTAGCAGGGGGATCCTACAATGAGCAGTTCTTCGGGCCA	TCRBV09-01	TCRBD01-01*01	TCRBJ02-01*01	104096	Donor	CMV	CCF12	Pos	Neg
9.60652e-06	1	CASSLEEGYEQYF	AAGATCCAGCGCACAGAGCGGGGGGACTCAGCCGTGTATCTCTGTGCCAGCAGCTTAGAGGAGGGGTACGAGCAGTACTTCGGGCCG	TCRBV07-03*01	TCRBD02-01*02	TCRBJ02-07*01	104096	Donor	CMV	CCF12	Pos	Neg
9.60652e-06	1	CASSYNEQFF	TTCTCCCTGATTCTGGAGTCCGCCAGCACCAACCAGACATCTATGTACCTCTGTGCCAGCAGTTACAATGAGCAGTTCTTCGGGCCA	TCRBV28-01*01	unknown	TCRBJ02-01*01	104096	Donor	CMV	CCF12	Pos	Neg
9.60652e-06	1	CASSLGQGFQPQHF	GTGAACGCCTTGTTGCTGGGGGACTCGGCCCTCTATCTCTGTGCCAGCAGCTTAGGACAGGGGTTTCAGCCCCAGCATTTTGGTGAT	TCRBV05-06*01	TCRBD01-01*01	TCRBJ01-05*01	104096	Donor	CMV	CCF12	Pos	Neg
1.75565e-05	1	CASSLVNEQFF	GAGCTGAATGTGAACGCCTTGTTGCTGGGGGACTCGGCCCTCTATCTCTGTGCCAGCAGCTTAGTAAATGAGCAGTTCTTCGGGCCA	TCRBV05-06*01	unknown	TCRBJ02-01*01	56959	Donor	CMV	CCF14	Neg	Neg
1.75565e-05	1	CASNLGSYNEQFF	AAGATCCAGCCCTCAGAACCCAGGGACTCAGCTGTGTACTTCTGTGCCAGCAATCTAGGCTCCTACAATGAGCAGTTCTTCGGGCCA	TCRBV12	TCRBD02-01	TCRBJ02-01*01	56959	Donor	CMV	CCF14	Neg	Neg
1.75565e-05	1	CASSEGRNEQFF	CTGATCCTGGAGTCGCCCAGCCCCAACCAGACCTCTCTGTACTTCTGTGCCAGCAGTGAGGGGCGTAATGAGCAGTTCTTCGGGCCA	TCRBV27-01*01	unknown	TCRBJ02-01*01	56959	Donor	CMV	CCF14	Neg	Neg
1.75565e-05	1	CASSFGGAGNTIYF	ATCCAGCCCTCAGAACCCAGGGACTCAGCTGTGTACTTCTGTGCCAGCAGTTTTGGAGGGGCTGGAAACACCATATATTTTGGAGAG	TCRBV12	TCRBD02-01*02	TCRBJ01-03*01	56959	Donor	CMV	CCF14	Neg	Neg
1.75565e-05	1	CASSPDGLSGNTIYF	CAGCGCACACAGCAGGAGGACTCCGCCGTGTATCTCTGTGCCAGCAGCCCGGACGGCCTCTCTGGAAACACCATATATTTTGGAGAG	TCRBV07-08*01	unknown	TCRBJ01-03*01	56959	Donor	CMV	CCF14	Neg	Neg
1.75565e-05	1	CASSLVGSSYEQYF	GTGAGCACCTTGGAGCTGGGGGACTCGGCCCTTTATCTTTGCGCCAGCAGCTTGGTCGGGAGCTCCTACGAGCAGTACTTCGGGCCG	TCRBV05-01*01	TCRBD02-01*02	TCRBJ02-07*01	56959	Donor	CMV	CCF14	Neg	Neg
1.75565e-05	1	CASSPGTAYGYTF	GAGATCCAGCGCACAGAGCAGGGGGACTCGGCCATGTATCTCTGTGCCAGCAGCCCTGGGACAGCTTATGGCTACACCTTCGGTTCG	TCRBV07-09	TCRBD01-01*01	TCRBJ01-02*01	56959	Donor	CMV	CCF14	Neg	Neg
1.75565e-05	1	CASSYSDSNQPQHF	CTGGAGTTGGCTGCTCCCTCCCAGACATCTGTGTACTTCTGTGCCAGCAGTTACTCGGATAGCAATCAGCCCCAGCATTTTGGTGAT	TCRBV06-06	unknown	TCRBJ01-05*01	56959	Donor	CMV	CCF14	Neg	Neg
1.75565e-05	1	CASSGYSNQPQHF	AAGATCCGGTCCACAAAGCTGGAGGACTCAGCCATGTACTTCTGTGCCAGCAGTGGGTATAGCAATCAGCCCCAGCATTTTGGTGAT	TCRBV02-01*01	unknown	TCRBJ01-05*01	56959	Donor	CMV	CCF14	Neg	Neg
1.75565e-05	1	CASSLTPNTEAFF	AAGATCCAGCGCACACAGCAGGAGGACTCCGCCGTGTATCTCTGTGCCAGCAGCTTGACACCGAACACTGAAGCTTTCTTTGGACAA	TCRBV07-08*01	TCRBD01-01*01	TCRBJ01-01*01	56959	Donor	CMV	CCF14	Neg	Neg
1.75565e-05	1	CASSSNTEAFF	GAGATGAATGTGAGCACCTTGGAGCTGGGGGACTCGGCCCTTTATCTTTGCGCCAGCAGCTCGAACACTGAAGCTTTCTTTGGACAA	TCRBV05-01*01	unknown	TCRBJ01-01*01	56959	Donor	CMV	CCF14	Neg	Neg
1.75565e-05	1	CASSPTGNTEAFF	GAGATCCAGCGCACAGAGCAGGGGGACTCGGCCATGTATCTCTGTGCCAGCAGCCCGACAGGGAACACTGAAGCTTTCTTTGGACAA	TCRBV07-09	TCRBD01-01*01	TCRBJ01-01*01	56959	Donor	CMV	CCF14	Neg	Neg
1.75565e-05	1	CASSPWNTEAFF	CTGAATGTGAACGCCTTGTTGCTGGGGGACTCGGCCCTCTATCTCTGTGCCAGCAGTCCATGGAACACTGAAGCTTTCTTTGGACAA	TCRBV05-06*01	TCRBD01-01*01	TCRBJ01-01*01	56959	Donor	CMV	CCF14	Neg	Neg
1.75565e-05	1	CASGFGNTEAFF	CTGAAGATCCAGCCCTCAGAACCCAGGGACTCAGCTGTGTATTTTTGTGCTAGTGGTTTTGGTAACACTGAAGCTTTCTTTGGACAA	TCRBV12-05*01	unknown	TCRBJ01-01*01	56959	Donor	CMV	CCF14	Neg	Neg
1.75565e-05	1	CASSFTDTQYF	CCCCTCACTCTGGAGTCAGCTACCCGCTCCCAGACATCTGTGTATTTCTGCGCCAGCAGTTTCACAGATACGCAGTATTTTGGCCCA	TCRBV10-02*01	unknown	TCRBJ02-03*01	56959	Donor	CMV	CCF14	Neg	Neg
1.75565e-05	1	CASSLVASQETQYF	ATCCAGCCTGCAGAGCTTGGGGACTCGGCCGTGTATCTCTGTGCCAGCAGCTTAGTTGCCAGCCAAGAGACCCAGTACTTCGGGCCA	TCRBV11-03*01	TCRBD01-01*01	TCRBJ02-05*01	56959	Donor	CMV	CCF14	Neg	Neg
1.75565e-05	1	CASSLSGLYNEQFF	CTGGAGTCGCCCAGCCCCAACCAGACCTCTCTGTACTTCTGTGCCAGCAGTTTATCGGGTCTATACAATGAGCAGTTCTTCGGGCCA	TCRBV27-01*01	unknown	TCRBJ02-01*01	56959	Donor	CMV	CCF14	Neg	Neg
1.75565e-05	1	CASSEDGSSYNEQFF	GAGTCGGCTGCTCCCTCCCAGACATCTGTGTACTTCTGTGCCAGCAGTGAAGACGGTAGCTCCTACAATGAGCAGTTCTTCGGGCCA	TCRBV06-01*01	TCRBD02-01	TCRBJ02-01*01	56959	Donor	CMV	CCF14	Neg	Neg
1.75565e-05	1	CASSLQGYNEQFF	ATCCTGGAGTCGCCCAGCCCCAACCAGACCTCTCTGTACTTCTGTGCCAGCAGTTTACAGGGTTACAATGAGCAGTTCTTCGGGCCA	TCRBV27-01*01	TCRBD01-01*01	TCRBJ02-01*01	56959	Donor	CMV	CCF14	Neg	Neg
1.75565e-05	1	CASSLVGEQFF	ACTCTGACGATCCAGCGCACACAGCAGGAGGACTCGGCCGTGTATCTCTGTGCCAGCAGCTTAGTAGGTGAGCAGTTCTTCGGGCCA	TCRBV07-02*01	unknown	TCRBJ02-01*01	56959	Donor	CMV	CCF14	Neg	Neg
1.75565e-05	1	CASSLSGAGNTIYF	GTGAACGCCTTGTTGCTGGGGGACTCGGCCCTCTATCTCTGTGCCAGCAGCTTGTCGGGGGCTGGAAACACCATATATTTTGGAGAG	TCRBV05-06*01	TCRBD02-01*01	TCRBJ01-03*01	56959	Donor	CMV	CCF14	Neg	Neg
3.5113e-05	2	CASSLGPEAFF	ACTCTGAAGATCCAGCCCTCAGAACCCAGGGACTCAGCTGTGTACTTCTGTGCCAGCAGTTTAGGACCTGAAGCTTTCTTTGGACAA	TCRBV12	unknown	TCRBJ01-01*01	56959	Donor	CMV	CCF14	Neg	Neg
1.75565e-05	1	CASSARSSYEQYF	AACCTGAGCTCTCTGGAGCTGGGGGACTCAGCTTTGTATTTCTGTGCCAGCAGCGCCCGGAGCTCCTACGAGCAGTACTTCGGGCCG	TCRBV09-01	TCRBD02-01*02	TCRBJ02-07*01	56959	Donor	CMV	CCF14	Neg	Neg
1.75565e-05	1	CASSLGGSGYEQYF	ATCCAGCCTGCAAAGCTTGAGGACTCGGCCGTGTATCTCTGTGCCAGCAGCTTAGGAGGCTCCGGCTACGAGCAGTACTTCGGGCCG	TCRBV11-02*02	TCRBD02-01*02	TCRBJ02-07*01	56959	Donor	CMV	CCF14	Neg	Neg
1.75565e-05	1	CSVEDTDYGYTF	CTGACTGTGAGCAACATGAGCCCTGAAGACAGCAGCATATATCTCTGCAGCGTTGAAGACACCGACTATGGCTACACCTTCGGTTCG	TCRBV29-01*01	unknown	TCRBJ01-02*01	56959	Donor	CMV	CCF14	Neg	Neg
1.75565e-05	1	CASSLDGNQPQHF	ACTCTGGAGTCTGCTGCCTCCTCCCAGACATCTGTATATTTCTGCGCCAGCAGTCTCGACGGGAATCAGCCCCAGCATTTTGGTGAT	TCRBV10-01	TCRBD02-01	TCRBJ01-05*01	56959	Donor	CMV	CCF14	Neg	Neg
1.75565e-05	1	CASSLDRGGTEAFF	ATCCAGCGCACAGAGCAGCGGGACTCGGCCATGTATCGCTGTGCCAGCAGCTTAGACAGGGGGGGAACTGAAGCTTTCTTTGGACAA	TCRBV07-06*01	TCRBD01-01*01	TCRBJ01-01*01	56959	Donor	CMV	CCF14	Neg	Neg
1.75565e-05	1	CASSLVGGLNTEAFF	AACGCCTTGGAGCTGGACGACTCGGCCCTGTATCTCTGTGCCAGCAGCTTGGTAGGGGGGCTAAACACTGAAGCTTTCTTTGGACAA	TCRBV05-04*01	unknown	TCRBJ01-01*01	56959	Donor	CMV	CCF14	Neg	Neg
1.75565e-05	1	CASSPGQNTEAFF	AATGTGAACGCCTTGGAGCTGGAGGACTCGGCCCTGTATCTCTGTGCCAGCAGCCCAGGACAGAACACTGAAGCTTTCTTTGGACAA	TCRBV05-08*01	TCRBD01-01*01	TCRBJ01-01*01	56959	Donor	CMV	CCF14	Neg	Neg
1.75565e-05	1	CASSFRRNTEAFF	AAGATCCAGCCTGCAAAGCTTGAGGACTCGGCCGTGTATCTCTGTGCCAGCAGCTTTAGAAGGAACACTGAAGCTTTCTTTGGACAA	TCRBV11-02*02	TCRBD02-01	TCRBJ01-01*01	56959	Donor	CMV	CCF14	Neg	Neg
1.75565e-05	1	CASSVSMNTEAFF	ACGTTGGCGTCTGCTGTACCCTCTCAGACATCTGTGTACTTCTGTGCCAGCAGTGTTTCCATGAACACTGAAGCTTTCTTTGGACAA	TCRBV06-04	TCRBD01-01*01	TCRBJ01-01*01	56959	Donor	CMV	CCF14	Neg	Neg
1.75565e-05	1	CASSLDRGVNTEAFF	AACGCCTTGGAGCTGGACGACTCGGCCCTGTATCTCTGTGCCAGCAGCTTGGACAGGGGGGTGAACACTGAAGCTTTCTTTGGACAA	TCRBV05-04*01	TCRBD01-01*01	TCRBJ01-01*01	56959	Donor	CMV	CCF14	Neg	Neg
1.75565e-05	1	CASSLGGGTEAFF	AATGTGAACGCCTTGTTGCTGGGGGACTCGGCCCTCTATCTCTGTGCCAGCAGCTTGGGGGGGGGCACTGAAGCTTTCTTTGGACAA	TCRBV05-06*01	TCRBD02-01*01	TCRBJ01-01*01	56959	Donor	CMV	CCF14	Neg	Neg
1.75565e-05	1	CASSTGTEAFF	CCTCTCACTGTGACATCGGCCCAAAAGAACCCGACAGCTTTCTATCTCTGTGCCAGTAGTACAGGGACTGAAGCTTTCTTTGGACAA	TCRBV19-01	TCRBD01-01*01	TCRBJ01-01*01	56959	Donor	CMV	CCF14	Neg	Neg
1.75565e-05	1	CASSLDTDTQYF	CTGACGATCCAGCGCACACAGCAGGAGGACTCGGCCGTGTATCTCTGTGCCAGCAGCCTCGACACAGATACGCAGTATTTTGGCCCA	TCRBV07-02*01	unknown	TCRBJ02-03*01	56959	Donor	CMV	CCF14	Neg	Neg
5.26695e-05	3	CASRETGSYEQYF	AAGATCCAGCGCACAGAGCGGGGGGACTCAGCCGTGTATCTCTGTGCCAGCAGGGAAACAGGGTCCTACGAGCAGTACTTCGGGCCG	TCRBV07-03*01	TCRBD01-01*01	TCRBJ02-07*01	56959	Donor	CMV	CCF14	Neg	Neg
1.75565e-05	1	CASSEGTSGQETQYF	GCGTCTGCTGTACCCTCTCAGACATCTGTGTACTTCTGTGCCAGCAGTGAAGGGACTAGCGGGCAAGAGACCCAGTACTTCGGGCCA	TCRBV06-04	TCRBD02-01	TCRBJ02-05*01	56959	Donor	CMV	CCF14	Neg	Neg
1.75565e-05	1	CASSPGTSGGETQYF	AGCACCTTGGAGCTGGGGGACTCGGCCCTTTATCTTTGCGCCAGCAGCCCTGGGACTAGCGGAGGAGAGACCCAGTACTTCGGGCCA	TCRBV05-01*01	TCRBD02-01	TCRBJ02-05*01	56959	Donor	CMV	CCF14	Neg	Neg
3.5113e-05	2	CASSLAGQGYGYTF	GTGAGCACCTTGGAGCTGGGGGACTCGGCCCTTTATCTTTGCGCCAGCAGCTTGGCGGGACAGGGCTATGGCTACACCTTCGGTTCG	TCRBV05-01*01	TCRBD01-01*01	TCRBJ01-02*01	56959	Donor	CMV	CCF14	Neg	Neg
1.75565e-05	1	CASSRLNNEQFF	CTGAAGGTGCAGCCTGCAGAACTGGAGGATTCTGGAGTTTATTTCTGTGCCAGCAGCCGACTTAACAATGAGCAGTTCTTCGGGCCA	TCRBV14-01*01	TCRBD02-01	TCRBJ02-01*01	56959	Donor	CMV	CCF14	Neg	Neg
1.75565e-05	1	CASRGQGSYNEQFF	ATCCAGCCCTCAGAACCCAGGGACTCAGCTGTGTACTTCTGTGCCAGCAGGGGACAGGGCTCATACAATGAGCAGTTCTTCGGGCCA	TCRBV12	TCRBD01-01*01	TCRBJ02-01*01	56959	Donor	CMV	CCF14	Neg	Neg
1.75565e-05	1	CASSLGQGYEQYF	AAGATCCAGCCTGCAAAGCTTGAGGACTCGGCCGTGTATCTCTGTGCCAGCAGCTTAGGACAGGGATACGAGCAGTACTTCGGGCCG	TCRBV11-02*02	TCRBD01-01*01	TCRBJ02-07*01	56959	Donor	CMV	CCF14	Neg	Neg
1.75565e-05	1	CASSQGTYEQYF	CTTCACATCAATTCCCTGGAGCTTGGTGACTCTGCTGTGTATTTCTGTGCCAGCAGCCAAGGGACCTACGAGCAGTACTTCGGGCCG	TCRBV03	unknown	TCRBJ02-07*01	56959	Donor	CMV	CCF14	Neg	Neg
1.75565e-05	1	CASSLEEGYEQYF	ACGATCCAGCGCACACAGCAGGAGGACTCGGCCGTGTATCTCTGTGCCAGCAGCTTAGAGGAGGGGTACGAGCAGTACTTCGGGCCG	TCRBV07-02*01	TCRBD02-01*02	TCRBJ02-07*01	56959	Donor	CMV	CCF14	Neg	Neg
1.75565e-05	1	CASSLEQGYEQYF	AATGTGAGCACCTTGGAGCTGGGGGACTCGGCCCTTTATCTTTGCGCCAGCAGCTTGGAACAGGGTTACGAGCAGTACTTCGGGCCG	TCRBV05-01*01	TCRBD01-01*01	TCRBJ02-07*01	56959	Donor	CMV	CCF14	Neg	Neg
1.75565e-05	1	CASSPRGNYGYTF	ACGATCCAGCGCACACAGCAGGAGGACTCGGCCGTGTATCTCTGTGCCAGCAGCCCCAGGGGGAACTATGGCTACACCTTCGGTTCG	TCRBV07-02*01	TCRBD01-01*01	TCRBJ01-02*01	56959	Donor	CMV	CCF14	Neg	Neg
1.75565e-05	1	CASSRYNEQFF	CCGCTCAGGCTGCTGTCGGCTGCTCCCTCCCAGACATCTGTGTACTTCTGTGCCAGCAGCCGATACAATGAGCAGTTCTTCGGGCCA	TCRBV06-05*01	unknown	TCRBJ02-01*01	56959	Donor	CMV	CCF14	Neg	Neg
1.75565e-05	1	CASSQGYNEQFF	CTTCACCTACACACCCTGCAGCCAGAAGACTCGGCCCTGTATCTCTGCGCCAGCAGCCAGGGCTACAATGAGCAGTTCTTCGGGCCA	TCRBV04-03*01	unknown	TCRBJ02-01*01	56959	Donor	CMV	CCF14	Neg	Neg
1.75565e-05	1	CASSLTSGRVDEQFF	GCGTCTGCTGTACCCTCTCAGACATCTGTGTACTTCTGTGCCAGCAGCCTAACTAGCGGGAGGGTTGATGAGCAGTTCTTCGGGCCA	TCRBV06-04	TCRBD02-01*02	TCRBJ02-01*01	56959	Donor	CMV	CCF14	Neg	Neg
1.75565e-05	1	CASSVEGGNTEAFF	CTGAGCTCTCTGGAGCTGGGGGACTCAGCTTTGTATTTCTGTGCCAGCAGCGTAGAGGGAGGCAACACTGAAGCTTTCTTTGGACAA	TCRBV09-01	TCRBD02-01*02	TCRBJ01-01*01	56959	Donor	CMV	CCF14	Neg	Neg
1.75565e-05	1	CASSSGQMNTEAFF	GTGAACGCCTTGGAGCTGGACGACTCGGCCCTGTATCTCTGTGCCAGCAGCTCTGGGCAGATGAACACTGAAGCTTTCTTTGGACAA	TCRBV05-04*01	TCRBD01-01*01	TCRBJ01-01*01	56959	Donor	CMV	CCF14	Neg	Neg
1.75565e-05	1	CASSPQGVNTEAFF	ATCCAGCAGGTAGTGCGAGGAGATTCGGCAGCTTATTTCTGTGCCAGCTCACCACAGGGGGTGAACACTGAAGCTTTCTTTGGACAA	TCRBV18-01*01	TCRBD01-01*01	TCRBJ01-01*01	56959	Donor	CMV	CCF14	Neg	Neg
1.75565e-05	1	CASSLGGTTEAFF	AAGATCCAGCCTGCAGAGCTTGGGGACTCGGCCGTGTATCTCTGTGCCAGCAGCTTAGGAGGGACCACTGAAGCTTTCTTTGGACAA	TCRBV11-03*01	unknown	TCRBJ01-01*01	56959	Donor	CMV	CCF14	Neg	Neg
1.75565e-05	1	CASSPGLANTGELFF	AGCTCCTTGGAGCTGGGGGACTCAGCCCTGTACTTCTGTGCCAGCAGCCCGGGACTAGCGAACACCGGGGAGCTGTTTTTTGGAGAA	TCRBV13-01*01	TCRBD02-01	TCRBJ02-02*01	56959	Donor	CMV	CCF14	Neg	Neg
1.75565e-05	1	CASSLGPNTGELFF	GTGCAGCCTGCAGAACTGGAGGATTCTGGAGTTTATTTCTGTGCCAGCAGCCTGGGTCCTAACACCGGGGAGCTGTTTTTTGGAGAA	TCRBV14-01*01	unknown	TCRBJ02-02*01	56959	Donor	CMV	CCF14	Neg	Neg
1.75565e-05	1	CASSLVGYEQFF	CTGACGATCCAGCGCACACAGCAGGAGGACTCGGCCGTGTATCTCTGTGCCAGCAGCTTAGTTGGGTATGAGCAGTTCTTCGGGCCA	TCRBV07-02*01	unknown	TCRBJ02-01*01	56959	Donor	CMV	CCF14	Neg	Neg
1.75565e-05	1	CASSQEAGNTIYF	CACCTACACACCCTGCAGCCAGAAGACTCGGCCCTGTATCTCTGCGCCAGCAGCCAAGAAGCGGGAAACACCATATATTTTGGAGAG	TCRBV04-03*01	TCRBD02-01	TCRBJ01-03*01	56959	Donor	CMV	CCF14	Neg	Neg
1.75565e-05	1	CASSLAYSGNTIYF	ATCCAGCGCACAGAGCAGGGGGACTCGGCCATGTATCTCTGTGCCAGCAGCTTAGCCTACTCTGGAAACACCATATATTTTGGAGAG	TCRBV07-09	TCRBD02-01	TCRBJ01-03*01	56959	Donor	CMV	CCF14	Neg	Neg
1.75565e-05	1	CASSLAGQGNYEQYF	AACGCCTTGGAGCTGGACGACTCGGCCCTGTATCTCTGTGCCAGCAGCTTGGCGGGACAGGGGAACTACGAGCAGTACTTCGGGCCG	TCRBV05-04*01	TCRBD01-01*01	TCRBJ02-07*01	56959	Donor	CMV	CCF14	Neg	Neg
1.75565e-05	1	CASSLGTGNTEAFF	ATCCAGCGCACAGAGCAGGGGGACTCGGCCATGTATCTCTGTGCCAGCAGCCTAGGGACAGGGAACACTGAAGCTTTCTTTGGACAA	TCRBV07-09	TCRBD01-01*01	TCRBJ01-01*01	56959	Donor	CMV	CCF14	Neg	Neg
1.75565e-05	1	CASSLGGGPYNEQFF	AACGCCTTGTTGCTGGGGGACTCGGCCCTCTATCTCTGTGCCAGCAGCTTGGGTGGGGGTCCCTACAATGAGCAGTTCTTCGGGCCA	TCRBV05-06*01	unknown	TCRBJ02-01*01	56959	Donor	CMV	CCF14	Neg	Neg
1.75565e-05	1	CASSESPGTAYEQYF	AGCTCTCTGGAGCTGGGGGACTCAGCTTTGTATTTCTGTGCCAGCAGCGAGTCGCCAGGGACAGCCTACGAGCAGTACTTCGGGCCG	TCRBV09-01	TCRBD01-01*01	TCRBJ02-07*01	56959	Donor	CMV	CCF14	Neg	Neg
1.75565e-05	1	CASSLDRGSSYEQYF	AGCACCTTGGAGCTGGGGGACTCGGCCCTTTATCTTTGCGCCAGCAGCTTGGATAGGGGGAGCTCCTACGAGCAGTACTTCGGGCCG	TCRBV05-01*01	TCRBD01-01*01	TCRBJ02-07*01	56959	Donor	CMV	CCF14	Neg	Neg
1.75565e-05	1	CASSLAGAYNEQFF	CTGCTGTCGGCTGCTCCCTCCCAGACATCTGTGTACTTCTGTGCCAGCTCGCTAGCGGGGGCTTACAATGAGCAGTTCTTCGGGCCA	TCRBV06-05*01	TCRBD02-01*01	TCRBJ02-01*01	56959	Donor	CMV	CCF14	Neg	Neg
1.75565e-05	1	CASSLVNEQFF	GAGATGAATGTGAGCACCTTGGAGCTGGGGGACTCGGCCCTTTATCTTTGCGCCAGCAGCTTGGTCAATGAGCAGTTCTTCGGGCCA	TCRBV05-01*01	unknown	TCRBJ02-01*01	56959	Donor	CMV	CCF14	Neg	Neg
1.75565e-05	1	CASRQGGDGYTF	CTCAGGCTGCTGTCGGCTGCTCCCTCCCAGACATCTGTGTACTTCTGTGCCAGCAGACAGGGAGGGGATGGCTACACCTTCGGTTCG	TCRBV06-05*01	TCRBD02-01*02	TCRBJ01-02*01	56959	Donor	CMV	CCF14	Neg	Neg
1.75565e-05	1	CASSGTGNQPQHF	AGGCTGGAGTCGGCTGCTCCCTCCCAGACATCTGTGTACTTCTGTGCCAGCAGTGGAACGGGGAATCAGCCCCAGCATTTTGGTGAT	TCRBV06-01*01	TCRBD02-01*01	TCRBJ01-05*01	56959	Donor	CMV	CCF14	Neg	Neg
1.75565e-05	1	CASSFGGNTEAFF	AATGTGAACGCCTTGGAGCTGGACGACTCGGCCCTGTATCTCTGTGCCAGCAGCTTCGGGGGGAACACTGAAGCTTTCTTTGGACAA	TCRBV05-04*01	TCRBD02-01*01	TCRBJ01-01*01	56959	Donor	CMV	CCF14	Neg	Neg
1.75565e-05	1	CASSLAGGYEQYF	ACGATCCAGCGCACACAGCAGGAGGACTCGGCCGTGTATCTCTGTGCCAGCAGCCTAGCCGGGGGGTACGAGCAGTACTTCGGGCCG	TCRBV07-02*01	TCRBD02-01*01	TCRBJ02-07*01	56959	Donor	CMV	CCF14	Neg	Neg
1.75565e-05	1	CASSPTVNTEAFF	ACTGTGACATCGGCCCAAAAGAACCCGACAGCTTTCTATCTCTGTGCCAGTAGTCCGACAGTGAACACTGAAGCTTTCTTTGGACAA	TCRBV19-01	TCRBD01-01*01	TCRBJ01-01*01	56959	Donor	CMV	CCF14	Neg	Neg
1.75565e-05	1	CASSQAVLNTEAFF	CTACACGCCCTGCAGCCAGAAGACTCAGCCCTGTATCTCTGCGCCAGCAGCCAAGCAGTGTTGAACACTGAAGCTTTCTTTGGACAA	TCRBV04-01*01	TCRBD01-01*01	TCRBJ01-01*01	56959	Donor	CMV	CCF14	Neg	Neg
1.75565e-05	1	CASRGAGELFF	CCCCTGACCCTGGAGTCTGCCAGGCCCTCACATACCTCTCAGTACCTCTGTGCCAGCAGAGGCGCCGGGGAGCTGTTTTTTGGAGAA	TCRBV25-01*01	unknown	TCRBJ02-02*01	56959	Donor	CMV	CCF14	Neg	Neg
1.75565e-05	1	CASSLRDRVNEQFF	ATCCAGCGCACAGAGCAGCGGGACTCGGCCATGTATCGCTGTGCCAGCAGCTTACGGGACAGGGTCAATGAGCAGTTCTTCGGGCCA	TCRBV07-06*01	TCRBD01-01*01	TCRBJ02-01*01	56959	Donor	CMV	CCF14	Neg	Neg
1.75565e-05	1	CASSLNYEQYF	ACTCTGAAGATCCAGCCCTCAGAACCCAGGGACTCAGCTGTGTACTTCTGTGCCAGCAGTCTCAACTACGAGCAGTACTTCGGGCCG	TCRBV12	unknown	TCRBJ02-07*01	56959	Donor	CMV	CCF14	Neg	Neg
1.75565e-05	1	CASSLTGMNTEAFF	GTGAACGCCTTGGAGCTGGACGACTCGGCCCTGTATCTCTGTGCCAGCAGCTTGACAGGAATGAACACTGAAGCTTTCTTTGGACAA	TCRBV05-04*01	TCRBD01-01*01	TCRBJ01-01*01	56959	Donor	CMV	CCF14	Neg	Neg
1.75565e-05	1	CASSRGGTEAFF	CTTCACATCAATTCCCTGGAGCTTGGTGACTCTGCTGTGTATTTCTGTGCCAGCAGCCGAGGGGGCACTGAAGCTTTCTTTGGACAA	TCRBV03	TCRBD01-01*01	TCRBJ01-01*01	56959	Donor	CMV	CCF14	Neg	Neg
1.75565e-05	1	CASSPNTGELFF	CTGAACATGAGCTCCTTGGAGCTGGGGGACTCAGCCCTGTACTTCTGTGCCAGCAGCCCAAACACCGGGGAGCTGTTTTTTGGAGAA	TCRBV13-01*01	TCRBD01-01*01	TCRBJ02-02*01	56959	Donor	CMV	CCF14	Neg	Neg
1.75565e-05	1	CASSPTGGNQPQHF	ATCCAGCCCTCAGAACCCAGGGACTCAGCTGTGTACTTCTGTGCCAGCAGTCCCACAGGGGGCAATCAGCCCCAGCATTTTGGTGAT	TCRBV12	TCRBD01-01*01	TCRBJ01-05*01	56959	Donor	CMV	CCF14	Neg	Neg
1.75565e-05	1	CASSLGRNTEAFF	AAGATCCAGCCCTCAGAACCCAGGGACTCAGCTGTGTACTTCTGTGCCAGCTCGTTGGGCAGGAACACTGAAGCTTTCTTTGGACAA	TCRBV12	TCRBD01-01*01	TCRBJ01-01*01	56959	Donor	CMV	CCF14	Neg	Neg
1.75565e-05	1	CASSELAGGTDTQYF	GAGTCGGCTGCTCCCTCCCAGACATCTGTGTACTTCTGTGCCAGCAGTGAACTAGCGGGAGGCACAGATACGCAGTATTTTGGCCCA	TCRBV06-01*01	TCRBD02-01*02	TCRBJ02-03*01	56959	Donor	CMV	CCF14	Neg	Neg
1.75565e-05	1	CASSVGDAGELFF	AACCTGAGCTCTCTGGAGCTGGGGGACTCAGCTTTGTATTTCTGTGCCAGCAGCGTGGGGGACGCCGGGGAGCTGTTTTTTGGAGAA	TCRBV09-01	unknown	TCRBJ02-02*01	56959	Donor	CMV	CCF14	Neg	Neg
1.75565e-05	1	CASSQGGENTEAFF	CTACACACCCTGCAGCCAGAAGACTCGGCCCTGTATCTCTGCGCCAGCAGCCAAGGGGGCGAGAACACTGAAGCTTTCTTTGGACAA	TCRBV04-03*01	TCRBD01-01*01	TCRBJ01-01*01	56959	Donor	CMV	CCF14	Neg	Neg
1.75565e-05	1	CASSLGTSGSYEQYF	AGCACCTTGGAGCTGGGGGACTCGGCCCTTTATCTTTGCGCCAGCAGCTTAGGGACTAGCGGGAGCTACGAGCAGTACTTCGGGCCG	TCRBV05-01*01	TCRBD02-01*02	TCRBJ02-07*01	56959	Donor	CMV	CCF14	Neg	Neg
1.75565e-05	1	CASSLGTGDGYTF	GAGATCCAGCGCACAGAGCAGGGGGACTCGGCCATGTATCTCTGTGCCAGCAGCTTAGGGACAGGGGATGGCTACACCTTCGGTTCG	TCRBV07-09	TCRBD01-01*01	TCRBJ01-02*01	56959	Donor	CMV	CCF14	Neg	Neg
1.75565e-05	1	CASSSGTGLNTEAFF	AACGCCTTGTTGCTGGGGGACTCGGCCCTCTATCTCTGTGCCAGCAGCTCAGGGACAGGGTTGAACACTGAAGCTTTCTTTGGACAA	TCRBV05-06*01	TCRBD01-01*01	TCRBJ01-01*01	56959	Donor	CMV	CCF14	Neg	Neg
1.75565e-05	1	CASSSGLSYEQYF	GAGATCCAGCGCACAGAGCAGGGGGACTCGGCCATGTATCTCTGTGCCAGCAGCTCCGGATTGTCCTACGAGCAGTACTTCGGGCCA	TCRBV07-09	unknown	TCRBJ02-05*01	56959	Donor	CMV	CCF14	Neg	Neg
1.75565e-05	1	CASSSQGNQPQHF	AAGATCCAGCCCTCAGAACCCAGGGACTCAGCTGTGTACTTCTGTGCCAGCAGTTCTCAGGGCAATCAGCCCCAGCATTTTGGTGAT	TCRBV12	TCRBD01-01*01	TCRBJ01-05*01	56959	Donor	CMV	CCF14	Neg	Neg
1.75565e-05	1	CASSFGGSTEAFF	ATCCTGGAGTCGCCCAGCCCCAACCAGACCTCTCTGTACTTCTGTGCCAGCAGTTTCGGGGGTTCCACTGAAGCTTTCTTTGGACAA	TCRBV27-01*01	TCRBD02-01*01	TCRBJ01-01*01	56959	Donor	CMV	CCF14	Neg	Neg
1.75565e-05	1	CASSVGDTSYEQYF	CTGAGCTCTCTGGAGCTGGGGGACTCAGCTTTGTATTTCTGTGCCAGCAGCGTGGGGGACACCTCATACGAGCAGTACTTCGGGCCG	TCRBV09-01	TCRBD01-01*01	TCRBJ02-07*01	56959	Donor	CMV	CCF14	Neg	Neg
1.75565e-05	1	CASSLAGGEAFF	CTGAATGTGAACGCCTTGTTGCTGGGGGACTCGGCCCTCTATCTCTGTGCCAGCAGCTTGGCCGGCGGGGAGGCTTTCTTTGGACAA	TCRBV05-06*01	TCRBD02-01*01	TCRBJ01-01*01	56959	Donor	CMV	CCF14	Neg	Neg
1.75565e-05	1	CASSLAGGEAFF	CTGACGATCCAGCGCACAGAGCAGCGGGACTCGGCCATGTATCGCTGTGCCAGCAGCTTAGCGGGGGGGGAAGCTTTCTTTGGACAA	TCRBV07-06*01	TCRBD02-01*01	TCRBJ01-01*01	56959	Donor	CMV	CCF14	Neg	Neg
1.75565e-05	1	CASSFGGNTEAFF	ATCCTGGAGTCGCCCAGCCCCAACCAGACCTCTCTGTACTTCTGTGCCAGCAGTTTTGGGGGGAACACTGAAGCTTTCTTTGGACAA	TCRBV27-01*01	unknown	TCRBJ01-01*01	56959	Donor	CMV	CCF14	Neg	Neg
1.75565e-05	1	CASSLTGGYEQYF	AAGATCCAGCCTGCAAAGCTTGAGGACTCGGCCGTGTATCTCTGTGCCAGCAGCCTCACAGGGGGGTACGAGCAGTACTTCGGGCCG	TCRBV11-02*02	TCRBD01-01*01	TCRBJ02-07*01	56959	Donor	CMV	CCF14	Neg	Neg
1.75565e-05	1	CASSPGTATDTQYF	CTGGAGTCGGCTGCTCCCTCCCAGACATCTGTGTACTTCTGTGCCAGCAGTCCCGGGACAGCTACAGATACGCAGTATTTTGGCCCA	TCRBV06-01*01	TCRBD01-01*01	TCRBJ02-03*01	56959	Donor	CMV	CCF14	Neg	Neg
1.75565e-05	1	CSARAGDTEAFF	CTGACAGTGACCAGTGCCCATCCTGAAGACAGCAGCTTCTACATCTGCAGTGCTAGAGCGGGGGACACTGAAGCTTTCTTTGGACAA	TCRBV20	TCRBD02-01*01	TCRBJ01-01*01	56959	Donor	CMV	CCF14	Neg	Neg
1.75565e-05	1	CSAEQFF	CTGACCTTGTCCACTCTGACAGTGACCAGTGCCCATCCTGAAGACAGCAGCTTCTACATCTGCAGTGCTGAGCAGTTCTTCGGGCCA	TCRBV20-01*01	unknown	TCRBJ02-01*01	56959	Donor	CMV	CCF14	Neg	Neg
1.75565e-05	1	CSAGDRGYEQYF	CTGACAGTGACCAGTGCCCATCCTGAAGACAGCAGCTTCTACATCTGCAGTGCGGGGGACAGGGGCTACGAGCAGTACTTCGGGCCG	TCRBV20	TCRBD01-01*01	TCRBJ02-07*01	56959	Donor	CMV	CCF14	Neg	Neg
1.75565e-05	1	CASSYSRTGGLNTEAFF	GCTGCTCCCTCCCAGACATCTGTGTACTTCTGTGCCAGCAGTTACTCAAGGACAGGGGGACTGAACACTGAAGCTTTCTTTGGACAA	TCRBV06	TCRBD01-01*01	TCRBJ01-01*01	56959	Donor	CMV	CCF14	Neg	Neg
1.75565e-05	1	CASRSGSSYNEQFF	ATCCGGTCCACAAAGCTGGAGGACTCAGCCATGTACTTCTGTGCCAGCAGGAGCGGGAGCTCCTACAATGAGCAGTTCTTCGGGCCA	TCRBV02-01*01	TCRBD02-01*02	TCRBJ02-01*01	56959	Donor	CMV	CCF14	Neg	Neg
1.75565e-05	1	CASSLGTMNTEAFF	GTGAGCACCTTGGAGCTGGGGGACTCGGCCCTTTATCTTTGCGCCAGCAGCTTAGGGACAATGAACACTGAAGCTTTCTTTGGACAA	TCRBV05-01*01	TCRBD01-01*01	TCRBJ01-01*01	56959	Donor	CMV	CCF14	Neg	Neg
1.75565e-05	1	CASADSYGYTF	CCCCTGACCCTGGAGTCTGCCAGGCCCTCACATACCTCTCAGTACCTCTGTGCCAGCGCGGACAGCTATGGCTACACCTTCGGTTCG	TCRBV25-01*01	TCRBD01-01*01	TCRBJ01-02*01	56959	Donor	CMV	CCF14	Neg	Neg
1.75565e-05	1	CASSLLGDTQYF	CTCAGGCTGCTGTCGGCTGCTCCCTCCCAGACATCTGTGTACTTCTGTGCCAGCAGCCTACTAGGGGATACGCAGTATTTTGGCCCA	TCRBV06-05*01	TCRBD02-01	TCRBJ02-03*01	56959	Donor	CMV	CCF14	Neg	Neg
1.75565e-05	1	CASSLAGTGYEQYF	ATCCAGCCCTCAGAACCCAGGGACTCAGCTGTGTACTTCTGTGCCAGCAGTTTAGCAGGGACTGGCTACGAGCAGTACTTCGGGCCG	TCRBV12	TCRBD02-01	TCRBJ02-07*01	56959	Donor	CMV	CCF14	Neg	Neg
1.75565e-05	1	CASSLARGTGELFF	ATCCAGCCTGCAGAGCTTGGGGACTCGGCCATGTATCTCTGTGCCAGCAGCTTAGCGAGGGGAACCGGGGAGCTGTTTTTTGGAGAA	TCRBV11-01*01	unknown	TCRBJ02-02*01	56959	Donor	CMV	CCF14	Neg	Neg
1.75565e-05	1	CASSPPGANTGELFF	GAGTCGGCTGCTCCCTCCCAAACATCTGTGTACTTCTGTGCCAGCAGCCCCCCAGGGGCTAACACCGGGGAGCTGTTTTTTGGAGAA	TCRBV06	TCRBD01-01*01	TCRBJ02-02*01	56959	Donor	CMV	CCF14	Neg	Neg
1.75565e-05	1	CASSLAGGYEQYF	AATGTGAACGCCTTGGAGCTGGACGACTCGGCCCTGTATCTCTGTGCCAGCAGCTTGGCAGGAGGATACGAGCAGTACTTCGGGCCG	TCRBV05-04*01	TCRBD02-01*02	TCRBJ02-07*01	56959	Donor	CMV	CCF14	Neg	Neg
1.75565e-05	1	CASSFRTGVGYTF	ATCCTGGAGTCGCCCAGCCCCAACCAGACCTCTCTGTACTTCTGTGCCAGCAGTTTCCGGACAGGGGTTGGCTACACCTTCGGTTCG	TCRBV27-01*01	TCRBD01-01*01	TCRBJ01-02*01	56959	Donor	CMV	CCF14	Neg	Neg
1.75565e-05	1	CASSLASSTEAFF	AATGTGAGCACCTTGGAGCTGGGGGACTCGGCCCTTTATCTTTGCGCCAGCAGCTTGGCGAGTAGCACTGAAGCTTTCTTTGGACAA	TCRBV05-01*01	TCRBD02-01	TCRBJ01-01*01	56959	Donor	CMV	CCF14	Neg	Neg
1.75565e-05	1	CASSPGGAEAFF	CTCAAGATCCAGCCTGCAGAGCTTGGGGACTCGGCCGTGTATCTCTGTGCCAGCAGCCCTGGGGGAGCTGAAGCTTTCTTTGGACAA	TCRBV11-03*01	unknown	TCRBJ01-01*01	56959	Donor	CMV	CCF14	Neg	Neg
1.75565e-05	1	CASSPGQGAEAFF	AGGATCCAGCAGGTAGTGCGAGGAGATTCGGCAGCTTATTTCTGTGCCAGCTCACCGGGACAGGGGGCTGAAGCTTTCTTTGGACAA	TCRBV18-01*01	TCRBD01-01*01	TCRBJ01-01*01	56959	Donor	CMV	CCF14	Neg	Neg
1.75565e-05	1	CASSQGYNEQFF	CTTCACATCAATTCCCTGGAGCTTGGTGACTCTGCTGTGTATTTCTGTGCCAGCAGCCAAGGATACAATGAGCAGTTCTTCGGGCCA	TCRBV03	unknown	TCRBJ02-01*01	56959	Donor	CMV	CCF14	Neg	Neg
1.75565e-05	1	CASSREGEQFF	ACCTTGGAGATCCAGTCCACGGAGTCAGGGGACACAGCACTGTATTTCTGTGCCAGCAGCAGAGAGGGTGAGCAGTTCTTCGGGCCA	TCRBV21-01*01	TCRBD02-01*02	TCRBJ02-01*01	56959	Donor	CMV	CCF14	Neg	Neg
1.75565e-05	1	CASSLGQGYEQYF	GAGATCCAGCGCACAGAGCAGGGGGACTCGGCCATGTATCTCTGTGCCAGCAGCTTAGGGCAGGGATACGAGCAGTACTTCGGGCCG	TCRBV07-09	TCRBD01-01*01	TCRBJ02-07*01	56959	Donor	CMV	CCF14	Neg	Neg
1.75565e-05	1	CASSLGRNTEAFF	AAGATCCAGCCCTCAGAACCCAGGGACTCAGCTGTGTACTTCTGTGCCAGCAGTTTAGGCAGGAACACTGAAGCTTTCTTTGGACAA	TCRBV12	TCRBD01-01*01	TCRBJ01-01*01	56959	Donor	CMV	CCF14	Neg	Neg
1.75565e-05	1	CASSPGVNTEAFF	ATCCTGGAGTCGCCCAGCCCCAACCAGACCTCTCTGTACTTCTGTGCCAGCAGTCCGGGGGTAAACACTGAAGCTTTCTTTGGACAA	TCRBV27-01*01	TCRBD02-01*01	TCRBJ01-01*01	56959	Donor	CMV	CCF14	Neg	Neg
1.75565e-05	1	CASSPVRYEQYF	CTGGGGTTGGAGTCGGCTGCTCCCTCCCAAACATCTGTGTACTTCTGTGCCAGCAGCCCCGTCCGATACGAGCAGTACTTCGGGCCG	TCRBV06	unknown	TCRBJ02-07*01	56959	Donor	CMV	CCF14	Neg	Neg
1.75565e-05	1	CASSFSTDTQYF	ATGAATGTGAGCACCTTGGAGCTGGGGGACTCGGCCCTTTATCTTTGCGCCAGCAGCTTTAGCACAGATACGCAGTATTTTGGCCCA	TCRBV05-01*01	unknown	TCRBJ02-03*01	56959	Donor	CMV	CCF14	Neg	Neg
1.75565e-05	1	CASSFGQNTEAFF	AAGATCCAGCGCACAGAGCGGGGGGACTCAGCCGTGTATCTCTGTGCCAGCAGCTTTGGCCAAAACACTGAAGCTTTCTTTGGACAA	TCRBV07-03*01	TCRBD01-01*01	TCRBJ01-01*01	56959	Donor	CMV	CCF14	Neg	Neg
1.75565e-05	1	CASSYGQGAYEQYF	TTGGAGTCGGCTGCTCCCTCCCAAACATCTGTGTACTTCTGTGCCAGCAGTTATGGACAGGGGGCCTACGAGCAGTACTTCGGGCCG	TCRBV06	TCRBD01-01*01	TCRBJ02-07*01	56959	Donor	CMV	CCF14	Neg	Neg
1.75565e-05	1	CASSSQGYEQYF	CTGAATGTGAACGCCTTGTTGCTGGGGGACTCGGCCCTCTATCTCTGTGCCAGCAGCTCTCAGGGTTACGAGCAGTACTTCGGGCCG	TCRBV05-06*01	TCRBD01-01*01	TCRBJ02-07*01	56959	Donor	CMV	CCF14	Neg	Neg
1.75565e-05	1	CASSFAGELFF	CCCCTGATCCTGGAGTCGCCCAGCCCCAACCAGACCTCTCTGTACTTCTGTGCCAGCAGTTTTGCCGGGGAGCTGTTTTTTGGAGAA	TCRBV27-01*01	unknown	TCRBJ02-02*01	56959	Donor	CMV	CCF14	Neg	Neg
1.75565e-05	1	CASSLGPENIQYF	AATGTGAACGCCTTGGAGCTGGACGACTCGGCCCTGTATCTCTGTGCCAGCAGCCTGGGCCCTGAAAACATTCAGTACTTCGGCGCC	TCRBV05-04*01	unknown	TCRBJ02-04*01	56959	Donor	CMV	CCF14	Neg	Neg
1.75565e-05	1	CASSLEGGGEQFF	AAGATCCAGCGCACACAGCAGGAGGACTCCGCCGTGTATCTCTGTGCCAGCAGCTTAGAGGGCGGGGGTGAGCAGTTCTTCGGGCCA	TCRBV07-08*01	TCRBD02-01*01	TCRBJ02-01*01	56959	Donor	CMV	CCF14	Neg	Neg
1.75565e-05	1	CASSSGQGNSPLHF	ATCCAGCGCACAGAGCGGGGGGACTCAGCCGTGTATCTCTGTGCCAGCAGTTCGGGACAGGGGAATTCACCCCTCCACTTTGGGAAC	TCRBV07-03*01	TCRBD01-01*01	TCRBJ01-06*01	56959	Donor	CMV	CCF14	Neg	Neg
1.75565e-05	1	CASSLKGANYGYTF	CTGGAGTCGCCCAGCCCCAACCAGACCTCTCTGTACTTCTGTGCCAGCAGTTTAAAAGGGGCCAACTATGGCTACACCTTCGGTTCG	TCRBV27-01*01	TCRBD01-01*01	TCRBJ01-02*01	56959	Donor	CMV	CCF14	Neg	Neg
1.75565e-05	1	CASSPGGGYTF	AGCCTTGAGATCCAGGCTACGAAGCTTGAGGATTCAGCAGTGTATTTTTGTGCCAGCAGCCCCGGCGGTGGCTACACCTTCGGTTCG	TCRBV16-01	TCRBD02-01	TCRBJ01-02*01	56959	Donor	CMV	CCF14	Neg	Neg
1.75565e-05	1	CASSPNRNTEAFF	AAGATCCAGCGCACACAGCAGGAGGACTCCGCCGTGTATCTCTGTGCCAGCAGCCCGAACAGGAACACTGAAGCTTTCTTTGGACAA	TCRBV07-08*01	TCRBD01-01*01	TCRBJ01-01*01	56959	Donor	CMV	CCF14	Neg	Neg
1.75565e-05	1	CASSLGGGMNTEAFF	CAGCGCACAGAGCAGGGGGACTCGGCCATGTATCTCTGTGCCAGCAGCTTAGGCGGCGGCATGAACACTGAAGCTTTCTTTGGACAA	TCRBV07-09	TCRBD02-01	TCRBJ01-01*01	56959	Donor	CMV	CCF14	Neg	Neg
3.5113e-05	2	CASSPGRNTEAFF	CACATCAATTCCCTGGAGCTTGGTGACTCTGCTGTGTATTTCTGTGCCAGCAGCCCCGGCCGGAACACTGAAGCTTTCTTTGGACAA	TCRBV03	unknown	TCRBJ01-01*01	56959	Donor	CMV	CCF14	Neg	Neg
1.75565e-05	1	CASSLGGSSYNEQFF	AACGCCTTGGAGCTGGACGACTCGGCCCTGTATCTCTGTGCCAGCAGCTTGGGCGGGAGCTCCTACAATGAGCAGTTCTTCGGGCCA	TCRBV05-04*01	TCRBD02-01*02	TCRBJ02-01*01	56959	Donor	CMV	CCF14	Neg	Neg
1.75565e-05	1	CASSQTSGGTDTQYF	GAGTCGGCTGCTCCCTCCCAAACATCTGTGTACTTCTGTGCCAGCAGTCAAACTAGCGGGGGGACAGATACGCAGTATTTTGGCCCA	TCRBV06	TCRBD02-01*01	TCRBJ02-03*01	56959	Donor	CMV	CCF14	Neg	Neg
1.75565e-05	1	CASSLRGSSYNEQFF	CAGCCCTCAGAACCCAGGGACTCAGCTGTGTACTTCTGTGCCAGCAGTTTAAGGGGGAGCTCCTACAATGAGCAGTTCTTCGGGCCA	TCRBV12	TCRBD01-01*01	TCRBJ02-01*01	56959	Donor	CMV	CCF14	Neg	Neg
1.75565e-05	1	CASSLGYNEQFF	CTGAATGTGAACGCCTTGGAGCTGGACGACTCGGCCCTGTATCTCTGTGCCAGCAGCTTGGGTTACAATGAGCAGTTCTTCGGGCCA	TCRBV05-04*01	unknown	TCRBJ02-01*01	56959	Donor	CMV	CCF14	Neg	Neg
1.75565e-05	1	CASSRTENTEAFF	AAGATCCAGCCCTCAGAACCCAGGGACTCAGCTGTGTACTTCTGTGCCAGCAGTCGGACTGAGAACACTGAAGCTTTCTTTGGACAA	TCRBV12	TCRBD02-01	TCRBJ01-01*01	56959	Donor	CMV	CCF14	Neg	Neg
1.75565e-05	1	CASSSGGSYEQYF	GGGTTGGAGTCGGCTGCTCCCTCCCAAACATCTGTGTACTTCTGTGCCAGCAGTTCGGGAGGCTCGTACGAGCAGTACTTCGGGCCG	TCRBV06	TCRBD02-01*02	TCRBJ02-07*01	56959	Donor	CMV	CCF14	Neg	Neg
3.5113e-05	2	CASSGSSYNEQFF	AACCTGAGCTCTCTGGAGCTGGGGGACTCAGCTTTGTATTTCTGTGCCAGCAGCGGTAGCTCCTACAATGAGCAGTTCTTCGGGCCA	TCRBV09-01	TCRBD02-01	TCRBJ02-01*01	56959	Donor	CMV	CCF14	Neg	Neg
1.75565e-05	1	CASSLLGDTEAFF	AATGTGAGCACCTTGGAGCTGGGGGACTCGGCCCTTTATCTTTGCGCCAGCAGCTTGCTTGGGGACACTGAAGCTTTCTTTGGACAA	TCRBV05-01*01	unknown	TCRBJ01-01*01	56959	Donor	CMV	CCF14	Neg	Neg
1.75565e-05	1	CASSLGGGQETQYF	ATCCAGCGCACAGAGCGGGGGGACTCAGCCGTGTATCTCTGTGCCAGCAGCTTAGGGGGGGGACAAGAGACCCAGTACTTCGGGCCA	TCRBV07-03*01	TCRBD02-01*01	TCRBJ02-05*01	56959	Donor	CMV	CCF14	Neg	Neg
1.75565e-05	1	CASSLGLAGPYNEQFF	CCTGCAAAGCTTGAGGACTCGGCCGTGTATCTCTGTGCCAGCAGCTTGGGACTAGCGGGCCCCTACAATGAGCAGTTCTTCGGGCCA	TCRBV11-02*02	TCRBD02-01	TCRBJ02-01*01	56959	Donor	CMV	CCF14	Neg	Neg
1.75565e-05	1	CASSLGTGGYNEQFF	CAGCGCACAGAGCAGGGGGACTCGGCCATGTATCTCTGTGCCAGCAGCTTAGGAACAGGGGGGTACAATGAGCAGTTCTTCGGGCCA	TCRBV07-09	TCRBD01-01*01	TCRBJ02-01*01	56959	Donor	CMV	CCF14	Neg	Neg
1.75565e-05	1	CASSLEGGTYEQYF	ATCCAGCGCACAGAGCAGGGGGACTCGGCCATGTATCTCTGTGCCAGCAGCTTAGAAGGAGGGACCTACGAGCAGTACTTCGGGCCG	TCRBV07-09	TCRBD02-01*02	TCRBJ02-07*01	56959	Donor	CMV	CCF14	Neg	Neg
1.75565e-05	1	CASSPSRNTEAFF	AAGATCCAGCCTGCAGAGCTTGGGGACTCGGCCATGTATCTCTGTGCCAGCAGCCCCTCAAGAAACACTGAAGCTTTCTTTGGACAA	TCRBV11-01*01	unknown	TCRBJ01-01*01	56959	Donor	CMV	CCF14	Neg	Neg
1.75565e-05	1	CASSLSGGTEAFF	AATGTGAGCACCTTGGAGCTGGGGGACTCGGCCCTTTATCTTTGCGCCAGCAGCTTGAGTGGGGGGACTGAAGCTTTCTTTGGACAA	TCRBV05-01*01	TCRBD02-01*01	TCRBJ01-01*01	56959	Donor	CMV	CCF14	Neg	Neg
1.75565e-05	1	CASSYSGGGSYNEQFF	TCGGCTGCTCCCTCCCAGACATCTGTGTACTTCTGTGCCAGCAGTTACTCGGGGGGGGGATCCTACAATGAGCAGTTCTTCGGGCCA	TCRBV06-05*01	TCRBD02-01*01	TCRBJ02-01*01	56959	Donor	CMV	CCF14	Neg	Neg
1.75565e-05	1	CASSSDNEQFF	ACTCTGAAGATCCAGCGCACAGAGCGGGGGGACTCAGCCGTGTATCTCTGTGCCAGCAGCTCAGATAATGAGCAGTTCTTCGGGCCA	TCRBV07-03*01	TCRBD01-01*01	TCRBJ02-01*01	56959	Donor	CMV	CCF14	Neg	Neg
1.75565e-05	1	CASSFRAFF	TTCTCCACTCTGAAGATCCAGCCCTCAGAACCCAGGGACTCAGCTGTGTACTTCTGTGCCAGCAGTTTTCGAGCTTTCTTTGGACAA	TCRBV12	TCRBD02-01	TCRBJ01-01*01	56959	Donor	CMV	CCF14	Neg	Neg
1.75565e-05	1	CASSLGSYEQYF	CTCAAGATCCAGCCTGCAGAGCTTGGGGACTCGGCCGTGTATCTCTGTGCCAGCAGCTTAGGCTCCTACGAGCAGTACTTCGGGCCG	TCRBV11-03*01	unknown	TCRBJ02-07*01	56959	Donor	CMV	CCF14	Neg	Neg
1.75565e-05	1	CASRGETQYF	TTCCCCCTGATCCTGGAGTCGCCCAGCCCCAACCAGACCTCTCTGTACTTCTGTGCCAGCAGGGGGGAGACCCAGTACTTCGGGCCA	TCRBV27-01*01	unknown	TCRBJ02-05*01	56959	Donor	CMV	CCF14	Neg	Neg
1.75565e-05	1	CASSSGTSSYNEQFF	GAGTCGCCCAGCCCCAACCAGACCTCTCTGTACTTCTGTGCCAGCAGTTCCGGGACTAGCTCCTACAATGAGCAGTTCTTCGGGCCA	TCRBV27-01*01	TCRBD02-01	TCRBJ02-01*01	56959	Donor	CMV	CCF14	Neg	Neg
1.75565e-05	1	CASSVAGGSYNEQFF	GCGTCTGCTGTACCCTCTCAGACATCTGTGTACTTCTGTGCCAGCAGTGTAGCGGGAGGCTCCTACAATGAGCAGTTCTTCGGGCCA	TCRBV06-04	TCRBD02-01*02	TCRBJ02-01*01	56959	Donor	CMV	CCF14	Neg	Neg
1.75565e-05	1	CASSPGQGSYGYTF	ATCCAGCGCACACAGCAGGAGGACTCGGCCGTGTATCTCTGTGCCAGCAGCCCCGGACAGGGGAGCTATGGCTACACCTTCGGTTCG	TCRBV07-02*01	TCRBD01-01*01	TCRBJ01-02*01	56959	Donor	CMV	CCF14	Neg	Neg
1.75565e-05	1	CASSLALNQPQHF	ACGATCCAGCGCACACAGCAGGAGGACTCGGCCGTGTATCTCTGTGCCAGCAGCTTAGCCCTAAATCAGCCCCAGCATTTTGGTGAT	TCRBV07-02*01	TCRBD02-01	TCRBJ01-05*01	56959	Donor	CMV	CCF14	Neg	Neg
1.75565e-05	1	CASSSQGNQPQHF	AGGCTGGAGTCGGCTGCTCCCTCCCAGACATCTGTGTACTTCTGTGCCAGCAGTTCCCAGGGCAATCAGCCCCAGCATTTTGGTGAT	TCRBV06-01*01	TCRBD01-01*01	TCRBJ01-05*01	56959	Donor	CMV	CCF14	Neg	Neg
1.75565e-05	1	CASSPTGGNQPQHF	TTGGAGTCGGCTGCTCCCTCCCAAACATCTGTGTACTTCTGTGCCAGCAGCCCGACAGGGGGCAATCAGCCCCAGCATTTTGGTGAT	TCRBV06	TCRBD01-01*01	TCRBJ01-05*01	56959	Donor	CMV	CCF14	Neg	Neg
1.75565e-05	1	CASSPGQGGNQPQHF	ACATCGGCCCAAAAGAACCCGACAGCTTTCTATCTCTGTGCCAGTAGCCCGGGACAGGGGGGCAATCAGCCCCAGCATTTTGGTGAT	TCRBV19-01	TCRBD01-01*01	TCRBJ01-05*01	56959	Donor	CMV	CCF14	Neg	Neg
1.75565e-05	1	CASSLALNQPQHF	AAGATCCAGCCCTCAGAACCCAGGGACTCAGCTGTGTACTTCTGTGCCAGCAGTTTAGCCCTGAATCAGCCCCAGCATTTTGGTGAT	TCRBV12	TCRBD02-01	TCRBJ01-05*01	56959	Donor	CMV	CCF14	Neg	Neg
1.75565e-05	1	CASSSNTEAFF	ACTCTCAAGATCCAGCCTGCAGAGCTTGGGGACTCGGCCGTGTATCTCTGTGCCAGCAGCTCAAACACTGAAGCTTTCTTTGGACAA	TCRBV11-03*01	TCRBD01-01*01	TCRBJ01-01*01	56959	Donor	CMV	CCF14	Neg	Neg
1.75565e-05	1	CASSYGGRNTEAFF	TTGGAGTCGGCTGCTCCCTCCCAAACATCTGTGTACTTCTGTGCCAGCAGTTACGGTGGCAGGAACACTGAAGCTTTCTTTGGACAA	TCRBV06	TCRBD01-01*01	TCRBJ01-01*01	56959	Donor	CMV	CCF14	Neg	Neg
1.75565e-05	1	CASSPNTEAFF	TCCCTGATTCTGGAGTCCGCCAGCACCAACCAGACATCTATGTACCTCTGTGCCAGCAGTCCGAATACTGAAGCTTTCTTTGGACAA	TCRBV28-01*01	unknown	TCRBJ01-01*01	56959	Donor	CMV	CCF14	Neg	Neg
1.75565e-05	1	CASSGTGDTGELFF	TTGGCGTCTGCTGTACCCTCTCAGACATCTGTGTACTTCTGTGCCAGCAGTGGGACAGGGGACACCGGGGAGCTGTTTTTTGGAGAA	TCRBV06-04	TCRBD01-01*01	TCRBJ02-02*01	56959	Donor	CMV	CCF14	Neg	Neg
3.5113e-05	2	CASSIGVNTEAFF	ACTGTGACATCGGCCCAAAAGAACCCGACAGCTTTCTATCTCTGTGCCAGTAGTATTGGGGTGAACACTGAAGCTTTCTTTGGACAA	TCRBV19-01	unknown	TCRBJ01-01*01	56959	Donor	CMV	CCF14	Neg	Neg
1.75565e-05	1	CASSTGFGTDTQYF	ATCCAGCCCTCAGAACCCAGGGACTCAGCTGTGTACTTCTGTGCCAGCAGTACAGGGTTCGGCACAGATACGCAGTATTTTGGCCCA	TCRBV12	TCRBD01-01*01	TCRBJ02-03*01	56959	Donor	CMV	CCF14	Neg	Neg
1.75565e-05	1	CASSQGTGGDEQYF	GTGCAGCCTGCAGAACTGGAGGATTCTGGAGTTTATTTCTGTGCCAGCAGCCAAGGGACAGGGGGGGACGAGCAGTACTTCGGGCCG	TCRBV14-01*01	TCRBD01-01*01	TCRBJ02-07*01	56959	Donor	CMV	CCF14	Neg	Neg
1.75565e-05	1	CASSLGNYEQYF	CTGATCCTGGAGTCGCCCAGCCCCAACCAGACCTCTCTGTACTTCTGTGCCAGCAGTTTAGGGAACTACGAGCAGTACTTCGGGCCG	TCRBV27-01*01	unknown	TCRBJ02-07*01	56959	Donor	CMV	CCF14	Neg	Neg
1.75565e-05	1	CASSLFGGTYEQYF	GTGAGCACCTTGGAGCTGGGGGACTCGGCCCTTTATCTTTGCGCCAGCAGCTTGTTCGGGGGTACCTACGAGCAGTACTTCGGGCCG	TCRBV05-01*01	TCRBD02-01*01	TCRBJ02-07*01	56959	Donor	CMV	CCF14	Neg	Neg
1.75565e-05	1	CASSGGLAGAPYEQYF	TCGGCTGCTCCCTCCCAGACATCTGTGTACTTCTGTGCCAGCAGTGGGGGACTAGCGGGGGCCCCCTACGAGCAGTACTTCGGGCCG	TCRBV06-01*01	TCRBD02-01*01	TCRBJ02-07*01	56959	Donor	CMV	CCF14	Neg	Neg
1.75565e-05	1	CASSLGRAYEQYF	ACTGTGACATCGGCCCAAAAGAACCCGACAGCTTTCTATCTCTGTGCCAGTAGTCTGGGGAGGGCCTACGAGCAGTACTTCGGGCCG	TCRBV19-01	TCRBD02-01*02	TCRBJ02-07*01	56959	Donor	CMV	CCF14	Neg	Neg
1.75565e-05	1	CASSLGQGYEQYF	AAGATCCAGCCCTCAGAACCCAGGGACTCAGCTGTGTACTTCTGTGCCAGCAGTCTCGGACAGGGCTACGAGCAGTACTTCGGGCCG	TCRBV12	TCRBD01-01*01	TCRBJ02-07*01	56959	Donor	CMV	CCF14	Neg	Neg
1.75565e-05	1	CASSLQGQPQHF	TTGGAGATCCAGCGCACAGAGCAGGGGGACTCGGCCATGTATCTCTGTGCCAGCAGCTTACAGGGGCAGCCCCAGCATTTTGGTGAT	TCRBV07-09	TCRBD01-01*01	TCRBJ01-05*01	56959	Donor	CMV	CCF14	Neg	Neg
1.75565e-05	1	CASSFSGTDTQYF	GGGTTGGAGTCGGCTGCTCCCTCCCAAACATCTGTGTACTTCTGTGCCAGCAGTTTTTCCGGCACAGATACGCAGTATTTTGGCCCA	TCRBV06	TCRBD02-01	TCRBJ02-03*01	56959	Donor	CMV	CCF14	Neg	Neg
1.75565e-05	1	CASSQGTGGTEAFF	ATCAATTCCCTGGAGCTTGGTGACTCTGCTGTGTATTTCTGTGCCAGCAGCCAAGGGACAGGGGGAACTGAAGCTTTCTTTGGACAA	TCRBV03	TCRBD01-01*01	TCRBJ01-01*01	56959	Donor	CMV	CCF14	Neg	Neg
1.75565e-05	1	CASSSGNTEAFF	ATGAATGTGAGCACCTTGGAGCTGGGGGACTCGGCCCTTTATCTTTGCGCCAGCAGCTCCGGAAACACTGAAGCTTTCTTTGGACAA	TCRBV05-01*01	unknown	TCRBJ01-01*01	56959	Donor	CMV	CCF14	Neg	Neg
1.75565e-05	1	CASSSGNTEAFF	ATGAATGTGAGCACCTTGGAGCTGGGGGACTCGGCCCTTTATCTTTGCGCCAGCAGTTCAGGGAACACTGAAGCTTTCTTTGGACAA	TCRBV05-01*01	TCRBD01-01*01	TCRBJ01-01*01	56959	Donor	CMV	CCF14	Neg	Neg
1.75565e-05	1	CASSGGQGSEAFF	AAGATCCGGTCCACAAAGCTGGAGGACTCAGCCATGTACTTCTGTGCCAGCAGTGGGGGACAGGGGAGTGAAGCTTTCTTTGGACAA	TCRBV02-01*01	TCRBD01-01*01	TCRBJ01-01*01	56959	Donor	CMV	CCF14	Neg	Neg
1.75565e-05	1	CASSLQGNTGELFF	ATCCAGCGCACAGAGCAGGGGGACTCGGCCATGTATCTCTGTGCCAGCAGCTTGCAGGGGAACACCGGGGAGCTGTTTTTTGGAGAA	TCRBV07-09	TCRBD01-01*01	TCRBJ02-02*01	56959	Donor	CMV	CCF14	Neg	Neg
1.75565e-05	1	CASSLYTGELFF	CTGGGGTTGGAGTCGGCTGCTCCCTCCCAAACATCTGTGTACTTCTGTGCCAGCAGCCTTTACACCGGGGAGCTGTTTTTTGGAGAA	TCRBV06	TCRBD02-01	TCRBJ02-02*01	56959	Donor	CMV	CCF14	Neg	Neg
1.75565e-05	1	CASSLYTGELFF	CTTCACCTACACACCCTGCAGCCAGAAGACTCGGCCCTGTATCTCTGCGCCAGCAGCCTCTACACCGGGGAGCTGTTTTTTGGAGAA	TCRBV04-03*01	TCRBD02-01	TCRBJ02-02*01	56959	Donor	CMV	CCF14	Neg	Neg
3.5113e-05	2	CASSLSRASTDTQYF	CAGCGCACACAGCAGGAGGACTCGGCCGTGTATCTCTGTGCCAGCAGCTTATCAAGGGCTAGCACAGATACGCAGTATTTTGGCCCA	TCRBV07-02*01	unknown	TCRBJ02-03*01	56959	Donor	CMV	CCF14	Neg	Neg
1.75565e-05	1	CASSYLGEETQYF	AGGCTGCTGTCGGCTGCTCCCTCCCAGACATCTGTGTACTTCTGTGCCAGCAGTTACTTAGGGGAAGAGACCCAGTACTTCGGGCCA	TCRBV06-05*01	TCRBD01-01*01	TCRBJ02-05*01	56959	Donor	CMV	CCF14	Neg	Neg
1.75565e-05	1	CASSLTQGVGETQYF	CAGCGCACAGAGCGGGGGGACTCAGCCGTGTATCTCTGTGCCAGCAGCTTAACCCAGGGGGTCGGTGAGACCCAGTACTTCGGGCCA	TCRBV07-03*01	TCRBD01-01*01	TCRBJ02-05*01	56959	Donor	CMV	CCF14	Neg	Neg
3.5113e-05	2	CASSAGDEQYF	CCTCTCACTGTGACATCGGCCCAAAAGAACCCGACAGCTTTCTATCTCTGTGCCAGTAGCGCCGGTGACGAGCAGTACTTCGGGCCG	TCRBV19-01	TCRBD02-01	TCRBJ02-07*01	56959	Donor	CMV	CCF14	Neg	Neg
1.75565e-05	1	CASSLALNNEQFF	AAGATCCAGCCCTCAGAACCCAGGGACTCAGCTGTGTACTTCTGTGCCAGCAGTTTAGCCCTGAACAATGAGCAGTTCTTCGGGCCA	TCRBV12	unknown	TCRBJ02-01*01	56959	Donor	CMV	CCF14	Neg	Neg
1.75565e-05	1	CASSLGLAGSYNEQFF	ACCTTGGAGCTGGGGGACTCGGCCCTTTATCTTTGCGCCAGCAGCTTAGGACTAGCGGGATCCTACAATGAGCAGTTCTTCGGGCCA	TCRBV05-01*01	TCRBD02-01*02	TCRBJ02-01*01	56959	Donor	CMV	CCF14	Neg	Neg
1.75565e-05	1	CASSPWTGDEQYF	AAGATCCGGTCCACAAAGCTGGAGGACTCAGCCATGTACTTCTGTGCCAGCAGTCCCTGGACAGGGGACGAGCAGTACTTCGGGCCA	TCRBV02-01*01	TCRBD01-01*01	TCRBJ02-05*01	56959	Donor	CMV	CCF14	Neg	Neg
1.75565e-05	1	CASSPQGSGANVLTF	CAGCCCTCAGAACCCAGGGACTCAGCTGTGTACTTCTGTGCCAGCAGTCCCCAGGGTTCTGGGGCCAACGTCCTGACTTTCGGGGCC	TCRBV12	TCRBD01-01*01	TCRBJ02-06*01	56959	Donor	CMV	CCF14	Neg	Neg
1.75565e-05	1	CASSLDRNYEQYF	ACTCTGGAGTCTGCTGCCTCCTCCCAGACATCTGTATATTTCTGCGCCAGCAGCCTCGACAGGAACTACGAGCAGTACTTCGGGCCG	TCRBV10-01	TCRBD01-01*01	TCRBJ02-07*01	56959	Donor	CMV	CCF14	Neg	Neg
1.75565e-05	1	CASSAGTGGPYEQYF	GCGTCTGCTGTACCCTCTCAGACATCTGTGTACTTCTGTGCCAGCAGTGCCGGGACAGGGGGCCCCTACGAGCAGTACTTCGGGCCG	TCRBV06-04	TCRBD01-01*01	TCRBJ02-07*01	56959	Donor	CMV	CCF14	Neg	Neg
3.5113e-05	2	CASSLDSSYEQYF	ACTGTGACATCGGCCCAAAAGAACCCGACAGCTTTCTATCTCTGTGCCAGTAGTCTGGACAGCTCCTACGAGCAGTACTTCGGGCCG	TCRBV19-01	TCRBD01-01*01	TCRBJ02-07*01	56959	Donor	CMV	CCF14	Neg	Neg
1.75565e-05	1	CASSSRDRGYEQYF	ATCCAGCCTGCAGAGCTTGGGGACTCGGCCATGTATCTCTGTGCCAGCAGCTCCCGGGACAGGGGCTACGAGCAGTACTTCGGGCCG	TCRBV11-01*01	TCRBD01-01*01	TCRBJ02-07*01	56959	Donor	CMV	CCF14	Neg	Neg
1.75565e-05	1	CASSYVIYEQYF	CTGGGGTTGGAGTCGGCTGCTCCCTCCCAAACATCTGTGTACTTCTGTGCCAGCAGTTACGTGATCTACGAGCAGTACTTCGGGCCG	TCRBV06	unknown	TCRBJ02-07*01	56959	Donor	CMV	CCF14	Neg	Neg
1.75565e-05	1	CASSPGGHGYTF	CTGAAGATCCAGCCCTCAGAACCCAGGGACTCAGCTGTGTACTTCTGTGCCAGCAGCCCAGGGGGCCATGGCTACACCTTCGGTTCG	TCRBV12	TCRBD01-01*01	TCRBJ01-02*01	56959	Donor	CMV	CCF14	Neg	Neg
1.75565e-05	1	CASSQTGGDGYTF	AATGTGAGCACCTTGGAGCTGGGGGACTCGGCCCTTTATCTTTGCGCCAGCAGCCAGACAGGGGGCGATGGCTACACCTTCGGTTCG	TCRBV05-01*01	TCRBD01-01*01	TCRBJ01-02*01	56959	Donor	CMV	CCF14	Neg	Neg
1.75565e-05	1	CAWSPGNYGYTF	CTGAGTTCTAAGAAGCTCCTTCTCAGTGACTCTGGCTTCTATCTCTGTGCCTGGAGTCCGGGTAACTATGGCTACACCTTCGGTTCG	TCRBV30-01*01	TCRBD02-01	TCRBJ01-02*01	56959	Donor	CMV	CCF14	Neg	Neg
1.75565e-05	1	CASSSPGQDYGYTF	GTGAACGCCTTGTTGCTGGGGGACTCGGCCCTCTATCTCTGTGCCAGCAGCTCTCCGGGACAAGATTATGGCTACACCTTCGGTTCG	TCRBV05-06*01	TCRBD01-01*01	TCRBJ01-02*01	56959	Donor	CMV	CCF14	Neg	Neg
3.5113e-05	2	CASSQGQGDQPQHF	GTGAGCACCTTGGAGCTGGGGGACTCGGCCCTTTATCTTTGCGCCAGCAGCCAAGGACAGGGGGATCAGCCCCAGCATTTTGGTGAT	TCRBV05-01*01	TCRBD01-01*01	TCRBJ01-05*01	56959	Donor	CMV	CCF14	Neg	Neg
1.75565e-05	1	CASSVVGNTEAFF	AACCTGAGCTCTCTGGAGCTGGGGGACTCAGCTTTGTATTTCTGTGCCAGCAGCGTAGTGGGGAACACTGAAGCTTTCTTTGGACAA	TCRBV09-01	unknown	TCRBJ01-01*01	56959	Donor	CMV	CCF14	Neg	Neg
1.75565e-05	1	CASSQQGAEAFF	CTCAGGCTGGAGTTGGCTGCTCCCTCCCAGACATCTGTGTACTTCTGTGCCAGCAGTCAACAGGGAGCCGAAGCTTTCTTTGGACAA	TCRBV06-06	TCRBD01-01*01	TCRBJ01-01*01	56959	Donor	CMV	CCF14	Neg	Neg
3.5113e-05	2	CASSFRETQYF	ACTCTGAAGATCCAGCCCTCAGAACCCAGGGACTCAGCTGTGTACTTCTGTGCCAGCAGTTTCAGAGAGACCCAGTACTTCGGGCCA	TCRBV12	TCRBD01-01*01	TCRBJ02-05*01	56959	Donor	CMV	CCF14	Neg	Neg
1.75565e-05	1	CASSFRETQYF	ACTCTGAAGATCCAGCCCTCAGAACCCAGGGACTCAGCTGTGTACTTCTGTGCCAGCAGTTTCCGGGAGACCCAGTACTTCGGGCCA	TCRBV12	TCRBD02-01	TCRBJ02-05*01	56959	Donor	CMV	CCF14	Neg	Neg
1.75565e-05	1	CASSLDRYNEQFF	AAGATCCAGCCTGCAAAGCTTGAGGACTCGGCCGTGTATCTCTGTGCCAGCAGCTTAGACAGATACAATGAGCAGTTCTTCGGGCCA	TCRBV11-02*02	TCRBD01-01*01	TCRBJ02-01*01	56959	Donor	CMV	CCF14	Neg	Neg
1.75565e-05	1	CASSPDSYNEQFF	ACGATCCAGCGCACACAGCAGGAGGACTCGGCCGTGTATCTCTGTGCCAGCAGCCCAGACAGCTACAATGAGCAGTTCTTCGGGCCA	TCRBV07-02*01	TCRBD01-01*01	TCRBJ02-01*01	56959	Donor	CMV	CCF14	Neg	Neg
1.75565e-05	1	CASSPGTSGVNEQYF	GAGTCGCCCAGCCCCAACCAGACCTCTCTGTACTTCTGTGCCAGCAGTCCCGGGACTAGCGGGGTGAACGAGCAGTACTTCGGGCCG	TCRBV27-01*01	TCRBD02-01*01	TCRBJ02-07*01	56959	Donor	CMV	CCF14	Neg	Neg
1.75565e-05	1	CASSLDRAYEQYF	AAGATCCAGCCTGCAGAGCTTGGGGACTCGGCCGTGTATCTCTGTGCCAGCAGCTTAGACAGGGCCTACGAGCAGTACTTCGGGCCG	TCRBV11-03*01	TCRBD01-01*01	TCRBJ02-07*01	56959	Donor	CMV	CCF14	Neg	Neg
1.75565e-05	1	CASSAGAYEQYF	CTGAAGATCCAGCCCTCAGAACCCAGGGACTCAGCTGTGTACTTCTGTGCCAGCAGCGCAGGGGCCTACGAGCAGTACTTCGGGCCG	TCRBV12	TCRBD01-01*01	TCRBJ02-07*01	56959	Donor	CMV	CCF14	Neg	Neg
1.75565e-05	1	CASSLSSYEQYF	CTGATTCTGGAGTCCGCCAGCACCAACCAGACATCTATGTACCTCTGTGCCAGCAGTTTATCCAGTTACGAGCAGTACTTCGGGCCG	TCRBV28-01*01	TCRBD01-01*01	TCRBJ02-07*01	56959	Donor	CMV	CCF14	Neg	Neg
1.75565e-05	1	CASSPGTYGYTF	CTCACTCTGGAGTCTGCTGCCTCCTCCCAGACATCTGTATATTTCTGCGCCAGCAGTCCGGGTACCTATGGCTACACCTTCGGTTCG	TCRBV10-01	TCRBD02-01	TCRBJ01-02*01	56959	Donor	CMV	CCF14	Neg	Neg
1.75565e-05	1	CASRDGYTEAFF	CTCACTGTGACATCGGCCCAAAAGAACCCGACAGCTTTCTATCTCTGTGCCAGTAGGGACGGGTACACTGAAGCTTTCTTTGGACAA	TCRBV19-01	unknown	TCRBJ01-01*01	56959	Donor	CMV	CCF14	Neg	Neg
1.75565e-05	1	CASSLSGTGELFF	AATGTGAGCACCTTGGAGCTGGGGGACTCGGCCCTTTATCTTTGCGCCAGCAGCTTGTCCGGCACCGGGGAGCTGTTTTTTGGAGAA	TCRBV05-01*01	TCRBD02-01	TCRBJ02-02*01	56959	Donor	CMV	CCF14	Neg	Neg
1.75565e-05	1	CASSYSTDTQYF	CTGACGATCCAGCGCACACAGCAGGAGGACTCGGCCGTGTATCTCTGTGCCAGCAGCTATAGCACAGATACGCAGTATTTTGGCCCA	TCRBV07-02*01	unknown	TCRBJ02-03*01	56959	Donor	CMV	CCF14	Neg	Neg
1.75565e-05	1	CASSLTGTDTQYF	AAGATCCAGCGCACAGAGCGGGGGGACTCAGCCGTGTATCTCTGTGCCAGCAGCCTCACAGGCACAGATACGCAGTATTTTGGCCCA	TCRBV07-03*01	TCRBD01-01*01	TCRBJ02-03*01	56959	Donor	CMV	CCF14	Neg	Neg
1.75565e-05	1	CASSFRGDTQYF	CTGAAGATCCAGCGCACAGAGCGGGGGGACTCAGCCGTGTATCTCTGTGCCAGCAGCTTTCGGGGAGATACGCAGTATTTTGGCCCA	TCRBV07-03*01	TCRBD02-01*01	TCRBJ02-03*01	56959	Donor	CMV	CCF14	Neg	Neg
1.75565e-05	1	CASSLDRGETQYF	AATGTGAGCACCTTGGAGCTGGGGGACTCGGCCCTTTATCTTTGCGCCAGCAGCTTGGACAGGGGAGAGACCCAGTACTTCGGGCCA	TCRBV05-01*01	TCRBD01-01*01	TCRBJ02-05*01	56959	Donor	CMV	CCF14	Neg	Neg
1.75565e-05	1	CASSLSYNEQFF	CTGAATGTGAACGCCTTGGAGCTGGACGACTCGGCCCTGTATCTCTGTGCCAGCAGCTTGAGCTACAATGAGCAGTTCTTCGGGCCA	TCRBV05-04*01	unknown	TCRBJ02-01*01	56959	Donor	CMV	CCF14	Neg	Neg
1.75565e-05	1	CASSRSSGANVLTF	ATCCAGCCTGCAAAGCTTGAGGACTCGGCCGTGTATCTCTGTGCCAGCAGTAGAAGCTCTGGGGCCAACGTCCTGACTTTCGGGGCC	TCRBV11-02*02	TCRBD02-01	TCRBJ02-06*01	56959	Donor	CMV	CCF14	Neg	Neg
3.5113e-05	2	CASSFSGSSYEQYF	ATCCAGCCTGCAAAGCTTGAGGACTCGGCCGTGTATCTCTGTGCCAGCAGCTTTAGCGGGAGCTCCTACGAGCAGTACTTCGGGCCG	TCRBV11-02*02	TCRBD02-01*02	TCRBJ02-07*01	56959	Donor	CMV	CCF14	Neg	Neg
1.75565e-05	1	CASRAGGSYEQYF	ACGATCCAGCGCACACAGCAGGAGGACTCGGCCGTGTATCTCTGTGCCAGCCGGGCGGGAGGGTCCTACGAGCAGTACTTCGGGCCG	TCRBV07-02*01	TCRBD02-01*02	TCRBJ02-07*01	56959	Donor	CMV	CCF14	Neg	Neg
1.75565e-05	1	CASSLVYEQYF	ACTCTCAAGATCCAGCCTGCAGAGCTTGGGGACTCGGCCGTGTATCTCTGTGCCAGCAGCTTAGTCTACGAGCAGTACTTCGGGCCG	TCRBV11-03*01	unknown	TCRBJ02-07*01	56959	Donor	CMV	CCF14	Neg	Neg
1.75565e-05	1	CASSLVYEQYF	GAGCTGAATGTGAACGCCTTGTTGCTGGGGGACTCGGCCCTGTATCTCTGTGCCAGCAGCTTGGTCTACGAGCAGTACTTCGGGCCG	TCRBV05-05*01	unknown	TCRBJ02-07*01	56959	Donor	CMV	CCF14	Neg	Neg
1.75565e-05	1	CASSSGAYEQYF	CTCAAGATCCAGCCTGCAGAGCTTGGGGACTCGGCCGTGTATCTCTGTGCCAGCAGTTCGGGGGCTTACGAGCAGTACTTCGGGCCG	TCRBV11-03*01	unknown	TCRBJ02-07*01	56959	Donor	CMV	CCF14	Neg	Neg
1.75565e-05	1	CASSTQGGEQYF	CTCACTGTGACATCGGCCCAAAAGAACCCGACAGCTTTCTATCTCTGTGCCAGTAGTACCCAGGGAGGCGAGCAGTACTTCGGGCCG	TCRBV19-01	TCRBD02-01*02	TCRBJ02-07*01	56959	Donor	CMV	CCF14	Neg	Neg
1.75565e-05	1	CASSPGRNTEAFF	ACGATCCAGCGCACACAGCAGGAGGACTCGGCCGTGTATCTCTGTGCCAGCAGCCCAGGGCGAAACACTGAAGCTTTCTTTGGACAA	TCRBV07-02*01	TCRBD01-01*01	TCRBJ01-01*01	56959	Donor	CMV	CCF14	Neg	Neg
1.75565e-05	1	CASSYRNTEAFF	CTCAGGCTGCTGTCGGCTGCTCCCTCCCAGACATCTGTGTACTTCTGTGCCAGCAGTTACAGGAACACTGAAGCTTTCTTTGGACAA	TCRBV06-05*01	unknown	TCRBJ01-01*01	56959	Donor	CMV	CCF14	Neg	Neg
1.75565e-05	1	CASSFSGNTEAFF	ACGATCCAGCGCACACAGCAGGAGGACTCGGCCGTGTATCTCTGTGCCAGCAGCTTTAGCGGGAACACTGAAGCTTTCTTTGGACAA	TCRBV07-02*01	TCRBD02-01	TCRBJ01-01*01	56959	Donor	CMV	CCF14	Neg	Neg
1.75565e-05	1	CASSFSGNTEAFF	AATGTGAGCACCTTGGAGCTGGGGGACTCGGCCCTTTATCTTTGCGCCAGCAGCTTTTCGGGGAACACTGAAGCTTTCTTTGGACAA	TCRBV05-01*01	TCRBD02-01	TCRBJ01-01*01	56959	Donor	CMV	CCF14	Neg	Neg
1.75565e-05	1	CASSQGGVTEAFF	AAGGTGCAGCCTGCAGAACTGGAGGATTCTGGAGTTTATTTCTGTGCCAGCAGCCAAGGCGGGGTCACTGAAGCTTTCTTTGGACAA	TCRBV14-01*01	TCRBD02-01*01	TCRBJ01-01*01	56959	Donor	CMV	CCF14	Neg	Neg
1.75565e-05	1	CASSLQGNTGELFF	GTGAGCACCTTGGAGCTGGGGGACTCGGCCCTTTATCTTTGCGCCAGCAGCCTACAGGGGAACACCGGGGAGCTGTTTTTTGGAGAA	TCRBV05-01*01	TCRBD01-01*01	TCRBJ02-02*01	56959	Donor	CMV	CCF14	Neg	Neg
1.75565e-05	1	CASSFGTGEETQYF	CTACACACCCTGCAGCCAGAAGACTCGGCCCTGTATCTCTGCGCCAGCAGCTTTGGGACAGGGGAAGAGACCCAGTACTTCGGGCCA	TCRBV04-03*01	TCRBD01-01*01	TCRBJ02-05*01	56959	Donor	CMV	CCF14	Neg	Neg
1.75565e-05	1	CASSLGGAGETQYF	GTGAGCACCTTGGAGCTGGGGGACTCGGCCCTTTATCTTTGCGCCAGCAGCTTGGGAGGGGCAGGAGAGACCCAGTACTTCGGGCCA	TCRBV05-01*01	unknown	TCRBJ02-05*01	56959	Donor	CMV	CCF14	Neg	Neg
1.75565e-05	1	CASSYSGGETQYF	AAGATCCAGCCCTCAGAACCCAGGGACTCAGCTGTGTACTTCTGTGCCAGCAGTTATAGCGGGGGGGAGACCCAGTACTTCGGGCCA	TCRBV12	TCRBD02-01*01	TCRBJ02-05*01	56959	Donor	CMV	CCF14	Neg	Neg
1.75565e-05	1	CASSPSSGNTIYF	AATGTGAGCACCTTGGAGCTGGGGGACTCGGCCCTTTATCTTTGCGCCAGCAGCCCTAGCTCTGGAAACACCATATATTTTGGAGAG	TCRBV05-01*01	TCRBD02-01	TCRBJ01-03*01	56959	Donor	CMV	CCF14	Neg	Neg
1.75565e-05	1	CASSYGTAAYEQYF	CTGGAGTCGGCTGCTCCCTCCCAGACATCTGTGTACTTCTGTGCCAGCAGTTACGGGACAGCAGCCTACGAGCAGTACTTCGGGCCG	TCRBV06	TCRBD01-01*01	TCRBJ02-07*01	56959	Donor	CMV	CCF14	Neg	Neg
1.75565e-05	1	CASSTGLYEQYF	CTGGGGTTGGAGTCGGCTGCTCCCTCCCAAACATCTGTGTACTTCTGTGCCAGCAGTACGGGCCTCTACGAGCAGTACTTCGGGCCG	TCRBV06	unknown	TCRBJ02-07*01	56959	Donor	CMV	CCF14	Neg	Neg
1.75565e-05	1	CASSFARNYGYTF	AATGTGAACGCCTTGTTGCTGGGGGACTCGGCCCTCTATCTCTGTGCCAGCAGCTTCGCCAGGAACTATGGCTACACCTTCGGTTCG	TCRBV05-06*01	TCRBD01-01*01	TCRBJ01-02*01	56959	Donor	CMV	CCF14	Neg	Neg
1.75565e-05	1	CASSSGTGNTEAFF	ATCCAGCGCACACAGCAGGAGGACTCGGCCGTGTATCTCTGTGCCAGCAGCTCCGGGACAGGGAACACTGAAGCTTTCTTTGGACAA	TCRBV07-02*01	TCRBD01-01*01	TCRBJ01-01*01	56959	Donor	CMV	CCF14	Neg	Neg
1.75565e-05	1	CASSQDLGGTEAFF	CTACACACCCTGCAGCCAGAAGACTCGGCCCTGTATCTCTGCGCCAGCAGCCAAGATTTGGGGGGCACTGAAGCTTTCTTTGGACAA	TCRBV04-03*01	TCRBD02-01*01	TCRBJ01-01*01	56959	Donor	CMV	CCF14	Neg	Neg
1.75565e-05	1	CASSLGAEAFF	ACTCTGACGATCCAGCGCACACAGCAGGAGGACTCGGCCGTGTATCTCTGTGCCAGCAGCTTAGGAGCTGAAGCTTTCTTTGGACAA	TCRBV07-02*01	TCRBD02-01*02	TCRBJ01-01*01	56959	Donor	CMV	CCF14	Neg	Neg
1.75565e-05	1	CASSLGFSGANVLTF	CAGCGCACAGAGCAGGGGGACTCGGCCATGTATCTCTGTGCCAGCAGCCTCGGGTTCTCTGGGGCCAACGTCCTGACTTTCGGGGCC	TCRBV07-09	TCRBD02-01	TCRBJ02-06*01	56959	Donor	CMV	CCF14	Neg	Neg
1.75565e-05	1	CASSLLGTNYGYTF	CTGGAGTCGCCCAGCCCCAACCAGACCTCTCTGTACTTCTGTGCCAGCAGTTTATTAGGGACTAACTATGGCTACACCTTCGGTTCG	TCRBV27-01*01	unknown	TCRBJ01-02*01	56959	Donor	CMV	CCF14	Neg	Neg
1.75565e-05	1	CASSRGTEAFF	CCGCTCAGGCTGCTGTCGGCTGCTCCCTCCCAGACATCTGTGTACTTCTGTGCCAGCAGCCGAGGAACTGAAGCTTTCTTTGGACAA	TCRBV06-05*01	TCRBD02-01*02	TCRBJ01-01*01	56959	Donor	CMV	CCF14	Neg	Neg
1.75565e-05	1	CASSRTENTEAFF	GGGTTGGAGTCGGCTGCTCCCTCCCAAACATCTGTGTACTTCTGTGCCAGCAGTCGGACGGAGAACACTGAAGCTTTCTTTGGACAA	TCRBV06	unknown	TCRBJ01-01*01	56959	Donor	CMV	CCF14	Neg	Neg
1.75565e-05	1	CASSYSGNTEAFF	GGGTTGGAGTCGGCTGCTCCCTCCCAAACATCTGTGTACTTCTGTGCCAGCAGTTACTCGGGGAACACTGAAGCTTTCTTTGGACAA	TCRBV06	unknown	TCRBJ01-01*01	56959	Donor	CMV	CCF14	Neg	Neg
1.75565e-05	1	CASSLGQGGTEAFF	CTGGAGTCGCCCAGCCCCAACCAGACCTCTCTGTACTTCTGTGCCAGCAGTTTAGGACAGGGTGGTACTGAAGCTTTCTTTGGACAA	TCRBV27-01*01	TCRBD01-01*01	TCRBJ01-01*01	56959	Donor	CMV	CCF14	Neg	Neg
1.75565e-05	1	CASSLAGTAEAFF	AATGTGAACGCCTTGTTGCTGGGGGACTCGGCCCTCTATCTCTGTGCCAGCAGCCTGGCCGGGACAGCTGAAGCTTTCTTTGGACAA	TCRBV05-06*01	TCRBD01-01*01	TCRBJ01-01*01	56959	Donor	CMV	CCF14	Neg	Neg
1.75565e-05	1	CSARSGTGELFF	CTGACAGTGACCAGTGCCCATCCTGAAGACAGCAGCTTCTACATCTGCAGTGCCAGGAGTGGAACCGGGGAGCTGTTTTTTGGAGAA	TCRBV20	unknown	TCRBJ02-02*01	56959	Donor	CMV	CCF14	Neg	Neg
1.75565e-05	1	CASSLTSGSTDTQYF	CAGCGCACACAGCAGGAGGACTCGGCCGTGTATCTCTGTGCCAGCAGCTTAACTAGCGGTAGCACAGATACGCAGTATTTTGGCCCA	TCRBV07-02*01	TCRBD02-01	TCRBJ02-03*01	56959	Donor	CMV	CCF14	Neg	Neg
1.75565e-05	1	CASSFRETQYF	TCCCTGATTCTGGAGTCCGCCAGCACCAACCAGACATCTATGTACCTCTGTGCCAGCAGTTTTCGGGAAACCCAGTACTTCGGGCCA	TCRBV28-01*01	TCRBD02-01*02	TCRBJ02-05*01	56959	Donor	CMV	CCF14	Neg	Neg
1.75565e-05	1	CASSLGNEQFF	ACTCTGAAGATCCAGCGCACAGAGCGGGGGGACTCAGCCGTGTATCTCTGTGCCAGCAGCTTAGGCAATGAGCAGTTCTTCGGGCCA	TCRBV07-03*01	unknown	TCRBJ02-01*01	56959	Donor	CMV	CCF14	Neg	Neg
1.75565e-05	1	CASSRDNSYEQYF	ACTGTGACATCGGCCCAAAAGAACCCGACAGCTTTCTATCTCTGTGCCAGTAGTCGAGACAACTCCTACGAGCAGTACTTCGGGCCG	TCRBV19-01	TCRBD01-01*01	TCRBJ02-07*01	56959	Donor	CMV	CCF14	Neg	Neg
3.5113e-05	2	CASSLSSYEQYF	CTGACCCTGGAGTCTGCCAGGCCCTCACATACCTCTCAGTACCTCTGTGCCAGCAGTCTAAGCTCCTACGAGCAGTACTTCGGGCCG	TCRBV25-01*01	TCRBD02-01	TCRBJ02-07*01	56959	Donor	CMV	CCF14	Neg	Neg
1.75565e-05	1	CASSEGSYEQYF	CTCACTCTGGAGTCTGCTGCCTCCTCCCAGACATCTGTATATTTCTGCGCCAGCAGTGAGGGCTCCTACGAGCAGTACTTCGGGCCG	TCRBV10-01	unknown	TCRBJ02-07*01	56959	Donor	CMV	CCF14	Neg	Neg
1.75565e-05	1	CASSSANYGYTF	CTGAAGATCCAGCCCTCAGAACCCAGGGACTCAGCTGTGTACTTCTGTGCCAGCAGTTCAGCTAACTATGGCTACACCTTCGGTTCG	TCRBV12	TCRBD01-01*01	TCRBJ01-02*01	56959	Donor	CMV	CCF14	Neg	Neg
1.75565e-05	1	CASSAGTGYQPQHF	CTGAGCTCTCTGGAGCTGGGGGACTCAGCTTTGTATTTCTGTGCCAGCAGCGCCGGGACAGGGTATCAGCCCCAGCATTTTGGTGAT	TCRBV09-01	TCRBD01-01*01	TCRBJ01-05*01	56959	Donor	CMV	CCF14	Neg	Neg
1.75565e-05	1	CASSLQGTQPQHF	ACGATCCAGCGCACACAGCAGGAGGACTCGGCCGTGTATCTCTGTGCCAGCAGCTTGCAGGGGACTCAGCCCCAGCATTTTGGTGAT	TCRBV07-02*01	TCRBD01-01*01	TCRBJ01-05*01	56959	Donor	CMV	CCF14	Neg	Neg
1.75565e-05	1	CASSLGGVQPQHF	AAGATCCAGCCCTCAGAACCCAGGGACTCAGCTGTGTACTTCTGTGCCAGCAGTTTAGGCGGGGTTCAGCCCCAGCATTTTGGTGAT	TCRBV12	TCRBD02-01*01	TCRBJ01-05*01	56959	Donor	CMV	CCF14	Neg	Neg
1.75565e-05	1	CASSFQGYTEAFF	ACGATCCAGCGCACACAGCAGGAGGACTCGGCCGTGTATCTCTGTGCCAGCAGCTTCCAGGGTTACACTGAAGCTTTCTTTGGACAA	TCRBV07-02*01	TCRBD01-01*01	TCRBJ01-01*01	56959	Donor	CMV	CCF14	Neg	Neg
1.75565e-05	1	CASSRDRVTDTQYF	GTGAACGCCTTGTTGCTGGGGGACTCGGCCCTCTATCTCTGTGCCAGCAGCCGGGACAGAGTCACAGATACGCAGTATTTTGGCCCA	TCRBV05-06*01	TCRBD01-01*01	TCRBJ02-03*01	56959	Donor	CMV	CCF14	Neg	Neg
1.75565e-05	1	CASSSPGANVLTF	ATCCTGGAGTCGCCCAGCCCCAACCAGACCTCTCTGTACTTCTGTGCCAGCAGTTCGCCTGGGGCCAACGTCCTGACTTTCGGGGCC	TCRBV27-01*01	unknown	TCRBJ02-06*01	56959	Donor	CMV	CCF14	Neg	Neg
1.75565e-05	1	CASSSGGSYEQYF	CACCTACACACCCTGCAGCCAGAAGACTCGGCCCTGTATCTCTGTGCCAGCAGCTCCGGGGGCTCCTACGAGCAGTACTTCGGGCCG	TCRBV04-02*01	TCRBD02-01*01	TCRBJ02-07*01	56959	Donor	CMV	CCF14	Neg	Neg
1.75565e-05	1	CASSQSYEQYF	GAGCTGAATGTGAACGCCTTGTTGCTGGGGGACTCGGCCCTCTATCTCTGTGCCAGCAGCCAGTCCTACGAGCAGTACTTCGGGCCG	TCRBV05-06*01	TCRBD01-01*01	TCRBJ02-07*01	56959	Donor	CMV	CCF14	Neg	Neg
1.75565e-05	1	CASSLVGDGYTF	CTGAAGATCCAGCCCTCAGAACCCAGGGACTCAGCTGTGTACTTCTGTGCCAGCAGTTTAGTTGGGGATGGCTACACCTTCGGTTCG	TCRBV12	unknown	TCRBJ01-02*01	56959	Donor	CMV	CCF14	Neg	Neg
1.75565e-05	1	CASRGQGSQPQHF	ATCCTGGAGTCGCCCAGCCCCAACCAGACCTCTCTGTACTTCTGTGCCAGCAGGGGACAGGGGTCTCAGCCCCAGCATTTTGGTGAT	TCRBV27-01*01	TCRBD01-01*01	TCRBJ01-05*01	56959	Donor	CMV	CCF14	Neg	Neg
1.75565e-05	1	CSVDGPSSYEQYF	ACTGTGAGCAACATGAGCCCTGAAGACAGCAGCATATATCTCTGCAGCGTTGATGGGCCGAGCTCCTACGAGCAGTACTTCGGGCCG	TCRBV29-01*01	TCRBD01-01*01	TCRBJ02-07*01	56959	Donor	CMV	CCF14	Neg	Neg
1.75565e-05	1	CASSPTGNTEAFF	CACATCAATTCCCTGGAGCTTGGTGACTCTGCTGTGTATTTCTGTGCCAGCAGCCCGACAGGGAACACTGAAGCTTTCTTTGGACAA	TCRBV03	TCRBD01-01*01	TCRBJ01-01*01	56959	Donor	CMV	CCF14	Neg	Neg
1.75565e-05	1	CASREQGNTEAFF	AGGCTGCTGTCGGCTGCTCCCTCCCAGACATCTGTGTACTTCTGTGCCAGCAGAGAGCAGGGGAACACTGAAGCTTTCTTTGGACAA	TCRBV06-05*01	TCRBD01-01*01	TCRBJ01-01*01	56959	Donor	CMV	CCF14	Neg	Neg
1.75565e-05	1	CASSLGAGELFF	CTGACGATCCAGCGCACACAGCAGGAGGACTCGGCCGTGTATCTCTGTGCCAGCAGCTTAGGCGCCGGGGAGCTGTTTTTTGGAGAA	TCRBV07-02*01	TCRBD02-01	TCRBJ02-02*01	56959	Donor	CMV	CCF14	Neg	Neg
1.75565e-05	1	CASSLAETQYF	ACTCTGAAGATCCAGCCCTCAGAACCCAGGGACTCAGCTGTGTACTTCTGTGCCAGCAGTTTGGCAGAGACCCAGTACTTCGGGCCA	TCRBV12	TCRBD01-01*01	TCRBJ02-05*01	56959	Donor	CMV	CCF14	Neg	Neg
1.75565e-05	1	CASSVGGGGAYEQYF	AGCTCTCTGGAGCTGGGGGACTCAGCTTTGTATTTCTGTGCCAGCAGCGTAGGAGGCGGGGGGGCCTACGAGCAGTACTTCGGGCCG	TCRBV09-01	TCRBD02-01*01	TCRBJ02-07*01	56959	Donor	CMV	CCF14	Neg	Neg
1.75565e-05	1	CASSLSGEQYF	ACTCTGAAGATCCAGCCCTCAGAACCCAGGGACTCAGCTGTGTACTTCTGTGCCAGCAGTTTGTCCGGCGAGCAGTACTTCGGGCCG	TCRBV12	TCRBD02-01	TCRBJ02-07*01	56959	Donor	CMV	CCF14	Neg	Neg
1.75565e-05	1	CASSLSSANYGYTF	ATCCAGCGCACAGAGCAGGGGGACTCGGCCATGTATCTCTGTGCCAGCAGCTTAAGCTCAGCTAACTATGGCTACACCTTCGGTTCG	TCRBV07-09	unknown	TCRBJ01-02*01	56959	Donor	CMV	CCF14	Neg	Neg
1.75565e-05	1	CASSSGQGGYGYTF	ATCCAGCGCACAGAGCGGGGGGACTCAGCCGTGTATCTCTGTGCCAGCAGCTCCGGACAGGGGGGCTATGGCTACACCTTCGGTTCG	TCRBV07-03*01	TCRBD01-01*01	TCRBJ01-02*01	56959	Donor	CMV	CCF14	Neg	Neg
1.75565e-05	1	CASSPPGQTYEQYF	GTGAACGCCTTGGAGCTGGACGACTCGGCCCTGTATCTCTGTGCCAGCAGCCCCCCGGGACAGACTTACGAGCAGTACTTCGGGCCG	TCRBV05-04*01	TCRBD01-01*01	TCRBJ02-07*01	56959	Donor	CMV	CCF14	Neg	Neg
1.75565e-05	1	CASRASYEQYF	GAGATGAATGTGAGCACCTTGGAGCTGGGGGACTCGGCCCTTTATCTTTGCGCCAGCAGAGCATCCTACGAGCAGTACTTCGGGCCG	TCRBV05-01*01	TCRBD02-01	TCRBJ02-07*01	56959	Donor	CMV	CCF14	Neg	Neg
1.75565e-05	1	CSARDSDYGYTF	CTGACAGTGACCAGTGCCCATCCTGAAGACAGCAGCTTCTACATCTGCAGTGCTAGAGATTCTGACTATGGCTACACCTTCGGTTCG	TCRBV20	TCRBD02-01	TCRBJ01-02*01	56959	Donor	CMV	CCF14	Neg	Neg
1.75565e-05	1	CASSYGGNQPQHF	AGGCTGCTGTCGGCTGCTCCCTCCCAGACATCTGTGTACTTCTGTGCCAGCAGTTACGGGGGCAATCAGCCCCAGCATTTTGGTGAT	TCRBV06-05*01	unknown	TCRBJ01-05*01	56959	Donor	CMV	CCF14	Neg	Neg
1.75565e-05	1	CASSLESSYNEQFF	GTGAGCACCTTGGAGCTGGGGGACTCGGCCCTTTATCTTTGCGCCAGCAGCTTGGAGAGCTCCTACAATGAGCAGTTCTTCGGGCCA	TCRBV05-01*01	TCRBD02-01*02	TCRBJ02-01*01	56959	Donor	CMV	CCF14	Neg	Neg
1.75565e-05	1	CASSSDGYEQYF	TTGGAGATCCAGCGCACAGAGCAGGGGGACTCGGCCATGTATCTCTGTGCCAGCAGCTCGGACGGCTACGAGCAGTACTTCGGGCCG	TCRBV07-09	unknown	TCRBJ02-07*01	56959	Donor	CMV	CCF14	Neg	Neg
1.75565e-05	1	CASSLSTEAFF	ACTCTCAAGATCCAGCCTGCAGAGCTTGGGGACTCGGCCGTGTATCTCTGTGCCAGCAGCTTGAGCACTGAAGCTTTCTTTGGACAA	TCRBV11-03*01	TCRBD02-01*02	TCRBJ01-01*01	56959	Donor	CMV	CCF14	Neg	Neg
1.75565e-05	1	CASSQFGGTEAFF	CACCTACACACCCTGCAGCCAGAAGACTCGGCCCTGTATCTCTGCGCCAGCAGCCAATTTGGGGGGACTGAAGCTTTCTTTGGACAA	TCRBV04-03*01	TCRBD02-01*01	TCRBJ01-01*01	56959	Donor	CMV	CCF14	Neg	Neg
1.75565e-05	1	CASSFGQPQHF	ACTCTGAAGATCCAGCCCTCAGAACCCAGGGACTCAGCTGTGTACTTCTGTGCCAGCAGTTTTGGGCAGCCCCAGCATTTTGGTGAT	TCRBV12	unknown	TCRBJ01-05*01	56959	Donor	CMV	CCF14	Neg	Neg
1.75565e-05	1	CASSYPGELFF	CTGCTGGGGTTGGAGTCGGCTGCTCCCTCCCAAACATCTGTGTACTTCTGTGCCAGCAGTTACCCCGGGGAGCTGTTTTTTGGAGAA	TCRBV06	unknown	TCRBJ02-02*01	56959	Donor	CMV	CCF14	Neg	Neg
1.75565e-05	1	CASSLGTGNTEAFF	ATCCAGCGCACACAGCAGGAGGACTCCGCCGTGTATCTCTGTGCCAGCAGCTTGGGGACAGGCAACACTGAAGCTTTCTTTGGACAA	TCRBV07-08*01	TCRBD01-01*01	TCRBJ01-01*01	56959	Donor	CMV	CCF14	Neg	Neg
1.75565e-05	1	CASSFSGNTEAFF	AAGATCCAGCCTGCAGAGCTTGGGGACTCGGCCATGTATCTCTGTGCCAGCAGCTTCTCAGGGAACACTGAAGCTTTCTTTGGACAA	TCRBV11-01*01	TCRBD01-01*01	TCRBJ01-01*01	56959	Donor	CMV	CCF14	Neg	Neg
1.75565e-05	1	CASSLGQGGTEAFF	GTGAGCACCTTGGAGCTGGGGGACTCGGCCCTTTATCTTTGCGCCAGCAGCTTGGGGCAGGGGGGCACTGAAGCTTTCTTTGGACAA	TCRBV05-01*01	TCRBD01-01*01	TCRBJ01-01*01	56959	Donor	CMV	CCF14	Neg	Neg
1.75565e-05	1	CASSLTGAEAFF	CTGAACATGAGCTCCTTGGAGCTGGGGGACTCAGCCCTGTACTTCTGTGCCAGCAGCTTGACAGGGGCTGAAGCTTTCTTTGGACAA	TCRBV13-01*01	TCRBD01-01*01	TCRBJ01-01*01	56959	Donor	CMV	CCF14	Neg	Neg
1.75565e-05	1	CASSLATGELFF	ATGAATGTGAGCACCTTGGAGCTGGGGGACTCGGCCCTTTATCTTTGCGCCAGCAGCTTGGCGACCGGGGAGCTGTTTTTTGGAGAA	TCRBV05-01*01	TCRBD02-01	TCRBJ02-02*01	56959	Donor	CMV	CCF14	Neg	Neg
1.75565e-05	1	CASSLKTVNTEAFF	GTGACATCGGCCCAAAAGAACCCGACAGCTTTCTATCTCTGTGCCAGTAGTCTAAAGACTGTGAACACTGAAGCTTTCTTTGGACAA	TCRBV19-01	TCRBD02-01	TCRBJ01-01*01	56959	Donor	CMV	CCF14	Neg	Neg
3.5113e-05	2	CASSFATEAFF	ACTCTGACGATCCAGCGCACACAGCAGGAGGACTCGGCCGTGTATCTCTGTGCCAGCAGCTTTGCCACTGAAGCTTTCTTTGGACAA	TCRBV07-02*01	unknown	TCRBJ01-01*01	56959	Donor	CMV	CCF14	Neg	Neg
1.75565e-05	1	CASSPGTEETQYF	ACGATTCAGCGCACAGAGCAGCGGGACTCAGCCATGTATCGCTGTGCTAGCAGTCCTGGGACAGAAGAGACCCAGTACTTCGGGCCA	TCRBV07-07*01	TCRBD01-01*01	TCRBJ02-05*01	56959	Donor	CMV	CCF14	Neg	Neg
1.75565e-05	1	CASSLSGSYEQYF	AAGATCCAGCCTGCAAAGCTTGAGGACTCGGCCGTGTATCTCTGTGCCAGCAGCTTATCCGGGTCCTACGAGCAGTACTTCGGGCCG	TCRBV11-02*02	TCRBD02-01	TCRBJ02-07*01	56959	Donor	CMV	CCF14	Neg	Neg
1.75565e-05	1	CASSPGTPNTEAFF	ATCCAGCCTGCAGAGCTTGGGGACTCGGCCGTGTATCTCTGTGCCAGCAGCCCGGGGACCCCGAACACTGAAGCTTTCTTTGGACAA	TCRBV11-03*01	unknown	TCRBJ01-01*01	56959	Donor	CMV	CCF14	Neg	Neg
1.75565e-05	1	CASSPQVNTEAFF	AATGTGAGCACCTTGGAGCTGGGGGACTCGGCCCTTTATCTTTGCGCCAGCAGCCCACAGGTGAACACTGAAGCTTTCTTTGGACAA	TCRBV05-01*01	TCRBD01-01*01	TCRBJ01-01*01	56959	Donor	CMV	CCF14	Neg	Neg
1.75565e-05	1	CASSLGREQFF	ACTCTGACGATCCAGCGCACACAGCAGGAGGACTCGGCCGTGTATCTCTGTGCCAGCAGCTTAGGCCGAGAGCAGTTCTTCGGGCCA	TCRBV07-02*01	unknown	TCRBJ02-01*01	56959	Donor	CMV	CCF14	Neg	Neg
1.75565e-05	1	CASSLGTGAIYNEQFF	CCCTCAGAACCCAGGGACTCAGCTGTGTACTTCTGTGCCAGCAGTCTCGGGACAGGGGCGATCTACAATGAGCAGTTCTTCGGGCCA	TCRBV12	TCRBD01-01*01	TCRBJ02-01*01	56959	Donor	CMV	CCF14	Neg	Neg
1.75565e-05	1	CASSLRGSSYEQYF	GTGAACGCCTTGTTGCTGGGGGACTCGGCCCTGTATCTCTGTGCCAGCAGCTTGAGGGGTAGCTCCTACGAGCAGTACTTCGGGCCG	TCRBV05-05*01	TCRBD01-01*01	TCRBJ02-07*01	56959	Donor	CMV	CCF14	Neg	Neg
1.75565e-05	1	CASSSTGGYEQYF	AAGATCCAGCGCACAGAGCGGGGGGACTCAGCCGTGTATCTCTGTGCCAGCAGCTCGACAGGGGGCTACGAGCAGTACTTCGGGCCG	TCRBV07-03*01	TCRBD01-01*01	TCRBJ02-07*01	56959	Donor	CMV	CCF14	Neg	Neg
1.75565e-05	1	CASSLGTAYEQYF	ACGATCCAGCGCACACAGCAGGAGGACTCGGCCGTGTATCTCTGTGCCAGCAGCTTAGGGACAGCTTACGAGCAGTACTTCGGGCCG	TCRBV07-02*01	TCRBD01-01*01	TCRBJ02-07*01	56959	Donor	CMV	CCF14	Neg	Neg
1.75565e-05	1	CASSYDSGTGELFF	CTGCTGTCGGCTGCTCCCTCCCAGACATCTGTGTACTTCTGTGCCAGCAGTTATGACTCAGGCACCGGGGAGCTGTTTTTTGGAGAA	TCRBV06-05*01	unknown	TCRBJ02-02*01	56959	Donor	CMV	CCF14	Neg	Neg
1.75565e-05	1	CASSLRDRGSYEQYF	CAGCCTGCAAAGCTTGAGGACTCGGCCGTGTATCTCTGTGCCAGCAGCTTACGGGACAGGGGCTCCTACGAGCAGTACTTCGGGCCG	TCRBV11-02*02	TCRBD01-01*01	TCRBJ02-07*01	56959	Donor	CMV	CCF14	Neg	Neg
1.75565e-05	1	CASSYGYGYTF	GAGATGAATGTGAGCACCTTGGAGCTGGGGGACTCGGCCCTTTATCTTTGCGCCAGCAGCTACGGATATGGCTACACCTTCGGTTCG	TCRBV05-01*01	unknown	TCRBJ01-02*01	56959	Donor	CMV	CCF14	Neg	Neg
1.75565e-05	1	CASSRNEQFF	TTCTCGCTCAGGCTGGAGTCGGCTGCTCCCTCCCAGACATCTGTGTACTTCTGTGCCAGCAGCCGCAATGAGCAGTTCTTCGGGCCA	TCRBV06-01*01	TCRBD02-01	TCRBJ02-01*01	56959	Donor	CMV	CCF14	Neg	Neg
1.75565e-05	1	CASSFRETQYF	ACTCTCAAGATCCAGCCTGCAAAGCTTGAGGACTCGGCCGTGTATCTCTGTGCCAGCAGCTTTAGGGAGACCCAGTACTTCGGGCCA	TCRBV11-02*02	unknown	TCRBJ02-05*01	56959	Donor	CMV	CCF14	Neg	Neg
1.75565e-05	1	CASSQGSGELFF	CTCAGGCTGGAGTTGGCTGCTCCCTCCCAGACATCTGTGTACTTCTGTGCCAGCAGCCAGGGGTCCGGGGAGCTGTTTTTTGGAGAA	TCRBV06-06	TCRBD01-01*01	TCRBJ02-02*01	56959	Donor	CMV	CCF14	Neg	Neg
1.75565e-05	1	CASSYPDTQYF	TTCCTTCACCTACACACCCTGCAGCCAGAAGACTCGGCCCTGTATCTCTGCGCCAGCAGTTACCCGGATACGCAGTATTTTGGCCCA	TCRBV04-03*01	unknown	TCRBJ02-03*01	56959	Donor	CMV	CCF14	Neg	Neg
1.75565e-05	1	CASSFRETQYF	ACTCTGAAGATCCAGCCCTCAGAACCCAGGGACTCAGCTGTGTACTTCTGTGCCAGCAGTTTCAGGGAGACCCAGTACTTCGGGCCA	TCRBV12	TCRBD01-01*01	TCRBJ02-05*01	56959	Donor	CMV	CCF14	Neg	Neg
1.75565e-05	1	CASSPRGPYNEQFF	GTGACATCGGCCCAAAAGAACCCGACAGCTTTCTATCTCTGTGCCAGTAGTCCTCGAGGGCCCTACAATGAGCAGTTCTTCGGGCCA	TCRBV19-01	TCRBD02-01*02	TCRBJ02-01*01	56959	Donor	CMV	CCF14	Neg	Neg
1.75565e-05	1	CASSPPSSYEQYF	AACCTGAGCTCTCTGGAGCTGGGGGACTCAGCTTTGTATTTCTGTGCCAGCAGCCCCCCTTCCTCCTACGAGCAGTACTTCGGGCCG	TCRBV09-01	TCRBD02-01	TCRBJ02-07*01	56959	Donor	CMV	CCF14	Neg	Neg
1.75565e-05	1	CASSLAGTAEAFF	ACGATCCAGCGCACACAGCAGGAGGACTCGGCCGTGTATCTCTGTGCCAGCAGCTTAGCAGGGACGGCCGAAGCTTTCTTTGGACAA	TCRBV07-02*01	unknown	TCRBJ01-01*01	56959	Donor	CMV	CCF14	Neg	Neg
1.75565e-05	1	CASRKTGNTEAFF	AGGCTGCTGTCGGCTGCTCCCTCCCAGACATCTGTGTACTTCTGTGCCAGCAGGAAGACAGGGAACACTGAAGCTTTCTTTGGACAA	TCRBV06-05*01	TCRBD01-01*01	TCRBJ01-01*01	56959	Donor	CMV	CCF14	Neg	Neg
1.75565e-05	1	CASSLGGYNEQFF	ATTCTGGAGTCCGCCAGCACCAACCAGACATCTATGTACCTCTGTGCCAGCAGTTTGGGGGGGTACAATGAGCAGTTCTTCGGGCCA	TCRBV28-01*01	TCRBD02-01*01	TCRBJ02-01*01	56959	Donor	CMV	CCF14	Neg	Neg
1.75565e-05	1	CASSLGTGNTEAFF	GTGACATCGGCCCAAAAGAACCCGACAGCTTTCTATCTCTGTGCCAGTAGTCTAGGGACAGGGAACACTGAAGCTTTCTTTGGACAA	TCRBV19-01	TCRBD01-01*01	TCRBJ01-01*01	56959	Donor	CMV	CCF14	Neg	Neg
1.75565e-05	1	CAWSVGGAGNTIYF	TCTAAGAAGCTCCTTCTCAGTGACTCTGGCTTCTATCTCTGTGCCTGGAGTGTAGGGGGGGCTGGAAACACCATATATTTTGGAGAG	TCRBV30-01*01	TCRBD02-01*01	TCRBJ01-03*01	56959	Donor	CMV	CCF14	Neg	Neg
1.75565e-05	1	CASSYSGGNTEAFF	TTGGAGTCGGCTGCTCCCTCCCAAACATCTGTGTACTTCTGTGCCAGCAGTTACTCGGGCGGGAACACTGAAGCTTTCTTTGGACAA	TCRBV06	unknown	TCRBJ01-01*01	56959	Donor	CMV	CCF14	Neg	Neg
3.5113e-05	2	CASSYDSGTGELFF	CTGCTGTCGGCTGCTCCCTCCCAGACATCTGTGTACTTCTGTGCCAGCAGTTACGACAGTGGCACCGGGGAGCTGTTTTTTGGAGAA	TCRBV06-05*01	TCRBD01-01*01	TCRBJ02-02*01	56959	Donor	CMV	CCF14	Neg	Neg
1.75565e-05	1	CASSSQGYEQYF	CTGAATGTGAACGCCTTGTTGCTGGGGGACTCGGCCCTCTATCTCTGTGCCAGCAGCTCCCAGGGCTACGAGCAGTACTTCGGGCCG	TCRBV05-06*01	TCRBD01-01*01	TCRBJ02-07*01	56959	Donor	CMV	CCF14	Neg	Neg
1.75565e-05	1	CASSFGGSTEAFF	GAGATCCAGCGCACAGAGCAGGGGGACTCGGCCATGTATCTCTGTGCCAGCAGCTTCGGGGGCTCCACTGAAGCTTTCTTTGGACAA	TCRBV07-09	unknown	TCRBJ01-01*01	56959	Donor	CMV	CCF14	Neg	Neg
1.75565e-05	1	CASSLWTGDQPQHF	ATCCAGCGCACACAGCAGGAGGACTCGGCCGTGTATCTCTGTGCCAGCAGCCTTTGGACAGGGGATCAGCCCCAGCATTTTGGTGAT	TCRBV07-02*01	TCRBD01-01*01	TCRBJ01-05*01	56959	Donor	CMV	CCF14	Neg	Neg
1.75565e-05	1	CASRGGGNTIYF	TTGGAGATCCAGTCCACGGAGTCAGGGGACACAGCACTGTATTTCTGTGCCAGCCGGGGTGGCGGAAACACCATATATTTTGGAGAG	TCRBV21-01*01	TCRBD02-01*01	TCRBJ01-03*01	56959	Donor	CMV	CCF14	Neg	Neg
1.75565e-05	1	CASSLPNEQFF	ACTCTCAAGATCCAGCCTGCAAAGCTTGAGGACTCGGCCGTGTATCTCTGTGCCAGCAGCTTACCGAATGAGCAGTTCTTCGGGCCA	TCRBV11-02*02	TCRBD02-01	TCRBJ02-01*01	56959	Donor	CMV	CCF14	Neg	Neg
1.75565e-05	1	CASSRDNYGYTF	CTGAAGGTGCAGCCTGCAGAACTGGAGGATTCTGGAGTTTATTTCTGTGCCAGCAGCCGGGACAACTATGGCTACACCTTCGGTTCG	TCRBV14-01*01	unknown	TCRBJ01-02*01	56959	Donor	CMV	CCF14	Neg	Neg
1.75565e-05	1	CASSFSGGSYEQYF	CTGGAGTCGCCCAGCCCCAACCAGACCTCTCTGTACTTCTGTGCCAGCAGTTTTTCAGGGGGTTCCTACGAGCAGTACTTCGGGCCG	TCRBV27-01*01	TCRBD01-01*01	TCRBJ02-07*01	56959	Donor	CMV	CCF14	Neg	Neg
1.75565e-05	1	CASSYSGPYEQYF	AATGTGAACGCCTTGTTGCTGGGGGACTCGGCCCTCTATCTCTGTGCCAGCAGCTACTCGGGACCCTACGAGCAGTACTTCGGGCCG	TCRBV05-06*01	unknown	TCRBJ02-07*01	56959	Donor	CMV	CCF14	Neg	Neg
1.75565e-05	1	CASSESYGYTF	ACTCTGAAGATCCGGTCCACAAAGCTGGAGGACTCAGCCATGTACTTCTGTGCCAGCAGTGAAAGCTATGGCTACACCTTCGGTTCG	TCRBV02-01*01	unknown	TCRBJ01-02*01	56959	Donor	CMV	CCF14	Neg	Neg
5.26695e-05	3	CASSLDGNTEAFF	ACGATTCAGCGCACAGAGCAGCGGGACTCAGCCATGTATCGCTGTGCTAGCAGCTTAGATGGGAACACTGAAGCTTTCTTTGGACAA	TCRBV07-07*01	unknown	TCRBJ01-01*01	56959	Donor	CMV	CCF14	Neg	Neg
1.75565e-05	1	CASSLDTSSYNEQFF	AGCACCTTGGAGCTGGGGGACTCGGCCCTTTATCTTTGCGCCAGCAGCTTGGACACGAGCTCCTACAATGAGCAGTTCTTCGGGCCA	TCRBV05-01*01	unknown	TCRBJ02-01*01	56959	Donor	CMV	CCF14	Neg	Neg
1.75565e-05	1	CASSSGLSYEQYF	GAGATCCAGCGCACAGAGCAGGGGGACTCGGCCATGTATCTCTGTGCCAGCAGCTCCGGATTGTCCTACGAGCAGTACTTCGGGCCG	TCRBV07-09	unknown	TCRBJ02-07*01	56959	Donor	CMV	CCF14	Neg	Neg
3.5113e-05	2	CASRGAGELFF	GAACTAAACCTGAGCTCTCTGGAGCTGGGGGACTCAGCTTTGTATTTCTGTGCCAGCAGGGGGGCCGGGGAGCTGTTTTTTGGAGAA	TCRBV09-01	unknown	TCRBJ02-02*01	56959	Donor	CMV	CCF14	Neg	Neg
1.75565e-05	1	CASSQPGSYEQYF	GAGATCCAGCGCACAGAGCAGGGGGACTCGGCCATGTATCTCTGTGCCAGCAGCCAACCTGGGAGTTACGAGCAGTACTTCGGGCCG	TCRBV07-09	TCRBD02-01*02	TCRBJ02-07*01	56959	Donor	CMV	CCF14	Neg	Neg
1.75565e-05	1	CASSLDTDTQYF	CTGACGATCCAGCGCACACAGCAGGAGGACTCGGCCGTGTATCTCTGTGCCAGCAGCTTAGACACAGATACGCAGTATTTTGGCCCA	TCRBV07-02*01	unknown	TCRBJ02-03*01	56959	Donor	CMV	CCF14	Neg	Neg
1.75565e-05	1	CASSPSGIYEQYF	AGGCTGGAGTTGGCTGCTCCCTCCCAGACATCTGTGTACTTCTGTGCCAGCAGCCCTAGCGGGATATACGAGCAGTACTTCGGGCCG	TCRBV06-06	TCRBD02-01*02	TCRBJ02-07*01	56959	Donor	CMV	CCF14	Neg	Neg
1.75565e-05	1	CASSPWTGDEQYF	AAGATCCGGTCCACAAAGCTGGAGGACTCAGCCATGTACTTCTGTGCCAGCAGTCCCTGGACAGGGGACGAGCAGTACTTCGGGCCG	TCRBV02-01*01	TCRBD01-01*01	TCRBJ02-07*01	56959	Donor	CMV	CCF14	Neg	Neg
1.75565e-05	1	CASSSGTGNTEAFF	ATCAATTCCCTGGAGCTTGGTGACTCTGCTGTGTATTTCTGTGCCAGCAGCTCCGGGACAGGGAACACTGAAGCTTTCTTTGGACAA	TCRBV03	TCRBD01-01*01	TCRBJ01-01*01	56959	Donor	CMV	CCF14	Neg	Neg
1.75565e-05	1	CATSDLQGTGELFF	CTAGAGTCTGCCATCCCCAACCAGACAGCTCTTTACTTCTGTGCCACCAGTGATTTACAAGGCACCGGGGAGCTGTTTTTTGGAGAA	TCRBV24	unknown	TCRBJ02-02*01	56959	Donor	CMV	CCF14	Neg	Neg
1.75565e-05	1	CASSFPDTQYF	CTGCTGGGGTTGGAGTCGGCTGCTCCCTCCCAAACATCTGTGTACTTCTGTGCCAGCAGCTTTCCGGATACGCAGTATTTTGGCCCA	TCRBV06	TCRBD02-01	TCRBJ02-03*01	56959	Donor	CMV	CCF14	Neg	Neg
1.75565e-05	1	CSAPGQGSSEQYF	ACAGTGACCAGTGCCCATCCTGAAGACAGCAGCTTCTACATCTGCAGTGCTCCTGGACAGGGTTCTTCCGAGCAGTACTTCGGGCCG	TCRBV20	TCRBD01-01*01	TCRBJ02-07*01	56959	Donor	CMV	CCF14	Neg	Neg
3.5113e-05	2	CASSSGQGGTEAFF	ATCCAGCGCACAGAGCAGGGGGACTCGGCCATGTATCTCTGTGCCAGCAGCTCAGGACAGGGTGGGACTGAAGCTTTCTTTGGACAA	TCRBV07-09	TCRBD01-01*01	TCRBJ01-01*01	56959	Donor	CMV	CCF14	Neg	Neg
1.75565e-05	1	CASSLGLEAFF	CCGCTCAGGCTGGAGTTGGCTGCTCCCTCCCAGACATCTGTGTACTTCTGTGCCAGCAGTTTGGGCTTAGAAGCTTTCTTTGGACAA	TCRBV06-06	TCRBD01-01*01	TCRBJ01-01*01	56959	Donor	CMV	CCF14	Neg	Neg
1.75565e-05	1	CAWSVADTQYF	ATCCTGAGTTCTAAGAAGCTCCTTCTCAGTGACTCTGGCTTCTATCTCTGTGCCTGGAGTGTGGCAGATACGCAGTATTTTGGCCCA	TCRBV30-01*01	unknown	TCRBJ02-03*01	56959	Donor	CMV	CCF14	Neg	Neg
1.75565e-05	1	CASSTDYEQYF	CCGCTCAGGCTGCTGTCGGCTGCTCCCTCCCAGACATCTGTGTACTTCTGTGCCAGCAGTACGGACTACGAGCAGTACTTCGGGCCG	TCRBV06-05*01	unknown	TCRBJ02-07*01	56959	Donor	CMV	CCF14	Neg	Neg
1.75565e-05	1	CASSSGVYEQYF	CTCAGGCTGCTGTCGGCTGCTCCCTCCCAGACATCTGTGTACTTCTGTGCCAGCAGTTCTGGGGTATACGAGCAGTACTTCGGGCCG	TCRBV06-05*01	unknown	TCRBJ02-07*01	56959	Donor	CMV	CCF14	Neg	Neg
1.75565e-05	1	CASSFLNTEAFF	CTGAAGATCCAGCCCTCAGAACCCAGGGACTCAGCTGTGTACTTCTGTGCCAGCAGCTTTTTGAACACTGAAGCTTTCTTTGGACAA	TCRBV12	TCRBD02-01	TCRBJ01-01*01	56959	Donor	CMV	CCF14	Neg	Neg
1.75565e-05	1	CASSFAGTEAFF	CTGAAGATCCAGCCCTCAGAACCCAGGGACTCAGCTGTGTACTTCTGTGCCAGCAGTTTCGCGGGGACTGAAGCTTTCTTTGGACAA	TCRBV12	TCRBD02-01*01	TCRBJ01-01*01	56959	Donor	CMV	CCF14	Neg	Neg
1.75565e-05	1	CASSLVGEQFF	ACTCTGACGATCCAGCGCACACAGCAGGAGGACTCGGCCGTGTATCTCTGTGCCAGCAGCTTAGTGGGTGAGCAGTTCTTCGGGCCA	TCRBV07-02*01	unknown	TCRBJ02-01*01	56959	Donor	CMV	CCF14	Neg	Neg
1.75565e-05	1	CASSLSGSYEQYF	ACGATCCAGCGCACACAGCAGGAGGACTCGGCCGTGTATCTCTGTGCCAGCAGCTTAAGCGGCAGCTACGAGCAGTACTTCGGGCCG	TCRBV07-02*01	TCRBD02-01	TCRBJ02-07*01	56959	Donor	CMV	CCF14	Neg	Neg
1.75565e-05	1	CASSLAGPNTEAFF	CTGCTGTCGGCTGCTCCCTCCCAGACATCTGTGTACTTCTGTGCCAGCAGTTTGGCAGGGCCGAACACTGAAGCTTTCTTTGGACAA	TCRBV06-05*01	TCRBD01-01*01	TCRBJ01-01*01	56959	Donor	CMV	CCF14	Neg	Neg
1.75565e-05	1	CASSLGLAGTDTQYF	CAGCGCACAGAGCGGGGGGACTCAGCCGTGTATCTCTGTGCCAGCAGCCTAGGACTAGCGGGCACAGATACGCAGTATTTTGGCCCA	TCRBV07-03*01	TCRBD02-01	TCRBJ02-03*01	56959	Donor	CMV	CCF14	Neg	Neg
3.5113e-05	2	CASSLGTSGSTDTQYF	CCTGCAGAGCTTGGGGACTCGGCCGTGTATCTCTGTGCCAGCAGCTTAGGGACTAGCGGAAGCACAGATACGCAGTATTTTGGCCCA	TCRBV11-03*01	TCRBD02-01	TCRBJ02-03*01	56959	Donor	CMV	CCF14	Neg	Neg
3.5113e-05	2	CASSQEGNYGYTF	CACCTACACGCCCTGCAGCCAGAAGACTCAGCCCTGTATCTCTGCGCCAGCAGCCAGGAGGGAAACTATGGCTACACCTTCGGTTCG	TCRBV04-01*01	TCRBD02-01*02	TCRBJ01-02*01	56959	Donor	CMV	CCF14	Neg	Neg
3.5113e-05	2	CASSLAGRETQYF	AATGTGAGCACCTTGGAGCTGGGGGACTCGGCCCTTTATCTTTGCGCCAGCAGCTTGGCAGGGAGAGAGACCCAGTACTTCGGGCCA	TCRBV05-01*01	unknown	TCRBJ02-05*01	56959	Donor	CMV	CCF14	Neg	Neg
1.75565e-05	1	CASSSSDTQYF	GAGATGAATGTGAGCACCTTGGAGCTGGGGGACTCGGCCCTTTATCTTTGCGCCAGCAGCAGTTCAGATACGCAGTATTTTGGCCCA	TCRBV05-01*01	unknown	TCRBJ02-03*01	56959	Donor	CMV	CCF14	Neg	Neg
1.75565e-05	1	CASSSGQMNTEAFF	CTGCTGTCGGCTGCTCCCTCCCAGACATCTGTGTACTTCTGTGCCAGCAGCTCCGGACAGATGAACACTGAAGCTTTCTTTGGACAA	TCRBV06-05*01	TCRBD01-01*01	TCRBJ01-01*01	56959	Donor	CMV	CCF14	Neg	Neg
1.75565e-05	1	CASSSGGTEAFF	CTCACTGTGACATCGGCCCAAAAGAACCCGACAGCTTTCTATCTCTGTGCCAGTAGTAGTGGGGGGACTGAAGCTTTCTTTGGACAA	TCRBV19-01	TCRBD02-01*01	TCRBJ01-01*01	56959	Donor	CMV	CCF14	Neg	Neg
1.75565e-05	1	CASSLGPEAFF	CCTCTCACTGTGACATCGGCCCAAAAGAACCCGACAGCTTTCTATCTCTGTGCCAGTAGTTTGGGTCCTGAAGCTTTCTTTGGACAA	TCRBV19-01	unknown	TCRBJ01-01*01	56959	Donor	CMV	CCF14	Neg	Neg
1.75565e-05	1	CASSLAGADTQYF	AATGTGAGCACCTTGGAGCTGGGGGACTCGGCCCTTTATCTTTGCGCCAGCAGCTTGGCCGGCGCAGATACGCAGTATTTTGGCCCA	TCRBV05-01*01	unknown	TCRBJ02-03*01	56959	Donor	CMV	CCF14	Neg	Neg
1.75565e-05	1	CASSLLGDTQYF	CTCAAGATCCAGCCTGCAGAGCTTGGGGACTCGGCCGTGTATCTCTGTGCCAGCAGCTTATTGGGGGATACGCAGTATTTTGGCCCA	TCRBV11-03*01	unknown	TCRBJ02-03*01	56959	Donor	CMV	CCF14	Neg	Neg
1.75565e-05	1	CASSFGAGGTDTQYF	CAGCGCACAGAGCGGGGGGACTCAGCCGTGTATCTCTGTGCCAGCAGCTTTGGAGCGGGGGGCACAGATACGCAGTATTTTGGCCCA	TCRBV07-03*01	TCRBD02-01*01	TCRBJ02-03*01	56959	Donor	CMV	CCF14	Neg	Neg
1.75565e-05	1	CASSLLGDNEQFF	AATGTGAACGCCTTGTTGCTGGGGGACTCGGCCCTGTATCTCTGTGCCAGCAGCTTGCTAGGGGACAATGAGCAGTTCTTCGGGCCA	TCRBV05-05*01	TCRBD01-01*01	TCRBJ02-01*01	56959	Donor	CMV	CCF14	Neg	Neg
1.75565e-05	1	CASSPQGSYEQYF	AATGTGAACGCCTTGGAGCTGGAGGACTCGGCCCTGTATCTCTGTGCCAGCAGCCCACAGGGGTCCTACGAGCAGTACTTCGGGCCG	TCRBV05-08*01	TCRBD01-01*01	TCRBJ02-07*01	56959	Donor	CMV	CCF14	Neg	Neg
1.75565e-05	1	CASSPGGGYTF	ATCCTGAGGATCCAGCAGGTAGTGCGAGGAGATTCGGCAGCTTATTTCTGTGCCAGCTCACCGGGCGGAGGCTACACCTTCGGTTCG	TCRBV18-01*01	unknown	TCRBJ01-02*01	56959	Donor	CMV	CCF14	Neg	Neg
1.75565e-05	1	CASSPTVNTEAFF	AGGATCCAGCAGGTAGTGCGAGGAGATTCGGCAGCTTATTTCTGTGCCAGCTCACCTACAGTGAACACTGAAGCTTTCTTTGGACAA	TCRBV18-01*01	TCRBD01-01*01	TCRBJ01-01*01	56959	Donor	CMV	CCF14	Neg	Neg
1.75565e-05	1	CASSYGGGTEAFF	AGGCTGCTGTCGGCTGCTCCCTCCCAGACATCTGTGTACTTCTGTGCCAGCAGTTACGGTGGGGGCACTGAAGCTTTCTTTGGACAA	TCRBV06-05*01	unknown	TCRBJ01-01*01	56959	Donor	CMV	CCF14	Neg	Neg
1.75565e-05	1	CASSSGGYEQYF	CTGACGATCCAGCGCACACAGCAGGAGGACTCGGCCGTGTATCTCTGTGCCAGCAGCTCAGGGGGCTACGAGCAGTACTTCGGGCCG	TCRBV07-02*01	TCRBD01-01*01	TCRBJ02-07*01	56959	Donor	CMV	CCF14	Neg	Neg
1.75565e-05	1	CASSAGGSYEQYF	ACTGTGACATCGGCCCAAAAGAACCCGACAGCTTTCTATCTCTGTGCCAGTAGCGCAGGGGGCTCATACGAGCAGTACTTCGGGCCA	TCRBV19-01	TCRBD01-01*01	TCRBJ02-05*01	56959	Donor	CMV	CCF14	Neg	Neg
1.75565e-05	1	CASSLGNEQFF	ACTCTGAAGATCCAGCCCTCAGAACCCAGGGACTCAGCTGTGTACTTCTGTGCCAGCAGTTTAGGAAATGAGCAGTTCTTCGGGCCA	TCRBV12	unknown	TCRBJ02-01*01	56959	Donor	CMV	CCF14	Neg	Neg
1.75565e-05	1	CASSLSGLYNEQFF	GTGAGCACCTTGGAGCTGGGGGACTCGGCCCTTTATCTTTGCGCCAGCAGCCTTAGCGGGCTCTACAATGAGCAGTTCTTCGGGCCA	TCRBV05-01*01	TCRBD02-01	TCRBJ02-01*01	56959	Donor	CMV	CCF14	Neg	Neg
1.75565e-05	1	CASSLGYNEQFF	ATGAATGTGAGCACCTTGGAGCTGGGGGACTCGGCCCTTTATCTTTGCGCCAGCAGCTTGGGGTACAATGAGCAGTTCTTCGGGCCA	TCRBV05-01*01	unknown	TCRBJ02-01*01	56959	Donor	CMV	CCF14	Neg	Neg
1.75565e-05	1	CASSLERNEQFF	CTCAAGATCCAGCCTGCAGAGCTTGGGGACTCGGCCGTGTATCTCTGTGCCAGCAGCTTAGAGAGGAATGAGCAGTTCTTCGGGCCA	TCRBV11-03*01	TCRBD02-01*02	TCRBJ02-01*01	56959	Donor	CMV	CCF14	Neg	Neg
1.75565e-05	1	CASSGGTGGQPQHF	CTGGAGTCGCCCAGCCCCAACCAGACCTCTCTGTACTTCTGTGCCAGCAGTGGGGGGACAGGAGGTCAGCCCCAGCATTTTGGTGAT	TCRBV27-01*01	TCRBD01-01*01	TCRBJ01-05*01	56959	Donor	CMV	CCF14	Neg	Neg
1.75565e-05	1	CASSFGQPQHF	ACTCTGAAGATCCAGCCCTCAGAACCCAGGGACTCAGCTGTGTACTTCTGTGCCAGCAGTTTTGGTCAGCCCCAGCATTTTGGTGAT	TCRBV12	unknown	TCRBJ01-05*01	56959	Donor	CMV	CCF14	Neg	Neg
1.75565e-05	1	CASSAPDSYEQYF	AGGATCCAGCAGGTAGTGCGAGGAGATTCGGCAGCTTATTTCTGTGCCAGCTCCGCCCCGGACAGCTACGAGCAGTACTTCGGGCCG	TCRBV18-01*01	TCRBD01-01*01	TCRBJ02-07*01	56959	Donor	CMV	CCF14	Neg	Neg
1.75565e-05	1	CASSLGPEAFF	ACCTTGGAGATCCAGCGCACAGAGCAGGGGGACTCGGCCATGTATCTCTGTGCCAGCAGCTTAGGCCCCGAAGCTTTCTTTGGACAA	TCRBV07-09	unknown	TCRBJ01-01*01	56959	Donor	CMV	CCF14	Neg	Neg
1.75565e-05	1	CASSLGTYEQYF	ATGAATGTGAGCACCTTGGAGCTGGGGGACTCGGCCCTTTATCTTTGCGCCAGCAGCCTCGGGACGTACGAGCAGTACTTCGGGCCG	TCRBV05-01*01	unknown	TCRBJ02-07*01	56959	Donor	CMV	CCF14	Neg	Neg
1.75565e-05	1	CASSFSVNTEAFF	GAGATCCAGCGCACAGAGCAGGGGGACTCGGCCATGTATCTCTGTGCCAGCAGTTTTTCAGTGAACACTGAAGCTTTCTTTGGACAA	TCRBV07-09	TCRBD01-01*01	TCRBJ01-01*01	56959	Donor	CMV	CCF14	Neg	Neg
1.75565e-05	1	CASSQLGTDTQYF	CACCTACACGCCCTGCAGCCAGAAGACTCAGCCCTGTATCTCTGCGCCAGCAGCCAACTTGGGACAGATACGCAGTATTTTGGCCCA	TCRBV04-01*01	unknown	TCRBJ02-03*01	56959	Donor	CMV	CCF14	Neg	Neg
1.75565e-05	1	CASSPRTSGAYNEQFF	GCCCTGCAGCCAGAAGACTCAGCCCTGTATCTCTGCGCCAGCAGCCCCCGGACTAGCGGGGCCTACAATGAGCAGTTCTTCGGGCCA	TCRBV04-01*01	TCRBD02-01*01	TCRBJ02-01*01	56959	Donor	CMV	CCF14	Neg	Neg
1.75565e-05	1	CASSRGTEAFF	GAGCTGAATGTGAACGCCTTGTTGCTGGGGGACTCGGCCCTCTATCTCTGTGCCAGCAGCCGGGGCACTGAAGCTTTCTTTGGACAA	TCRBV05-06*01	TCRBD02-01*01	TCRBJ01-01*01	56959	Donor	CMV	CCF14	Neg	Neg
1.75565e-05	1	CASSSGGTEAFF	CTCAAGATCCAGCCTGCAAAGCTTGAGGACTCGGCCGTGTATCTCTGTGCCAGCAGCTCAGGGGGCACTGAAGCTTTCTTTGGACAA	TCRBV11-02*02	TCRBD01-01*01	TCRBJ01-01*01	56959	Donor	CMV	CCF14	Neg	Neg
1.75565e-05	1	CASSLRGRGEKLFF	GTGAGCACCTTGGAGCTGGGGGACTCGGCCCTTTATCTTTGCGCCAGCAGCTTGCGGGGGCGCGGTGAAAAACTGTTTTTTGGCAGT	TCRBV05-01*01	unknown	TCRBJ01-04*01	56959	Donor	CMV	CCF14	Neg	Neg
1.75565e-05	1	CASSPRGEKLFF	TTGGAGATCCAGCGCACAGAGCAGGGGGACTCGGCCATGTATCTCTGTGCCAGCAGCCCGAGGGGTGAAAAACTGTTTTTTGGCAGT	TCRBV07-09	unknown	TCRBJ01-04*01	56959	Donor	CMV	CCF14	Neg	Neg
1.75565e-05	1	CASSLGLEAFF	ACTCTGACGATCCAGCGCACACAGCAGGAGGACTCGGCCGTGTATCTCTGTGCCAGCAGCTTAGGATTGGAAGCTTTCTTTGGACAA	TCRBV07-02*01	unknown	TCRBJ01-01*01	56959	Donor	CMV	CCF14	Neg	Neg
1.75565e-05	1	CASSTSSYEQYF	CTGGGGTTGGAGTCGGCTGCTCCCTCCCAAACATCTGTGTACTTCTGTGCCAGCAGTACCTCCTCCTACGAGCAGTACTTCGGGCCG	TCRBV06	unknown	TCRBJ02-07*01	56959	Donor	CMV	CCF14	Neg	Neg
1.75565e-05	1	CASSLGNTGELFF	ACGATTCAGCGCACAGAGCAGCGGGACTCAGCCATGTATCGCTGTGCCAGCAGCTTAGGCAACACCGGGGAGCTGTTTTTTGGAGAA	TCRBV07-07*01	unknown	TCRBJ02-02*01	56959	Donor	CMV	CCF14	Neg	Neg
1.75565e-05	1	CASSLEGFTEAFF	ACGATCCAGCGCACACAGCAGGAGGACTCGGCCGTGTATCTCTGTGCCAGCAGCTTAGAGGGGTTCACTGAAGCTTTCTTTGGACAA	TCRBV07-02*01	TCRBD01-01*01	TCRBJ01-01*01	56959	Donor	CMV	CCF14	Neg	Neg
1.75565e-05	1	CASSLVGTEAFF	CTGAAGATCCAGCGCACAGAGCGGGGGGACTCAGCCGTGTATCTCTGTGCCAGCAGCTTAGTCGGTACTGAAGCTTTCTTTGGACAA	TCRBV07-03*01	TCRBD02-01	TCRBJ01-01*01	56959	Donor	CMV	CCF14	Neg	Neg
1.75565e-05	1	CASSLLNTGELFF	GAGATCCAGCGCACAGAGCAGGGGGACTCGGCCATGTATCTCTGTGCCAGCAGCTTATTGAACACCGGGGAGCTGTTTTTTGGAGAA	TCRBV07-09	unknown	TCRBJ02-02*01	56959	Donor	CMV	CCF14	Neg	Neg
1.75565e-05	1	CASSPDSNNEQFF	ACTGTGACATCGGCCCAAAAGAACCCGACAGCTTTCTATCTCTGTGCCAGTAGTCCGGACAGTAACAATGAGCAGTTCTTCGGGCCA	TCRBV19-01	TCRBD01-01*01	TCRBJ02-01*01	56959	Donor	CMV	CCF14	Neg	Neg
1.75565e-05	1	CASSFGNEQFF	GAGATGAATGTGAGCACCTTGGAGCTGGGGGACTCGGCCCTTTATCTTTGCGCCAGCAGCTTTGGTAATGAGCAGTTCTTCGGGCCA	TCRBV05-01*01	unknown	TCRBJ02-01*01	56959	Donor	CMV	CCF14	Neg	Neg
1.75565e-05	1	CASSQDGYNEQFF	CACCTACACACCCTGCAGCCAGAAGACTCGGCCCTGTATCTCTGTGCCAGCAGCCAAGACGGATACAATGAGCAGTTCTTCGGGCCA	TCRBV04-02*01	unknown	TCRBJ02-01*01	56959	Donor	CMV	CCF14	Neg	Neg
1.75565e-05	1	CASSLGGGPYNEQFF	CAGCGCACAGAGCAGGGGGACTCGGCCATGTATCTCTGTGCCAGCAGCTTAGGTGGGGGGCCCTACAATGAGCAGTTCTTCGGGCCA	TCRBV07-09	unknown	TCRBJ02-01*01	56959	Donor	CMV	CCF14	Neg	Neg
1.75565e-05	1	CASSQDLSSGNTIYF	CAGCAGGTAGTGCGAGGAGATTCGGCAGCTTATTTCTGTGCCAGCTCACAAGACCTGAGCTCTGGAAACACCATATATTTTGGAGAG	TCRBV18-01*01	unknown	TCRBJ01-03*01	56959	Donor	CMV	CCF14	Neg	Neg
1.75565e-05	1	CASSLGRNTEAFF	AATGTGAACGCCTTGGAGCTGGACGACTCGGCCCTGTATCTCTGTGCCAGCAGCTTGGGGAGGAACACTGAAGCTTTCTTTGGACAA	TCRBV05-04*01	TCRBD02-01*02	TCRBJ01-01*01	56959	Donor	CMV	CCF14	Neg	Neg
1.75565e-05	1	CASSPPSSYEQYF	AGGATCCAGCAGGTAGTGCGAGGAGATTCGGCAGCTTATTTCTGTGCCAGCTCACCACCAAGCTCCTACGAGCAGTACTTCGGGCCG	TCRBV18-01*01	unknown	TCRBJ02-07*01	56959	Donor	CMV	CCF14	Neg	Neg
1.75565e-05	1	CASSGTSGNTGELFF	CGGTCCACAAAGCTGGAGGACTCAGCCATGTACTTCTGTGCCAGCAGTGGGACTAGCGGAAACACCGGGGAGCTGTTTTTTGGAGAA	TCRBV02-01*01	TCRBD02-01	TCRBJ02-02*01	56959	Donor	CMV	CCF14	Neg	Neg
1.75565e-05	1	CASSQDRVYEQYF	CACCTACACACCCTGCAGCCAGAAGACTCGGCCCTGTATCTCTGTGCCAGCAGCCAGGACAGGGTTTACGAGCAGTACTTCGGGCCG	TCRBV04-02*01	TCRBD01-01*01	TCRBJ02-07*01	56959	Donor	CMV	CCF14	Neg	Neg
1.75565e-05	1	CASSLVGGEQYF	CTGAACATGAGCTCCTTGGAGCTGGGGGACTCAGCCCTGTACTTCTGTGCCAGCAGCTTAGTAGGGGGGGAGCAGTACTTCGGGCCG	TCRBV13-01*01	unknown	TCRBJ02-07*01	56959	Donor	CMV	CCF14	Neg	Neg
1.75565e-05	1	CASSSGTRTYEQYF	ATCCAGCCTGCAAAGCTTGAGGACTCGGCCGTGTATCTCTGTGCCAGCAGCTCCGGGACTAGGACCTACGAGCAGTACTTCGGGCCG	TCRBV11-02*02	TCRBD02-01	TCRBJ02-07*01	56959	Donor	CMV	CCF14	Neg	Neg
1.75565e-05	1	CASSPTGGNQPQHF	GTGAGCACCTTGGAGCTGGGGGACTCGGCCCTTTATCTTTGCGCCAGCAGCCCGACAGGGGGGAATCAGCCCCAGCATTTTGGTGAT	TCRBV05-01*01	TCRBD01-01*01	TCRBJ01-05*01	56959	Donor	CMV	CCF14	Neg	Neg
3.5113e-05	2	CASSLDSSYEQYF	ACTGTGACATCGGCCCAAAAGAACCCGACAGCTTTCTATCTCTGTGCCAGTAGTTTGGACAGTTCCTACGAGCAGTACTTCGGGCCG	TCRBV19-01	TCRBD01-01*01	TCRBJ02-07*01	56959	Donor	CMV	CCF14	Neg	Neg
1.75565e-05	1	CASSWGTEAFF	CCCCTGATCCTGGAGTCGCCCAGCCCCAACCAGACCTCTCTGTACTTCTGTGCCAGCAGCTGGGGAACTGAAGCTTTCTTTGGACAA	TCRBV27-01*01	unknown	TCRBJ01-01*01	56959	Donor	CMV	CCF14	Neg	Neg
1.75565e-05	1	CASSLDGNTEAFF	AATGTGAGCACCTTGGAGCTGGGGGACTCGGCCCTTTATCTTTGCGCCAGCAGCTTGGACGGGAACACTGAAGCTTTCTTTGGACAA	TCRBV05-01*01	TCRBD02-01	TCRBJ01-01*01	56959	Donor	CMV	CCF14	Neg	Neg
1.75565e-05	1	CASSLGPGGNTEAFF	AGCTCCTTGGAGCTGGGGGACTCAGCCCTGTACTTCTGTGCCAGCAGCTTAGGCCCCGGGGGGAACACTGAAGCTTTCTTTGGACAA	TCRBV13-01*01	TCRBD02-01*01	TCRBJ01-01*01	56959	Donor	CMV	CCF14	Neg	Neg
1.75565e-05	1	CASSPQGVNTEAFF	ATCCAGCAGGTAGTGCGAGGAGATTCGGCAGCTTATTTCTGTGCCAGCTCACCTCAGGGGGTGAACACTGAAGCTTTCTTTGGACAA	TCRBV18-01*01	TCRBD01-01*01	TCRBJ01-01*01	56959	Donor	CMV	CCF14	Neg	Neg
1.75565e-05	1	CASSLLAENTGELFF	CAGCGCACACAGCAGGAGGACTCGGCCGTGTATCTCTGTGCCAGCAGCTTATTGGCAGAGAACACCGGGGAGCTGTTTTTTGGAGAA	TCRBV07-02*01	TCRBD01-01*01	TCRBJ02-02*01	56959	Donor	CMV	CCF14	Neg	Neg
1.75565e-05	1	CASSKGQANTGELFF	CTGTCGGCTGCTCCCTCCCAGACATCTGTGTACTTCTGTGCCAGCAGTAAAGGACAGGCGAACACCGGGGAGCTGTTTTTTGGAGAA	TCRBV06-05*01	TCRBD01-01*01	TCRBJ02-02*01	56959	Donor	CMV	CCF14	Neg	Neg
1.75565e-05	1	CASSLEATDTQYF	AATGTGAACGCCTTGGAGCTGGACGACTCGGCCCTGTATCTCTGTGCCAGCAGCTTGGAGGCCACAGATACGCAGTATTTTGGCCCA	TCRBV05-04*01	unknown	TCRBJ02-03*01	56959	Donor	CMV	CCF14	Neg	Neg
1.75565e-05	1	CASSLGTGAYEQYF	ATCCAGCGCACAGAGCAGGGGGACTCGGCCATGTATCTCTGTGCCAGCAGCCTCGGGACGGGAGCCTACGAGCAGTACTTCGGGCCG	TCRBV07-09	TCRBD02-01*02	TCRBJ02-07*01	56959	Donor	CMV	CCF14	Neg	Neg
1.75565e-05	1	CASSLGGGTEAFF	AAGGTGCAGCCTGCAGAACTGGAGGATTCTGGAGTTTATTTCTGTGCCAGCAGCCTGGGAGGAGGCACTGAAGCTTTCTTTGGACAA	TCRBV14-01*01	TCRBD02-01*02	TCRBJ01-01*01	56959	Donor	CMV	CCF14	Neg	Neg
1.75565e-05	1	CASSLTGQETQYF	AATGTGAGCACCTTGGAGCTGGGGGACTCGGCCCTTTATCTTTGCGCCAGCAGCTTGACGGGCCAAGAGACCCAGTACTTCGGGCCA	TCRBV05-01*01	TCRBD02-01	TCRBJ02-05*01	56959	Donor	CMV	CCF14	Neg	Neg
1.75565e-05	1	CASSLGYNEQFF	CTGACGATCCAGCGCACACAGCAGGAGGACTCGGCCGTGTATCTCTGTGCCAGCAGCTTAGGTTACAATGAGCAGTTCTTCGGGCCA	TCRBV07-02*01	unknown	TCRBJ02-01*01	56959	Donor	CMV	CCF14	Neg	Neg
1.75565e-05	1	CASSLGTSGSTDTQYF	GCCTTGGAGCTGGAGGACTCGGCCCTGTATCTCTGTGCCAGCAGCTTGGGGACTAGCGGGAGTACAGATACGCAGTATTTTGGCCCA	TCRBV05-08*01	TCRBD02-01*02	TCRBJ02-03*01	56959	Donor	CMV	CCF14	Neg	Neg
1.75565e-05	1	CASSLATSSYEQYF	ATCCAGCGCACACAGCAGGAGGACTCCGCCGTGTATCTCTGTGCCAGCAGCTTAGCGACTAGCTCCTACGAGCAGTACTTCGGGCCG	TCRBV07-08*01	TCRBD02-01	TCRBJ02-07*01	56959	Donor	CMV	CCF14	Neg	Neg
1.75565e-05	1	CASSAGQGSYEQYF	ATGAGCTCCTTGGAGCTGGGGGACTCAGCCCTGTACTTCTGTGCCAGCAGCGCCGGACAGGGGAGTTACGAGCAGTACTTCGGGCCG	TCRBV13-01*01	TCRBD01-01*01	TCRBJ02-07*01	56959	Donor	CMV	CCF14	Neg	Neg
1.75565e-05	1	CASSLGFYEQYF	ATGAATGTGAGCACCTTGGAGCTGGGGGACTCGGCCCTTTATCTTTGCGCCAGCAGCCTGGGATTTTACGAGCAGTACTTCGGGCCG	TCRBV05-01*01	unknown	TCRBJ02-07*01	56959	Donor	CMV	CCF14	Neg	Neg
1.75565e-05	1	CASSLSGLGTEAFF	ATCCAGCCTGCAGAGCTTGGGGACTCGGCCGTGTATCTCTGTGCCAGCAGCTTATCGGGCCTGGGAACTGAAGCTTTCTTTGGACAA	TCRBV11-03*01	unknown	TCRBJ01-01*01	56959	Donor	CMV	CCF14	Neg	Neg
1.75565e-05	1	CASSPQVNTEAFF	AATGTGAGCACCTTGGAGCTGGGGGACTCGGCCCTTTATCTTTGCGCCAGCAGCCCGCAAGTGAACACTGAAGCTTTCTTTGGACAA	TCRBV05-01*01	unknown	TCRBJ01-01*01	56959	Donor	CMV	CCF14	Neg	Neg
1.75565e-05	1	CASSPTSGGADTQYF	CAGCCCTCAGAACCCAGGGACTCAGCTGTGTACTTCTGTGCCAGCAGTCCGACTAGCGGGGGGGCTGATACGCAGTATTTTGGCCCA	TCRBV12	TCRBD02-01*01	TCRBJ02-03*01	56959	Donor	CMV	CCF14	Neg	Neg
1.75565e-05	1	CASSYGYGYTF	CCGCTCAGGCTGCTGTCGGCTGCTCCCTCCCAGACATCTGTGTACTTCTGTGCCAGCAGTTATGGTTATGGCTACACCTTCGGTTCG	TCRBV06-05*01	unknown	TCRBJ01-02*01	56959	Donor	CMV	CCF14	Neg	Neg
1.75565e-05	1	CASSLFSNQPQHF	AAGATCCAGCGCACACAGCAGGAGGACTCCGCCGTGTATCTCTGTGCCAGCAGCTTATTTTCCAATCAGCCCCAGCATTTTGGTGAT	TCRBV07-08*01	unknown	TCRBJ01-05*01	56959	Donor	CMV	CCF14	Neg	Neg
1.75565e-05	1	CASSLGGAQETQYF	ATCCAGCGCACAGAGCAGCGGGACTCGGCCATGTATCGCTGTGCCAGCAGCTTAGGCGGAGCCCAAGAGACCCAGTACTTCGGGCCA	TCRBV07-06*01	TCRBD02-01	TCRBJ02-05*01	56959	Donor	CMV	CCF14	Neg	Neg
1.75565e-05	1	CASSERGPNYGYTF	ATCCGGTCCACAAAGCTGGAGGACTCAGCCATGTACTTCTGTGCCAGCAGTGAACGCGGACCGAACTATGGCTACACCTTCGGTTCG	TCRBV02-01*01	unknown	TCRBJ01-02*01	56959	Donor	CMV	CCF14	Neg	Neg
1.75565e-05	1	CASSFGPNYGYTF	ATCCTGGAGTCGCCCAGCCCCAACCAGACCTCTCTGTACTTCTGTGCCAGCAGTTTTGGACCTAACTATGGCTACACCTTCGGTTCG	TCRBV27-01*01	unknown	TCRBJ01-02*01	56959	Donor	CMV	CCF14	Neg	Neg
1.75565e-05	1	CASSSGNSYEQYF	AAGATCCAGCGCACAGAGCGGGGGGACTCAGCCGTGTATCTCTGTGCCAGCAGCTCCGGGAACTCCTACGAGCAGTACTTCGGGCCG	TCRBV07-03*01	TCRBD02-01*02	TCRBJ02-07*01	56959	Donor	CMV	CCF14	Neg	Neg
1.75565e-05	1	CASSFTGTQYF	ACTCTGAAGATCCAGCCCTCAGAACCCAGGGACTCAGCTGTGTACTTCTGTGCCAGCAGTTTTACCGGTACGCAGTATTTTGGCCCA	TCRBV12	TCRBD02-01	TCRBJ02-03*01	56959	Donor	CMV	CCF14	Neg	Neg
1.75565e-05	1	CASSLVGGEQYF	CTGAAGATCCAGCCCTCAGAACCCAGGGACTCAGCTGTGTACTTCTGTGCCAGCAGTTTGGTTGGGGGCGAGCAGTACTTCGGGCCG	TCRBV12	unknown	TCRBJ02-07*01	56959	Donor	CMV	CCF14	Neg	Neg
1.75565e-05	1	CASSYRQNYGYTF	AGGCTGCTGTCGGCTGCTCCCTCCCAGACATCTGTGTACTTCTGTGCCAGCAGTTACCGACAGAACTATGGCTACACCTTCGGTTCG	TCRBV06-05*01	TCRBD01-01*01	TCRBJ01-02*01	56959	Donor	CMV	CCF14	Neg	Neg
1.75565e-05	1	CASSPNTEAFF	CCGCTCAGGCTGGAGTTGGCTGCTCCCTCCCAGACATCTGTGTACTTCTGTGCCAGCAGTCCGAACACTGAAGCTTTCTTTGGACAA	TCRBV06-06	unknown	TCRBJ01-01*01	56959	Donor	CMV	CCF14	Neg	Neg
1.75565e-05	1	CASSLEGGTEAFF	AAGATCCAGCCTGCAAAGCTTGAGGACTCGGCCGTGTATCTCTGTGCCAGCAGCTTAGAGGGGGGCACTGAAGCTTTCTTTGGACAA	TCRBV11-02*02	TCRBD02-01*01	TCRBJ01-01*01	56959	Donor	CMV	CCF14	Neg	Neg
1.75565e-05	1	CASSLGNEQFF	ACTCTCAAGATCCAGCCTGCAGAGCTTGGGGACTCGGCCGTGTATCTCTGTGCCAGCAGCTTAGGAAATGAGCAGTTCTTCGGGCCA	TCRBV11-03*01	unknown	TCRBJ02-01*01	56959	Donor	CMV	CCF14	Neg	Neg
1.75565e-05	1	CASSLGPINEQFF	ATCCTGGAGTCGCCCAGCCCCAACCAGACCTCTCTGTACTTCTGTGCCAGCAGTTTGGGACCGATAAATGAGCAGTTCTTCGGGCCA	TCRBV27-01*01	unknown	TCRBJ02-01*01	56959	Donor	CMV	CCF14	Neg	Neg
3.5113e-05	2	CASRASYEQYF	CCGCTCAGGCTGGAGTTGGCTGCTCCCTCCCAGACATCTGTGTACTTCTGTGCCTCAAGGGCCTCCTACGAGCAGTACTTCGGGCCG	TCRBV06-06	unknown	TCRBJ02-07*01	56959	Donor	CMV	CCF14	Neg	Neg
1.75565e-05	1	CASSWTGGYEQYF	ATTCTGGAGTCCGCCAGCACCAACCAGACATCTATGTACCTCTGTGCCAGCAGCTGGACAGGGGGCTACGAGCAGTACTTCGGGCCG	TCRBV28-01*01	TCRBD01-01*01	TCRBJ02-07*01	56959	Donor	CMV	CCF14	Neg	Neg
1.75565e-05	1	CASSLVGDGYTF	CTGAATGTGAACGCCTTGTTGCTGGGGGACTCGGCCCTCTATCTCTGTGCCAGCAGCTTGGTAGGGGATGGCTACACCTTCGGTTCG	TCRBV05-06*01	TCRBD01-01*01	TCRBJ01-02*01	56959	Donor	CMV	CCF14	Neg	Neg
1.75565e-05	1	CASSSTGYYGYTF	AGGCTGCTGTCGGCTGCTCTCTCCCAGACATCTGTGTACTTCTGTGCCAGCAGTTCGACAGGGTACTATGGCTACACCTTCGGTTCG	TCRBV06-05*01	TCRBD01-01*01	TCRBJ01-02*01	56959	Donor	CMV	CCF14	Neg	Neg
1.75565e-05	1	CASSLDSSYNEQFF	GTGAGCACCTTGGAGCTGGGGGACTCGGCCCTTTATCTTTGCGCCAGCAGCTTGGACAGCTCCTACAATGAGCAGTTCTTCGGGCCA	TCRBV05-01*01	TCRBD01-01*01	TCRBJ02-01*01	56959	Donor	CMV	CCF14	Neg	Neg
1.75565e-05	1	CASSVGLAGGNEQFF	AGCTCTCTGGAGCTGGGGGACTCAGCTTTGTATTTCTGTGCCAGCAGCGTAGGGCTAGCGGGGGGCAATGAGCAGTTCTTCGGGCCA	TCRBV09-01	TCRBD02-01*01	TCRBJ02-01*01	56959	Donor	CMV	CCF14	Neg	Neg
1.75565e-05	1	CASSSTNEQFF	ACTCTGACGATCCAGCGCACACAGCAGGAGGACTCGGCCGTGTATCTCTGTGCCAGCAGCTCGACGAATGAGCAGTTCTTCGGGCCA	TCRBV07-02*01	unknown	TCRBJ02-01*01	56959	Donor	CMV	CCF14	Neg	Neg
1.75565e-05	1	CASSTSDRGNTEAFF	ACATCGGCCCAAAAGAACCCGACAGCTTTCTATCTCTGTGCCAGTAGTACCAGCGACAGGGGGAACACTGAAGCTTTCTTTGGACAA	TCRBV19-01	TCRBD01-01*01	TCRBJ01-01*01	56959	Donor	CMV	CCF14	Neg	Neg
1.75565e-05	1	CASSLAGTDTQYF	GAGATCCAGCGCACAGAGCAGGGGGACTCGGCCATGTATCTCTGTGCCAGCAGCTTAGCCGGCACAGATACGCAGTATTTTGGCCCA	TCRBV07-09	TCRBD02-01	TCRBJ02-03*01	56959	Donor	CMV	CCF14	Neg	Neg
1.75565e-05	1	CASSLGRNTEAFF	AAGATCCAGCCTGCAGAGCTTGGGGACTCGGCCATGTATCTCTGTGCCAGCAGCTTAGGTAGGAACACTGAAGCTTTCTTTGGACAA	TCRBV11-01*01	TCRBD02-01	TCRBJ01-01*01	56959	Donor	CMV	CCF14	Neg	Neg
1.75565e-05	1	CASSQSTEAFF	ACTCTGAAGGTGCAGCCTGCAGAACTGGAGGATTCTGGAGTTTATTTCTGTGCCAGCAGTCAGTCTACTGAAGCTTTCTTTGGACAA	TCRBV14-01*01	TCRBD01-01*01	TCRBJ01-01*01	56959	Donor	CMV	CCF14	Neg	Neg
1.75565e-05	1	CASSSGAYEQYF	CTGAATGTGAACGCCTTGGAGCTGGACGACTCGGCCCTGTATCTCTGTGCCAGCAGCTCTGGAGCCTACGAGCAGTACTTCGGGCCG	TCRBV05-04*01	TCRBD02-01*02	TCRBJ02-07*01	56959	Donor	CMV	CCF14	Neg	Neg
1.75565e-05	1	CASSLGQGNSPLHF	CTGCTGTCGGCTGCTCCCTCCCAGACATCTGTGTACTTCTGTGCCAGCAGTCTCGGACAGGGTAATTCACCCCTCCACTTTGGGAAC	TCRBV06-05*01	TCRBD01-01*01	TCRBJ01-06*01	56959	Donor	CMV	CCF14	Neg	Neg
1.75565e-05	1	CASSWDRAYEQYF	AATGTGAACGCCTTGTTGCTGGGGGACTCGGCCCTGTATCTCTGTGCCAGCAGCTGGGACAGGGCCTACGAGCAGTACTTCGGGCCG	TCRBV05-05*01	TCRBD01-01*01	TCRBJ02-07*01	56959	Donor	CMV	CCF14	Neg	Neg
1.75565e-05	1	CASSLEPSYEQYF	CACCTACACGCCCTGCAGCCAGAAGACTCAGCCCTGTATCTCTGCGCCAGCAGCCTTGAACCCTCCTACGAGCAGTACTTCGGGCCG	TCRBV04-01*01	unknown	TCRBJ02-07*01	56959	Donor	CMV	CCF14	Neg	Neg
1.75565e-05	1	CASSPGRSYEQYF	AAGATCCAGCGCACACAGCAGGAGGACTCCGCCGTGTATCTCTGTGCCAGCAGCCCTGGGAGGAGCTACGAGCAGTACTTCGGGCCG	TCRBV07-08*01	TCRBD02-01*02	TCRBJ02-07*01	56959	Donor	CMV	CCF14	Neg	Neg
1.75565e-05	1	CASSPGGGYTF	CCTCTCACTGTGACATCGGCCCAAAAGAACCCGACAGCTTTCTATCTCTGTGCCAGTAGTCCGGGTGGTGGCTACACCTTCGGTTCG	TCRBV19-01	TCRBD02-01	TCRBJ01-02*01	56959	Donor	CMV	CCF14	Neg	Neg
3.5113e-05	2	CASSLDRGETQYF	AATGTGAACGCCTTGTTGCTAGGGGACTCGGCCCTCTATCTCTGTGCCAGCAGCTTGGACAGGGGAGAGACCCAGTACTTCGGGCCA	TCRBV05-07*01	TCRBD01-01*01	TCRBJ02-05*01	56959	Donor	CMV	CCF14	Neg	Neg
1.75565e-05	1	CASSPRTGRDTEAFF	CAGCCTGCAGAGCTTGGGGACTCGGCCGTGTATCTCTGTGCCAGCAGCCCAAGGACAGGGCGGGACACTGAAGCTTTCTTTGGACAA	TCRBV11-03*01	TCRBD01-01*01	TCRBJ01-01*01	56959	Donor	CMV	CCF14	Neg	Neg
1.75565e-05	1	CASSLGQGDTEAFF	GTGAACGCCTTGGAGCTGGACGACTCGGCCCTGTATCTCTGTGCCAGCAGCTTAGGACAGGGGGATACTGAAGCTTTCTTTGGACAA	TCRBV05-04*01	TCRBD01-01*01	TCRBJ01-01*01	56959	Donor	CMV	CCF14	Neg	Neg
1.75565e-05	1	CASSLGQAAEAFF	AATGTGAGCACCTTGGAGCTGGGGGACTCGGCCCTTTATCTTTGCGCCAGCAGCTTGGGGCAGGCGGCTGAAGCTTTCTTTGGACAA	TCRBV05-01*01	unknown	TCRBJ01-01*01	56959	Donor	CMV	CCF14	Neg	Neg
1.75565e-05	1	CASSFPDTQYF	ACCTTGGAGATCCAGCGCACAGAGCAGGGGGACTCGGCCATGTATCTCTGTGCCAGCAGCTTCCCAGATACGCAGTATTTTGGCCCA	TCRBV07-09	unknown	TCRBJ02-03*01	56959	Donor	CMV	CCF14	Neg	Neg
1.75565e-05	1	CASSFGADTQYF	CTGACGATCCAGCGCACAGAGCAGCGGGACTCGGCCATGTATCGCTGTGCCAGCAGCTTTGGGGCAGATACGCAGTATTTTGGCCCA	TCRBV07-06*01	unknown	TCRBJ02-03*01	56959	Donor	CMV	CCF14	Neg	Neg
2.19824e-05	1	CASSSRDRGYEQYF	GTGAACGCCTTGGAGCTGGACGACTCGGCCCTGTATCTCTGTGCCAGCAGCTCCCGGGACAGGGGCTACGAGCAGTACTTCGGGCCG	TCRBV05-04*01	TCRBD01-01*01	TCRBJ02-07*01	45491	Donor	CMV	CCF15	Pos	Neg
4.39647e-05	2	CASSSQGYEQYF	CTGACGATCCAGCGCACAGAGCAGCGGGACTCGGCCATGTATCGCTGTGCCAGCAGCTCACAGGGCTACGAGCAGTACTTCGGGCCG	TCRBV07-06*01	TCRBD01-01*01	TCRBJ02-07*01	45491	Donor	CMV	CCF15	Pos	Neg
4.39647e-05	2	CASSRPYNEQFF	CTCAGGCTGGAGTTGGCTGCTCCCTCCCAGACATCTGTGTACTTCTGTGCCAGCAGTAGACCCTACAATGAGCAGTTCTTCGGGCCA	TCRBV06-06	unknown	TCRBJ02-01*01	45491	Donor	CMV	CCF15	Pos	Neg
4.39647e-05	2	CASSPGGGYGYTF	AATGTGAACGCCTTGGAGCTGGAGGACTCGGCCCTGTATCTCTGTGCCAGCAGCCCAGGGGGCGGGTATGGCTACACCTTCGGTTCG	TCRBV05-08*01	TCRBD01-01*01	TCRBJ01-02*01	45491	Donor	CMV	CCF15	Pos	Neg
6.59471e-05	3	CASSLGTGENQPQHF	CAGCGCACACAGCAGGAGGACTCCGCCGTGTATCTCTGTGCCAGCAGCTTAGGAACAGGAGAAAATCAGCCCCAGCATTTTGGTGAT	TCRBV07-08*01	TCRBD01-01*01	TCRBJ01-05*01	45491	Donor	CMV	CCF15	Pos	Neg
4.39647e-05	2	CASSWGETQYF	CTGCTGGGGTTGGAGTCGGCTGCTCCCTCCCAAACATCTGTGTACTTCTGTGCCAGCAGTTGGGGAGAGACCCAGTACTTCGGGCCA	TCRBV06	unknown	TCRBJ02-05*01	45491	Donor	CMV	CCF15	Pos	Neg
4.39647e-05	2	CASSLSSYEQYF	CTGAATGTGAACGCCTTGTTGCTGGGGGACTCGGCCCTCTATCTCTGTGCCAGCAGCCTCAGCTCCTACGAGCAGTACTTCGGGCCA	TCRBV05-06*01	unknown	TCRBJ02-05*01	45491	Donor	CMV	CCF15	Pos	Neg
6.59471e-05	3	CASSRTGNTIYF	CTGACGATCCAGCGCACACAGCAGGAGGACTCGGCCGTGTATCTCTGTGCCAGCAGCCGAACTGGAAACACCATATATTTTGGAGAG	TCRBV07-02*01	unknown	TCRBJ01-03*01	45491	Donor	CMV	CCF15	Pos	Neg
4.39647e-05	2	CASSDTYGYTF	CCGCTCAGGCTGCTGTCGGCTGCTCCCTCCCAGACATCTGTGTACTTCTGTGCCAGCAGTGACACCTATGGCTACACCTTCGGTTCG	TCRBV06-05*01	TCRBD01-01*01	TCRBJ01-02*01	45491	Donor	CMV	CCF15	Pos	Neg
6.59471e-05	3	CASSYSSGNTIYF	AGGCTGGAGTTGGCTGCTCCCTCCCAGACATCTGTGTACTTCTGTGCCAGCAGTTATAGCTCTGGAAACACCATATATTTTGGAGAG	TCRBV06-06	TCRBD02-01	TCRBJ01-03*01	45491	Donor	CMV	CCF15	Pos	Neg
6.59471e-05	3	CASSYGGGTEAFF	AGGCTGCTGTCGGCTGCTCCCTCCCAGACATCTGTGTACTTCTGTGCCAGCAGTTACGGGGGAGGGACTGAAGCTTTCTTTGGACAA	TCRBV06-05*01	TCRBD02-01*02	TCRBJ01-01*01	45491	Donor	CMV	CCF15	Pos	Neg
8.79295e-05	4	CASSYSGQGSQPQHF	CTGTCGGCTGCTCCCTCCCAGACATCTGTGTACTTCTGTGCCAGCAGTTACTCAGGACAGGGAAGTCAGCCCCAGCATTTTGGTGAT	TCRBV06-05*01	TCRBD01-01*01	TCRBJ01-05*01	45491	Donor	CMV	CCF15	Pos	Neg
4.39647e-05	2	CASSLSGGTEAFF	AATGTGAACGCCTTGTTGCTGGGGGACTCGGCCCTCTATCTCTGTGCCAGCAGCTTGTCCGGGGGCACTGAAGCTTTCTTTGGACAA	TCRBV05-06*01	TCRBD02-01*01	TCRBJ01-01*01	45491	Donor	CMV	CCF15	Pos	Neg
0.000109912	5	CASSFSGNTEAFF	AATGTGAACGCCTTGTTGCTGGGGGACTCGGCCCTCTATCTCTGTGCCAGCAGCTTCTCGGGAAACACTGAAGCTTTCTTTGGACAA	TCRBV05-06*01	TCRBD02-01*02	TCRBJ01-01*01	45491	Donor	CMV	CCF15	Pos	Neg
0.000439647	20	CASSFQGYTEAFF	ATTCTGGAGTCCGCCAGCACCAACCAGACATCTATGTACCTCTGTGCCAGCAGTTTCCAGGGTTACACTGAAGCTTTCTTTGGACAA	TCRBV28-01*01	TCRBD01-01*01	TCRBJ01-01*01	45491	Donor	CMV	CCF15	Pos	Neg
0.000769383	35	CASSYGGDGYTF	CTCAGGCTGCTGTCGGCTGCTCCCTCCCAGACATCTGTGTACTTCTGTGCCAGCAGTTACGGTGGGGACGGCTACACCTTCGGTTCG	TCRBV06-05*01	unknown	TCRBJ01-02*01	45491	Donor	CMV	CCF15	Pos	Neg
0.00160471	73	CASSYSSGNTIYF	AGGCTGCTGTCGGCTGCTCCCTCCCAGACATCTGTGTACTTCTGTGCCAGCAGTTATAGCTCTGGAAACACCATATATTTTGGAGAG	TCRBV06-05*01	TCRBD02-01	TCRBJ01-03*01	45491	Donor	CMV	CCF15	Pos	Neg
2.19824e-05	1	CASSSVGEAFF	CCGCTCAGGCTGCTGTCGGCTGCTCCCTCCCAGACATCTGTGTACTTCTGTGCCAGCAGTTCGGTAGGGGAAGCTTTCTTTGGACAA	TCRBV06-05*01	unknown	TCRBJ01-01*01	45491	Donor	CMV	CCF15	Pos	Neg
2.19824e-05	1	CASSPSGNTEAFF	AGGCTGCTGTCGGCTGCTCCCTCCCAGACATCTGTGTACTTCTGTGCCAGCAGTCCATCAGGGAACACTGAAGCTTTCTTTGGACAA	TCRBV06-05*01	TCRBD01-01*01	TCRBJ01-01*01	45491	Donor	CMV	CCF15	Pos	Neg
2.19824e-05	1	CASSLVQGNTEAFF	GTGAACGCCTTGTTGCTGGGGGACTCGGCCCTCTATCTCTGTGCCAGCAGCTTGGTTCAGGGGAACACTGAAGCTTTCTTTGGACAA	TCRBV05-06*01	TCRBD01-01*01	TCRBJ01-01*01	45491	Donor	CMV	CCF15	Pos	Neg
2.19824e-05	1	CASSLGENTGELFF	CTACACGCCCTGCAGCCAGAAGACTCAGCCCTGTATCTCTGCGCCAGCAGCCTGGGGGAAAACACCGGGGAGCTGTTTTTTGGAGAA	TCRBV04-01*01	unknown	TCRBJ02-02*01	45491	Donor	CMV	CCF15	Pos	Neg
2.19824e-05	1	CASSLLGGTGELFF	CTGGAGTCGCCCAGCCCCAACCAGACCTCTCTGTACTTCTGTGCCAGCAGTTTACTTGGGGGCACCGGGGAGCTGTTTTTTGGAGAA	TCRBV27-01*01	unknown	TCRBJ02-02*01	45491	Donor	CMV	CCF15	Pos	Neg
2.19824e-05	1	CASSSSDTQYF	GAGATGAATGTGAGCACCTTGGAGCTGGGGGACTCGGCCCTTTATCTTTGCGCCAGCAGCTCGTCAGATACGCAGTATTTTGGCCCA	TCRBV05-01*01	TCRBD02-01	TCRBJ02-03*01	45491	Donor	CMV	CCF15	Pos	Neg
2.19824e-05	1	CASSGTPQETQYF	ACTGTGACATCGGCCCAAAAGAACCCGACAGCTTTCTATCTCTGTGCCAGTTCCGGGACTCCTCAAGAGACCCAGTACTTCGGGCCA	TCRBV19-01	TCRBD02-01	TCRBJ02-05*01	45491	Donor	CMV	CCF15	Pos	Neg
2.19824e-05	1	CASRRTGGRETQYF	ATCCAGCGCACAGAGCAGGGGGACTCGGCCATGTATCTCTGTGCCAGCAGGAGGACAGGGGGGCGGGAGACCCAGTACTTCGGGCCA	TCRBV07-09	TCRBD01-01*01	TCRBJ02-05*01	45491	Donor	CMV	CCF15	Pos	Neg
2.19824e-05	1	CASSLGGYNEQFF	AAGATCCAGCCTGCAGAGCTTGGGGACTCGGCCGTGTATCTCTGTGCCAGCAGCTTAGGGGGGTACAATGAGCAGTTCTTCGGGCCA	TCRBV11-03*01	unknown	TCRBJ02-01*01	45491	Donor	CMV	CCF15	Pos	Neg
2.19824e-05	1	CASSLERNEQFF	CTCAAGATCCAGCCTGCAGAGCTTGGGGACTCGGCCATGTATCTCTGTGCCAGCAGCTTAGAACGCAATGAGCAGTTCTTCGGGCCA	TCRBV11-01*01	unknown	TCRBJ02-01*01	45491	Donor	CMV	CCF15	Pos	Neg
2.19824e-05	1	CASSDSLGSPLHF	ACGTTGGCGTCTGCTGTATCCTCTCAGACATCTGTGTACTTCTGTGCCAGCAGTGACTCTCTAGGCTCACCCCTCCACTTTGGGAAC	TCRBV06-04	TCRBD02-01	TCRBJ01-06*01	45491	Donor	CMV	CCF15	Pos	Neg
2.19824e-05	1	CASSLGRHNSPLHF	ATCCAGCGCACAGAGCAGGGGGACTCGGCCATGTATCTCTGTGCCAGCAGCTTAGGACGGCATAATTCACCCCTCCACTTTGGGAAC	TCRBV07-09	unknown	TCRBJ01-06*01	45491	Donor	CMV	CCF15	Pos	Neg
2.19824e-05	1	CASSYSSGNTIYF	ACGTTGGCGTCTGCTGTACCCTCTCAGACATCTGTGTACTTCTGTGCCAGCAGTTATAGCTCTGGAAACACCATATATTTTGGAGAG	TCRBV06-04	TCRBD02-01	TCRBJ01-03*01	45491	Donor	CMV	CCF15	Pos	Neg
2.19824e-05	1	CASSLSSYEQYF	CTGAAGATCCGGTCCACAAAGCTGGAGGACTCAGCCATGTACTTCTGTGCCAGCAGTCTGAGCTCCTACGAGCAGTACTTCGGGCCG	TCRBV02-01*01	TCRBD02-01*02	TCRBJ02-07*01	45491	Donor	CMV	CCF15	Pos	Neg
2.19824e-05	1	CASSLFGYEQYF	CTGAATGTGAACGCCTTGTTGCTGGGGGACTCGGCCCTCTATCTCTGTGCCAGCAGCTTGTTCGGGTACGAGCAGTACTTCGGGCCG	TCRBV05-06*01	TCRBD02-01	TCRBJ02-07*01	45491	Donor	CMV	CCF15	Pos	Neg
2.19824e-05	1	CASSLNYEQYF	ACTCTGACGATCCAGCGCACACAGCAGGAGGACTCGGCCGTGTATCTCTGTGCCAGCAGCCTAAATTACGAGCAGTACTTCGGGCCG	TCRBV07-02*01	TCRBD02-01	TCRBJ02-07*01	45491	Donor	CMV	CCF15	Pos	Neg
2.19824e-05	1	CASSLGGQNYGYTF	ATCCAGCGCACACAGCAGGAGGACTCGGCCGTGTATCTCTGTGCCAGCAGCTTAGGGGGTCAAAACTATGGCTACACCTTCGGTTCG	TCRBV07-02*01	unknown	TCRBJ01-02*01	45491	Donor	CMV	CCF15	Pos	Neg
2.19824e-05	1	CASSPGGGYGYTF	AATGTGAACGCCTTGTTGCTGGGGGACTCGGCCCTCTATCTCTGTGCCAGCAGCCCAGGGGGCGGGTATGGCTACACCTTCGGTTCG	TCRBV05-06*01	TCRBD01-01*01	TCRBJ01-02*01	45491	Donor	CMV	CCF15	Pos	Neg
2.19824e-05	1	CASSQGGGQPQHF	CACCTACACACCCTGCAGCCAGAAGACTCGGCCCTGTATCTCTGTGCCAGCAGCCAGGGAGGCGGCCAGCCCCAGCATTTTGGTGAT	TCRBV04-02*01	TCRBD02-01*02	TCRBJ01-05*01	45491	Donor	CMV	CCF15	Pos	Neg
2.19824e-05	1	CASSFGADNQPQHF	CTGGAGTCGCCCAGCCCCAACCAGACCTCTCTGTACTTCTGTGCCAGCAGTTTCGGTGCCGACAATCAGCCCCAGCATTTTGGTGAT	TCRBV27-01*01	TCRBD02-01	TCRBJ01-05*01	45491	Donor	CMV	CCF15	Pos	Neg
2.19824e-05	1	CASSSPGPSNQPQHF	CAGCCCTCAGAACCCAGGGACTCAGCTGTGTACTTCTGTGCCAGCAGTTCCCCGGGCCCTAGCAATCAGCCCCAGCATTTTGGTGAT	TCRBV12	unknown	TCRBJ01-05*01	45491	Donor	CMV	CCF15	Pos	Neg
2.19824e-05	1	CASSDPGNQPQHF	ACTGTGACATCGGCCCAAAAGAACCCGACAGCTTTCTATCTCTGTGCCAGTAGTGATCCGGGGAATCAGCCCCAGCATTTTGGTGAT	TCRBV19-01	TCRBD02-01*01	TCRBJ01-05*01	45491	Donor	CMV	CCF15	Pos	Neg
4.39647e-05	2	CASSWETNTEAFF	ACTGTGACATCGGCCCAAAAGAACCCGACAGCTTTCTATCTCTGTGCCAGTAGCTGGGAGACGAACACTGAAGCTTTCTTTGGACAA	TCRBV19-01	TCRBD02-01*02	TCRBJ01-01*01	45491	Donor	CMV	CCF15	Pos	Neg
4.39647e-05	2	CASRGSMNTEAFF	GGGTTGGAGTCGGCTGCTCCCTCCCAAACATCTGTGTACTTCTGTGCCAGCAGGGGATCCATGAACACTGAAGCTTTCTTTGGACAA	TCRBV06	unknown	TCRBJ01-01*01	45491	Donor	CMV	CCF15	Pos	Neg
4.39647e-05	2	CASSYQGAGTEAFF	ATCCAGCGCACAGAGCAGCGGGACTCGGCCATGTATCGCTGTGCCAGCAGCTACCAGGGGGCTGGCACTGAAGCTTTCTTTGGACAA	TCRBV07-06*01	TCRBD01-01*01	TCRBJ01-01*01	45491	Donor	CMV	CCF15	Pos	Neg
4.39647e-05	2	CASSLKTGELFF	CTGAATGTGAACGCCTTGGAGCTGGAGGACTCGGCCCTGTATCTCTGTGCCAGCAGCTTGAAAACCGGGGAGCTGTTTTTTGGAGAA	TCRBV05-08*01	unknown	TCRBJ02-02*01	45491	Donor	CMV	CCF15	Pos	Neg
2.19824e-05	1	CASSLGTGELFF	CTTCACCTACACACCCTGCAGCCAGAAGACTCGGCCCTGTATCTCTGCGCCAGCAGTTTAGGGACCGGGGAGCTGTTTTTTGGAGAA	TCRBV04-03*01	unknown	TCRBJ02-02*01	45491	Donor	CMV	CCF15	Pos	Neg
4.39647e-05	2	CASSLGGTDTQYF	GAGATCCAGCGCACAGAGCAGGGGGACTCGGCCATGTATCTCTGTGCCAGCAGCTTAGGCGGAACAGATACGCAGTATTTTGGCCCA	TCRBV07-09	TCRBD02-01	TCRBJ02-03*01	45491	Donor	CMV	CCF15	Pos	Neg
2.19824e-05	1	CASSLSRASTDTQYF	CAGCGCACACAGCAGGAGGACTCGGCCGTGTATCTCTGTGCCAGCAGCTTATCAAGGGCTAGCACAGATACGCAGTATTTTGGCCCA	TCRBV07-02*01	unknown	TCRBJ02-03*01	45491	Donor	CMV	CCF15	Pos	Neg
2.19824e-05	1	CASSPGDTQYF	AACCTTCACCTACACGCCCTGCAGCCAGAAGACTCAGCCCTGTATCTCTGCGCCAGCAGCCCAGGAGATACGCAGTATTTTGGCCCA	TCRBV04-01*01	TCRBD01-01*01	TCRBJ02-03*01	45491	Donor	CMV	CCF15	Pos	Neg
2.19824e-05	1	CASSLSGGALNEQFF	AACGCCTTGTTGCTGGGGGACTCGGCCCTCTATCTCTGTGCCAGCAGCTTGAGCGGGGGGGCTTTAAATGAGCAGTTCTTCGGGCCA	TCRBV05-06*01	TCRBD02-01*01	TCRBJ02-01*01	45491	Donor	CMV	CCF15	Pos	Neg
2.19824e-05	1	CSASGGSSYNEQFF	GTGACCAGTGCCCATCCTGAAGACAGCAGCTTCTACATCTGCAGTGCTAGTGGGGGGAGCTCCTACAATGAGCAGTTCTTCGGGCCA	TCRBV20	TCRBD02-01*01	TCRBJ02-01*01	45491	Donor	CMV	CCF15	Pos	Neg
2.19824e-05	1	CASRGGGNTIYF	CTGAGTTCTAAGAAGCTCCTTCTCAGTGACTCTGGCTTCTATCTCTGTGCATCTAGGGGGGGAGGCAACACCATATATTTTGGAGAG	TCRBV30-01*01	TCRBD02-01*01	TCRBJ01-03*01	45491	Donor	CMV	CCF15	Pos	Neg
4.39647e-05	2	CASSRDRGYEQYF	ACTCTGGAGTCTGCTGCCTCCTCCCAGACATCTGTATATTTCTGCGCCAGCAGCCGGGACAGGGGATACGAGCAGTACTTCGGGCCG	TCRBV10-01	TCRBD01-01*01	TCRBJ02-07*01	45491	Donor	CMV	CCF15	Pos	Neg
2.19824e-05	1	CASSLGDSYEQYF	ATCCTGGAGTCGCCCAGCCCCAACCAGACCTCTCTGTACTTCTGTGCCAGCAGTTTGGGAGACTCCTACGAGCAGTACTTCGGGCCG	TCRBV27-01*01	TCRBD02-01*02	TCRBJ02-07*01	45491	Donor	CMV	CCF15	Pos	Neg
2.19824e-05	1	CASSQDSYEQYF	CTTCACCTACACACCCTGCAGCCAGAAGACTCGGCCCTGTATCTCTGTGCCAGCAGCCAAGATAGCTACGAGCAGTACTTCGGGCCG	TCRBV04-02*01	TCRBD02-01	TCRBJ02-07*01	45491	Donor	CMV	CCF15	Pos	Neg
2.19824e-05	1	CASSPPRGYEQYF	AGGCTGCTGTCGGCTGCTCCCTCCCAGACATCTGTGTACTTCTGTGCCAGCAGCCCCCCCCGGGGCTACGAGCAGTACTTCGGGCCG	TCRBV06-05*01	TCRBD02-01*01	TCRBJ02-07*01	45491	Donor	CMV	CCF15	Pos	Neg
2.19824e-05	1	CASSLGGQGYEQYF	GTGAGCACCTTGGAGCTGGGGGACTCGGCCCTTTATCTTTGCGCCAGCAGCTTGGGGGGACAGGGGTACGAGCAGTACTTCGGGCCG	TCRBV05-01*01	TCRBD01-01*01	TCRBJ02-07*01	45491	Donor	CMV	CCF15	Pos	Neg
2.19824e-05	1	CASSYGGDGYTF	CTGGGGTTGGAGTCGGCTGCTCCCTCCCAAACATCTGTGTACTTCTGTGCCAGCAGTTACGGAGGGGATGGCTACACCTTCGGTTCG	TCRBV06	TCRBD02-01*02	TCRBJ01-02*01	45491	Donor	CMV	CCF15	Pos	Neg
4.39647e-05	2	CASSLGTQPQHF	TTGGAGATCCAGCGCACAGAGCAGGGGGACTCGGCCATGTATCTCTGTGCCAGCAGCTTAGGGACCCAGCCCCAGCATTTTGGTGAT	TCRBV07-09	unknown	TCRBJ01-05*01	45491	Donor	CMV	CCF15	Pos	Neg
4.39647e-05	2	CASSQGAGQPQHF	CACATCAATTCCCTGGAGCTTGGTGACTCTGCTGTGTATTTCTGTGCCAGCAGCCAGGGAGCTGGGCAGCCCCAGCATTTTGGTGAT	TCRBV03	TCRBD02-01*02	TCRBJ01-05*01	45491	Donor	CMV	CCF15	Pos	Neg
4.39647e-05	2	CASSFGGSNQPQHF	ATCCAACCTGCAAAGCTTGAGGACTCGGCCGTGTATCTCTGTGCCAGCAGCTTCGGGGGCAGCAATCAGCCCCAGCATTTTGGTGAT	TCRBV11-02*02	unknown	TCRBJ01-05*01	45491	Donor	CMV	CCF15	Pos	Neg
6.59471e-05	3	CASSSGTGANTEAFF	CAACCTGCAAAGCTTGAGGACTCGGCCGTGTATCTCTGTGCCAGCAGCTCCGGGACAGGGGCGAACACTGAAGCTTTCTTTGGACAA	TCRBV11-02*02	TCRBD01-01*01	TCRBJ01-01*01	45491	Donor	CMV	CCF15	Pos	Neg
6.59471e-05	3	CASSAGNTEAFF	CTCAAGATCCAGCCTGCAGAGCTTGGGGACTCGGCCGTGTATCTCTGTGCCAGCAGCGCCGGGAACACTGAAGCTTTCTTTGGACAA	TCRBV11-03*01	TCRBD02-01	TCRBJ01-01*01	45491	Donor	CMV	CCF15	Pos	Neg
4.39647e-05	2	CASSPRTGLNTEAFF	AGCTCTCTGGAGCTGGGGGACTCAGCTTTGTATTTCTGTGCCAGCAGCCCCCGGACAGGTTTGAACACTGAAGCTTTCTTTGGACAA	TCRBV09-01	TCRBD01-01*01	TCRBJ01-01*01	45491	Donor	CMV	CCF15	Pos	Neg
4.39647e-05	2	CASSLDLGTEAFF	AATGTGAACGCCTTGTTGCTGGGGGACTCGGCCCTCTATCTCTGTGCCAGCAGCTTAGATTTAGGCACTGAAGCTTTCTTTGGACAA	TCRBV05-06*01	unknown	TCRBJ01-01*01	45491	Donor	CMV	CCF15	Pos	Neg
4.39647e-05	2	CASSRGTGELFF	CTGAAGATCCGGTCCACAAAGCTGGAGGACTCAGCCATGTACTTCTGTGCCAGCAGTCGGGGCACCGGGGAGCTGTTTTTTGGAGAA	TCRBV02-01*01	TCRBD02-01*01	TCRBJ02-02*01	45491	Donor	CMV	CCF15	Pos	Neg
4.39647e-05	2	CASSLAGGTGELFF	ATCCAGCGCACACAGCAGGAGGACTCGGCCGTGTATCTCTGTGCCAGCAGCTTAGCTGGAGGGACCGGGGAGCTGTTTTTTGGAGAA	TCRBV07-02*01	TCRBD02-01*02	TCRBJ02-02*01	45491	Donor	CMV	CCF15	Pos	Neg
4.39647e-05	2	CASSFSTDTQYF	TTGGAGATCCAGCGCACAGAGCAGGGGGACTCGGCCATGTATCGCTGTGCCAGCAGCTTTAGCACAGATACGCAGTATTTTGGCCCA	TCRBV07-09	unknown	TCRBJ02-03*01	45491	Donor	CMV	CCF15	Pos	Neg
4.39647e-05	2	CASSLAGTDTQYF	GAGATCCAGCGCACAGAGCAGGGGGACTCGGCCATGTATCTCTGTGCCAGCAGCTTAGCAGGGACAGATACGCAGTATTTTGGCCCA	TCRBV07-09	unknown	TCRBJ02-03*01	45491	Donor	CMV	CCF15	Pos	Neg
4.39647e-05	2	CASSLYNEQFF	GAGATGAATGTGAGCACCTTGGAGCTGGGGGACTCGGCCCTTTATCTTTGCGCCAGCAGCTTATACAATGAGCAGTTCTTCGGGCCA	TCRBV05-01*01	unknown	TCRBJ02-01*01	45491	Donor	CMV	CCF15	Pos	Neg
4.39647e-05	2	CASSLGRNYEQYF	AAGATCCAGCCTGCAGAGCTTGGGGACTCGGCCGTGTATCTCTGTGCCAGCAGCCTAGGACGAAACTACGAGCAGTACTTCGGGCCG	TCRBV11-03*01	unknown	TCRBJ02-07*01	45491	Donor	CMV	CCF15	Pos	Neg
2.19824e-05	1	CASSLGDSYEQYF	AAGATCCAGCCCTCAGAACCCAGGGACTCAGCTGTGTACTTCTGTGCCAGCAGTTTAGGAGACAGCTACGAGCAGTACTTCGGGCCG	TCRBV12	TCRBD01-01*01	TCRBJ02-07*01	45491	Donor	CMV	CCF15	Pos	Neg
4.39647e-05	2	CASSPGGPAEQYF	ACGATCCAGCGCACACAGCAGGAGGACTCGGCCGTGTATCTCTGTGCCAGCAGCCCCGGGGGCCCTGCCGAGCAGTACTTCGGGCCG	TCRBV07-02*01	unknown	TCRBJ02-07*01	45491	Donor	CMV	CCF15	Pos	Neg
4.39647e-05	2	CASSVGGDYGYTF	AACCTGAGCTCTCTGGAGCTGGGGGACTCAGCTTTGTATTTCTGTGCCAGCAGCGTAGGAGGAGACTATGGCTACACCTTCGGTTCG	TCRBV09-01	TCRBD02-01*02	TCRBJ01-02*01	45491	Donor	CMV	CCF15	Pos	Neg
4.39647e-05	2	CASSLQGGDYGYTF	CTGGAGTCGGCTGCTCCCTCCCAGACATCTGTGTACTTCTGTGCCAGCAGCCTACAGGGGGGGGACTATGGCTACACCTTCGGTTCG	TCRBV06-01*01	TCRBD01-01*01	TCRBJ01-02*01	45491	Donor	CMV	CCF15	Pos	Neg
4.39647e-05	2	CASSLSSNQPQHF	ACTGTGACATCGGCCCAAAAGAACCCGACAGCTTTCTATCTCTGTGCCAGTAGTTTGTCTAGCAATCAGCCCCAGCATTTTGGTGAT	TCRBV19-01	unknown	TCRBJ01-05*01	45491	Donor	CMV	CCF15	Pos	Neg
4.39647e-05	2	CASSLGTGEKLFF	ACGATCCAGCGCACAGAGCAGCGGGACTCGGCCATGTATCGCTGTGCCAGCAGCCTGGGGACGGGCGAAAAACTGTTTTTTGGCAGT	TCRBV07-06*01	unknown	TCRBJ01-04*01	45491	Donor	CMV	CCF15	Pos	Neg
6.59471e-05	3	CASSLVELNTEAFF	GTGAACGCCTTGGAGCTGGACGACTCGGCCCTGTATCTCTGTGCCAGCAGCTTGGTTGAATTGAACACTGAAGCTTTCTTTGGACAA	TCRBV05-04*01	unknown	TCRBJ01-01*01	45491	Donor	CMV	CCF15	Pos	Neg
4.39647e-05	2	CASSFGTDTQYF	CTGAAGATCCAGCCCTCAGAACCCAGGGACTCAGCTGTGTACTTCTGTGCCAGCAGTTTCGGCACAGATACGCAGTATTTTGGCCCA	TCRBV12	TCRBD02-01	TCRBJ02-03*01	45491	Donor	CMV	CCF15	Pos	Neg
4.39647e-05	2	CASSYSGGETQYF	AGGCTGCTGTCGGCTGCTCCCTCCCAGACATCTGTGTACTTCTGTGCCAGCAGTTACTCGGGCGGGGAGACCCAGTACTTCGGGCCA	TCRBV06-05*01	TCRBD02-01	TCRBJ02-05*01	45491	Donor	CMV	CCF15	Pos	Neg
4.39647e-05	2	CASSFGGEQFF	ACTCTGAAGATCCAGCCCTCAGAACCCAGGGACTCAGCTGTGTACTTCTGTGCCAGCAGTTTCGGCGGTGAGCAGTTCTTCGGGCCA	TCRBV12	TCRBD02-01	TCRBJ02-01*01	45491	Donor	CMV	CCF15	Pos	Neg
4.39647e-05	2	CASSVGGREQYF	CTAAACCTGAGCTCTCTGGAGCTGGGGGACTCAGCTTTGTATTTCTGTGCCAGCAGCGTTGGGGGCCGGGAGCAGTACTTCGGGCCG	TCRBV09-01	TCRBD01-01*01	TCRBJ02-07*01	45491	Donor	CMV	CCF15	Pos	Neg
2.19824e-05	1	CASSSGGEQYF	GAGCTGAATGTGAACGCCTTGTTGCTGGGGGACTCGGCCCTCTATCTCTGTGCCAGCAGCTCTGGGGGGGAGCAGTACTTCGGGCCG	TCRBV05-06*01	TCRBD02-01*01	TCRBJ02-07*01	45491	Donor	CMV	CCF15	Pos	Neg
4.39647e-05	2	CASSQTGTAYGYTF	CTACACACCCTGCAGCCAGAAGACTCGGCCCTGTATCTCTGCGCCAGCAGCCAAACCGGGACGGCCTATGGCTACACCTTCGGTTCG	TCRBV04-03*01	unknown	TCRBJ01-02*01	45491	Donor	CMV	CCF15	Pos	Neg
4.39647e-05	2	CASSPAGFYGYTF	ATTCTGGAGTCCGCCAGCACCAACCAGACATCTATGTACCTCTGTGCCAGCAGTCCGGCCGGCTTCTATGGCTACACCTTCGGTTCG	TCRBV28-01*01	unknown	TCRBJ01-02*01	45491	Donor	CMV	CCF15	Pos	Neg
6.59471e-05	3	CASSRDGNQPQHF	AAGATCCAGCGCACAGAGCGGGGGGACTCAGCCGTGTATCTCTGTGCCAGCAGCCGGGACGGCAATCAGCCCCAGCATTTTGGTGAT	TCRBV07-03*01	unknown	TCRBJ01-05*01	45491	Donor	CMV	CCF15	Pos	Neg
2.19824e-05	1	CSVGGGGQPQHF	CTGACTGTGAGCAACATGAGCCCTGAAGACAGCAGCATATATCTCTGCAGCGTTGGAGGGGGGGGTCAGCCCCAGCATTTTGGTGAT	TCRBV29-01*01	TCRBD02-01*01	TCRBJ01-05*01	45491	Donor	CMV	CCF15	Pos	Neg
4.39647e-05	2	CSVEVNTEAFF	ACTCTGACTGTGAGCAACATGAGCCCTGAAGACAGCAGCATATATCTCTGCAGCGTTGAGGTTAACACTGAAGCTTTCTTTGGACAA	TCRBV29-01*01	unknown	TCRBJ01-01*01	45491	Donor	CMV	CCF15	Pos	Neg
4.39647e-05	2	CASSPGQGTDTQYF	CTGCTGTCGGCTGCTCCCTCCCAGACATCTGTGTACTTCTGTGCCAGCAGTCCGGGACAGGGAACAGATACGCAGTATTTTGGCCCA	TCRBV06-05*01	TCRBD01-01*01	TCRBJ02-03*01	45491	Donor	CMV	CCF15	Pos	Neg
4.39647e-05	2	CASSPGQGTDTQYF	CTGCTGTCGGCTGCTCCCTCCCAGACATCTGTGTACTTCTGTGCCAGTTCACCGGGACAGGGCACAGATACGCAGTATTTTGGCCCA	TCRBV06-05*01	TCRBD01-01*01	TCRBJ02-03*01	45491	Donor	CMV	CCF15	Pos	Neg
6.59471e-05	3	CASSLGGTDTQYF	AATGTGAACGCCTTGGAGCTGGACGACTCGGCCCTGTATCTCTGTGCCAGCAGCCTGGGGGGGACAGATACGCAGTATTTTGGCCCA	TCRBV05-04*01	unknown	TCRBJ02-03*01	45491	Donor	CMV	CCF15	Pos	Neg
2.19824e-05	1	CASSESYGYTF	CCCCTGACCCTGGAGTCTGCCAGGCCCTCACATACCTCTCAGTACCTCTGTGCCAGCAGTGAATCTTATGGCTACACCTTCGGTTCG	TCRBV25-01*01	TCRBD02-01	TCRBJ01-02*01	45491	Donor	CMV	CCF15	Pos	Neg
8.79295e-05	4	CASSVVGNTEAFF	AACCTGAGCTCTCTGGAGCTGGGGGACTCAGCTTTGTATTTCTGTGCCAGCAGCGTAGTAGGGAACACTGAAGCTTTCTTTGGACAA	TCRBV09-01	unknown	TCRBJ01-01*01	45491	Donor	CMV	CCF15	Pos	Neg
8.79295e-05	4	CASSLQGSNSPLHF	GTGACATCGGCCCAAAAGAACCCGACAGCTTTCTATCTCTGTGCCAGTAGTCTCCAGGGGTCAAATTCACCCCTCCACTTTGGGAAC	TCRBV19-01	TCRBD01-01*01	TCRBJ01-06*01	45491	Donor	CMV	CCF15	Pos	Neg
4.39647e-05	2	CASSLGDEQYF	ACTCTGAAGATCCAGCCCTCAGAACCCAGGGACTCAGCTGTGTACTTCTGTGCCAGCAGTTTAGGCGACGAGCAGTACTTCGGGCCG	TCRBV12	TCRBD02-01	TCRBJ02-07*01	45491	Donor	CMV	CCF15	Pos	Neg
6.59471e-05	3	CASSLGNYEQYF	CTGATCCTGGAGTCGCCCAGCCCCAACCAGACCTCTCTGTACTTCTGTGCCAGCAGTTTAGGGAACTACGAGCAGTACTTCGGGCCG	TCRBV27-01*01	unknown	TCRBJ02-07*01	45491	Donor	CMV	CCF15	Pos	Neg
2.19824e-05	1	CAWSVGSYEQYF	CTGAGTTCTAAGAAGCTCCTTCTCAGTGACTCTGGCTTCTATCTCTGTGCCTGGAGTGTAGGGAGCTACGAGCAGTACTTCGGGCCG	TCRBV30-01*01	TCRBD02-01*02	TCRBJ02-07*01	45491	Donor	CMV	CCF15	Pos	Neg
8.79295e-05	4	CASSLWGNQPQHF	ATCCTGGAGTCGCCCAGCCCCAACCAGACCTCTCTGTACTTCTGTGCCAGCAGTTTATGGGGCAATCAGCCCCAGCATTTTGGTGAT	TCRBV27-01*01	unknown	TCRBJ01-05*01	45491	Donor	CMV	CCF15	Pos	Neg
0.000109912	5	CASSYPGELFF	CTGCTGGGGTTGGAGTCGGCTGCTCCCTCCCAAACATCTGTGTACTTCTGTGCCAGCAGTTACCCCGGGGAGCTGTTTTTTGGAGAA	TCRBV06	unknown	TCRBJ02-02*01	45491	Donor	CMV	CCF15	Pos	Neg
4.39647e-05	2	CAWSRGTGELFF	CTGAGTTCTAAGAAGCTCCTTCTCAGTGACTCTGGCTTCTATCTCTGTGCCTGGAGTCGTGGGACCGGGGAGCTGTTTTTTGGAGAA	TCRBV30-01*01	unknown	TCRBJ02-02*01	45491	Donor	CMV	CCF15	Pos	Neg
0.000351718	16	CASSLTGANVLTF	AATGTGAACGCCTTGTTGCTGGGGGACTCGGCCCTCTATCTCTGTGCCAGCAGCTTGACAGGGGCCAACGTCCTGACTTTCGGGGCC	TCRBV05-06*01	TCRBD01-01*01	TCRBJ02-06*01	45491	Donor	CMV	CCF15	Pos	Neg
4.39647e-05	2	CASREQGNTEAFF	AGGCTGGAGTTGGCTGCTCCCTCCCAGACATCTGTGTACTTCTGTGCCAGCAGAGAACAGGGGAACACTGAAGCTTTCTTTGGACAA	TCRBV06-06	TCRBD01-01*01	TCRBJ01-01*01	45491	Donor	CMV	CCF15	Pos	Neg
0.000109912	5	CASSYPDTQYF	CTGCTGGGGTTGGAGTCGGCTGCTCCCTCCCAAACATCTGTGTACTTCTGTGCCAGCAGTTACCCAGATACGCAGTATTTTGGCCCA	TCRBV06	unknown	TCRBJ02-03*01	45491	Donor	CMV	CCF15	Pos	Neg
4.39647e-05	2	CASSPRVQETQYF	AGGCTGCTGTCGGCTGCTCCCTCCCAGACATCTGTGTACTTCTGTGCCAGCAGTCCCCGGGTCCAAGAGACCCAGTACTTCGGGCCA	TCRBV06-05*01	TCRBD02-01	TCRBJ02-05*01	45491	Donor	CMV	CCF15	Pos	Neg
4.39647e-05	2	CASSFSETQYF	GAGCTGAATGTGAACGCCTTGTTGCTGGGGGACTCGGCCCTCTATCTCTGTGCCAGCAGCTTTTCAGAGACCCAGTACTTCGGGCCA	TCRBV05-06*01	unknown	TCRBJ02-05*01	45491	Donor	CMV	CCF15	Pos	Neg
0.000263788	12	CASSDGTSGSNEQFF	GCGTCTGCTGTACCCTCTCAGACATCTGTGTACTTCTGTGCCAGCAGTGACGGGACTAGCGGGAGCAATGAGCAGTTCTTCGGGCCA	TCRBV06-04	TCRBD02-01*02	TCRBJ02-01*01	45491	Donor	CMV	CCF15	Pos	Neg
0.000109912	5	CASSLGVNEQFF	CTGATTCTGGAGTCCGCCAGCACCAACCAGACATCTATGTACCTCTGTGCCAGCAGTCTAGGAGTGAATGAGCAGTTCTTCGGGCCA	TCRBV28-01*01	TCRBD02-01	TCRBJ02-01*01	45491	Donor	CMV	CCF15	Pos	Neg
4.39647e-05	2	CASSLTGDEQYF	CTGAATGTGAACGCCTTGTTGCTGGGGGACTCGGCCCTCTATCTCTGTGCCAGCAGCTTGACCGGGGACGAGCAGTACTTCGGGCCG	TCRBV05-06*01	TCRBD02-01*01	TCRBJ02-07*01	45491	Donor	CMV	CCF15	Pos	Neg
4.39647e-05	2	CASSPSSYEQYF	CTAAACCTGAGCTCTCTGGAGCTGGGGGACTCAGCTTTGTATTTCTGTGCCAGCAGCCCTAGCTCCTACGAGCAGTACTTCGGGCCG	TCRBV09-01	TCRBD02-01	TCRBJ02-07*01	45491	Donor	CMV	CCF15	Pos	Neg
4.39647e-05	2	CASSGLGEQYF	GAACTAAACCTGAGCTCTCTGGAGCTGGGGGACTCAGCTTTGTATTTCTGTGCCAGCAGCGGGTTGGGCGAGCAGTACTTCGGGCCG	TCRBV09-01	unknown	TCRBJ02-07*01	45491	Donor	CMV	CCF15	Pos	Neg
6.59471e-05	3	CASSESYGYTF	CCCCTGACCCTGGAGTCTGCCAGGCCCTCACATACCTCTCAGTACCTCTGTGCCAGCAGTGAGTCATATGGCTACACCTTCGGTTCG	TCRBV25-01*01	TCRBD01-01*01	TCRBJ01-02*01	45491	Donor	CMV	CCF15	Pos	Neg
8.79295e-05	4	CASSVVNEQFF	ACTCTGAAGATCCAGCCCTCAGAACCCAGGGACTCAGCTGTGTACTTCTGTGCCAGCAGCGTAGTCAATGAGCAGTTCTTCGGGCCA	TCRBV12	TCRBD02-01	TCRBJ02-01*01	45491	Donor	CMV	CCF15	Pos	Neg
0.000153877	7	CASSQDLAGGLLSYEQYF	CAGCCAGAAGACTCGGCCCTGTATCTCTGCGCCAGCAGCCAAGATCTAGCGGGGGGCCTCCTCTCCTACGAGCAGTACTTCGGGCCG	TCRBV04-03*01	TCRBD02-01*01	TCRBJ02-07*01	45491	Donor	CMV	CCF15	Pos	Neg
0.000219824	10	CASSSANYGYTF	CTGAAGATCCAGCCCTCAGAACCCAGGGACTCAGCTGTGTACTTCTGTGCCAGCAGTTCGGCTAACTATGGCTACACCTTCGGTTCG	TCRBV12	TCRBD02-01	TCRBJ01-02*01	45491	Donor	CMV	CCF15	Pos	Neg
0.000153877	7	CASSSGQPNTEAFF	GTGAGCACCTTGGAGCTGGGGGACTCGGCCCTTTATCTTTGCGCCAGCAGCTCGGGACAGCCTAACACTGAAGCTTTCTTTGGACAA	TCRBV05-01*01	TCRBD01-01*01	TCRBJ01-01*01	45491	Donor	CMV	CCF15	Pos	Neg
0.000329736	15	CASSLSGGTEAFF	ACGATCCAGCGCACACAGCAGGAGGACTCGGCCGTGTATCTCTGTGCCAGCAGCTTATCAGGGGGCACTGAAGCTTTCTTTGGACAA	TCRBV07-02*01	TCRBD01-01*01	TCRBJ01-01*01	45491	Donor	CMV	CCF15	Pos	Neg
0.000219824	10	CASSYGGDGYTF	CTCAGGCTGCTGTCGGCTGCTCCCTCCCAGACATCTGTGTACTTCTGTGCCAGCAGTTACGGAGGGGATGGCTACACCTTCGGTTCG	TCRBV06-05*01	TCRBD02-01*02	TCRBJ01-02*01	45491	Donor	CMV	CCF15	Pos	Neg
0.000307753	14	CASSLSSYEQYF	CTGAATGTGAACGCCTTGTTGCTGGGGGACTCGGCCCTCTATCTCTGTGCCAGCAGCTTGTCCTCCTACGAGCAGTACTTCGGGCCG	TCRBV05-06*01	unknown	TCRBJ02-07*01	45491	Donor	CMV	CCF15	Pos	Neg
0.000483612	22	CASSSVTEAFF	ACTCTGAAGATCCAGCCCTCAGAACCCAGGGACTCAGCTGTGTACTTCTGTGCCAGCAGTTCCGTCACTGAAGCTTTCTTTGGACAA	TCRBV12	TCRBD02-01	TCRBJ01-01*01	45491	Donor	CMV	CCF15	Pos	Neg
0.000549559	25	CASSLSSYEQYF	CTGAATGTGAACGCCTTGTTGCTGGGGGACTCGGCCCTCTATCTCTGTGCCAGCAGCCTCAGCTCCTACGAGCAGTACTTCGGGCCG	TCRBV05-06*01	TCRBD01-01*01	TCRBJ02-07*01	45491	Donor	CMV	CCF15	Pos	Neg
0.000703436	32	CASSWSSGELFF	CTGAATGTGAACGCCTTGTTGCTGGGGGACTCGGCCCTCTATCTCTGTGCCAGCAGCTGGAGTTCCGGGGAGCTGTTTTTTGGAGAA	TCRBV05-06*01	TCRBD02-01*02	TCRBJ02-02*01	45491	Donor	CMV	CCF15	Pos	Neg
0.000285771	13	CAWSVSDLAKNIQYF	AAGAAGCTCCTTCTCAGTGACTCTGGCTTCTATCTCTGTGCCTGGAGTGTATCTGACCTAGCCAAAAACATTCAGTACTTCGGCGCC	TCRBV30-01*01	unknown	TCRBJ02-04*01	45491	Donor	CMV	CCF15	Pos	Neg
0.000637489	29	CASSYGGDGYTF	CTCAGGCTGCTGTCGGCTGCTCCCTCCCAGACATCTGTGTACTTCTGTGCCAGCAGTTACGGGGGGGATGGCTACACCTTCGGTTCG	TCRBV06-05*01	TCRBD02-01*01	TCRBJ01-02*01	45491	Donor	CMV	CCF15	Pos	Neg
0.00428656	195	CASSLTGGYEQYF	AAGATCCAGCCCTCAGAACCCAGGGACTCAGCTGTGTACTTCTGTGCCAGCAGCCTGACAGGGGGCTACGAGCAGTACTTCGGGCCG	TCRBV12	TCRBD01-01*01	TCRBJ02-07*01	45491	Donor	CMV	CCF15	Pos	Neg
2.19824e-05	1	CASSLSSGTEAFF	AATGTGAGCACCTTGGAGCTGGGGGACTCGGCCCTTTATCTTTGCGCCAGCAGTCTAAGTTCAGGCACTGAAGCTTTCTTTGGACAA	TCRBV05-01*01	TCRBD01-01*01	TCRBJ01-01*01	45491	Donor	CMV	CCF15	Pos	Neg
2.19824e-05	1	CASSLGTSGGGDTQYF	CGCACAGAGCGGGGGGACTCAGCCGTGTATCTCTGTGCCAGCAGCTTAGGGACTAGCGGGGGTGGAGATACGCAGTATTTTGGCCCA	TCRBV07-03*01	TCRBD02-01*01	TCRBJ02-03*01	45491	Donor	CMV	CCF15	Pos	Neg
2.19824e-05	1	CASSLAGSGNTIYF	ATCCAGCGCACACAGCAGGAGGACTCGGCCGTGTATCTCTGTGCCAGCAGCTTAGCGGGGTCTGGAAACACCATATATTTTGGAGAG	TCRBV07-02*01	unknown	TCRBJ01-03*01	45491	Donor	CMV	CCF15	Pos	Neg
2.19824e-05	1	CASGNSYEQYF	CTGCTGGGGTTGGAGTCGGCTGCTCCCTCCCAAACATCTGTGTACTTCTGTGCCAGCGGGAACTCCTACGAGCAGTACTTCGGGCCG	TCRBV06	unknown	TCRBJ02-07*01	45491	Donor	CMV	CCF15	Pos	Neg
2.19824e-05	1	CASSGQGFNQPQHF	GTGAACGCCTTGTTGCTGGGGGACTCGGCCCTCTATCTCTGTGCCAGCAGTGGACAGGGATTCAATCAGCCCCAGCATTTTGGTGAT	TCRBV05-06*01	TCRBD01-01*01	TCRBJ01-05*01	45491	Donor	CMV	CCF15	Pos	Neg
2.19824e-05	1	CASSSWTVNTEAFF	GTGCAGCCTGCAGAACTGGAGGATTCTGGAGTTTATTTCTGTGCCAGCAGCTCTTGGACGGTGAACACTGAAGCTTTCTTTGGACAA	TCRBV14-01*01	unknown	TCRBJ01-01*01	45491	Donor	CMV	CCF15	Pos	Neg
4.39647e-05	2	CASSLGTGELFF	ATGAATGTGAGCACCTTGGAGCTGGGGGACTCGGCCCTTTATCTTTGCGCCAGCAGCTTGGGGACCGGGGAGCTGTTTTTTGGAGAA	TCRBV05-01*01	unknown	TCRBJ02-02*01	45491	Donor	CMV	CCF15	Pos	Neg
[truncated: 12,390 more rows]
