# Supplementary material for: Clinical and basic implications of dynamic T cell receptor clonotyping in hematopoietic cell transplantation
Source: JCI Insight. 2021 Jul 8;6(13):e149080. doi: 10.1172/jci.insight.149080 (PMC8410023; doi:10.1172/jci.insight.149080)
Supplement: Supplemental table 8 [file jciinsight-6-149080-s243.xlsx]

## Sheet: Sheet1
Supplemental Table 8: Aggregated and curated dataset of known clonotype specificities
CDR3.aa	Category	Pathology	Antigen.protein	Epitope.peptide	HLA	Reference
ATSIRFTDTQYF	Autoimmune	Celiac disease	DQ2-a-II	PQPELPYPQPQ	HLA-DQ2	PMID: 23878218
CAAADEEIGNQPQHF	Pathogens	Hepatitis C virus (HCV)	Genome polyprotein	ATDALMTGY	HLA-A*01:01	PMID: 21160049
CAAAGGPDTGELFF	Pathogens	M. tuberculosis	NA	NA	NA	PMID: 30992377
CAAEDDTGGFKTIF	Pathogens	Influenza	Matrix protein (M1)	GILGFVFTL	HLA-A*02:01	PMID: 28300170
CAAFQGAQKLVF	Pathogens	HTLV-1	Tax	LLFGYPVYV	HLA-A*02:01	PMID: 11559817
CAAGETSGVSYNEQF	Cancer	Melanoma	NA	NA	HLA-A*02	PMID: 7511820
CAAGGQFYGYTF	Pathogens	Human immunodeficiency virus (HIV)	Gag p24	KAFSPEVIPMF	HLA-B*57:01	PMID: 17121793
CAAGTGDSNQPQHF	Pathogens	Cytomegalovirus (CMV)	pp65	RPHERNGFTVL	HLA-B*07:02	PMID: 30587531
CAALREYSGNTIYF	Pathogens	M. tuberculosis	NA	NA	NA	PMID: 30992377
CAANRGGYGYTF	Autoimmune	Diabetes Type 1	GAD65	NA	NA	PMID: 29176645
CAAQFLPSPSKF	Pathogens	M. tuberculosis	Rv3875	IHSLLDEGKQSLTKL	HLA-DRB1	PMID: 29967390
CAARPEYPVYEQYF	Pathogens	Cytomegalovirus (CMV)	IE-1	CRVLCCYVL	HLA-C*07:02	PMID: 30587531
CAASARSMDSNYQLIW	Pathogens	Influenza	Matrix protein (M1)	GILGFVFTL	HLA-A*02:01	PMID: 28300170
CAASGGSNYKLTF	Autoimmune	Diabetes Type 1	IGRP	VLFGLGFAI	HLA-A*02:01	PMID: 28300170
CAASPLSGSARQLTF	Autoimmune	Diabetes Type 1	NA	NA	NA	PMID: 27920090
CAASTSAVLGKKGSQETQYf	Pathogens	Human immunodeficiency virus (HIV)	Gag p24	KAFSPEVIPMF	HLA-B*57	PMID: 21562156
CAAVGTLTHEKTYGYTF	Cancer	Merkel cell carcinoma	LTAg	WEDLFCDESLSSPEPPSSSE	DRB1*04-01	PMID: 31405946
CAAYSFGRGGGTEAFF	Autoimmune	Diabetes Type 1	GAD65	NA	NA	PMID: 29176645
CACAPGQGYEQYF	Pathogens	Epstein Barr virus (EBV)	BMLF-1	GLCTLVAML	HLA-A2	PMID: 28636589
CACDSGTLNTGELF	Cancer	Melanoma	Melan-A/MART-1	EAAGIGILTV	HLA-A*02:01	PMID: 19786555
CACKSPGEQYF	Autoimmune	Parkinson disease	NA	NA	NA	PMID: 31915375
CACPKAGELFF	Pathogens	Influenza	NP177	LPRRSGAAGA	HLA-B7	PMID: 28636589
CACPSRQNPYEQYF	Pathogens	Influenza	NP177	LPRRSGAAGA	HLA-B7	PMID: 28636589
CACQTGWYEQYF	Pathogens	Influenza	NP177	LPRRSGAAGA	HLA-B7	PMID: 28636589
CACRDSLNYGYTF	Cancer	Melanoma	NA	NA	HLA-A*11:01	PMID: 24667641
CACRPRALYGYTF	Pathogens	Cytomegalovirus (CMV)	pp50	VTEHDTLLY	HLA-A1	PMID: 28636589
CACSDDCYKQYF	Autoimmune	Diabetes Type 1	GAD65	NA	NA	PMID: 29176645
CACSESLAGGKQFF	Autoimmune	Diabetes Type 1	NA	NA	NA	PMID: 27920090
CACSGRVEFF	Pathogens	Influenza	NP177	LPRRSGAAGA	HLA-B7	PMID: 28636589
CACSIRSAYEQYF	Pathogens	Influenza	Matrix protein (M1)	GILGFVFTL	HLA-A*02	PMID: 25339770
CACSLRSQGTDTQYF	Pathogens	Cytomegalovirus (CMV)	pp65	NLVPMVATV	HLA-A*02	PMID: 16237109
CACSSLNTEAF	Pathogens	Epstein Barr virus (EBV)	BMLF-1	RAKFKQLL	HLA-B*08:01	PMID: 21555537
CACTLVSTEAFF	Pathogens	Influenza	Matrix protein (M1)	GILGFVFTL	HLA-A2	PMID: 28636589
CACVIAGELFF	Pathogens	Influenza	NP177	LPRRSGAAGA	HLA-B7	PMID: 28636589
CAEGQGFVGQPQHF	Cancer	Melanoma	MelanA/MART1	ELAGIGILTV	HLA-A2	PMID: 12555663
CAEVESRQSRANVLTF	Cancer	Merkel cell carcinoma	LTAg	WEDLFCDESLSSPEPPSSSE	DRB1*04-01	PMID: 31405946
CAFKRDRENEQFF	Cancer	HTLV-1	Tax-1	SFHSLHLLF	HLA-A*24:02	PMID: 28724766
CAFQEASYGYTF	Pathogens	Epstein Barr virus (EBV)	BMLF-1	GLCTLVAML	HLA-A*02	PMID: 19542443
CAFRGTPSTDTQYF	Autoimmune	Diabetes Type 1	insulin precursor A1-15	NA	NA	PMID: 15889096
CAGANTNAGKSTF	Pathogens	Influenza	Matrix protein (M1)	GILGFVFTL	HLA-A*02:01	PMID: 28300170
CAGDSWNNEQFF	Pathogens	Cytomegalovirus (CMV)	IE-1	CRVLCCYVL	HLA-C*07:02	PMID: 30587531
CAGGAGDTDTQYF	Pathogens	M. tuberculosis	NA	NA	NA	PMID: 30992377
CAGGDLGWEQF	Cancer	Melanoma	mutated CDKNA2	NA	HLA-A*11:01	PMID: 24667641
CAGGIGSYGYPF	Pathogens	Influenza	Matrix protein (M1)	GILGFVFTL	HLA-A*02:01	PMID: 28300170
CAGGPLPEQFF	Autoimmune	Narcolepsy	NA	NA	ÊHLA-DQB1*06:02	PMID: 30232458
CAGGRFGANVLTF	Autoimmune	Diabetes Type 1	NA	NA	NA	PMID: 27920090
CAGGRKRNTQYF	Pathogens	Influenza	Matrix protein (M1)	GILGFVFTL	HLA-A*02:01	PMID: 28300170
CAGGTDYEQYF	Pathogens	Influenza	NP177	LPRRSGAAGA	HLA-B7	PMID: 28636589
CAGGTGETSPGELF	Pathogens	Epstein Barr virus (EBV)	BMLF-1	GLCTLVAML	HLA-A*02:01	PMID: 24512815
CAGKNTEAFF	Pathogens	Influenza	NP177	LPRRSGAAGA	HLA-B7	PMID: 28636589
CAGLGDSGGSNYKLTF	Autoimmune	Diabetes Type 1	IGRP	VLFGLGFAI	HLA-A*02:01	PMID: 28300170
CAGMTVTEAFF	Cancer	Neoantigen	MAGEA10-GLY	GLYDGMEHL	HLA-A2	PMID: 30418433
CAGPQDPMDSNYQLIW	Autoimmune	Diabetes Type 1	NA	NA	NA	PMID: 27920090
CAGQRDNSPLHF	Pathogens	M. tuberculosis	NA	NA	NA	PMID: 30992377
CAGQSTAFTGELF	Autoimmune	Diabetes Type 1	NA	NA	NA	PMID: 21325620
CAGRASTGSGNTIYF	Pathogens	Human immunodeficiency virus (HIV)	Gag polyprotein	TPQDLNTML	HLA-B*42:01	PMID: 25911754
CAGRGPMNTEAFF	Pathogens	Influenza	NP177	LPRRSGAAGA	HLA-B7	PMID: 28636589
CAGRGTMNTEAFF	Pathogens	Influenza	NP177	LPRRSGAAGA	HLA-B7	PMID: 28636589
CAGRHLLEAFF	Pathogens	Influenza	NP177	LPRRSGAAGA	HLA-B7	PMID: 28636589
CAGRLAGVNEQFF	Autoimmune	Alzheimer's disease	NA	NA	NA	PMID: 31915375
CAGRPRLAGGNNQEF	Pathogens	Epstein Barr virus (EBV)	BZLF-1	RAKFKQLL	HLA-B*08:01	PMID: 24512815
CAGRWDREGTEAFF	Autoimmune	Diabetes Type 1	GAD65	NA	NA	PMID: 29176645
CAGSEGRDQETQYF	Pathogens	Human immunodeficiency virus (HIV)	Protein Vpr	FPRPWLHGL	HLA-B*42:01	PMID: 25911754
CAGSKPQGGTGKLFF	Autoimmune	Diabetes Type 1	GAD65	NA	NA	PMID: 29176645
CAGSLALRLADQETQYf	Pathogens	Human immunodeficiency virus (HIV)	Gag-Pol poliprotein	IIKDYGKQM	HLA-B*42:01	PMID: 25911754
CAGSLFLSYEQYF	Pathogens	Cytomegalovirus (CMV)	IE-1	CRVLCCYVL	HLA-C*07:02	PMID: 30587531
CAGSLGGGSYEQYF	Pathogens	Cytomegalovirus (CMV)	pp65	NLVPMVATV	HLA-A*02	PMID: 25801351
CAGSLSNGYTF	Pathogens	Human immunodeficiency virus (HIV)	Gag p24	KAFSPEVIPMF	HLA-B*57:03	PMID: 17121793
CAGSLSWGGFYNEQF	Pathogens	Cytomegalovirus (CMV)	pp65	TPRVTGGGAM	HLA-B*07:02	PMID: 21555537
CAGSLWSGIADTQYF	Pathogens	Human immunodeficiency virus (HIV)	Protein Vpr	FPRPWLHGL	HLA-B*42:01	PMID: 25911754
CAGSNTGELFF	Pathogens	Influenza	NP177	LPRRSGAAGA	HLA-B7	PMID: 28636589
CAGSPFGGAYEQYF	Pathogens	Influenza	Matrix protein (M1)	GILGFVFTL	HLA-A*02:01	PMID: 28300170
CAGSPTGSYGKTYGYTF	Cancer	Merkel cell carcinoma	LTAg	WEDLFCDESLSSPEPPSSSE	DRB1*04-01	PMID: 31405946
CAGSQEFLNRRYF	Pathogens	Human immunodeficiency virus (HIV)	Gag polyprotein	EIYKRWII	HLA-B*08	PMID: 21562156
CAGSSASLYEQYF	Autoimmune	Rheumatoid Arthritis (RA)	NA	NA	NA	PMID: 22294635
CAGSSLNTEAF	Pathogens	Epstein Barr virus (EBV)	BMLF-1	RAKFKQLL	HLA-B*08:01	PMID: 21555537
CAGSVLRGGRNERFF	Pathogens	Influenza	Matrix protein (M1)	GILGFVFTL	HLA-A*02:01	PMID: 28300170
CAGSVTGALGTEAFF	Pathogens	Influenza	Matrix protein (M1)	GILGFVFTL	HLA-A*02:01	PMID: 28300170
CAGTGIRSAGELF	Pathogens	Cytomegalovirus (CMV)	pp65	QYDPVAALF	HLA-A*24:02	PMID: 23933763
CAGTGTAYGYTF	Pathogens	Human immunodeficiency virus (HIV)	Gag p24	KAFSPEVIPMF	HLA-B*57:01	PMID: 17121793
CAGTLAGGTDTQYF	Pathogens	Cytomegalovirus (CMV)	pp50	VTEHDTLLY	HLA-A1	PMID: 28636589
CAGTVYRSGYTF	Pathogens	Influenza	NP177	LPRRSGAAGA	HLA-B7	PMID: 28636589
CAGWDRTPYEQYF	Cancer	Neoantigen	BTBD1-FML-LI	FMLLTQARI	HLA-A2	PMID: 30418433
CAIAGTSGTGELFF	Pathogens	Influenza	NP177	LPRRSGAAGA	HLA-B7	PMID: 28636589
CAIDAGAGEQYF	Pathogens	Cytomegalovirus (CMV)	IE-1	CRVLCCYVL	HLA-C*07:02	PMID: 30587531
CAIDTGNSPLHF	Pathogens	Cytomegalovirus (CMV)	UL29/28	FRCPRRFCF	HLA-C*07:02	PMID: 30587531
CAIGDRGNGYTF	Cancer	HTLV-1	Tax-1	SFHSLHLLF	HLA-A*24:02	PMID: 28724766
CAIGEGTEAF	Autoimmune	Rheumatoid Arthritis (RA)	NA	NA	NA	PMID: 22294635
CAIGGGGAETQYF	Cancer	HTLV-1	Tax-1	SFHSLHLLF	HLA-A*24:02	PMID: 28724766
CAIGGHDYGYTF	Pathogens	Human immunodeficiency virus (HIV)	Gag p24	KAFSPEVIPMF	HLA-B*57:01	PMID: 18802118
CAIGKGQAINTGELF	Autoimmune	Rheumatoid Arthritis (RA)	NA	NA	NA	PMID: 22294635
CAIGQTYEQYF	Autoimmune	IgG4-related disease	NA	NA	NA	PMID: 31856905
CAIGTGDSNQPQHF	Cancer	Lung cancer	NY-ESO-1f	YLAMPFATPMEAELARRSLA	HLA-B*35:01	PMID: 26291626
CAIKGTVSTQETQYF	Pathogens	Cytomegalovirus (CMV)	pp65	QYDPVAALF	HLA-A*24:02	PMID: 23933763
CAIKTTSGIVDEQF	Pathogens	Cytomegalovirus (CMV)	CMV-NV9	NLVPMVATV	HLA-A*02	PMID: 21374820
CAILANPGQGATGNTIYF	Autoimmune	Diabetes Type 1	GAD65	NA	NA	PMID: 29176645
CAILYRTTNKGYTF	Autoimmune	Narcolepsy	NA	NA	ÊHLA-DQB1*06:02	PMID: 30232458
CAIMSSGRADGELFF	Cancer	Neoantigen	GNL3L-R4C	NLNCCSVPV	HLA-A2	PMID: 30418433
CAINRDRESDQYF	Cancer	HTLV-1	Tax-1	SFHSLHLLF	HLA-A*24:02	PMID: 28724766
CAIPAPRREDSTDTQYF	Pathogens	Influenza	NP177	LPRRSGAAGA	HLA-B7	PMID: 28636589
CAIPGRGTANQPQHF	Pathogens	Influenza	Matrix protein (M1)	GILGFVFTL	HLA-A2	PMID: 28423320
CAIPTDSSGNTIYF	Pathogens	Epstein Barr virus (EBV)	BMLF-1	GLCTLVAML	HLA-A2	PMID: 28636589
CAIQGFSGPLHF	Cancer	Neoantigen	HAUS3-ILN-T7A	ILNAMIAKI	HLA-A2	PMID: 30418433
CAIQYRGNQPQHF	Pathogens	Epstein Barr virus (EBV)	BMLF-1	GLCTLVAML	HLA-A2	PMID: 28636589
CAIRAAGQGAYEQYF	Allergy	Allergy	NA	NA	NA	PMID: 25905582
CAIRAGGDEQF	Pathogens	Hepatitis C virus (HCV)	Genome polyprotein	HSKKKCDEL	HLA-B*08:01	PMID: 21160049
CAIRAGTGEYEQF	Autoimmune	Diabetes Type 1	GAD65	NA	HLA-DRB1*04:01	PMID: 25681349
CAIRDKETRNEQFF	Cancer	Cervical cancer	NA	NA	NA	PMID: 30524447
CAIRDKMNTEAFF	Pathogens	Cytomegalovirus (CMV)	pp65	NLVPMVATV	HLA-A2	PMID: 28636589
CAIRDRGDTQYF	Autoimmune	Rheumatoid Arthritis (RA)	NA	NA	NA	PMID: 22294635
CAIRDRLNTEAFF	Cancer	Neoantigen	ITIH6-RLG	RLGPYLEFL	HLA-A2	PMID: 30418433
CAIREDRNNYGYTF	Allergy	pollen allergen	NA	DTLEKISNEIKIVATP	NA	PMID: 9010243
CAIREDSVFFF	Pathogens	Influenza	Matrix protein (M1)	GILGFVFTL	HLA-A*02:01	PMID: 28300170
CAIRGEGNTEAFF	Pathogens	Influenza	Matrix protein (M1)	GILGFVFTL	HLA-A*02:01	PMID: 28300170
CAIRKQGAHTEAFF	Pathogens	M. tuberculosis	NA	NA	NA	PMID: 30992377
CAIRLYQGGYYTF	Autoimmune	Diabetes Type 1	insulin precursor A1-15	NA	NA	PMID: 15889096
CAIRNSGGPTSTDTQYF	Autoimmune	Narcolepsy	NA	NA	ÊHLA-DQB1*06:02	PMID: 30232458
CAIRPFLGQDDNYGYTF	Pathogens	Human immunodeficiency virus (HIV)	Protein Nef	FLKEKGGL	HLA-B*08	PMID: 21562156
CAIRTGGDEQF	Pathogens	Hepatitis C virus (HCV)	Genome polyprotein	HSKKKCDEL	HLA-B*08:01	PMID: 21160049
CAIRTRIGETQYF	Pathogens	Hepatitis C virus (HCV)	Genome polyprotein	HSKKKCDEL	HLA-B*08:01	PMID: 21160049
CAIRTRTGESYTF	Pathogens	Hepatitis C virus (HCV)	Genome polyprotein	HSKKKCDEL	HLA-B*08:01	PMID: 21160049
CAIRTSGDYEQYf	Pathogens	Human immunodeficiency virus (HIV)	Gag-Pol poliprotein	IIKDYGKQM	HLA-B*42:01	PMID: 25911754
CAISAETLNEKLFF	Allergy	pollen allergen	NA	TNFKYNYSVIEGGPI	NA	PMID: 9010243
CAISAGPQVETQYF	Pathogens	Cytomegalovirus (CMV)	IE-1	CRVLCCYVL	HLA-C*07:02	PMID: 30587531
CAISAGTGVRNEQYF	Pathogens	Cytomegalovirus (CMV)	pp65	NLVPMVATV	HLA-A2	PMID: 28636589
CAISAGTSSGANVLTF	Autoimmune	Diabetes Type 1	GAD65	NA	NA	PMID: 29176645
CAISATGGDYGYTF	Pathogens	Cytomegalovirus (CMV)	pp65	TPRVTGGGAM	HLA-B*07:02	PMID: 25339770
CAISDAGAGNQPQHF	Pathogens	Hepatitis C virus (HCV)	Genome polyprotein	ATDALMTGY	HLA-A*01:01	PMID: 21160049
CAISDEGRNTEAF	Pathogens	Hepatitis C virus (HCV)	Genome polyprotein	HSKKKCDEL	HLA-B*08:01	PMID: 21160049
CAISDGGRTDTYEQYF	Pathogens	Cytomegalovirus (CMV)	pp65	NLVPMVATV	HLA-A2	PMID: 28636589
CAISDLDSNQPQHF	Cancer	Neoantigen	OR5M3-KMV	KMVAVFYTT	HLA-A2	PMID: 30418433
CAISDLSITGGDNYGYTF	Pathogens	Influenza	Matrix protein (M1)	GILGFVFTL	HLA-A*02:01	PMID: 28300170
CAISDMSWEQYF	Pathogens	Cytomegalovirus (CMV)	CMV-NV9	NLVPMVATV	HLA-A*02	PMID: 21374820
CAISDPDRGGRAFF	Cancer	Neoantigen	MLL2-L8H	ALSPVIPHI	HLA-A2	PMID: 30418433
CAISDPGDTQYF	Pathogens	Herpes simplex virus 2 (HSV2)	HSV-2 VP22	RPRGEVRFL	HLA-B*07:02	PMID: 20139278
CAISDPGHRFGEAF	Pathogens	Cytomegalovirus (CMV)	pp65	QYDPVAALF	HLA-A*24:02	PMID: 23933763
CAISDPSGSSYNEQF	Pathogens	Herpes simplex virus 2 (HSV2)	HSV-2 VP22	RPRGEVRFL	HLA-B*07:02	PMID: 20139278
CAISDRDTGELFF	Pathogens	M. tuberculosis	NA	NA	NA	PMID: 30992377
CAISDRFMREEMTYGYPF	Autoimmune	Diabetes Type 1	IGRP	VLFGLGFAI	HLA-A*02:01	PMID: 28300170
CAISDSLGATEAFF	Autoimmune	Diabetes Type 1	NA	NA	NA	PMID: 27920090
CAISDWSTYEQYF	Pathogens	Influenza	Matrix protein (M1)	GILGFVFTL	HLA-A*02:01	PMID: 28300170
CAISEAGDSSGANVLTF	Pathogens	M. tuberculosis	NA	NA	NA	PMID: 30992377
CAISEAGPGSANTEAFF	Cancer	Neoantigen	OR14C36-FML-V6L	FMLYLLTLM	HLA-A2	PMID: 30418433
CAISEASGVTYEQYF	Pathogens	Yellow fever virus	YFV-LLW	LLWNGPMAV	HLA-A2	PMID: 30418433
CAISECAIRGTSGLTDTQYF	Pathogens	Human immunodeficiency virus (HIV)	Protein Nef	TQGYFPDWQNY	HLA-B*57:03	PMID: 21562156
CAISEETPNTEAFF	Pathogens	Cytomegalovirus (CMV)	IE-1	CRVLCCYVL	HLA-C*07:02	PMID: 30587531
CAISEFGLAGSDEQF	Pathogens	Cytomegalovirus (CMV)	IE-1	ELRRKMMYM	HLA-B*08:01	PMID: 23028307
CAISEGAAYGYTF	Pathogens	Yellow fever virus	YFV-LLW	LLWNGPMAV	HLA-A2	PMID: 30418433
CAISEGAMGNQPQHF	Pathogens	Hepatitis C virus (HCV)	Genome polyprotein	ATDALMTGY	HLA-A*01:01	PMID: 21160049
CAISEGDSPYEQYF	Allergy	Allergy	NA	NA	NA	PMID: 25905582
CAISEGEGNQPQHF	Autoimmune	Psoriatic arthritis	NA	NA	NA	PMID: 28945199
CAISELDWGVSSPLHF	Cancer	Neoantigen	TBX3-GMG	GMGPLLATV	HLA-A2	PMID: 30418433
CAISELGYEQYF	Cancer	Neoantigen	FNDC3B	VVLSWAPPV	HLA-A2	PMID: 30418433
CAISEMLIRGLANYGYPF	Autoimmune	Diabetes Type 1	IGRP	VLFGLGFAI	HLA-A*02:01	PMID: 28300170
CAISEPGQGFYGYTF	Autoimmune	Diabetes Type 1	GAD65	NA	NA	PMID: 29176645
CAISEPGTGDTEAFF	Cancer	Neoantigen	HCV-LLF	LLFGYPVYV	HLA-A2	PMID: 30418433
CAISEPGTSTDTQYF	Pathogens	Cytomegalovirus (CMV)	pp65	YSEHPTFTSQY	HLA-A*02:01	PMID: 25339770
CAISEPTSGRDTQYF	Pathogens	Cytomegalovirus (CMV)	pp65	YSEHPTFTSQY	HLA-A*02:01	PMID: 25339770
CAISERAIRGTSGLTDTQYF	Pathogens	Human immunodeficiency virus (HIV)	Protein Nef	TQGYFPDWQNY	HLA-B*57:03	PMID: 21562156
CAISERAIRGTSGLTDTQYL	Pathogens	Human immunodeficiency virus (HIV)	Protein Nef	TQGYFPDWQNY	HLA-B*57:03	PMID: 21562156
CAISERHLTDTQYF	Pathogens	Hepatitis C virus (HCV)	Genome polyprotein	HSKKKCDEL	HLA-B*08:01	PMID: 21160049
CAISESAGGSNRGTQYF	Autoimmune	Parkinson disease	NA	NA	NA	PMID: 31915375
CAISESDRRRDPNYGYTF	Autoimmune	Diabetes Type 1	NA	NA	NA	PMID: 27920090
CAISESEEGSPLHF	Pathogens	M. tuberculosis	NA	NA	NA	PMID: 30992377
CAISESENQPQHF	Pathogens	M. tuberculosis	NA	NA	NA	PMID: 30992377
CAISESGGETNEQFF	Pathogens	M. tuberculosis	Rv3875	IHSLLDEGKQSLTKL	HLA-DRB1	PMID: 29967390
CAISESGGRVDEQYF	Pathogens	Human immunodeficiency virus (HIV)	Gag polyprotein	GLNKIVRMY	HLA-B*15	PMID: 21562156
CAISESGGWIGYTF	Autoimmune	Psoriatic arthritis	NA	NA	NA	PMID: 28945199
CAISESGSPEQYF	Pathogens	Cytomegalovirus (CMV)	pp65	YSEHPTFTSQY	HLA-A*02:01	PMID: 25339770
CAISESKGNYGYTF	Cancer	Neoantigen	SHROOM2-KLL	KLLAGDEIV	HLA-A2	PMID: 30418433
CAISESNRGYEQYF	Autoimmune	Rheumatoid Arthritis (RA)	NA	NA	NA	PMID: 22294635
CAISESNTGELFF	Pathogens	M. tuberculosis	NA	NA	NA	PMID: 30992377
CAISESPDMLMGNEQFF	Pathogens	Cytomegalovirus (CMV)	pp65	NLVPMVATV	HLA-A2	PMID: 28423320
CAISESPSGALGQFF	Pathogens	Yellow fever virus	YFV-17D	LLWNGPMAV	HLA-A*02:01	PMID: 28103239
CAISESQTDTQYF	Allergy	Allergy	NA	NA	NA	PMID: 25905582
CAISESRDGVQYF	Autoimmune	Diabetes Type 1	GAD65	NA	NA	PMID: 29176645
CAISESRGQGANTEAF	Autoimmune	Rheumatoid Arthritis (RA)	NA	NA	NA	PMID: 22294635
CAISESSAQETQYF	Pathogens	Epstein Barr virus (EBV)	BMLF-1	GLCTLVAML	HLA-A2	PMID: 28636589
CAISESSIGNQPQHF	Pathogens	Hepatitis C virus (HCV)	Genome polyprotein	ATDALMTGY	HLA-A*01:01	PMID: 21160049
CAISESSSGANVLTF	Pathogens	Hepatitis C virus (HCV)	Genome polyprotein	ATDALMTGY	HLA-A*01:01	PMID: 21160049
CAISESTAHSYNEQFF	Pathogens	Influenza	Matrix protein (M1)	GILGFVFTL	HLA-A*02	PMID: 29997621
CAISESTGPGGDTQYF	Pathogens	Hepatitis C virus (HCV)	Genome polyprotein	HSKKKCDEL	HLA-B*08:01	PMID: 21160049
CAISESTPNTEAFF	Pathogens	Cytomegalovirus (CMV)	IE-1	CRVLCCYVL	HLA-C*07:02	PMID: 30587531
CAISESTRNQPQHF	Allergy	Allergy	NA	NA	NA	PMID: 25905582
CAISESYEQYF	Pathogens	Cytomegalovirus (CMV)	pp65	NLVPMVATV	HLA-A2	PMID: 28636589
CAISETAGADTQYF	Pathogens	Influenza	NP177	LPRRSGAAGA	HLA-B7	PMID: 28636589
CAISETDKLGF	Pathogens	Hepatitis C virus (HCV)	Genome polyprotein	HSKKKCDEL	HLA-B*08:01	PMID: 21160049
CAISETGGGQPQHF	Cancer	Neoantigen	MLL2-ALS	ALSPVIPLI	HLA-A2	PMID: 30418433
CAISETSEHYEQYF	Pathogens	Cytomegalovirus (CMV)	CMV-NV9	NLVPMVATV	HLA-A*02	PMID: 21374820
CAISETTGINEQFF	Cancer	Melanoma	Melan-A/MART-1	ELAGIGILTV	HLA-A2	PMID: 30418433
CAISEVLTGAYGYTF	Pathogens	Yellow fever virus	YFV-17D	LLWNGPMAV	HLA-A*02:01	PMID: 28103239
CAISEVQETQYF	Pathogens	Hepatitis C virus (HCV)	Genome polyprotein	HSKKKCDEL	HLA-B*08:01	PMID: 21160049
CAISEWDIHSSGNTIYF	Autoimmune	Rheumatoid Arthritis (RA)	NA	NA	NA	PMID: 22294635
CAISEWGEGPNEQFF	Pathogens	COVID-19	NA	NA	NA	PMID: 32398875
CAISEYGASPLHF	Pathogens	Human immunodeficiency virus (HIV)	p24 KK10	KRWIILGLNK	HLA-B*27:05	PMID: 21734237
CAISFLSRR*KTHGYTF	Cancer	Merkel cell carcinoma	LTAg	WEDLFCDESLSSPEPPSSSE	DRB1*04-01	PMID: 31405946
CAISGDRCR*KIYGYTF	Cancer	Merkel cell carcinoma	LTAg	WEDLFCDESLSSPEPPSSSE	DRB1*04-01	PMID: 31405946
CAISGFGQGDTEAFF	Pathogens	Cytomegalovirus (CMV)	IE-1	CRVLCCYVL	HLA-C*07:02	PMID: 30587531
CAISGGSGDNEQF	Pathogens	Hepatitis C virus (HCV)	Genome polyprotein	HSKKKCDEL	HLA-B*08:01	PMID: 21160049
CAISGGVRSTYNEQF	Pathogens	Hepatitis C virus (HCV)	Genome polyprotein	HSKKKCDEL	HLA-B*08:01	PMID: 21160049
CAISGIFCIQSRANVLTF	Cancer	Merkel cell carcinoma	LTAg	WEDLFCDESLSSPEPPSSSE	DRB1*04-01	PMID: 31405946
CAISGISGRLYNEQF	Cancer	Clear cell renal carcinoma	NA	NA	NA	PMID: 25637538
CAISGMGQRDNEQF	Pathogens	Hepatitis C virus (HCV)	Genome polyprotein	HSKKKCDEL	HLA-B*08:01	PMID: 21160049
CAISGNSCR*KIYGYTF	Cancer	Merkel cell carcinoma	LTAg	WEDLFCDESLSSPEPPSSSE	DRB1*04-01	PMID: 31405946
CAISGPGGPTGELF	Pathogens	Cytomegalovirus (CMV)	pp65	YSEHPTFTSQY	HLA-A*02:01	PMID: 25339770
CAISGPGNTIYF	Autoimmune	Rheumatoid Arthritis (RA)	NA	NA	NA	PMID: 22294635
CAISGSSYEQYF	Autoimmune	Psoriatic arthritis	NA	NA	NA	PMID: 28945199
CAISIPGCDTK*GQRPDF	Cancer	Merkel cell carcinoma	LTAg	WEDLFCDESLSSPEPPSSSE	DRB1*04-01	PMID: 31405946
CAISLGGAPEAF	Pathogens	Cytomegalovirus (CMV)	pp65	NLVPMVATV	NA	PMID: 19403059
CAISLHGANTEKLF	Pathogens	Cytomegalovirus (CMV)	pp65	NLVPMVATV	NA	PMID: 19403059
CAISLPGTSYEQYF	Pathogens	Influenza	NP177	LPRRSGAAGA	HLA-B7	PMID: 28636589
CAISMDEF	Allergy	Allergy	NA	NA	NA	PMID: 25905582
CAISNVQHPNTGELF	Cancer	Melanoma	NA	NA	HLA-A*11:01	PMID: 24667641
CAISPGGEQFF	Cancer	Neoantigen	NSDHL-A9V	KLVALGINAV	HLA-A2	PMID: 30418433
CAISPMATANEQF	Autoimmune	Rheumatoid Arthritis (RA)	NA	NA	NA	PMID: 22294635
CAISQQQGDFGYTF	Autoimmune	Rheumatoid Arthritis (RA)	NA	NA	NA	PMID: 22294635
CAISQQSSYKQYF	Pathogens	Influenza	Matrix protein (M1)	GILGFVFTL	HLA-A*02:01	PMID: 28300170
CAISR*KTYGYTF	Cancer	Merkel cell carcinoma	LTAg	WEDLFCDESLSSPEPPSSSE	DRB1*04-01	PMID: 31405946
CAISRGDTEAFF	Cancer	Neoantigen	TTLL12-KLP-N7D	KLPLDIDPV	HLA-A2	PMID: 30418433
CAISRGNEQYF	Pathogens	Influenza	Matrix protein (M1)	GILGFVFTL	HLA-A2	PMID: 28636589
CAISRLAGGMDEQYF	Pathogens	Human immunodeficiency virus (HIV)	Gag polyprotein RQ13	RFYKTLRAEQASQ	HLA-DR15	PMID: 27111229
CAISRTSGRIAGAYEQYF	Cancer	Merkel cell carcinoma	LTAg	WEDLFCDESLSSPEPPSSSE	DRB1*04-01	PMID: 31405946
CAISRWLCIQSRANVLTF	Cancer	Merkel cell carcinoma	LTAg	WEDLFCDESLSSPEPPSSSE	DRB1*04-01	PMID: 31405946
CAISSDRTDEQYF	Pathogens	Hepatitis C virus (HCV)	HCV-KLV	KLVALGINAV	HLA-A2	PMID: 30418433
CAISSGTKSTEAF	Pathogens	Hepatitis C virus (HCV)	Genome polyprotein	HSKKKCDEL	HLA-B*08:01	PMID: 21160049
CAISSYKGSTEAFF	Autoimmune	Diabetes Type 1	GAD65	NA	NA	PMID: 29176645
CAISTDLPNTEAFF	Pathogens	Cytomegalovirus (CMV)	IE-1	CRVLCCYVL	HLA-C*07:02	PMID: 30587531
CAISTGDSNQPQHF	Pathogens	Epstein Barr virus (EBV)	BZLF	EPLPQGQLTAY	HLA-B*35:01	PMID: 23028307
CAISTGETLQETQYF	Pathogens	Cytomegalovirus (CMV)	IE-1	CRVLCCYVL	HLA-C*07:02	PMID: 30587531
CAISVGVDEQFF	Pathogens	Influenza	NP44	CTELKLSDY	HLA-A1	PMID: 28636589
CAISVQGASYTF	Autoimmune	Rheumatoid Arthritis (RA)	NA	NA	NA	PMID: 22294635
CAISVSGRSTDTQYF	Pathogens	Hepatitis C virus (HCV)	Genome polyprotein	HSKKKCDEL	HLA-B*08:01	PMID: 21160049
CAITHPPIGETQYF	Pathogens	Influenza	Matrix protein (M1)	GILGFVFTL	HLA-A2	PMID: 28423320
CAITITGELFF	Autoimmune	Diabetes Type 1	GAD65	NA	NA	PMID: 29176645
CAITSGFSYEQYF	Cancer	Neoantigen	PELP1-RLH-L7F	RLHDLVFPL	HLA-A2	PMID: 30418433
CAITTDNPNTEAFF	Pathogens	Cytomegalovirus (CMV)	IE-1	CRVLCCYVL	HLA-C*07:02	PMID: 30587531
CAKKTSLLGPGANYGYTF	Autoimmune	Diabetes Type 1	IGRP	VLFGLGFAI	HLA-A*02:01	PMID: 28300170
CALDGYTF	Pathogens	Influenza	NP177	LPRRSGAAGA	HLA-B7	PMID: 28636589
CALEGVGGNTIYF	Pathogens	Influenza	NP177	LPRRSGAAGA	HLA-B7	PMID: 28636589
CALERANEQFF	Pathogens	Influenza	Matrix protein (M1)	GILGFVFTL	HLA-A2	PMID: 28636589
CALGELPIKAAGNKLTF	Autoimmune	Diabetes Type 1	NA	NA	NA	PMID: 27920090
CALGGGGYTEAFF	Pathogens	Influenza	NP177	LPRRSGAAGA	HLA-B7	PMID: 28636589
CALRGEVAGRGITDTQYF	Pathogens	Influenza	NP177	LPRRSGAAGA	HLA-B7	PMID: 28636589
CALRPGLAGEPYNEQFF	Pathogens	Influenza	NP177	LPRRSGAAGA	HLA-B7	PMID: 28636589
CALSDLGGSGNTGKLIF	Pathogens	Yellow fever virus	YFV-17D	LLWNGPMAV	HLA-A*02:01	PMID: 28103239
CALSYGGFKTIF	Autoimmune	Diabetes Type 1	NA	NA	NA	PMID: 27920090
CALTGGDYGYTF	Pathogens	Human immunodeficiency virus (HIV)	Gag p24	KAFSPEVIPMF	HLA-B*57:01	PMID: 18802118
CAMREDRDNYGKNFVF	Pathogens	Epstein Barr virus (EBV)	BMLF-1	GLCTLVAML	HLA-A*02	PMID: 10925283
CAMREGRRDDKIIF	Pathogens	Influenza	NP177	LPRRSGAAGA	HLA-B7	PMID: 28636589
CAMREVNTEAF	Pathogens	Epstein Barr virus (EBV)	BMLF-1	GLCTLVAML	HLA-A*02	PMID: 19542443
CAMREVYGQNFVF	Pathogens	Influenza	NP177	LPRRSGAAGA	HLA-B7	PMID: 28636589
CAMSGWDNGYTF	Pathogens	M. tuberculosis	NA	NA	NA	PMID: 30992377
CAMSPDRVNTQYF	Cancer	HTLV-1	Tax-1	SFHSLHLLF	HLA-A*24:02	PMID: 28724766
CAMYLCASSLFGSPLHF	Pathogens	Influenza	Matrix protein (M1)	GILGFVFTL	HLA-A*02	PMID: 29997621
CANCRWAPAPYEQYF	Pathogens	Influenza	NP177	LPRRSGAAGA	HLA-B7	PMID: 28636589
CANGDSLSYEQYF	Autoimmune	Rheumatoid Arthritis (RA)	NA	NA	NA	PMID: 22294635
CANGQGDYEQYF	Cancer	Neoantigen	CLCN4-LLA-G8V	LLAGTLAVV	HLA-A2	PMID: 30418433
CANNCGFF	Pathogens	Yellow fever virus	YFV-17D	LLWNGPMAV	HLA-A*02:01	PMID: 28103239
CANRLLAGGRSAQYF	Cancer	Melanoma	Melan-A/MART-1	EAAGIGILTV	HLA-A*02:01	PMID: 19786555
CANSFQGFTEAF	Pathogens	Cytomegalovirus (CMV)	pp65	NLVPMVATV	HLA-A*02	PMID: 28623251
CANSGSTDTQYF	Autoimmune	Diabetes Type 1	GAD65	NA	HLA-DRB1*04:01	PMID: 25681349
CANSIKGYNEQF	Pathogens	Human immunodeficiency virus (HIV)	Protein Vpr	FPRPWLHGL	HLA-B*42:01	PMID: 25911754
CANSLSGDYGYTF	Pathogens	Epstein Barr virus (EBV)	BMLF-1	GLCTLVAML	HLA-A2	PMID: 28636589
CANSLYTGSDQPQHF	Pathogens	Human immunodeficiency virus (HIV)	Protein Vpr	FPRPWLHGL	HLA-B*42:01	PMID: 25911754
CANSPTSSTTSYEQYF	Pathogens	Epstein Barr virus (EBV)	BMLF-1	GLCTLVAML	HLA-A2	PMID: 28636589
CANSQSPGGTQYF	Pathogens	Epstein Barr virus (EBV)	BMLF-1	GLCTLVAML	HLA-A2	PMID: 28636589
CANSSFLSSGETQYF	Pathogens	Human immunodeficiency virus (HIV)	Gag p24	KAFSPEVIPMF	HLA-B*57:01	PMID: 17121793
CANSSHRGEAAFF	Pathogens	Influenza	Matrix protein (M1)	GILGFVFTL	HLA-A2	PMID: 28636589
CANSYATGIGNYGYTF	Pathogens	Cytomegalovirus (CMV)	pp65	NLVPMVATV	HLA-A*02:01	PMID: 16287711
CANTRTSAYNEQFF	Pathogens	HTLV-1	NA	NA	NA	PMID: 31069115
CAPAPGLATDTQYF	Pathogens	Influenza	NP177	LPRRSGAAGA	HLA-B7	PMID: 28636589
CAPLKGSSYEQYF	Pathogens	Influenza	Matrix protein (M1)	GILGFVFTL	HLA-A*02:01	PMID: 28636592
CAPRGGTNTGELFF	Pathogens	Cytomegalovirus (CMV)	pp50	VTEHDTLLY	HLA-A1	PMID: 28636589
CAPRPGPRSTDTQYF	Pathogens	Cytomegalovirus (CMV)	pp65	NLVPMVATV	HLA-A2	PMID: 28423320
CAPRRGPTNEKLFF	Pathogens	Influenza	Matrix protein (M1)	GILGFVFTL	HLA-A2	PMID: 28636589
CAPSQGPSNQPQHF	Pathogens	Influenza	NP177	LPRRSGAAGA	HLA-B7	PMID: 28636589
CAPTPEAYGYTF	Autoimmune	Rheumatoid Arthritis (RA)	NA	NA	NA	PMID: 22294635
CAPTPEGGGQGQPQHF	Pathogens	Human immunodeficiency virus (HIV)	Gag polyprotein	TPQDLNTML	HLA-B*42:01	PMID: 25911754
CAPTPKTGSETQYF	Cancer	HTLV-1	Tax-1	SFHSLHLLF	HLA-A*24:02	PMID: 28724766
CAQGDYNEQFF	Cancer	Neoantigen	DHX33-LLA	LLAMKVPNV	HLA-A2	PMID: 30418433
CARDGTGNGYTF	Pathogens	Epstein Barr virus (EBV)	BMLF-1	GLCTLVAML	HLA-A*02	PMID: 19542443
CARDRIGNGYTF	Pathogens	Epstein Barr virus (EBV)	BMLF-1	GLCTLVAML	HLA-A*02	PMID: 19542443
CARDRTGNGYTF	Pathogens	Epstein Barr virus (EBV)	BMLF-1	GLCTLVAML	HLA-A*02	PMID: 19542443
CARDSTGNGYTF	Pathogens	Epstein Barr virus (EBV)	BMLF-1	GLCTLVAML	HLA-A*02	PMID: 19542443
CARDSVGNGYTF	Pathogens	Epstein Barr virus (EBV)	BMLF-1	GLCTLVAML	HLA-A*02	PMID: 19542443
CARDTIGNGYTF	Pathogens	Epstein Barr virus (EBV)	BMLF-1	GLCTLVAML	HLA-A*02	PMID: 19542443
CAREGDVGNTIYF	Pathogens	Epstein Barr virus (EBV)	BMLF-1	GLCTLVAML	HLA-A*02	PMID: 19542443
CAREWRGEAYEQYF	Cancer	HTLV-1	Tax-1	SFHSLHLLF	HLA-A*24:02	PMID: 28724766
CARGGGGSYERYF	Pathogens	Influenza	Matrix protein (M1)	GILGFVFTL	HLA-A*02:01	PMID: 28300170
CARGGRGDHSPLHF	Autoimmune	Rheumatoid Arthritis (RA)	NA	NA	NA	PMID: 22294635
CARGSGGETQYF	Cancer	Neoantigen	ST6GALNAC2-LLF	LLFALYFSA	HLA-A2	PMID: 30418433
CARGSVGNTIYF	Pathogens	Epstein Barr virus (EBV)	BMLF-1	GLCTLVAML	HLA-A*02	PMID: 19542443
CARGVGRGTEAFF	Pathogens	Influenza	NP177	LPRRSGAAGA	HLA-B7	PMID: 28636589
CARIGQ*SRKTYGYTF	Cancer	Merkel cell carcinoma	LTAg	WEDLFCDESLSSPEPPSSSE	DRB1*04-01	PMID: 31405946
CARISGRYEQYF	Autoimmune	Diabetes Type 1	insulin precursor A1-15	NA	NA	PMID: 15889096
CARISRQSRANVLTF	Cancer	Merkel cell carcinoma	LTAg	WEDLFCDESLSSPEPPSSSE	DRB1*04-01	PMID: 31405946
CARLISMVRKTYGYTF	Cancer	Merkel cell carcinoma	LTAg	WEDLFCDESLSSPEPPSSSE	DRB1*04-01	PMID: 31405946
CARPGPFLFYGYTF	Autoimmune	Diabetes Type 1	insulin precursor A1-15	NA	NA	PMID: 15889096
CARQSNTEAFF	Autoimmune	Alzheimer's disease	NA	NA	NA	PMID: 31915375
CARREANYGYTF	Pathogens	Human immunodeficiency virus (HIV)	p24 KK10	KRWIILGLNK	HLA-B*27:05	PMID: 21734237
CARRSRGENNGGVF	Pathogens	Influenza	Matrix protein (M1)	GILGFVFTL	HLA-A*02:01	PMID: 28300170
CARSANLSRQSRANVLTF	Cancer	Merkel cell carcinoma	LTAg	WEDLFCDESLSSPEPPSSSE	DRB1*04-01	PMID: 31405946
CARSES*VGKTYGYTF	Cancer	Merkel cell carcinoma	LTAg	WEDLFCDESLSSPEPPSSSE	DRB1*04-01	PMID: 31405946
CARSHSPGGTQYF	Pathogens	Epstein Barr virus (EBV)	BMLF-1	GLCTLVAML	HLA-A2	PMID: 28636589
CARSLNLDITEPYGYTF	Cancer	Clear cell renal carcinoma	NA	NA	NA	PMID: 25637538
CARSPNGGSSYNEQFF	Pathogens	Influenza	Matrix protein (M1)	GILGFVFTL	HLA-A2	PMID: 28636589
CARSQYPAGTQYF	Pathogens	Epstein Barr virus (EBV)	BMLF-1	GLCTLVAML	HLA-A2	PMID: 28636589
CARSRGAVEQFF	Pathogens	Epstein Barr virus (EBV)	BMLF-1	GLCTLVAML	HLA-A2	PMID: 28636589
CARSRSMVRKTYGYTF	Cancer	Merkel cell carcinoma	LTAg	WEDLFCDESLSSPEPPSSSE	DRB1*04-01	PMID: 31405946
CARSTGEYNEQFF	Pathogens	M. tuberculosis	NA	NA	NA	PMID: 30992377
CARSWAGGPRDEQYF	Pathogens	Cytomegalovirus (CMV)	pp65	NLVPMVATV	HLA-A*02:01	PMID: 21555537
CARTGAGGNTIYF	Cancer	Neoantigen	HTR1F-9	VMPFSIVYI	HLA-A2	PMID: 30418433
CARTGEGDTQYF	Pathogens	Influenza	NP177	LPRRSGAAGA	HLA-B7	PMID: 28636589
CARTGNYGYTF	Pathogens	Cytomegalovirus (CMV)	IE-1	QIKVRVKMV	HLA-B*08:01	PMID: 25339770
CARTSGQGVFMNTEAFF	Cancer	Neoantigen	HAUS3-ILN-T7A	ILNAMIAKI	HLA-A2	PMID: 30418433
CARVGVGNTIYF	Pathogens	Epstein Barr virus (EBV)	BMLF-1	GLCTLVAML	HLA-A*02	PMID: 19542443
CAS*IPISRKTYGYTF	Cancer	Merkel cell carcinoma	LTAg	WEDLFCDESLSSPEPPSSSE	DRB1*04-01	PMID: 31405946
CAS*LS*LKQSRANVLTF	Cancer	Merkel cell carcinoma	LTAg	WEDLFCDESLSSPEPPSSSE	DRB1*04-01	PMID: 31405946
CASAADSNQPQHF	Pathogens	M. tuberculosis	NA	NA	NA	PMID: 30992377
CASAAGGPTDTQYF	Pathogens	M. tuberculosis	NA	NA	NA	PMID: 30992377
CASAAGRYGYTF	Pathogens	Cytomegalovirus (CMV)	IE-1	CRVLCCYVL	HLA-C*07:02	PMID: 30587531
CASAAQGAPNEKLFF	Pathogens	Cytomegalovirus (CMV)	IE-1	CRVLCCYVL	HLA-C*07:02	PMID: 30587531
CASADRYKQETQYF	Pathogens	M. tuberculosis	NA	NA	NA	PMID: 30992377
CASAEGFPFRVDEQYF	Cancer	Merkel cell carcinoma	LTAg	WEDLFCDESLSSPEPPSSSE	DRB1*04-01	PMID: 31405946
CASAGPDHTDTQYF	Pathogens	Cytomegalovirus (CMV)	pp65	RPHERNGFTVL	HLA-B*07:02	PMID: 30587531
CASAGPGANVLTF	Autoimmune	Diabetes Type 1	GAD65	NFIRMVISNPAAT	HLA-DRB1*04:01	PMID: 25681349
CASAGPGRNQPQHF	Cancer	Neoantigen	FNDC3B-L3M	VVMSWAPPV	HLA-A2	PMID: 30418433
CASAGQGHEQYF	Pathogens	Influenza	NP177	LPRRSGAAGA	HLA-B7	PMID: 28636589
CASAGQSSGNTIYF	Autoimmune	Psoriatic arthritis	NA	NA	NA	PMID: 28945199
CASAGQTETQYF	Autoimmune	Diabetes Type 1	GAD65	NA	NA	PMID: 29176645
CASAGTSGYEQYF	Pathogens	Influenza	NP177	LPRRSGAAGA	HLA-B7	PMID: 28636589
CASAILGIRIAGF	Pathogens	Influenza	Matrix protein (M1)	GILGFVFTL	HLA-A*02:01	PMID: 28300170
CASAKGKNEQFF	Pathogens	Cytomegalovirus (CMV)	IE-1	CRVLCCYVL	HLA-C*07:02	PMID: 30587531
CASAKGYGYTF	Pathogens	Influenza	Matrix protein (M1)	GILGFVFTL	HLA-A2	PMID: 28423320
CASAKTVSHKSRANVLTF	Cancer	Merkel cell carcinoma	LTAg	WEDLFCDESLSSPEPPSSSE	DRB1*04-01	PMID: 31405946
CASALEQGGYNEQF	Pathogens	Human immunodeficiency virus (HIV)	Gag-Pol poliprotein	IIKDYGKQM	HLA-B*42:01	PMID: 25911754
CASALGASGITQYF	Pathogens	Cytomegalovirus (CMV)	pp65	TPRVTGGGAM	HLA-B*07:02	PMID: 25339770
CASALGGRGVQYF	Pathogens	Influenza	NP177	LPRRSGAAGA	HLA-B7	PMID: 28636589
CASALGLAAYNEQFF	Pathogens	Influenza	NP177	LPRRSGAAGA	HLA-B7	PMID: 28636589
CASALGSGGAYEQFF	Cancer	Neoantigen	DHX33-LLA-K5T	LLAMTVPNV	HLA-A2	PMID: 30418433
CASAMTGEGYGYTF	Pathogens	Human immunodeficiency virus (HIV)	p24 KK10	KRWIILGLNK	HLA-B*27:05	PMID: 21734237
CASAPARIWYNEQF	Cancer	Melanoma	Melan-A/MART-1	EAAGIGILTV	HLA-A*02:01	PMID: 19786555
CASAPDGRIDTQYF	Pathogens	M. tuberculosis	NA	NA	NA	PMID: 30992377
CASAPDRGPQETQYF	Autoimmune	Diabetes Type 1	GAD65	NA	NA	PMID: 29176645
CASAPGLATYNEQFF	Pathogens	Influenza	NP177	LPRRSGAAGA	HLA-B7	PMID: 28636589
CASAPGLNYEQYF	Cancer	Neoantigen	HAUS3-ILN-T7A	ILNAMIAKI	HLA-A2	PMID: 30418433
CASAPGPGGTEAFF	Pathogens	Cytomegalovirus (CMV)	IE-1	CRVLCCYVL	HLA-C*07:02	PMID: 30587531
CASAPGPVYEQYF	Cancer	Neoantigen	ATP6AP1-KLG-G3W	KLWASPLHV	HLA-A2	PMID: 30418433
CASAPWGEQFF	Pathogens	M. tuberculosis	NA	NA	NA	PMID: 30992377
CASARDEQYF	Allergy	Allergy	NA	NA	NA	PMID: 25905582
CASARTGGVGYTF	Pathogens	Human immunodeficiency virus (HIV)	Gag polyprotein RQ13	RFYKTLRAEQASQ	HLA-DR15	PMID: 27111229
CASASANYGYTF	Pathogens	Cytomegalovirus (CMV)	pp65	NLVPMVATV	HLA-A*02:01	PMID: 28636592
CASASGGSTDTQYF	Autoimmune	Narcolepsy	NA	NA	ÊHLA-DQB1*06:02	PMID: 30232458
CASATAGQSNYGYTF	Cancer	Melanoma	Melan-A/MART-1	EAAGIGILTV	HLA-A*02:01	PMID: 19786555
CASATAMNTEAFF	Autoimmune	Diabetes Type 1	GAD65	NA	NA	PMID: 29176645
CASATGADTEAFF	Pathogens	Influenza	Matrix protein (M1)	GILGFVFTL	HLA-A2	PMID: 28636589
CASATGDSNQPQ	Autoimmune	Multiple sclerosis (MS)	NA	NA	NA	PMID: 26125037
CASAVDRVSEQYF	Pathogens	Influenza	NP177	LPRRSGAAGA	HLA-B7	PMID: 28636589
CASAYLSSYNEQF	Cancer	Melanoma	NA	NA	HLA-A*11:01	PMID: 24667641
CASCLGQGSYNEQFF	Pathogens	Influenza	Matrix protein (M1)	GILGFVFTL	HLA-A*02:01	PMID: 28300170
CASCLRISRKTYGYTF	Cancer	Merkel cell carcinoma	LTAg	WEDLFCDESLSSPEPPSSSE	DRB1*04-01	PMID: 31405946
CASCQSPGGTQYF	Pathogens	Epstein Barr virus (EBV)	BMLF-1	GLCTLVAML	HLA-A2	PMID: 28636589
CASCSTSFNEQFF	Pathogens	Influenza	Matrix protein (M1)	GILGFVFTL	HLA-A*02:01	PMID: 28300170
CASCTPGQGARYEQYF	Pathogens	HTLV-1	NA	NA	NA	PMID: 31069115
CASDAGDRETQYF	Pathogens	Cytomegalovirus (CMV)	IE-1	CRVLCCYVL	HLA-C*07:02	PMID: 30587531
CASDEGMNTEAFF	Pathogens	Cytomegalovirus (CMV)	pp65	RPHERNGFTVL	HLA-B*07:02	PMID: 30587531
CASDEKLFF	Cancer	Neoantigen	PD5-KLS	KLSEGDLLA	HLA-A2	PMID: 30418433
CASDGGGNTEAFF	Pathogens	Influenza	NP177	LPRRSGAAGA	HLA-B7	PMID: 28636589
CASDGGQKSGEQYF	Pathogens	Influenza	NP177	LPRRSGAAGA	HLA-B7	PMID: 28636589
CASDHVLCVQSRANVLTF	Cancer	Merkel cell carcinoma	LTAg	WEDLFCDESLSSPEPPSSSE	DRB1*04-01	PMID: 31405946
CASDIEYQSRANVLTF	Cancer	Merkel cell carcinoma	LTAg	WEDLFCDESLSSPEPPSSSE	DRB1*04-01	PMID: 31405946
CASDKGTGNYGYTF	Pathogens	Human immunodeficiency virus (HIV)	Gag polyprotein	TPQDLNTML	HLA-B*42:01	PMID: 25911754
CASDLGVPDKSRANVLTF	Cancer	Merkel cell carcinoma	LTAg	WEDLFCDESLSSPEPPSSSE	DRB1*04-01	PMID: 31405946
CASDPDSLIHNTGELFF	Cancer	Neoantigen	SMOX-KLA	KLAKPLPYT	HLA-A2	PMID: 30418433
CASDPLTASYEQYF	Pathogens	Cytomegalovirus (CMV)	pp65	NLVPMVATV	HLA-A*02	PMID: 19542443
CASDQGRGANVLTF	Pathogens	M. tuberculosis	NA	NA	NA	PMID: 30992377
CASDRANEQFF	Pathogens	Epstein Barr virus (EBV)	BMLF-1	GLCTLVAML	HLA-A2	PMID: 28636589
CASDRGGNTGELF	Pathogens	Cytomegalovirus (CMV)	pp65	QYDPVAALF	HLA-A*24:02	PMID: 23933763
CASDSGAPYNEQFF	Pathogens	Cytomegalovirus (CMV)	IE-1	CRVLCCYVL	HLA-C*07:02	PMID: 30587531
CASDSGRGGDTQYF	Pathogens	M. tuberculosis	NA	NA	NA	PMID: 30992377
CASDSGSGQPQHF	Cancer	Neoantigen	MRM1-9-T6P	LLFGMPPCL	HLA-A2	PMID: 30418433
CASDSGVFSYEQYF	Pathogens	Cytomegalovirus (CMV)	pp65	TPRVTGGGAM	HLA-B*07:02	PMID: 25339770
CASDSGVGNTIYF	Pathogens	Epstein Barr virus (EBV)	BMLF-1	GLCTLVAML	HLA-A*2:01	PMID: 11592365
CASDSNYGYTF	Cancer	Neoantigen	OR9Q2-SID-S1F	FIDCYLLAI	HLA-A2	PMID: 30418433
CASDSSNSPVSSGNTIYF	Pathogens	M. tuberculosis	NA	NA	NA	PMID: 30992377
CASEAGNTIY	Pathogens	Human immunodeficiency virus (HIV)	Gag p24	KAFSPEVIPMF	HLA-B*57:03	PMID: 17121793
CASEAGTVNTNTQYF	Pathogens	Hepatitis C virus (HCV)	Genome polyprotein	ATDALMTGY	HLA-A*01:01	PMID: 21160049
CASEDFKNIQYf	Pathogens	Human immunodeficiency virus (HIV)	Gag p24	KAFSPEVIPMF	HLA-B*57	PMID: 21562156
CASEDSSDGANYGYT	Pathogens	Human immunodeficiency virus (HIV)	Gag p24	KAFSPEVIPMF	HLA-B*57:03	PMID: 17121793
CASEDTGELFF	Pathogens	Cytomegalovirus (CMV)	UL29/28	FRCPRRFCF	HLA-C*07:02	PMID: 30587531
CASEEKTGGLAKNIQYF	Pathogens	M. tuberculosis	NA	NA	NA	PMID: 30992377
CASEGGNTIYF	Pathogens	Human immunodeficiency virus (HIV)	Gag p24	KAFSPEVIPMF	HLA-B*57:01	PMID: 18802118
CASEGLDNEQFF	Pathogens	Influenza	NP177	LPRRSGAAGA	HLA-B7	PMID: 28636589
CASEGTTTNEKLFF	Pathogens	M. tuberculosis	NA	NA	NA	PMID: 30992377
CASEIGNSGQETQY	Pathogens	Human immunodeficiency virus (HIV)	Gag-Pol poliprotein	LPPIVAKEI	HLA-B*42:01	PMID: 25911754
CASEITRDRRNTIYF	Pathogens	Human immunodeficiency virus (HIV)	Gag p24	KAFSPEVIPMF	HLA-B*57:01	PMID: 18802118
CASELSGNTIYF	Pathogens	Human immunodeficiency virus (HIV)	Gag p24	KAFSPEVIPMF	HLA-B*57:01	PMID: 18802118
CASELVTGELF	Allergy	Allergy	NA	NA	NA	PMID: 25905582
CASEPGLGYFAGELF	Allergy	Allergy	NA	NA	NA	PMID: 25905582
CASEPRDRGWNEQF	Allergy	Allergy	NA	NA	NA	PMID: 25905582
CASEPSGMTYNEQFF	Pathogens	Influenza	NP177	LPRRSGAAGA	HLA-B7	PMID: 28636589
CASEPYPNEQFF	Pathogens	Cytomegalovirus (CMV)	IE-1	CRVLCCYVL	HLA-C*07:02	PMID: 30587531
CASERGRGEAFF	Pathogens	Cytomegalovirus (CMV)	IE-1	CRVLCCYVL	HLA-C*07:02	PMID: 30587531
CASESGSVRKNYGYTL	Cancer	Merkel cell carcinoma	LTAg	WEDLFCDESLSSPEPPSSSE	DRB1*04-01	PMID: 31405946
CASETEGVRGGYTF	Pathogens	Cytomegalovirus (CMV)	pp65	NLVPMVATV	HLA-A2	PMID: 28423320
CASFGGGGRNTEAFF	Pathogens	Epstein Barr virus (EBV)	BMLF-1	GLCTLVAML	HLA-A2	PMID: 28636589
CASFGNTVLYGYTF	Allergy	Allergy	NA	NA	NA	PMID: 25905582
CASFNTGELFF	Cancer	Neoantigen	GLRA1-LIF-F6L	LIFNMLYWI	HLA-A2	PMID: 30418433
CASFRGHEQF	Pathogens	Cytomegalovirus (CMV)	pp65	NLVPMVATV	HLA-A*02:01	PMID: 21555537
CASGAAMNTEAF	Pathogens	Human immunodeficiency virus (HIV)	Vif-407	HPKVSSEVHI	HLA-B*42:01	PMID: 25911754
CASGAGGPLNEQFF	Pathogens	Influenza	Matrix protein (M1)	GILGFVFTL	HLA-A*02:01	PMID: 28636592
CASGAQHTEAFF	Cancer	Neoantigen	NSDHL-A9V	KLVALGINAV	HLA-A2	PMID: 30418433
CASGCGAGQSRANVLTF	Cancer	Merkel cell carcinoma	LTAg	WEDLFCDESLSSPEPPSSSE	DRB1*04-01	PMID: 31405946
CASGDGDSTDTQYF	Pathogens	M. tuberculosis	NA	NA	NA	PMID: 30992377
CASGDGGVREQF	Cancer	Melanoma	NA	NA	NA	PMID: 11122136
CASGDGLAGKITGELFF	Autoimmune	Diabetes Type 1	IGRP	VLFGLGFAI	HLA-A*02:01	PMID: 28300170
CASGDLSYEQYF	Cancer	Neoantigen	AKAP13-KLM	KLMNIQQQL	HLA-A2	PMID: 30418433
CASGDPEDKPSDEQFF	Pathogens	Cytomegalovirus (CMV)	IE-1	CRVLCCYVL	HLA-C*07:02	PMID: 30587531
CASGDRDSSYEQYF	Pathogens	Cytomegalovirus (CMV)	pp65	RPHERNGFTVL	HLA-B*07:02	PMID: 30587531
CASGDRGADTQYF	Autoimmune	Diabetes Type 1	NA	NA	NA	PMID: 27920090
CASGDSGALEFF	Cancer	Neoantigen	AKAP13	KLMNIQQQL	HLA-A2	PMID: 30418433
CASGDSGDEQF	Pathogens	Human immunodeficiency virus (HIV)	Vif-407	IIKDYGKQM	HLA-B*42:01	PMID: 25911754
CASGEDVGSEQYF	Pathogens	Influenza	NP177	LPRRSGAAGA	HLA-B7	PMID: 28636589
CASGEFRVTTDTQYF	Pathogens	M. tuberculosis	NA	NA	NA	PMID: 30992377
CASGEGADTGELFF	Pathogens	M. tuberculosis	NA	NA	NA	PMID: 30992377
CASGEGGELFF	Pathogens	Cytomegalovirus (CMV)	pp65	NLVPMVATV	HLA-A*02:01	PMID: 28636592
CASGFDEQFF	Pathogens	Influenza	NP177	LPRRSGAAGA	HLA-B7	PMID: 28636589
CASGFGNTEAFF	Pathogens	Cytomegalovirus (CMV)	pp65	NLVPMVATV	HLA-A2	PMID: 28423320
CASGFQGLGSPLHF	Cancer	Melanoma	Melan-A/MART-1	EAAGIGILTV	HLA-A*02:01	PMID: 19786555
CASGFQGLGYGYTF	Cancer	Melanoma	Melan-A/MART-1	EAAGIGILTV	HLA-A*02:01	PMID: 19786555
CASGFTFQGSPEAFF	Cancer	Melanoma	GP100-IMD	IMDQVPFSV	HLA-A2	PMID: 30418433
CASGGAIDTDTQYF	Cancer	Melanoma	NA	NA	HLA-A*11:01	PMID: 24667641
CASGGANYGYTF	Pathogens	Human immunodeficiency virus (HIV)	Gag p24	KAFSPEVIPMF	HLA-B*57:01	PMID: 18802118
CASGGAYEGYTF	Pathogens	Cytomegalovirus (CMV)	pp65	RPHERNGFTVL	HLA-B*07:02	PMID: 30587531
CASGGDAYEQYF	Cancer	Neoantigen	C3orf58-LMV-L4P	LMVPHSPSL	HLA-A2	PMID: 30418433
CASGGEFYGYTF	Pathogens	Human immunodeficiency virus (HIV)	Gag p24	KAFSPEVIPMF	HLA-B*57:01	PMID: 18802118
CASGGETGTEAFF	Autoimmune	Psoriatic arthritis	NA	NA	NA	PMID: 28945199
CASGGEYQETQYF	Pathogens	M. tuberculosis	NA	NA	NA	PMID: 30992377
CASGGGGAEAFF	Pathogens	Cytomegalovirus (CMV)	pp65	NLVPMVATV	HLA-A2	PMID: 28423320
CASGGGGFQETQYF	Pathogens	Epstein Barr virus (EBV)	BMLF-1	GLCTLVAML	HLA-A*02:01	PMID: 12504586
CASGGGGPETQYF	Pathogens	Influenza	Matrix protein (M1)	GILGFVFTL	HLA-A*02:01	PMID: 28300170
CASGGGSVGQGVFDGYTF	Autoimmune	Diabetes Type 1	GAD65	NA	HLA-DRB1*04:01	PMID: 25681349
CASGGGTVYEQYF	Pathogens	Human immunodeficiency virus (HIV)	Gag p24	KRWIILGLNK	HLA-B*27:05	PMID: 22683743
CASGGHNEQFF	Pathogens	Epstein Barr virus (EBV)	BMLF-1	GLCTLVAML	HLA-A2	PMID: 28636589
CASGGKGSGYTF	Autoimmune	Diabetes Type 1	GAD65	NA	NA	PMID: 29176645
CASGGLSGANVLTF	Pathogens	M. tuberculosis	NA	NA	NA	PMID: 30992377
CASGGLSSYNEQFF	Pathogens	Epstein Barr virus (EBV)	BMLF-1	GLCTLVAML	HLA-A*02:01	PMID: 28636592
CASGGLSTDTQYF	Pathogens	Influenza	Matrix protein (M1)	GILGFVFTL	HLA-A2	PMID: 28423320
CASGGLSYGYTF	Cancer	Neoantigen	PHKA2-LLS-SF	LLSIIFFPA	HLA-A2	PMID: 30418433
CASGGLVHEQFF	Pathogens	Influenza	Matrix protein (M1)	GILGFVFTL	HLA-A*02:01	PMID: 28636592
CASGGNNAGQSRANVLTF	Cancer	Merkel cell carcinoma	LTAg	WEDLFCDESLSSPEPPSSSE	DRB1*04-01	PMID: 31405946
CASGGPGGRPYNEQFF	Pathogens	COVID-19	NA	NA	NA	PMID: 32398875
CASGGPYEQYF	Pathogens	Influenza	NP177	LPRRSGAAGA	HLA-B7	PMID: 28636589
CASGGQGIPDTQYF	Autoimmune	Diabetes Type 1	NA	NA	NA	PMID: 21325620
CASGGQVAPSEQF	Pathogens	Epstein Barr virus (EBV)	BMLF-1	GLCTLVAML	HLA-A*02	PMID: 19542443
CASGGRENTGELFF	Pathogens	Influenza	NP177	LPRRSGAAGA	HLA-B7	PMID: 28636589
CASGGRSSYERYF	Pathogens	Influenza	Matrix protein (M1)	GILGFVFTL	HLA-A*02:01	PMID: 28300170
CASGGSSYQETQYF	Pathogens	Epstein Barr virus (EBV)	BMLF-1	GLCTLVAML	HLA-A*02:01	PMID: 28636592
CASGGTGEYEQYF	Cancer	Neoantigen	TRPV4-FMI-A6T	FMIGYTSAL	HLA-A2	PMID: 30418433
CASGGTGPWNEQFF	Pathogens	Influenza	Matrix protein (M1)	GILGFVFTL	HLA-A2	PMID: 28636589
CASGGTRPWDEQFF	Pathogens	Influenza	Matrix protein (M1)	GILGFVFTL	HLA-A2	PMID: 28636589
CASGGVNQPQHF	Autoimmune	Narcolepsy	NA	NA	ÊHLA-DQB1*06:02	PMID: 30232458
CASGHGMGASTSGYT	Pathogens	Human immunodeficiency virus (HIV)	Gag-Pol poliprotein	LPPIVAKEI	HLA-B*42:01	PMID: 25911754
CASGIAGVITGELFF	Autoimmune	Diabetes Type 1	GAD65	NA	NA	PMID: 29176645
CASGIAYNEQFF	Pathogens	Influenza	NP177	LPRRSGAAGA	HLA-B7	PMID: 28636589
CASGIGGNGYPF	Pathogens	Influenza	Matrix protein (M1)	GILGFVFTL	HLA-A*02:01	PMID: 28300170
CASGIGGYGYPF	Pathogens	Influenza	Matrix protein (M1)	GILGFVFTL	HLA-A*02:01	PMID: 28300170
CASGIRSSYERYF	Pathogens	Influenza	Matrix protein (M1)	GILGFVFTL	HLA-A*02:01	PMID: 28300170
CASGKGDTEAFF	Cancer	Neoantigen	AKAP13	KLMNIQQQL	HLA-A2	PMID: 30418433
CASGKKNAGQSRANVLTF	Cancer	Merkel cell carcinoma	LTAg	WEDLFCDESLSSPEPPSSSE	DRB1*04-01	PMID: 31405946
CASGLAGNTGELF	Autoimmune	Rheumatoid Arthritis (RA)	NA	NA	NA	PMID: 22294635
CASGLAGPNEQFF	Pathogens	Cytomegalovirus (CMV)	IE-1	CRVLCCYVL	HLA-C*07:02	PMID: 30587531
CASGLAGVGTGELFF	Pathogens	Influenza	NP177	LPRRSGAAGA	HLA-B7	PMID: 28636589
CASGLALRGGDQETQYf	Pathogens	Human immunodeficiency virus (HIV)	Gag-Pol poliprotein	IIKDYGKQM	HLA-B*42:01	PMID: 25911754
CASGLANAGQSRANVLTF	Cancer	Merkel cell carcinoma	LTAg	WEDLFCDESLSSPEPPSSSE	DRB1*04-01	PMID: 31405946
CASGLAVPVDGYTF	Pathogens	Human immunodeficiency virus (HIV)	Vif-407	HPKVSSEVHI	HLA-B*42:01	PMID: 25911754
CASGLDGGPEQFF	Pathogens	Cytomegalovirus (CMV)	pp50	VTEHDTLLY	HLA-A1	PMID: 28636589
CASGLDIPSEKLFF	Pathogens	M. tuberculosis	NA	NA	NA	PMID: 30992377
CASGLDTESNQPQHF	Autoimmune	Rheumatoid Arthritis (RA)	NA	NA	NA	PMID: 22294635
CASGLDTQYF	Cancer	Neoantigen	SEC24A-P5L	FLYNLLTRV	HLA-A2	PMID: 30418433
CASGLEALWTGELFF	Pathogens	Influenza	NP177	LPRRSGAAGA	HLA-B7	PMID: 28636589
CASGLGANTIYF	Pathogens	Human immunodeficiency virus (HIV)	Vif-407	TPQDLNTML	HLA-B*42:01	PMID: 25911754
CASGLGPLTGLGPEAF	Pathogens	Human immunodeficiency virus (HIV)	Vif-407	HPKVSSEVHI	HLA-B*42:01	PMID: 25911754
CASGLGPTYEQYF	Pathogens	Influenza	Matrix protein (M1)	GILGFVFTL	HLA-A2	PMID: 28636589
CASGLGSSPMFNEQF	Pathogens	Cytomegalovirus (CMV)	pp65	TPRVTGGGAM	HLA-B*07:02	PMID: 25339770
CASGLGTDTQYF	Cancer	HTLV-1	Tax-1	SFHSLHLLF	HLA-A*24:02	PMID: 28724766
CASGLGTSGGVGELFF	Pathogens	Epstein Barr virus (EBV)	BMLF-1	GLCTLVAML	HLA-A2	PMID: 28636589
CASGLIGQGSTGELFF	Autoimmune	Psoriatic arthritis	NA	NA	NA	PMID: 28945199
CASGLILPRTKLHNTIYF	Autoimmune	Rheumatoid Arthritis (RA)	NA	NA	NA	PMID: 22294635
CASGLRGPYERNF	Pathogens	Influenza	Matrix protein (M1)	GILGFVFTL	HLA-A*02:01	PMID: 28300170
CASGLSDRGGDEQF	Pathogens	Cytomegalovirus (CMV)	pp65	NLVPMVATV	HLA-A*02:01	PMID: 21555537
CASGLSEGGNQPQHF	Allergy	Allergy	NA	NA	NA	PMID: 25905582
CASGLTGFMDEQYF	Pathogens	Cytomegalovirus (CMV)	pp65	NLVPMVATV	HLA-A*02	PMID: 28623251
CASGLTSGLAGGRGNEQFF	Pathogens	Cytomegalovirus (CMV)	pp65	NLVPMVATV	HLA-A2	PMID: 28636589
CASGLTSGSYNEQF	Autoimmune	Rheumatoid Arthritis (RA)	NA	NA	NA	PMID: 22294635
CASGLTSGVYNEQFF	Autoimmune	Diabetes Type 1	GAD65	NA	NA	PMID: 29176645
CASGLVPEGLVYEQYF	Pathogens	Influenza	Matrix protein (M1)	GILGFVFTL	HLA-A*02:01	PMID: 28636592
CASGLVPGGLVYEQYF	Pathogens	Influenza	Matrix protein (M1)	GILGFVFTL	HLA-A*02:01	PMID: 28636592
CASGLVPGGVVYEQYF	Pathogens	Influenza	Matrix protein (M1)	GILGFVFTL	HLA-A*02:01	PMID: 28636592
CASGLVPTDTEAFF	Pathogens	M. tuberculosis	NA	NA	NA	PMID: 30992377
CASGMFSGSYNEQFF	Pathogens	Cytomegalovirus (CMV)	IE-1	CRVLCCYVL	HLA-C*07:02	PMID: 30587531
CASGMIAGGLNERFF	Pathogens	Influenza	Matrix protein (M1)	GILGFVFTL	HLA-A*02:01	PMID: 28300170
CASGNSYNQPQHF	Cancer	HTLV-1	Tax-1	SFHSLHLLF	HLA-A*24:02	PMID: 28724766
CASGPDRGRRDTQYF	Autoimmune	Rheumatoid Arthritis (RA)	NA	NA	NA	PMID: 22294635
CASGPGGSGANVLTF	Allergy	Allergy	NA	NA	NA	PMID: 25905582
CASGPGRPLEAFF	Autoimmune	Psoriatic arthritis	NA	NA	NA	PMID: 28945199
CASGPGSSYNEQFF	Pathogens	Influenza	Matrix protein (M1)	GILGFVFTL	HLA-A2	PMID: 28636589
CASGPGTAYGYTF	Pathogens	Yellow fever virus	YFV-LLW	LLWNGPMAV	HLA-A2	PMID: 30418433
CASGPGTSATDTQYF	Pathogens	Cytomegalovirus (CMV)	pp65	NLVPMVATV	HLA-A*02:01	PMID: 28636592
CASGPLLLMTNEQFF	Pathogens	Cytomegalovirus (CMV)	pp65	NLVPMVATV	HLA-A*02:01	PMID: 28636592
CASGPNFNTGELFF	Pathogens	Influenza	Matrix protein (M1)	GILGFVFTL	HLA-A*02:01	PMID: 28300170
CASGPYTGGYNEQFF	Pathogens	Epstein Barr virus (EBV)	BMLF-1	GLCTLVAML	HLA-A2	PMID: 28636589
CASGQASSYNSPLHF	Cancer	Neoantigen	ITIH6-RLG	RLGPYLEFL	HLA-A2	PMID: 30418433
CASGQAYEQYF	Autoimmune	Rheumatoid Arthritis (RA)	NA	NA	NA	PMID: 22294635
CASGQGAGEQYF	Pathogens	Influenza	Matrix protein (M1)	GILGFVFTL	HLA-A*02	PMID: 29997621
CASGQGGAYGELF	Cancer	Melanoma	Melan-A/MART-1	EAAGIGILTV	HLA-A*02:01	PMID: 19786555
CASGQGGDEQYF	Allergy	Allergy	NA	NA	NA	PMID: 25905582
CASGQGIAEAFF	Pathogens	Epstein Barr virus (EBV)	BMLF-1	GLCTLVAML	HLA-A2	PMID: 28636589
CASGQGRMKENTEAFF	Pathogens	Epstein Barr virus (EBV)	BMLF-1	GLCTLVAML	HLA-A2	PMID: 28636589
CASGQGTYNEQFF	Autoimmune	Psoriatic arthritis	NA	NA	NA	PMID: 28945199
CASGQPQHF	Allergy	Allergy	NA	NA	NA	PMID: 25905582
CASGQRRGPDTRELF	Autoimmune	Diabetes Type 1	NA	NA	NA	PMID: 21325620
CASGQSPGGTQYF	Pathogens	Epstein Barr virus (EBV)	BMLF-1	GLCTLVAML	HLA-A*2:01	PMID: 11592365
CASGQVLSSGSNPSDTQYF	Autoimmune	Diabetes Type 1	GAD65	NFIRMVISNPAAT	HLA-DRB1*04:01	PMID: 25681349
CASGRAGGPGNEQSF	Pathogens	Influenza	Matrix protein (M1)	GILGFVFTL	HLA-A*02:01	PMID: 28300170
CASGREQYF	Autoimmune	Rheumatoid Arthritis (RA)	NA	NA	NA	PMID: 22294635
CASGRGNEQF	Autoimmune	Rheumatoid Arthritis (RA)	NA	NA	NA	PMID: 22294635
CASGRGPNYGYTF	Pathogens	Yellow fever virus	YFV-LLW	LLWNGPMAV	HLA-A2	PMID: 30418433
CASGRGYEQYV	Cancer	Merkel cell carcinoma	LTAg	WEDLFCDESLSSPEPPSSSE	DRB1*04-01	PMID: 31405946
CASGRLASGTDTQYF	Pathogens	Human immunodeficiency virus (HIV)	Gag polyprotein RQ13	RFYKTLRAEQASQ	HLA-DR15	PMID: 27111229
CASGRRYNEQFF	Pathogens	Epstein Barr virus (EBV)	BMLF-1	GLCTLVAML	HLA-A2	PMID: 28636589
CASGRSGEDYGYTF	Cancer	Neoantigen	PHKA2-LLS	LLSIISFPA	HLA-A2	PMID: 30418433
CASGSGLAGGELF	Pathogens	Cytomegalovirus (CMV)	CMV-NV9	NLVPMVATV	HLA-A*02	PMID: 21374820
CASGSGTASYNEQFF	Autoimmune	Parkinson disease	NA	NA	NA	PMID: 31915375
CASGSGVGNTIYF	Pathogens	Epstein Barr virus (EBV)	BMLF-1	GLCTLVAML	HLA-A*2:01	PMID: 11592365
CASGSIEETQYF	Pathogens	Influenza	Matrix protein (M1)	GILGFVFTL	HLA-A*02:01	PMID: 28300170
CASGSSGQGEYGELF	Cancer	Melanoma	NA	NA	HLA-A*11:01	PMID: 24667641
CASGSTGGFEHFF	Pathogens	HTLV-1	NA	NA	NA	PMID: 31069115
CASGSTRAARLSRKTYGYTF	Cancer	Merkel cell carcinoma	LTAg	WEDLFCDESLSSPEPPSSSE	DRB1*04-01	PMID: 31405946
CASGSVPEQYF	Cancer	Neoantigen	HCV-L2I	KIVALGINAV	HLA-A2	PMID: 30418433
CASGSYEQYF	Cancer	Neoantigen	DHX33-LLA-M4I	LLAIKVPNV	HLA-A2	PMID: 30418433
CASGTEIFYYEQYF	Pathogens	Yellow fever virus	YFV-17D	LLWNGPMAV	HLA-A*02:01	PMID: 28103239
CASGTELMNTEAFF	Cancer	Neoantigen	TRPV3-LLL-A8V	LLLNMLIVL	HLA-A2	PMID: 30418433
CASGTGDSNQPQHF	Autoimmune	Rheumatoid Arthritis (RA)	NA	NA	NA	PMID: 22294635
CASGTGESGYTF	Pathogens	Epstein Barr virus (EBV)	BZLF-1	RAKFKQLL	HLA-B*08:01	PMID: 24512815
CASGTGGSGANVLTF	Allergy	Allergy	NA	NA	NA	PMID: 25905582
CASGTGTGELFF	Pathogens	Epstein Barr virus (EBV)	BMLF-1	GLCTLVAML	HLA-A2	PMID: 28636589
CASGTGTPYNEQFF	Pathogens	Yellow fever virus	YFV-17D	LLWNGPMAV	HLA-A*02:01	PMID: 28103239
CASGTKSVRKNYGYTF	Cancer	Merkel cell carcinoma	LTAg	WEDLFCDESLSSPEPPSSSE	DRB1*04-01	PMID: 31405946
CASGTLLIRGKGYERYF	Autoimmune	Diabetes Type 1	IGRP	VLFGLGFAI	HLA-A*02:01	PMID: 28300170
CASGTLNSNQPQHF	Cancer	Neoantigen	NSDHL-ILT	ILTGLNYEA	HLA-A2	PMID: 30418433
CASGTMTQGAKNIQYF	Autoimmune	Psoriatic arthritis	NA	NA	NA	PMID: 28945199
CASGTRNLQGKTYGYTF	Cancer	Merkel cell carcinoma	LTAg	WEDLFCDESLSSPEPPSSSE	DRB1*04-01	PMID: 31405946
CASGTSGGGNEQFF	Autoimmune	Parkinson disease	NA	NA	NA	PMID: 31915375
CASGTSGGNEQFF	Pathogens	Influenza	NP177	LPRRSGAAGA	HLA-B7	PMID: 28636589
CASGTWGARQPQHF	Pathogens	Yellow fever virus	YFV-17D	LLWNGPMAV	HLA-A*02:01	PMID: 28103239
CASGVLASGTGELFF	Pathogens	Human immunodeficiency virus (HIV)	Gag polyprotein RQ13	RFYKTLRAEQASQ	HLA-DR11	PMID: 27111229
CASGVLTEAF	Other	Calcified Aortic Stenosis disease	NA	NA	NA	PMID: 17404318
CASGVQGLGQPQHF	Cancer	Melanoma	Melan-A/MART-1	EAAGIGILTV	HLA-A*02:01	PMID: 19786555
CASGVRSAYEQYF	Pathogens	Influenza	Matrix protein (M1)	GILGFVFTL	HLA-A*02:01	PMID: 25609818
CASGWGSQPQHF	Pathogens	Epstein Barr virus (EBV)	EBNA- 3B	AVFDRKSDAK	HLA-A*11:01	PMID: 24512815
CASGWGTEAFF	Pathogens	Influenza	NP177	LPRRSGAAGA	HLA-B7	PMID: 28636589
CASGYQNQPQHF	Cancer	Tumor	NY-ESO-1	NA	HLA-DR4	PMID: 30530988
CASHEGAGGFGELFF	Pathogens	Human immunodeficiency virus (HIV)	Gag polyprotein RQ13	RFYKTLRAEQASQ	HLA-DR11	PMID: 27111229
CASHEGAGGYGELFF	Pathogens	Human immunodeficiency virus (HIV)	Gag polyprotein RQ13	RFYKTLRAEQASQ	HLA-DR11	PMID: 27111229
CASHFEGPDTQYF	Pathogens	M. tuberculosis	NA	NA	NA	PMID: 30992377
CASHGQGASYEQYF	Autoimmune	Diabetes Type 1	GAD65	NA	NA	PMID: 29176645
CASHLMYLKQSRANVLTF	Cancer	Merkel cell carcinoma	LTAg	WEDLFCDESLSSPEPPSSSE	DRB1*04-01	PMID: 31405946
CASHRTYTDTQYF	Pathogens	Human immunodeficiency virus (HIV)	Gag polyprotein RQ13	RFYKTLRAEQASQ	HLA-DR11	PMID: 27111229
CASHYGGSSYEQYF	Pathogens	Cytomegalovirus (CMV)	pp65	NLVPMVATV	HLA-A*02:01	PMID: 16287711
CASIADREIYEQYF	Pathogens	Influenza	NP177	LPRRSGAAGA	HLA-B7	PMID: 28636589
CASIARVPSPGSCF	Cancer	HTLV-1	Tax-1	SFHSLHLLF	HLA-A*24:02	PMID: 28724766
CASIASRYNQPQHF	Autoimmune	Diabetes Type 1	NA	NA	NA	PMID: 27920090
CASIDGQSGNTEAFF	Pathogens	M. tuberculosis	NA	NA	NA	PMID: 30992377
CASIDPLRPIPGDQPQHF	Autoimmune	Psoriatic arthritis	NA	NA	NA	PMID: 28945199
CASIDRGRANIQYF	Autoimmune	Rheumatoid Arthritis (RA)	NA	NA	NA	PMID: 22294635
CASIDRTIGNQPQHF	Pathogens	Hepatitis C virus (HCV)	Genome polyprotein	ATDALMTGY	HLA-A*01:01	PMID: 21160049
CASIDSGAATDTQYF	Pathogens	Influenza	NP44	CTELKLSDY	HLA-A1	PMID: 28636589
CASIEDRTPEAFF	Cancer	HTLV-1	Tax-1	SFHSLHLLF	HLA-A*24:02	PMID: 28724766
CASIEGLSYEQYF	Pathogens	M. tuberculosis	NA	NA	NA	PMID: 30992377
CASIELSYSNQPQHF	Allergy	Allergy	NA	NA	NA	PMID: 25905582
CASIETESTGELFF	Cancer	Neoantigen	DOCK7-FLN-M9L	FLNDLLSVL	HLA-A2	PMID: 30418433
CASIGAGELFF	Pathogens	Influenza	NP177	LPRRSGAAGA	HLA-B7	PMID: 28636589
CASIGGNTEAFF	Autoimmune	Celiac disease	NA	NA	NA	PMID: 29269859
CASIGGPGTGELNTGELFF	Pathogens	M. tuberculosis	NA	NA	NA	PMID: 30992377
CASIGNEQFF	Pathogens	Influenza	NP177	LPRRSGAAGA	HLA-B7	PMID: 28636589
CASIGNTQSGHEQYF	Pathogens	Influenza	NP177	LPRRSGAAGA	HLA-B7	PMID: 28636589
CASIGQGGSPLHF	Pathogens	Epstein Barr virus (EBV)	BMLF-1	GLCTLVAML	HLA-A2	PMID: 28636589
CASIGRENNEQFF	Pathogens	Cytomegalovirus (CMV)	UL29/28	FRCPRRFCF	HLA-C*07:02	PMID: 30587531
CASIGVSYEQYF	Cancer	Neoantigen	C15orf32-MLS-G9R	MLSILALVRV	HLA-A2	PMID: 30418433
CASIIDRSNEQFF	Cancer	HTLV-1	Tax-1	SFHSLHLLF	HLA-A*24:02	PMID: 28724766
CASIIRSSYEQYF	Pathogens	Influenza	Matrix protein (M1)	GILGFVFTL	HLA-A*02:01	PMID: 28636592
CASILAGSYNEQFF	Autoimmune	Diabetes Type 1	GAD65	NA	NA	PMID: 29176645
CASILDRSETQYF	Cancer	HTLV-1	Tax-1	SFHSLHLLF	HLA-A*24:02	PMID: 28724766
CASILEAGVSYEQYF	Autoimmune	Diabetes Type 1	GAD65	NA	NA	PMID: 29176645
CASILGLTTYNEQFF	Cancer	Neoantigen	PGM5-H5Y	AVGSYVYSV	HLA-A2	PMID: 30418433
CASILLAGYNEQFF	Pathogens	Influenza	NP177	LPRRSGAAGA	HLA-B7	PMID: 28636589
CASILLGGGAGNEQFF	Pathogens	M. tuberculosis	NA	NA	NA	PMID: 30992377
CASILSRDLWTGELFF	Autoimmune	Alzheimer's disease	NA	NA	NA	PMID: 31915375
CASILTSGRNEQF	Pathogens	Human immunodeficiency virus (HIV)	Gag p24	KAFSPEVIPMF	HLA-B*57:01	PMID: 18802118
CASIMYFA*KTYGYTF	Cancer	Merkel cell carcinoma	LTAg	WEDLFCDESLSSPEPPSSSE	DRB1*04-01	PMID: 31405946
CASINRGTDPYEQYF	Pathogens	Cytomegalovirus (CMV)	pp65	QYDPVAALF	HLA-A*24:02	PMID: 23933763
CASIPDREGNIQYF	Cancer	HTLV-1	Tax-1	SFHSLHLLF	HLA-A*24:02	PMID: 28724766
CASIPDREKTQYF	Cancer	HTLV-1	Tax-1	SFHSLHLLF	HLA-A*24:02	PMID: 28724766
CASIPDRGSGNTIYF	Pathogens	Influenza	Matrix protein (M1)	GILGFVFTL	HLA-A2	PMID: 28423320
CASIPDRNTEAFF	Cancer	HTLV-1	Tax-1	SFHSLHLLF	HLA-A*24:02	PMID: 28724766
CASIPDRVTEAFF	Cancer	HTLV-1	Tax-1	SFHSLHLLF	HLA-A*24:02	PMID: 28724766
CASIPGTGPGELFF	Pathogens	Cytomegalovirus (CMV)	pp65	RPHERNGFTVL	HLA-B*07:02	PMID: 30587531
CASIPNLGNEQF	Pathogens	Human immunodeficiency virus (HIV)	Gag-Pol poliprotein	LPPIVAKEI	HLA-B*42:01	PMID: 25911754
CASIPNSRANTEAFF	Autoimmune	Diabetes Type 1	GAD65	NA	NA	PMID: 29176645
CASIPPRGQEQFF	Cancer	HTLV-1	Tax-1	SFHSLHLLF	HLA-A*24:02	PMID: 28724766
CASIPTSGKTQYF	Autoimmune	Diabetes Type 1	insulin precursor A1-15	NA	NA	PMID: 15889096
CASIPVGLAGVSSTDTQYF	Pathogens	Cytomegalovirus (CMV)	UL29/28	FRCPRRFCF	HLA-C*07:02	PMID: 30587531
CASIPVGSRNTIYF	Cancer	Neoantigen	C3orf58-LMV-L4P	LMVPHSPSL	HLA-A2	PMID: 30418433
CASIPWTSGRALDTQYF	Pathogens	Cytomegalovirus (CMV)	pp65	TPRVTGGGAM	HLA-B*07:02	PMID: 30587531
CASIQDRDRPNSPLHF	Cancer	Neoantigen	TRIM58-VLA-V1F	FLASPSVPL	HLA-A2	PMID: 30418433
CASIQDSSGNTIYF	Autoimmune	Diabetes Type 1	NA	NA	NA	PMID: 21325620
CASIQGVTYEQYF	Autoimmune	Diabetes Type 1	GAD65	NA	NA	PMID: 29176645
CASIQMARETDEQFF	Pathogens	Epstein Barr virus (EBV)	BMLF-1	GLCTLVAML	HLA-A2	PMID: 28636589
CASIQTEDSGNTIYF	Pathogens	M. tuberculosis	NA	NA	NA	PMID: 30992377
CASIRGLAGVRTDTQYF	Pathogens	Influenza	Matrix protein (M1)	GILGFVFTL	HLA-A*02	PMID: 29997621
CASIRYRGEDTEAFF	Pathogens	Influenza	NP177	LPRRSGAAGA	HLA-B7	PMID: 28636589
CASISPGTGLPATNEKLF	Other	Cardiac valve allograft chronic rejection	NA	NA	NA	PMID: 10975868
CASISPKSQSRANVLTF	Cancer	Merkel cell carcinoma	LTAg	WEDLFCDESLSSPEPPSSSE	DRB1*04-01	PMID: 31405946
CASISPPDNEQFF	Pathogens	M. tuberculosis	NA	NA	NA	PMID: 30992377
CASIVRTSGASYNEQFF	Pathogens	Human immunodeficiency virus (HIV)	Gag polyprotein RQ13	RFYKTLRAEQASQ	HLA-DR1	PMID: 27111229
CASIWAGLGQPQHF	Cancer	Melanoma	Melan-A/MART-1	EAAGIGILTV	HLA-A*02	PMID: 19317896
CASKAGANVLTF	Cancer	Cervical cancer	NA	NA	NA	PMID: 30524447
CASKAGGTGELFF	Pathogens	Influenza	NP177	LPRRSGAAGA	HLA-B7	PMID: 28636589
CASKAGTLGTEAFF	Pathogens	Influenza	NP177	LPRRSGAAGA	HLA-B7	PMID: 28636589
CASKAKTVTYKQYF	Pathogens	Human immunodeficiency virus (HIV)	Gag polyprotein RQ13	RFYKTLRAEQASQ	HLA-DR15	PMID: 27111229
CASKAPLATNEKLFF	Autoimmune	Diabetes Type 1	GAD65	NA	NA	PMID: 29176645
CASKASGKSYNEQFF	Autoimmune	Diabetes Type 1	GAD65	NA	NA	PMID: 29176645
CASKAWVEEVTGELFF	Pathogens	M. tuberculosis	NA	NA	NA	PMID: 30992377
CASKAYSRRGVGETQYF	Pathogens	M. tuberculosis	NA	NA	NA	PMID: 30992377
CASKDGARGYGYTF	Cancer	Melanoma	NA	NA	NA	PMID: 11122136
CASKDNISFRGYTF	Pathogens	Influenza	Matrix protein (M1)	GILGFVFTL	HLA-A2	PMID: 28423320
CASKDPGWFLAFF	Pathogens	Epstein Barr virus (EBV)	BMLF-1	GLCTLVAML	HLA-A2	PMID: 28636589
CASKDSLSPWGGYTF	Pathogens	Cytomegalovirus (CMV)	pp65	RPHERNGFTVL	HLA-B*07:02	PMID: 30587531
CASKEDRQSNSPLHF	Cancer	HTLV-1	Tax-1	SFHSLHLLF	HLA-A*24:02	PMID: 28724766
CASKEELSNTGELF	Pathogens	Human immunodeficiency virus (HIV)	Protein Nef	FLKEKGGL	HLA-B*08	PMID: 21562156
CASKEGLLDTGELF	Cancer	Melanoma	Melan-A/MART-1	EAAGIGILTV	HLA-A*02:01	PMID: 19786555
CASKEKQSRANVLTF	Cancer	Merkel cell carcinoma	LTAg	WEDLFCDESLSSPEPPSSSE	DRB1*04-01	PMID: 31405946
CASKESPGQGLYNEQF	Autoimmune	Diabetes Type 1	NA	NA	NA	PMID: 21325620
CASKGDRGFGNQPQHF	Pathogens	Influenza	NP177	LPRRSGAAGA	HLA-B7	PMID: 28636589
CASKGETQYF	Cancer	Clear cell renal carcinoma	NA	NA	NA	PMID: 25637538
CASKGGANEQF	Cancer	Melanoma	Melan-A/MART-1	EAAGIGILTV	HLA-A*02:01	PMID: 19786555
CASKGILVNTEAFF	Autoimmune	Diabetes Type 1	GAD65	NA	NA	PMID: 29176645
CASKGLGANVLTF	Autoimmune	Diabetes Type 1	GAD65	NA	NA	PMID: 29176645
CASKGMASGGLRGTGELFF	Pathogens	Influenza	Matrix protein (M1)	GILGFVFTL	HLA-A2	PMID: 28423320
CASKGPGGHGELFF	Autoimmune	Diabetes Type 1	GAD65	NA	NA	PMID: 29176645
CASKGPGTVIRADTQYF	Autoimmune	Diabetes Type 1	NA	NA	NA	PMID: 27920090
CASKGQVDTGELFF	Pathogens	M. tuberculosis	NA	NA	NA	PMID: 30992377
CASKGRHICPE*KTYGDTF	Cancer	Merkel cell carcinoma	LTAg	WEDLFCDESLSSPEPPSSSE	DRB1*04-01	PMID: 31405946
CASKGTGDGEQYF	Autoimmune	Diabetes Type 1	GAD65	NA	NA	PMID: 29176645
CASKGTSGYTDTQYF	Autoimmune	Rheumatoid Arthritis (RA)	NA	NA	NA	PMID: 22294635
CASKGTVTGELF	Pathogens	Human immunodeficiency virus (HIV)	RF10 Protein Nef	RYPLTFGWCF	HLA-A*24:02	PMID: 24899498
CASKGTVYNEQF	Autoimmune	Diabetes Type 1	GAD65	NA	HLA-DRB1*04:01	PMID: 25681349
CASKGVGAEDTEAFF	Pathogens	COVID-19	NA	NA	NA	PMID: 32398875
CASKGVSVYNEQFF	Autoimmune	Narcolepsy	NA	NA	ÊHLA-DQB1*06:02	PMID: 30232458
CASKHASGELFF	Pathogens	Influenza	Matrix protein (M1)	GILGFVFTL	HLA-A2	PMID: 28636589
CASKKDLSTYEQYF	Allergy	Allergy	NA	NA	NA	PMID: 25905582
CASKKDTNTGELFF	Autoimmune	Diabetes Type 1	GAD65	NA	NA	PMID: 29176645
CASKKEQGSYNEQF	Autoimmune	Rheumatoid Arthritis (RA)	NA	NA	NA	PMID: 22294635
CASKKTAQGAPIF	Pathogens	M. tuberculosis	NA	NA	NA	PMID: 30992377
CASKLELLAKNIHYF	Autoimmune	Diabetes Type 1	GAD65	NA	NA	PMID: 29176645
CASKLQGTANEQFF	Pathogens	Cytomegalovirus (CMV)	pp65	TPRVTGGGAM	HLA-B*07:02	PMID: 30587531
CASKLYTGGDQPQHF	Pathogens	Human immunodeficiency virus (HIV)	Protein Vpr	FPRPWLHGL	HLA-B*42:01	PMID: 25911754
CASKMRGDVYEQYF	Pathogens	Epstein Barr virus (EBV)	BZLF-1	RAKFKQLL	HLA-B*08:01	PMID: 24512815
CASKNSRKTYGYTF	Cancer	Merkel cell carcinoma	LTAg	WEDLFCDESLSSPEPPSSSE	DRB1*04-01	PMID: 31405946
CASKPARANEQFF	Pathogens	Human immunodeficiency virus (HIV)	Gag polyprotein RQ13	RFYKTLRAEQASQ	HLA-DR5	PMID: 27111229
CASKPKAVTYEQYF	Pathogens	Human immunodeficiency virus (HIV)	Gag polyprotein RQ13	RFYKTLRAEQASQ	HLA-DR15	PMID: 27111229
CASKPLVSTDTQYF	Pathogens	Human immunodeficiency virus (HIV)	Gag polyprotein RQ13	RFYKTLRAEQASQ	HLA-DR15	PMID: 27111229
CASKPN*EYQSRANVLTF	Cancer	Merkel cell carcinoma	LTAg	WEDLFCDESLSSPEPPSSSE	DRB1*04-01	PMID: 31405946
CASKPRDSGDTQYF	Pathogens	Cytomegalovirus (CMV)	pp65	QYDPVAALF	HLA-A*24:02	PMID: 23933763
CASKPSGGRANTHYF	Autoimmune	Diabetes Type 1	GAD65	NA	NA	PMID: 29176645
CASKPTGGTEAFF	Autoimmune	Diabetes Type 1	GAD65	NA	NA	PMID: 29176645
CASKPTPTPRGEQYF	Pathogens	Influenza	NP177	LPRRSGAAGA	HLA-B7	PMID: 28636589
CASKPTRANEQFF	Pathogens	Human immunodeficiency virus (HIV)	Gag polyprotein RQ13	RFYKTLRAEQASQ	HLA-DR5	PMID: 27111229
CASKQGAGGLYEQYF	Pathogens	Cytomegalovirus (CMV)	pp65	TPRVTGGGAM	HLA-B*07:02	PMID: 30587531
CASKRASMNTEAFF	Autoimmune	Diabetes Type 1	NA	NA	NA	PMID: 27920090
CASKRETSGSQEQFF	Pathogens	Cytomegalovirus (CMV)	pp65	RPHERNGFTVL	HLA-B*07:02	PMID: 30587531
CASKRMTGEAGQPQHF	Cancer	Neoantigen	ITIH6-RLG	RLGPYLEFL	HLA-A2	PMID: 30418433
CASKSGDPGELF	Cancer	Leukemia	NA	NA	Complete HLA typing is provided in the paper for each patient	PMID: 24149287
CASKSLETGFNQPQHF	Pathogens	Cytomegalovirus (CMV)	CMV-NV9	NLVPMVATV	HLA-A*02	PMID: 21374820
CASKSNTEAFF	Cancer	Neoantigen	CD47-GLT-V6F	GLTSFFIAI	HLA-A2	PMID: 30418433
CASKSRWGSYEQYF	Cancer	Merkel cell carcinoma	LTAg	WEDLFCDESLSSPEPPSSSE	DRB1*04-01	PMID: 31405946
CASKSWDMAYEQYF	Cancer	Neoantigen	MLL2-L8H	ALSPVIPHI	HLA-A2	PMID: 30418433
CASKTEGYSNQPQHF	Pathogens	Influenza	NP177	LPRRSGAAGA	HLA-B7	PMID: 28636589
CASKTISGPGGVYEQYF	Autoimmune	Diabetes Type 1	GAD65	NA	NA	PMID: 29176645
CASKTISGPGGVYKQYF	Autoimmune	Diabetes Type 1	GAD65	NA	NA	PMID: 29176645
CASKVDREGTIYF	Cancer	HTLV-1	Tax-1	SFHSLHLLF	HLA-A*24:02	PMID: 28724766
CASKVEGQKQETQYF	Autoimmune	Diabetes Type 1	insulin precursor A1-15	NA	NA	PMID: 15889096
CASKVGLTDTQYF	Pathogens	Influenza	NP177	LPRRSGAAGA	HLA-B7	PMID: 28636589
CASKVTGTGSDEQFF	Pathogens	M. tuberculosis	NA	NA	NA	PMID: 30992377
CASKWPASGNNEQFF	Autoimmune	Alzheimer's disease	NA	NA	NA	PMID: 31915375
CASKWTSGGPNTGELF	Pathogens	Cytomegalovirus (CMV)	IE-1	QIKVRVKMV	HLA-B*08:01	PMID: 25339770
CASLAGQGYNEQF	Cancer	Melanoma	MAGE-1	SAYGEPRKL	HLA-Cw* 16:01	PMID: 8921424
CASLAPGTTNEKLF	Pathogens	Cytomegalovirus (CMV)	pp65	NLVPMVATV	HLA-A*02	PMID: 11756174
CASLAPYNEQFF	Pathogens	Influenza	NP177	LPRRSGAAGA	HLA-B7	PMID: 28636589
CASLDRGLQPQHF	Allergy	Allergy	NA	NA	NA	PMID: 25905582
CASLEAGGAHTDTQYF	Pathogens	M. tuberculosis	NA	NA	NA	PMID: 30992377
CASLEAGGETQYF	Cancer	Neoantigen	GALC-YVV-V3L	YVLTWIVGA	HLA-A2	PMID: 30418433
CASLEGGSYTF	Pathogens	Human immunodeficiency virus (HIV)	Gag-Pol poliprotein	IIKDYGKQM	HLA-B*42:01	PMID: 25911754
CASLERTSGGEQFF	Pathogens	Human immunodeficiency virus (HIV)	Gag polyprotein RQ13	RFYKTLRAEQASQ	HLA-DR15	PMID: 27111229
CASLFAGELFF	Pathogens	Influenza	NP177	LPRRSGAAGA	HLA-B7	PMID: 28636589
CASLFQGNQPQHF	Autoimmune	Diabetes Type 1	GAD65	NA	NA	PMID: 29176645
CASLFTGTSPTDTQYF	Pathogens	Epstein Barr virus (EBV)	BZLF-1	RAKFKQLL	HLA-B*08:01	PMID: 24512815
CASLGAQNNEQF	Cancer	Melanoma	BAGE	AARAVFLAL	HLA-Cw* 16:01	PMID: 8921424
CASLGDEQFF	Pathogens	Influenza	NP177	LPRRSGAAGA	HLA-B7	PMID: 28636589
CASLGGGYPF	Pathogens	Influenza	Matrix protein (M1)	GILGFVFTL	HLA-A*02:01	PMID: 28300170
CASLGLEYEQYF	Cancer	Neoantigen	HCV-LLF	LLFGYPVYV	HLA-A2	PMID: 30418433
CASLGLQETQYF	Cancer	Neoantigen	PIGN-FLT-P7H	FLTVFSHFM	HLA-A2	PMID: 30418433
CASLGPLRHEQYF	Pathogens	Human immunodeficiency virus (HIV)	Gag polyprotein RQ13	RFYKTLRAEQASQ	HLA-DR15	PMID: 27111229
CASLGPTEQDSGANVLTF	Pathogens	Influenza	NP177	LPRRSGAAGA	HLA-B7	PMID: 28636589
CASLGQANTGELFF	Pathogens	Human immunodeficiency virus (HIV)	Gag polyprotein RQ13	RFYKTLRAEQASQ	HLA-DR11	PMID: 27111229
CASLGTGFTGELFF	Pathogens	M. tuberculosis	NA	NA	NA	PMID: 30992377
CASLGTGTSGSYEQYF	Allergy	Allergy	NA	NA	NA	PMID: 25905582
CASLIRFTDTQYF	Autoimmune	Celiac disease	DQ2-a-II	PQPQLPYPQPQ	HLA-DQ2	PMID: 21849672
CASLIVPWGTSGTTDTQYF	Pathogens	Cytomegalovirus (CMV)	pp65	NLVPMVATV	HLA-A2	PMID: 28423320
CASLKATDTQYF	Autoimmune	Diabetes Type 1	NA	NA	HLA-DQ8	PMID: 30952805
CASLLAQSRANVLTF	Cancer	Merkel cell carcinoma	LTAg	WEDLFCDESLSSPEPPSSSE	DRB1*04-01	PMID: 31405946
CASLLGRSNTGELFF	Autoimmune	Celiac disease	DQ2-a-II	PQPELPYPQPE	HLA-DQ2	PMID: 21849672
CASLLLGTAAEAF	Pathogens	Cytomegalovirus (CMV)	pp65	NLVPMVATV	HLA-A*02	PMID: 19542443
CASLPAGGGETQYF	Pathogens	Influenza	NP177	LPRRSGAAGA	HLA-B7	PMID: 28636589
CASLPDRSSHEQYF	Cancer	HTLV-1	Tax-1	SFHSLHLLF	HLA-A*24:02	PMID: 28724766
CASLPGRATEAFF	Cancer	HTLV-1	Tax-1	SFHSLHLLF	HLA-A*24:02	PMID: 28724766
CASLPGRTEAF	Cancer	Melanoma	mutated CDKNA2	NA	HLA-A*11:01	PMID: 24667641
CASLPGTGHTEAF	Autoimmune	Rheumatoid Arthritis (RA)	NA	NA	NA	PMID: 22294635
CASLPGTGTEAF	Autoimmune	Rheumatoid Arthritis (RA)	NA	NA	NA	PMID: 22294635
CASLPPGLAFNEQFF	Pathogens	Influenza	NP177	LPRRSGAAGA	HLA-B7	PMID: 28636589
CASLPSVGKGAYEQYF	Pathogens	Human immunodeficiency virus (HIV)	RF10 Protein Nef	RYPLTFGWCF	HLA-A*24:02	PMID: 24899498
CASLQAGANEQF	Pathogens	Cytomegalovirus (CMV)	pp65	NLVPMVATV	HLA-A*02	PMID: 11756174
CASLQGGQETQYF	Cancer	Cervical intraepithelial neoplasia	NA	NA	NA	PMID: 30524447
CASLQGSGSPLHF	Cancer	Melanoma	Melan-A/MART-1	ELAGIGILTV	HLA-A2	PMID: 30418433
CASLRGLGTDTQYF	Pathogens	Epstein Barr virus (EBV)	BZLF-1	RAKFKQLL	HLA-B*08:01	PMID: 24512815
CASLRSAVWADTQYF	Cancer	Melanoma	MelanA/MART1	ELAGIGILTV	HLA-A2	PMID: 12555663
CASLRSTSGVIDEQFF	Pathogens	Human immunodeficiency virus (HIV)	Gag polyprotein RQ13	RFYKTLRAEQASQ	HLA-DR11	PMID: 27111229
CASLSGGGEQF	Pathogens	Cytomegalovirus (CMV)	pp65	NLVPMVATV	HLA-A*02	PMID: 11756174
CASLSGGTDTQYF	Autoimmune	Diabetes Type 1	NA	NA	NA	PMID: 21325620
CASLSPIRDRGTGELF	Pathogens	Cytomegalovirus (CMV)	CMV-NV9	NLVPMVATV	HLA-A*02	PMID: 21374820
CASLTAPIGGGTEAF	Autoimmune	Diabetes Type 1	insulin precursor A1-15	NA	NA	PMID: 15889096
CASLTRDEQFF	Autoimmune	Diabetes Type 1	GAD65	NA	NA	PMID: 29176645
CASLVASGQETQYF	Pathogens	Cytomegalovirus (CMV)	pp65	NLVPMVATV	HLA-A*02	PMID: 11756174
CASMAGRGAGPPETQYF	Autoimmune	Rheumatoid Arthritis (RA)	NA	NA	NA	PMID: 22294635
CASMDGSGIYNEQF	Cancer	Melanoma	Melan-A/MART-1	EAAGIGILTV	HLA-A*02:01	PMID: 19786555
CASMEISGGAVKNIQYF	Cancer	Melanoma	Melan-A/MART-1	EAAGIGILTV	HLA-A*02:01	PMID: 19786555
CASMGAGHTDTQYF	Pathogens	M. tuberculosis	NA	NA	NA	PMID: 30992377
CASMGGANTEAF	Pathogens	Human immunodeficiency virus (HIV)	p24 KK10	KRWIILGLNK	HLA-B*27:05	PMID: 21734237
CASMGGASYNEQF	Pathogens	Epstein Barr virus (EBV)	BRLF-1	YVLDHLIVV	HLA-A*02:01	PMID: 24512815
CASMGGRNEQF	Autoimmune	Rheumatoid Arthritis (RA)	NA	NA	NA	PMID: 22294635
CASMGGSNEQFF	Pathogens	Cytomegalovirus (CMV)	pp65	NLVPMVATV	HLA-A2	PMID: 28636589
CASMGLAQETQYF	Pathogens	Human immunodeficiency virus (HIV)	Gag p24	RAFSPEVIPMF	HLA-B*57:03	PMID: 18802118
CASMGLPGYEQF	Pathogens	Cytomegalovirus (CMV)	pp65	YSEHPTFTSQY	HLA-A*02:01	PMID: 25339770
CASMGLVGGTDTQYF	Pathogens	Human immunodeficiency virus (HIV)	Protein Nef	TPGPGVRYPL	HLA-B*42:01	PMID: 25911754
CASMGTTYNEQFF	Pathogens	Influenza	NP177	LPRRSGAAGA	HLA-B7	PMID: 28636589
CASMKYEAFF	Pathogens	Epstein Barr virus (EBV)	BMLF-1	GLCTLVAML	HLA-A2	PMID: 28636589
CASMNDGATYEQYF	Pathogens	Cytomegalovirus (CMV)	pp65	NLVPMVATV	HLA-A*02:01	PMID: 21555537
CASMPDRKNTIYF	Cancer	HTLV-1	Tax-1	SFHSLHLLF	HLA-A*24:02	PMID: 28724766
CASMPRGFPSDEQFF	Cancer	Melanoma	Melan-A/MART-1	ELAGIGILTV	HLA-A2	PMID: 30418433
CASMRGAHTGELFF	Cancer	Melanoma	Melan-A/MART-1	ELAGIGILTV	HLA-A2	PMID: 30418433
CASMRPTSYEQYF	Cancer	Neoantigen	CHD8-KLN-P7A	KLNTITAVV	HLA-A2	PMID: 30418433
CASMRSGPRGTEAFF	Pathogens	HTLV-1	NA	NA	NA	PMID: 31069115
CASMRTSAPDTQYF	Allergy	Allergy	NA	NA	NA	PMID: 25905582
CASMTGL	Pathogens	Influenza	NP177	LPRRSGAAGA	HLA-B7	PMID: 28636589
CASMTGQKNSPLHF	Pathogens	Cytomegalovirus (CMV)	IE-1	CRVLCCYVL	HLA-C*07:02	PMID: 30587531
CASMTGTEAFF	Pathogens	Influenza	Matrix protein (M1)	GILGFVFTL	HLA-A2	PMID: 28636589
CASMTNNQPQHF	Cancer	Neoantigen	CMV-MLN	MLNIPSINV	HLA-A2	PMID: 30418433
CASMVGQGTGELFF	Pathogens	Influenza	Matrix protein (M1)	GILGFVFTL	HLA-A2	PMID: 28636589
CASNALPGLNEKLFF	Cancer	Merkel cell carcinoma	LTAg	WEDLFCDESLSSPEPPSSSE	DRB1*04-01	PMID: 31405946
CASNAPGLDPAGELFF	Pathogens	Influenza	NP177	LPRRSGAAGA	HLA-B7	PMID: 28636589
CASNARVNTEAFF	Pathogens	M. tuberculosis	NA	NA	NA	PMID: 30992377
CASNDREDTEAFF	Pathogens	Cytomegalovirus (CMV)	pp65	RPHERNGFTVL	HLA-B*07:02	PMID: 30587531
CASNDRGDSPLHF	Autoimmune	Psoriatic arthritis	NA	NA	NA	PMID: 28945199
CASNELAGGVIEQYF	Pathogens	M. tuberculosis	NA	NA	NA	PMID: 30992377
CASNGGLAYEQYF	Pathogens	Yellow fever virus	YFV-17D	LLWNGPMAV	HLA-A*02:01	PMID: 28103239
CASNGGSYEQYF	Cancer	Melanoma	Melan-A/MART-1	ELAGIGILTV	HLA-A2	PMID: 30418433
CASNGQAWTYEQYF	Pathogens	Cytomegalovirus (CMV)	IE-1	CRVLCCYVL	HLA-C*07:02	PMID: 30587531
CASNGQGGDEAFF	Autoimmune	Diabetes Type 1	GAD65	NA	NA	PMID: 29176645
CASNGRDTGELFF	Pathogens	M. tuberculosis	NA	NA	NA	PMID: 30992377
CASNIAGDYGYTF	Pathogens	Cytomegalovirus (CMV)	pp65	NLVPMVATV	HLA-A2	PMID: 28423320
CASNILGQADTQYF	Pathogens	Epstein Barr virus (EBV)	BRLF-1	RAKFKQLL	HLA-B*08:01	PMID: 24512815
CASNIRENQPQHF	Pathogens	M. tuberculosis	NA	NA	NA	PMID: 30992377
CASNIRREYTSRANVLTF	Cancer	Merkel cell carcinoma	LTAg	WEDLFCDESLSSPEPPSSSE	DRB1*04-01	PMID: 31405946
CASNKLTSGGRDTQYF	Pathogens	Human immunodeficiency virus (HIV)	Gag polyprotein RQ13	RFYKTLRAEQASQ	HLA-DR5	PMID: 27111229
CASNKSGRYNEHFF	Autoimmune	Diabetes Type 1	GAD65	NA	NA	PMID: 29176645
CASNKSGRYNEQFF	Autoimmune	Diabetes Type 1	GAD65	NA	NA	PMID: 29176645
CASNLGGDNEQFF	Cancer	Neoantigen	OR14C36-FML-V6L	FMLYLLTLM	HLA-A2	PMID: 30418433
CASNLQETQYF	Autoimmune	Diabetes Type 1	insulin precursor A1-15	NA	NA	PMID: 15889096
CASNLQRAVNTEAF	Cancer	Epithelial ovarian cancer	PLXB	PGISSQHFTYQGGVGGSWPVCSGLG	NA	PMID: 31221207
CASNLRGQETQYF	Pathogens	Influenza	NP177	LPRRSGAAGA	HLA-B7	PMID: 28636589
CASNLRVTSGGPRTDTQYF	Pathogens	Cytomegalovirus (CMV)	pp65	RPHERNGFTVL	HLA-B*07:02	PMID: 30587531
CASNLVISRKTYGYTF	Cancer	Merkel cell carcinoma	LTAg	WEDLFCDESLSSPEPPSSSE	DRB1*04-01	PMID: 31405946
CASNMRPVRKTYGYTF	Cancer	Merkel cell carcinoma	LTAg	WEDLFCDESLSSPEPPSSSE	DRB1*04-01	PMID: 31405946
CASNNGKYEQYF	Pathogens	Cytomegalovirus (CMV)	CMV-NV9	NLVPMVATV	HLA-A*02	PMID: 21374820
CASNPAGHNEQFF	Pathogens	Influenza	NP177	LPRRSGAAGA	HLA-B7	PMID: 28636589
CASNPAGQLETQYF	Pathogens	Hepatitis C virus (HCV)	Genome polyprotein	ATDALMTGY	HLA-A*01:01	PMID: 21160049
CASNPGGLGTEAFF	Pathogens	Cytomegalovirus (CMV)	UL29/28	FRCPRRFCF	HLA-C*07:02	PMID: 30587531
CASNPGPTYGYTF	Cancer	Neoantigen	GNL3L-R4C	NLNCCSVPV	HLA-A2	PMID: 30418433
CASNPGQGDEQYF	Pathogens	Influenza	NP177	LPRRSGAAGA	HLA-B7	PMID: 28636589
CASNPGQGNQPHHF	Autoimmune	Diabetes Type 1	GAD65	NA	NA	PMID: 29176645
CASNPGQGNQPQHF	Autoimmune	Diabetes Type 1	GAD65	NA	NA	PMID: 29176645
CASNPGRGNQPQHF	Pathogens	Influenza	Matrix protein (M1)	GILGFVFTL	HLA-A2	PMID: 28636589
CASNPGTDFNTGELFF	Cancer	Neoantigen	C15orf32-MLS-G9R	MLSILALVRV	HLA-A2	PMID: 30418433
CASNPGTSNEQF	Pathogens	Epstein Barr virus (EBV)	BMLF-1	GLCTLVAML	HLA-A*02	PMID: 16287711
CASNPPEGNTQYF	Cancer	Melanoma	NA	NA	NA	PMID: 12839930
CASNPPETGGRKQYF	Pathogens	M. tuberculosis	NA	NA	NA	PMID: 30992377
CASNPPRANTGELFF	Cancer	HTLV-1	Tax-1	SFHSLHLLF	HLA-A*24:02	PMID: 28724766
CASNPSGGYTGELF	Pathogens	Cytomegalovirus (CMV)	pp65	NLVPMVATV	HLA-A*02:01	PMID: 16287711
CASNPTGGLETQYF	Pathogens	Cytomegalovirus (CMV)	IE-1	CRVLCCYVL	HLA-C*07:02	PMID: 30587531
CASNPVFAAGGETQYF	Pathogens	Human immunodeficiency virus (HIV)	Vif-407	HPKVSSEVHI	HLA-B*42:01	PMID: 25911754
CASNPVQGAVNEQF	Cancer	Melanoma	mutated CDKNA2	NA	HLA-A*11:01	PMID: 24667641
CASNQGGAHEQYF	Pathogens	Influenza	NP177	LPRRSGAAGA	HLA-B7	PMID: 28636589
CASNQGLYEQYF	Cancer	Neoantigen	GNL3L-R4C	NLNCCSVPV	HLA-A2	PMID: 30418433
CASNQGNPDTQYF	Pathogens	M. tuberculosis	NA	NA	NA	PMID: 30992377
CASNQGPGNTIYF	Cancer	Melanoma	Melan-A/MART-1	ELAGIGILTV	HLA-A2	PMID: 30418433
CASNQPQHF	Cancer	Neoantigen	CMV-MLN	MLNIPSINV	HLA-A2	PMID: 30418433
CASNQRTSGPYEQYF	Pathogens	Human immunodeficiency virus (HIV)	Gag polyprotein RQ13	RFYKTLRAEQASQ	HLA-DR11	PMID: 27111229
CASNQSPGGTQYF	Pathogens	Epstein Barr virus (EBV)	BMLF-1	GLCTLVAML	HLA-A2	PMID: 28636589
CASNRDGNEKLFF	Autoimmune	Diabetes Type 1	GAD65	NA	NA	PMID: 29176645
CASNRDSQETQYF	Pathogens	M. tuberculosis	NA	NA	NA	PMID: 30992377
CASNRESAYTF	Autoimmune	Rheumatoid Arthritis (RA)	NA	NA	NA	PMID: 22294635
CASNREVSTDTQYF	Cancer	Neoantigen	HTR1F-10	VMPFSIVYIV	HLA-A2	PMID: 30418433
CASNRGYNEQFF	Cancer	Neoantigen	NSDHL-A9V	ILTGLNYEV	HLA-A2	PMID: 30418433
CASNRRTSGTYEQYF	Pathogens	Human immunodeficiency virus (HIV)	Gag polyprotein RQ13	RFYKTLRAEQASQ	HLA-DR5	PMID: 27111229
CASNSADPEAFF	Pathogens	Cytomegalovirus (CMV)	UL29/28	FRCPRRFCF	HLA-C*07:02	PMID: 30587531
CASNSGGAYNEQFF	Cancer	Neoantigen	WDR46-FLT	FLTYLDVSV	HLA-A2	PMID: 30418433
CASNSGGDLDTQYF	Pathogens	M. tuberculosis	NA	NA	NA	PMID: 30992377
CASNSGGYNEQFF	Cancer	Melanoma	Melan-A/MART-1	ELAGIGILTV	HLA-A2	PMID: 30418433
CASNSGPNEKLFF	Cancer	Neoantigen	APBB2-VQY-L7F	VQYLGMFPV	HLA-A2	PMID: 30418433
CASNSLTGELFF	Pathogens	Influenza	NP177	LPRRSGAAGA	HLA-B7	PMID: 28636589
CASNSPGQSYYEQYF	Pathogens	Influenza	NP177	LPRRSGAAGA	HLA-B7	PMID: 28636589
CASNSQGLHNEQFF	Pathogens	M. tuberculosis	NA	NA	NA	PMID: 30992377
CASNSREVYGYTF	Pathogens	Human immunodeficiency virus (HIV)	Gag p24	KAFSPEVIPMF	HLA-B*57:01	PMID: 17121793
CASNSSGTGAYEQYF	Pathogens	Influenza	Matrix protein (M1)	GILGFVFTL	HLA-A2	PMID: 28636589
CASNTGGANTDTQYF	Pathogens	Cytomegalovirus (CMV)	pp65	TPRVTGGGAM	HLA-B*07:02	PMID: 21555537
CASNTGTDSYEQYF	Pathogens	Yellow fever virus	YFV-17D	LLWNGPMAV	HLA-A*02:01	PMID: 28103239
CASNTGYQETQYF	Cancer	Neoantigen	OR14C36-FML-V6L	FMLYLLTLM	HLA-A2	PMID: 30418433
CASNWQGPYNEQFF	Pathogens	Cytomegalovirus (CMV)	pp50	VTEHDTLLY	HLA-A1	PMID: 28636589
CASNYEGANTEAFF	Pathogens	HTLV-1	NA	NA	NA	PMID: 31069115
CASPEAATGGGETQYF	Pathogens	Cytomegalovirus (CMV)	pp65	TPRVTGGGAM	HLA-B*07:02	PMID: 30587531
CASPGGGTYYGYPF	Pathogens	Influenza	Matrix protein (M1)	GILGFVFTL	HLA-A*02:01	PMID: 28300170
CASPHPDRPNYGYTF	Pathogens	Human immunodeficiency virus (HIV)	Gag p24	KAFSPEVIPMF	HLA-B*57:01	PMID: 18802118
CASPLIEETIPYEQYF	Pathogens	Cytomegalovirus (CMV)	pp65	TPRVTGGGAM	HLA-B*07:02	PMID: 21555537
CASPPAVSYEQYF	Pathogens	Epstein Barr virus (EBV)	BMLF-1	GLCTLVAML	HLA-A*02	PMID: 19542443
CASPPLGGGYNEQFF	Pathogens	Influenza	Matrix protein (M1)	GILGFVFTL	HLA-A*02:01	PMID: 28300170
CASPPLSGTGHVRGYTF	Pathogens	Influenza	Matrix protein (M1)	GILGFVFTL	HLA-A2	PMID: 28423320
CASPRDREDGYTF	Cancer	HTLV-1	Tax-1	SFHSLHLLF	HLA-A*24:02	PMID: 28724766
CASPRQSPLHF	Pathogens	Influenza	Matrix protein (M1)	GILGFVFTL	HLA-A2	PMID: 28636589
CASPTADTQYF	Autoimmune	Alzheimer's disease	NA	NA	NA	PMID: 31915375
CASPTGGNTGELF	Autoimmune	Diabetes Type 1	NA	NA	NA	PMID: 21325620
CASPTVPDHTDTQYF	Pathogens	Influenza	NP177	LPRRSGAAGA	HLA-B7	PMID: 28636589
CASQAGTSGSNEQFF	Pathogens	M. tuberculosis	NA	NA	NA	PMID: 30992377
CASQDFLSSGAYNEQFF	Pathogens	HTLV-1	Tax	LLFGYPVYV	HLA-A*02:01	PMID: 11559817
CASQDFYNEQFF	Pathogens	Cytomegalovirus (CMV)	IE-1	CRVLCCYVL	HLA-C*07:02	PMID: 30587531
CASQDTNSYEQYF	Pathogens	Epstein Barr virus (EBV)	BZLF-1	EPLPQGQLTAY	HLA-B*35:02	PMID: 25339770
CASQGALTSTF	Autoimmune	Diabetes Type 1	GAD65	NA	HLA-DRB1*04:01	PMID: 25681349
CASQGDTDTQYF	Pathogens	Influenza	NP177	LPRRSGAAGA	HLA-B7	PMID: 28636589
CASQGGEIGNNEQF	Pathogens	Hepatitis C virus (HCV)	Genome polyprotein	ATDALMTGY	HLA-A*01:01	PMID: 21160049
CASQGPGLNGYTF	Pathogens	Influenza	NP177	LPRRSGAAGA	HLA-B7	PMID: 28636589
CASQGQGAVDTEAF	Cancer	Clear cell renal carcinoma	NA	NA	NA	PMID: 25637538
CASQGYTEAF	Cancer	Clear cell renal carcinoma	NA	NA	NA	PMID: 25637538
CASQLGQGVHGYGYTF	Pathogens	HTLV-1	Tax	LLFGYPVYV	HLA-A*02:01	PMID: 11559817
CASQLSGGAVVETQYF	Cancer	Melanoma	Melan-A/MART-1	EAAGIGILTV	HLA-A*02:01	PMID: 19786555
CASQLTGAPNTEAFF	Pathogens	Cytomegalovirus (CMV)	IE-1	CRVLCCYVL	HLA-C*07:02	PMID: 30587531
CASQLYSGGDQPQHF	Pathogens	Human immunodeficiency virus (HIV)	Protein Vpr	FPRPWLHGL	HLA-B*42:01	PMID: 25911754
CASQPGQKNTEAFF	Pathogens	Cytomegalovirus (CMV)	IE-1	CRVLCCYVL	HLA-C*07:02	PMID: 30587531
CASQPGTNYEQYF	Pathogens	Influenza	NP177	LPRRSGAAGA	HLA-B7	PMID: 28636589
CASQPVGTDTQYF	Other	Calcified Aortic Stenosis disease	NA	NA	NA	PMID: 17404318
CASQPWFNTGELFF	Cancer	Neoantigen	FNDC3B-L3M	VVMSWAPPV	HLA-A2	PMID: 30418433
CASQRGARGGNQPQHF	Pathogens	Human immunodeficiency virus (HIV)	Gag polyprotein RQ13	RFYKTLRAEQASQ	HLA-DR15	PMID: 27111229
CASQRGNSYNEQFF	Pathogens	Human immunodeficiency virus (HIV)	Gag polyprotein RQ13	RFYKTLRAEQASQ	HLA-DR5	PMID: 27111229
CASQSGFLSNSPLHF	Cancer	Melanoma	Melan-A/MART-1	EAAGIGILTV	HLA-A*02	PMID: 19317896
CASQSSGRYNEQFF	Autoimmune	Diabetes Type 1	GAD65	NA	NA	PMID: 29176645
CASQTGAVTGELFF	Pathogens	M. tuberculosis	NA	NA	NA	PMID: 30992377
CASQTSGRYNEQFF	Autoimmune	Diabetes Type 1	GAD65	NA	NA	PMID: 29176645
CASR*GVATQFTEAFF	Cancer	Merkel cell carcinoma	LTAg	WEDLFCDESLSSPEPPSSSE	DRB1*04-01	PMID: 31405946
CASR*KVAHHSDNEQFF	Cancer	Merkel cell carcinoma	LTAg	WEDLFCDESLSSPEPPSSSE	DRB1*04-01	PMID: 31405946
CASR*QSRANVLTF	Cancer	Merkel cell carcinoma	LTAg	WEDLFCDESLSSPEPPSSSE	DRB1*04-01	PMID: 31405946
CASR*YLLQHARNTIYF	Cancer	Merkel cell carcinoma	LTAg	WEDLFCDESLSSPEPPSSSE	DRB1*04-01	PMID: 31405946
CASRAAPNTEAFF	Pathogens	Cytomegalovirus (CMV)	pp50	VTEHDTLLY	HLA-A1	PMID: 28636589
CASRAEILATNEKLF	Cancer	Melanoma	Melan-A/MART-1	EAAGIGILTV	HLA-A*02:01	PMID: 19786555
CASRAFSMPE*KTYGYTF	Cancer	Merkel cell carcinoma	LTAg	WEDLFCDESLSSPEPPSSSE	DRB1*04-01	PMID: 31405946
CASRAGEASTDTQYF	Pathogens	M. tuberculosis	NA	NA	NA	PMID: 30992377
CASRAGFLSSYEQYF	Cancer	Melanoma	Melan-A/MART-1	EAAGIGILTV	HLA-A*02:01	PMID: 19786555
CASRAGGRTDTQYF	Pathogens	M. tuberculosis	NA	NA	NA	PMID: 30992377
CASRAGIQSGELFF	Cancer	Melanoma	Melan-A/MART-1	ELAGIGILTV	HLA-A2	PMID: 30418433
CASRAGQGGNEKLFF	Autoimmune	Psoriatic arthritis	NA	NA	NA	PMID: 28945199
CASRAGRAYEQYF	Pathogens	Influenza	Matrix protein (M1)	GILGFVFTL	HLA-A*02:01	PMID: 25609818
CASRAGSVATEAFF	Pathogens	Human immunodeficiency virus (HIV)	Gag polyprotein RQ13	RFYKTLRAEQASQ	HLA-DR1	PMID: 27111229
CASRAGTKYQETQYF	Pathogens	Influenza	NP177	LPRRSGAAGA	HLA-B7	PMID: 28636589
CASRAGTSGTGELFF	Pathogens	Human immunodeficiency virus (HIV)	Gag polyprotein RQ13	RFYKTLRAEQASQ	HLA-DR1	PMID: 27111229
CASRAGTSNTGELF	Pathogens	Hepatitis C virus (HCV)	Genome polyprotein	ATDALMTGY	HLA-A*01:01	PMID: 21160049
CASRAIIAQQRKNIQYF	Cancer	Merkel cell carcinoma	LTAg	WEDLFCDESLSSPEPPSSSE	DRB1*04-01	PMID: 31405946
CASRALASGGEQFF	Pathogens	Human immunodeficiency virus (HIV)	Gag polyprotein RQ13	RFYKTLRAEQASQ	HLA-DR15	PMID: 27111229
CASRALRGDNEQF	Pathogens	Cytomegalovirus (CMV)	pp65	NLVPMVATV	HLA-A*02:01	PMID: 21555537
CASRALSSYEQYF	Allergy	Allergy	NA	NA	HLA-B*08:01	PMID: 25946710
CASRAPGLAFQETQYF	Pathogens	Human immunodeficiency virus (HIV)	Gag polyprotein RQ13	RFYKTLRAEQASQ	HLA-DR1	PMID: 27111229
CASRAPGLAFQGTQYF	Pathogens	Human immunodeficiency virus (HIV)	Gag polyprotein RQ13	RFYKTLRAEQASQ	HLA-DR1	PMID: 27111229
CASRAPGLANNEQF	Cancer	Melanoma	Melan-A/MART-1	EAAGIGILTV	HLA-A*02:01	PMID: 19786555
CASRARRPSNTIYF	Pathogens	Human immunodeficiency virus (HIV)	Gag polyprotein	TPQDLNTML	HLA-B*42:01	PMID: 25911754
CASRARSPNEQNF	Pathogens	Influenza	Matrix protein (M1)	GILGFVFTL	HLA-A*02:01	PMID: 28300170
CASRARTGATNEKLFF	Pathogens	Human immunodeficiency virus (HIV)	Gag polyprotein RQ13	RFYKTLRAEQASQ	HLA-DR15	PMID: 27111229
CASRASGGTADTQYF	Pathogens	M. tuberculosis	NA	NA	NA	PMID: 30992377
CASRASGLASNEQFF	Pathogens	Cytomegalovirus (CMV)	pp65	NLVPMVATV	HLA-A2	PMID: 28636589
CASRASLPDTQYF	Autoimmune	Diabetes Type 1	NA	NA	NA	PMID: 27920090
CASRASNTGELFF	Pathogens	Influenza	NP177	LPRRSGAAGA	HLA-B7	PMID: 28636589
CASRASTGSGNTIYF	Pathogens	Human immunodeficiency virus (HIV)	Gag polyprotein	TPQDLNTML	HLA-B*42:01	PMID: 25911754
CASRATGGLGPEAFF	Pathogens	Influenza	Matrix protein (M1)	GILGFVFTL	HLA-A*02:01	PMID: 28300170
CASRATMGGGTEAF	Pathogens	Epstein Barr virus (EBV)	BRLF-1	YVLDHLIVV	HLA-A*02:01	PMID: 24512815
CASRAWIGYRKTYGYTF	Cancer	Merkel cell carcinoma	LTAg	WEDLFCDESLSSPEPPSSSE	DRB1*04-01	PMID: 31405946
CASRCPDRGQGYEQYF	Pathogens	Cytomegalovirus (CMV)	IE-1	CRVLCCYVL	HLA-C*07:02	PMID: 30587531
CASRDAGDYWEQYF	Allergy	Allergy	NA	NA	NA	PMID: 25905582
CASRDATGEPGELFF	Pathogens	M. tuberculosis	NA	NA	NA	PMID: 30992377
CASRDAVNSYEQYF	Cancer	Neoantigen	OR6F1-VLN-T8M	VLNPFIYML	HLA-A2	PMID: 30418433
CASRDERDAKTEAF	Autoimmune	Diabetes Type 1	NA	NA	NA	PMID: 21325620
CASRDGGGGNTGELFF	Pathogens	Influenza	NP177	LPRRSGAAGA	HLA-B7	PMID: 28636589
CASRDGLGELFF	Pathogens	Human immunodeficiency virus (HIV)	Gag polyprotein RQ13	RFYKTLRAEQASQ	HLA-DR5	PMID: 27111229
CASRDGQGHEQY	Pathogens	Human immunodeficiency virus (HIV)	Gag-Pol poliprotein	LPPIVAKEI	HLA-B*42:01	PMID: 25911754
CASRDGSAGANVLTF	Autoimmune	Diabetes Type 1	GAD65	NA	NA	PMID: 29176645
CASRDGTLSYNEQF	Cancer	Melanoma	Melan-A/MART-1	EAAGIGILTV	HLA-A*02	PMID: 19317896
CASRDGTPNTEAFF	Pathogens	Cytomegalovirus (CMV)	IE-1	CRVLCCYVL	HLA-C*07:02	PMID: 30587531
CASRDGTVTGELFF	Pathogens	M. tuberculosis	NA	NA	NA	PMID: 30992377
CASRDLAGRIGHEQFF	Pathogens	Influenza	NP177	LPRRSGAAGA	HLA-B7	PMID: 28636589
CASRDLLQGAVQPQHF	Pathogens	M. tuberculosis	NA	NA	NA	PMID: 30992377
CASRDLQGGRNYGYTF	Autoimmune	Diabetes Type 1	NA	NA	NA	PMID: 27920090
CASRDNNQPQHF	Pathogens	Epstein Barr virus (EBV)	BMLF-1	GLCTLVAML	HLA-A2	PMID: 28636589
CASRDPGGTEAFF	Pathogens	Influenza	NP177	LPRRSGAAGA	HLA-B7	PMID: 28636589
CASRDPGLAGEGHGELF	Pathogens	Epstein Barr virus (EBV)	BRLF-1	RAKFKQLL	HLA-B*08:01	PMID: 24512815
CASRDPGQRGYATNEKLF	Autoimmune	Diabetes Type 1	GAD65	NA	HLA-DRB1*04:01	PMID: 25681349
CASRDPYEQYF	Pathogens	Human immunodeficiency virus (HIV)	Gag polyprotein	TPQDLNTML	HLA-B*42:01	PMID: 25911754
CASRDRAPSYEQYF	Pathogens	Cytomegalovirus (CMV)	pp65	NLVPMVATV	HLA-A2	PMID: 28636589
CASRDRGGGEKLFF	Autoimmune	Diabetes Type 1	NA	NA	NA	PMID: 27920090
CASRDRGNTEAFF	Pathogens	Influenza	NP177	LPRRSGAAGA	HLA-B7	PMID: 28636589
CASRDRLVSYEQYF	Pathogens	Cytomegalovirus (CMV)	pp50	VTEHDTLLY	HLA-A1	PMID: 28636589
CASRDRQSHEQY	Pathogens	Human immunodeficiency virus (HIV)	Gag-Pol poliprotein	LPPIVAKEI	HLA-B*42:01	PMID: 25911754
CASRDRYYEQYF	Pathogens	Influenza	NP177	LPRRSGAAGA	HLA-B7	PMID: 28636589
CASRDSLNYGYTF	Autoimmune	Multiple sclerosis (MS)	NA	NA	NA	PMID: 26125037
CASRDSLTGELFF	Cancer	Neoantigen	FNDC3B-L3M	VVMSWAPPV	HLA-A2	PMID: 30418433
CASRDSNYGYTF	Pathogens	Human immunodeficiency virus (HIV)	Gag polyprotein RQ13	RFYKTLRAEQASQ	HLA-DR1	PMID: 27111229
CASRDSVGGGEGYTF	Cancer	Neoantigen	PHKA2-LLS-SF	LLSIIFFPA	HLA-A2	PMID: 30418433
CASRDTGTAHGYTF	Pathogens	Cytomegalovirus (CMV)	IE-1	CRVLCCYVL	HLA-C*07:02	PMID: 30587531
CASRDTLLQQRKNIQYF	Cancer	Merkel cell carcinoma	LTAg	WEDLFCDESLSSPEPPSSSE	DRB1*04-01	PMID: 31405946
CASRDTMLHVLDEQYF	Cancer	Merkel cell carcinoma	LTAg	WEDLFCDESLSSPEPPSSSE	DRB1*04-01	PMID: 31405946
CASRDTSGTAYEQYF	Pathogens	Cytomegalovirus (CMV)	pp65	NLVPMVATV	HLA-A2	PMID: 28636589
CASRECIATWHHQPQHF	Cancer	Merkel cell carcinoma	LTAg	WEDLFCDESLSSPEPPSSSE	DRB1*04-01	PMID: 31405946
CASREDGTEAFF	Pathogens	Cytomegalovirus (CMV)	pp65	NLVPMVATV	HLA-A2	PMID: 28636589
CASREEGCQPQHF	Pathogens	Cytomegalovirus (CMV)	pp50	VTEHDTLLY	HLA-A1	PMID: 28636589
CASREENTGELF	Allergy	Allergy	NA	NA	NA	PMID: 25905582
CASREGDINTGELF	Pathogens	Epstein Barr virus (EBV)	EBNA- 3B	IVTDFSVIK	HLA-A*11:01	PMID: 24512815
CASREGEYYGYTF	Pathogens	Cytomegalovirus (CMV)	pp65	NLVPMVATV	HLA-A*02:01	PMID: 21555537
CASREGFGNWANEQF	Autoimmune	Rheumatoid Arthritis (RA)	NA	NA	NA	PMID: 22294635
CASREGGQETQYF	Pathogens	Influenza	NP177	LPRRSGAAGA	HLA-B7	PMID: 28636589
CASREGGRTDTQYF	Pathogens	M. tuberculosis	NA	NA	NA	PMID: 30992377
CASREGLEDTEAFF	Cancer	Neoantigen	USP28-C5F	LIIPFIHLI	HLA-A2	PMID: 30418433
CASREGSGTEISGANVLTF	Autoimmune	Alzheimer's disease	NA	NA	NA	PMID: 31915375
CASREGSYNEQFF	Pathogens	Influenza	NP177	LPRRSGAAGA	HLA-B7	PMID: 28636589
CASREGSYPKNIQYF	Pathogens	Influenza	Matrix protein (M1)	GILGFVFTL	HLA-A*02:01	PMID: 28300170
CASREGTEAIDTEAFF	Cancer	Neoantigen	INTS1-VLL-L3F	VLFHRAFLV	HLA-A2	PMID: 30418433
CASREGYEQFF	Pathogens	Cytomegalovirus (CMV)	pp65	NLVPMVATV	HLA-A2	PMID: 28423320
CASREKGYDEQF	Pathogens	Epstein Barr virus (EBV)	EBNA	HPVGEADYFEY	HLA-B*35:01	PMID: 23028307
CASREKRDEQYF	Pathogens	Influenza	NP177	LPRRSGAAGA	HLA-B7	PMID: 28636589
CASRENTGELFF	Pathogens	Influenza	NP177	LPRRSGAAGA	HLA-B7	PMID: 28636589
CASREPSGRADEQFF	Pathogens	Cytomegalovirus (CMV)	pp65	NLVPMVATV	HLA-A2	PMID: 28423320
CASREQGMNTEAFF	Cancer	Neoantigen	VN1R5-MII-S7Y	MIISHLYLI	HLA-A2	PMID: 30418433
CASREQGSDTGELFF	Pathogens	M. tuberculosis	NA	NA	NA	PMID: 30992377
CASRERLATTIRTEAFF	Cancer	Merkel cell carcinoma	LTAg	WEDLFCDESLSSPEPPSSSE	DRB1*04-01	PMID: 31405946
CASRETGLNQPQHF	Pathogens	Cytomegalovirus (CMV)	UL29/28	FRCPRRFCF	HLA-C*07:02	PMID: 30587531
CASRETSTDTQYF	Pathogens	Cytomegalovirus (CMV)	IE-1	CRVLCCYVL	HLA-C*07:02	PMID: 30587531
CASRETYEQYF	Pathogens	Influenza	NP177	LPRRSGAAGA	HLA-B7	PMID: 28636589
CASREVDSGAYEQYF	Pathogens	M. tuberculosis	NA	NA	NA	PMID: 30992377
CASREVVATQSH*SFL	Cancer	Merkel cell carcinoma	LTAg	WEDLFCDESLSSPEPPSSSE	DRB1*04-01	PMID: 31405946
CASREWGDNEQFF	Pathogens	Influenza	NP177	LPRRSGAAGA	HLA-B7	PMID: 28636589
CASREWGGTDTQYF	Pathogens	Herpes simplex virus 2 (HSV2)	HSV-2 VP22	RPRGEVRFL	HLA-B*07:02	PMID: 20139278
CASREYATSNEQYF	Pathogens	Human immunodeficiency virus (HIV)	Gag polyprotein RQ13	RFYKTLRAEQASQ	HLA-DR11	PMID: 27111229
CASREYIDTIRTEAFF	Cancer	Merkel cell carcinoma	LTAg	WEDLFCDESLSSPEPPSSSE	DRB1*04-01	PMID: 31405946
CASRFDTEAF	Autoimmune	Inflammatory bowel disease (IBD)Ê	FlagellinÊ	NA	NA	PMID: 29988119
CASRFGTSGGELFF	Pathogens	Human immunodeficiency virus (HIV)	Gag polyprotein RQ13	RFYKTLRAEQASQ	HLA-DR5	PMID: 27111229
CASRFQGFTEAF	Pathogens	Cytomegalovirus (CMV)	pp65	NLVPMVATV	HLA-A*02	PMID: 28623251
CASRFRGRASSYEQYF	Pathogens	Influenza	NP177	LPRRSGAAGA	HLA-B7	PMID: 28636589
CASRFRLATPSDNEQFF	Cancer	Merkel cell carcinoma	LTAg	WEDLFCDESLSSPEPPSSSE	DRB1*04-01	PMID: 31405946
CASRFTSAGNEQF	Allergy	Allergy	NA	NA	NA	PMID: 25905582
CASRGADTGELF	Pathogens	Human immunodeficiency virus (HIV)	Vif-407	HPKVSSEVHI	HLA-B*42:01	PMID: 25911754
CASRGAGTGHLLNYGYTF	Autoimmune	Rheumatoid Arthritis (RA)	NA	NA	NA	PMID: 22294635
CASRGANQPQHF	Autoimmune	Rheumatoid Arthritis (RA)	NA	NA	NA	PMID: 22294635
CASRGDRDYEQYF	Pathogens	Influenza	NP177	LPRRSGAAGA	HLA-B7	PMID: 28636589
CASRGDRGMDGYTF	Allergy	Allergy	NA	NA	NA	PMID: 25905582
CASRGDYGYTF	Pathogens	Influenza	Matrix protein (M1)	GILGFVFTL	HLA-A2	PMID: 28636589
CASRGEEGTQYF	Pathogens	Epstein Barr virus (EBV)	BMLF-1	GLCTLVAML	HLA-A2	PMID: 28636589
CASRGEGNTEAFF	Pathogens	Influenza	NP177	LPRRSGAAGA	HLA-B7	PMID: 28636589
CASRGEGYGYTF	Cancer	Tumor	NY-ESO-1	NA	HLA-DR4	PMID: 30530988
CASRGELATTIRTEAFF	Cancer	Merkel cell carcinoma	LTAg	WEDLFCDESLSSPEPPSSSE	DRB1*04-01	PMID: 31405946
CASRGGALGKLFF	Autoimmune	Diabetes Type 1	GAD65	NA	NA	PMID: 29176645
CASRGGAYSNQPQHF	Autoimmune	Narcolepsy	NA	NA	ÊHLA-DQB1*06:02	PMID: 30232458
CASRGGDGETQYF	Cancer	Neoantigen	AKAP13	KLMNIQQQL	HLA-A2	PMID: 30418433
CASRGGGGFYEQYF	Cancer	Neoantigen	RYR3-VLN-E6K	VLNYFKPYL	HLA-A2	PMID: 30418433
CASRGGGSPLHF	Pathogens	Influenza	Matrix protein (M1)	GILGFVFTL	HLA-A*02:01	PMID: 28300170
CASRGGGTEAFF	Pathogens	Influenza	NP177	LPRRSGAAGA	HLA-B7	PMID: 28636589
CASRGGLAVMNEQFF	Autoimmune	Diabetes Type 1	GAD65	NA	NA	PMID: 29176645
CASRGGNTEAF	Allergy	Allergy	NA	NA	HLA-B*08:01	PMID: 25946710
CASRGGPLTEAF	Pathogens	Human immunodeficiency virus (HIV)	Vif-407	HPKVSSEVHI	HLA-B*42:01	PMID: 25911754
CASRGGQLNTEAFF	Autoimmune	Psoriatic arthritis	NA	NA	NA	PMID: 28945199
CASRGGSGELF	Pathogens	Human immunodeficiency virus (HIV)	Gag p24	RAFSPEVIPMF	HLA-B*57:01	PMID: 18802118
CASRGGTINTGELF	Pathogens	Hepatitis C virus (HCV)	Genome polyprotein	ATDALMTGY	HLA-A*01:01	PMID: 21160049
CASRGILVNTEAFF	Autoimmune	Diabetes Type 1	GAD65	NA	NA	PMID: 29176645
CASRGLAGEGEQF	Autoimmune	Rheumatoid Arthritis (RA)	NA	NA	NA	PMID: 22294635
CASRGLAGEQYF	Pathogens	Influenza	NP177	LPRRSGAAGA	HLA-B7	PMID: 28636589
CASRGLAGPEWTHEQYF	Autoimmune	Diabetes Type 1	GAD65	NA	NA	PMID: 29176645
CASRGLAGTSDTQYF	Allergy	Allergy	NA	NA	NA	PMID: 25905582
CASRGLGGYTF	Pathogens	Influenza	NP177	LPRRSGAAGA	HLA-B7	PMID: 28636589
CASRGLIIQRSSYEQYF	Autoimmune	Diabetes Type 1	IGRP	VLFGLGFAI	HLA-A*02:01	PMID: 28300170
CASRGLKGPGQPQHF	Pathogens	Cytomegalovirus (CMV)	IE-1	CRVLCCYVL	HLA-C*07:02	PMID: 30587531
CASRGLLGGITEAF	Pathogens	Epstein Barr virus (EBV)	BRLF-1	YVLDHLIVV	HLA-A*02:01	PMID: 24512815
CASRGPYHNEQFF	Cancer	Neoantigen	ZNT8-LLS	LLGATCMFV	HLA-A2	PMID: 30418433
CASRGPYNEQFF	Cancer	Neoantigen	FNDC3B-L3M	VVMSWAPPV	HLA-A2	PMID: 30418433
CASRGQGDTEAFF	Pathogens	Influenza	NP177	LPRRSGAAGA	HLA-B7	PMID: 28636589
CASRGQGNQPQHF	Cancer	Colorectal cancer	NA	NA	NA	PMID: 23771160
CASRGQVSSQETQYF	Pathogens	Cytomegalovirus (CMV)	pp65	QYDPVAALF	HLA-A*24:02	PMID: 23933763
CASRGRLDTIRTEAFF	Cancer	Merkel cell carcinoma	LTAg	WEDLFCDESLSSPEPPSSSE	DRB1*04-01	PMID: 31405946
CASRGRSSYEHYF	Pathogens	Influenza	Matrix protein (M1)	GILGFVFTL	HLA-A*02:01	PMID: 28300170
CASRGRSSYEQYF	Pathogens	Influenza	Matrix protein (M1)	GILGFVFTL	HLA-A*02:01	PMID: 28300170
CASRGSGASTGELFF	Cancer	Neoantigen	GANAB-S5F	ALYGFVPVL	HLA-A2	PMID: 30418433
CASRGSGELFF	Pathogens	Epstein Barr virus (EBV)	BMLF-1	GLCTLVAML	HLA-A2	PMID: 28636589
CASRGSGVYEQYf	Pathogens	Human immunodeficiency virus (HIV)	Gag-Pol poliprotein	IIKDYGKQM	HLA-B*42:01	PMID: 25911754
CASRGSLNQPQHF	Pathogens	Influenza	Matrix protein (M1)	GILGFVFTL	HLA-A*02:01	PMID: 28636592
CASRGTATGNTIYF	Pathogens	Human immunodeficiency virus (HIV)	Gag polyprotein RQ13	RFYKTLRAEQASQ	HLA-DR15	PMID: 27111229
CASRGTFTYEQYF	Autoimmune	Diabetes Type 1	GAD65	NA	NA	PMID: 29176645
CASRGTGESPLHF	Pathogens	Human immunodeficiency virus (HIV)	Protein Vpr	FPRPWLHGL	HLA-B*42:01	PMID: 25911754
CASRGTGGNEQFF	Cancer	Merkel cell carcinoma	LTAg	WEDLFCDESLSSPEPPSSSE	DRB1*04-01	PMID: 31405946
CASRGTGGQPQHF	Autoimmune	Celiac disease	NA	NA	NA	PMID: 29269859
CASRGTGIGTGELFF	Pathogens	Cytomegalovirus (CMV)	IE-1	CRVLCCYVL	HLA-C*07:02	PMID: 30587531
CASRGTGTGSYEQYF	Cancer	Neoantigen	KAT6A-KLS	KLSREIMPV	HLA-A2	PMID: 30418433
CASRGTGTSGPGDTQYF	Autoimmune	Diabetes Type 1	NA	NA	NA	PMID: 27920090
CASRGTGVHEQYF	Pathogens	Human immunodeficiency virus (HIV)	Gag-Pol poliprotein	IIKDYGKQM	HLA-B*42:01	PMID: 25911754
CASRGTSLANKIQYF	Autoimmune	Diabetes Type 1	NA	NA	NA	PMID: 21325620
CASRGTTGNEQYF	Cancer	Clear cell renal carcinoma	NA	NA	NA	PMID: 25637538
CASRGTVLGGNTIYF	Pathogens	Human immunodeficiency virus (HIV)	Gag polyprotein RQ13	RFYKTLRAEQASQ	HLA-DR11	PMID: 27111229
CASRGVGGGTEAFF	Cancer	Epithelial ovarian cancer	PSMD2	VRLAQGLTHLGKATLTLCPYHSDRQ	NA	PMID: 31221207
CASRGWGGPSEQYF	Cancer	HTLV-1	Tax-1	SFHSLHLLF	HLA-A*24:02	PMID: 28724766
CASRHEGGNNEQFF	Pathogens	Influenza	NP177	LPRRSGAAGA	HLA-B7	PMID: 28636589
CASRHFLVHWHHQPQHF	Cancer	Merkel cell carcinoma	LTAg	WEDLFCDESLSSPEPPSSSE	DRB1*04-01	PMID: 31405946
CASRHMLATLLDEQYF	Cancer	Merkel cell carcinoma	LTAg	WEDLFCDESLSSPEPPSSSE	DRB1*04-01	PMID: 31405946
CASRHNTQASHEQYF	Pathogens	Cytomegalovirus (CMV)	pp50	VTEHDTLLY	HLA-A1	PMID: 28636589
CASRHPLQGKSGYGYTF	Pathogens	Cytomegalovirus (CMV)	pp50	VTEHDTLLY	HLA-A1	PMID: 28636589
CASRHSGGSNEKLFF	Pathogens	Influenza	NP177	LPRRSGAAGA	HLA-B7	PMID: 28636589
CASRHSRTAGYGYTF	Autoimmune	Rheumatoid Arthritis (RA)	NA	NA	NA	PMID: 22294635
CASRI*LLQHARNTIYF	Cancer	Merkel cell carcinoma	LTAg	WEDLFCDESLSSPEPPSSSE	DRB1*04-01	PMID: 31405946
CASRIDSNQPQHF	Pathogens	Influenza	Matrix protein (M1)	GILGFVFTL	HLA-A*02:01	PMID: 28636592
CASRIGAAGNSPLHF	Pathogens	Influenza	NP177	LPRRSGAAGA	HLA-B7	PMID: 28636589
CASRIGEETQYF	Autoimmune	Diabetes Type 1	GAD65	NA	NA	PMID: 29176645
CASRIGGAPNNEQF	Pathogens	Cytomegalovirus (CMV)	pp65	TPRVTGGGAM	HLA-B*07:02	PMID: 25339770
CASRIGINGYPF	Pathogens	Influenza	Matrix protein (M1)	GILGFVFTL	HLA-A*02:01	PMID: 28300170
CASRIGIYGYPF	Pathogens	Influenza	Matrix protein (M1)	GILGFVFTL	HLA-A*02:01	PMID: 28300170
CASRIGLASGYNEQFF	Pathogens	Cytomegalovirus (CMV)	pp65	TPRVTGGGAM	HLA-B*07:02	PMID: 30587531
CASRIGPGTDTQYF	Pathogens	Cytomegalovirus (CMV)	pp65	TPRVTGGGAM	HLA-B*07:02	PMID: 30587531
CASRILAGGYEQYF	Autoimmune	Rheumatoid Arthritis (RA)	NA	NA	NA	PMID: 22294635
CASRINPGGADEAFF	Pathogens	Influenza	Matrix protein (M1)	GILGFVFTL	HLA-A*02	PMID: 29997621
CASRIPDRNEQFF	Cancer	Neoantigen	TEAD1-(SVL)	SVLENFTILL	HLA-A2	PMID: 30418433
CASRIPIATQFRTEAFF	Cancer	Merkel cell carcinoma	LTAg	WEDLFCDESLSSPEPPSSSE	DRB1*04-01	PMID: 31405946
CASRIQETQYF	Pathogens	Influenza	NP177	LPRRSGAAGA	HLA-B7	PMID: 28636589
CASRIREEGTEAFF	Pathogens	M. tuberculosis	NA	NA	NA	PMID: 30992377
CASRIRGSYEQYF	Pathogens	Influenza	Matrix protein (M1)	GILGFVFTL	HLA-A*02:01	PMID: 28300170
CASRIRTSGGEQYF	Pathogens	Human immunodeficiency virus (HIV)	Gag polyprotein RQ13	RFYKTLRAEQASQ	HLA-DR5	PMID: 27111229
CASRISYEQYF	Cancer	Colorectal cancer	NA	NA	NA	PMID: 23771160
CASRIWGGADTQYF	Pathogens	Herpes simplex virus 2 (HSV2)	HSV-2 VP22	RPRGEVRFL	HLA-B*07:02	PMID: 20139278
CASRIWYIRNEETQYF	Pathogens	Influenza	Matrix protein (M1)	GILGFVFTL	HLA-A*02:01	PMID: 28300170
CASRKDNGVAGELFF	Pathogens	Influenza	Matrix protein (M1)	GILGFVFTL	HLA-A2	PMID: 28423320
CASRKDRNTEAFF	Autoimmune	Psoriatic arthritis	NA	NA	NA	PMID: 28945199
CASRKDSSGNTIYF	Autoimmune	Diabetes Type 1	GAD65	NFIRMVISNPAAT	HLA-DRB1*04:01	PMID: 25681349
CASRKEGDAYEQYF	Autoimmune	Diabetes Type 1	NA	NA	NA	PMID: 27920090
CASRKEGSRLHL	Pathogens	Human immunodeficiency virus (HIV)	Gag polyprotein RQ13	RFYKTLRAEQASQ	HLA-DR15	PMID: 27111229
CASRKGGSDTQYF	Pathogens	Cytomegalovirus (CMV)	pp50	VTEHDTLLY	HLA-A1	PMID: 28636589
CASRKGGSSYNEQFF	Pathogens	Cytomegalovirus (CMV)	pp65	NLVPMVATV	HLA-A2	PMID: 28423320
CASRKGIQETQYF	Pathogens	Human immunodeficiency virus (HIV)	Protein Nef	TPGPGVRYPL	HLA-B*42:01	PMID: 25911754
CASRKGQGDWEAF	Pathogens	Human immunodeficiency virus (HIV)	Gag p24	KAFSPEVIPMF	HLA-B*57:01	PMID: 18802118
CASRKGTSGSGKQYF	Pathogens	Human immunodeficiency virus (HIV)	Gag polyprotein RQ13	RFYKTLRAEQASQ	HLA-DR1	PMID: 27111229
CASRKLAGDLDEQYF	Autoimmune	Diabetes Type 1	insulin precursor A1-15	NA	NA	PMID: 15889096
CASRKRGTAPQFF	Pathogens	Influenza	Matrix protein (M1)	GILGFVFTL	HLA-A*02:01	PMID: 28300170
CASRKRSSEAQYF	Pathogens	Influenza	Matrix protein (M1)	GILGFVFTL	HLA-A*02:01	PMID: 28300170
CASRKTGGGEAF	Pathogens	Herpes simplex virus 2 (HSV2)	HSV-2 VP22	RPRGEVRFL	HLA-B*07:02	PMID: 20139278
CASRKTGGGTEAF	Pathogens	Herpes simplex virus 2 (HSV2)	HSV-2 VP22	RPRGEVRFL	HLA-B*07:02	PMID: 20139278
CASRKTVTAYNSPLHF	Pathogens	Cytomegalovirus (CMV)	CMV-NV9	NLVPMVATV	HLA-A*02	PMID: 21374820
CASRLAGETQYF	Cancer	Colorectal cancer	NA	NA	NA	PMID: 23771160
CASRLAGGEQF	Autoimmune	Diabetes Type 1	GAD65	NA	HLA-DRB1*04:01	PMID: 25681349
CASRLAGGGGEQFF	Pathogens	Cytomegalovirus (CMV)	pp50	VTEHDTLLY	HLA-A1	PMID: 28636589
CASRLAGGPGDTQYF	Allergy	Allergy	NA	NA	NA	PMID: 25905582
CASRLAGGSDEQFF	Pathogens	Influenza	NP177	LPRRSGAAGA	HLA-B7	PMID: 28636589
CASRLAGSHEQYF	Pathogens	Influenza	Matrix protein (M1)	GILGFVFTL	HLA-A*02:01	PMID: 28636592
CASRLALDGELFF	Pathogens	M. tuberculosis	NA	NA	NA	PMID: 30992377
CASRLATLVGNEQF	Cancer	Melanoma	Melan-A/MART-1	EAAGIGILTV	HLA-A*02	PMID: 19317896
CASRLDTAAYEQYF	Pathogens	Epstein Barr virus (EBV)	BMLF-1	GLCTLVAML	HLA-A2	PMID: 28636589
CASRLDYNNEQF	Autoimmune	Rheumatoid Arthritis (RA)	NA	NA	NA	PMID: 22294635
CASRLEFYEQYF	Pathogens	Influenza	NP177	LPRRSGAAGA	HLA-B7	PMID: 28636589
CASRLFSTSGIYEQYF	Pathogens	Influenza	NP177	LPRRSGAAGA	HLA-B7	PMID: 28636589
CASRLGAAGSQPQHF	Pathogens	Cytomegalovirus (CMV)	pp65	TPRVTGGGAM	HLA-B*07:02	PMID: 21555537
CASRLGAAYGYTF	Allergy	Allergy	NA	NA	NA	PMID: 25905582
CASRLGAGGPPDTQYF	Pathogens	Cytomegalovirus (CMV)	pp65	TPRVTGGGAM	HLA-B*07:02	PMID: 30587531
CASRLGETQYF	Pathogens	Epstein Barr virus (EBV)	BMLF-1	GLCTLVAML	HLA-A2	PMID: 28636589
CASRLGGRGQPQHF	Cancer	Clear cell renal carcinoma	NA	NA	NA	PMID: 25637538
CASRLGLAGGINEQF	Pathogens	Cytomegalovirus (CMV)	pp65	TPRVTGGGAM	HLA-B*07:02	PMID: 25339770
CASRLGLAGGINEQFF	Pathogens	Cytomegalovirus (CMV)	pp65	TPRVTGGGAM	HLA-B*07:02	PMID: 30587531
CASRLGLATPSDNEQFF	Cancer	Merkel cell carcinoma	LTAg	WEDLFCDESLSSPEPPSSSE	DRB1*04-01	PMID: 31405946
CASRLGLGYEQYF	Pathogens	Cytomegalovirus (CMV)	pp65	NLVPMVATV	HLA-A*02:01	PMID: 21555537
CASRLGPEAF	Other	Cardiac valve allograft chronic rejection	NA	NA	NA	PMID: 10975868
CASRLGPGQPYEQYF	Pathogens	Cytomegalovirus (CMV)	pp65	TPRVTGGGAM	HLA-B*07:02	PMID: 21555537
CASRLGPGQPYERYF	Pathogens	Cytomegalovirus (CMV)	pp65	TPRVTGGGAM	HLA-B*07:02	PMID: 21555537
CASRLGQGRRDEQFF	Pathogens	Influenza	Matrix protein (M1)	GILGFVFTL	HLA-A2	PMID: 28636589
CASRLGRLAYEQYF	Pathogens	Human immunodeficiency virus (HIV)	Gag polyprotein	EIYKRWII	HLA-B*08	PMID: 21562156
CASRLGTDHEQYF	Pathogens	Epstein Barr virus (EBV)	BMLF-1	GLCTLVAML	HLA-A2	PMID: 28636589
CASRLGTGPEAF	Cancer	Melanoma	Melan-A/MART-1	EAAGIGILTV	HLA-A*02:01	PMID: 19786555
CASRLHGGTPSYEQYF	Cancer	Neoantigen	MLL2-L8H	ALSPVIPHI	HLA-A2	PMID: 30418433
CASRLHPGHMSYTF	Pathogens	Influenza	Matrix protein (M1)	GILGFVFTL	HLA-A*02	PMID: 29997621
CASRLHVATPSDNEQFF	Cancer	Merkel cell carcinoma	LTAg	WEDLFCDESLSSPEPPSSSE	DRB1*04-01	PMID: 31405946
CASRLIGGGTEAF	Pathogens	Herpes simplex virus 2 (HSV2)	HSV-2 VP22	RPRGEVRFL	HLA-B*07:02	PMID: 20139278
CASRLKDSDSQPQHF	Pathogens	Influenza	Matrix protein (M1)	GILGFVFTL	HLA-A2	PMID: 28636589
CASRLLAGGRSAQYTF	Pathogens	Cytomegalovirus (CMV)	pp65	NLVPMVATV	HLA-A*02	PMID: 19542443
CASRLLGGGQETQYF	Pathogens	Human immunodeficiency virus (HIV)	p24 KK10	KRWIILGLNK	HLA-B*27:05	PMID: 21734237
CASRLLGPSTFFYGYTF	Pathogens	Human immunodeficiency virus (HIV)	Protein Nef	TPGPGVRYPL	HLA-B*42:01	PMID: 25911754
CASRLPGLADTGELF	Autoimmune	Diabetes Type 1	insulin precursor A1-15	NA	NA	PMID: 15889096
CASRLQGINEKLF	Pathogens	Herpes simplex virus 2 (HSV2)	HSV-2 VP22	RPRGEVRFL	HLA-B*07:02	PMID: 20139278
CASRLQGLGSPLHF	Cancer	Melanoma	Melan-A/MART-1	EAAGIGILTV	HLA-A*02:01	PMID: 19786555
CASRLQGYNEQFF	Pathogens	M. tuberculosis	NA	NA	NA	PMID: 30992377
CASRLRASNTEAFF	Pathogens	Cytomegalovirus (CMV)	pp65	RPHERNGFTVL	HLA-B*07:02	PMID: 30587531
CASRLRNEQFF	Pathogens	Influenza	NP177	LPRRSGAAGA	HLA-B7	PMID: 28636589
CASRLRRAGGDRELFF	Pathogens	Epstein Barr virus (EBV)	BMLF-1	GLCTLVAML	HLA-A2	PMID: 28636589
CASRLRRSTDTQYF	Allergy	pollen allergen	NA	TNFKYNYSVIEGGPI	NA	PMID: 9010243
CASRLRTSGGTDTQYF	Pathogens	Human immunodeficiency virus (HIV)	Gag polyprotein RQ13	RFYKTLRAEQASQ	HLA-DR5	PMID: 27111229
CASRLSLFIGSGGYEQYF	Cancer	Melanoma	Melan-A/MART-1	EAAGIGILTV	HLA-A*02:01	PMID: 19786555
CASRLTGEKQETQYF	Pathogens	Herpes simplex virus 2 (HSV2)	HSV-2 VP22	RPRGEVRFL	HLA-B*07:02	PMID: 20139278
CASRLTGGSTEAF	Allergy	Allergy	NA	NA	NA	PMID: 25905582
CASRLTNGADTQYF	Pathogens	Cytomegalovirus (CMV)	pp50	VTEHDTLLY	HLA-A1	PMID: 28636589
CASRLTTGINYGYTF	Autoimmune	Diabetes Type 1	GAD65	NA	NA	PMID: 29176645
CASRLVQGRAFYEQYF	Pathogens	Influenza	Matrix protein (M1)	GILGFVFTL	HLA-A2	PMID: 28636589
CASRLWFWALEAF	Cancer	Melanoma	MAGE-1	SAYGEPRKL	HLA-Cw* 16:01	PMID: 8921424
CASRLYSGGDKEQYF	Pathogens	Human immunodeficiency virus (HIV)	Protein Vpr	FPRPWLHGL	HLA-B*42:01	PMID: 25911754
CASRMAGANVLTF	Autoimmune	Psoriatic arthritis	NA	NA	NA	PMID: 28945199
CASRMGSTAFF	Cancer	Neoantigen	PHKA2-LLS-SF	LLSIIFFPA	HLA-A2	PMID: 30418433
CASRMGTSGSTDTQYF	Cancer	Neoantigen	GANAB-S5F	ALYGFVPVL	HLA-A2	PMID: 30418433
CASRMNILHVLDEQYF	Cancer	Merkel cell carcinoma	LTAg	WEDLFCDESLSSPEPPSSSE	DRB1*04-01	PMID: 31405946
CASRMNTEAF	Cancer	Acute myeloid leukemia	UNC-CDK4-1	ALTPVVVTL	HLA-A*02:01	PMID: 25576336
CASRMQGRDNEQF	Pathogens	Herpes simplex virus 2 (HSV2)	HSV-2 VP22	RPRGEVRFL	HLA-B*07:02	PMID: 20139278
CASRMRGSEAFF	Autoimmune	Diabetes Type 1	GAD65	NA	NA	PMID: 29176645
CASRMTSGRGETQYF	Allergy	Allergy	NA	NA	NA	PMID: 25905582
CASRMYGLGGLNTDTQYF	Pathogens	Cytomegalovirus (CMV)	pp65	RPHERNGFTVL	HLA-B*07:02	PMID: 30587531
CASRNALLQQSRANVLTF	Cancer	Merkel cell carcinoma	LTAg	WEDLFCDESLSSPEPPSSSE	DRB1*04-01	PMID: 31405946
CASRNEWETQYF	Pathogens	Influenza	NP177	LPRRSGAAGA	HLA-B7	PMID: 28636589
CASRNLGLNTEAF	Autoimmune	Diabetes Type 1	insulin precursor A1-15	NA	NA	PMID: 15889096
CASRNPLAHIHHNSPLHF	Cancer	Merkel cell carcinoma	LTAg	WEDLFCDESLSSPEPPSSSE	DRB1*04-01	PMID: 31405946
CASRNPLRTEAF	Cancer	Melanoma	NA	NA	HLA-B*14	PMID: 8339262
CASRNRDPNGYTF	Cancer	Neoantigen	SHROOM2-KLL-D6V	KLLAGVEIV	HLA-A2	PMID: 30418433
CASRNSGRFETQYF	Pathogens	Cytomegalovirus (CMV)	pp65	TPRVTGGGAM	HLA-B7	PMID: 28636589
CASRNSIATVLDEQYF	Cancer	Merkel cell carcinoma	LTAg	WEDLFCDESLSSPEPPSSSE	DRB1*04-01	PMID: 31405946
CASRNTGTTNEKLFF	Cancer	Neoantigen	TRPC1-MLL-Q5H	MLLKHDVSL	HLA-A2	PMID: 30418433
CASRPDAPGLAGYEQF	Autoimmune	Multiple sclerosis (MS)	NA	NA	NA	PMID: 26125037
CASRPDGRETQYF	Pathogens	Cytomegalovirus (CMV)	pp65	NLVPMVATV	HLA-A2	PMID: 28636589
CASRPDRDNNYGFGF	Cancer	HTLV-1	Tax-1	SFHSLHLLF	HLA-A*24:02	PMID: 28724766
CASRPDRGGNQPQHF	Autoimmune	Rheumatoid Arthritis (RA)	NA	NA	NA	PMID: 22294635
CASRPDRGHTQYF	Cancer	HTLV-1	Tax-1	SFHSLHLLF	HLA-A*24:02	PMID: 28724766
CASRPDRGNTQYF	Cancer	HTLV-1	Tax-1	SFHSLHLLF	HLA-A*24:02	PMID: 28724766
CASRPDRSHEQYF	Cancer	HTLV-1	Tax-1	SFHSLHLLF	HLA-A*24:02	PMID: 28724766
CASRPDSGANVLTF	Autoimmune	Narcolepsy	NA	NA	ÊHLA-DQB1*06:02	PMID: 30232458
CASRPDSGDSMAQHF	Pathogens	Influenza	NP177	LPRRSGAAGA	HLA-B7	PMID: 28636589
CASRPEGAREQYF	Cancer	Clear cell renal carcinoma	NA	NA	NA	PMID: 25637538
CASRPEGGSTEAF	Cancer	Melanoma	Melan-A/MART-1	EAAGIGILTV	HLA-A*02:01	PMID: 19786555
CASRPEQGSGGYTF	Autoimmune	Psoriatic arthritis	NA	NA	NA	PMID: 28945199
CASRPERDNNCF	Cancer	HTLV-1	Tax-1	SFHSLHLLF	HLA-A*24:02	PMID: 28724766
CASRPEWPDYGYTF	Pathogens	Cytomegalovirus (CMV)	IE-1	CRVLCCYVL	HLA-C*07:02	PMID: 30587531
CASRPFATNEKLFF	Pathogens	Human immunodeficiency virus (HIV)	Gag polyprotein RQ13	RFYKTLRAEQASQ	HLA-DR11	PMID: 27111229
CASRPFVNTEAF	Pathogens	Cytomegalovirus (CMV)	pp65	NLVPMVATV	HLA-A*02:01	PMID: 25576336
CASRPGGGGYTF	Cancer	Melanoma	GP100-IMD	IMDQVPFSV	HLA-A2	PMID: 30418433
CASRPGGGSYNEQFF	Cancer	Neoantigen	ITIH6-RLG	RLGPYLEFL	HLA-A2	PMID: 30418433
CASRPGHDSGYYGYTF	Pathogens	Cytomegalovirus (CMV)	UL29/28	FRCPRRFCF	HLA-C*07:02	PMID: 30587531
CASRPGLAGGLQETQYF	Pathogens	Human immunodeficiency virus (HIV)	Gag polyprotein RQ13	RFYKTLRAEQASQ	HLA-DR11	PMID: 27111229
CASRPGLAGGRPEQYF	Cancer	HTLV-1	NA	NA	NA	PMID: 32184297
CASRPGLASNEQF	Pathogens	Human immunodeficiency virus (HIV)	Gag p24	KRWIILGLNK	HLA-B*27:05	PMID: 22683743
CASRPGNTGELFF	Pathogens	Influenza	NP177	LPRRSGAAGA	HLA-B7	PMID: 28636589
CASRPGQGATEAF	Pathogens	Human immunodeficiency virus (HIV)	Gag p24	KRWIILGLNK	HLA-B*27:05	PMID: 22683743
CASRPGQGGYEQYF	Pathogens	Human immunodeficiency virus (HIV)	Gag polyprotein	ISPRTLNAW	HLA-B*57:03	PMID: 21562156
CASRPGQGVYEQYF	Pathogens	Epstein Barr virus (EBV)	BMLF-1	GLCTLVAML	HLA-A2	PMID: 28636589
CASRPGQGYEQYF	Pathogens	Yellow fever virus	YFV-17D	LLWNGPMAV	HLA-A*02:01	PMID: 28103239
CASRPGQVVYGYTF	Cancer	Neoantigen	HTR1F-10-V1M	MMPFSIVYIV	HLA-A2	PMID: 30418433
CASRPGSRETDTQYF	Pathogens	Influenza	NP177	LPRRSGAAGA	HLA-B7	PMID: 28636589
CASRPGTDITGRELFF	Pathogens	Influenza	NP177	LPRRSGAAGA	HLA-B7	PMID: 28636589
CASRPGTGVGNEQFF	Pathogens	Influenza	NP177	LPRRSGAAGA	HLA-B7	PMID: 28636589
CASRPGTSGRNNEQFF	Pathogens	Cytomegalovirus (CMV)	pp50	VTEHDTLLY	HLA-A1	PMID: 28636589
CASRPIGGAQETQYF	Pathogens	Human immunodeficiency virus (HIV)	Protein Nef	TPGPGVRYPL	HLA-B*42:01	PMID: 25911754
CASRPLAGGPITYEQYF	Pathogens	Cytomegalovirus (CMV)	pp65	RPHERNGFTVL	HLA-B*07:02	PMID: 30587531
CASRPLATKETQYF	Cancer	Breast Cancer	NA	NA	HLA-A*02:01	PMID: 27307436
CASRPLEDTQYF	Autoimmune	Parkinson disease	NA	NA	NA	PMID: 31915375
CASRPLGGSNQETQYF	Allergy	Allergy	NA	NA	HLA-B*08:01	PMID: 25946710
CASRPLHSVYEQYF*	Pathogens	Human immunodeficiency virus (HIV)	Gag polyprotein RQ13	RFYKTLRAEQASQ	HLA-DR5	PMID: 27111229
CASRPLLETYDQPL	Pathogens	Influenza	Matrix protein (M1)	GILGFVFTL	HLA-A*02:01	PMID: 28300170
CASRPLPRSTEAFF	Pathogens	Cytomegalovirus (CMV)	pp65	TPRVTGGGAM	HLA-B*07:02	PMID: 30587531
CASRPLVANHSDNEQFF	Cancer	Merkel cell carcinoma	LTAg	WEDLFCDESLSSPEPPSSSE	DRB1*04-01	PMID: 31405946
CASRPMRTSYEQYF	Cancer	Melanoma	NA	NA	NA	PMID: 11122136
CASRPNEGPYEQYF	Pathogens	Influenza	Matrix protein (M1)	GILGFVFTL	HLA-A2	PMID: 28423320
CASRPNRDSNYGYTF	Cancer	HTLV-1	Tax-1	SFHSLHLLF	HLA-A*24:02	PMID: 28724766
CASRPPDTGELF	Pathogens	Human immunodeficiency virus (HIV)	Vif-407	HPKVSSEVHI	HLA-B*42:01	PMID: 25911754
CASRPPGLTEQYF	Pathogens	Cytomegalovirus (CMV)	pp65	RPHERNGFTVL	HLA-B*07:02	PMID: 30587531
CASRPPGSTYNEQF	Allergy	Allergy	NA	NA	NA	PMID: 25905582
CASRPPGTGQEQYF	Cancer	HTLV-1	Tax-1	SFHSLHLLF	HLA-A*24:02	PMID: 28724766
CASRPPPAGQKETQYF	Pathogens	Influenza	Matrix protein (M1)	GILGFVFTL	HLA-A*02:01	PMID: 28636592
CASRPQGANEKLF	Pathogens	Herpes simplex virus 2 (HSV2)	HSV-2 VP22	RPRGEVRFL	HLA-B*07:02	PMID: 20139278
CASRPQGLGNTIYF	Cancer	Melanoma	Melan-A/MART-1	ELAGIGILTV	HLA-A2	PMID: 30418433
CASRPQGLGQPQHF	Cancer	Melanoma	Melan-A/MART-1	EAAGIGILTV	HLA-A*02:01	PMID: 19786555
CASRPQGRDNEQF	Pathogens	Herpes simplex virus 2 (HSV2)	HSV-2 VP22	RPRGEVRFL	HLA-B*07:02	PMID: 20139278
CASRPQGRDQPQHF	Pathogens	Herpes simplex virus 2 (HSV2)	HSV-2 VP22	RPRGEVRFL	HLA-B*07:02	PMID: 20139278
CASRPQGREETQYF	Pathogens	Herpes simplex virus 2 (HSV2)	HSV-2 VP22	RPRGEVRFL	HLA-B*07:02	PMID: 20139278
CASRPQGSYEQYF	Pathogens	Influenza	NP177	LPRRSGAAGA	HLA-B7	PMID: 28636589
CASRPRGASVLYEQYF	Pathogens	Influenza	NP177	LPRRSGAAGA	HLA-B7	PMID: 28636589
CASRPRQGNLIDEQFF	Pathogens	Cytomegalovirus (CMV)	pp65	TPRVTGGGAM	HLA-B7	PMID: 28636589
CASRPRQVETQYF	Cancer	Neoantigen	VN1R5-MII-S7Y	MIISHLYLI	HLA-A2	PMID: 30418433
CASRPRRAEGDRELFF	Pathogens	Epstein Barr virus (EBV)	BMLF-1	GLCTLVAML	HLA-A2	PMID: 28636589
CASRPRRAGGDQELFF	Pathogens	Epstein Barr virus (EBV)	BMLF-1	GLCTLVAML	HLA-A2	PMID: 28636589
CASRPRRAGGDRELFF	Pathogens	Epstein Barr virus (EBV)	BMLF-1	GLCTLVAML	HLA-A2	PMID: 28636589
CASRPRRAGGDRELLF	Pathogens	Epstein Barr virus (EBV)	BMLF-1	GLCTLVAML	HLA-A2	PMID: 28636589
CASRPRRAGGDRGLFF	Pathogens	Epstein Barr virus (EBV)	BMLF-1	GLCTLVAML	HLA-A2	PMID: 28636589
CASRPRRAGGDRKLFF	Pathogens	Epstein Barr virus (EBV)	BMLF-1	GLCTLVAML	HLA-A2	PMID: 28636589
CASRPSGQLDEQF	Pathogens	Hepatitis C virus (HCV)	Genome polyprotein	ATDALMTGY	HLA-A*01:01	PMID: 21160049
CASRPSTGNSYEQYF	Pathogens	M. tuberculosis	NA	NA	NA	PMID: 30992377
CASRPTATNEKLFF	Pathogens	Human immunodeficiency virus (HIV)	Gag polyprotein RQ13	RFYKTLRAEQASQ	HLA-DR15	PMID: 27111229
CASRPTDSHQPQHF	Allergy	Allergy	NA	NA	NA	PMID: 25905582
CASRPTGGAGGTDTQYF	Pathogens	Epstein Barr virus (EBV)	BMLF-1	GLCTLVAML	HLA-A2	PMID: 28636589
CASRPTGGFDNSPLHF	Pathogens	Cytomegalovirus (CMV)	IE-1	CRVLCCYVL	HLA-C*07:02	PMID: 30587531
CASRPTGQLETQYF	Pathogens	Hepatitis C virus (HCV)	Genome polyprotein	ATDALMTGY	HLA-A*01:01	PMID: 21160049
CASRPTGTGEGQPQHF	Autoimmune	Rheumatoid Arthritis (RA)	NA	NA	NA	PMID: 22294635
CASRPTITVPYSNQPQHF	Cancer	Melanoma	NA	NA	HLA-A*01	PMID: 7511820
CASRPTLYSNQPQHF	Pathogens	Cytomegalovirus (CMV)	IE-1	CRVLCCYVL	HLA-C*07:02	PMID: 30587531
CASRPTPEVGRAGSTDTQYF	Pathogens	M. tuberculosis	NA	NA	NA	PMID: 30992377
CASRPTSGPSYEQYF	Pathogens	Influenza	NP177	LPRRSGAAGA	HLA-B7	PMID: 28636589
CASRPTSTYEQYF	Autoimmune	Diabetes Type 1	NA	NA	NA	PMID: 21325620
CASRPTTGLKLFF	Pathogens	Influenza	Matrix protein (M1)	GILGFVFTL	HLA-A*02:01	PMID: 28300170
CASRPVAGLPHF	Autoimmune	Celiac disease	glia-a2	PQPELPYPQPE	HLA-DQ2	PMID: 26838051
CASRPWLATTKVGPTS*LS	Cancer	Merkel cell carcinoma	LTAg	WEDLFCDESLSSPEPPSSSE	DRB1*04-01	PMID: 31405946
CASRQALPYEQYF	Pathogens	Cytomegalovirus (CMV)	pp65	NLVPMVATV	HLA-A*02	PMID: 28623251
CASRQASEQYF	Pathogens	Influenza	NP177	LPRRSGAAGA	HLA-B7	PMID: 28636589
CASRQDPGLAGADTQYF	Pathogens	HTLV-1	NA	NA	NA	PMID: 31069115
CASRQDRWEKMGQNIRRF	Autoimmune	Diabetes Type 1	IGRP	VLFGLGFAI	HLA-A*02:01	PMID: 28300170
CASRQEGGGDGQPQHF	Pathogens	Human immunodeficiency virus (HIV)	Gag polyprotein	TPQDLNTML	HLA-B*42:01	PMID: 25911754
CASRQGAGGNQPQHF	Pathogens	Cytomegalovirus (CMV)	pp65	TPRVTGGGAM	HLA-B*07:02	PMID: 21555537
CASRQGAGGVYNEQFF	Pathogens	Cytomegalovirus (CMV)	pp65	TPRVTGGGAM	HLA-B*07:02	PMID: 30587531
CASRQGARGGNQPQHF	Pathogens	Human immunodeficiency virus (HIV)	Gag polyprotein RQ13	RFYKTLRAEQASQ	HLA-DR11	PMID: 27111229
CASRQGDGANVLTF	Pathogens	Influenza	NP177	LPRRSGAAGA	HLA-B7	PMID: 28636589
CASRQGLDTQYF	Pathogens	Cytomegalovirus (CMV)	IE-1	CRVLCCYVL	HLA-C*07:02	PMID: 30587531
CASRQGRGDTEAFF	Pathogens	Influenza	NP177	LPRRSGAAGA	HLA-B7	PMID: 28636589
CASRQNIRAGDTDTQYF	Pathogens	M. tuberculosis	NA	NA	NA	PMID: 30992377
CASRQQGLGSPLHF	Cancer	Melanoma	Melan-A/MART-1	EAAGIGILTV	HLA-A*02	PMID: 19317896
CASRQQGTNEKLFF	Pathogens	Influenza	NP177	LPRRSGAAGA	HLA-B7	PMID: 28636589
CASRQSNSGNTIYF	Pathogens	M. tuberculosis	NA	NA	NA	PMID: 30992377
CASRQSPGGTQYF	Pathogens	Epstein Barr virus (EBV)	BMLF-1	GLCTLVAML	HLA-A2	PMID: 28636589
CASRQTGAAYGYTF	Pathogens	Cytomegalovirus (CMV)	pp65	NLVPMVATV	HLA-A*02	PMID: 19542443
CASRQTGGWETQYF	Pathogens	Influenza	NP177	LPRRSGAAGA	HLA-B7	PMID: 28636589
CASRQTLSSGNTIYF	Pathogens	Cytomegalovirus (CMV)	IE-1	CRVLCCYVL	HLA-C*07:02	PMID: 30587531
CASRQTSGSFHEQYF	Autoimmune	Rheumatoid Arthritis (RA)	NA	NA	NA	PMID: 22294635
CASRQYYGYTF	Autoimmune	Diabetes Type 1	NA	NA	NA	PMID: 21325620
CASRRCIATQRKNIQYF	Cancer	Merkel cell carcinoma	LTAg	WEDLFCDESLSSPEPPSSSE	DRB1*04-01	PMID: 31405946
CASRRDLMNTEAF	Cancer	Melanoma	Melan-A/MART-1	EAAGIGILTV	HLA-A*02:01	PMID: 19786555
CASRRDPASYNEQFF	Pathogens	Influenza	NP177	LPRRSGAAGA	HLA-B7	PMID: 28636589
CASRRDRDMNTEAF	Pathogens	Human immunodeficiency virus (HIV)	Vif-407	HPKVSSEVHI	HLA-B*42:01	PMID: 25911754
CASRRDRGQETQYF	Pathogens	Influenza	NP177	LPRRSGAAGA	HLA-B7	PMID: 28636589
CASRRDSSGYTF	Pathogens	Hepatitis C virus (HCV)	HCV-KLV(APC)	KLVALGINAV	HLA-A2	PMID: 30418433
CASRRDYSYNEQF	Allergy	Allergy	NA	NA	NA	PMID: 25905582
CASRREAGDTGELFF	Pathogens	M. tuberculosis	NA	NA	NA	PMID: 30992377
CASRREVQETQYF	Pathogens	M. tuberculosis	NA	NA	NA	PMID: 30992377
CASRRFDLPGGNEQFF	Autoimmune	Diabetes Type 1	GAD65	NA	NA	PMID: 29176645
CASRRGFHQPQHF	Pathogens	Human immunodeficiency virus (HIV)	Protein Nef	TPGPGVRYPL	HLA-B*42:01	PMID: 25911754
CASRRGLATWHHQPQHF	Cancer	Merkel cell carcinoma	LTAg	WEDLFCDESLSSPEPPSSSE	DRB1*04-01	PMID: 31405946
CASRRGQEKLFF	Pathogens	Cytomegalovirus (CMV)	IE-1	CRVLCCYVL	HLA-C*07:02	PMID: 30587531
CASRRGQGLSNQPQHF	Pathogens	Influenza	Matrix protein (M1)	GILGFVFTL	HLA-A2	PMID: 28636589
CASRRGRDTGELFF	Pathogens	M. tuberculosis	NA	NA	NA	PMID: 30992377
CASRRGSTYNEQF	Pathogens	Human immunodeficiency virus (HIV)	Vif-407	HPKVSSEVHI	HLA-B*42:01	PMID: 25911754
CASRRGTGGHTGELFF	Pathogens	COVID-19	NA	NA	NA	PMID: 32398875
CASRRGTNRVLSNEKLF	Autoimmune	Rheumatoid Arthritis (RA)	NA	NA	NA	PMID: 22294635
CASRRGTSGTGELFF	Pathogens	Human immunodeficiency virus (HIV)	Gag polyprotein RQ13	RFYKTLRAEQASQ	HLA-DR15	PMID: 27111229
CASRRGVRRDTGELFF	Pathogens	Influenza	NP177	LPRRSGAAGA	HLA-B7	PMID: 28636589
CASRRGWAQYF	Autoimmune	Rheumatoid Arthritis (RA)	NA	NA	NA	PMID: 22294635
CASRRIRDGYSNEQF	Autoimmune	Multiple sclerosis (MS)	NA	NA	NA	PMID: 26125037
CASRRIVLHVLDEQYF	Cancer	Merkel cell carcinoma	LTAg	WEDLFCDESLSSPEPPSSSE	DRB1*04-01	PMID: 31405946
CASRRLAAYNEQFF	Pathogens	Influenza	NP177	LPRRSGAAGA	HLA-B7	PMID: 28636589
CASRRLAGFMADTQYF	Pathogens	Human immunodeficiency virus (HIV)	Gag polyprotein RQ13	RFYKTLRAEQASQ	HLA-DR5	PMID: 27111229
CASRRLAGGTGELFF	Pathogens	Human immunodeficiency virus (HIV)	Gag polyprotein RQ13	RFYKTLRAEQASQ	HLA-DR11	PMID: 27111229
CASRRLAGTYEQYF	Allergy	Allergy	NA	NA	NA	PMID: 25905582
CASRRLAVGNEQF	Cancer	Melanoma	NA	NA	HLA-B*14	PMID: 8339262
CASRRLLGLFRTNEKLFF	Autoimmune	Psoriatic arthritis	NA	NA	NA	PMID: 28945199
CASRRLQAPRKTYGYTF	Cancer	Merkel cell carcinoma	LTAg	WEDLFCDESLSSPEPPSSSE	DRB1*04-01	PMID: 31405946
CASRRPG	Autoimmune	Diabetes Type 1	GAD65	NA	HLA-DRB1*04:01	PMID: 25681349
CASRRQATNEKLFF	Cancer	Neoantigen	HTR1F-10	VMPFSIVYIV	HLA-A2	PMID: 30418433
CASRRQGGTEAFF	Cancer	Merkel cell carcinoma	LTAg	WEDLFCDESLSSPEPPSSSE	DRB1*04-01	PMID: 31405946
CASRRQGMGNQPQHF	Autoimmune	Parkinson disease	NA	NA	NA	PMID: 31915375
CASRRQGRDNEQF	Pathogens	Herpes simplex virus 2 (HSV2)	HSV-2 VP22	RPRGEVRFL	HLA-B*07:02	PMID: 20139278
CASRRQIAGQPQHF	Pathogens	Influenza	Matrix protein (M1)	GILGFVFTL	HLA-A2	PMID: 28636589
CASRRQSSYNEQF	Cancer	Melanoma	Melan-A/MART-1	EAAGIGILTV	HLA-A*02:01	PMID: 19786555
CASRRQVFNSPLHF	Pathogens	Cytomegalovirus (CMV)	IE-1	CRVLCCYVL	HLA-C*07:02	PMID: 30587531
CASRRRESHAYEQYF	Pathogens	Cytomegalovirus (CMV)	IE-1	QIKVRVKMV	HLA-B*08:01	PMID: 25339770
CASRRRGAMETQYF	Allergy	Allergy	NA	NA	NA	PMID: 25905582
CASRRRVDNEQFF	Pathogens	Influenza	Matrix protein (M1)	GILGFVFTL	HLA-A2	PMID: 28636589
CASRRTDNGELFF	Pathogens	M. tuberculosis	NA	NA	NA	PMID: 30992377
CASRRTGGETQYF	Cancer	Merkel cell carcinoma	LTAg	WEDLFCDESLSSPEPPSSSE	DRB1*04-01	PMID: 31405946
CASRRTGMNTEAF	Autoimmune	Rheumatoid Arthritis (RA)	NA	NA	NA	PMID: 22294635
CASRRTGRNQPQHF	Pathogens	Influenza	NP177	LPRRSGAAGA	HLA-B7	PMID: 28636589
CASRRTSGSKNEQFF	Pathogens	HTLV-1	NA	NA	NA	PMID: 31069115
CASRRTTGANTEAFF	Pathogens	Epstein Barr virus (EBV)	BMLF-1	GLCTLVAML	HLA-A2	PMID: 28636589
CASRRVMARRE*KTYGYTF	Cancer	Merkel cell carcinoma	LTAg	WEDLFCDESLSSPEPPSSSE	DRB1*04-01	PMID: 31405946
CASRRVSSTQSRANVLTF	Cancer	Merkel cell carcinoma	LTAg	WEDLFCDESLSSPEPPSSSE	DRB1*04-01	PMID: 31405946
CASRRYEGTEAFF	Pathogens	Influenza	NP177	LPRRSGAAGA	HLA-B7	PMID: 28636589
CASRRYSGTGDTEAF	Autoimmune	Multiple sclerosis (MS)	NA	NA	NA	PMID: 26125037
CASRRYYGYTF	Autoimmune	Diabetes Type 1	NA	NA	NA	PMID: 21325620
CASRSASNEQFF	Pathogens	Epstein Barr virus (EBV)	BMLF-1	GLCTLVAML	HLA-A2	PMID: 28636589
CASRSEETQYF	Pathogens	Cytomegalovirus (CMV)	pp65	NLVPMVATV	HLA-A2	PMID: 28636589
CASRSGAEAFF	Pathogens	Influenza	Matrix protein (M1)	GILGFVFTL	HLA-A2	PMID: 28423320
CASRSGEMNTEAFF	Pathogens	COVID-19	NA	NA	NA	PMID: 32398875
CASRSGGPTDTQYF	Pathogens	M. tuberculosis	NA	NA	NA	PMID: 30992377
CASRSGNQPQHF	Pathogens	Cytomegalovirus (CMV)	pp65	TPRVTGGGAM	HLA-B*07:02	PMID: 30587531
CASRSGPGQPYEQYF	Pathogens	Cytomegalovirus (CMV)	pp65	TPRVTGGGAM	HLA-B*07:02	PMID: 21555537
CASRSGREAFF	Pathogens	Influenza	Matrix protein (M1)	GILGFVFTL	HLA-A*02:01	PMID: 28636592
CASRSGRTNEKLF	Pathogens	Human immunodeficiency virus (HIV)	Protein Vpr	FPRPWLHGL	HLA-B*42:01	PMID: 25911754
CASRSGSLNTEAF	Cancer	Melanoma	Melan-A/MART-1	EAAGIGILTV	HLA-A*02	PMID: 19317896
CASRSGTRFNTGELFF	Pathogens	Cytomegalovirus (CMV)	pp65	TPRVTGGGAM	HLA-B*07:02	PMID: 30587531
CASRSGTSNTGELF	Pathogens	Hepatitis C virus (HCV)	Genome polyprotein	ATDALMTGY	HLA-A*01:01	PMID: 21160049
CASRSGTYDNSPLHF	Pathogens	Cytomegalovirus (CMV)	pp65	NLVPMVATV	HLA-A*02:01	PMID: 21555537
CASRSGVGNTIYF	Pathogens	Epstein Barr virus (EBV)	BMLF-1	GLCTLVAML	HLA-A*2:01	PMID: 11592365
CASRSKGAFYGYTF	Autoimmune	Diabetes Type 1	GAD65	NA	NA	PMID: 29176645
CASRSKGGTTEAFF	Pathogens	Influenza	NP177	LPRRSGAAGA	HLA-B7	PMID: 28636589
CASRSLGQGAEKLF	Cancer	Melanoma	Melan-A/MART-1	EAAGIGILTV	HLA-A*02:01	PMID: 19786555
CASRSLVSTGELFF	Pathogens	Human immunodeficiency virus (HIV)	Gag polyprotein RQ13	RFYKTLRAEQASQ	HLA-DR5	PMID: 27111229
CASRSPDTGELF	Pathogens	Human immunodeficiency virus (HIV)	Vif-407	HPKVSSEVHI	HLA-B*42:01	PMID: 25911754
CASRSPGQGGDTIYF	Autoimmune	Psoriatic arthritis	NA	NA	NA	PMID: 28945199
CASRSPLGYEQYF	Pathogens	Human immunodeficiency virus (HIV)	Gag polyprotein	ISPRTLNAW	HLA-B*57:03	PMID: 21562156
CASRSPQETQYF	Pathogens	Influenza	Matrix protein (M1)	GILGFVFTL	HLA-A2	PMID: 28636589
CASRSPSGGSYNEQFF	Pathogens	Influenza	NP177	LPRRSGAAGA	HLA-B7	PMID: 28636589
CASRSRGGHSPLHF	Cancer	Neoantigen	TBX3-GMG	GMGPLLATV	HLA-A2	PMID: 30418433
CASRSRLAGVSGELFF	Pathogens	Influenza	NP177	LPRRSGAAGA	HLA-B7	PMID: 28636589
CASRSRVLQHARNTIYF	Cancer	Merkel cell carcinoma	LTAg	WEDLFCDESLSSPEPPSSSE	DRB1*04-01	PMID: 31405946
CASRSSDPYEQYF	Pathogens	Influenza	Matrix protein (M1)	GILGFVFTL	HLA-A*02:01	PMID: 28300170
CASRSSGAFNEQFF	Pathogens	Influenza	Matrix protein (M1)	GILGFVFTL	HLA-A2	PMID: 28636589
CASRSSREEQF	Cancer	Melanoma	NA	NA	HLA-A*02	PMID: 8376931
CASRSTSGGETQYF	Pathogens	M. tuberculosis	NA	NA	NA	PMID: 30992377
CASRSVGTRSYEQYF	Pathogens	Influenza	NP177	LPRRSGAAGA	HLA-B7	PMID: 28636589
CASRSVRGNTEAF	Cancer	Melanoma	NA	NA	NA	PMID: 11122136
CASRSWQAGELFF	Autoimmune	Alzheimer's disease	NA	NA	NA	PMID: 31915375
CASRSYVASSNEQFF	Cancer	Melanoma	Melan-A/MART-1	ELAGIGILTV	HLA-A2	PMID: 30418433
CASRTAGNEQFF	Autoimmune	Parkinson disease	NA	NA	NA	PMID: 31915375
CASRTAGVYNEQFF	Pathogens	Influenza	NP177	LPRRSGAAGA	HLA-B7	PMID: 28636589
CASRTALNSPLHF	Autoimmune	Diabetes Type 1	GAD65	NA	NA	PMID: 29176645
CASRTDRDTGELFF	Pathogens	M. tuberculosis	NA	NA	NA	PMID: 30992377
CASRTDRGNTGELFF	Pathogens	Influenza	Matrix protein (M1)	GILGFVFTL	HLA-A2	PMID: 28636589
CASRTDRTTNYGYTF	Allergy	Allergy	NA	NA	HLA-B*08:01	PMID: 25946710
CASRTGAANIYEQHF	Pathogens	Cytomegalovirus (CMV)	pp65	TPRVTGGGAM	HLA-B*07:02	PMID: 21555537
CASRTGAANIYEQYF	Pathogens	Cytomegalovirus (CMV)	pp65	TPRVTGGGAM	HLA-B*07:02	PMID: 21555537
CASRTGASQPQHF	Pathogens	COVID-19	NA	NA	NA	PMID: 32398875
CASRTGGAGEAF	Allergy	Allergy	NA	NA	NA	PMID: 25905582
CASRTGGEETQYF	Pathogens	Human immunodeficiency virus (HIV)	Gag-Pol poliprotein	IIKDYGKQM	HLA-B*42:01	PMID: 25911754
CASRTGGRADTQYF	Pathogens	M. tuberculosis	NA	NA	NA	PMID: 30992377
CASRTGHTEAFF	Autoimmune	Diabetes Type 1	GAD65	NA	NA	PMID: 29176645
CASRTGISNTGELF	Pathogens	Hepatitis C virus (HCV)	Genome polyprotein	ATDALMTGY	HLA-A*01:01	PMID: 21160049
CASRTGNTEAFF	Autoimmune	Celiac disease	NA	NA	NA	PMID: 29269859
CASRTGQRNEQF	Autoimmune	Rheumatoid Arthritis (RA)	NA	NA	NA	PMID: 22294635
CASRTGRTEAFF	Pathogens	Influenza	Matrix protein (M1)	GILGFVFTL	HLA-A2	PMID: 28636589
CASRTGTGAFYEQYF	Pathogens	Influenza	Matrix protein (M1)	GILGFVFTL	HLA-A2	PMID: 28636589
CASRTGTGGHEQFF	Pathogens	Influenza	NP177	LPRRSGAAGA	HLA-B7	PMID: 28636589
CASRTGTGNLYEQYF	Pathogens	Cytomegalovirus (CMV)	pp65	TPRVTGGGAM	HLA-B*07:02	PMID: 25339770
CASRTGTGSYRQYF	Pathogens	Cytomegalovirus (CMV)	pp65	TPRVTGGGAM	HLA-B*07:02	PMID: 25339770
CASRTGTRALYEQYF	Pathogens	Influenza	Matrix protein (M1)	GILGFVFTL	HLA-A2	PMID: 28636589
CASRTGTSDHEQYF	Allergy	Allergy	NA	NA	NA	PMID: 25905582
CASRTGTSGGFPNTGELFF	Cancer	Neoantigen	DRIP-MLY	MLYQHLLPL	HLA-A2	PMID: 30418433
CASRTGTSNTGELF	Pathogens	Hepatitis C virus (HCV)	Genome polyprotein	ATDALMTGY	HLA-A*01:01	PMID: 21160049
CASRTGYTEAFF	Pathogens	Cytomegalovirus (CMV)	pp65	NLVPMVATV	HLA-A2	PMID: 28423320
CASRTIDSSYNEQFF	Pathogens	Cytomegalovirus (CMV)	UL29/28	FRCPRRFCF	HLA-C*07:02	PMID: 30587531
CASRTPGLNEQF	Other	Cardiac valve allograft chronic rejection	NA	NA	NA	PMID: 10975868
CASRTPGQGPLALGNEQFF	Autoimmune	Alzheimer's disease	NA	NA	NA	PMID: 31915375
CASRTQRWETQYF	Pathogens	Human immunodeficiency virus (HIV)	Gag polyprotein	ISPRTLNAW	HLA-B*57:03	PMID: 21562156
CASRTRGAGEAF	Allergy	Allergy	NA	NA	NA	PMID: 25905582
CASRTRGGPEAFF	Cancer	Merkel cell carcinoma	LTAg	WEDLFCDESLSSPEPPSSSE	DRB1*04-01	PMID: 31405946
CASRTRPAYERDF	Pathogens	Influenza	Matrix protein (M1)	GILGFVFTL	HLA-A*02:01	PMID: 28300170
CASRTRQEAFF	Pathogens	Influenza	Matrix protein (M1)	GILGFVFTL	HLA-A2	PMID: 30418433
CASRTRQLSTSRANVLTF	Cancer	Merkel cell carcinoma	LTAg	WEDLFCDESLSSPEPPSSSE	DRB1*04-01	PMID: 31405946
CASRTRRTGMNEQF	Autoimmune	Diabetes Type 1	NA	NA	NA	PMID: 21325620
CASRTRSAYEQYF	Pathogens	Influenza	Matrix protein (M1)	GILGFVFTL	HLA-A*02:01	PMID: 28300170
CASRTSESGANVLTF	Autoimmune	Diabetes Type 1	insulin precursor A1-15	NA	NA	PMID: 15889096
CASRTSGDDRTDTQYF	Pathogens	Influenza	NP177	LPRRSGAAGA	HLA-B7	PMID: 28636589
CASRTSGDYEQYf	Pathogens	Human immunodeficiency virus (HIV)	Gag-Pol poliprotein	IIKDYGKQM	HLA-B*42:01	PMID: 25911754
CASRTSGEETQYF	Pathogens	Human immunodeficiency virus (HIV)	Gag-Pol poliprotein	IIKDYGKQM	HLA-B*42:01	PMID: 25911754
CASRTSGGHEQF	Pathogens	Human immunodeficiency virus (HIV)	Gag-Pol poliprotein	IIKDYGKQM	HLA-B*42:01	PMID: 25911754
CASRTSGGPADTQYF	Pathogens	Influenza	NP177	LPRRSGAAGA	HLA-B7	PMID: 28636589
CASRTSGRYEQYF	Pathogens	M. tuberculosis	NA	NA	NA	PMID: 30992377
CASRTSGSETQYF	Cancer	Clear cell renal carcinoma	NA	NA	NA	PMID: 25637538
CASRTSGTYEQYF	Pathogens	Human immunodeficiency virus (HIV)	Gag polyprotein RQ13	RFYKTLRAEQASQ	HLA-DR15	PMID: 27111229
CASRTSLVHVLDEQYF	Cancer	Merkel cell carcinoma	LTAg	WEDLFCDESLSSPEPPSSSE	DRB1*04-01	PMID: 31405946
CASRTSRQGIPEAFF	Pathogens	Cytomegalovirus (CMV)	pp50	VTEHDTLLY	HLA-A1	PMID: 28636589
CASRTSVPRKAYGYTF	Cancer	Merkel cell carcinoma	LTAg	WEDLFCDESLSSPEPPSSSE	DRB1*04-01	PMID: 31405946
CASRTTSGGASEQF	Pathogens	Epstein Barr virus (EBV)	BRLF-1	YVLDHLIVV	HLA-A*02:01	PMID: 24512815
CASRTVDRDNEQFL	Pathogens	HTLV-1	NA	NA	NA	PMID: 31069115
CASRTVNSPLHF	Pathogens	Influenza	Matrix protein (M1)	GILGFVFTL	HLA-A2	PMID: 28423320
CASRTWIATLLDEQYF	Cancer	Merkel cell carcinoma	LTAg	WEDLFCDESLSSPEPPSSSE	DRB1*04-01	PMID: 31405946
CASRVFLAKQRKNIQYF	Cancer	Merkel cell carcinoma	LTAg	WEDLFCDESLSSPEPPSSSE	DRB1*04-01	PMID: 31405946
CASRVGGAGNNEQFF	Pathogens	Influenza	NP177	LPRRSGAAGA	HLA-B7	PMID: 28636589
CASRVGGAGNSPLHF	Pathogens	Cytomegalovirus (CMV)	pp65	TPRVTGGGAM	HLA-B*07:02	PMID: 21555537
CASRVGLAGNNEQF	Pathogens	Cytomegalovirus (CMV)	pp65	TPRVTGGGAM	HLA-B*07:02	PMID: 25339770
CASRVGPNYEQYF	Cancer	Melanoma	NA	NA	NA	PMID: 11122136
CASRVGQNLYNEQF	Other	Calcified Aortic Stenosis disease	NA	NA	NA	PMID: 17404318
CASRVNRGGEQYF	Cancer	HTLV-1	Tax-1	SFHSLHLLF	HLA-A*24:02	PMID: 28724766
CASRVQGRDNEQF	Pathogens	Herpes simplex virus 2 (HSV2)	HSV-2 VP22	RPRGEVRFL	HLA-B*07:02	PMID: 20139278
CASRVRAQGYTF	Pathogens	Human immunodeficiency virus (HIV)	Gag polyprotein RQ13	RFYKTLRAEQASQ	HLA-DR5	PMID: 27111229
CASRVRLANRKTYGYTF	Cancer	Merkel cell carcinoma	LTAg	WEDLFCDESLSSPEPPSSSE	DRB1*04-01	PMID: 31405946
CASRVRQGARETQYF	Autoimmune	Diabetes Type 1	NA	NA	NA	PMID: 21325620
CASRVSGGAIWQF	Autoimmune	Diabetes Type 1	insulin precursor A1-15	NA	NA	PMID: 15889096
CASRVTGELF	Cancer	Melanoma	NA	NA	HLA-A*11:01	PMID: 24667641
CASRVVGHPQHF	Pathogens	Influenza	Matrix protein (M1)	GILGFVFTL	HLA-A2	PMID: 28636589
CASRVVLATIRTEAFF	Cancer	Merkel cell carcinoma	LTAg	WEDLFCDESLSSPEPPSSSE	DRB1*04-01	PMID: 31405946
CASRVWTGEGQPQHF	Other	Cardiac valve allograft chronic rejection	NA	NA	NA	PMID: 10975868
CASRVYLGGNEQF	Autoimmune	Rheumatoid Arthritis (RA)	NA	NA	NA	PMID: 22294635
CASRWAQGAGELF	Autoimmune	Diabetes Type 1	insulin precursor A1-15	NA	NA	PMID: 15889096
CASRWGLAGELFF	Pathogens	Cytomegalovirus (CMV)	IE-1	CRVLCCYVL	HLA-C*07:02	PMID: 30587531
CASRWGLGGELFF	Pathogens	Cytomegalovirus (CMV)	IE-1	CRVLCCYVL	HLA-C*07:02	PMID: 30587531
CASRWGQGPSYEQYF	Pathogens	Influenza	Matrix protein (M1)	GILGFVFTL	HLA-A2	PMID: 28636589
CASRWGQLTNYGYF	Cancer	Melanoma	Melan-A A27L	ELAGIGILTV	HLA-A*02:01	PMID: 20823160
CASRWGQLTNYGYTF	Cancer	Melanoma	Melan-A/MART-1	EAAGIGILTV	HLA-A*02	PMID: 19317896
CASRWSGGGARDPQYF	Pathogens	Cytomegalovirus (CMV)	pp50	VTEHDTLLY	HLA-A1	PMID: 28636589
CASRWSGGGARDTQNF	Pathogens	Cytomegalovirus (CMV)	pp50	VTEHDTLLY	HLA-A1	PMID: 28636589
CASRWTATSYGYTF	Pathogens	Human immunodeficiency virus (HIV)	Gag polyprotein RQ13	RFYKTLRAEQASQ	HLA-DR11	PMID: 27111229
CASRWTGFSEQFF	Pathogens	Cytomegalovirus (CMV)	pp65	NLVPMVATV	HLA-A2	PMID: 28423320
CASRWTGQLDEQF	Pathogens	Hepatitis C virus (HCV)	Genome polyprotein	ATDALMTGY	HLA-A*01:01	PMID: 21160049
CASRWTSGGNEQFF	Pathogens	Cytomegalovirus (CMV)	IE-1	CRVLCCYVL	HLA-C*07:02	PMID: 30587531
CASRWTSGGNTGELF	Autoimmune	Rheumatoid Arthritis (RA)	NA	NA	NA	PMID: 22294635
CASRYIGVTTEAF	Autoimmune	Rheumatoid Arthritis (RA)	NA	NA	NA	PMID: 22294635
CASRYQGLGQPQHF	Cancer	Melanoma	Melan-A/MART-1	EAAGIGILTV	HLA-A*02	PMID: 19317896
CASRYRDDSYNEQF	Pathogens	Epstein Barr virus (EBV)	EBNA-6	EENLLDFVRF	HLA-B*44:05	PMID: 16326979
CASRYRDSLPQHF	Pathogens	Cytomegalovirus (CMV)	pp65	RPHERNGFTVL	HLA-B*07:02	PMID: 30587531
CASRYRPQETQYF	Autoimmune	Psoriatic arthritis	NA	NA	NA	PMID: 28945199
CASRYRQGATGLAGYNEQFF	Pathogens	Influenza	NP177	LPRRSGAAGA	HLA-B7	PMID: 28636589
CASRYSVRRYTF	Cancer	Melanoma	Melan-A/MART-1	EAAGIGILTV	NA	PMID: 10916751
CASRYTGQETYEQYF	Pathogens	Epstein Barr virus (EBV)	BZLF-1	RAKFKQLL	HLA-B*08:01	PMID: 24512815
CASS*AHPFWHHQPQHF	Cancer	Merkel cell carcinoma	LTAg	WEDLFCDESLSSPEPPSSSE	DRB1*04-01	PMID: 31405946
CASS*GGKCQSRANVLTF	Cancer	Merkel cell carcinoma	LTAg	WEDLFCDESLSSPEPPSSSE	DRB1*04-01	PMID: 31405946
CASS*GIPICHEDTQYF	Cancer	Merkel cell carcinoma	LTAg	WEDLFCDESLSSPEPPSSSE	DRB1*04-01	PMID: 31405946
CASS*GLPIYQSRANVLTF	Cancer	Merkel cell carcinoma	LTAg	WEDLFCDESLSSPEPPSSSE	DRB1*04-01	PMID: 31405946
CASS*GSPYDKSRANVLTF	Cancer	Merkel cell carcinoma	LTAg	WEDLFCDESLSSPEPPSSSE	DRB1*04-01	PMID: 31405946
CASS*HYEAGKTYGYTF	Cancer	Merkel cell carcinoma	LTAg	WEDLFCDESLSSPEPPSSSE	DRB1*04-01	PMID: 31405946
CASS*L*QSRANVLTF	Cancer	Merkel cell carcinoma	LTAg	WEDLFCDESLSSPEPPSSSE	DRB1*04-01	PMID: 31405946
CASS*L*RKTYGYTF	Cancer	Merkel cell carcinoma	LTAg	WEDLFCDESLSSPEPPSSSE	DRB1*04-01	PMID: 31405946
CASS*PRYEGKTYGYTF	Cancer	Merkel cell carcinoma	LTAg	WEDLFCDESLSSPEPPSSSE	DRB1*04-01	PMID: 31405946
CASS*PYPFVMQDTQYF	Cancer	Merkel cell carcinoma	LTAg	WEDLFCDESLSSPEPPSSSE	DRB1*04-01	PMID: 31405946
CASS*QIHFWHHQPQHF	Cancer	Merkel cell carcinoma	LTAg	WEDLFCDESLSSPEPPSSSE	DRB1*04-01	PMID: 31405946
CASS*RIKCHKSRANVLTF	Cancer	Merkel cell carcinoma	LTAg	WEDLFCDESLSSPEPPSSSE	DRB1*04-01	PMID: 31405946
CASS*RLATPSDNEQFF	Cancer	Merkel cell carcinoma	LTAg	WEDLFCDESLSSPEPPSSSE	DRB1*04-01	PMID: 31405946
CASS*TI*VHNEKLFF	Cancer	Merkel cell carcinoma	LTAg	WEDLFCDESLSSPEPPSSSE	DRB1*04-01	PMID: 31405946
CASSA*AHR*KTYGYTF	Cancer	Merkel cell carcinoma	LTAg	WEDLFCDESLSSPEPPSSSE	DRB1*04-01	PMID: 31405946
CASSAAGALGYTF	Pathogens	Cytomegalovirus (CMV)	pp50	VTEHDTLLY	HLA-A1	PMID: 28636589
CASSAAGAVETQYF	Pathogens	Epstein Barr virus (EBV)	BMLF-1	GLCTLVAML	HLA-A2	PMID: 28636589
CASSAAGLHTGELFF	Autoimmune	Diabetes Type 1	GAD65	NA	NA	PMID: 29176645
CASSAAGNQPQHF	Pathogens	Yellow fever virus	YFV-17D	LLWNGPMAV	HLA-A*02:01	PMID: 28103239
CASSAAGQELGYTF	Cancer	Neoantigen	OR6F1-VLN	VLNPFIYTL	HLA-A2	PMID: 30418433
CASSAANTGELFF	Pathogens	Influenza	Matrix protein (M1)	GILGFVFTL	HLA-A2	PMID: 28636589
CASSAAQQDQPQHF	Pathogens	M. tuberculosis	NA	NA	NA	PMID: 30992377
CASSAASGTDTQYF	Pathogens	Epstein Barr virus (EBV)	EBNA-3A	FLRGRAYGL	HLA-B*08:01	PMID: 24512815
CASSAASTTQGGTDTQYF	Pathogens	M. tuberculosis	NA	NA	NA	PMID: 30992377
CASSAATGVPTDTQYF	Autoimmune	Narcolepsy	NA	NA	ÊHLA-DQB1*06:02	PMID: 30232458
CASSAATPNTEAFF	Pathogens	Cytomegalovirus (CMV)	IE-1	CRVLCCYVL	HLA-C*07:02	PMID: 30587531
CASSACDCIRKIYGYTF	Cancer	Merkel cell carcinoma	LTAg	WEDLFCDESLSSPEPPSSSE	DRB1*04-01	PMID: 31405946
CASSADAYENTIYF	Pathogens	M. tuberculosis	NA	NA	NA	PMID: 30992377
CASSADGIGEQYF	Pathogens	Cytomegalovirus (CMV)	UL29/28	FRCPRRFCF	HLA-C*07:02	PMID: 30587531
CASSADGILNTEAF	Pathogens	Influenza	Matrix protein (M1)	GILGFVFTL	HLA-A*02:01	PMID: 25609818
CASSADGMNTEAF	Pathogens	Cytomegalovirus (CMV)	CMV-NV9	NLVPMVATV	HLA-A*02	PMID: 21374820
CASSADGSFYEQYF	Pathogens	Human immunodeficiency virus (HIV)	Gag polyprotein	EIYKRWII	HLA-B*08	PMID: 21562156
CASSADGYSGNTIYF	Cancer	Melanoma	NA	NA	HLA-A*11:01	PMID: 24667641
CASSADRALHF	Pathogens	Cytomegalovirus (CMV)	pp65	RPHERNGFTVL	HLA-B*07:02	PMID: 30587531
CASSADRASAEAFF	Pathogens	M. tuberculosis	NA	NA	NA	PMID: 30992377
CASSADRDRGLDTGELFF	Pathogens	Cytomegalovirus (CMV)	pp50	VTEHDTLLY	HLA-A1	PMID: 28636589
CASSADRDTGELFF	Pathogens	M. tuberculosis	NA	NA	NA	PMID: 30992377
CASSADREGETQYF	Pathogens	M. tuberculosis	NA	NA	NA	PMID: 30992377
CASSADRGNTGELF	Cancer	Colorectal cancer	NA	NA	NA	PMID: 23771160
CASSADRTQNYGYTF	Cancer	Neoantigen	OR5M3-KMV	KMVAVFYTT	HLA-A2	PMID: 30418433
CASSAEAGGLSEQYF	Pathogens	M. tuberculosis	NA	NA	NA	PMID: 30992377
CASSAEGDLSYNEQFF	Pathogens	Influenza	NP177	LPRRSGAAGA	HLA-B7	PMID: 28636589
CASSAEGPGLDTDTQYF	Allergy	Allergy	NA	NA	NA	PMID: 25905582
CASSAESPGTYTYNEQFF	Pathogens	Cytomegalovirus (CMV)	IE-1	CRVLCCYVL	HLA-C*07:02	PMID: 30587531
CASSAETGGGYEQYF	Pathogens	HTLV-1	NA	NA	NA	PMID: 31069115
CASSAETQYF	Autoimmune	Diabetes Type 1	NA	NA	NA	PMID: 27920090
CASSAFFEDTEAF	Allergy	Allergy	NA	NA	NA	PMID: 25905582
CASSAFGIVADTQYF	Cancer	Neoantigen	OR10A3-ILI	ILIVMVPFL	HLA-A2	PMID: 30418433
CASSAFLTTPGGKSLNEQFF	Pathogens	M. tuberculosis	NA	NA	NA	PMID: 30992377
CASSAFTGADTQYF	Autoimmune	Alzheimer's disease	NA	NA	NA	PMID: 31915375
CASSAGASDTDTQYF	Pathogens	M. tuberculosis	NA	NA	NA	PMID: 30992377
CASSAGASIEQYF	Cancer	Neoantigen	HCV-LLF	LLFGYPVYV	HLA-A2	PMID: 30418433
CASSAGAYEQYF	Pathogens	Cytomegalovirus (CMV)	IE-1	CRVLCCYVL	HLA-C*07:02	PMID: 30587531
CASSAGDEQYF	Pathogens	Cytomegalovirus (CMV)	IE-1	CRVLCCYVL	HLA-C*07:02	PMID: 30587531
CASSAGDRTYEQYF	Pathogens	Influenza	Matrix protein (M1)	GILGFVFTL	HLA-A2	PMID: 28636589
CASSAGDTEAFF	Cancer	Neoantigen	CD47-GLT-V6F	GLTSFFIAI	HLA-A2	PMID: 30418433
CASSAGDTGELFF	Pathogens	M. tuberculosis	NA	NA	NA	PMID: 30992377
CASSAGEAGELFF	Pathogens	M. tuberculosis	NA	NA	NA	PMID: 30992377
CASSAGELF	Allergy	Allergy	NA	NA	NA	PMID: 25905582
CASSAGGANTGELFF	Pathogens	M. tuberculosis	NA	NA	NA	PMID: 30992377
CASSAGGDTEAFF	Cancer	Neoantigen	NSDHL-A9V	KLVALGINAV	HLA-A2	PMID: 30418433
CASSAGGGSYNEQFF	Pathogens	Cytomegalovirus (CMV)	pp65	NLVPMVATV	HLA-A*02:01	PMID: 28636592
CASSAGGIGNQPQHF	Autoimmune	Diabetes Type 1	GAD65	NA	NA	PMID: 29176645
CASSAGGNTIYF	Cancer	Neoantigen	TRPV4-FMI-A6T	FMIGYTSAL	HLA-A2	PMID: 30418433
CASSAGGSYEQYF	Pathogens	Cytomegalovirus (CMV)	IE-1	CRVLCCYVL	HLA-C*07:02	PMID: 30587531
CASSAGGTDTQYF	Other	Calcified Aortic Stenosis disease	NA	NA	NA	PMID: 17404318
CASSAGGTEAFF	Cancer	Neoantigen	OR5M3-KMV	KMVAVFYTT	HLA-A2	PMID: 30418433
CASSAGGTPDQPQHF	Pathogens	Yellow fever virus	YFV-17D	LLWNGPMAV	HLA-A*02:01	PMID: 28103239
CASSAGIRTEAFF	Pathogens	Cytomegalovirus (CMV)	pp65	RPHERNGFTVL	HLA-B*07:02	PMID: 30587531
CASSAGLAASTDTQYF	Pathogens	Cytomegalovirus (CMV)	IE-1	CRVLCCYVL	HLA-C*07:02	PMID: 30587531
CASSAGLAGGIQETQYF	Pathogens	Cytomegalovirus (CMV)	UL29/28	FRCPRRFCF	HLA-C*07:02	PMID: 30587531
CASSAGLAGGQDTQYF	Pathogens	Cytomegalovirus (CMV)	pp65	RPHERNGFTVL	HLA-B*07:02	PMID: 30587531
CASSAGLAPYNEQFF	Autoimmune	Parkinson disease	NA	NA	NA	PMID: 31915375
CASSAGLARDTQYF	Pathogens	Human immunodeficiency virus (HIV)	Gag polyprotein RQ13	RFYKTLRAEQASQ	HLA-DR11	PMID: 27111229
CASSAGLFPEQFF	Cancer	Neoantigen	HAFP-GLS	GLSPNLNRFL	HLA-A2	PMID: 30418433
CASSAGLLGEQYF	Pathogens	Cytomegalovirus (CMV)	CMV-NV9	NLVPMVATV	HLA-A*02	PMID: 21374820
CASSAGNTGELFF	Pathogens	M. tuberculosis	NA	NA	NA	PMID: 30992377
CASSAGNTIYF	Autoimmune	Diabetes Type 1	NA	NA	HLA-DQ8	PMID: 30952805
CASSAGPGQYGNTIYF	Pathogens	Human immunodeficiency virus (HIV)	Gag p24	KRWIILGLNK	HLA-B*27:05	PMID: 22683743
CASSAGPQETQYF	Pathogens	M. tuberculosis	NA	NA	NA	PMID: 30992377
CASSAGPWGYTF	Cancer	Neoantigen	EXOC3L4-ILL	ILLDWAANV	HLA-A2	PMID: 30418433
CASSAGQESYEQYF	Pathogens	Yellow fever virus	YFV-17D	LLWNGPMAV	HLA-A*02:01	PMID: 28103239
CASSAGQGKNIQYF	Pathogens	Influenza	NP177	LPRRSGAAGA	HLA-B7	PMID: 28636589
CASSAGQGLNEQFF	Pathogens	M. tuberculosis	NA	NA	NA	PMID: 30992377
CASSAGQGVTYEQYF	Cancer	HTLV-1	Tax-1	SFHSLHLLF	HLA-A*24:02	PMID: 28724766
CASSAGQGW	Autoimmune	Multiple sclerosis (MS)	NA	NA	NA	PMID: 26125037
CASSAGQGYEQYF	Pathogens	Yellow fever virus	YFV-17D	LLWNGPMAV	HLA-A*02:01	PMID: 28103239
CASSAGQVSPGELFF	Pathogens	Epstein Barr virus (EBV)	BMLF-1	GLCTLVAML	HLA-A*02:01	PMID: 28636592
CASSAGREANQPQHF	Autoimmune	Diabetes Type 1	GAD65	NA	NA	PMID: 29176645
CASSAGRKNIQYF	Allergy	Nickel contact dermatitis	NiSO4	NA	NA	PMID: 32298488
CASSAGRLEAFF	Pathogens	Influenza	NP177	LPRRSGAAGA	HLA-B7	PMID: 28636589
CASSAGRTDTQYF	Pathogens	M. tuberculosis	NA	NA	NA	PMID: 30992377
CASSAGRVSPGELF	Pathogens	Epstein Barr virus (EBV)	BMLF-1	GLCTLVAML	HLA-A*02:01	PMID: 24512815
CASSAGSEAFF	Autoimmune	Diabetes Type 1	NA	NA	NA	PMID: 27920090
CASSAGSGSGYNEQFF	Pathogens	Cytomegalovirus (CMV)	pp65	NLVPMVATV	HLA-A*02:01	PMID: 28636592
CASSAGSQGVTEAFF	Pathogens	Cytomegalovirus (CMV)	pp65	RPHERNGFTVL	HLA-B*07:02	PMID: 30587531
CASSAGSYGYTF	Pathogens	Influenza	Matrix protein (M1)	GILGFVFTL	HLA-A*02:01	PMID: 25609818
CASSAGTANYGYTF	Autoimmune	Multiple sclerosis (MS)	NA	NA	NA	PMID: 26125037
CASSAGTAYNEQFF	Pathogens	Cytomegalovirus (CMV)	UL29/28	FRCPRRFCF	HLA-C*07:02	PMID: 30587531
CASSAGTGAYEQYF	Pathogens	Yellow fever virus	YFV-17D	LLWNGPMAV	HLA-A*02:01	PMID: 28103239
CASSAGTGGFGQPQHF	Cancer	Melanoma	Melan-A/MART-1	EAAGIGILTV	HLA-A*02:01	PMID: 19786555
CASSAGTGGYEQYF	Pathogens	Epstein Barr virus (EBV)	BMLF-1	GLCTLVAML	HLA-A2	PMID: 28636589
CASSAGTGHTGELFF	Pathogens	M. tuberculosis	NA	NA	NA	PMID: 30992377
CASSAGTGIYDEAF	Pathogens	Cytomegalovirus (CMV)	pp65	TPRVTGGGAM	HLA-B*07:02	PMID: 21555537
CASSAGTGIYDGAF	Pathogens	Cytomegalovirus (CMV)	pp65	TPRVTGGGAM	HLA-B*07:02	PMID: 21555537
CASSAGTGKTQYF	Pathogens	Influenza	NP44	CTELKLSDY	HLA-A1	PMID: 28636589
CASSAGTGQAGGTEAF	Other	Cardiac valve allograft chronic rejection	NA	NA	NA	PMID: 10975868
CASSAGTGYNEQFF	Pathogens	Influenza	NP177	LPRRSGAAGA	HLA-B7	PMID: 28636589
CASSAGTINTGELF	Pathogens	Hepatitis C virus (HCV)	Genome polyprotein	ATDALMTGY	HLA-A*01:01	PMID: 21160049
CASSAGTIYNEQFF	Cancer	Neoantigen	ITIH6-RLG	RLGPYLEFL	HLA-A2	PMID: 30418433
CASSAGTLPTGELF	Autoimmune	Celiac disease	DQ2-a-II	PQPELPYPQPQ	HLA-DQ2	PMID: 21849672
CASSAGTPGDTQYF	Pathogens	Cytomegalovirus (CMV)	IE-1	CRVLCCYVL	HLA-C*07:02	PMID: 30587531
CASSAGTPLYYGYTF	Pathogens	Epstein Barr virus (EBV)	BMLF-1	GLCTLVAML	HLA-A2	PMID: 28636589
CASSAGTRGVGEQFF	Pathogens	Human immunodeficiency virus (HIV)	Gag polyprotein RQ13	RFYKTLRAEQASQ	HLA-DR11	PMID: 27111229
CASSAGTSGGDNEQFF	Pathogens	M. tuberculosis	NA	NA	NA	PMID: 30992377
CASSAGTVDTIYF	Pathogens	Influenza	NP177	LPRRSGAAGA	HLA-B7	PMID: 28636589
CASSAGTVNNEQF	Autoimmune	Diabetes Type 1	NA	NA	NA	PMID: 21325620
CASSAGTVSYEQYF	Pathogens	Yellow fever virus	YFV-17D	LLWNGPMAV	HLA-A*02:01	PMID: 28103239
CASSAGVERTQTYEQYF	Pathogens	M. tuberculosis	NA	NA	NA	PMID: 30992377
CASSAHPSSGTYNEQFF	Autoimmune	Alzheimer's disease	NA	NA	NA	PMID: 31915375
CASSAHQGSSTEAFF	Pathogens	M. tuberculosis	NA	NA	NA	PMID: 30992377
CASSAHRGDTGELFF	Pathogens	M. tuberculosis	NA	NA	NA	PMID: 30992377
CASSAHSGTGAEEQYF	Pathogens	M. tuberculosis	NA	NA	NA	PMID: 30992377
CASSAIGGAYEQYF	Pathogens	Cytomegalovirus (CMV)	pp50	VTEHDTLLY	HLA-A1	PMID: 28636589
CASSAIQGARVEAFF	Pathogens	M. tuberculosis	NA	NA	NA	PMID: 30992377
CASSAKGGQGREQYF	Pathogens	M. tuberculosis	NA	NA	NA	PMID: 30992377
CASSAKILGTGDLPYNEQFF	Pathogens	M. tuberculosis	NA	NA	NA	PMID: 30992377
CASSAKSSPGQGSTGELF	Cancer	Melanoma	NA	NA	NA	PMID: 12839930
CASSAKTGAGANVLTF	Autoimmune	Narcolepsy	NA	NA	ÊHLA-DQB1*06:02	PMID: 30232458
CASSAKTGGGGNEQFF	Pathogens	M. tuberculosis	NA	NA	NA	PMID: 30992377
CASSAKTSGGSDTQYF	Pathogens	Human immunodeficiency virus (HIV)	Gag polyprotein RQ13	RFYKTLRAEQASQ	HLA-DR15	PMID: 27111229
CASSAKVQGGEKLFF	Pathogens	M. tuberculosis	NA	NA	NA	PMID: 30992377
CASSALAGGGAATQYF	Pathogens	M. tuberculosis	NA	NA	NA	PMID: 30992377
CASSALAGGQADTQYF	Cancer	Neoantigen	ZNT8-LLS	LLGATCMFV	HLA-A2	PMID: 30418433
CASSALAGGYNEQFF	Pathogens	Influenza	Matrix protein (M1)	GILGFVFTL	HLA-A2	PMID: 28423320
CASSALAGSSYNEQFF	Pathogens	Cytomegalovirus (CMV)	pp65	TPRVTGGGAM	HLA-B*07:02	PMID: 30587531
CASSALASGDKQYF	Pathogens	Human immunodeficiency virus (HIV)	Gag polyprotein RQ13	RFYKTLRAEQASQ	HLA-DR15	PMID: 27111229
CASSALASGDTQYF	Pathogens	Human immunodeficiency virus (HIV)	Gag polyprotein RQ13	RFYKTLRAEQASQ	HLA-DR15	PMID: 27111229
CASSALASGGDEQFF	Pathogens	Human immunodeficiency virus (HIV)	Gag polyprotein RQ13	RFYKTLRAEQASQ	HLA-DR15	PMID: 27111229
CASSALASGGDTQYF	Pathogens	Human immunodeficiency virus (HIV)	Gag polyprotein RQ13	RFYKTLRAEQASQ	HLA-DR5	PMID: 27111229
CASSALASGGRDTQYF	Pathogens	Human immunodeficiency virus (HIV)	Gag polyprotein RQ13	RFYKTLRAEQASQ	HLA-DR15	PMID: 27111229
CASSALASGTDTQYF	Pathogens	Human immunodeficiency virus (HIV)	Gag polyprotein RQ13	RFYKTLRAEQASQ	HLA-DR15	PMID: 27111229
CASSALDTQYF	Pathogens	Epstein Barr virus (EBV)	BMLF-1	GLCTLVAML	HLA-A2	PMID: 28636589
CASSALGAGGDTQYF	Pathogens	Influenza	Matrix protein (M1)	GILGFVFTL	HLA-A*02:01	PMID: 25609818
CASSALGGGGTGELF	Pathogens	Cytomegalovirus (CMV)	pp65	NLVPMVATV	HLA-A*02:01	PMID: 16287711
CASSALGGGTNEKLFF	Pathogens	M. tuberculosis	NA	NA	NA	PMID: 30992377
CASSALGINEQFF	Cancer	Melanoma	Melan-A/MART-1	ELAGIGILTV	HLA-A2	PMID: 30418433
CASSALGPGDNEQFF	Pathogens	Influenza	NP177	LPRRSGAAGA	HLA-B7	PMID: 28636589
CASSALQGPSQPQHF	Pathogens	Influenza	Matrix protein (M1)	GILGFVFTL	HLA-A2	PMID: 28636589
CASSALSDTDTQYF	Pathogens	Cytomegalovirus (CMV)	UL29/28	FRCPRRFCF	HLA-C*07:02	PMID: 30587531
CASSALTLELYNSPLHF	Autoimmune	Rheumatoid Arthritis (RA)	NA	NA	NA	PMID: 22294635
CASSALTSGGDEQFF	Pathogens	Human immunodeficiency virus (HIV)	Gag polyprotein RQ13	RFYKTLRAEQASQ	HLA-DR15	PMID: 27111229
CASSALVLYATDTQYF	Pathogens	Influenza	Matrix protein (M1)	GILGFVFTL	HLA-A*02	PMID: 29997621
CASSANLGGGDYEQYF	Pathogens	Influenza	NP177	LPRRSGAAGA	HLA-B7	PMID: 28636589
CASSANPRTGGEQF	Autoimmune	Rheumatoid Arthritis (RA)	NA	NA	NA	PMID: 22294635
CASSANQGYEQYF	Cancer	Neoantigen	GNL3L-R4C	NLNCCSVPV	HLA-A2	PMID: 30418433
CASSANRDGSSDTQYF	Pathogens	M. tuberculosis	NA	NA	NA	PMID: 30992377
CASSANRGHEQYF	Allergy	Allergy	NA	NA	HLA-B*08:01	PMID: 25946710
CASSANTYNEQF	Autoimmune	Diabetes Type 1	NA	NA	NA	PMID: 21325620
CASSANYEQYF	Autoimmune	Diabetes Type 1	GAD65	NA	NA	PMID: 29176645
CASSAPDFNYGYTF	Pathogens	M. tuberculosis	NA	NA	NA	PMID: 30992377
CASSAPDYSAYNEQFF	Pathogens	Influenza	NP177	LPRRSGAAGA	HLA-B7	PMID: 28636589
CASSAPGAGANVLTF	Pathogens	Epstein Barr virus (EBV)	BMLF-1	GLCTLVAML	HLA-A2	PMID: 28636589
CASSAPGEMNTEAFF	Pathogens	M. tuberculosis	NA	NA	NA	PMID: 30992377
CASSAPGGDEQFF	Pathogens	Influenza	NP177	LPRRSGAAGA	HLA-B7	PMID: 28636589
CASSAPGLAVGEQFF	Pathogens	Cytomegalovirus (CMV)	IE-1	CRVLCCYVL	HLA-C*07:02	PMID: 30587531
CASSAPGLLEQHF	Pathogens	Influenza	NP177	LPRRSGAAGA	HLA-B7	PMID: 28636589
CASSAPGLLEQYF	Pathogens	Influenza	NP177	LPRRSGAAGA	HLA-B7	PMID: 28636589
CASSAPGLLNRTDTQYF	Pathogens	M. tuberculosis	NA	NA	NA	PMID: 30992377
CASSAPGQGAGELFF	Pathogens	M. tuberculosis	NA	NA	NA	PMID: 30992377
CASSAPGQGNEKLFF	Cancer	Neoantigen	OR5M3-KMV	KMVAVFYTT	HLA-A2	PMID: 30418433
CASSAPGQNYGYTF	Pathogens	Epstein Barr virus (EBV)	BMLF-1	GLCTLVAML	HLA-A2	PMID: 28636589
CASSAPGSTDTQYF	Pathogens	M. tuberculosis	NA	NA	NA	PMID: 30992377
CASSAPHGAEEQFF	Pathogens	Influenza	NP177	LPRRSGAAGA	HLA-B7	PMID: 28636589
CASSAPLNRDAEAFF	Autoimmune	Diabetes Type 1	NA	NA	NA	PMID: 27920090
CASSAPRETQYF	Pathogens	Human immunodeficiency virus (HIV)	RF10 Protein Nef	RYPLTFGWCF	HLA-A*24:02	PMID: 24899498
CASSAPRTGELFF	Cancer	HTLV-1	Tax-1	SFHSLHLLF	HLA-A*24:02	PMID: 28724766
CASSAPVTDTQYF	Pathogens	Human immunodeficiency virus (HIV)	Gag polyprotein RQ13	RFYKTLRAEQASQ	HLA-DR11	PMID: 27111229
CASSAQANQPQHF	Pathogens	Influenza	Matrix protein (M1)	GILGFVFTL	HLA-A*02	PMID: 29997621
CASSAQDGYTF	Pathogens	COVID-19	NA	NA	NA	PMID: 32398875
CASSAQFLFASGYTF	Cancer	Melanoma	Melan-A/MART-1	EAAGIGILTV	HLA-A*02:01	PMID: 19786555
CASSAQGAANYGYTF	Pathogens	Influenza	NP177	LPRRSGAAGA	HLA-B7	PMID: 28636589
CASSAQGAINTEAFF	Pathogens	Cytomegalovirus (CMV)	UL29/28	FRCPRRFCF	HLA-C*07:02	PMID: 30587531
CASSAQGAPNSPLHF	Pathogens	Cytomegalovirus (CMV)	IE-1	CRVLCCYVL	HLA-C*07:02	PMID: 30587531
CASSAQGAYGYTF	Pathogens	Yellow fever virus	YFV-17D	LLWNGPMAV	HLA-A*02:01	PMID: 28103239
CASSAQGDSYEQYF	Pathogens	Yellow fever virus	YFV-17D	LLWNGPMAV	HLA-A*02:01	PMID: 28103239
CASSAQGFGELF	Cancer	Acute myeloid leukemia	UNC-CDK4-1	ALTPVVVTL	HLA-A*02:01	PMID: 25576336
CASSAQGGNEQYF	Pathogens	Cytomegalovirus (CMV)	pp65	RPHERNGFTVL	HLA-B*07:02	PMID: 30587531
CASSAQGGNTEAFF	Autoimmune	Alzheimer's disease	NA	NA	NA	PMID: 31915375
CASSAQGNSNQPQHF	Pathogens	Influenza	NP177	LPRRSGAAGA	HLA-B7	PMID: 28636589
CASSAQGPYGYTF	Pathogens	Influenza	NP177	LPRRSGAAGA	HLA-B7	PMID: 28636589
CASSAQPGELFF	Pathogens	Influenza	NP177	LPRRSGAAGA	HLA-B7	PMID: 28636589
CASSAQREHNYGYTF	Pathogens	M. tuberculosis	NA	NA	NA	PMID: 30992377
CASSAQTGASYGYTF	Pathogens	Cytomegalovirus (CMV)	pp65	NLVPMVATV	HLA-A*02:01	PMID: 28636592
CASSAQTGGRPLHF	Pathogens	Cytomegalovirus (CMV)	pp65	TPRVTGGGAM	HLA-B*07:02	PMID: 30587531
CASSARADTGELFF	Pathogens	M. tuberculosis	NA	NA	NA	PMID: 30992377
CASSARASGGDEQFF	Pathogens	Human immunodeficiency virus (HIV)	Gag polyprotein RQ13	RFYKTLRAEQASQ	HLA-DR5	PMID: 27111229
CASSARATDTQYF	Pathogens	Influenza	Matrix protein (M1)	GILGFVFTL	HLA-A*02	PMID: 25339770
CASSARDFAYEQYF	Pathogens	Influenza	IV-GIL	GILGFVFTL	HLA-A2	PMID: 30418433
CASSARDGSMYF	Pathogens	Influenza	NP177	LPRRSGAAGA	HLA-B7	PMID: 28636589
CASSARDPSTDTQYF	Pathogens	M. tuberculosis	NA	NA	NA	PMID: 30992377
CASSARDRGNGYTF	Autoimmune	Rheumatoid Arthritis (RA)	NA	NA	NA	PMID: 22294635
CASSARDSPYEQYF	Pathogens	M. tuberculosis	NA	NA	NA	PMID: 30992377
CASSARFTDTQYF	Autoimmune	Celiac disease				PMID:
CASSARGGDTGELFF	Pathogens	M. tuberculosis	NA	NA	NA	PMID: 30992377
CASSARGGTDTQYF	Pathogens	Influenza	NP177	LPRRSGAAGA	HLA-B7	PMID: 28636589
CASSARGLAGETNTDTQYF	Pathogens	Influenza	NP177	LPRRSGAAGA	HLA-B7	PMID: 28636589
CASSARGYDEQFF	Cancer	Neoantigen	NSDHL-A9V	ILTGLNYEV	HLA-A2	PMID: 30418433
CASSARISGGLNEQYF	Pathogens	Human immunodeficiency virus (HIV)	Gag polyprotein RQ13	RFYKTLRAEQASQ	HLA-DR15	PMID: 27111229
CASSARLGQPQHF	Pathogens	HTLV-1	Tax	LLFGYPVYV	HLA-A*02:01	PMID: 11559817
CASSARLKS*RTYGYTF	Cancer	Merkel cell carcinoma	LTAg	WEDLFCDESLSSPEPPSSSE	DRB1*04-01	PMID: 31405946
CASSARQGIDTGELF	Pathogens	Cytomegalovirus (CMV)	pp65	TPRVTGGGAM	HLA-B*07:02	PMID: 21555537
CASSARQGIDTGELFF	Pathogens	Cytomegalovirus (CMV)	pp65	TPRVTGGGAM	HLA-B7	PMID: 28636589
CASSARQGWYEQYF	Other	Calcified Aortic Stenosis disease	NA	NA	NA	PMID: 17404318
CASSARSAETQYF	Pathogens	Influenza	Matrix protein (M1)	GILGFVFTL	HLA-A*02:01	PMID: 25609818
CASSARSAYEQYF	Pathogens	Influenza	Matrix protein (M1)	GILGFVFTL	HLA-A2	PMID: 28423320
CASSARSTDTQYF	Pathogens	Influenza	Matrix protein (M1)	GILGFVFTL	HLA-A*02:01	PMID: 28636592
CASSARSTGELFF	Pathogens	Influenza	Matrix protein (M1)	GILGFVFTL	HLA-A*02	PMID: 29997621
CASSARTGELF	Pathogens	Human immunodeficiency virus (HIV)	Gag p24	KRWIILGLNK	HLA-B*27:05	PMID: 22683743
CASSARTRPAEQYF	Autoimmune	Psoriatic arthritis	NA	NA	NA	PMID: 28945199
CASSARTSAGTDTQYF	Pathogens	Human immunodeficiency virus (HIV)	Gag polyprotein RQ13	RFYKTLRAEQASQ	HLA-DR5	PMID: 27111229
CASSARTSGGADTHYF	Pathogens	Human immunodeficiency virus (HIV)	Gag polyprotein RQ13	RFYKTLRAEQASQ	HLA-DR5	PMID: 27111229
CASSARTSGGADTQYF	Pathogens	Human immunodeficiency virus (HIV)	Gag polyprotein RQ13	RFYKTLRAEQASQ	HLA-DR15	PMID: 27111229
CASSARTSGGLDEQFF	Pathogens	Human immunodeficiency virus (HIV)	Gag polyprotein RQ13	RFYKTLRAEQASQ	HLA-DR15	PMID: 27111229
CASSARTSGGLDEQYF	Pathogens	Human immunodeficiency virus (HIV)	Gag polyprotein RQ13	RFYKTLRAEQASQ	HLA-DR15	PMID: 27111229
CASSARTSGGQPQHF	Pathogens	Human immunodeficiency virus (HIV)	Gag polyprotein RQ13	RFYKTLRAEQASQ	HLA-DR5	PMID: 27111229
CASSARTSGGSDTQYF	Pathogens	Human immunodeficiency virus (HIV)	Gag polyprotein RQ13	RFYKTLRAEQASQ	HLA-DR15	PMID: 27111229
CASSARTSGGSEQFF	Pathogens	Human immunodeficiency virus (HIV)	Gag polyprotein RQ13	RFYKTLRAEQASQ	HLA-DR15	PMID: 27111229
CASSARTSGGTDTQYF	Pathogens	Human immunodeficiency virus (HIV)	Gag polyprotein RQ13	RFYKTLRAEQASQ	HLA-DR5	PMID: 27111229
CASSARTSGNQPQHF	Pathogens	Human immunodeficiency virus (HIV)	Gag polyprotein RQ13	RFYKTLRAEQASQ	HLA-DR5	PMID: 27111229
CASSARTSGSDEQYF	Pathogens	Human immunodeficiency virus (HIV)	Gag polyprotein RQ13	RFYKTLRAEQASQ	HLA-DR15	PMID: 27111229
CASSARVGNEQYF	Pathogens	Influenza	Matrix protein (M1)	GILGFVFTL	HLA-A*02:01	PMID: 25609818
CASSASAGPGDTQYF	Pathogens	Epstein Barr virus (EBV)	BMLF-1	GLCTLVAML	HLA-A2	PMID: 28636589
CASSASCPIVMQDTQYF	Cancer	Merkel cell carcinoma	LTAg	WEDLFCDESLSSPEPPSSSE	DRB1*04-01	PMID: 31405946
CASSASDYGYTF	Autoimmune	Diabetes Type 1	NA	NA	NA	PMID: 21325620
CASSASEPSGETQYF	Cancer	Neoantigen	ITIH6-RLG	RLGPYLEFL	HLA-A2	PMID: 30418433
CASSASGANYGYTF	Pathogens	Cytomegalovirus (CMV)	pp65	TPRVTGGGAM	HLA-B*07:02	PMID: 30587531
CASSASGDGYYGYTF	Pathogens	M. tuberculosis	NA	NA	NA	PMID: 30992377
CASSASGDTGELFF	Pathogens	Influenza	Matrix protein (M1)	GILGFVFTL	HLA-A2	PMID: 28423320
CASSASGGAGNEQFF	Pathogens	Influenza	Matrix protein (M1)	GILGFVFTL	HLA-A2	PMID: 28636589
CASSASGGEQYF	Pathogens	Influenza	NP177	LPRRSGAAGA	HLA-B7	PMID: 28636589
CASSASGGRDYGYTF	Cancer	Neoantigen	DRIP-MLY	MLYQHLLPL	HLA-A2	PMID: 30418433
CASSASGGSYNEQFF	Pathogens	Influenza	NP177	LPRRSGAAGA	HLA-B7	PMID: 28636589
CASSASGGYNEQFF	Pathogens	M. tuberculosis	NA	NA	NA	PMID: 30992377
CASSASGKGVTGELFF	Pathogens	Epstein Barr virus (EBV)	BMLF-1	GLCTLVAML	HLA-A2	PMID: 28636589
CASSASGNGYTF	Cancer	Melanoma	NA	NA	HLA-A*11:01	PMID: 24667641
CASSASGQAYEQYF	Pathogens	Cytomegalovirus (CMV)	IE-1	CRVLCCYVL	HLA-C*07:02	PMID: 30587531
CASSASGRGVLETQYF	Autoimmune	Multiple sclerosis (MS)	NA	NA	NA	PMID: 26125037
CASSASGRYNEQF	Pathogens	Influenza	Matrix protein (M1)	GILGFVFTL	HLA-A*02:01	PMID: 25609818
CASSASGTGGEQYF	Pathogens	Influenza	NP177	LPRRSGAAGA	HLA-B7	PMID: 28636589
CASSASGTTHYEQYV	Pathogens	Cytomegalovirus (CMV)	pp65	RPHERNGFTVL	HLA-B*07:02	PMID: 30587531
CASSASPGQINYGYTF	Pathogens	M. tuberculosis	NA	NA	NA	PMID: 30992377
CASSASRGQGLEPQHF	Pathogens	Influenza	NP177	LPRRSGAAGA	HLA-B7	PMID: 28636589
CASSASSGSTDTQYF	Pathogens	M. tuberculosis	NA	NA	NA	PMID: 30992377
CASSASTGEQETQYF	Pathogens	M. tuberculosis	NA	NA	NA	PMID: 30992377
CASSASVIAGKLF	Pathogens	Human immunodeficiency virus (HIV)	Gag-Pol poliprotein	LPPIVAKEI	HLA-B*42:01	PMID: 25911754
CASSASYEQYF	Autoimmune	Alzheimer's disease	NA	NA	NA	PMID: 31915375
CASSATGADQPQHF	Cancer	Melanoma	Melan-A/MART-1	EAAGIGILTV	HLA-A*02	PMID: 19317896
CASSATGGSYNEQFF	Pathogens	Influenza	NP177	LPRRSGAAGA	HLA-B7	PMID: 28636589
CASSATGGTDTQYF	Autoimmune	Diabetes Type 1	NA	NA	NA	PMID: 21325620
CASSATGLSVTDTQYF	Pathogens	Epstein Barr virus (EBV)	BZLF-1	RAKFKQLL	HLA-B*08:01	PMID: 24512815
CASSATGPSGNTIYF	Pathogens	M. tuberculosis	NA	NA	NA	PMID: 30992377
CASSATGSSYNSPLHF	Pathogens	M. tuberculosis	NA	NA	NA	PMID: 30992377
CASSATGSTYEQYF	Pathogens	Influenza	Matrix protein (M1)	GILGFVFTL	HLA-A*02	PMID: 25339770
CASSATGTGGYEQYF	Pathogens	Yellow fever virus	YFV-17D	LLWNGPMAV	HLA-A*02:01	PMID: 28103239
CASSATGTVNTEAFF	Cancer	Neoantigen	ITIH6-RLG	RLGPYLEFL	HLA-A2	PMID: 30418433
CASSATGWVTEAF	Autoimmune	Multiple sclerosis (MS)	NA	NA	NA	PMID: 26125037
CASSATPDRRGANVLTF	Autoimmune	Diabetes Type 1	GAD65	NA	NA	PMID: 29176645
CASSATSGAINEQFF	Autoimmune	Narcolepsy	NA	NA	ÊHLA-DQB1*06:02	PMID: 30232458
CASSATSGGQETQYF	Pathogens	M. tuberculosis	NA	NA	NA	PMID: 30992377
CASSATSGGTDTQYF	Pathogens	M. tuberculosis	NA	NA	NA	PMID: 30992377
CASSATSGGVDEQFF	Pathogens	M. tuberculosis	NA	NA	NA	PMID: 30992377
CASSATTGPMNTEAFF	Pathogens	M. tuberculosis	NA	NA	NA	PMID: 30992377
CASSATYGYTF	Pathogens	Human immunodeficiency virus (HIV)	Gag p24	KAFSPEVIPMF	HLA-B*57:01	PMID: 17121793
CASSAVGTGWHEQYF	Pathogens	Influenza	NP177	LPRRSGAAGA	HLA-B7	PMID: 28636589
CASSAVLAGVDDEQYF	Pathogens	Cytomegalovirus (CMV)	pp50	VTEHDTLLY	HLA-A1	PMID: 28636589
CASSAVPVPQSRANVLTF	Cancer	Merkel cell carcinoma	LTAg	WEDLFCDESLSSPEPPSSSE	DRB1*04-01	PMID: 31405946
CASSAVTWEPQHF	Pathogens	Cytomegalovirus (CMV)	IE-1	CRVLCCYVL	HLA-C*07:02	PMID: 30587531
CASSAVWDRGYNEQFF	Pathogens	Cytomegalovirus (CMV)	pp65	TPRVTGGGAM	HLA-B*07:02	PMID: 30587531
CASSAWDINTGELF	Pathogens	Epstein Barr virus (EBV)	EBNA- 3B	IVTDFSVIK	HLA-A*11:01	PMID: 24512815
CASSAWDNEQFF	Pathogens	Cytomegalovirus (CMV)	IE-1	CRVLCCYVL	HLA-C*07:02	PMID: 30587531
CASSAWDRSSGANVLTF	Pathogens	Cytomegalovirus (CMV)	pp65	NLVPMVATV	HLA-A*02	PMID: 16237109
CASSAWGNEQYF	Allergy	Allergy	NA	NA	NA	PMID: 25905582
CASSAWSPHSDNEQFF	Cancer	Merkel cell carcinoma	LTAg	WEDLFCDESLSSPEPPSSSE	DRB1*04-01	PMID: 31405946
CASSAWTGGDIQYF	Pathogens	Influenza	NP177	LPRRSGAAGA	HLA-B7	PMID: 28636589
CASSAWTVDTQYF	Pathogens	Cytomegalovirus (CMV)	pp65	TPRVTGGGAM	HLA-B*07:02	PMID: 30587531
CASSAYDTDTQYF	Pathogens	Influenza	Matrix protein (M1)	GILGFVFTL	HLA-A2	PMID: 28423320
CASSAYLGAGELFF	Pathogens	Influenza	Matrix protein (M1)	GILGFVFTL	HLA-A2	PMID: 28423320
CASSAYNEQFF	Pathogens	Yellow fever virus	YFV-17D	LLWNGPMAV	HLA-A*02:01	PMID: 28103239
CASSAYSPISHSDNEQFF	Cancer	Merkel cell carcinoma	LTAg	WEDLFCDESLSSPEPPSSSE	DRB1*04-01	PMID: 31405946
CASSAYSSTEAF	Cancer	Melanoma	NA	NA	HLA-A*11:01	PMID: 24667641
CASSCAGGPRDEQYF	Pathogens	Cytomegalovirus (CMV)	pp65	NLVPMVATV	HLA-A*02:01	PMID: 21555537
CASSCASPISGSTGELFF	Cancer	Merkel cell carcinoma	LTAg	WEDLFCDESLSSPEPPSSSE	DRB1*04-01	PMID: 31405946
CASSCDRTGTDTQYF	Autoimmune	Multiple sclerosis (MS)	NA	NA	NA	PMID: 26125037
CASSCGLHFWHHQPQHF	Cancer	Merkel cell carcinoma	LTAg	WEDLFCDESLSSPEPPSSSE	DRB1*04-01	PMID: 31405946
CASSCIPQSGKTYGYTF	Cancer	Merkel cell carcinoma	LTAg	WEDLFCDESLSSPEPPSSSE	DRB1*04-01	PMID: 31405946
CASSCMPPQSRANVLTF	Cancer	Merkel cell carcinoma	LTAg	WEDLFCDESLSSPEPPSSSE	DRB1*04-01	PMID: 31405946
CASSCQTGAACGYTF	Pathogens	Cytomegalovirus (CMV)	pp65	NLVPMVATV	HLA-A*02	PMID: 25801351
CASSCRSDAYKSRANVLTF	Cancer	Merkel cell carcinoma	LTAg	WEDLFCDESLSSPEPPSSSE	DRB1*04-01	PMID: 31405946
CASSCSHPISILTEAFF	Cancer	Merkel cell carcinoma	LTAg	WEDLFCDESLSSPEPPSSSE	DRB1*04-01	PMID: 31405946
CASSCSISFSETQYF	Cancer	Merkel cell carcinoma	LTAg	WEDLFCDESLSSPEPPSSSE	DRB1*04-01	PMID: 31405946
CASSCTQGSPSYEQYF	Autoimmune	Rheumatoid Arthritis (RA)	NA	NA	NA	PMID: 22294635
CASSCVNTLRKNYGYTF	Cancer	Merkel cell carcinoma	LTAg	WEDLFCDESLSSPEPPSSSE	DRB1*04-01	PMID: 31405946
CASSDAASGVGEQYF	Pathogens	Human immunodeficiency virus (HIV)	Gag polyprotein RQ13	RFYKTLRAEQASQ	HLA-DR11	PMID: 27111229
CASSDADTGELF	Autoimmune	Diabetes Type 1	insulin precursor A1-15	NA	NA	PMID: 15889096
CASSDAENTEAFF	Pathogens	Cytomegalovirus (CMV)	pp65	NLVPMVATV	HLA-A*02:01	PMID: 28636592
CASSDAGFRTQYF	Pathogens	Cytomegalovirus (CMV)	pp65	NLVPMVATV	HLA-A2	PMID: 28636589
CASSDAGGGMAEAFF	Pathogens	Influenza	Matrix protein (M1)	GILGFVFTL	HLA-A*02:01	PMID: 28636592
CASSDAGPGIGAQGYTF	Pathogens	M. tuberculosis	NA	NA	NA	PMID: 30992377
CASSDAGRQASEQYF	Autoimmune	Diabetes Type 1	GAD65	NA	NA	PMID: 29176645
CASSDAGTASYEQYF	Cancer	Melanoma	Melan-A/MART-1	EAAGIGILTV	HLA-A*02:01	PMID: 19786555
CASSDALLVSGGDPRNEQFF	Pathogens	M. tuberculosis	NA	NA	NA	PMID: 30992377
CASSDAPNTEAFF	Pathogens	Cytomegalovirus (CMV)	pp65	RPHERNGFTVL	HLA-B*07:02	PMID: 30587531
CASSDASGGAYNEQFF	Pathogens	M. tuberculosis	NA	NA	NA	PMID: 30992377
CASSDASGGGETQYF	Pathogens	M. tuberculosis	NA	NA	NA	PMID: 30992377
CASSDASTDTQYF	Pathogens	M. tuberculosis	NA	NA	NA	PMID: 30992377
CASSDATSGGSDTQYF	Pathogens	M. tuberculosis	NA	NA	NA	PMID: 30992377
CASSDDAGGSYEQYF	Pathogens	M. tuberculosis	NA	NA	NA	PMID: 30992377
CASSDDFEQGAYNEQFF	Pathogens	M. tuberculosis	NA	NA	NA	PMID: 30992377
CASSDDGGSTDTQYF	Pathogens	M. tuberculosis	NA	NA	NA	PMID: 30992377
CASSDDIVTDTQYF	Cancer	Neoantigen	SEC24A-FLY-P5L	FLYNLLTRV	HLA-A2	PMID: 30418433
CASSDDMLHHSDNEQFF	Cancer	Merkel cell carcinoma	LTAg	WEDLFCDESLSSPEPPSSSE	DRB1*04-01	PMID: 31405946
CASSDDMYQETQYF	Pathogens	M. tuberculosis	NA	NA	NA	PMID: 30992377
CASSDDNYNEQFF	Pathogens	M. tuberculosis	NA	NA	NA	PMID: 30992377
CASSDDRRAFF	Pathogens	Cytomegalovirus (CMV)	pp50	VTEHDTLLY	HLA-A1	PMID: 28636589
CASSDDRVGDEQFF	Pathogens	Human immunodeficiency virus (HIV)	Gag polyprotein RQ13	RFYKTLRAEQASQ	HLA-DR15	PMID: 27111229
CASSDDRVRYGYTF	Pathogens	Cytomegalovirus (CMV)	pp65	NLVPMVATV	HLA-A*02:01	PMID: 28636592
CASSDEAGGNGELFF	Pathogens	M. tuberculosis	NA	NA	NA	PMID: 30992377
CASSDEAGGSTDTQYF	Pathogens	M. tuberculosis	NA	NA	NA	PMID: 30992377
CASSDEDRVGGQPQHF	Pathogens	M. tuberculosis	NA	NA	NA	PMID: 30992377
CASSDEFSNQPQHF	Pathogens	M. tuberculosis	NA	NA	NA	PMID: 30992377
CASSDEGDRGGYEQYF	Pathogens	Cytomegalovirus (CMV)	UL29/28	FRCPRRFCF	HLA-C*07:02	PMID: 30587531
CASSDEGPLNYGYTF	Pathogens	Cytomegalovirus (CMV)	pp65	TPRVTGGGAM	HLA-B*07:02	PMID: 30587531
CASSDEGSSTDTQYF	Pathogens	M. tuberculosis	NA	NA	NA	PMID: 30992377
CASSDEGYGNTIYF	Autoimmune	Diabetes Type 1	NA	NA	NA	PMID: 21325620
CASSDEHKVPQSRANVLTF	Cancer	Merkel cell carcinoma	LTAg	WEDLFCDESLSSPEPPSSSE	DRB1*04-01	PMID: 31405946
CASSDESGGASQYF	Pathogens	M. tuberculosis	NA	NA	NA	PMID: 30992377
CASSDESWGEDEQFF	Pathogens	Influenza	NP177	LPRRSGAAGA	HLA-B7	PMID: 28636589
CASSDETGGTYNEQFF	Autoimmune	Diabetes Type 1	NA	NA	NA	PMID: 27920090
CASSDETVTGTEQYF	Autoimmune	Multiple sclerosis (MS)	NA	NA	NA	PMID: 26125037
CASSDFDPICLQDTQYF	Cancer	Merkel cell carcinoma	LTAg	WEDLFCDESLSSPEPPSSSE	DRB1*04-01	PMID: 31405946
CASSDFNVVANYGYTF	Autoimmune	Rheumatoid Arthritis (RA)	NA	NA	NA	PMID: 22294635
CASSDFSKGTDTQYF	Pathogens	Human immunodeficiency virus (HIV)	RF10 Protein Nef	RYPLTFGWCF	HLA-A*24:02	PMID: 24899498
CASSDFSRSQQSRANVLTF	Cancer	Merkel cell carcinoma	LTAg	WEDLFCDESLSSPEPPSSSE	DRB1*04-01	PMID: 31405946
CASSDFTGGEYEQYF	Pathogens	Cytomegalovirus (CMV)	UL29/28	FRCPRRFCF	HLA-C*07:02	PMID: 30587531
CASSDFVATTIRTEAFF	Cancer	Merkel cell carcinoma	LTAg	WEDLFCDESLSSPEPPSSSE	DRB1*04-01	PMID: 31405946
CASSDFYGPYEQYF	Pathogens	Cytomegalovirus (CMV)	IE-1	CRVLCCYVL	HLA-C*07:02	PMID: 30587531
CASSDFYRDPLSNTEAFF	Pathogens	M. tuberculosis	NA	NA	NA	PMID: 30992377
CASSDGASGVGEQYF	Pathogens	Human immunodeficiency virus (HIV)	Gag polyprotein RQ13	RFYKTLRAEQASQ	HLA-DR15	PMID: 27111229
CASSDGDEENIQYF	Pathogens	Influenza	NP177	LPRRSGAAGA	HLA-B7	PMID: 28636589
CASSDGDRGEQFF	Pathogens	M. tuberculosis	NA	NA	NA	PMID: 30992377
CASSDGDSAGRQYF	Pathogens	Influenza	NP177	LPRRSGAAGA	HLA-B7	PMID: 28636589
CASSDGDTGELFF	Pathogens	M. tuberculosis	NA	NA	NA	PMID: 30992377
CASSDGEADTQYF	Pathogens	M. tuberculosis	NA	NA	NA	PMID: 30992377
CASSDGEFYGYTF	Autoimmune	Parkinson disease	NA	NA	NA	PMID: 31915375
CASSDGETGELFF	Pathogens	M. tuberculosis	NA	NA	NA	PMID: 30992377
CASSDGGAYNEQFF	Pathogens	M. tuberculosis	NA	NA	NA	PMID: 30992377
CASSDGGDTGELFF	Pathogens	M. tuberculosis	NA	NA	NA	PMID: 30992377
CASSDGGFGTDTQYF	Pathogens	M. tuberculosis	NA	NA	NA	PMID: 30992377
CASSDGGGGADEQFF	Pathogens	M. tuberculosis	NA	NA	NA	PMID: 30992377
CASSDGGGGHNEQFF	Pathogens	M. tuberculosis	NA	NA	NA	PMID: 30992377
CASSDGGGPDTQYF	Pathogens	M. tuberculosis	NA	NA	NA	PMID: 30992377
CASSDGGIGKQYF	Cancer	Melanoma	NA	NA	NA	PMID: 11122136
CASSDGGIHEQF	Cancer	Melanoma	NA	NA	NA	PMID: 11122136
CASSDGGISGYTF	Cancer	Melanoma	NA	NA	NA	PMID: 11122136
CASSDGGIYGYTF	Pathogens	Human immunodeficiency virus (HIV)	Gag polyprotein RQ13	RFYKTLRAEQASQ	HLA-DR5	PMID: 27111229
CASSDGGKDGYTF	Pathogens	Hepatitis C virus (HCV)	HCV-KLV	KLVALGINAV	HLA-A2	PMID: 30418433
CASSDGGSPLHF	Pathogens	Influenza	NP177	LPRRSGAAGA	HLA-B7	PMID: 28636589
CASSDGGSSYNEQFF	Pathogens	M. tuberculosis	NA	NA	NA	PMID: 30992377
CASSDGGTGGTDTQYF	Pathogens	M. tuberculosis	NA	NA	NA	PMID: 30992377
CASSDGLAGAEQYF	Pathogens	M. tuberculosis	NA	NA	NA	PMID: 30992377
CASSDGLRLNTEAFF	Pathogens	M. tuberculosis	NA	NA	NA	PMID: 30992377
CASSDGNEQFF	Cancer	Neoantigen	LCP1-NLF-PL	NLFNRYLAL	HLA-A2	PMID: 30418433
CASSDGNYGTTSGNTIYF	Pathogens	M. tuberculosis	NA	NA	NA	PMID: 30992377
CASSDGPGSTRPEYF	Pathogens	Cytomegalovirus (CMV)	IE-1	CRVLCCYVL	HLA-C*07:02	PMID: 30587531
CASSDGPPYEQYF	Pathogens	Influenza	NP177	LPRRSGAAGA	HLA-B7	PMID: 28636589
CASSDGPWGYSNQPQHF	Autoimmune	Diabetes Type 1	GAD65	NA	NA	PMID: 29176645
CASSDGQARNTGELFF	Pathogens	Cytomegalovirus (CMV)	pp65	TPRVTGGGAM	HLA-B7	PMID: 28636589
CASSDGQGRLGYTf	Pathogens	Human immunodeficiency virus (HIV)	Gag p24	KAFSPEVIPMF	HLA-B*57	PMID: 21562156
CASSDGQGVETQYF	Pathogens	M. tuberculosis	NA	NA	NA	PMID: 30992377
CASSDGQPQHF	Pathogens	Influenza	Matrix protein (M1)	GILGFVFTL	HLA-A*02:01	PMID: 28300170
CASSDGRADTQYF	Cancer	Neoantigen	INTS1-VLL-L3F	VLFHRAFLV	HLA-A2	PMID: 30418433
CASSDGRAGNEQFF	Pathogens	M. tuberculosis	NA	NA	NA	PMID: 30992377
CASSDGRRADEQF	Allergy	Allergy	NA	NA	NA	PMID: 25905582
CASSDGRSSYEQYF	Cancer	Epithelial ovarian cancer	NA	NA	NA	PMID: 31221207
CASSDGSGGTDTQYF	Pathogens	M. tuberculosis	NA	NA	NA	PMID: 30992377
CASSDGTAPYEQYF	Pathogens	Influenza	NP177	LPRRSGAAGA	HLA-B7	PMID: 28636589
CASSDGTDQETQYF	Pathogens	Epstein Barr virus (EBV)	BMLF-1	GLCTLVAML	HLA-A2	PMID: 28636589
CASSDGTGELFF	Pathogens	M. tuberculosis	NA	NA	NA	PMID: 30992377
CASSDGTGGADTQYF	Pathogens	M. tuberculosis	NA	NA	NA	PMID: 30992377
CASSDGTGGDTQYF	Pathogens	M. tuberculosis	NA	NA	NA	PMID: 30992377
CASSDGTGGILYEQYF	Pathogens	Influenza	Matrix protein (M1)	GILGFVFTL	HLA-A*02:01	PMID: 28636592
CASSDGTGGTDTQYF	Pathogens	M. tuberculosis	NA	NA	NA	PMID: 30992377
CASSDGTGPYGYTF	Autoimmune	Diabetes Type 1	NA	NA	NA	PMID: 27920090
CASSDGTGVGLGYTF	Pathogens	Human immunodeficiency virus (HIV)	Gag p24	KAFSPEVIPMF	HLA-B*57:03	PMID: 18802118
CASSDGTQFF	Pathogens	Influenza	NP177	LPRRSGAAGA	HLA-B7	PMID: 28636589
CASSDGTQYF	Pathogens	Influenza	NP177	LPRRSGAAGA	HLA-B7	PMID: 28636589
CASSDGTSGANVLTF	Pathogens	M. tuberculosis	NA	NA	NA	PMID: 30992377
CASSDGTSGDKETQYF	Pathogens	Cytomegalovirus (CMV)	IE-1	CRVLCCYVL	HLA-C*07:02	PMID: 30587531
CASSDGTSGEDTQYF	Pathogens	M. tuberculosis	NA	NA	NA	PMID: 30992377
CASSDGTSGGTDTQYF	Pathogens	M. tuberculosis	NA	NA	NA	PMID: 30992377
CASSDGTSGNEQFF	Pathogens	M. tuberculosis	NA	NA	NA	PMID: 30992377
CASSDGTSGPQETQYF	Pathogens	Cytomegalovirus (CMV)	IE-1	CRVLCCYVL	HLA-C*07:02	PMID: 30587531
CASSDHDTGGANSPLHF	Pathogens	Cytomegalovirus (CMV)	pp65	TPRVTGGGAM	HLA-B*07:02	PMID: 30587531
CASSDHERGVTSGANVLTF	Pathogens	M. tuberculosis	NA	NA	NA	PMID: 30992377
CASSDHGFRSVDYGYTF	Cancer	Merkel cell carcinoma	LTAg	WEDLFCDESLSSPEPPSSSE	DRB1*04-01	PMID: 31405946
CASSDHPQGSYEQYF	Pathogens	M. tuberculosis	NA	NA	NA	PMID: 30992377
CASSDHSLAGASSPLHF	Pathogens	Cytomegalovirus (CMV)	pp65	TPRVTGGGAM	HLA-B*07:02	PMID: 30587531
CASSDIYEQYF	Pathogens	Epstein Barr virus (EBV)	BMLF-1	GLCTLVAML	HLA-A2	PMID: 28636589
CASSDKAGETEAFF	Pathogens	M. tuberculosis	NA	NA	NA	PMID: 30992377
CASSDKFAGNPQPQHF	Pathogens	Yellow fever virus	YFV-17D	LLWNGPMAV	HLA-A*02:01	PMID: 28103239
CASSDKREPGQGHGYTF	Pathogens	M. tuberculosis	NA	NA	NA	PMID: 30992377
CASSDKVVDYGYTF	Pathogens	M. tuberculosis	NA	NA	NA	PMID: 30992377
CASSDLAGATGELF	Cancer	Melanoma	Melan-A/MART-1	EAAGIGILTV	HLA-A*02:01	PMID: 19786555
CASSDLAGGTDTQYF	Pathogens	Yellow fever virus	YFV-17D	LLWNGPMAV	HLA-A*02:01	PMID: 28103239
CASSDLAGNTGELFF	Pathogens	M. tuberculosis	NA	NA	NA	PMID: 30992377
CASSDLANEQF	Pathogens	Epstein Barr virus (EBV)	BRLF-1	YVLDHLIVV	HLA-A*02:01	PMID: 24512815
CASSDLASGDTDTQYF	Pathogens	M. tuberculosis	NA	NA	NA	PMID: 30992377
CASSDLASGTDTQYF	Pathogens	Human immunodeficiency virus (HIV)	Gag polyprotein RQ13	RFYKTLRAEQASQ	HLA-DR11	PMID: 27111229
CASSDLASGTGEQFF	Pathogens	Human immunodeficiency virus (HIV)	Gag polyprotein RQ13	RFYKTLRAEQASQ	HLA-DR11	PMID: 27111229
CASSDLASGTNEQFF	Pathogens	Human immunodeficiency virus (HIV)	Gag polyprotein RQ13	RFYKTLRAEQASQ	HLA-DR11	PMID: 27111229
CASSDLAVSYNEQFF	Pathogens	Cytomegalovirus (CMV)	pp50	VTEHDTLLY	HLA-A1	PMID: 28636589
CASSDLDSNQPQHF	Pathogens	Influenza	Matrix protein (M1)	GILGFVFTL	HLA-A2	PMID: 28636589
CASSDLESGLAVFNEQFF	Pathogens	M. tuberculosis	NA	NA	NA	PMID: 30992377
CASSDLGGNEQFF	Pathogens	Influenza	NP177	LPRRSGAAGA	HLA-B7	PMID: 28636589
CASSDLGQGQDNEQFF	Pathogens	M. tuberculosis	NA	NA	NA	PMID: 30992377
CASSDLGTGNYGYTF	Autoimmune	Alzheimer's disease	NA	NA	NA	PMID: 31915375
CASSDLIETQYF	Pathogens	Influenza	NP177	LPRRSGAAGA	HLA-B7	PMID: 28636589
CASSDLNSPLHF	Pathogens	Epstein Barr virus (EBV)	BZLF-1	RAKFKQLL	HLA-B*08:01	PMID: 24512815
CASSDLPGHRIETQYF	Pathogens	M. tuberculosis	NA	NA	NA	PMID: 30992377
CASSDLQENQPQHF	Cancer	Neoantigen	ERBB2-ALI-H8Y	ALIHHNTYL	HLA-A2	PMID: 30418433
CASSDLRAGELFF	Pathogens	Cytomegalovirus (CMV)	pp50	VTEHDTLLY	HLA-A1	PMID: 28636589
CASSDLSRGQVLGYTF	Pathogens	M. tuberculosis	NA	NA	NA	PMID: 30992377
CASSDMAGDGYTF	Cancer	Melanoma	Melan-A/MART-1	ELAGIGILTV	HLA-A2	PMID: 30418433
CASSDMAGGDFAEAFF	Pathogens	Influenza	NP177	LPRRSGAAGA	HLA-B7	PMID: 28636589
CASSDMGPI*KSYGYTF	Cancer	Merkel cell carcinoma	LTAg	WEDLFCDESLSSPEPPSSSE	DRB1*04-01	PMID: 31405946
CASSDNDWRLQYF	Cancer	Neoantigen	OR8D4-9	FLGIYTVTV	HLA-A2	PMID: 30418433
CASSDNGGDRSPGELF	Pathogens	Human immunodeficiency virus (HIV)	Gag polyprotein	EIYKRWII	HLA-B*08	PMID: 21562156
CASSDNPLVGGFTDMQYf	Pathogens	Human immunodeficiency virus (HIV)	Gag-Pol poliprotein	IIKDYGKQM	HLA-B*42:01	PMID: 25911754
CASSDNSGANVLTF	Pathogens	M. tuberculosis	NA	NA	NA	PMID: 30992377
CASSDNSYNEQFF	Pathogens	M. tuberculosis	NA	NA	NA	PMID: 30992377
CASSDPDRAVTEAF	Pathogens	Cytomegalovirus (CMV)	pp65	NLVPMVATV	HLA-A*02:01	PMID: 21555537
CASSDPDREDHEQYF	Pathogens	M. tuberculosis	NA	NA	NA	PMID: 30992377
CASSDPGDSLNGYTF	Pathogens	Cytomegalovirus (CMV)	pp65	QYDPVAALF	HLA-A*24:02	PMID: 23933763
CASSDPGGEYEQYF	Pathogens	M. tuberculosis	NA	NA	NA	PMID: 30992377
CASSDPGSGAYEQYF	Cancer	Melanoma	Melan-A/MART-1	ELAGIGILTV	HLA-A2	PMID: 30418433
CASSDPGTDSYEQYF	Pathogens	M. tuberculosis	NA	NA	NA	PMID: 30992377
CASSDPGTQETQYF	Autoimmune	Diabetes Type 1	NA	NA	NA	PMID: 21325620
CASSDPGYQPQHF	Cancer	Clear cell renal carcinoma	NA	NA	NA	PMID: 25637538
CASSDPHTEAFF	Autoimmune	Diabetes Type 1	GAD65	NA	NA	PMID: 29176645
CASSDPLTEGTDTQYF	Cancer	HTLV-1	Tax-1	SFHSLHLLF	HLA-A*24:02	PMID: 28724766
CASSDPMGQGPNTEAFF	Pathogens	M. tuberculosis	NA	NA	NA	PMID: 30992377
CASSDPNDYEQYF	Cancer	Neoantigen	GNL3L-R4C	NLNCCSVPV	HLA-A2	PMID: 30418433
CASSDPPGLAGSLNEQFF	Autoimmune	Diabetes Type 1	NA	NA	NA	PMID: 27920090
CASSDPPSSGGRETQYF	Autoimmune	Diabetes Type 1	NA	NA	NA	PMID: 27920090
CASSDPRGEETQYF	Pathogens	Influenza	Matrix protein (M1)	GILGFVFTL	HLA-A*02:01	PMID: 28300170
CASSDPRGQPNQPQHF	Cancer	Neoantigen	TEAD1-SVL-L9F	SVLENFTIFL	HLA-A2	PMID: 30418433
CASSDPRTPKAFF	Cancer	Epithelial ovarian cancer	NA	NA	NA	PMID: 31221207
CASSDPSGQGEGNEQFF	Pathogens	M. tuberculosis	NA	NA	NA	PMID: 30992377
CASSDPTADYNEQFF	Pathogens	Cytomegalovirus (CMV)	IE-1	CRVLCCYVL	HLA-C*07:02	PMID: 30587531
CASSDPTGELFF	Pathogens	Cytomegalovirus (CMV)	pp65	RPHERNGFTVL	HLA-B*07:02	PMID: 30587531
CASSDPTGGSYNEQFF	Pathogens	M. tuberculosis	NA	NA	NA	PMID: 30992377
CASSDPTGRLGTEAFF	Pathogens	Influenza	Matrix protein (M1)	GILGFVFTL	HLA-A2	PMID: 28636589
CASSDPTTTREQYF	Autoimmune	Diabetes Type 1	GAD65	NA	NA	PMID: 29176645
CASSDPYRGEPQHF	Allergy	Allergy	NA	NA	NA	PMID: 25905582
CASSDQGALSSYEQYF	Cancer	Neoantigen	DRAM1-FII-I3F	FIFSYVVAV	HLA-A2	PMID: 30418433
CASSDQGDSYEQYF	Pathogens	M. tuberculosis	NA	NA	NA	PMID: 30992377
CASSDQGGTDTQYF	Pathogens	M. tuberculosis	NA	NA	NA	PMID: 30992377
CASSDQGLGTEAF	Cancer	Melanoma	Melan-A/MART-1	EAAGIGILTV	HLA-A*02:01	PMID: 19786555
CASSDQGPDTQYF	Pathogens	Cytomegalovirus (CMV)	pp65	RPHERNGFTVL	HLA-B*07:02	PMID: 30587531
CASSDQREETQYF	Pathogens	Influenza	NP177	LPRRSGAAGA	HLA-B7	PMID: 28636589
CASSDQRIVNKVGPTS*LS	Cancer	Merkel cell carcinoma	LTAg	WEDLFCDESLSSPEPPSSSE	DRB1*04-01	PMID: 31405946
CASSDQSQETQYF	Pathogens	Cytomegalovirus (CMV)	pp65	TPRVTGGGAM	HLA-B*07:02	PMID: 21555537
CASSDQTGDAYEQYF	Pathogens	Yellow fever virus	YFV-17D	LLWNGPMAV	HLA-A*02:01	PMID: 28103239
CASSDQTSNEVDEQYF	Pathogens	M. tuberculosis	NA	NA	NA	PMID: 30992377
CASSDRAAGELFF	Pathogens	M. tuberculosis	NA	NA	NA	PMID: 30992377
CASSDRAGDYNEQF	Cancer	Melanoma	NA	NA	NA	PMID: 11122136
CASSDRAGGADTQYF	Pathogens	M. tuberculosis	NA	NA	NA	PMID: 30992377
CASSDRAGNEQFF	Pathogens	Influenza	Matrix protein (M1)	GILGFVFTL	HLA-A*02:01	PMID: 28636592
CASSDRANEQFF	Pathogens	Cytomegalovirus (CMV)	IE-1	CRVLCCYVL	HLA-C*07:02	PMID: 30587531
CASSDRANTEAFF	Pathogens	Influenza	Matrix protein (M1)	GILGFVFTL	HLA-A2	PMID: 28423320
CASSDRAPEAFF	Pathogens	Epstein Barr virus (EBV)	BMLF-1	GLCTLVAML	HLA-A2	PMID: 28636589
CASSDRASGGDTQYF	Pathogens	Human immunodeficiency virus (HIV)	Gag polyprotein RQ13	RFYKTLRAEQASQ	HLA-DR15	PMID: 27111229
CASSDRASGVGEQFF	Pathogens	Human immunodeficiency virus (HIV)	Gag polyprotein RQ13	RFYKTLRAEQASQ	HLA-DR11	PMID: 27111229
CASSDRATGGDTQYF	Pathogens	Human immunodeficiency virus (HIV)	Gag polyprotein RQ13	RFYKTLRAEQASQ	HLA-DR15	PMID: 27111229
CASSDRATQPQHF	Pathogens	Influenza	Matrix protein (M1)	GILGFVFTL	HLA-A*02:01	PMID: 28636592
CASSDRDKAGSNEQFF	Pathogens	M. tuberculosis	NA	NA	NA	PMID: 30992377
CASSDRDNNEQFF	Pathogens	M. tuberculosis	NA	NA	NA	PMID: 30992377
CASSDRDNSPLHF	Pathogens	M. tuberculosis	NA	NA	NA	PMID: 30992377
CASSDRDRGHYEQYF	Pathogens	Cytomegalovirus (CMV)	pp65	TPRVTGGGAM	HLA-B*07:02	PMID: 30587531
CASSDRDSYGYTF	Pathogens	M. tuberculosis	NA	NA	NA	PMID: 30992377
CASSDRDTGELFF	Pathogens	M. tuberculosis	NA	NA	NA	PMID: 30992377
CASSDREGETQYF	Pathogens	M. tuberculosis	NA	NA	NA	PMID: 30992377
CASSDREGGNTIYF	Pathogens	M. tuberculosis	NA	NA	NA	PMID: 30992377
CASSDRETDTQYF	Pathogens	M. tuberculosis	NA	NA	NA	PMID: 30992377
CASSDRETYEQYF	Pathogens	Cytomegalovirus (CMV)	pp65	NLVPMVATV	HLA-A2	PMID: 28636589
CASSDRGHTGELFF	Pathogens	M. tuberculosis	NA	NA	NA	PMID: 30992377
CASSDRGLSNQPQHF	Autoimmune	Diabetes Type 1	NA	NA	NA	PMID: 21325620
CASSDRGSTDTQYF	Pathogens	Influenza	NP177	LPRRSGAAGA	HLA-B7	PMID: 28636589
CASSDRGTDTQYF	Pathogens	M. tuberculosis	NA	NA	NA	PMID: 30992377
CASSDRNQPQHF	Pathogens	M. tuberculosis	NA	NA	NA	PMID: 30992377
CASSDRNTEAFF	Pathogens	M. tuberculosis	NA	NA	NA	PMID: 30992377
CASSDRPNYGYTF	Pathogens	M. tuberculosis	NA	NA	NA	PMID: 30992377
CASSDRQGIATGELFF	Cancer	Neoantigen	TRPV4-FMI	FMIGYASAL	HLA-A2	PMID: 30418433
CASSDRQSLVQF	Pathogens	Human immunodeficiency virus (HIV)	Gag-Pol poliprotein	LPPIVAKEI	HLA-B*42:01	PMID: 25911754
CASSDRQTGAVSFRETQYF	Cancer	Cervical cancer	NA	NA	NA	PMID: 30524447
CASSDRRGSYNEQFF	Pathogens	Cytomegalovirus (CMV)	UL29/28	FRCPRRFCF	HLA-C*07:02	PMID: 30587531
CASSDRRIYGYTF	Pathogens	Human immunodeficiency virus (HIV)	Gag polyprotein RQ13	RFYKTLRAEQASQ	HLA-DR5	PMID: 27111229
CASSDRSGNEQFF	Pathogens	Influenza	Matrix protein (M1)	GILGFVFTL	HLA-A*02:01	PMID: 28636592
CASSDRSRYEQYF	Cancer	Carcinoma	NA	NA	NA	PMID: 10188720
CASSDRSSYEQYF	Pathogens	Influenza	Matrix protein (M1)	GILGFVFTL	HLA-A*02:01	PMID: 28300170
CASSDRTDTQYF	Pathogens	Epstein Barr virus (EBV)	BMLF-1	GLCTLVAML	HLA-A2	PMID: 28636589
CASSDRTEKLFF	Autoimmune	Diabetes Type 1	GAD65	NA	NA	PMID: 29176645
CASSDRTGSYGYTF	Pathogens	M. tuberculosis	NA	NA	NA	PMID: 30992377
CASSDRTPYEQYF	Pathogens	Influenza	NP177	LPRRSGAAGA	HLA-B7	PMID: 28636589
CASSDRTSGINEQFF	Pathogens	Influenza	Matrix protein (M1)	GILGFVFTL	HLA-A2	PMID: 28636589
CASSDRTSGPHEQFF	Pathogens	Human immunodeficiency virus (HIV)	Gag polyprotein RQ13	RFYKTLRAEQASQ	HLA-DR11	PMID: 27111229
CASSDRTTCGYTF	Pathogens	Human immunodeficiency virus (HIV)	Gag polyprotein RQ13	RFYKTLRAEQASQ	HLA-DR15	PMID: 27111229
CASSDRTYEQFF	Pathogens	Epstein Barr virus (EBV)	BMLF-1	GLCTLVAML	HLA-A2	PMID: 28636589
CASSDRYEQYF	Pathogens	Influenza	NP177	LPRRSGAAGA	HLA-B7	PMID: 28636589
CASSDRYLGGGNSPLHF	Autoimmune	Psoriatic arthritis	NA	NA	NA	PMID: 28945199
CASSDSAGAETQYF	Pathogens	M. tuberculosis	NA	NA	NA	PMID: 30992377
CASSDSAGGTDTQYF	Pathogens	M. tuberculosis	NA	NA	NA	PMID: 30992377
CASSDSAGGYNEQFF	Pathogens	M. tuberculosis	NA	NA	NA	PMID: 30992377
CASSDSANTGELFF	Pathogens	M. tuberculosis	NA	NA	NA	PMID: 30992377
CASSDSATDTQYF	Pathogens	M. tuberculosis	NA	NA	NA	PMID: 30992377
CASSDSDRDTGELFF	Pathogens	M. tuberculosis	NA	NA	NA	PMID: 30992377
CASSDSDRVNQPQHF	Pathogens	M. tuberculosis	NA	NA	NA	PMID: 30992377
CASSDSETGSSGANVLTF	Pathogens	M. tuberculosis	NA	NA	NA	PMID: 30992377
CASSDSETGVSGANVLTF	Pathogens	M. tuberculosis	NA	NA	NA	PMID: 30992377
CASSDSFHTGGSGANVLTF	Pathogens	M. tuberculosis	NA	NA	NA	PMID: 30992377
CASSDSGDHEQFF	Pathogens	M. tuberculosis	NA	NA	NA	PMID: 30992377
CASSDSGDNTGELFF	Pathogens	M. tuberculosis	NA	NA	NA	PMID: 30992377
CASSDSGDTGELFF	Pathogens	M. tuberculosis	NA	NA	NA	PMID: 30992377
CASSDSGEGSYNEQFF	Pathogens	M. tuberculosis	NA	NA	NA	PMID: 30992377
CASSDSGEGTEAFF	Pathogens	M. tuberculosis	NA	NA	NA	PMID: 30992377
CASSDSGGADTQYF	Pathogens	M. tuberculosis	NA	NA	NA	PMID: 30992377
CASSDSGGGSYNEQFF	Pathogens	M. tuberculosis	NA	NA	NA	PMID: 30992377
CASSDSGGGYNEQFF	Pathogens	M. tuberculosis	NA	NA	NA	PMID: 30992377
CASSDSGGSYNEQFF	Pathogens	M. tuberculosis	NA	NA	NA	PMID: 30992377
CASSDSGGTNNEQFF	Pathogens	M. tuberculosis	NA	NA	NA	PMID: 30992377
CASSDSGGVGNEQFF	Pathogens	M. tuberculosis	NA	NA	NA	PMID: 30992377
CASSDSGKSSYNEQFF	Pathogens	M. tuberculosis	NA	NA	NA	PMID: 30992377
CASSDSGNSPLHF	Pathogens	M. tuberculosis	NA	NA	NA	PMID: 30992377
CASSDSGQGISPLHF	Pathogens	M. tuberculosis	NA	NA	NA	PMID: 30992377
CASSDSGQGTGELFF	Pathogens	M. tuberculosis	NA	NA	NA	PMID: 30992377
CASSDSGQNTGELFF	Pathogens	M. tuberculosis	NA	NA	NA	PMID: 30992377
CASSDSGRIRGTGELFF	Pathogens	M. tuberculosis	NA	NA	NA	PMID: 30992377
CASSDSGSTDTQYF	Pathogens	M. tuberculosis	NA	NA	NA	PMID: 30992377
CASSDSGTDEQFF	Pathogens	M. tuberculosis	NA	NA	NA	PMID: 30992377
CASSDSGTGADTQYF	Pathogens	M. tuberculosis	NA	NA	NA	PMID: 30992377
CASSDSGTSNEQF	Autoimmune	Multiple sclerosis (MS)	NA	NA	NA	PMID: 26125037
CASSDSGTTNEKLFF	Pathogens	Influenza	Matrix protein (M1)	GILGFVFTL	HLA-A2	PMID: 28423320
CASSDSHRPYGYTF	Pathogens	M. tuberculosis	NA	NA	NA	PMID: 30992377
CASSDSHTEAFF	Pathogens	Influenza	NP177	LPRRSGAAGA	HLA-B7	PMID: 28636589
CASSDSIDTDTQYF	Pathogens	M. tuberculosis	NA	NA	NA	PMID: 30992377
CASSDSKTYNEQFF	Pathogens	Cytomegalovirus (CMV)	UL29/28	FRCPRRFCF	HLA-C*07:02	PMID: 30587531
CASSDSLDTGELFF	Pathogens	M. tuberculosis	NA	NA	NA	PMID: 30992377
CASSDSLVRGYQETQYF	Pathogens	Hepatitis C virus (HCV)	Genome polyprotein	CINGVCWTV	HLA-A*02:01	PMID: 26860370
CASSDSNRERNQPQHF	Cancer	Melanoma	NA	NA	NA	PMID: 12839930
CASSDSNTGELF	Cancer	Melanoma	NA	NA	HLA-A*11:01	PMID: 24667641
CASSDSPGTGGNEQFF	Pathogens	M. tuberculosis	NA	NA	NA	PMID: 30992377
CASSDSPHHGKTYGYTF	Cancer	Merkel cell carcinoma	LTAg	WEDLFCDESLSSPEPPSSSE	DRB1*04-01	PMID: 31405946
CASSDSPTGELFF	Pathogens	M. tuberculosis	NA	NA	NA	PMID: 30992377
CASSDSQAGELFF	Pathogens	M. tuberculosis	NA	NA	NA	PMID: 30992377
CASSDSQNEQFF	Pathogens	Epstein Barr virus (EBV)	BMLF-1	GLCTLVAML	HLA-A2	PMID: 28636589
[truncated: 78,222 more rows]
